# Supplementary material for: A Platform for High-throughput and Ultrasensitive Immunopeptidomics
Source: Mol Cell Proteomics. 2026 May 18;25(6):101590. doi: 10.1016/j.mcpro.2026.101590 (PMC13284484; doi:10.1016/j.mcpro.2026.101590)
Supplement: Supplemental Data S1 [file mmc1.xlsx]

## Sheet: Legend
Column	Explanation
peptide	Plain peptide sequence identified peptide (aggregates peptidoforms: charge and modifications).
length	Peptide length in amino acids.
immuno	Specified as immunopeptide length (TRUE/FALSE), typically 8-12 for MHC class I and 14-16 for MHC class II.
protein_list	Semicolon-seperated list of matching UniProtKB proteins.
gene	Semicolon-seperated list of matching genes according UniProtKB annotation - matching order proteins.
species	Species according UniProtKB annotation, semicolon-seperated list if multiple.
description leftmost	Description of the first protein in the list.
peptidoform	Semicolon-seperated list of identified peptidoform(s) for the peptide sequence (thus considering peptide precursor charge and modifications).
engine	List of search engines that identified the peptide at a 1% peptide Q-value (PEAKS Studio, Comet, MSFragger and/or Sage).
peptide_qval	List of mokapot peptide Q-values per search engine after re-scroring by TIMS2Rescore (same order engine list).
peptide_score	List of mokapot peptide scores per search engine after re-scroring by TIMS2Rescore (same order engine list).
peptide_PEP	List of mokapot peptide posterior error probabilities per search engine after re-scroring by TIMS2Rescore (same order engine list).
rescoring:spec_pearson	Spectral Pearson correlation to MS2PIP-predicted peptide, derived from TIMS2Rescore output reports.
rescoring:rt_diff_best	Deviation to predicted retention time (rt) derived from TIMS2Rescore output reports.
#peptidoform	Number of peptideforms identified.
#engine	Number of search engines identifying the peptide.
peptide_qval_lowest	Lowest mokapot peptide Q-value across re-scored search engine results.
peptide_PEP_lowest	Lowest mokapot peptide posterior error probability across re-scored search engine results.
peptide_score_highest	Highest mokapot peptide score across re-scored search engine results.
#chimeric_PSMs	Number of spectra that matched to this peptide sequence by one search engine, but were matched to another peptide sequence by any other engine. Hence, ambiguous spectra assigned to multiple peptides.
#chimeric_peptides	List of ambiguously peptides (and their respective PSMs) that were assigned to the spectra also matching this peptide sequence.
PSMs_total	Total number of peptide-to-spectrum matches (PSMs) to this peptide sequence across all runs (all timsTOF .d samples searched).
PSMs_run_0.5_a	Number of peptide-to-spectrum matches (PSMs) to this peptide sequence in this specific run (one timsTOF .d sample). Example: here replicate 'a' of 0.5 million.
PSMs_run_0.5_b	Number of peptide-to-spectrum matches (PSMs) to this peptide sequence in this specific run (one timsTOF .d sample). Example: here replicate 'b' of 0.5 million.
PSMs_run_0.5_c	Number of peptide-to-spectrum matches (PSMs) to this peptide sequence in this specific run (one timsTOF .d sample). Example: here replicate 'c' of 0.5 million.
PSMs_cond_0.5	Number of peptide-to-spectrum matches (PSMs) to this peptide sequence in the specified conditions (multiple timsTOF .d samples). Example: here 0.5 million, summing the PSMs of replicate a, b and c.
tool	Either 'netMHCpan-4.1' or 'netMHCIIpan-4.3' for MHC class I and II predictions, or 'NA' if no prediction performed.
mhc	MHC molecule that had the lowest %Rank score.
rank	%Rank score. Default thresholds for NetMHCpan-4.1 are < 0.5 for weak binding, < 0.5 for strong binders, while for NetMHCpan-4.1 are < 5 for weak binding, < 2 for strong binders.
bind_level	Either 'SB' for strong binder, 'WB' for weak binder, 'NB' for non-binder and 'NA' if no binding prediction was performed.
core	Peptide 9-mer core used by NetMHCpan.
cluster	Assigned cluster by GibbsCluster2.0. The number of variables is automatically assigned based on the Kullback-Leibler Distance (KLD) in GibbsCluster2.0.
gibbs_core	The peptide core used in GibbsCluster2.0 for the peptide.

## Sheet: S1A_JY_AllDilutions
Supplemental Data S1A. Identified immunopeptide sequences for all JY cell dilutions searched together. See legend for explanation of each column.
peptide	length	immuno	protein_list	gene	species	description leftmost	peptidoform	engine	peptide_qval	peptide_score	peptide_PEP	rescoring:spec_pearson	rescoring:rt_diff_best	#peptidoform	#engine	peptide_qval_lowest	peptide_PEP_lowest	peptide_score_highest	#chimeric_PSMs	#chimeric_peptides	PSMs_total	PSMs_run_0.5_a	PSMs_run_0.5_b	PSMs_run_0.5_c	PSMs_run_16_a	PSMs_run_16_b	PSMs_run_16_c	PSMs_run_1_a	PSMs_run_1_b	PSMs_run_1_c	PSMs_run_2_a	PSMs_run_2_b	PSMs_run_2_c	PSMs_run_32_a	PSMs_run_32_b	PSMs_run_32_c	PSMs_run_4_a	PSMs_run_4_b	PSMs_run_4_c	PSMs_run_8_a	PSMs_run_8_b	PSMs_run_8_c	PSMs_cond_0.5	PSMs_cond_1.0	PSMs_cond_2.0	PSMs_cond_4.0	PSMs_cond_8.0	PSMs_cond_16.0	PSMs_cond_32.0
AAAAAAALQAKSDEK	15	FALSE	sp|P36578|RL4_HUMAN	RPL4	HUMAN	Large ribosomal subunit protein uL4 OS=Homo sapiens OX=9606 GN=RPL4 PE=1 SV=5	AAAAAAALQAKSDEK/2	['MSFragger', 'Comet', 'Sage']	[0.0001791312136139, 0.0008059316569954, 0.0001868984207083]	[1.6795746553356397, 0.812433962801376, 1.2302816840212147]	[0.0004406650476766, 0.0028964159512796, 0.0002598465653307]	0.798871	1.4405	1	3	0.000179131	0.000259847	1.67957	0	NA	1	0	0	0	0	0	0	0	0	0	0	0	0	0	0	1	0	0	0	0	0	0	0	0	0	0	0	0	1
AAAAAATAAAAASIRER	17	FALSE	sp|Q8WVM8|SCFD1_HUMAN	SCFD1	HUMAN	Sec1 family domain-containing protein 1 OS=Homo sapiens OX=9606 GN=SCFD1 PE=1 SV=4	[UNIMOD:Acetylation]-AAAAAATAAAAASIRER/2	['MSFragger', 'PEAKS']	[0.0003786444528587, 8.592541673827119e-05]	[1.515231017380563, 4.61343812558819]	[0.0010069544869703, 1.915843147639221e-05]	0.816178	18.8521	1	2	8.59254e-05	1.91584e-05	4.61344	0	NA	7	0	0	0	1	0	1	0	0	0	0	0	0	1	1	2	0	0	0	0	0	1	0	0	0	0	1	2	4
AAAAAMAEQESARN	14	FALSE	sp|Q7L5D6|GET4_HUMAN	GET4	HUMAN	Golgi to ER traffic protein 4 homolog OS=Homo sapiens OX=9606 GN=GET4 PE=1 SV=1	[UNIMOD:Acetylation]-AAAAAM[UNIMOD:Oxidation]AEQESARN/2;[UNIMOD:Acetylation]-AAAAAMAEQESARN/2	['MSFragger', 'PEAKS']	[0.0001288161793121, 8.592541673827119e-05]	[2.5765782154664523, 3.784853346288244]	[4.173278600148338e-06, 0.0001944822627544]	0.624524	7.17701	2	2	8.59254e-05	4.17328e-06	3.78485	0	NA	3	0	0	0	0	0	0	0	2	0	0	0	0	0	0	0	0	0	1	0	0	0	0	2	0	1	0	0	0
AAAAGRIAI	9	TRUE	sp|P26599|PTBP1_HUMAN	PTBP1	HUMAN	Polypyrimidine tract-binding protein 1 OS=Homo sapiens OX=9606 GN=PTBP1 PE=1 SV=2	AAAAGRIAI/2	['MSFragger', 'Sage']	[0.0023280003962553, 0.0010820754206568]	[1.0332352550319857, 0.8502756885282744]	[0.0184002551896714, 0.0069535815129328]	0.979147	2.46524	1	2	0.00108208	0.00695358	1.03324	0	NA	9	0	0	0	0	0	0	0	0	0	0	0	2	0	0	0	2	1	1	1	1	1	0	0	2	4	3	0	0
AAAAGRKTL	9	TRUE	sp|Q9BSJ5|CQ080_HUMAN	MTNAP1	HUMAN	Mitochondrial nucleoid-associated protein 1 OS=Homo sapiens OX=9606 GN=MTNAP1 PE=1 SV=2	AAAAGRKTL/1;AAAAGRKTL/2	['MSFragger', 'Comet', 'Sage', 'PEAKS']	[0.0005456281544127, 0.0016807768924302, 0.0003258390355164, 0.0047167339237985]	[1.4156246273760231, 0.6930016690379299, 1.0660943399505232, 1.4991217730072883]	[0.0016899001386499, 0.0070100241134319, 0.0009049009437268, 0.0981058508589555]	0.947241	0.354137	2	4	0.000325839	0.000904901	1.49912	0	NA	10	0	0	0	1	1	1	0	0	0	0	0	0	1	2	2	0	0	0	1	1	0	0	0	0	0	2	3	5
AAAAGRLDL	9	TRUE	sp|Q9UPU5|UBP24_HUMAN	USP24	HUMAN	Ubiquitin carboxyl-terminal hydrolase 24 OS=Homo sapiens OX=9606 GN=USP24 PE=1 SV=3	AAAAGRLDL/2	['MSFragger', 'Comet', 'Sage']	[0.0006543334721313, 0.0056875209100033, 0.0005419687013074]	[1.2730256222399792, 0.5157714297119503, 0.9896808729498594]	[0.0039028082615701, 0.0400555851942289, 0.0017767560494021]	0.973483	1.68889	1	3	0.000541969	0.00177676	1.27303	0	NA	12	0	0	0	0	0	0	0	0	0	1	2	1	0	0	0	3	1	1	1	1	1	0	0	4	5	3	0	0
AAAAPGPML	9	TRUE	sp|Q8NFD5|ARI1B_HUMAN	ARID1B	HUMAN	AT-rich interactive domain-containing protein 1B OS=Homo sapiens OX=9606 GN=ARID1B PE=1 SV=3	AAAAPGPML/1	['MSFragger', 'Comet', 'PEAKS']	[0.0082028647568287, 0.0019492025989367, 0.0003757279729475]	[0.782717833004316, 0.6603951431894797, 2.948310386550072]	[0.0779507200983125, 0.0093201414225475, 0.0014363676682904]	0.984505	4.88754	1	3	0.000375728	0.00143637	2.94831	0	NA	3	0	0	0	0	0	0	0	0	0	0	0	0	1	1	1	0	0	0	0	0	0	0	0	0	0	0	0	3
AAAAPSPVL	9	TRUE	sp|P81877|SSBP2_HUMAN;sp|Q9BWW4|SSBP3_HUMAN	SSBP2;SSBP3	HUMAN	Single-stranded DNA-binding protein 2 OS=Homo sapiens OX=9606 GN=SSBP2 PE=1 SV=2	AAAAPSPVL/1	['MSFragger', 'Comet', 'Sage', 'PEAKS']	[0.0003296793867963, 0.0005058168942842, 0.00050075112669, 0.0003757279729475]	[1.5350918955090855, 0.8492483701312398, 1.030561623560441, 3.02036209587067]	[0.0009107610628082, 0.0022236568848574, 0.0012317769889479, 0.0012174535139252]	0.982743	0.81918	1	4	0.000329679	0.000910761	3.02036	0	NA	53	0	0	0	6	3	3	1	0	0	1	0	0	4	6	3	4	5	4	4	5	4	0	1	1	13	13	12	13
AAAAPSPVM	9	TRUE	sp|Q9BWG4|SSBP4_HUMAN	SSBP4	HUMAN	Single-stranded DNA-binding protein 4 OS=Homo sapiens OX=9606 GN=SSBP4 PE=1 SV=1	AAAAPSPVM[UNIMOD:Oxidation]/1	['MSFragger', 'Comet', 'Sage', 'PEAKS']	[0.0007968127490039, 0.0016807768924302, 0.0062251932316691, 0.0005858230814294]	[1.1930968914473556, 0.6905997656954578, 0.633001862958728, 2.302700670680119]	[0.0066509207832946, 0.0071506785632845, 0.0612757751958944, 0.0099433116593059]	0.994249	3.22394	1	4	0.000585823	0.00665092	2.3027	0	NA	20	0	0	0	4	2	2	0	0	0	0	0	0	2	0	0	1	1	1	3	2	2	0	0	0	3	7	8	2
AAAASGSSLDSFSRG	15	FALSE	sp|Q5FWE3|PRRT3_HUMAN	PRRT3	HUMAN	Proline-rich transmembrane protein 3 OS=Homo sapiens OX=9606 GN=PRRT3 PE=1 SV=3	AAAASGSSLDSFSRG/2	['MSFragger', 'Comet', 'Sage', 'PEAKS']	[0.0001288161793121, 0.0001774622892635, 0.0001868984207083, 8.592541673827119e-05]	[2.15496485380035, 1.3077905808012975, 1.2916168828293144, 4.720804927995631]	[3.8698858694992574e-05, 0.0001149706880188, 0.0001786828420724, 1.4113392547256624e-05]	0.594433	0.476122	1	4	8.59254e-05	1.41134e-05	4.7208	0	NA	2	0	0	0	0	0	1	0	0	0	0	0	0	0	0	0	0	0	0	1	0	0	0	0	0	0	1	1	0
AAAASGSSLDSFSRGSL	17	FALSE	sp|Q5FWE3|PRRT3_HUMAN	PRRT3	HUMAN	Proline-rich transmembrane protein 3 OS=Homo sapiens OX=9606 GN=PRRT3 PE=1 SV=3	AAAASGSSLDSFSRGSL/2	['MSFragger', 'Comet', 'Sage', 'PEAKS']	[0.0001288161793121, 0.0001774622892635, 0.0001868984207083, 8.592541673827119e-05]	[3.287468630549964, 1.6633848862050418, 2.3780893999582413, 5.345390008909854]	[9.690053071322153e-08, 1.0443370938757366e-05, 8.655411970060103e-07, 2.3774099095243284e-06]	0.845737	2.22737	1	4	8.59254e-05	9.69005e-08	5.34539	0	NA	10	0	0	0	1	1	2	0	0	0	0	0	0	1	2	1	0	0	0	1	0	1	0	0	0	0	2	4	4
AAAAVGPAM	9	TRUE	sp|Q9H1I8|ASCC2_HUMAN	ASCC2	HUMAN	Activating signal cointegrator 1 complex subunit 2 OS=Homo sapiens OX=9606 GN=ASCC2 PE=1 SV=3	AAAAVGPAM/1;AAAAVGPAM[UNIMOD:Oxidation]/1	['MSFragger']	[0.0020444671607462]	[1.0748547927469374]	[0.0143306866034763]	0.793298	1.3968	2	1	0.00204447	0.0143307	1.07485	0	NA	7	0	0	0	1	1	1	0	0	0	0	0	0	0	1	0	1	0	0	1	1	0	0	0	0	1	2	3	1
AAAAVIPTV	9	TRUE	A0AV96|RBM47_HUMAN	RBM47	HUMAN	RNA-binding protein 47 OS=Homo sapiens OX=9606 GN=RBM47 PE=1 SV=2	AAAAVIPTV/1	['PEAKS']	[0.0040643969385062]	[1.5811861306764337]	[0.080945284891966]	0.982468	2.69353	1	1	0.0040644	0.0809453	1.58119	0	NA	2	0	0	0	0	0	0	0	0	0	0	0	0	0	0	1	0	0	0	0	1	0	0	0	0	0	1	0	1
AAAAVVEFQRAQS	13	FALSE	O00231|PSD11_HUMAN	PSMD11	HUMAN	26S proteasome non-ATPase regulatory subunit 11 OS=Homo sapiens OX=9606 GN=PSMD11 PE=1 SV=3	[UNIMOD:Acetylation]-AAAAVVEFQRAQS/2	['PEAKS']	[0.000223164472216]	[3.31053952228114]	[0.0006347271504832]	0.627482	15.5778	1	1	0.000223164	0.000634727	3.31054	0	NA	1	0	0	0	0	0	1	0	0	0	0	0	0	0	0	0	0	0	0	0	0	0	0	0	0	0	0	1	0
AAADPNAAWAA	11	TRUE	sp|Q92945|FUBP2_HUMAN	KHSRP	HUMAN	Far upstream element-binding protein 2 OS=Homo sapiens OX=9606 GN=KHSRP PE=1 SV=4	AAADPNAAWAA/1	['MSFragger', 'Sage', 'PEAKS']	[0.0072912715471825, 0.0010820754206568, 0.0002915451895043]	[0.8034510661830229, 0.8488571429586813, 3.145979592902849]	[0.0687876373754716, 0.0070532343456, 0.00092011467828]	0.892164	4.11751	1	3	0.000291545	0.000920115	3.14598	0	NA	7	0	0	0	1	2	0	0	0	0	0	0	0	1	2	1	0	0	0	0	0	0	0	0	0	0	0	3	4
AAAGVVHAV	9	TRUE	sp|Q9GZT5|WN10A_HUMAN	WNT10A	HUMAN	Protein Wnt-10a OS=Homo sapiens OX=9606 GN=WNT10A PE=1 SV=1	AAAGVVHAV/1	['MSFragger', 'Comet', 'Sage', 'PEAKS']	[0.0003786444528587, 0.0010835801488116, 0.0002575328354365, 8.592541673827119e-05]	[1.454590914489911, 0.7596131804420451, 1.085506105011812, 4.329941841552147]	[0.0013744812698851, 0.0042222791543648, 0.0007677989760606, 4.282969188416253e-05]	0.976636	0.00162689	1	4	8.59254e-05	4.28297e-05	4.32994	0	NA	8	0	0	0	2	1	2	0	0	0	0	0	0	1	1	1	0	0	0	0	0	0	0	0	0	0	0	5	3
AAAIQTMSLDAERR	14	FALSE	sp|O75326|SEM7A_HUMAN	SEMA7A	HUMAN	Semaphorin-7A OS=Homo sapiens OX=9606 GN=SEMA7A PE=1 SV=1	AAAIQTMSLDAERR/3;AAAIQTM[UNIMOD:Oxidation]SLDAERR/3;AAAIQTM[UNIMOD:Oxidation]SLDAERR/2;AAAIQTMSLDAERR/2	['MSFragger', 'Comet', 'Sage', 'PEAKS']	[0.0001791312136139, 0.0008059316569954, 0.0001868984207083, 8.592541673827119e-05]	[1.6149947543128085, 0.8116220256413557, 1.3953124737877955, 4.479182992770479]	[0.0006091059563475, 0.0029132143071053, 0.0001031019285763, 2.8058980416630582e-05]	0.836919	0.667292	4	4	8.59254e-05	2.8059e-05	4.47918	0	NA	14	0	0	0	1	2	3	0	0	0	0	0	0	2	1	0	0	0	0	4	0	1	0	0	0	0	5	6	3
AAAKLLSHPFLSTHLG	16	FALSE	sp|Q96T49|PP16B_HUMAN	PPP1R16B	HUMAN	Protein phosphatase 1 regulatory inhibitor subunit 16B OS=Homo sapiens OX=9606 GN=PPP1R16B PE=1 SV=1	AAAKLLSHPFLSTHLG/3	['MSFragger', 'Sage']	[0.0034795692857478, 0.0074332648870636]	[0.9639822639119148, 0.6126788571930061]	[0.0273235355457456, 0.0735964460302935]	0.525506	3.77312	1	2	0.00347957	0.0273235	0.963982	0	NA	1	0	0	0	0	0	0	0	0	0	0	0	0	0	0	1	0	0	0	0	0	0	0	0	0	0	0	0	1
AAALIIHHV	9	TRUE	sp|Q96ST3|SIN3A_HUMAN	SIN3A	HUMAN	Paired amphipathic helix protein Sin3a OS=Homo sapiens OX=9606 GN=SIN3A PE=1 SV=2	AAALIIHHV/2	['MSFragger', 'Comet', 'Sage']	[0.0001288161793121, 0.0010519197535502, 0.001048160203012]	[1.967410439870492, 0.7798478337435809, 0.8593520838496387]	[0.0001032097304369, 0.0036519257203407, 0.0063468006433596]	0.951449	2.28589	1	3	0.000128816	0.00010321	1.96741	0	NA	3	0	0	0	0	0	2	0	0	0	0	0	0	0	0	0	0	0	0	0	0	1	0	0	0	0	1	2	0
AAAPAGTTF	9	TRUE	sp|Q9H0Z9|RBM38_HUMAN	RBM38	HUMAN	RNA-binding protein 38 OS=Homo sapiens OX=9606 GN=RBM38 PE=1 SV=2	AAAPAGTTF/1	['MSFragger', 'Comet', 'Sage', 'PEAKS']	[0.0003296793867963, 0.0004250797024442, 0.0005419687013074, 8.592541673827119e-05]	[1.5168125322848554, 0.93164910964337, 0.9811264542884972, 4.118969242870972]	[0.000998921374077, 0.0012315093208649, 0.0019217552947995, 7.756345598759689e-05]	0.997229	0.00987537	1	4	8.59254e-05	7.75635e-05	4.11897	0	NA	19	0	0	0	3	3	2	0	0	0	0	0	0	1	2	2	1	1	0	1	1	2	0	0	0	2	4	8	5
AAAPASGAL	9	TRUE	sp|P06576|ATPB_HUMAN	ATP5F1B	HUMAN	ATP synthase subunit beta, mitochondrial OS=Homo sapiens OX=9606 GN=ATP5F1B PE=1 SV=3	AAAPASGAL/1	['MSFragger', 'Comet']	[0.0034795692857478, 0.0076339326045713]	[0.964599647379506, 0.4728870798696963]	[0.0272307229525693, 0.0626840555123838]	0.994488	0.40182	1	2	0.00347957	0.0272307	0.9646	0	NA	6	0	0	0	1	1	0	0	0	0	0	0	0	0	1	0	0	0	0	1	2	0	0	0	0	0	3	2	1
AAAPVLTPAKVTGKSKKRN	19	FALSE	sp|Q8N6L1|KTAP2_HUMAN	KRTCAP2	HUMAN	Keratinocyte-associated protein 2 OS=Homo sapiens OX=9606 GN=KRTCAP2 PE=1 SV=2	AAAPVLTPAKVTGKSKKRN/3	['MSFragger', 'Comet', 'Sage', 'PEAKS']	[0.0001791312136139, 0.0003213023455071, 0.0001868984207083, 8.592541673827119e-05]	[1.7959700646617287, 1.052707859995071, 1.2417569767430403, 5.723686476466979]	[0.0002469777312734, 0.000560157684553, 0.0002413986020968, 8.077813469879975e-07]	0.102566	0.0458295	1	4	8.59254e-05	8.07781e-07	5.72369	0	NA	3	0	0	0	0	0	0	0	0	0	0	0	0	1	2	0	0	0	0	0	0	0	0	0	0	0	0	0	3
AAAPVVPAV	9	TRUE	sp|O95271|TNKS1_HUMAN	TNKS	HUMAN	Poly [ADP-ribose] polymerase tankyrase-1 OS=Homo sapiens OX=9606 GN=TNKS PE=1 SV=2	AAAPVVPAV/1	['MSFragger', 'Comet', 'Sage', 'PEAKS']	[0.0014870678209145, 0.0043547902692962, 0.0006138735420503, 0.0005292561011467]	[1.119977586593382, 0.5494515166020945, 0.919362324648608, 2.3280634749221654]	[0.0108010143687519, 0.028350393416484, 0.0034665169927277, 0.0090988586070898]	0.977404	1.24934	1	4	0.000529256	0.00346652	2.32806	0	NA	75	0	1	0	5	4	5	2	4	0	2	4	2	5	8	7	5	5	3	5	3	5	1	6	8	13	13	14	20
AAARATTPADGEEPAPEAEA	20	FALSE	sp|Q96S44|PRPK_HUMAN	TP53RK	HUMAN	EKC/KEOPS complex subunit TP53RK OS=Homo sapiens OX=9606 GN=TP53RK PE=1 SV=2	[UNIMOD:Acetylation]-AAARATTPADGEEPAPEAEA/2	['MSFragger']	[0.0001791312136139]	[1.6789512568844258]	[0.0004420393010326]	0.902137	3.52076	1	1	0.000179131	0.000442039	1.67895	0	NA	2	0	0	0	0	0	0	0	0	0	0	0	0	0	0	2	0	0	0	0	0	0	0	0	0	0	0	0	2
AAASESLFVSNHAY	14	FALSE	sp|P04075|ALDOA_HUMAN	ALDOA	HUMAN	Fructose-bisphosphate aldolase A OS=Homo sapiens OX=9606 GN=ALDOA PE=1 SV=2	AAASESLFVSNHAY/2	['Comet', 'Sage']	[0.0082260371959942, 0.002714466232976]	[0.4630810735386789, 0.7413458750364563]	[0.0693766726092913, 0.0203460114051318]	0.897778	2.33734	1	2	0.00271447	0.020346	0.741346	0	NA	1	0	0	0	0	1	0	0	0	0	0	0	0	0	0	0	0	0	0	0	0	0	0	0	0	0	0	1	0
AAASGSSLDSFSRG	14	FALSE	sp|Q5FWE3|PRRT3_HUMAN	PRRT3	HUMAN	Proline-rich transmembrane protein 3 OS=Homo sapiens OX=9606 GN=PRRT3 PE=1 SV=3	AAASGSSLDSFSRG/2	['MSFragger', 'Comet', 'Sage', 'PEAKS']	[0.0001288161793121, 0.0001774622892635, 0.0001868984207083, 8.592541673827119e-05]	[2.8662824375801352, 1.623362894059455, 2.13985486905983, 5.812724958982054]	[9.007165916485952e-07, 1.3711942460569454e-05, 2.478274932205316e-06, 6.265372579778524e-07]	0.814232	0.0252482	1	4	8.59254e-05	6.26537e-07	5.81272	0	NA	3	0	0	0	0	0	0	0	0	0	0	0	0	1	1	1	0	0	0	0	0	0	0	0	0	0	0	0	3
AAASGSSLDSFSRGS	15	FALSE	sp|Q5FWE3|PRRT3_HUMAN	PRRT3	HUMAN	Proline-rich transmembrane protein 3 OS=Homo sapiens OX=9606 GN=PRRT3 PE=1 SV=3	AAASGSSLDSFSRGS/2	['MSFragger', 'Comet', 'Sage', 'PEAKS']	[0.0001288161793121, 0.0005058168942842, 0.0001868984207083, 8.592541673827119e-05]	[2.513247642829241, 0.90520588356831, 1.685065378836908, 5.16084411368177]	[5.834403169710121e-06, 0.0014853523634194, 2.4516143997759043e-05, 4.025068449577549e-06]	0.725587	0.673525	1	4	8.59254e-05	4.02507e-06	5.16084	0	NA	1	0	0	0	0	0	0	0	0	0	0	0	0	0	0	1	0	0	0	0	0	0	0	0	0	0	0	0	1
AAASGSSLDSFSRGSL	16	FALSE	sp|Q5FWE3|PRRT3_HUMAN	PRRT3	HUMAN	Proline-rich transmembrane protein 3 OS=Homo sapiens OX=9606 GN=PRRT3 PE=1 SV=3	AAASGSSLDSFSRGSL/2	['MSFragger', 'Comet', 'Sage', 'PEAKS']	[0.0001288161793121, 0.0001774622892635, 0.0001868984207083, 8.592541673827119e-05]	[3.2249971700273643, 1.4932639685364926, 2.3912411016456168, 5.344848893123489]	[1.3487870959624134e-07, 3.313581581912951e-05, 8.167090661992234e-07, 2.3810834164635235e-06]	0.871011	2.35681	1	4	8.59254e-05	1.34879e-07	5.34485	0	NA	30	0	0	0	2	2	2	0	0	0	1	0	3	2	2	3	3	2	3	3	1	1	0	0	4	8	5	6	7
AAAYIQCQFEDLNRR	15	FALSE	sp|P08754|GNAI3_HUMAN	GNAI3	HUMAN	Guanine nucleotide-binding protein G(i) subunit alpha-3 OS=Homo sapiens OX=9606 GN=GNAI3 PE=1 SV=3	AAAYIQC[UNIMOD:Cysteinylation]QFEDLNRR/3	['MSFragger', 'Comet', 'Sage', 'PEAKS']	[0.0001791312136139, 0.0005743825387708, 0.0001868984207083, 8.592541673827119e-05]	[1.7394759868619738, 0.8256924610232002, 1.297516562336246, 5.012339286851284]	[0.0003270325633261, 0.0026346640601547, 0.0001727580622692, 6.1481250033109e-06]	0.793329	7.2245	1	4	8.59254e-05	6.14813e-06	5.01234	0	NA	5	0	0	0	0	0	0	0	0	0	0	0	0	1	2	2	0	0	0	0	0	0	0	0	0	0	0	0	5
AAAYPHTSL	9	TRUE	sp|Q9P2R6|RERE_HUMAN	RERE	HUMAN	Arginine-glutamic acid dipeptide repeats protein OS=Homo sapiens OX=9606 GN=RERE PE=1 SV=2	AAAYPHTSL/1;AAAYPHTSL/2	['MSFragger', 'Comet', 'Sage', 'PEAKS']	[0.0001791312136139, 0.0003213023455071, 0.0001868984207083, 8.592541673827119e-05]	[1.8093391927891784, 0.944280104383114, 1.1059215912882083, 3.851355862948051]	[0.0002310497215748, 0.0011276129161939, 0.0006483758295007, 0.0001624992892713]	0.996992	0.000865106	2	4	8.59254e-05	0.000162499	3.85136	0	NA	53	0	0	0	2	3	2	2	0	0	2	3	0	3	3	3	4	4	5	7	5	5	0	2	5	13	17	7	9
AAAYRNAL	8	TRUE	sp|P22695|QCR2_HUMAN	UQCRC2	HUMAN	Cytochrome b-c1 complex subunit 2, mitochondrial OS=Homo sapiens OX=9606 GN=UQCRC2 PE=1 SV=3	AAAYRNAL/1	['MSFragger', 'Sage']	[0.0065488165047297, 0.0049322353748498]	[0.8260110113307646, 0.6624769288492998]	[0.0600073761141243, 0.0460909379169739]	0.968373	1.85366	1	2	0.00493224	0.0460909	0.826011	0	NA	7	0	0	0	0	0	0	0	0	0	0	0	0	1	2	2	0	1	0	1	0	0	0	0	0	1	1	0	5
AADAEAEVASLNR	13	FALSE	sp|P06753|TPM3_HUMAN	TPM3	HUMAN	Tropomyosin alpha-3 chain OS=Homo sapiens OX=9606 GN=TPM3 PE=1 SV=2	AADAEAEVASLNR/2	['MSFragger', 'Comet']	[0.0084707054768924, 0.0041923426608748]	[0.7762651546953792, 0.556727248191471]	[0.0810201846734387, 0.0263303433563714]	0.335072	5.27357	1	2	0.00419234	0.0263303	0.776265	0	NA	1	0	0	1	0	0	0	0	0	0	0	0	0	0	0	0	0	0	0	0	0	0	1	0	0	0	0	0	0
AADDFRLK	8	TRUE	sp|O76014|KRT37_HUMAN;sp|O76015|KRT38_HUMAN;sp|P13645|K1C10_HUMAN;sp|P13646|K1C13_HUMAN;sp|P19012|K1C15_HUMAN;sp|Q2M2I5|K1C24_HUMAN;sp|Q7Z3Y7|K1C28_HUMAN	KRT37;KRT38;KRT10;KRT13;KRT15;KRT24;KRT28	HUMAN	Keratin, type I cuticular Ha7 OS=Homo sapiens OX=9606 GN=KRT37 PE=1 SV=3	AADDFRLK/2	['MSFragger', 'Comet']	[0.0053537454094951, 0.0005058168942842]	[0.8789798067508119, 0.8615535114365778]	[0.043851804003999, 0.0020343877988716]	0.909259	0.0521563	1	2	0.000505817	0.00203439	0.87898	0	NA	2	0	0	0	0	0	0	1	0	0	0	1	0	0	0	0	0	0	0	0	0	0	0	1	1	0	0	0	0
AADFEIGHFLRER	13	FALSE	sp|P55209|NP1L1_HUMAN	NAP1L1	HUMAN	Nucleosome assembly protein 1-like 1 OS=Homo sapiens OX=9606 GN=NAP1L1 PE=1 SV=1	AADFEIGHFLRER/3	['MSFragger', 'Comet']	[0.0007968127490039, 0.0005058168942842]	[1.1995477715839722, 0.8370803145977163]	[0.0063661057965521, 0.0024276640097245]	0.595826	2.52907	1	2	0.000505817	0.00242766	1.19955	0	NA	1	0	0	0	0	0	0	0	0	0	0	0	0	1	0	0	0	0	0	0	0	0	0	0	0	0	0	0	1
AADIRFVYTPAMES	14	FALSE	sp|P01033|TIMP1_HUMAN	TIMP1	HUMAN	Metalloproteinase inhibitor 1 OS=Homo sapiens OX=9606 GN=TIMP1 PE=1 SV=1	AADIRFVYTPAMES/2;AADIRFVYTPAM[UNIMOD:Oxidation]ES/2	['MSFragger', 'Comet', 'Sage', 'PEAKS']	[0.0002590002590002, 0.0001774622892635, 0.0001868984207083, 8.592541673827119e-05]	[1.5645363578776437, 1.493062222658076, 1.2832893611706633, 4.156497472186567]	[0.0007851068853799, 3.318102966125729e-05, 0.0001875113942652, 6.982143634985433e-05]	0.892531	0.025702	2	4	8.59254e-05	3.3181e-05	4.1565	0	NA	8	0	0	0	2	2	0	0	0	0	0	0	0	1	0	1	0	0	0	1	0	1	0	0	0	0	2	4	2
AADKFKEINNAHAIL	15	FALSE	sp|Q9H3Z4|DNJC5_HUMAN	DNAJC5	HUMAN	DnaJ homolog subfamily C member 5 OS=Homo sapiens OX=9606 GN=DNAJC5 PE=1 SV=1	AADKFKEINNAHAIL/3;AADKFKEINNAHAIL/2	['MSFragger', 'Comet', 'Sage', 'PEAKS']	[0.0001288161793121, 0.0001774622892635, 0.0001868984207083, 8.592541673827119e-05]	[2.9191788713056552, 1.207100143007111, 1.9124965953800688, 4.942602106965845]	[6.807509122502969e-07, 0.0002214531637276, 7.808621027382985e-06, 7.500869993593234e-06]	0.813881	0.460641	2	4	8.59254e-05	6.80751e-07	4.9426	0	NA	19	0	0	0	2	2	3	0	0	0	0	0	0	5	2	2	0	0	0	1	2	0	0	0	0	0	3	7	9
AADKFKEINNAHAILT	16	FALSE	sp|Q9H3Z4|DNJC5_HUMAN	DNAJC5	HUMAN	DnaJ homolog subfamily C member 5 OS=Homo sapiens OX=9606 GN=DNAJC5 PE=1 SV=1	AADKFKEINNAHAILT/3	['MSFragger']	[0.0034795692857478]	[0.9689306227372464]	[0.0265871922221116]	-0.0497108	2.59093	1	1	0.00347957	0.0265872	0.968931	0	NA	1	0	0	0	1	0	0	0	0	0	0	0	0	0	0	0	0	0	0	0	0	0	0	0	0	0	0	1	0
AADLLLHSKASNLL	14	FALSE	sp|Q92673|SORL_HUMAN	SORL1	HUMAN	Sortilin-related receptor OS=Homo sapiens OX=9606 GN=SORL1 PE=1 SV=2	AADLLLHSKASNLL/2	['MSFragger', 'Comet', 'Sage', 'PEAKS']	[0.0041709148206506, 0.0033514872224549, 0.0006472111084961, 8.592541673827119e-05]	[0.943669409815144, 0.5839310943135795, 0.9036453154404088, 4.006603015735228]	[0.0305427584883968, 0.0199801961102348, 0.0040560788440848, 0.0001060790279517]	0.820993	4.657	1	4	8.59254e-05	0.000106079	4.0066	0	NA	2	0	0	0	0	0	0	0	0	0	0	0	0	1	0	1	0	0	0	0	0	0	0	0	0	0	0	0	2
AADPPAENSSAPEAEQGGAE	20	FALSE	sp|P67809|YBOX1_HUMAN	YBX1	HUMAN	Y-box-binding protein 1 OS=Homo sapiens OX=9606 GN=YBX1 PE=1 SV=3	AADPPAENSSAPEAEQGGAE/2	['MSFragger', 'Comet', 'Sage', 'PEAKS']	[0.0006543334721313, 0.0001774622892635, 0.0006138735420503, 0.0004792427963817]	[1.275891497188468, 1.6188988122848265, 0.960786442688551, 2.461310374513996]	[0.0038315486710082, 1.413454750510188e-05, 0.002322631132213, 0.0057474528113731]	0.946153	1.06385	1	4	0.000177462	1.41345e-05	2.46131	0	NA	1	0	0	0	1	0	0	0	0	0	0	0	0	0	0	0	0	0	0	0	0	0	0	0	0	0	0	1	0
AADTQVSETLKR	12	TRUE	sp|Q92616|GCN1_HUMAN	GCN1	HUMAN	Stalled ribosome sensor GCN1 OS=Homo sapiens OX=9606 GN=GCN1 PE=1 SV=7	[UNIMOD:Acetylation]-AADTQVSETLKR/2	['MSFragger', 'PEAKS']	[0.0001288161793121, 8.592541673827119e-05]	[2.123515773871784, 4.885925562116078]	[4.5657480060712645e-05, 8.816373625379054e-06]	0.896949	4.61207	1	2	8.59254e-05	8.81637e-06	4.88593	0	NA	2	0	0	0	0	0	0	0	0	0	0	0	0	1	0	1	0	0	0	0	0	0	0	0	0	0	0	0	2
AAEADGPLK	9	TRUE	sp|O75352|MPU1_HUMAN	MPDU1	HUMAN	Mannose-P-dolichol utilization defect 1 protein OS=Homo sapiens OX=9606 GN=MPDU1 PE=1 SV=2	[UNIMOD:Acetylation]-AAEADGPLK/1	['MSFragger', 'PEAKS']	[0.0003786444528587, 0.000223164472216]	[1.4716849063299575, 3.1896389243528103]	[0.0012577657802542, 0.0008346980144275]	0.920028	4.08482	1	2	0.000223164	0.000834698	3.18964	0	NA	3	0	0	0	0	0	0	0	0	0	0	0	0	1	0	2	0	0	0	0	0	0	0	0	0	0	0	0	3
AAEALRQPVLASGPSTVL	18	FALSE	sp|Q14146|URB2_HUMAN	URB2	HUMAN	Unhealthy ribosome biogenesis protein 2 homolog OS=Homo sapiens OX=9606 GN=URB2 PE=1 SV=2	AAEALRQPVLASGPSTVL/2	['MSFragger', 'Comet', 'Sage']	[0.0008454038212252, 0.0005058168942842, 0.0008414675193537]	[1.1893187941337138, 0.889327471946719, 0.8719541339216985]	[0.0068234965442506, 0.0016646301731768, 0.0055880352725026]	0.532379	0.200805	1	3	0.000505817	0.00166463	1.18932	0	NA	8	0	0	0	0	0	0	1	1	1	1	0	1	0	0	0	1	1	1	0	0	0	0	3	2	3	0	0	0
AAEDVVATGAD	11	TRUE	sp|O00264|PGRC1_HUMAN	PGRMC1	HUMAN	Membrane-associated progesterone receptor component 1 OS=Homo sapiens OX=9606 GN=PGRMC1 PE=1 SV=3	AAEDVVATGAD/1	['MSFragger', 'Comet', 'Sage', 'PEAKS']	[0.0005844535359438, 0.0005058168942842, 0.0006472111084961, 0.0003757279729475]	[1.3560666450333578, 0.8603157476671924, 0.9143885790168862, 3.0157280970474103]	[0.0023534878402926, 0.0020526814509604, 0.0036423081965695, 0.0012302638123547]	0.975548	1.366	1	4	0.000375728	0.00123026	3.01573	0	NA	13	0	0	0	1	2	2	0	0	0	0	0	0	1	1	1	0	0	0	1	2	2	0	0	0	0	5	5	3
AAEILEIADTPSGDK	15	FALSE	sp|P08133|ANXA6_HUMAN	ANXA6	HUMAN	Annexin A6 OS=Homo sapiens OX=9606 GN=ANXA6 PE=1 SV=3	AAEILEIADTPSGDK/2	['MSFragger', 'Comet', 'Sage']	[0.0042857142857142, 0.0014811822527435, 0.00050075112669]	[0.9371431554445084, 0.7252853792376268, 1.0177118269896803]	[0.0316531804843781, 0.0054372926757197, 0.0013801845973583]	0.644047	0.67723	1	3	0.000500751	0.00138018	1.01771	0	NA	1	0	0	0	0	0	0	0	0	0	0	0	0	0	1	0	0	0	0	0	0	0	0	0	0	0	0	0	1
AAEKAQL	7	FALSE	sp|Q96S66|CLCC1_HUMAN;sp|Q9BZG2|PPAT_HUMAN	CLCC1;ACP4	HUMAN	Chloride channel CLIC-like protein 1 OS=Homo sapiens OX=9606 GN=CLCC1 PE=1 SV=1	AAEKAQL/1	['Comet', 'Sage', 'PEAKS']	[0.0016807768924302, 0.0042339589698821, 0.0004792427963817]	[0.7003168120371273, 0.6778811044315767, 2.465730648899035]	[0.0066045956946334, 0.0393657432014142, 0.0056627441086911]	0.987704	1.23607	1	3	0.000479243	0.00566274	2.46573	0	NA	9	0	0	0	1	1	2	0	0	0	0	0	0	2	1	1	0	0	0	1	0	0	0	0	0	0	1	4	4
AAELRHVMTRLGEK	14	FALSE	sp|P27482|CALL3_HUMAN	CALML3	HUMAN	Calmodulin-like protein 3 OS=Homo sapiens OX=9606 GN=CALML3 PE=1 SV=2	AAELRHVMTRLGEK/3;AAELRHVM[UNIMOD:Oxidation]TRLGEK/3	['MSFragger', 'Comet', 'Sage']	[0.0001791312136139, 0.0003213023455071, 0.0003258390355164]	[1.6592285644347524, 1.030489796095711, 1.0637232996156925]	[0.0004878666943354, 0.0006406597449977, 0.0009234389013424]	0.880469	0.441676	2	3	0.000179131	0.000487867	1.65923	0	NA	10	0	0	0	0	2	2	0	0	0	0	0	0	0	1	2	0	0	0	1	2	0	0	0	0	0	3	4	3
AAELRHVMTRLGEKL	15	FALSE	sp|P27482|CALL3_HUMAN	CALML3	HUMAN	Calmodulin-like protein 3 OS=Homo sapiens OX=9606 GN=CALML3 PE=1 SV=2	AAELRHVMTRLGEKL/3	['MSFragger', 'Comet', 'Sage', 'PEAKS']	[0.0031550265309049, 0.0047628497717801, 0.0033327246165084, 0.0032676237411613]	[0.986331430637616, 0.5423757052067576, 0.7178400329593074, 1.694612715135992]	[0.0241253261679983, 0.03046871958584, 0.0259055820817562, 0.0613488330948283]	0.71005	3.36454	1	4	0.00315503	0.0241253	1.69461	0	NA	2	0	0	0	0	0	0	0	0	0	0	0	0	1	1	0	0	0	0	0	0	0	0	0	0	0	0	0	2
AAELRSEDYELLCPN	15	FALSE	sp|P08582|TRFM_HUMAN	MELTF	HUMAN	Melanotransferrin OS=Homo sapiens OX=9606 GN=MELTF PE=1 SV=2	AAELRSEDYELLC[UNIMOD:Cysteinylation]PN/2	['MSFragger', 'Comet', 'Sage', 'PEAKS']	[0.0001791312136139, 0.0010011551790527, 0.0002575328354365, 8.592541673827119e-05]	[1.705390548726852, 0.7912535351766194, 1.0861915384456309, 4.293439655938143]	[0.0003874385987333, 0.0033671475325432, 0.0007634027873135, 4.7483722196624354e-05]	0.8612	0.278945	1	4	8.59254e-05	4.74837e-05	4.29344	0	NA	3	0	0	0	0	0	0	0	0	0	0	0	0	1	1	1	0	0	0	0	0	0	0	0	0	0	0	0	3
AAELRSEDYELLCPNG	16	FALSE	sp|P08582|TRFM_HUMAN	MELTF	HUMAN	Melanotransferrin OS=Homo sapiens OX=9606 GN=MELTF PE=1 SV=2	AAELRSEDYELLCPNG/2	['MSFragger', 'Comet', 'Sage']	[0.0005456281544127, 0.0015113681167039, 0.0021344717182497]	[1.3829585145667094, 0.7154089655133032, 0.7775006285660742]	[0.0020210693628057, 0.0058636367159743, 0.0141902403800818]	0.429672	0.472951	1	3	0.000545628	0.00202107	1.38296	0	NA	5	0	0	0	0	0	1	0	0	0	0	0	0	1	1	1	0	0	0	1	0	0	0	0	0	0	1	1	3
AAENDFV	7	FALSE	P19013|K2C4_HUMAN;P35908|K22E_HUMAN	KRT4;KRT2	HUMAN	Keratin, type II cytoskeletal 4 OS=Homo sapiens OX=9606 GN=KRT4 PE=1 SV=5	AAENDFV/1	['PEAKS']	[0.0008665511265164]	[2.2198348776233066]	[0.0132536256478656]	0.928808	2.61714	1	1	0.000866551	0.0132536	2.21983	0	NA	2	0	0	0	0	0	0	2	0	0	0	0	0	0	0	0	0	0	0	0	0	0	0	2	0	0	0	0	0
AAESASLTL	9	TRUE	sp|Q9BZV3|IMPG2_HUMAN	IMPG2	HUMAN	Interphotoreceptor matrix proteoglycan 2 OS=Homo sapiens OX=9606 GN=IMPG2 PE=1 SV=3	AAESASLTL/1	['MSFragger', 'Sage', 'PEAKS']	[0.0055246196343227, 0.002714466232976, 0.0073416161823595]	[0.8659430174888838, 0.738528070345267, 1.27223353040481]	[0.0473029662957238, 0.020937604706141, 0.1569741288976035]	0.977197	2.56918	1	3	0.00271447	0.0209376	1.27223	0	NA	26	0	0	0	2	1	2	0	0	0	1	0	2	2	2	3	2	2	2	2	1	2	0	0	3	6	5	5	7
AAFDGGFTV	9	TRUE	sp|Q86WA8|LONP2_HUMAN	LONP2	HUMAN	Lon protease homolog 2, peroxisomal OS=Homo sapiens OX=9606 GN=LONP2 PE=1 SV=1	AAFDGGFTV/1	['MSFragger', 'Comet', 'Sage', 'PEAKS']	[0.0006543334721313, 0.0011931499157776, 0.0004729623206684, 0.0003757279729475]	[1.274428422616981, 0.7564561869813424, 1.037914117850814, 2.9168516597103817]	[0.0038677321563926, 0.0043198118667283, 0.0011547495612932, 0.0015472880810364]	0.827222	0.0838055	1	4	0.000375728	0.00115475	2.91685	0	NA	17	0	0	0	1	2	1	0	0	0	1	1	1	1	1	1	1	1	1	2	1	1	0	0	3	3	4	4	3
AAFDNFKEV	9	TRUE	sp|O95466|FMNL1_HUMAN;sp|Q8IVF7|FMNL3_HUMAN	FMNL1;FMNL3	HUMAN	Formin-like protein 1 OS=Homo sapiens OX=9606 GN=FMNL1 PE=1 SV=3	AAFDNFKEV/2;AAFDNFKEV/1	['MSFragger', 'Comet', 'Sage', 'PEAKS']	[0.0001288161793121, 0.0003213023455071, 0.0001868984207083, 8.592541673827119e-05]	[2.246621725364127, 1.0226093962033909, 1.311596505510601, 4.654801944770531]	[2.3875443055519126e-05, 0.0006725506156306, 0.0001596269089735, 1.7031094777581393e-05]	0.966094	0.348159	2	4	8.59254e-05	1.70311e-05	4.6548	0	NA	11	0	0	0	1	1	1	0	0	0	0	0	0	1	1	2	0	1	0	1	1	1	0	0	0	1	3	3	4
AAFGRDLFL	9	TRUE	sp|Q6IA86|ELP2_HUMAN	ELP2	HUMAN	Elongator complex protein 2 OS=Homo sapiens OX=9606 GN=ELP2 PE=1 SV=2	AAFGRDLFL/2	['MSFragger', 'Comet', 'Sage']	[0.0022773279352226, 0.0028358927711488, 0.0008049215201517]	[1.0578583558571033, 0.5936286795405158, 0.8868526285460687]	[0.0158883188829541, 0.0181021789570536, 0.0048054841434342]	0.708902	0.502426	1	3	0.000804922	0.00480548	1.05786	0	NA	1	0	0	0	1	0	0	0	0	0	0	0	0	0	0	0	0	0	0	0	0	0	0	0	0	0	0	1	0
AAFNSGKVD	9	TRUE	sp|P04406|G3P_HUMAN	GAPDH	HUMAN	Glyceraldehyde-3-phosphate dehydrogenase OS=Homo sapiens OX=9606 GN=GAPDH PE=1 SV=3	AAFNSGKVD/2	['MSFragger', 'Comet', 'Sage', 'PEAKS']	[0.0001791312136139, 0.0005743825387708, 0.0002575328354365, 8.592541673827119e-05]	[1.759691852441744, 0.8243975193159819, 1.090458335711731, 4.346933525269134]	[0.0002957903106116, 0.0026592237387962, 0.0007366695031883, 4.081986290523239e-05]	0.917239	0.132824	1	4	8.59254e-05	4.08199e-05	4.34693	0	NA	1	0	0	0	0	0	0	0	1	0	0	0	0	0	0	0	0	0	0	0	0	0	0	1	0	0	0	0	0
AAFNSGKVDIVA	12	TRUE	sp|P04406|G3P_HUMAN	GAPDH	HUMAN	Glyceraldehyde-3-phosphate dehydrogenase OS=Homo sapiens OX=9606 GN=GAPDH PE=1 SV=3	AAFNSGKVDIVA/2	['MSFragger', 'Comet', 'Sage']	[0.0022773279352226, 0.0021578648495173, 0.0005419687013074]	[1.058841635613896, 0.632331000250622, 0.9683045614094348]	[0.0157944542209477, 0.0122215217261599, 0.0021644563888729]	0.925473	3.12128	1	3	0.000541969	0.00216446	1.05884	0	NA	1	0	0	0	0	0	0	0	1	0	0	0	0	0	0	0	0	0	0	0	0	0	0	1	0	0	0	0	0
AAFQLTQGDQLSTHT	15	FALSE	sp|P01374|TNFB_HUMAN	LTA	HUMAN	Lymphotoxin-alpha OS=Homo sapiens OX=9606 GN=LTA PE=1 SV=2	AAFQLTQGDQLSTHT/2	['MSFragger', 'Comet', 'Sage', 'PEAKS']	[0.0001288161793121, 0.0001774622892635, 0.0001868984207083, 8.592541673827119e-05]	[2.8092644437941656, 1.2319030442048915, 1.5879769209822754, 5.943895385947785]	[1.2180334442401931e-06, 0.0001890013093802, 3.9853099109633856e-05, 4.309075320423389e-07]	0.93837	0.0282572	1	4	8.59254e-05	4.30908e-07	5.9439	0	NA	7	0	0	0	1	1	0	0	0	0	0	0	0	2	1	2	0	0	0	0	0	0	0	0	0	0	0	2	5
AAFQLTQGDQLSTHTD	16	FALSE	sp|P01374|TNFB_HUMAN	LTA	HUMAN	Lymphotoxin-alpha OS=Homo sapiens OX=9606 GN=LTA PE=1 SV=2	AAFQLTQGDQLSTHTD/2	['MSFragger', 'Comet', 'Sage', 'PEAKS']	[0.0001288161793121, 0.0001774622892635, 0.0001868984207083, 8.592541673827119e-05]	[3.1762945679991166, 1.5099270208251574, 2.4899599158362395, 5.441452095267492]	[1.7454473140209425e-07, 2.9604660501601306e-05, 5.281523240259487e-07, 1.8074344380677049e-06]	0.945898	0.0497849	1	4	8.59254e-05	1.74545e-07	5.44145	0	NA	28	0	1	0	1	2	1	0	1	1	1	1	0	2	2	3	2	1	1	3	2	3	1	2	2	4	8	4	7
AAFQLTQGDQLSTHTDG	17	FALSE	sp|P01374|TNFB_HUMAN	LTA	HUMAN	Lymphotoxin-alpha OS=Homo sapiens OX=9606 GN=LTA PE=1 SV=2	AAFQLTQGDQLSTHTDG/2	['MSFragger', 'Comet', 'Sage', 'PEAKS']	[0.0001288161793121, 0.0001774622892635, 0.0001868984207083, 8.592541673827119e-05]	[2.7359166502473173, 1.27585333039528, 1.722008473640163, 5.252194591105663]	[1.7958113438136018e-06, 0.000141977307133, 2.0367063079123623e-05, 3.101605621281899e-06]	0.847568	0.0108206	1	4	8.59254e-05	1.79581e-06	5.25219	0	NA	6	0	0	0	1	0	1	0	0	0	0	0	0	1	1	0	0	0	0	1	0	1	0	0	0	0	2	2	2
AAGAGKVTKSAQKAQKA	17	FALSE	sp|P68104|EF1A1_HUMAN;sp|Q5VTE0|EF1A3_HUMAN	EEF1A1;EEF1A1P5	HUMAN	Elongation factor 1-alpha 1 OS=Homo sapiens OX=9606 GN=EEF1A1 PE=1 SV=1	AAGAGKVTKSAQKAQKA/3;AAGAGKVTKSAQKAQKA/2	['MSFragger', 'Comet', 'Sage', 'PEAKS']	[0.0001288161793121, 0.0003213023455071, 0.0001868984207083, 8.592541673827119e-05]	[2.288333440268695, 1.039411496630779, 1.3229035421235933, 4.594372125373999]	[1.9157795581165637e-05, 0.0006067678533606, 0.0001500131881096, 2.0226150718327097e-05]	0.311643	0.0685551	2	4	8.59254e-05	1.91578e-05	4.59437	0	NA	6	1	0	0	1	2	1	0	0	0	0	0	0	1	0	0	0	0	0	0	0	0	1	0	0	0	0	4	1
AAGAGKVTKSAQKAQKAK	18	FALSE	sp|P68104|EF1A1_HUMAN;sp|Q5VTE0|EF1A3_HUMAN	EEF1A1;EEF1A1P5	HUMAN	Elongation factor 1-alpha 1 OS=Homo sapiens OX=9606 GN=EEF1A1 PE=1 SV=1	AAGAGKVTKSAQKAQKAK/3;AAGAGKVTKSAQKAQKAK/2	['MSFragger', 'Comet', 'Sage', 'PEAKS']	[0.0001288161793121, 0.0001774622892635, 0.0001868984207083, 8.592541673827119e-05]	[3.1269421827087056, 1.4469340586586306, 1.372262940647354, 5.022410882615264]	[2.2665408569766465e-07, 4.529768606216412e-05, 0.0001157721510514, 5.9740340390449125e-06]	0.382125	0.795995	2	4	8.59254e-05	2.26654e-07	5.02241	0	NA	20	0	0	0	2	2	3	0	1	0	1	0	1	1	2	2	1	0	1	1	1	1	0	1	2	2	3	7	5
AAGAKKAVKKTPKKA	15	FALSE	sp|P16401|H15_HUMAN	H1-5	HUMAN	Histone H1.5 OS=Homo sapiens OX=9606 GN=H1-5 PE=1 SV=3	AAGAKKAVKKTPKKA/3	['MSFragger', 'Comet', 'Sage', 'PEAKS']	[0.0031154141104294, 0.0003213023455071, 0.00050075112669, 8.592541673827119e-05]	[0.9880398045561772, 0.9689469966447862, 0.9987418242470018, 4.1075503275485925]	[0.0238938052560531, 0.0009524212903612, 0.0016362804173102, 8.008113114723506e-05]	0.135281	2.49107	1	4	8.59254e-05	8.00811e-05	4.10755	0	NA	1	0	0	0	1	0	0	0	0	0	0	0	0	0	0	0	0	0	0	0	0	0	0	0	0	0	0	1	0
AAGDGDVKLGT	11	TRUE	sp|O15173|PGRC2_HUMAN	PGRMC2	HUMAN	Membrane-associated progesterone receptor component 2 OS=Homo sapiens OX=9606 GN=PGRMC2 PE=1 SV=1	[UNIMOD:Acetylation]-AAGDGDVKLGT/1	['MSFragger', 'PEAKS']	[0.0001288161793121, 8.592541673827119e-05]	[2.21972356292952, 4.33574663961501]	[2.75143037761169e-05, 4.213231867549845e-05]	0.888239	6.07869	1	2	8.59254e-05	2.75143e-05	4.33575	0	NA	10	0	0	0	1	1	2	0	0	0	0	0	0	2	1	1	0	0	0	0	0	2	0	0	0	0	2	4	4
AAGGFGGRGGGFGGGSS	17	FALSE	sp|P35908|K22E_HUMAN	KRT2	HUMAN	Keratin, type II cytoskeletal 2 epidermal OS=Homo sapiens OX=9606 GN=KRT2 PE=1 SV=2	AAGGFGGRGGGFGGGSS/2	['MSFragger', 'Comet', 'Sage', 'PEAKS']	[0.0001288161793121, 0.0001774622892635, 0.0001868984207083, 8.592541673827119e-05]	[2.706904037513411, 1.190161891689512, 1.2992599746406917, 3.831598848693683]	[2.093860165488005e-06, 0.0002463852626541, 0.0001710569223804, 0.0001714470349858]	0.4608	0.0812756	1	4	8.59254e-05	2.09386e-06	3.8316	0	NA	1	0	0	1	0	0	0	0	0	0	0	0	0	0	0	0	0	0	0	0	0	0	1	0	0	0	0	0	0
AAGILESKRLNLVKEK	16	FALSE	sp|Q8N697|S15A4_HUMAN	SLC15A4	HUMAN	Solute carrier family 15 member 4 OS=Homo sapiens OX=9606 GN=SLC15A4 PE=1 SV=1	AAGILESKRLNLVKEK/3	['MSFragger', 'Comet', 'Sage', 'PEAKS']	[0.0001791312136139, 0.0021304773420855, 0.00050075112669, 8.592541673827119e-05]	[1.7653762080253863, 0.6381868431727928, 1.0231255746749923, 4.344769506711404]	[0.0002875564646266, 0.0115323377538148, 0.0013154097783195, 4.107055443401562e-05]	-0.0630185	1.52534	1	4	8.59254e-05	4.10706e-05	4.34477	0	NA	5	0	0	0	0	1	0	0	0	0	0	0	0	1	2	1	0	0	0	0	0	0	0	0	0	0	0	1	4
AAGKGPLATGGIKKSGKK	18	FALSE	sp|Q9Y2S6|TMA7_HUMAN	TMA7	HUMAN	Translation machinery-associated protein 7 OS=Homo sapiens OX=9606 GN=TMA7 PE=1 SV=1	AAGKGPLATGGIKKSGKK/3	['MSFragger', 'Comet', 'Sage', 'PEAKS']	[0.0001288161793121, 0.0001774622892635, 0.0001868984207083, 8.592541673827119e-05]	[2.4549416736797447, 1.3803468768580225, 1.4413690607489058, 5.241170736197885]	[7.942082244128465e-06, 7.085216895980024e-05, 8.219939798834399e-05, 3.200708593614061e-06]	0.21334	0.661988	1	4	8.59254e-05	3.20071e-06	5.24117	0	NA	13	0	1	0	0	0	0	1	1	0	1	1	2	0	0	0	1	2	1	1	1	0	1	2	4	4	2	0	0
AAGPPISE	8	TRUE	Q15517|CDSN_HUMAN	CDSN	HUMAN	Corneodesmosin OS=Homo sapiens OX=9606 GN=CDSN PE=1 SV=4	AAGPPISE/1	['PEAKS']	[0.000223164472216]	[3.237216391001726]	[0.0007500039536593]	0.952001	1.20629	1	1	0.000223164	0.000750004	3.23722	0	NA	1	0	0	0	0	0	0	0	0	0	1	0	0	0	0	0	0	0	0	0	0	0	0	0	1	0	0	0	0
AAGPPISEGK	10	TRUE	sp|Q15517|CDSN_HUMAN	CDSN	HUMAN	Corneodesmosin OS=Homo sapiens OX=9606 GN=CDSN PE=1 SV=4	AAGPPISEGK/2	['MSFragger', 'Sage', 'PEAKS']	[0.0005844535359438, 0.0021344717182497, 8.592541673827119e-05]	[1.344235669639935, 0.7797055836732208, 3.905400763741285]	[0.0025206710026272, 0.0138878215565647, 0.0001402171362525]	0.876627	0.255576	1	3	8.59254e-05	0.000140217	3.9054	0	NA	2	0	0	2	0	0	0	0	0	0	0	0	0	0	0	0	0	0	0	0	0	0	2	0	0	0	0	0	0
AAGPPISEGKY	11	TRUE	sp|Q15517|CDSN_HUMAN	CDSN	HUMAN	Corneodesmosin OS=Homo sapiens OX=9606 GN=CDSN PE=1 SV=4	AAGPPISEGKY/2	['MSFragger', 'Comet', 'Sage']	[0.0003786444528587, 0.0021304773420855, 0.0008049215201517]	[1.4619119496577992, 0.6378147827150006, 0.888163100691123]	[0.0013230606472858, 0.0115747241334416, 0.0047421587933881]	0.797016	0.183881	1	3	0.000378644	0.00132306	1.46191	0	NA	6	0	0	2	0	0	0	2	1	0	1	0	0	0	0	0	0	0	0	0	0	0	2	3	1	0	0	0	0
AAGPPISEGKYF	12	TRUE	sp|Q15517|CDSN_HUMAN	CDSN	HUMAN	Corneodesmosin OS=Homo sapiens OX=9606 GN=CDSN PE=1 SV=4	AAGPPISEGKYF/2	['MSFragger', 'Comet', 'Sage']	[0.0006543334721313, 0.0016807768924302, 0.0006138735420503]	[1.2781266381862957, 0.6904169415585074, 0.9206974851774682]	[0.00377704981603, 0.0071615457189556, 0.00342094003483]	0.597598	0.678822	1	3	0.000613874	0.00342094	1.27813	0	NA	3	0	0	0	0	0	0	1	0	0	1	0	0	0	0	0	0	0	0	0	0	1	0	1	1	0	1	0	0
AAGPVGPAL	9	TRUE	sp|O00459|P85B_HUMAN	PIK3R2	HUMAN	Phosphatidylinositol 3-kinase regulatory subunit beta OS=Homo sapiens OX=9606 GN=PIK3R2 PE=1 SV=2	AAGPVGPAL/1	['MSFragger', 'Comet', 'Sage', 'PEAKS']	[0.0005456281544127, 0.0015695507161075, 0.0003258390355164, 0.0009170105456212]	[1.4152354044276392, 0.7102291761068595, 1.0630807824713318, 2.1963254128155096]	[0.0016934500852037, 0.0061047584352822, 0.0009285346137084, 0.0143578088287636]	0.972042	0.181925	1	4	0.000325839	0.000928535	2.19633	0	NA	33	0	0	0	2	4	3	1	1	0	1	1	1	2	2	2	2	3	2	2	3	1	0	2	3	7	6	9	6
AAGQAGNEAGRFG	13	FALSE	sp|Q6UWP8|SBSN_HUMAN	SBSN	HUMAN	Suprabasin OS=Homo sapiens OX=9606 GN=SBSN PE=1 SV=2	AAGQAGNEAGRFG/2	['MSFragger', 'Comet', 'Sage', 'PEAKS']	[0.0001288161793121, 0.0001774622892635, 0.0001868984207083, 8.592541673827119e-05]	[2.773424516551313, 1.180881581938708, 1.820580171665756, 4.876243370611988]	[1.4724624832261926e-06, 0.0002610635823582, 1.2407648577100351e-05, 9.06310690278475e-06]	0.905128	0.655016	1	4	8.59254e-05	1.47246e-06	4.87624	0	NA	3	0	0	0	0	0	0	0	2	0	0	0	1	0	0	0	0	0	0	0	0	0	0	2	1	0	0	0	0
AAGQAGNEAGRFGQGVH	17	FALSE	sp|Q6UWP8|SBSN_HUMAN	SBSN	HUMAN	Suprabasin OS=Homo sapiens OX=9606 GN=SBSN PE=1 SV=2	AAGQAGNEAGRFGQGVH/2	['Sage']	[0.0008414675193537]	[0.8791801394285256]	[0.00519378161856]	0.52388	0.442081	1	1	0.000841468	0.00519378	0.87918	0	NA	1	0	0	0	0	0	0	1	0	0	0	0	0	0	0	0	0	0	0	0	0	0	0	1	0	0	0	0	0
AAHVPTL	7	FALSE	P30049|ATPD_HUMAN	ATP5F1D	HUMAN	ATP synthase subunit delta, mitochondrial OS=Homo sapiens OX=9606 GN=ATP5F1D PE=1 SV=2	AAHVPTL/1	['PEAKS']	[0.0029123071944774]	[1.7517321626113966]	[0.0530816671242266]	0.977366	20.626	1	1	0.00291231	0.0530817	1.75173	0	NA	3	0	0	0	0	1	1	0	0	0	0	0	0	1	0	0	0	0	0	0	0	0	0	0	0	0	0	2	1
AAIISAEGDSKAAEL	15	FALSE	sp|P35232|PHB1_HUMAN	PHB1	HUMAN	Prohibitin 1 OS=Homo sapiens OX=9606 GN=PHB1 PE=1 SV=1	AAIISAEGDSKAAEL/2	['MSFragger', 'Comet', 'Sage', 'PEAKS']	[0.0001288161793121, 0.0001774622892635, 0.0001868984207083, 8.592541673827119e-05]	[2.628670215068647, 1.2199094758357358, 1.841020172147067, 5.233102072229357]	[3.167825154610601e-06, 0.0002041156984435, 1.1194280880093374e-05, 3.275245468035334e-06]	0.749955	0.735552	1	4	8.59254e-05	3.16783e-06	5.2331	0	NA	11	0	0	0	0	0	2	0	0	0	0	0	0	1	2	2	0	0	0	2	1	1	0	0	0	0	4	2	5
AAIKPGTPL	9	TRUE	sp|P09001|RM03_HUMAN	MRPL3	HUMAN	Large ribosomal subunit protein uL3m OS=Homo sapiens OX=9606 GN=MRPL3 PE=1 SV=1	AAIKPGTPL/1;AAIKPGTPL/2	['MSFragger', 'Comet', 'Sage', 'PEAKS']	[0.0005844535359438, 0.0019492025989367, 0.0006138735420503, 0.000223164472216]	[1.3457681882241188, 0.6555268795598361, 0.9524867300965392, 3.447017112811112]	[0.0024982122475366, 0.0097543736288341, 0.002512523105013, 0.000461210244648]	0.987464	0.00730883	2	4	0.000223164	0.00046121	3.44702	0	NA	15	0	0	0	0	0	0	0	0	0	0	0	0	2	2	1	3	2	2	2	1	0	0	0	0	7	3	0	5
AAIRKKLVIVGD	12	TRUE	sp|P08134|RHOC_HUMAN;sp|P61586|RHOA_HUMAN	RHOC;RHOA	HUMAN	Rho-related GTP-binding protein RhoC OS=Homo sapiens OX=9606 GN=RHOC PE=1 SV=1	[UNIMOD:Acetylation]-AAIRKKLVIVGD/3;[UNIMOD:Acetylation]-AAIRKKLVIVGD/2	['MSFragger']	[0.0090497737556561]	[0.7601932567204531]	[0.0891277589155479]	0.590635	10.5557	2	1	0.00904977	0.0891278	0.760193	0	NA	4	0	0	0	0	0	0	0	0	0	0	0	0	1	2	1	0	0	0	0	0	0	0	0	0	0	0	0	4
AAIRKKLVIVGDGA	14	FALSE	sp|P08134|RHOC_HUMAN;sp|P61586|RHOA_HUMAN	RHOC;RHOA	HUMAN	Rho-related GTP-binding protein RhoC OS=Homo sapiens OX=9606 GN=RHOC PE=1 SV=1	[UNIMOD:Acetylation]-AAIRKKLVIVGDGA/3	['MSFragger', 'PEAKS']	[0.0053970360539703, 0.0003757279729475]	[0.8751864844042483, 2.6364416887344686]	[0.0448245227769742, 0.0032855956235468]	-0.0148392	10.799	1	2	0.000375728	0.0032856	2.63644	0	NA	3	0	0	0	0	1	1	0	0	0	0	0	0	1	0	0	0	0	0	0	0	0	0	0	0	0	0	2	1
AAIVGYKDSPSVW	13	FALSE	sp|P07737|PROF1_HUMAN	PFN1	HUMAN	Profilin-1 OS=Homo sapiens OX=9606 GN=PFN1 PE=1 SV=2	AAIVGYKDSPSVW/2	['MSFragger', 'Comet', 'Sage', 'PEAKS']	[0.0001288161793121, 0.0001774622892635, 0.0001868984207083, 8.592541673827119e-05]	[2.1102846663862955, 1.2336264608540422, 1.5383519170841529, 4.147668833735772]	[4.8943182138573296e-05, 0.0001869150555862, 5.1008650730275325e-05, 7.157185450515889e-05]	0.827488	0.758279	1	4	8.59254e-05	4.89432e-05	4.14767	0	NA	7	0	0	0	1	1	1	0	0	0	0	0	0	1	2	1	0	0	0	0	0	0	0	0	0	0	0	3	4
AAIVGYKDSPSVWA	14	FALSE	sp|P07737|PROF1_HUMAN	PFN1	HUMAN	Profilin-1 OS=Homo sapiens OX=9606 GN=PFN1 PE=1 SV=2	AAIVGYKDSPSVWA/2	['MSFragger', 'Comet', 'Sage', 'PEAKS']	[0.0001288161793121, 0.0001774622892635, 0.0001868984207083, 8.592541673827119e-05]	[2.6084106673399243, 1.518382115427115, 1.6549638809291711, 5.348731919561231]	[3.52632810513216e-06, 2.795821577426394e-05, 2.8509880200484586e-05, 2.3548476960047947e-06]	0.737886	0.158712	1	4	8.59254e-05	2.35485e-06	5.34873	0	NA	12	0	0	0	2	1	1	0	0	0	0	0	0	2	2	4	0	0	0	0	0	0	0	0	0	0	0	4	8
AAIVGYKDSPSVWAA	15	FALSE	sp|P07737|PROF1_HUMAN	PFN1	HUMAN	Profilin-1 OS=Homo sapiens OX=9606 GN=PFN1 PE=1 SV=2	AAIVGYKDSPSVWAA/2	['MSFragger', 'Comet', 'Sage', 'PEAKS']	[0.0002590002590002, 0.0003213023455071, 0.0001868984207083, 8.592541673827119e-05]	[1.569681891941606, 1.0713718035261923, 1.2922874863627474, 4.283303495755005]	[0.000765024356807, 0.0005015255775695, 0.00017799600934, 4.886234548396248e-05]	0.605289	0.587345	1	4	8.59254e-05	4.88623e-05	4.2833	0	NA	2	0	0	0	0	0	0	0	0	0	0	0	0	0	1	1	0	0	0	0	0	0	0	0	0	0	0	0	2
AAKKQKL	7	FALSE	sp|O75530|EED_HUMAN;sp|Q9BSV6|SEN34_HUMAN	EED;TSEN34	HUMAN	Polycomb protein EED OS=Homo sapiens OX=9606 GN=EED PE=1 SV=2	AAKKQKL/1	['MSFragger', 'Comet', 'Sage']	[0.0070885861029755, 0.0026366382861851, 0.0010820754206568]	[0.8122577485884669, 0.6099764055240896, 0.8542461116608119]	[0.0652149031369867, 0.015319016008051, 0.0066816673583081]	0.959369	0.00289035	1	3	0.00108208	0.00668167	0.854246	0	NA	4	0	0	0	0	0	1	0	0	0	0	0	0	1	1	1	0	0	0	0	0	0	0	0	0	0	0	1	3
AAKMIVM	7	FALSE	sp|P50990|TCPQ_HUMAN	CCT8	HUMAN	T-complex protein 1 subunit theta OS=Homo sapiens OX=9606 GN=CCT8 PE=1 SV=4	AAKMIVM[UNIMOD:Oxidation]/1;AAKMIVM/1	['MSFragger', 'Comet', 'Sage']	[0.008875128998968, 0.0005058168942842, 0.0005419687013074]	[0.7671899055182554, 0.8886741746959191, 0.967701163007129]	[0.0855160293274102, 0.0016724795141338, 0.002176695105374]	0.958559	1.60772	2	3	0.000505817	0.00167248	0.967701	0	NA	5	0	0	0	0	0	0	0	0	0	0	0	0	2	2	1	0	0	0	0	0	0	0	0	0	0	0	0	5
AAKPKAAKPKAAKA	14	FALSE	sp|P16401|H15_HUMAN	H1-5	HUMAN	Histone H1.5 OS=Homo sapiens OX=9606 GN=H1-5 PE=1 SV=3	AAKPKAAKPKAAKA/3	['MSFragger', 'Comet', 'Sage', 'PEAKS']	[0.0003296793867963, 0.005204280155642, 0.0015179272441769, 8.592541673827119e-05]	[1.546783598509086, 0.5340289860571469, 0.8227904789652618, 3.658469524196846]	[0.0008585882758861, 0.0331820784527577, 0.0091356305450163, 0.0002717101593715]	0.207297	1.68719	1	4	8.59254e-05	0.00027171	3.65847	0	NA	1	0	0	0	1	0	0	0	0	0	0	0	0	0	0	0	0	0	0	0	0	0	0	0	0	0	0	1	0
AAKPKSGKPKVTKA	14	FALSE	sp|P16402|H13_HUMAN	H1-3	HUMAN	Histone H1.3 OS=Homo sapiens OX=9606 GN=H1-3 PE=1 SV=2	AAKPKSGKPKVTKA/3	['MSFragger', 'Comet', 'Sage', 'PEAKS']	[0.0023280003962553, 0.0005743825387708, 0.0008049215201517, 0.0004792427963817]	[1.0331553639246986, 0.8303695378413857, 0.8842507636551005, 2.4942121422449124]	[0.0184089318692531, 0.0025477127338687, 0.0049337704196633, 0.0051503837883771]	0.490989	1.63136	1	4	0.000479243	0.00254771	2.49421	0	NA	2	0	0	0	1	1	0	0	0	0	0	0	0	0	0	0	0	0	0	0	0	0	0	0	0	0	0	2	0
AAKRQKL	7	FALSE	O94776|MTA2_HUMAN	MTA2	HUMAN	Metastasis-associated protein MTA2 OS=Homo sapiens OX=9606 GN=MTA2 PE=1 SV=1	AAKRQKL/1	['PEAKS']	[0.0085548426520012]	[1.1814605675673076]	[0.1851573569137027]	0.912959	0.707461	1	1	0.00855484	0.185157	1.18146	0	NA	1	0	0	0	0	0	0	0	0	0	0	0	0	0	0	1	0	0	0	0	0	0	0	0	0	0	0	0	1
AAKRVKL	7	FALSE	sp|P01106|MYC_HUMAN;sp|Q06278|AOXA_HUMAN	MYC;AOX1	HUMAN	Myc proto-oncogene protein OS=Homo sapiens OX=9606 GN=MYC PE=1 SV=2	AAKRVKL/2;AAKRVKL/1	['MSFragger', 'PEAKS']	[0.0054259120384666, 0.0085548426520012]	[0.8739264348519635, 1.1784316889704074]	[0.0451532383512525, 0.1861470322601117]	0.98587	2.43293	2	2	0.00542591	0.0451532	1.17843	0	NA	6	0	0	0	0	0	2	0	0	0	0	0	0	1	1	0	0	2	0	0	0	0	0	0	0	2	0	2	2
AAKVFESIGKFG	12	TRUE	sp|P35232|PHB1_HUMAN	PHB1	HUMAN	Prohibitin 1 OS=Homo sapiens OX=9606 GN=PHB1 PE=1 SV=1	[UNIMOD:Acetylation]-AAKVFESIGKFG/2	['MSFragger']	[0.004518278490256]	[0.9225179567483848]	[0.0343007453580031]	0.765444	9.60638	1	1	0.00451828	0.0343007	0.922518	0	NA	1	0	0	0	1	0	0	0	0	0	0	0	0	0	0	0	0	0	0	0	0	0	0	0	0	0	0	1	0
AAKYQIDPDACFS	13	FALSE	sp|P21796|VDAC1_HUMAN	VDAC1	HUMAN	Non-selective voltage-gated ion channel VDAC1 OS=Homo sapiens OX=9606 GN=VDAC1 PE=1 SV=2	AAKYQIDPDAC[UNIMOD:Cysteinylation]FS/3;AAKYQIDPDAC[UNIMOD:Cysteinylation]FS/2	['MSFragger', 'Comet', 'Sage', 'PEAKS']	[0.0001288161793121, 0.0001774622892635, 0.0001868984207083, 8.592541673827119e-05]	[2.980241033725269, 2.162369545306722, 2.154583691445567, 5.333126255699948]	[4.927359425357758e-07, 4.930813020244868e-07, 2.322167663609156e-06, 2.462073727355913e-06]	0.83752	0.000355471	2	4	8.59254e-05	4.92736e-07	5.33313	0	NA	14	0	0	0	1	2	1	0	0	0	0	0	0	2	2	1	0	0	0	1	2	2	0	0	0	0	5	4	5
AAKYQIDPDACFSA	14	FALSE	sp|P21796|VDAC1_HUMAN	VDAC1	HUMAN	Non-selective voltage-gated ion channel VDAC1 OS=Homo sapiens OX=9606 GN=VDAC1 PE=1 SV=2	AAKYQIDPDAC[UNIMOD:Cysteinylation]FSA/2	['MSFragger', 'Comet', 'Sage', 'PEAKS']	[0.0001288161793121, 0.0001774622892635, 0.0001868984207083, 8.592541673827119e-05]	[2.580442276080036, 2.3749082030158384, 1.6710420483008086, 5.182214939471254]	[4.088816746785882e-06, 1.375845190990379e-07, 2.6302388886412378e-05, 3.7869981456306006e-06]	0.899141	0.414819	1	4	8.59254e-05	1.37585e-07	5.18221	0	NA	8	0	0	0	2	0	1	0	0	0	0	0	0	2	1	1	0	0	0	0	0	1	0	0	0	0	1	3	4
AAKYQIDPDACFSAK	15	FALSE	sp|P21796|VDAC1_HUMAN	VDAC1	HUMAN	Non-selective voltage-gated ion channel VDAC1 OS=Homo sapiens OX=9606 GN=VDAC1 PE=1 SV=2	AAKYQIDPDAC[UNIMOD:Cysteinylation]FSAK/2;AAKYQIDPDAC[UNIMOD:Cysteinylation]FSAK/3	['MSFragger', 'Comet', 'Sage', 'PEAKS']	[0.0001288161793121, 0.0001774622892635, 0.0001868984207083, 8.592541673827119e-05]	[2.112883928978694, 1.6508903317896495, 1.5684756575708254, 5.117843037698399]	[4.8279742425848985e-05, 1.1370298955615347e-05, 4.391923271617634e-05, 4.5503899078816965e-06]	0.948863	0.186243	2	4	8.59254e-05	4.55039e-06	5.11784	0	NA	7	0	0	0	1	0	1	0	0	0	0	0	0	1	1	3	0	0	0	0	0	0	0	0	0	0	0	2	5
AAKYQLDPTASIS	13	FALSE	sp|P45880|VDAC2_HUMAN	VDAC2	HUMAN	Voltage-dependent anion-selective channel protein 2 OS=Homo sapiens OX=9606 GN=VDAC2 PE=1 SV=2	AAKYQLDPTASIS/2	['MSFragger', 'Comet', 'Sage', 'PEAKS']	[0.0001288161793121, 0.0003213023455071, 0.0001868984207083, 8.592541673827119e-05]	[2.20646487680601, 0.9371869082457444, 1.4628636835423303, 4.005134026190055]	[2.950605886803289e-05, 0.0011846809525776, 7.400032333323826e-05, 0.0001065119132676]	0.927489	3.63456	1	4	8.59254e-05	2.95061e-05	4.00513	0	NA	13	0	0	0	1	1	1	0	0	0	0	0	0	1	1	2	2	0	0	2	1	1	0	0	0	2	4	3	4
AAKYQLDPTASISA	14	FALSE	sp|P45880|VDAC2_HUMAN	VDAC2	HUMAN	Voltage-dependent anion-selective channel protein 2 OS=Homo sapiens OX=9606 GN=VDAC2 PE=1 SV=2	AAKYQLDPTASISA/2	['MSFragger', 'Comet', 'Sage', 'PEAKS']	[0.0001288161793121, 0.0001774622892635, 0.0001868984207083, 8.592541673827119e-05]	[2.031682016431508, 1.1918523150691174, 1.4731589548753674, 4.047141776217242]	[7.38706888020984e-05, 0.0002437906526473, 7.035907528839394e-05, 9.47813903263239e-05]	0.924343	2.38025	1	4	8.59254e-05	7.03591e-05	4.04714	0	NA	21	0	0	0	1	2	2	0	0	0	2	0	0	3	1	1	2	1	2	2	1	1	0	0	2	5	4	5	5
AAKYQLDPTASISAK	15	FALSE	sp|P45880|VDAC2_HUMAN	VDAC2	HUMAN	Voltage-dependent anion-selective channel protein 2 OS=Homo sapiens OX=9606 GN=VDAC2 PE=1 SV=2	AAKYQLDPTASISAK/3;AAKYQLDPTASISAK/2	['MSFragger', 'Comet', 'Sage', 'PEAKS']	[0.0001288161793121, 0.0001774622892635, 0.0001868984207083, 8.592541673827119e-05]	[3.2216909346313147, 1.6844226312869088, 2.668959504708427, 5.845702360682449]	[1.3726005846528454e-07, 9.049801139245629e-06, 2.3960757701290345e-07, 5.702657286731573e-07]	0.978675	0.41147	2	4	8.59254e-05	1.3726e-07	5.8457	0	NA	37	0	0	0	5	1	2	0	0	0	1	1	0	4	2	4	2	3	3	3	3	3	0	0	2	8	9	8	10
AALEEADKMFL	11	TRUE	sp|Q9Y6B2|EID1_HUMAN	EID1	HUMAN	EP300-interacting inhibitor of differentiation 1 OS=Homo sapiens OX=9606 GN=EID1 PE=1 SV=1	AALEEADKM[UNIMOD:Oxidation]FL/2;AALEEADKMFL/2	['MSFragger', 'Comet', 'Sage', 'PEAKS']	[0.0001288161793121, 0.0001774622892635, 0.0001868984207083, 8.592541673827119e-05]	[2.655904489287915, 1.3733441141475888, 1.7786382593815702, 4.544394165885469]	[2.7426323854235125e-06, 7.425351011118906e-05, 1.5322724759260473e-05, 2.331443136805724e-05]	0.646896	0.11059	2	4	8.59254e-05	2.74263e-06	4.54439	0	NA	4	0	0	0	2	0	0	0	0	0	0	0	0	0	0	1	0	0	0	0	0	1	0	0	0	0	1	2	1
AALFKAWAL	9	TRUE	sp|Q15306|IRF4_HUMAN	IRF4	HUMAN	Interferon regulatory factor 4 OS=Homo sapiens OX=9606 GN=IRF4 PE=1 SV=1	AALFKAWAL/2	['MSFragger', 'Comet', 'Sage', 'PEAKS']	[0.0003786444528587, 0.0005058168942842, 0.0006138735420503, 8.592541673827119e-05]	[1.5056248221807789, 0.8462451005568568, 0.9357818981964626, 3.717738648429171]	[0.0010572353367118, 0.0022724121892531, 0.0029502788204149, 0.0002325774481084]	0.954953	0.808092	1	4	8.59254e-05	0.000232577	3.71774	0	NA	3	0	0	0	0	1	0	0	0	0	0	0	0	0	0	0	0	0	0	0	1	1	0	0	0	0	2	1	0
AALGNKVVESLRA	13	FALSE	sp|Q12905|ILF2_HUMAN	ILF2	HUMAN	Interleukin enhancer-binding factor 2 OS=Homo sapiens OX=9606 GN=ILF2 PE=1 SV=2	AALGNKVVESLRA/2	['Comet', 'Sage']	[0.0037122969837587, 0.0001868984207083]	[0.5699013459455035, 1.2159199653046582]	[0.0230371483611563, 0.0002856399066605]	0.535553	2.94899	1	2	0.000186898	0.00028564	1.21592	0	NA	1	0	0	0	0	0	0	0	0	0	0	0	0	1	0	0	0	0	0	0	0	0	0	0	0	0	0	0	1
AALPNVYEV	9	TRUE	sp|P33992|MCM5_HUMAN	MCM5	HUMAN	DNA replication licensing factor MCM5 OS=Homo sapiens OX=9606 GN=MCM5 PE=1 SV=5	AALPNVYEV/1	['MSFragger', 'Comet', 'Sage', 'PEAKS']	[0.0001791312136139, 0.0001774622892635, 0.0001868984207083, 8.592541673827119e-05]	[1.801554124651691, 1.2420355816372814, 1.1640122287969965, 4.290745574195666]	[0.000240200151544, 0.0001770341722952, 0.000411902070768, 4.7846356614422246e-05]	0.986737	0.000453765	1	4	8.59254e-05	4.78464e-05	4.29075	0	NA	28	1	1	3	1	1	1	1	2	1	2	2	1	1	1	1	2	2	1	1	1	1	5	4	5	5	3	3	3
AALPQVVAV	9	TRUE	sp|Q6ZS17|RIPR1_HUMAN	RIPOR1	HUMAN	Rho family-interacting cell polarization regulator 1 OS=Homo sapiens OX=9606 GN=RIPOR1 PE=1 SV=1	AALPQVVAV/1	['MSFragger', 'Comet', 'Sage', 'PEAKS']	[0.0013992035302981, 0.0079845691472659, 0.0035550355503555, 0.0003757279729475]	[1.1379993395300976, 0.4667401091531023, 0.705771447107208, 2.9197666938625155]	[0.009611060401194, 0.0668069000644537, 0.0293883310808733, 0.0015365573344437]	0.995677	0.010956	1	4	0.000375728	0.00153656	2.91977	0	NA	5	0	0	0	1	0	1	0	0	0	0	0	0	1	0	1	0	0	0	1	0	0	0	0	0	0	1	2	2
AALRPLVKPKIVKK	14	FALSE	sp|P62910|RL32_HUMAN	RPL32	HUMAN	Large ribosomal subunit protein eL32 OS=Homo sapiens OX=9606 GN=RPL32 PE=1 SV=2	AALRPLVKPKIVKK/3	['MSFragger', 'Comet', 'Sage', 'PEAKS']	[0.0001791312136139, 0.0001774622892635, 0.0002575328354365, 8.592541673827119e-05]	[1.7505685605555403, 1.2356193275296126, 1.0998038472755285, 5.069701114886099]	[0.0003095007664998, 0.0001845288305766, 0.0006817641208047, 5.220216963925317e-06]	0.764969	0.978429	1	4	8.59254e-05	5.22022e-06	5.0697	0	NA	1	0	0	0	0	0	0	0	0	0	0	0	0	0	0	1	0	0	0	0	0	0	0	0	0	0	0	0	1
AALRPLVKPKIVKKRTKK	18	FALSE	sp|P62910|RL32_HUMAN	RPL32	HUMAN	Large ribosomal subunit protein eL32 OS=Homo sapiens OX=9606 GN=RPL32 PE=1 SV=2	AALRPLVKPKIVKKRTKK/3	['MSFragger', 'Comet', 'Sage', 'PEAKS']	[0.0001288161793121, 0.0001774622892635, 0.0001868984207083, 8.592541673827119e-05]	[2.9051930228040432, 1.4625573983277749, 1.479855567939426, 6.611725769486023]	[7.33060083015519e-07, 4.076985777953074e-05, 6.808374316658603e-05, 6.407952003836664e-08]	0.750126	2.56941	1	4	8.59254e-05	6.40795e-08	6.61173	0	NA	9	0	0	0	1	2	1	0	0	0	0	0	0	1	2	2	0	0	0	0	0	0	0	0	0	0	0	4	5
AAMAGRLMI	9	TRUE	sp|Q9NRN7|ADPPT_HUMAN	AASDHPPT	HUMAN	L-aminoadipate-semialdehyde dehydrogenase-phosphopantetheinyl transferase OS=Homo sapiens OX=9606 GN=AASDHPPT PE=1 SV=2	AAMAGRLMI/2;AAMAGRLMI/1;AAM[UNIMOD:Oxidation]AGRLM[UNIMOD:Oxidation]I/2	['MSFragger', 'Comet', 'Sage', 'PEAKS']	[0.0005456281544127, 0.0020393893485607, 0.0012749681257968, 8.592541673827119e-05]	[1.394116924508657, 0.6460925833452792, 0.8398532606053442, 3.666265514513964]	[0.0018999296041574, 0.0106749362665163, 0.0077174972608834, 0.0002662479118084]	0.969987	4.21335	3	4	8.59254e-05	0.000266248	3.66627	0	NA	14	0	0	0	1	0	5	0	0	0	0	0	1	0	0	1	1	3	0	1	0	1	0	0	1	4	2	6	1
AAMASLGAL	9	TRUE	sp|P51571|SSRD_HUMAN	SSR4	HUMAN	Translocon-associated protein subunit delta OS=Homo sapiens OX=9606 GN=SSR4 PE=1 SV=1	AAM[UNIMOD:Oxidation]ASLGAL/1	['MSFragger']	[0.0025617025469234]	[1.0266036501558211]	[0.0191325315822178]	0.879552	0.833409	1	1	0.0025617	0.0191325	1.0266	0	NA	1	0	0	0	1	0	0	0	0	0	0	0	0	0	0	0	0	0	0	0	0	0	0	0	0	0	0	1	0
AAMDDVMQV	9	TRUE	sp|Q86UV5|UBP48_HUMAN	USP48	HUMAN	Ubiquitin carboxyl-terminal hydrolase 48 OS=Homo sapiens OX=9606 GN=USP48 PE=1 SV=1	AAMDDVMQV/1	['Comet']	[0.0056058645968089]	[0.5188339640751148]	[0.0388030880624329]	0.929554	1.46841	1	1	0.00560586	0.0388031	0.518834	0	NA	3	0	0	0	0	0	0	0	0	0	0	0	0	1	2	0	0	0	0	0	0	0	0	0	0	0	0	0	3
AAMEPIVIS	9	TRUE	Q9Y490|TLN1_HUMAN	TLN1	HUMAN	Talin-1 OS=Homo sapiens OX=9606 GN=TLN1 PE=1 SV=3	AAMEPIVIS/1	['PEAKS']	[0.0086965366424248]	[1.171672245581394]	[0.1883658088632332]	0.810392	2.8565	1	1	0.00869654	0.188366	1.17167	0	NA	2	0	0	0	0	0	0	0	0	0	0	0	0	1	1	0	0	0	0	0	0	0	0	0	0	0	0	0	2
AAMNGRKIL	9	TRUE	sp|Q01085|TIAR_HUMAN	TIAL1	HUMAN	Nucleolysin TIAR OS=Homo sapiens OX=9606 GN=TIAL1 PE=1 SV=1	AAM[UNIMOD:Oxidation]NGRKIL/2	['MSFragger', 'Comet', 'Sage']	[0.0005844535359438, 0.0005058168942842, 0.0011345831757523]	[1.3410467631518417, 0.9197576065036832, 0.8452161777936205]	[0.0025682034159265, 0.0013392169332283, 0.007315169759163]	0.897216	0.129603	1	3	0.000505817	0.00133922	1.34105	0	NA	5	0	0	0	2	1	0	0	0	0	0	0	0	0	0	0	1	0	0	0	0	1	0	0	0	1	1	3	0
AANAAENDFSVSQAEMSSR	19	FALSE	sp|Q8NE71|ABCF1_HUMAN	ABCF1	HUMAN	ATP-binding cassette sub-family F member 1 OS=Homo sapiens OX=9606 GN=ABCF1 PE=1 SV=2	AANAAENDFSVSQAEM[UNIMOD:Oxidation]SSR/2	['MSFragger', 'Comet', 'Sage']	[0.0005456281544127, 0.0003213023455071, 0.0022685587411912]	[1.395978710662015, 0.98723896271855, 0.7659926946850915]	[0.0018805714620288, 0.0008431179092861, 0.0158907303195434]	0.703146	0.0838929	1	3	0.000321302	0.000843118	1.39598	0	NA	1	0	0	0	0	0	0	0	0	0	0	0	0	0	0	0	0	0	0	0	0	1	0	0	0	0	1	0	0
AANEVSSADVKQVKVT	16	FALSE	sp|Q13449|LSAMP_HUMAN	LSAMP	HUMAN	Limbic system-associated membrane protein OS=Homo sapiens OX=9606 GN=LSAMP PE=1 SV=2	AANEVSSADVKQVKVT/2	['MSFragger', 'Comet', 'Sage', 'PEAKS']	[0.0001288161793121, 0.0001774622892635, 0.0001868984207083, 8.592541673827119e-05]	[2.6392826547478148, 1.273346524188098, 1.7238080190333864, 5.559378186437815]	[2.994818439782364e-06, 0.0001443346637367, 2.018384116793513e-05, 1.2909844869718632e-06]	0.815376	0.30143	1	4	8.59254e-05	1.29098e-06	5.55938	0	NA	2	0	0	0	0	0	0	0	0	0	0	0	0	1	1	0	0	0	0	0	0	0	0	0	0	0	0	0	2
AANPNRFITL	10	TRUE	sp|Q9Y4A5|TRRAP_HUMAN	TRRAP	HUMAN	Transformation/transcription domain-associated protein OS=Homo sapiens OX=9606 GN=TRRAP PE=1 SV=3	AANPNRFITL/2	['MSFragger', 'Comet', 'Sage']	[0.0001791312136139, 0.0005058168942842, 0.0001868984207083]	[1.694380522592566, 0.9260102551516736, 1.1330408254480906]	[0.0004092840455391, 0.0012813339910985, 0.0005217346109289]	0.946422	3.41246	1	3	0.000179131	0.000409284	1.69438	0	NA	2	0	0	0	0	0	1	0	0	0	0	0	0	0	0	1	0	0	0	0	0	0	0	0	0	0	0	1	1
AANSERSQTTL	11	TRUE	sp|Q8N4T4|ARG39_HUMAN	ARHGEF39	HUMAN	Rho guanine nucleotide exchange factor 39 OS=Homo sapiens OX=9606 GN=ARHGEF39 PE=1 SV=1	AANSERSQTTL/2	['MSFragger', 'Comet', 'Sage', 'PEAKS']	[0.0001288161793121, 0.0003076923076923, 0.0001868984207083, 8.592541673827119e-05]	[2.132188910217557, 1.1066444360584309, 1.5066971792634067, 4.644140249602872]	[4.362318179884506e-05, 0.0004079168396645, 5.965520947862719e-05, 1.7555796740892168e-05]	0.880708	0.000557888	1	4	8.59254e-05	1.75558e-05	4.64414	0	NA	9	0	0	0	0	0	1	0	0	0	1	1	0	0	0	0	1	1	1	1	1	1	0	0	2	3	3	1	0
AANVGWNNSTFA	12	TRUE	sp|P14174|MIF_HUMAN	MIF	HUMAN	Macrophage migration inhibitory factor OS=Homo sapiens OX=9606 GN=MIF PE=1 SV=4	AANVGWNNSTFA/2	['MSFragger', 'Comet', 'Sage', 'PEAKS']	[0.0001288161793121, 0.0001774622892635, 0.0001868984207083, 8.592541673827119e-05]	[2.720665488884068, 1.2417944926677007, 1.4599301048680706, 4.945571097411524]	[1.946778426737786e-06, 0.0001773106567014, 7.507056779376219e-05, 7.437636534721279e-06]	0.744167	0.713978	1	4	8.59254e-05	1.94678e-06	4.94557	0	NA	3	0	0	0	0	0	0	0	0	0	0	0	0	2	1	0	0	0	0	0	0	0	0	0	0	0	0	0	3
AAPAAATAA	9	TRUE	Q9UEW8|STK39_HUMAN	STK39	HUMAN	STE20/SPS1-related proline-alanine-rich protein kinase OS=Homo sapiens OX=9606 GN=STK39 PE=1 SV=3	AAPAAATAA/1	['PEAKS']	[0.009526705178879]	[1.1192505193743825]	[0.2060165661915759]	0.903325	3.65503	1	1	0.00952671	0.206017	1.11925	0	NA	1	0	0	0	0	1	0	0	0	0	0	0	0	0	0	0	0	0	0	0	0	0	0	0	0	0	0	1	0
AAPAPKAQKGQKAPAQK	17	FALSE	sp|P50914|RL14_HUMAN	RPL14	HUMAN	Large ribosomal subunit protein eL14 OS=Homo sapiens OX=9606 GN=RPL14 PE=1 SV=4	AAPAPKAQKGQKAPAQK/3	['Sage']	[0.0045379894545768]	[0.6683379963377953]	[0.0434302833766066]	0.192761	1.59255	1	1	0.00453799	0.0434303	0.668338	0	NA	2	0	0	0	0	1	0	0	0	0	0	0	0	1	0	0	0	0	0	0	0	0	0	0	0	0	0	1	1
AAPESGLEV	9	TRUE	sp|O14641|DVL2_HUMAN	DVL2	HUMAN	Segment polarity protein dishevelled homolog DVL-2 OS=Homo sapiens OX=9606 GN=DVL2 PE=1 SV=1	AAPESGLEV/1	['Sage']	[0.0043432939541348]	[0.6757246068617029]	[0.0402549612933988]	0.933633	0.782607	1	1	0.00434329	0.040255	0.675725	0	NA	2	0	0	0	0	1	0	0	0	0	0	0	0	0	1	0	0	0	0	0	0	0	0	0	0	0	0	1	1
AAPGAEFAPNKRRRY	15	FALSE	sp|Q15233|NONO_HUMAN	NONO	HUMAN	Non-POU domain-containing octamer-binding protein OS=Homo sapiens OX=9606 GN=NONO PE=1 SV=4	AAPGAEFAPNKRRRY/3	['MSFragger', 'Sage']	[0.0006543334721313, 0.0068754141815772]	[1.2379406897236067, 0.6228563770924077]	[0.0049135031482815, 0.0672226970597621]	0.470701	0.150339	1	2	0.000654333	0.0049135	1.23794	0	NA	1	0	0	0	0	0	0	0	0	0	0	0	0	0	0	0	0	0	0	0	1	0	0	0	0	0	1	0	0
AAPGVDLT	8	TRUE	sp|P13645|K1C10_HUMAN;sp|P19012|K1C15_HUMAN;sp|Q7Z3Y8|K1C27_HUMAN;sp|Q7Z3Z0|K1C25_HUMAN;sp|Q99456|K1C12_HUMAN	KRT10;KRT15;KRT27;KRT25;KRT12	HUMAN	Keratin, type I cytoskeletal 10 OS=Homo sapiens OX=9606 GN=KRT10 PE=1 SV=6	AAPGVDLT/1	['Comet', 'PEAKS']	[0.0027420829076832, 0.0001673920321392]	[0.5988104965616071, 3.5388176303064385]	[0.0171695297891758, 0.0003686167118284]	0.894938	2.32002	1	2	0.000167392	0.000368617	3.53882	0	NA	24	1	0	4	0	0	0	5	0	1	1	2	1	0	0	0	1	2	4	1	1	0	5	6	4	7	2	0	0
AAPGVDLTQ	9	TRUE	sp|P13645|K1C10_HUMAN	KRT10	HUMAN	Keratin, type I cytoskeletal 10 OS=Homo sapiens OX=9606 GN=KRT10 PE=1 SV=6	AAPGVDLTQ/1	['MSFragger', 'Comet', 'PEAKS']	[0.0088437060914125, 0.0076759832031426, 0.0002915451895043]	[0.7677360691063886, 0.4711640942882981, 3.1476498160703827]	[0.0852394684921442, 0.0638154276946571, 0.0009167007921164]	0.906957	5.27076	1	3	0.000291545	0.000916701	3.14765	0	NA	18	1	1	1	1	0	0	1	1	2	1	3	0	0	0	0	0	2	1	1	1	1	3	4	4	3	3	1	0
AAPGVDLTQL	10	TRUE	sp|P13645|K1C10_HUMAN	KRT10	HUMAN	Keratin, type I cytoskeletal 10 OS=Homo sapiens OX=9606 GN=KRT10 PE=1 SV=6	AAPGVDLTQL/1	['MSFragger', 'Comet', 'Sage', 'PEAKS']	[0.000999500249875, 0.0016807768924302, 0.0010820754206568, 0.0001673920321392]	[1.1654929715994993, 0.6925243518758931, 0.8484524463450767, 3.4909000182130225]	[0.0080127726339843, 0.0070376661785057, 0.0070819091477178, 0.0004148204783482]	0.83339	0.0241938	1	4	0.000167392	0.00041482	3.4909	0	NA	4	0	0	1	0	0	0	1	0	1	0	1	0	0	0	0	0	0	0	0	0	0	1	2	1	0	0	0	0
AAPGVDLTQLLNNM	14	FALSE	sp|P13645|K1C10_HUMAN	KRT10	HUMAN	Keratin, type I cytoskeletal 10 OS=Homo sapiens OX=9606 GN=KRT10 PE=1 SV=6	AAPGVDLTQLLNNM[UNIMOD:Oxidation]/2	['MSFragger', 'Comet', 'Sage']	[0.0001288161793121, 0.0003076923076923, 0.0001868984207083]	[2.437195052137225, 1.0892892984149791, 1.675617668965577]	[8.723537518131495e-06, 0.000451501466495, 2.5705785495821543e-05]	0.696792	0.144488	1	3	0.000128816	8.72354e-06	2.4372	0	NA	2	0	0	0	0	0	0	2	0	0	0	0	0	0	0	0	0	0	0	0	0	0	0	2	0	0	0	0	0
AAPGVDLTQLLNNMRSQ	17	FALSE	sp|P13645|K1C10_HUMAN	KRT10	HUMAN	Keratin, type I cytoskeletal 10 OS=Homo sapiens OX=9606 GN=KRT10 PE=1 SV=6	AAPGVDLTQLLNNM[UNIMOD:Oxidation]RSQ/2	['MSFragger', 'Comet', 'Sage']	[0.0005456281544127, 0.0005058168942842, 0.0002575328354365]	[1.3933728928388802, 0.9123913482490542, 1.0967158025903947]	[0.0019077320849264, 0.0014111306147711, 0.0006993700719295]	0.610439	0.00075103	1	3	0.000257533	0.00069937	1.39337	0	NA	2	0	0	0	0	0	0	1	1	0	0	0	0	0	0	0	0	0	0	0	0	0	0	2	0	0	0	0	0
AAPKVRFMTKIYHPNVD	17	FALSE	sp|P61088|UBE2N_HUMAN;sp|Q5JXB2|UE2NL_HUMAN	UBE2N;UBE2NL	HUMAN	Ubiquitin-conjugating enzyme E2 N OS=Homo sapiens OX=9606 GN=UBE2N PE=1 SV=1	AAPKVRFMTKIYHPNVD/3	['MSFragger', 'Comet', 'Sage', 'PEAKS']	[0.0001791312136139, 0.0001774622892635, 0.0001868984207083, 8.592541673827119e-05]	[1.7411266786831112, 1.1655880816267397, 1.3386887629848885, 4.86474167808566]	[0.0003243617275954, 0.0002869048613652, 0.0001378106152734, 9.365181217624368e-06]	0.67225	2.72867	1	4	8.59254e-05	9.36518e-06	4.86474	0	NA	4	0	0	0	0	0	1	0	0	0	0	0	0	0	2	1	0	0	0	0	0	0	0	0	0	0	0	1	3
AAPPAPAAA	9	TRUE	P56270|MAZ_HUMAN	MAZ	HUMAN	Myc-associated zinc finger protein OS=Homo sapiens OX=9606 GN=MAZ PE=1 SV=1	AAPPAPAAA/1	['PEAKS']	[0.0011400558627372]	[2.1357740434330874]	[0.0175657615907478]	0.840004	1.30873	1	1	0.00114006	0.0175658	2.13577	0	NA	4	0	0	0	0	2	0	0	0	0	0	0	0	1	0	0	0	0	1	0	0	0	0	0	0	1	0	2	1
AAPPPSVTV	9	TRUE	sp|Q9H0E3|SP130_HUMAN	SAP130	HUMAN	Histone deacetylase complex subunit SAP130 OS=Homo sapiens OX=9606 GN=SAP130 PE=1 SV=1	AAPPPSVTV/1	['MSFragger', 'Comet', 'Sage', 'PEAKS']	[0.0008454038212252, 0.0010519197535502, 0.0007563856403095, 0.000223164472216]	[1.1893117443830217, 0.786998940860642, 0.8893035302949882, 3.361538077362573]	[0.0068238225843474, 0.0034705822909964, 0.0046877434213163, 0.0005641990667449]	0.986783	0.808118	1	4	0.000223164	0.000564199	3.36154	0	NA	44	0	0	0	5	3	7	0	0	0	0	0	0	6	5	5	1	3	0	2	6	1	0	0	0	4	9	15	16
AAPPPVTY	8	TRUE	sp|Q9H0D6|XRN2_HUMAN	XRN2	HUMAN	5'-3' exoribonuclease 2 OS=Homo sapiens OX=9606 GN=XRN2 PE=1 SV=1	AAPPPVTY/1	['MSFragger', 'Comet', 'Sage', 'PEAKS']	[0.0021372958119179, 0.0005058168942842, 0.001785987651171, 8.592541673827119e-05]	[1.064687553422749, 0.8446446771687378, 0.8041713093408448, 3.9619557509726566]	[0.0152460761531539, 0.0022988158231881, 0.0109516309849129, 0.0001200226447267]	0.993921	2.00016	1	4	8.59254e-05	0.000120023	3.96196	0	NA	21	0	0	0	2	3	1	0	0	0	0	0	0	3	2	2	1	1	2	3	1	0	0	0	0	4	4	6	7
AAPQYQKAFQNVFAPR	16	FALSE	sp|P15586|GNS_HUMAN	GNS	HUMAN	N-acetylglucosamine-6-sulfatase OS=Homo sapiens OX=9606 GN=GNS PE=1 SV=3	AAPQYQKAFQNVFAPR/2	['MSFragger', 'Comet', 'Sage']	[0.0001791312136139, 0.0010011551790527, 0.0003258390355164]	[1.6119398341952644, 0.7917704296312452, 1.067653873679998]	[0.0006185298095205, 0.0033547981760975, 0.000892932898259]	0.564736	3.58777	1	3	0.000179131	0.00061853	1.61194	0	NA	4	0	0	0	1	0	0	0	0	0	0	0	0	1	1	1	0	0	0	0	0	0	0	0	0	0	0	1	3
AAPVAAATTAAPAAAAAP	18	FALSE	sp|P05388|RLA0_HUMAN	RPLP0	HUMAN	Large ribosomal subunit protein uL10 OS=Homo sapiens OX=9606 GN=RPLP0 PE=1 SV=1	AAPVAAATTAAPAAAAAP/2	['MSFragger', 'Comet', 'PEAKS']	[0.0034795692857478, 0.0019492025989367, 0.0015138772077375]	[0.9665290697571935, 0.6526320245162476, 2.0355180587346027]	[0.0269424165277228, 0.0100254811688415, 0.0241165877467112]	0.412463	4.54721	1	3	0.00151388	0.0100255	2.03552	2	['APVAAATTAAPAAAAAPA(2)']	6	0	0	0	0	0	0	0	0	0	0	0	0	0	0	1	1	3	0	1	0	0	0	0	0	4	1	0	1
AAPVVAPPGVVVSRAN	16	FALSE	sp|Q13144|EI2BE_HUMAN	EIF2B5	HUMAN	Translation initiation factor eIF2B subunit epsilon OS=Homo sapiens OX=9606 GN=EIF2B5 PE=1 SV=3	[UNIMOD:Acetylation]-AAPVVAPPGVVVSRAN/2	['MSFragger']	[0.0014870678209145]	[1.1219085573983554]	[0.0106678361369322]	0.859996	5.74767	1	1	0.00148707	0.0106678	1.12191	0	NA	1	0	0	0	0	0	0	0	1	0	0	0	0	0	0	0	0	0	0	0	0	0	0	1	0	0	0	0	0
AAPVVAPPGVVVSRANK	17	FALSE	sp|Q13144|EI2BE_HUMAN	EIF2B5	HUMAN	Translation initiation factor eIF2B subunit epsilon OS=Homo sapiens OX=9606 GN=EIF2B5 PE=1 SV=3	[UNIMOD:Acetylation]-AAPVVAPPGVVVSRANK/2	['MSFragger', 'PEAKS']	[0.0001288161793121, 8.592541673827119e-05]	[2.128663185357306, 4.574725996717004]	[4.443908208713947e-05, 2.1388338215481547e-05]	0.785933	9.17195	1	2	8.59254e-05	2.13883e-05	4.57473	0	NA	6	0	0	0	1	1	1	0	0	0	0	0	0	1	1	1	0	0	0	0	0	0	0	0	0	0	0	3	3
AAQFMAH	7	FALSE	sp|Q14145|KEAP1_HUMAN	KEAP1	HUMAN	Kelch-like ECH-associated protein 1 OS=Homo sapiens OX=9606 GN=KEAP1 PE=1 SV=2	AAQFMAH/1	['Comet', 'Sage']	[0.0080663231010531, 0.0050448909790508]	[0.4650915467177322, 0.659429835001518]	[0.0679538954507014, 0.0475225331256777]	0.78361	1.55833	1	2	0.00504489	0.0475225	0.65943	0	NA	1	0	0	0	0	0	0	0	0	0	0	0	0	0	1	0	0	0	0	0	0	0	0	0	0	0	0	0	1
AAQFVTRHPINEYYIAD	17	FALSE	sp|Q92673|SORL_HUMAN	SORL1	HUMAN	Sortilin-related receptor OS=Homo sapiens OX=9606 GN=SORL1 PE=1 SV=2	AAQFVTRHPINEYYIAD/3;AAQFVTRHPINEYYIAD/2	['MSFragger', 'Comet', 'Sage', 'PEAKS']	[0.0001791312136139, 0.0010519197535502, 0.0006472111084961, 0.0004792427963817]	[1.6395030891876652, 0.786559982857889, 0.9124938088987068, 2.416855949368976]	[0.0005385709199748, 0.003481438607334, 0.0037118319642917, 0.0066846256462855]	0.798199	2.34306	2	4	0.000179131	0.000538571	2.41686	0	NA	14	0	0	0	1	1	3	0	0	0	0	0	0	1	2	2	1	0	0	2	1	0	0	0	0	1	3	5	5
AAQGEPQVQFK	11	TRUE	sp|P62826|RAN_HUMAN	RAN	HUMAN	GTP-binding nuclear protein Ran OS=Homo sapiens OX=9606 GN=RAN PE=1 SV=3	[UNIMOD:Acetylation]-AAQGEPQVQFK/2	['MSFragger', 'PEAKS']	[0.0001791312136139, 8.592541673827119e-05]	[1.6225116895826486, 4.306695007392803]	[0.0005865302545756, 4.57386174835391e-05]	0.978915	8.27775	1	2	8.59254e-05	4.57386e-05	4.3067	0	NA	2	0	0	0	0	0	0	0	0	0	0	0	0	0	0	0	0	0	0	0	1	1	0	0	0	0	2	0	0
AAQISEQKSNDASEA	15	FALSE	sp|P13747|HLAE_HUMAN	HLA-E	HUMAN	HLA class I histocompatibility antigen, alpha chain E OS=Homo sapiens OX=9606 GN=HLA-E PE=1 SV=4	AAQISEQKSNDASEA/2	['Comet']	[0.0009337794724145]	[0.7968196516650873]	[0.0032365540746056]	0.471483	0.564579	1	1	0.000933779	0.00323655	0.79682	0	NA	1	0	0	0	1	0	0	0	0	0	0	0	0	0	0	0	0	0	0	0	0	0	0	0	0	0	0	1	0
AAQKENAGEDPGLA	14	FALSE	sp|P81605|DCD_HUMAN	DCD	HUMAN	Dermcidin OS=Homo sapiens OX=9606 GN=DCD PE=1 SV=2	AAQKENAGEDPGLA/2	['MSFragger', 'Comet', 'Sage', 'PEAKS']	[0.0002590002590002, 0.0003213023455071, 0.0001868984207083, 8.592541673827119e-05]	[1.5517098122358035, 0.9651702515495032, 1.2187119731387344, 3.7671148282575553]	[0.0008375248582667, 0.0009770601982743, 0.0002803712326693, 0.0002039506326029]	0.853927	1.23278	1	4	8.59254e-05	0.000203951	3.76711	0	NA	5	0	0	0	0	0	0	2	0	0	1	0	0	0	0	0	1	0	0	0	0	1	0	2	1	1	1	0	0
AAQKGRTQL	9	TRUE	sp|O95271|TNKS1_HUMAN;sp|Q9H2K2|TNKS2_HUMAN	TNKS;TNKS2	HUMAN	Poly [ADP-ribose] polymerase tankyrase-1 OS=Homo sapiens OX=9606 GN=TNKS PE=1 SV=2	AAQKGRTQL/2;AAQKGRTQL/1	['MSFragger', 'Comet', 'Sage', 'PEAKS']	[0.0001791312136139, 0.0003213023455071, 0.0001868984207083, 8.592541673827119e-05]	[1.6424601590151584, 0.9737268131926736, 1.1845098241719247, 4.54114003807915]	[0.0005306404290729, 0.0009222895502388, 0.0003548373243887, 2.3531053040680943e-05]	0.98986	0.427551	2	4	8.59254e-05	2.35311e-05	4.54114	0	NA	21	0	0	0	1	1	1	1	0	1	1	1	1	2	2	2	1	2	1	1	1	1	0	2	3	4	3	3	6
AAQKTIE	7	FALSE	O95347|SMC2_HUMAN	SMC2	HUMAN	Structural maintenance of chromosomes protein 2 OS=Homo sapiens OX=9606 GN=SMC2 PE=1 SV=2	AAQKTIE/1	['PEAKS']	[0.0008665511265164]	[2.234606942562735]	[0.0125984694669239]	0.872316	3.05616	1	1	0.000866551	0.0125985	2.23461	0	NA	2	0	0	0	0	0	0	0	0	0	0	0	0	0	1	0	1	0	0	0	0	0	0	0	0	1	0	0	1
AAQQETLSDWESQ	13	FALSE	sp|O00264|PGRC1_HUMAN	PGRMC1	HUMAN	Membrane-associated progesterone receptor component 1 OS=Homo sapiens OX=9606 GN=PGRMC1 PE=1 SV=3	AAQQETLSDWESQ/2	['MSFragger', 'Comet', 'Sage', 'PEAKS']	[0.0001288161793121, 0.0001774622892635, 0.0001868984207083, 0.000223164472216]	[2.776449321330805, 1.5769735630935209, 1.3671673788209369, 3.2070070019483103]	[1.4490762124122257e-06, 1.879292865808016e-05, 0.0001188195613143, 0.0008028127899898]	0.856884	2.34724	1	4	0.000128816	1.44908e-06	3.20701	0	NA	2	0	0	0	0	0	1	0	0	0	0	0	0	0	0	1	0	0	0	0	0	0	0	0	0	0	0	1	1
AARAIISEL	9	TRUE	sp|P78344|IF4G2_HUMAN	EIF4G2	HUMAN	Eukaryotic translation initiation factor 4 gamma 2 OS=Homo sapiens OX=9606 GN=EIF4G2 PE=1 SV=1	AARAIISEL/2;AARAIISEL/1	['MSFragger', 'Comet', 'Sage', 'PEAKS']	[0.0007475130814789, 0.005204280155642, 0.001639008399918, 0.0070066975785677]	[1.2058782195602886, 0.5310595066982753, 0.8081942595174022, 1.314973395826417]	[0.0060984757060461, 0.0342079819933297, 0.0105324854119187, 0.1446912933776556]	0.983632	4.46688	2	4	0.000747513	0.00609848	1.31497	1	['KLAEGVLDV(1)']	18	0	1	1	2	1	0	1	1	0	3	2	1	0	1	1	0	0	1	1	0	1	2	2	6	1	2	3	2
AARAIVAIENPADVS	15	FALSE	sp|A0A8I5KQE6|RPSA2_HUMAN;sp|P08865|RSSA_HUMAN	RPSA2;RPSA	HUMAN	Small ribosomal subunit protein uS2B OS=Homo sapiens OX=9606 GN=RPSA2 PE=1 SV=1	AARAIVAIENPADVS/2	['MSFragger', 'Comet', 'Sage', 'PEAKS']	[0.0003296793867963, 0.0001774622892635, 0.0001868984207083, 8.592541673827119e-05]	[1.5318135617217916, 1.650521597669374, 1.4262809491728634, 4.440590027388555]	[0.0009259615130452, 1.1398865639576372e-05, 8.84951173567582e-05, 3.130647908679199e-05]	0.910886	0.240713	1	4	8.59254e-05	1.13989e-05	4.44059	0	NA	5	0	0	0	0	1	1	0	0	0	0	0	0	1	1	1	0	0	0	0	0	0	0	0	0	0	0	2	3
AARAPPQAL	9	TRUE	sp|Q9BTV7|CABL2_HUMAN	CABLES2	HUMAN	CDK5 and ABL1 enzyme substrate 2 OS=Homo sapiens OX=9606 GN=CABLES2 PE=1 SV=3	AARAPPQAL/2;AARAPPQAL/1	['MSFragger', 'Comet', 'Sage']	[0.0014870678209145, 0.0016807768924302, 0.0006138735420503]	[1.116360294963424, 0.690686514564957, 0.9206816734292111]	[0.0110542550970927, 0.0071455302413383, 0.0034214758671406]	0.965993	1.08812	2	3	0.000613874	0.00342148	1.11636	0	NA	8	0	0	0	0	0	0	0	0	0	0	0	1	2	0	0	1	1	0	1	1	1	0	0	1	2	3	0	2
AARAVTGVL	9	TRUE	sp|Q9UG63|ABCF2_HUMAN	ABCF2	HUMAN	ATP-binding cassette sub-family F member 2 OS=Homo sapiens OX=9606 GN=ABCF2 PE=1 SV=2	AARAVTGVL/1;AARAVTGVL/2	['MSFragger', 'Comet', 'Sage', 'PEAKS']	[0.0023717758671805, 0.0016807768924302, 0.0009492964038418, 8.592541673827119e-05]	[1.0285860998141236, 0.6958084948937882, 0.8657222650543318, 3.967749664123703]	[0.0189110592480909, 0.0068504936359402, 0.0059515477271203, 0.0001181184778654]	0.963763	1.72171	2	4	8.59254e-05	0.000118118	3.96775	0	NA	49	2	1	2	2	1	1	3	1	1	2	2	3	2	3	3	3	4	2	3	4	4	5	5	7	9	11	4	8
AAREALATL	9	TRUE	sp|Q9UMS4|PRP19_HUMAN	PRPF19	HUMAN	Pre-mRNA-processing factor 19 OS=Homo sapiens OX=9606 GN=PRPF19 PE=1 SV=1	AAREALATL/1;AAREALATL/2	['Sage', 'PEAKS']	[0.00939774454131, 0.0045702878756041]	[0.581141941229947, 1.5304076542898497]	[0.0963045027056539, 0.0912700091136902]	0.962032	1.26172	2	2	0.00457029	0.09127	1.53041	0	NA	2	0	0	0	0	0	1	0	0	0	0	0	0	0	0	0	0	0	0	1	0	0	0	0	0	0	1	1	0
AARLDILDTAGQEE	14	FALSE	sp|P62070|RRAS2_HUMAN	RRAS2	HUMAN	Ras-related protein R-Ras2 OS=Homo sapiens OX=9606 GN=RRAS2 PE=1 SV=1	AARLDILDTAGQEE/2	['MSFragger', 'Comet', 'Sage', 'PEAKS']	[0.0001288161793121, 0.0001774622892635, 0.0001868984207083, 8.592541673827119e-05]	[2.8686700618186287, 1.5796381740063867, 1.7617902623831134, 4.779225366763785]	[8.894048225766481e-07, 1.8456000708832133e-05, 1.6677267341867875e-05, 1.194974150761158e-05]	0.784041	0.935279	1	4	8.59254e-05	8.89405e-07	4.77923	3	['GKIEFISTMEGYK(3)']	14	0	0	0	2	2	0	0	0	0	0	0	0	0	3	3	0	0	2	1	1	0	0	0	0	2	2	4	6
AARLPTTVL	9	TRUE	sp|Q9GZM5|YIPF3_HUMAN	YIPF3	HUMAN	Protein YIPF3 OS=Homo sapiens OX=9606 GN=YIPF3 PE=1 SV=1	AARLPTTVL/2	['MSFragger', 'Comet', 'Sage', 'PEAKS']	[0.000623014142421, 0.0011931499157776, 0.0021344717182497, 0.000223164472216]	[1.292539550326336, 0.749768580160592, 0.7769439383752734, 3.2767399621235733]	[0.0034472863502176, 0.0045349593322344, 0.0142677182052138, 0.0006857060340724]	0.968993	1.01165	1	4	0.000223164	0.000685706	3.27674	0	NA	8	0	0	0	1	1	1	0	0	0	0	0	0	0	0	0	1	1	0	1	1	1	0	0	0	2	3	3	0
AARPATSTL	9	TRUE	sp|Q04637|IF4G1_HUMAN	EIF4G1	HUMAN	Eukaryotic translation initiation factor 4 gamma 1 OS=Homo sapiens OX=9606 GN=EIF4G1 PE=1 SV=4	AARPATSTL/2;AARPATSTL/1	['MSFragger', 'Comet', 'Sage', 'PEAKS']	[0.0001288161793121, 0.0005743825387708, 0.0001868984207083, 8.592541673827119e-05]	[1.9172300097817725, 0.829074735632964, 1.1800191238789377, 4.050504993719552]	[0.0001337275656359, 0.0025715112320649, 0.0003664347295631, 9.389826060797986e-05]	0.990052	0.105673	2	4	8.59254e-05	9.38983e-05	4.0505	0	NA	90	5	5	6	2	3	1	6	4	8	6	6	6	3	2	1	4	5	6	3	4	4	16	18	18	15	11	6	6
AARPVPWNAL	10	TRUE	sp|Q05923|DUS2_HUMAN	DUSP2	HUMAN	Dual specificity protein phosphatase 2 OS=Homo sapiens OX=9606 GN=DUSP2 PE=1 SV=1	AARPVPWNAL/2;AARPVPWNAL/1	['MSFragger', 'Comet', 'Sage', 'PEAKS']	[0.0001288161793121, 0.0003076923076923, 0.0001868984207083, 8.592541673827119e-05]	[2.087737591224672, 1.117923247990643, 1.2990019175140817, 4.345476412424246]	[5.508973459944983e-05, 0.0003817993806119, 0.0001713073270942, 4.0988495718170405e-05]	0.939437	0.0370945	2	4	8.59254e-05	4.09885e-05	4.34548	0	NA	14	0	0	0	1	0	1	0	0	0	1	1	1	0	0	2	1	1	1	2	0	2	0	0	3	3	4	2	2
AARSVFLHL	9	TRUE	O43156|TTI1_HUMAN	TTI1	HUMAN	TELO2-interacting protein 1 homolog OS=Homo sapiens OX=9606 GN=TTI1 PE=1 SV=3	AARSVFLHL/2	['PEAKS']	[0.0092846270928462]	[1.1410058939864072]	[0.1985978825261003]	0.912143	2.29429	1	1	0.00928463	0.198598	1.14101	0	NA	1	0	0	0	0	0	0	0	0	0	0	0	0	0	0	1	0	0	0	0	0	0	0	0	0	0	0	0	1
AARTVIIDHGSG	12	TRUE	sp|Q9H568|ACTL8_HUMAN	ACTL8	HUMAN	Actin-like protein 8 OS=Homo sapiens OX=9606 GN=ACTL8 PE=1 SV=1	[UNIMOD:Acetylation]-AARTVIIDHGSG/2	['MSFragger', 'PEAKS']	[0.000623014142421, 0.000223164472216]	[1.2931189814463842, 3.2322995027439463]	[0.0034347800662639, 0.0007583762240067]	0.887129	5.05734	1	2	0.000223164	0.000758376	3.2323	0	NA	10	0	0	0	0	0	1	0	0	0	0	0	0	1	0	0	2	1	1	2	1	1	0	0	0	4	4	1	1
AARVNQSAL	9	TRUE	sp|Q9UKG1|DP13A_HUMAN	APPL1	HUMAN	DCC-interacting protein 13-alpha OS=Homo sapiens OX=9606 GN=APPL1 PE=1 SV=1	AARVNQSAL/2;AARVNQSAL/1	['MSFragger', 'Comet', 'Sage']	[0.0008454038212252, 0.0049898720418951, 0.0023572425073363]	[1.1853253160624768, 0.5402647018441306, 0.75997117417533]	[0.0070106047552235, 0.0311321626682247, 0.0168697414347708]	0.985593	0.0835554	2	3	0.000845404	0.0070106	1.18533	0	NA	6	0	0	0	1	0	0	0	0	0	0	0	0	0	0	0	1	1	1	1	1	0	0	0	0	3	2	1	0
AARVVLTSL	9	TRUE	sp|Q16690|DUS5_HUMAN	DUSP5	HUMAN	Dual specificity protein phosphatase 5 OS=Homo sapiens OX=9606 GN=DUSP5 PE=1 SV=2	AARVVLTSL/1;AARVVLTSL/2	['MSFragger', 'Comet', 'Sage', 'PEAKS']	[0.0006543334721313, 0.0033514872224549, 0.0006472111084961, 0.0003757279729475]	[1.262593351747253, 0.5815941647132499, 0.8982452884939164, 2.6169687583018986]	[0.0041758025371177, 0.0204601997476044, 0.0042827793009497, 0.0034854408267473]	0.968	1.91343	2	4	0.000375728	0.00348544	2.61697	0	NA	28	2	0	1	1	2	2	2	2	1	3	1	1	1	2	1	1	1	1	1	1	1	3	5	5	3	3	5	4
AARWVAKSL	9	TRUE	sp|P31153|METK2_HUMAN;sp|Q00266|METK1_HUMAN	MAT2A;MAT1A	HUMAN	S-adenosylmethionine synthase isoform type-2 OS=Homo sapiens OX=9606 GN=MAT2A PE=1 SV=1	AARWVAKSL/2	['MSFragger', 'Comet', 'Sage']	[0.0046835212804656, 0.0082260371959942, 0.0041978223796405]	[0.9168763881256872, 0.4630463537615358, 0.6794693560011703]	[0.0353878070657296, 0.0694014758668065, 0.0387217952467986]	0.915439	1.74055	1	3	0.00419782	0.0353878	0.916876	0	NA	1	0	0	0	0	0	0	0	0	0	0	0	0	0	0	1	0	0	0	0	0	0	0	0	0	0	0	0	1
AASEKRLHAL	10	TRUE	sp|A0AVI4|TM129_HUMAN	TMEM129	HUMAN	E3 ubiquitin-protein ligase TM129 OS=Homo sapiens OX=9606 GN=TMEM129 PE=1 SV=1	AASEKRLHAL/2	['MSFragger', 'Comet', 'Sage', 'PEAKS']	[0.0001791312136139, 0.0001774622892635, 0.00050075112669, 8.592541673827119e-05]	[1.7081535570302555, 1.1543012444012015, 1.003691070745884, 4.534903864088156]	[0.0003821455894449, 0.0003073475792561, 0.0015647689235276, 2.395179276213907e-05]	0.412365	0.463425	1	4	8.59254e-05	2.39518e-05	4.5349	0	NA	8	0	0	0	1	1	1	0	0	0	0	0	0	1	1	1	0	0	0	1	0	1	0	0	0	0	2	3	3
AASKERNGL	9	TRUE	P16401|H15_HUMAN	H1-5	HUMAN	Histone H1.5 OS=Homo sapiens OX=9606 GN=H1-5 PE=1 SV=3	AASKERNGL/2	['PEAKS']	[0.0032676237411613]	[1.691006628949267]	[0.0619042233829301]	0.709243	2.53171	1	1	0.00326762	0.0619042	1.69101	0	NA	1	0	0	0	1	0	0	0	0	0	0	0	0	0	0	0	0	0	0	0	0	0	0	0	0	0	0	1	0
AASKERSGVS	10	TRUE	sp|P10412|H14_HUMAN;sp|P16402|H13_HUMAN;sp|P16403|H12_HUMAN	H1-4;H1-3;H1-2	HUMAN	Histone H1.4 OS=Homo sapiens OX=9606 GN=H1-4 PE=1 SV=2	AASKERSGVS/1;AASKERSGVS/2	['MSFragger', 'Comet', 'Sage', 'PEAKS']	[0.0003296793867963, 0.0001774622892635, 0.00050075112669, 8.592541673827119e-05]	[1.542115264503359, 1.2267233612218964, 1.0213371001125382, 4.266776978665653]	[0.0008790456282513, 0.0001953996898092, 0.0013364340939637, 5.119521101596026e-05]	0.865254	0.916361	2	4	8.59254e-05	5.11952e-05	4.26678	0	NA	23	0	0	0	1	2	5	0	0	0	1	1	0	2	1	3	1	1	1	1	1	2	0	0	2	3	4	8	6
AASKERSGVSL	11	TRUE	sp|P10412|H14_HUMAN;sp|P16402|H13_HUMAN;sp|P16403|H12_HUMAN	H1-4;H1-3;H1-2	HUMAN	Histone H1.4 OS=Homo sapiens OX=9606 GN=H1-4 PE=1 SV=2	AASKERSGVSL/1;AASKERSGVSL/2	['MSFragger', 'Comet', 'Sage', 'PEAKS']	[0.0001288161793121, 0.0001774622892635, 0.0001868984207083, 8.592541673827119e-05]	[2.1585677327700745, 1.578948196629454, 1.2785141625984937, 5.250512659592805]	[3.797211025768132e-05, 1.854266479408316e-05, 0.0001928356326484, 3.1165252551585747e-06]	0.946304	0.0106746	2	4	8.59254e-05	3.11653e-06	5.25051	0	NA	106	5	2	3	4	5	6	5	4	3	6	5	3	7	8	8	6	6	5	3	4	8	10	12	14	17	15	15	23
AASKPVEAA	9	TRUE	sp|O94826|TOM70_HUMAN	TOMM70	HUMAN	Mitochondrial import receptor subunit TOM70 OS=Homo sapiens OX=9606 GN=TOMM70 PE=1 SV=1	[UNIMOD:Acetylation]-AASKPVEAA/1	['MSFragger', 'PEAKS']	[0.000623014142421, 0.000223164472216]	[1.3127540504903743, 3.279947557620757]	[0.0030420087296346, 0.0006807142930687]	0.90694	2.34822	1	2	0.000223164	0.000680714	3.27995	0	NA	16	0	0	0	1	2	1	0	0	0	0	0	0	3	2	3	0	0	0	2	1	1	0	0	0	0	4	4	8
AASYIQSKFEDLN	13	FALSE	sp|P04899|GNAI2_HUMAN	GNAI2	HUMAN	Guanine nucleotide-binding protein G(i) subunit alpha-2 OS=Homo sapiens OX=9606 GN=GNAI2 PE=1 SV=3	AASYIQSKFEDLN/2	['MSFragger', 'Comet', 'Sage', 'PEAKS']	[0.0001288161793121, 0.0001774622892635, 0.0001868984207083, 8.592541673827119e-05]	[2.429470632666689, 1.1992086758179188, 1.9206940999814224, 4.831266676530015]	[9.08723451481442e-06, 0.0002327769397809, 7.492432223553454e-06, 1.0302762109001577e-05]	0.897826	1.27951	1	4	8.59254e-05	7.49243e-06	4.83127	0	NA	17	0	0	0	1	2	2	0	0	0	0	0	0	1	1	1	2	1	2	2	1	1	0	0	0	5	4	5	3
AASYIQSKFEDLNKR	15	FALSE	sp|P04899|GNAI2_HUMAN	GNAI2	HUMAN	Guanine nucleotide-binding protein G(i) subunit alpha-2 OS=Homo sapiens OX=9606 GN=GNAI2 PE=1 SV=3	AASYIQSKFEDLNKR/3;AASYIQSKFEDLNKR/2	['MSFragger', 'Comet', 'Sage', 'PEAKS']	[0.0001288161793121, 0.0001774622892635, 0.0001868984207083, 8.592541673827119e-05]	[3.5249551893112687, 1.6527292774840376, 2.398984375548843, 5.469310909065532]	[2.7565090019041524e-08, 1.1228893462612512e-05, 7.892570751709735e-07, 1.6693161754909672e-06]	0.7685	0.137406	2	4	8.59254e-05	2.75651e-08	5.46931	0	NA	37	0	0	0	3	4	4	0	0	0	1	1	1	4	5	4	1	1	2	1	2	3	0	0	3	4	6	11	13
AASYIQSKFEDLNKRK	16	FALSE	sp|P04899|GNAI2_HUMAN	GNAI2	HUMAN	Guanine nucleotide-binding protein G(i) subunit alpha-2 OS=Homo sapiens OX=9606 GN=GNAI2 PE=1 SV=3	AASYIQSKFEDLNKRK/3	['MSFragger', 'Comet', 'Sage', 'PEAKS']	[0.0001288161793121, 0.0005058168942842, 0.0001868984207083, 8.592541673827119e-05]	[1.973850971788161, 0.8446126211675593, 1.182736704784253, 5.660323613036238]	[9.982002586785124e-05, 0.002299347701901, 0.0003593595561298, 9.67876511098094e-07]	-0.0111933	0.921402	1	4	8.59254e-05	9.67877e-07	5.66032	0	NA	3	0	0	0	0	0	0	0	0	0	0	0	0	1	0	2	0	0	0	0	0	0	0	0	0	0	0	0	3
AATLITHPFHVIT	13	FALSE	sp|Q9Y6C9|MTCH2_HUMAN	MTCH2	HUMAN	Mitochondrial carrier homolog 2 OS=Homo sapiens OX=9606 GN=MTCH2 PE=1 SV=1	AATLITHPFHVIT/2	['MSFragger', 'Comet', 'Sage', 'PEAKS']	[0.0001288161793121, 0.0003076923076923, 0.0001868984207083, 8.592541673827119e-05]	[1.9986809705287325, 1.1132107741491133, 1.3410004620506424, 4.674750781841237]	[8.773815359795263e-05, 0.0003925156832011, 0.00013613230141, 1.6090949089319027e-05]	0.538701	3.44691	1	4	8.59254e-05	1.60909e-05	4.67475	0	NA	2	0	0	0	0	0	0	0	0	0	0	0	0	0	1	1	0	0	0	0	0	0	0	0	0	0	0	0	2
AATNEVPEV	9	TRUE	sp|P01906|DQA2_HUMAN;sp|P01909|DQA1_HUMAN	HLA-DQA2;HLA-DQA1	HUMAN	HLA class II histocompatibility antigen, DQ alpha 2 chain OS=Homo sapiens OX=9606 GN=HLA-DQA2 PE=1 SV=2	AATNEVPEV/1	['MSFragger', 'Sage']	[0.0084344357653315, 0.0021344717182497]	[0.7778431682782857, 0.7724399148381478]	[0.0802598763030957, 0.014911883098205]	0.991373	2.35699	1	2	0.00213447	0.0149119	0.777843	0	NA	8	0	0	0	0	1	2	0	0	0	0	0	0	1	0	1	0	0	1	1	0	1	0	0	0	1	2	3	2
AATVFCV	7	FALSE	Q14739|LBR_HUMAN	LBR	HUMAN	Delta(14)-sterol reductase LBR OS=Homo sapiens OX=9606 GN=LBR PE=1 SV=2	AATVFC[UNIMOD:Cysteinylation]V/1	['PEAKS']	[0.0031655757055478]	[1.703073666004482]	[0.0600618021184538]	0.762957	12.286	1	1	0.00316558	0.0600618	1.70307	0	NA	2	0	0	0	0	0	0	0	0	0	0	0	0	1	0	0	0	0	0	0	0	1	0	0	0	0	1	0	1
AAVDLEK	7	FALSE	P17858|PFKAL_HUMAN	PFKL	HUMAN	ATP-dependent 6-phosphofructokinase, liver type OS=Homo sapiens OX=9606 GN=PFKL PE=1 SV=6	[UNIMOD:Acetylation]-AAVDLEK/1	['PEAKS']	[0.0010280427208864]	[2.161982079129757]	[0.0161115165769625]	0.895592	7.05946	1	1	0.00102804	0.0161115	2.16198	0	NA	2	0	0	0	0	1	1	0	0	0	0	0	0	0	0	0	0	0	0	0	0	0	0	0	0	0	0	2	0
AAVDLEKLRASGAGK	15	FALSE	sp|P17858|PFKAL_HUMAN	PFKL	HUMAN	ATP-dependent 6-phosphofructokinase, liver type OS=Homo sapiens OX=9606 GN=PFKL PE=1 SV=6	[UNIMOD:Acetylation]-AAVDLEKLRASGAGK/3	['MSFragger', 'PEAKS']	[0.0001791312136139, 8.592541673827119e-05]	[1.7511424484956903, 4.655039331285676]	[0.0003086198640641, 1.7019591668348936e-05]	-0.00471604	10.5185	1	2	8.59254e-05	1.70196e-05	4.65504	0	NA	8	0	0	0	1	0	1	0	0	0	0	0	0	1	1	1	0	0	0	1	0	2	0	0	0	0	3	2	3
AAVGRVGSFGSSPPGLSST	19	FALSE	Q9Y6G9|DC1L1_HUMAN	DYNC1LI1	HUMAN	Cytoplasmic dynein 1 light intermediate chain 1 OS=Homo sapiens OX=9606 GN=DYNC1LI1 PE=1 SV=3	[UNIMOD:Acetylation]-AAVGRVGSFGSSPPGLSST/2	['PEAKS']	[0.000223164472216]	[3.314419451944541]	[0.0006290986875793]	0.821268	7.4027	1	1	0.000223164	0.000629099	3.31442	0	NA	3	0	0	0	0	0	1	0	0	0	0	0	0	0	0	1	0	0	0	0	1	0	0	0	0	0	1	1	1
AAVGVKKQKKPLVGKK	16	FALSE	P36578|RL4_HUMAN	RPL4	HUMAN	Large ribosomal subunit protein uL4 OS=Homo sapiens OX=9606 GN=RPL4 PE=1 SV=5	AAVGVKKQKKPLVGKK/3	['PEAKS']	[8.592541673827119e-05]	[3.6861668298879873]	[0.0002527441535125]	0.120097	2.21909	1	1	8.59254e-05	0.000252744	3.68617	0	NA	1	0	0	0	0	0	0	0	0	0	0	0	0	0	0	1	0	0	0	0	0	0	0	0	0	0	0	0	1
AAVIEAMGKAEAER	14	FALSE	sp|Q14254|FLOT2_HUMAN	FLOT2	HUMAN	Flotillin-2 OS=Homo sapiens OX=9606 GN=FLOT2 PE=1 SV=2	AAVIEAMGKAEAER/2	['MSFragger', 'Comet', 'Sage', 'PEAKS']	[0.0001288161793121, 0.0001774622892635, 0.0001868984207083, 8.592541673827119e-05]	[2.517638314021521, 1.1616894038530188, 2.046568172452453, 5.519618124590817]	[5.70044607989815e-06, 0.000293831842368, 3.96966397118638e-06, 1.4460881235588836e-06]	0.936323	0.584733	1	4	8.59254e-05	1.44609e-06	5.51962	0	NA	5	0	0	0	0	0	2	0	0	0	0	0	0	1	1	1	0	0	0	0	0	0	0	0	0	0	0	2	3
AAVIEAMGKAEAERM	15	FALSE	sp|Q14254|FLOT2_HUMAN	FLOT2	HUMAN	Flotillin-2 OS=Homo sapiens OX=9606 GN=FLOT2 PE=1 SV=2	AAVIEAMGKAEAERM/2	['MSFragger', 'Comet', 'Sage', 'PEAKS']	[0.0001288161793121, 0.0003213023455071, 0.0001868984207083, 8.592541673827119e-05]	[2.0875655630792918, 1.0401160108347691, 1.3374099183255606, 5.503961993643177]	[5.51394483515942e-05, 0.0006041852474344, 0.0001387504646365, 1.5121570929694685e-06]	0.764879	0.00343247	1	4	8.59254e-05	1.51216e-06	5.50396	0	NA	3	0	0	0	0	0	0	0	0	0	0	0	0	1	1	1	0	0	0	0	0	0	0	0	0	0	0	0	3
AAVKTLNPKAEVARA	15	FALSE	sp|P40227|TCPZ_HUMAN	CCT6A	HUMAN	T-complex protein 1 subunit zeta OS=Homo sapiens OX=9606 GN=CCT6A PE=1 SV=3	[UNIMOD:Acetylation]-AAVKTLNPKAEVARA/3	['MSFragger']	[0.0005456281544127]	[1.430886867862152]	[0.0015573072313192]	0.330797	8.07396	1	1	0.000545628	0.00155731	1.43089	0	NA	1	0	0	0	0	0	0	0	0	0	0	0	0	0	1	0	0	0	0	0	0	0	0	0	0	0	0	0	1
AAVLWLWSSHNRVN	14	FALSE	sp|O00391|QSOX1_HUMAN	QSOX1	HUMAN	Sulfhydryl oxidase 1 OS=Homo sapiens OX=9606 GN=QSOX1 PE=1 SV=3	AAVLWLWSSHNRVN/3;AAVLWLWSSHNRVN/2	['MSFragger', 'Comet', 'Sage', 'PEAKS']	[0.0001288161793121, 0.0001774622892635, 0.0001868984207083, 8.592541673827119e-05]	[2.642339157668057, 1.3781256483213953, 2.0578515358196467, 5.529066600514046]	[2.946765848166956e-06, 7.191407703721664e-05, 3.749816761415348e-06, 1.4076203001785605e-06]	0.95343	0.460145	2	4	8.59254e-05	1.40762e-06	5.52907	0	NA	10	0	0	0	1	1	1	0	0	0	0	0	0	1	1	2	0	0	0	1	1	1	0	0	0	0	3	3	4
AAVLWLWSSHNRVNAR	16	FALSE	sp|O00391|QSOX1_HUMAN	QSOX1	HUMAN	Sulfhydryl oxidase 1 OS=Homo sapiens OX=9606 GN=QSOX1 PE=1 SV=3	AAVLWLWSSHNRVNAR/3	['MSFragger', 'Comet', 'Sage']	[0.0005844535359438, 0.0005058168942842, 0.0001868984207083]	[1.3373332299623997, 0.9047253886402696, 1.112467595709221]	[0.0026249500773929, 0.0014904640667974, 0.0006147409021668]	0.461436	2.80793	1	3	0.000186898	0.000614741	1.33733	0	NA	2	0	0	0	1	0	0	0	0	0	0	0	0	0	0	1	0	0	0	0	0	0	0	0	0	0	0	1	1
AAVQAAEVKVDGSEPK	16	FALSE	sp|Q15046|SYK_HUMAN	KARS1	HUMAN	Lysine--tRNA ligase OS=Homo sapiens OX=9606 GN=KARS1 PE=1 SV=3	[UNIMOD:Acetylation]-AAVQAAEVKVDGSEPK/2	['MSFragger']	[0.0005456281544127]	[1.394603345583291]	[0.0018948491765879]	0.50491	10.4378	1	1	0.000545628	0.00189485	1.3946	0	NA	1	0	0	0	0	0	0	0	0	0	0	0	0	0	0	1	0	0	0	0	0	0	0	0	0	0	0	0	1
AAVRHVL	7	FALSE	Q9BTY7|HGH1_HUMAN	HGH1	HUMAN	Protein HGH1 homolog OS=Homo sapiens OX=9606 GN=HGH1 PE=1 SV=1	AAVRHVL/1	['PEAKS']	[0.002038342882327]	[1.901817071507999]	[0.0355785181012372]	0.624887	1.46768	1	1	0.00203834	0.0355785	1.90182	0	NA	1	0	0	0	0	0	0	0	0	0	0	0	0	0	1	0	0	0	0	0	0	0	0	0	0	0	0	0	1
AAVRIGSVL	9	TRUE	sp|Q9Y5B0|CTDP1_HUMAN	CTDP1	HUMAN	RNA polymerase II subunit A C-terminal domain phosphatase OS=Homo sapiens OX=9606 GN=CTDP1 PE=1 SV=3	AAVRIGSVL/2;AAVRIGSVL/1	['MSFragger', 'Comet', 'Sage', 'PEAKS']	[0.0003786444528587, 0.0005058168942842, 0.00050075112669, 8.592541673827119e-05]	[1.4626267357064353, 0.8666549922210972, 1.0218268245134587, 3.7174881845145777]	[0.0013181578886362, 0.0019606944374211, 0.0013306409800727, 0.0002327315459046]	0.897489	2.24953	2	4	8.59254e-05	0.000232732	3.71749	0	NA	38	1	3	2	1	1	2	1	3	2	1	4	1	0	1	0	2	2	2	3	2	4	6	6	6	6	9	4	1
AAVSFAKDFLAGGV	14	FALSE	sp|P05141|ADT2_HUMAN	SLC25A5	HUMAN	ADP/ATP translocase 2 OS=Homo sapiens OX=9606 GN=SLC25A5 PE=1 SV=7	AAVSFAKDFLAGGV/2	['MSFragger', 'Comet', 'Sage', 'PEAKS']	[0.0002590002590002, 0.0001774622892635, 0.0003258390355164, 8.592541673827119e-05]	[1.5766625971873345, 1.138968714164009, 1.0533552839307818, 3.7939372099403]	[0.000738607223849, 0.0003370629882249, 0.0010095880071738, 0.0001897923833953]	-0.0657518	0.000277691	1	4	8.59254e-05	0.000189792	3.79394	0	NA	2	0	0	0	1	0	0	0	0	0	0	0	0	1	0	0	0	0	0	0	0	0	0	0	0	0	0	1	1
AAVTPGKKAAATPAKK	16	FALSE	sp|P19338|NUCL_HUMAN	NCL	HUMAN	Nucleolin OS=Homo sapiens OX=9606 GN=NCL PE=1 SV=3	AAVTPGKKAAATPAKK/3	['MSFragger', 'Comet', 'Sage', 'PEAKS']	[0.0005456281544127, 0.0016807768924302, 0.0002575328354365, 8.592541673827119e-05]	[1.4113012328975776, 0.7041583236062887, 1.0946054488125343, 3.608019398983791]	[0.0017298272801312, 0.0064045265511645, 0.0007117025786172, 0.0003094994562514]	-0.0434704	1.01852	1	4	8.59254e-05	0.000309499	3.60802	0	NA	1	0	0	0	0	1	0	0	0	0	0	0	0	0	0	0	0	0	0	0	0	0	0	0	0	0	0	1	0
AAVVVPSGEEQRYT	14	FALSE	sp|P01889|HLAB_HUMAN;sp|P01893|HLAH_HUMAN;sp|P04439|HLAA_HUMAN;sp|P13747|HLAE_HUMAN;sp|P17693|HLAG_HUMAN	HLA-B;HLA-H;HLA-A;HLA-E;HLA-G	HUMAN	HLA class I histocompatibility antigen, B alpha chain OS=Homo sapiens OX=9606 GN=HLA-B PE=1 SV=3	AAVVVPSGEEQRYT/2	['MSFragger', 'Comet', 'Sage', 'PEAKS']	[0.0001791312136139, 0.0003213023455071, 0.0001868984207083, 8.592541673827119e-05]	[1.6621076308765446, 0.975861502860448, 1.2234575153186322, 4.6446960849426455]	[0.0004808846689255, 0.0009092017618672, 0.000271704198455, 1.7528048345825213e-05]	0.817377	0.0679572	1	4	8.59254e-05	1.7528e-05	4.6447	0	NA	2	0	0	0	1	0	1	0	0	0	0	0	0	0	0	0	0	0	0	0	0	0	0	0	0	0	0	2	0
AAVVVPSGEEQRYTC	15	FALSE	sp|P01889|HLAB_HUMAN;sp|P01893|HLAH_HUMAN;sp|P04439|HLAA_HUMAN;sp|P13747|HLAE_HUMAN;sp|P17693|HLAG_HUMAN	HLA-B;HLA-H;HLA-A;HLA-E;HLA-G	HUMAN	HLA class I histocompatibility antigen, B alpha chain OS=Homo sapiens OX=9606 GN=HLA-B PE=1 SV=3	AAVVVPSGEEQRYTC[UNIMOD:Cysteinylation]/2	['MSFragger', 'Comet', 'Sage']	[0.0071622308865909, 0.0046722004075749, 0.0041978223796405]	[0.8099981641727731, 0.5437242191998733, 0.6797785132733221]	[0.0661136448065633, 0.030052662206356, 0.0385975297660756]	0.540897	0.777143	1	3	0.00419782	0.0300527	0.809998	0	NA	3	0	0	0	0	0	0	0	0	0	0	0	0	0	1	2	0	0	0	0	0	0	0	0	0	0	0	0	3
AAVVVPSGQEQRYT	14	FALSE	sp|P10321|HLAC_HUMAN	HLA-C	HUMAN	HLA class I histocompatibility antigen, C alpha chain OS=Homo sapiens OX=9606 GN=HLA-C PE=1 SV=3	AAVVVPSGQEQRYT/2	['MSFragger', 'Comet', 'Sage', 'PEAKS']	[0.0001791312136139, 0.0016807768924302, 0.0001868984207083, 0.000223164472216]	[1.7065404263216908, 0.696146100810766, 1.3307250696981372, 3.402478657501361]	[0.0003852267978279, 0.0068316457493496, 0.0001437997810265, 0.0005126520716297]	0.769718	0.0494365	1	4	0.000179131	0.0001438	3.40248	0	NA	8	0	0	0	0	0	0	0	0	1	0	0	1	0	0	0	1	1	1	1	1	1	0	1	1	3	3	0	0
AAVVVPSGQEQRYTC	15	FALSE	sp|P10321|HLAC_HUMAN	HLA-C	HUMAN	HLA class I histocompatibility antigen, C alpha chain OS=Homo sapiens OX=9606 GN=HLA-C PE=1 SV=3	AAVVVPSGQEQRYTC[UNIMOD:Cysteinylation]/2	['MSFragger', 'Comet', 'Sage', 'PEAKS']	[0.0001288161793121, 0.0003213023455071, 0.0001868984207083, 8.592541673827119e-05]	[2.0771111148613324, 1.0494880415186247, 1.1621383611332332, 4.810628224739354]	[5.824529943585112e-05, 0.000571045607579, 0.0004176791115385, 1.0926915913457743e-05]	0.669737	0.49191	1	4	8.59254e-05	1.09269e-05	4.81063	0	NA	6	0	0	0	1	1	1	0	0	0	0	0	0	1	1	1	0	0	0	0	0	0	0	0	0	0	0	3	3
AAWGKVGAHAGE	12	TRUE	sp|P69905|HBA_HUMAN	HBA2	HUMAN	Hemoglobin subunit alpha OS=Homo sapiens OX=9606 GN=HBA2 PE=1 SV=2	AAWGKVGAHAGE/2	['MSFragger', 'Sage', 'PEAKS']	[0.0023280003962553, 0.0013269639065817, 8.592541673827119e-05]	[1.0428200668275067, 0.8329092670979586, 3.76196186187944]	[0.0173845417234046, 0.0082686575360964, 0.0002067797064349]	0.842377	0.46951	1	3	8.59254e-05	0.00020678	3.76196	0	NA	1	0	0	0	0	0	0	0	1	0	0	0	0	0	0	0	0	0	0	0	0	0	0	1	0	0	0	0	0
AAWLALRTRYGIRPE	15	FALSE	sp|Q5VST6|AB17B_HUMAN	ABHD17B	HUMAN	Alpha/beta hydrolase domain-containing protein 17B OS=Homo sapiens OX=9606 GN=ABHD17B PE=1 SV=1	AAWLALRTRYGIRPE/3	['Sage']	[0.0041978223796405]	[0.6795782882408955]	[0.0386779698591687]	0.375916	0.303747	1	1	0.00419782	0.038678	0.679578	0	NA	1	0	0	0	0	0	1	0	0	0	0	0	0	0	0	0	0	0	0	0	0	0	0	0	0	0	0	1	0
AAWPNVAAV	9	TRUE	sp|Q3LXA3|TKFC_HUMAN	TKFC	HUMAN	Triokinase/FMN cyclase OS=Homo sapiens OX=9606 GN=TKFC PE=1 SV=2	AAWPNVAAV/1	['MSFragger', 'Comet', 'Sage', 'PEAKS']	[0.0006543334721313, 0.0022581009371118, 0.0003258390355164, 0.0003757279729475]	[1.2424208650207185, 0.6264161676465547, 1.052601629501221, 2.885345405538525]	[0.0047690781315291, 0.0129670078156105, 0.0010161876797676, 0.0016697367781921]	0.975013	0.0155923	1	4	0.000325839	0.00101619	2.88535	0	NA	5	0	0	0	0	0	1	0	0	0	0	0	0	1	1	2	0	0	0	0	0	0	0	0	0	0	0	1	4
AAYKLVL	7	FALSE	P18669|PGAM1_HUMAN;Q8N0Y7|PGAM4_HUMAN	PGAM1;PGAM4	HUMAN	Phosphoglycerate mutase 1 OS=Homo sapiens OX=9606 GN=PGAM1 PE=1 SV=2	[UNIMOD:Acetylation]-AAYKLVL/1	['PEAKS']	[0.0061177934467026]	[1.3756748423469956]	[0.1282335856856669]	0.930004	11.2153	1	1	0.00611779	0.128234	1.37567	0	NA	5	0	0	0	0	1	0	0	0	0	0	0	0	2	1	1	0	0	0	0	0	0	0	0	0	0	0	1	4
AAYKLVLIRHGESA	14	FALSE	sp|P18669|PGAM1_HUMAN	PGAM1	HUMAN	Phosphoglycerate mutase 1 OS=Homo sapiens OX=9606 GN=PGAM1 PE=1 SV=2	[UNIMOD:Acetylation]-AAYKLVLIRHGESA/3	['MSFragger', 'PEAKS']	[0.0001791312136139, 8.592541673827119e-05]	[1.6186008571808723, 4.156128507099893]	[0.0005981681485191, 6.989374378427121e-05]	0.0105981	12.3152	1	2	8.59254e-05	6.98937e-05	4.15613	0	NA	1	0	0	0	1	0	0	0	0	0	0	0	0	0	0	0	0	0	0	0	0	0	0	0	0	0	0	1	0
AAYLRALSL	9	TRUE	sp|O15294|OGT1_HUMAN	OGT	HUMAN	UDP-N-acetylglucosamine--peptide N-acetylglucosaminyltransferase 110 kDa subunit OS=Homo sapiens OX=9606 GN=OGT PE=1 SV=3	AAYLRALSL/1;AAYLRALSL/2	['MSFragger', 'Comet', 'Sage', 'PEAKS']	[0.0001791312136139, 0.0016807768924302, 0.0003258390355164, 8.592541673827119e-05]	[1.779221411314938, 0.6982912415943587, 1.0677394604603505, 3.723489200944331]	[0.0002684403870257, 0.0067135456633025, 0.0008922811989553, 0.0002290647580537]	0.947193	0.527322	2	4	8.59254e-05	0.000229065	3.72349	0	NA	6	0	0	0	1	0	0	1	0	0	0	1	1	0	0	1	0	0	1	0	0	0	0	1	2	1	0	1	1
AAYPHTSL	8	TRUE	sp|Q9P2R6|RERE_HUMAN	RERE	HUMAN	Arginine-glutamic acid dipeptide repeats protein OS=Homo sapiens OX=9606 GN=RERE PE=1 SV=2	AAYPHTSL/1	['MSFragger', 'Comet', 'Sage', 'PEAKS']	[0.0007475130814789, 0.0011931499157776, 0.00050075112669, 0.0003757279729475]	[1.2138769256354158, 0.7462010665059451, 1.0052726575735316, 2.638854637339401]	[0.0057767247259631, 0.0046547314917816, 0.0015426487226659, 0.0032618381733265]	0.996279	0.0615405	1	4	0.000375728	0.00154265	2.63885	0	NA	5	0	0	0	1	2	1	0	0	0	0	0	0	1	0	0	0	0	0	0	0	0	0	0	0	0	0	4	1
ADAPMFVMGVNHEKYDN	17	FALSE	sp|P04406|G3P_HUMAN	GAPDH	HUMAN	Glyceraldehyde-3-phosphate dehydrogenase OS=Homo sapiens OX=9606 GN=GAPDH PE=1 SV=3	ADAPMFVMGVNHEKYDN/2	['MSFragger', 'Comet', 'Sage', 'PEAKS']	[0.0001288161793121, 0.0001774622892635, 0.0001868984207083, 8.592541673827119e-05]	[2.429679501796898, 1.7877554852551778, 1.5730844406786757, 5.470898011443255]	[9.077203674950814e-06, 4.677317605278107e-06, 4.292310576772352e-05, 1.6617733116588512e-06]	0.748478	0.409496	1	4	8.59254e-05	1.66177e-06	5.4709	0	NA	4	0	0	0	0	0	0	0	0	0	0	0	0	2	1	1	0	0	0	0	0	0	0	0	0	0	0	0	4
ADASLLKKV	9	TRUE	sp|Q9UBB4|ATX10_HUMAN	ATXN10	HUMAN	Ataxin-10 OS=Homo sapiens OX=9606 GN=ATXN10 PE=1 SV=1	ADASLLKKV/2;ADASLLKKV/1	['MSFragger', 'Comet', 'Sage', 'PEAKS']	[0.0023280003962553, 0.0046722004075749, 0.0034553307569902, 0.001192978469579]	[1.0332340358544865, 0.5441052768881942, 0.7150796671276092, 2.1229605439662067]	[0.0184003875736485, 0.0299361717094095, 0.0266607253959089, 0.0183142911670131]	0.893975	14.6878	2	4	0.00119298	0.0183143	2.12296	0	NA	13	0	0	0	2	1	2	0	0	0	0	0	0	2	3	1	0	1	0	1	0	0	0	0	0	1	1	5	6
ADDAGAAGGPGGP	13	FALSE	sp|P15880|RS2_HUMAN	RPS2	HUMAN	Small ribosomal subunit protein uS5 OS=Homo sapiens OX=9606 GN=RPS2 PE=1 SV=2	[UNIMOD:Acetylation]-ADDAGAAGGPGGP/1	['MSFragger', 'PEAKS']	[0.0003786444528587, 8.592541673827119e-05]	[1.5073248625579057, 3.796297451831257]	[0.0010481466830494, 0.0001885910900626]	0.615177	2.13224	1	2	8.59254e-05	0.000188591	3.7963	0	NA	4	0	0	0	0	0	0	0	0	0	0	0	0	1	1	2	0	0	0	0	0	0	0	0	0	0	0	0	4
ADDFRLK	7	FALSE	sp|O76014|KRT37_HUMAN;sp|O76015|KRT38_HUMAN;sp|P13645|K1C10_HUMAN;sp|P13646|K1C13_HUMAN;sp|P19012|K1C15_HUMAN;sp|Q2M2I5|K1C24_HUMAN;sp|Q7Z3Y7|K1C28_HUMAN;sp|Q7Z3Y8|K1C27_HUMAN;sp|Q7Z3Y9|K1C26_HUMAN;sp|Q7Z3Z0|K1C25_HUMAN	KRT37;KRT38;KRT10;KRT13;KRT15;KRT24;KRT28;KRT27;KRT26;KRT25	HUMAN	Keratin, type I cuticular Ha7 OS=Homo sapiens OX=9606 GN=KRT37 PE=1 SV=3	ADDFRLK/2	['MSFragger', 'Comet']	[0.0023280003962553, 0.0008743343136475]	[1.0360523425207395, 0.8063242046156954]	[0.0180965425534175, 0.0030251395103543]	0.98542	0.248005	1	2	0.000874334	0.00302514	1.03605	1	['ADDFRIK(1)']	19	1	1	1	0	1	1	2	2	1	1	2	0	0	0	0	1	1	1	1	1	1	3	5	3	3	3	2	0
ADDFRLKYENE	11	TRUE	sp|P13645|K1C10_HUMAN;sp|P13646|K1C13_HUMAN;sp|P19012|K1C15_HUMAN;sp|Q2M2I5|K1C24_HUMAN;sp|Q7Z3Y7|K1C28_HUMAN;sp|Q7Z3Y9|K1C26_HUMAN;sp|Q7Z3Z0|K1C25_HUMAN	KRT10;KRT13;KRT15;KRT24;KRT28;KRT26;KRT25	HUMAN	Keratin, type I cytoskeletal 10 OS=Homo sapiens OX=9606 GN=KRT10 PE=1 SV=6	ADDFRLKYENE/3;ADDFRLKYENE/2	['MSFragger', 'Comet', 'Sage']	[0.0014870678209145, 0.0033514872224549, 0.0083962034558286]	[1.1227396647582213, 0.5844564746083787, 0.598049252586783]	[0.0106109418377234, 0.0198738016068194, 0.083536636173985]	0.53071	3.78002	2	3	0.00148707	0.0106109	1.12274	0	NA	2	0	0	0	0	0	0	0	0	0	0	0	0	0	1	0	0	1	0	0	0	0	0	0	0	1	0	0	1
ADDFRTK	7	FALSE	sp|O76013|KRT36_HUMAN;sp|P02533|K1C14_HUMAN;sp|P08727|K1C19_HUMAN;sp|P08779|K1C16_HUMAN;sp|Q04695|K1C17_HUMAN;sp|Q14525|KT33B_HUMAN;sp|Q15323|K1H1_HUMAN;sp|Q92764|KRT35_HUMAN	KRT36;KRT14;KRT19;KRT16;KRT17;KRT33B;KRT31;KRT35	HUMAN	Keratin, type I cuticular Ha6 OS=Homo sapiens OX=9606 GN=KRT36 PE=1 SV=1	ADDFRTK/2	['Comet']	[0.0016807768924302]	[0.6994918125516941]	[0.0066486747093482]	0.993013	1.31237	1	1	0.00168078	0.00664867	0.699492	0	NA	3	0	0	0	0	0	0	1	0	0	1	1	0	0	0	0	0	0	0	0	0	0	0	1	2	0	0	0	0
ADDGKIVIFQSKPEIQ	16	FALSE	sp|Q9BXS4|TMM59_HUMAN	TMEM59	HUMAN	Transmembrane protein 59 OS=Homo sapiens OX=9606 GN=TMEM59 PE=1 SV=1	ADDGKIVIFQSKPEIQ/2;ADDGKIVIFQSKPEIQ/3	['MSFragger', 'Comet', 'Sage', 'PEAKS']	[0.0001288161793121, 0.0001774622892635, 0.0001868984207083, 8.592541673827119e-05]	[2.9148677681289965, 1.7206094159307788, 1.7366735812031602, 5.841342393768161]	[6.964642343792539e-07, 7.0731162173099e-06, 1.892082005525086e-05, 5.774051872013082e-07]	0.953894	0.240194	2	4	8.59254e-05	5.77405e-07	5.84134	0	NA	55	0	0	0	5	3	5	0	0	0	1	0	3	5	5	6	5	3	2	5	4	3	0	0	4	10	12	13	16
ADDGKIVIFQSKPEIQY	17	FALSE	sp|Q9BXS4|TMM59_HUMAN	TMEM59	HUMAN	Transmembrane protein 59 OS=Homo sapiens OX=9606 GN=TMEM59 PE=1 SV=1	ADDGKIVIFQSKPEIQY/2	['Sage']	[0.0064964810727522]	[0.6287473020202821]	[0.063721926683158]	0.600812	0.479626	1	1	0.00649648	0.0637219	0.628747	0	NA	1	0	0	0	0	0	0	0	0	0	0	0	0	0	0	1	0	0	0	0	0	0	0	0	0	0	0	0	1
ADDGKIVIFQSKPEIQYA	18	FALSE	sp|Q9BXS4|TMM59_HUMAN	TMEM59	HUMAN	Transmembrane protein 59 OS=Homo sapiens OX=9606 GN=TMEM59 PE=1 SV=1	ADDGKIVIFQSKPEIQYA/2	['MSFragger', 'Comet']	[0.000623014142421, 0.0005058168942842]	[1.2852311103418408, 0.911136571911137]	[0.0036099182433919, 0.0014237960427436]	0.745593	0.271793	1	2	0.000505817	0.0014238	1.28523	0	NA	1	0	0	0	0	0	0	0	0	0	0	0	0	0	0	1	0	0	0	0	0	0	0	0	0	0	0	0	1
ADDGKIVIFQSKPEIQYAPH	20	FALSE	sp|Q9BXS4|TMM59_HUMAN	TMEM59	HUMAN	Transmembrane protein 59 OS=Homo sapiens OX=9606 GN=TMEM59 PE=1 SV=1	ADDGKIVIFQSKPEIQYAPH/3	['MSFragger', 'Comet', 'Sage', 'PEAKS']	[0.0001288161793121, 0.0001774622892635, 0.0001868984207083, 8.592541673827119e-05]	[3.3155008927246783, 1.8500489161699007, 1.806112337003187, 6.905422025026943]	[8.353758907014692e-08, 3.21752168287278e-06, 1.3344817584513836e-05, 2.771602832086864e-08]	0.847048	0.0708388	1	4	8.59254e-05	2.7716e-08	6.90542	0	NA	27	0	0	0	2	2	3	0	0	0	0	0	0	4	4	2	1	1	2	1	3	2	0	0	0	4	6	7	10
ADDIVNWLKKRT	12	TRUE	sp|P07237|PDIA1_HUMAN	P4HB	HUMAN	Protein disulfide-isomerase OS=Homo sapiens OX=9606 GN=P4HB PE=1 SV=3	ADDIVNWLKKRT/3	['MSFragger', 'Comet', 'Sage', 'PEAKS']	[0.0001288161793121, 0.0003076923076923, 0.0001868984207083, 8.592541673827119e-05]	[2.197914991629198, 1.1105354865363055, 1.2979274671812555, 4.024641724002096]	[3.086587789533183e-05, 0.0003987230557372, 0.0001723551205182, 0.0001008997984012]	0.0363166	3.74893	1	4	8.59254e-05	3.08659e-05	4.02464	0	NA	6	0	0	0	0	0	0	0	0	0	0	0	0	3	3	0	0	0	0	0	0	0	0	0	0	0	0	0	6
ADDIVNWLKKRTGP	14	FALSE	sp|P07237|PDIA1_HUMAN	P4HB	HUMAN	Protein disulfide-isomerase OS=Homo sapiens OX=9606 GN=P4HB PE=1 SV=3	ADDIVNWLKKRTGP/3	['MSFragger', 'Comet', 'Sage', 'PEAKS']	[0.0006543334721313, 0.0017331022530329, 0.0008049215201517, 0.000223164472216]	[1.240597568272395, 0.6801006177987574, 0.8821860211589914, 3.3715784049990747]	[0.004827271832507, 0.00781446711949, 0.0050380318521906, 0.0005511583612101]	-0.0896211	0.00740634	1	4	0.000223164	0.000551158	3.37158	0	NA	3	0	0	0	1	0	0	0	0	0	0	0	0	1	1	0	0	0	0	0	0	0	0	0	0	0	0	1	2
ADDIVNWLKKRTGPA	15	FALSE	sp|P07237|PDIA1_HUMAN	P4HB	HUMAN	Protein disulfide-isomerase OS=Homo sapiens OX=9606 GN=P4HB PE=1 SV=3	ADDIVNWLKKRTGPA/3	['MSFragger', 'Comet', 'Sage', 'PEAKS']	[0.0001791312136139, 0.0001774622892635, 0.0001868984207083, 8.592541673827119e-05]	[1.698514330083044, 1.448517220230614, 1.2738451852891215, 4.400613709548397]	[0.0004009381457852, 4.481710738758238e-05, 0.0001982370664783, 3.506366753713084e-05]	0.0339595	1.27937	1	4	8.59254e-05	3.50637e-05	4.40061	0	NA	6	0	0	0	1	1	1	0	0	0	0	0	0	1	1	1	0	0	0	0	0	0	0	0	0	0	0	3	3
ADDLTDPAPA	10	TRUE	sp|P06576|ATPB_HUMAN	ATP5F1B	HUMAN	ATP synthase subunit beta, mitochondrial OS=Homo sapiens OX=9606 GN=ATP5F1B PE=1 SV=3	ADDLTDPAPA/1	['Comet', 'PEAKS']	[0.0041923426608748, 0.0010837326032397]	[0.5550338761242475, 2.1391952562072323]	[0.0267869204291883, 0.0173701081851211]	0.988004	6.7724	1	2	0.00108373	0.0173701	2.1392	0	NA	9	1	1	0	1	0	1	0	1	0	0	1	0	0	0	0	1	0	1	1	0	0	2	1	1	2	1	2	0
ADDLTDPAPAT	11	TRUE	sp|P06576|ATPB_HUMAN	ATP5F1B	HUMAN	ATP synthase subunit beta, mitochondrial OS=Homo sapiens OX=9606 GN=ATP5F1B PE=1 SV=3	ADDLTDPAPAT/1	['MSFragger', 'Comet', 'Sage', 'PEAKS']	[0.0003786444528587, 0.0009337794724145, 0.0004729623206684, 8.592541673827119e-05]	[1.5119537309841893, 0.8032540488438178, 1.034903445660902, 3.64956509563612]	[0.0010238181008969, 0.0030918978807002, 0.0011856356391542, 0.0002780700571179]	0.865143	4.45913	1	4	8.59254e-05	0.00027807	3.64957	0	NA	16	0	0	0	3	3	1	0	1	0	0	0	0	0	2	1	0	0	3	1	0	1	0	1	0	3	2	7	3
ADEIAKA	7	FALSE	sp|P49773|HINT1_HUMAN	HINT1	HUMAN	Adenosine 5'-monophosphoramidase HINT1 OS=Homo sapiens OX=9606 GN=HINT1 PE=1 SV=2	[UNIMOD:Acetylation]-ADEIAKA/1	['MSFragger', 'PEAKS']	[0.0051193019943019, 8.592541673827119e-05]	[0.8885675225956523, 3.651857187220339]	[0.0415021266774501, 0.0002764205280939]	0.968733	6.31025	1	2	8.59254e-05	0.000276421	3.65186	0	NA	3	0	0	0	0	0	1	0	0	0	0	0	0	1	1	0	0	0	0	0	0	0	0	0	0	0	0	1	2
ADESETAVKPPAPPLP	16	FALSE	sp|P30419|NMT1_HUMAN	NMT1	HUMAN	Glycylpeptide N-tetradecanoyltransferase 1 OS=Homo sapiens OX=9606 GN=NMT1 PE=1 SV=2	[UNIMOD:Acetylation]-ADESETAVKPPAPPLP/2	['MSFragger', 'PEAKS']	[0.0001288161793121, 8.592541673827119e-05]	[2.3453930830292893, 3.977053375307495]	[1.417266449523621e-05, 0.0001151213056772]	0.685162	4.8091	1	2	8.59254e-05	1.41727e-05	3.97705	0	NA	3	0	0	0	0	0	0	0	0	0	0	0	0	0	0	0	0	0	3	0	0	0	0	0	0	3	0	0	0
ADEVVIVLNNFKSK	14	FALSE	sp|Q9NYU2|UGGG1_HUMAN	UGGT1	HUMAN	UDP-glucose:glycoprotein glucosyltransferase 1 OS=Homo sapiens OX=9606 GN=UGGT1 PE=1 SV=3	ADEVVIVLNNFKSK/2	['MSFragger', 'Comet', 'Sage']	[0.0062556624530825, 0.0072712306214844, 0.0051161799189938]	[0.8385881977691603, 0.4820976746915332, 0.656427595684465]	[0.0556304752309953, 0.0569481102508634, 0.0489646936116456]	0.481605	0.0245733	1	3	0.00511618	0.0489647	0.838588	0	NA	1	0	0	0	1	0	0	0	0	0	0	0	0	0	0	0	0	0	0	0	0	0	0	0	0	0	0	1	0
ADGIVSHLKKQAGPA	15	FALSE	sp|P30101|PDIA3_HUMAN	PDIA3	HUMAN	Protein disulfide-isomerase A3 OS=Homo sapiens OX=9606 GN=PDIA3 PE=1 SV=4	ADGIVSHLKKQAGPA/3;ADGIVSHLKKQAGPA/2	['MSFragger', 'Comet', 'Sage', 'PEAKS']	[0.0001288161793121, 0.0001774622892635, 0.0001868984207083, 8.592541673827119e-05]	[2.294610496978346, 1.6465642053529148, 1.5195208351566607, 4.699277186371813]	[1.853325262428211e-05, 1.170999424931249e-05, 5.5993526576740766e-05, 1.500567014193365e-05]	0.723036	0.0160824	2	4	8.59254e-05	1.171e-05	4.69928	0	NA	10	0	0	0	1	1	2	0	0	0	0	0	0	1	1	1	0	0	0	1	1	1	0	0	0	0	3	4	3
ADGIVSKNF	9	TRUE	sp|P63220|RS21_HUMAN	RPS21	HUMAN	Small ribosomal subunit protein eS21 OS=Homo sapiens OX=9606 GN=RPS21 PE=1 SV=1	ADGIVSKNF/1	['Comet']	[0.0087824351297405]	[0.456802285601385]	[0.0739919820653506]	0.913942	1.79511	1	1	0.00878244	0.073992	0.456802	0	NA	1	0	0	0	0	0	0	0	0	0	0	0	0	0	0	1	0	0	0	0	0	0	0	0	0	0	0	0	1
ADGVQKV	7	FALSE	sp|O14791|APOL1_HUMAN	APOL1	HUMAN	Apolipoprotein L1 OS=Homo sapiens OX=9606 GN=APOL1 PE=1 SV=5	ADGVQKV/1	['Comet']	[0.0019364599092284]	[0.6705013156258873]	[0.0085006860883941]	0.990744	3.90624	1	1	0.00193646	0.00850069	0.670501	0	NA	32	1	0	1	2	2	2	1	1	2	1	1	1	2	2	2	2	2	2	1	2	2	2	4	3	6	5	6	6
ADHIQKV	7	FALSE	sp|Q9Y678|COPG1_HUMAN	COPG1	HUMAN	Coatomer subunit gamma-1 OS=Homo sapiens OX=9606 GN=COPG1 PE=1 SV=1	ADHIQKV/1	['MSFragger', 'Comet', 'Sage']	[0.0034795692857478, 0.0015113681167039, 0.001639008399918]	[0.9629775181025452, 0.7198056639108281, 0.8201582567372077]	[0.0274751687834865, 0.0056686991598935, 0.009374134829274]	0.986261	2.42402	1	3	0.00151137	0.0056687	0.962978	0	NA	6	0	0	0	1	1	1	0	0	0	0	0	0	1	1	1	0	0	0	0	0	0	0	0	0	0	0	3	3
ADHSFSDGVPSDSVEAAKN	19	FALSE	sp|Q99733|NP1L4_HUMAN	NAP1L4	HUMAN	Nucleosome assembly protein 1-like 4 OS=Homo sapiens OX=9606 GN=NAP1L4 PE=1 SV=1	[UNIMOD:Acetylation]-ADHSFSDGVPSDSVEAAKN/2	['MSFragger']	[0.0003296793867963]	[1.5261265248346525]	[0.0009529497125863]	0.888805	1.38003	1	1	0.000329679	0.00095295	1.52613	0	NA	5	0	0	0	2	0	0	0	0	0	0	0	0	2	0	1	0	0	0	0	0	0	0	0	0	0	0	2	3
ADHSVFERMRKYQMTGVE	18	FALSE	sp|O14672|ADA10_HUMAN	ADAM10	HUMAN	Disintegrin and metalloproteinase domain-containing protein 10 OS=Homo sapiens OX=9606 GN=ADAM10 PE=1 SV=1	ADHSVFERMRKYQMTGVE/3	['MSFragger', 'Comet', 'Sage']	[0.0001791312136139, 0.0037122969837587, 0.0005419687013074]	[1.6170554389009744, 0.5703241734574456, 0.9839918163759752]	[0.0006028311136578, 0.0229385965652796, 0.0018717698646369]	0.216182	1.82416	1	3	0.000179131	0.000602831	1.61706	0	NA	3	0	0	0	0	0	0	0	0	0	0	0	0	1	1	1	0	0	0	0	0	0	0	0	0	0	0	0	3
ADHVASYGV	9	TRUE	sp|P01906|DQA2_HUMAN;sp|P01909|DQA1_HUMAN	HLA-DQA2;HLA-DQA1	HUMAN	HLA class II histocompatibility antigen, DQ alpha 2 chain OS=Homo sapiens OX=9606 GN=HLA-DQA2 PE=1 SV=2	ADHVASYGV/1	['MSFragger', 'Comet', 'Sage']	[0.0009507829977628, 0.0005058168942842, 0.0066090281818937]	[1.1759817885286443, 0.9133096132783752, 0.6269664674941086]	[0.0074674924161763, 0.0014019396742617, 0.0647661007319395]	0.842094	6.73711	1	3	0.000505817	0.00140194	1.17598	0	NA	1	0	0	0	0	0	0	0	0	0	0	0	0	0	0	1	0	0	0	0	0	0	0	0	0	0	0	0	1
ADILLETYKRKIADEGR	17	FALSE	sp|P08575|PTPRC_HUMAN	PTPRC	HUMAN	Receptor-type tyrosine-protein phosphatase C OS=Homo sapiens OX=9606 GN=PTPRC PE=1 SV=3	ADILLETYKRKIADEGR/3	['MSFragger', 'Sage', 'PEAKS']	[0.0006543334721313, 0.0001868984207083, 8.592541673827119e-05]	[1.2673250996168013, 1.1170625486586052, 4.910272172688118]	[0.0040492844200797, 0.0005923546554237, 8.22517764636504e-06]	0.133505	2.8064	1	3	8.59254e-05	8.22518e-06	4.91027	0	NA	2	0	0	0	0	0	0	0	0	0	0	0	0	2	0	0	0	0	0	0	0	0	0	0	0	0	0	0	2
ADIQTER	7	FALSE	sp|P62280|RS11_HUMAN	RPS11	HUMAN	Small ribosomal subunit protein uS17 OS=Homo sapiens OX=9606 GN=RPS11 PE=1 SV=3	[UNIMOD:Acetylation]-ADIQTER/1	['MSFragger', 'PEAKS']	[0.0062556624530825, 0.0003757279729475]	[0.838501733531537, 2.8406221728071173]	[0.0556593415475336, 0.0018664114082113]	0.995247	2.98829	1	2	0.000375728	0.00186641	2.84062	0	NA	4	0	0	0	1	1	0	0	0	0	0	0	0	2	0	0	0	0	0	0	0	0	0	0	0	0	0	2	2
ADIQTERAY	9	TRUE	sp|P62280|RS11_HUMAN	RPS11	HUMAN	Small ribosomal subunit protein uS17 OS=Homo sapiens OX=9606 GN=RPS11 PE=1 SV=3	[UNIMOD:Acetylation]-ADIQTERAY/2;[UNIMOD:Acetylation]-ADIQTERAY/1	['MSFragger', 'PEAKS']	[0.0005844535359438, 8.592541673827119e-05]	[1.3562671982817478, 4.37100714706998]	[0.0023507728184354, 3.813109216343864e-05]	0.943458	6.07702	2	2	8.59254e-05	3.81311e-05	4.37101	0	NA	11	0	0	0	1	2	1	0	1	0	0	0	0	1	3	2	0	0	0	0	0	0	0	1	0	0	0	4	6
ADIQTERAYQK	11	TRUE	sp|P62280|RS11_HUMAN	RPS11	HUMAN	Small ribosomal subunit protein uS17 OS=Homo sapiens OX=9606 GN=RPS11 PE=1 SV=3	[UNIMOD:Acetylation]-ADIQTERAYQK/2	['MSFragger', 'PEAKS']	[0.0001288161793121, 8.592541673827119e-05]	[2.096029944516876, 4.82786563710923]	[5.274516885320192e-05, 1.0403112458110066e-05]	0.663961	2.23038	1	2	8.59254e-05	1.04031e-05	4.82787	0	NA	6	0	0	0	0	0	1	0	0	0	0	0	0	2	1	1	0	0	0	0	0	1	0	0	0	0	1	1	4
ADIQTERAYQKQPT	14	FALSE	sp|P62280|RS11_HUMAN	RPS11	HUMAN	Small ribosomal subunit protein uS17 OS=Homo sapiens OX=9606 GN=RPS11 PE=1 SV=3	[UNIMOD:Acetylation]-ADIQTERAYQKQPT/2	['MSFragger', 'PEAKS']	[0.0001288161793121, 8.592541673827119e-05]	[2.5007907317124776, 4.888581578976298]	[6.231824078988829e-06, 8.749869879487837e-06]	0.663195	2.16104	1	2	8.59254e-05	6.23182e-06	4.88858	0	NA	8	0	0	0	1	2	2	0	0	0	0	0	0	1	1	1	0	0	0	0	0	0	0	0	0	0	0	5	3
ADIQTERAYQKQPTIFQNK	19	FALSE	sp|P62280|RS11_HUMAN	RPS11	HUMAN	Small ribosomal subunit protein uS17 OS=Homo sapiens OX=9606 GN=RPS11 PE=1 SV=3	[UNIMOD:Acetylation]-ADIQTERAYQKQPTIFQNK/3	['MSFragger', 'PEAKS']	[0.0001288161793121, 8.592541673827119e-05]	[3.1460281143337894, 6.286805686336665]	[2.0487393581217078e-07, 1.6195866350855474e-07]	0.745472	7.31261	1	2	8.59254e-05	1.61959e-07	6.28681	0	NA	20	0	0	0	2	2	2	0	0	0	0	0	0	2	1	2	1	2	0	2	2	2	0	0	0	3	6	6	5
ADIQTERAYQKQPTIFQNKK	20	FALSE	sp|P62280|RS11_HUMAN	RPS11	HUMAN	Small ribosomal subunit protein uS17 OS=Homo sapiens OX=9606 GN=RPS11 PE=1 SV=3	[UNIMOD:Acetylation]-ADIQTERAYQKQPTIFQNKK/3	['MSFragger']	[0.0001288161793121]	[2.136733848284209]	[4.259328776747277e-05]	0.634199	5.08426	1	1	0.000128816	4.25933e-05	2.13673	0	NA	3	0	0	0	0	0	0	0	0	0	0	0	0	1	1	1	0	0	0	0	0	0	0	0	0	0	0	0	3
ADIREDDNIAIID	13	FALSE	sp|O43736|ITM2A_HUMAN	ITM2A	HUMAN	Integral membrane protein 2A OS=Homo sapiens OX=9606 GN=ITM2A PE=1 SV=2	ADIREDDNIAIID/2	['MSFragger', 'Comet']	[0.0059755780722265, 0.005204280155642]	[0.8453369611421874, 0.5294235357368778]	[0.0534284899234125, 0.0347875452040907]	0.812179	2.7432	1	2	0.00520428	0.0347875	0.845337	0	NA	2	0	0	0	0	0	0	0	0	0	0	0	0	0	1	1	0	0	0	0	0	0	0	0	0	0	0	0	2
ADKIHSV	7	FALSE	sp|O95147|DUS14_HUMAN	DUSP14	HUMAN	Dual specificity protein phosphatase 14 OS=Homo sapiens OX=9606 GN=DUSP14 PE=1 SV=1	ADKIHSV/1	['Comet', 'Sage', 'PEAKS']	[0.0050268591986595, 0.0033765285636064, 0.0008665511265164]	[0.5371544561348671, 0.7168016018915807, 2.2284410042583294]	[0.0321373983572831, 0.0261868873657823, 0.0128683698780118]	0.962618	3.16837	1	3	0.000866551	0.0128684	2.22844	0	NA	16	0	0	0	2	1	2	0	0	0	1	0	0	2	2	1	1	1	0	1	1	1	0	0	1	2	3	5	5
ADKIQLINNMLDK	13	FALSE	sp|P00558|PGK1_HUMAN	PGK1	HUMAN	Phosphoglycerate kinase 1 OS=Homo sapiens OX=9606 GN=PGK1 PE=1 SV=3	ADKIQLINNMLDK/3;ADKIQLINNMLDK/2;ADKIQLINNM[UNIMOD:Oxidation]LDK/3;ADKIQLINNM[UNIMOD:Oxidation]LDK/2	['MSFragger', 'Comet', 'Sage', 'PEAKS']	[0.0001288161793121, 0.0001774622892635, 0.0001868984207083, 8.592541673827119e-05]	[2.8201822437348105, 1.2988432807227006, 2.212467177769056, 5.7846350912129765]	[1.149640624119598e-06, 0.0001219955539549, 1.7984289203329463e-06, 6.78827201098608e-07]	0.946102	0.692746	4	4	8.59254e-05	6.78827e-07	5.78464	0	NA	23	0	0	0	3	4	4	0	0	0	0	0	0	2	2	5	0	0	0	2	0	1	0	0	0	0	3	11	9
ADKIQLINNMLDKV	14	FALSE	sp|P00558|PGK1_HUMAN	PGK1	HUMAN	Phosphoglycerate kinase 1 OS=Homo sapiens OX=9606 GN=PGK1 PE=1 SV=3	ADKIQLINNM[UNIMOD:Oxidation]LDKV/2	['Comet']	[0.0092466205803355]	[0.4503005299154949]	[0.0790503636298065]	0.576316	1.76891	1	1	0.00924662	0.0790504	0.450301	0	NA	1	0	0	0	1	0	0	0	0	0	0	0	0	0	0	0	0	0	0	0	0	0	0	0	0	0	0	1	0
ADKPDMGEIASFDKAK	16	FALSE	sp|P63313|TYB10_HUMAN	TMSB10	HUMAN	Thymosin beta-10 OS=Homo sapiens OX=9606 GN=TMSB10 PE=1 SV=2	[UNIMOD:Acetylation]-ADKPDM[UNIMOD:Oxidation]GEIASFDKAK/3	['MSFragger']	[0.0001288161793121]	[3.772956713494272]	[7.411014769007372e-09]	0.937313	2.72117	1	1	0.000128816	7.41101e-09	3.77296	0	NA	1	0	0	0	0	0	0	0	0	0	0	0	0	0	0	0	0	0	1	0	0	0	0	0	0	1	0	0	0
ADKPDMGEIASFDKAKLK	18	FALSE	sp|P63313|TYB10_HUMAN	TMSB10	HUMAN	Thymosin beta-10 OS=Homo sapiens OX=9606 GN=TMSB10 PE=1 SV=2	[UNIMOD:Acetylation]-ADKPDMGEIASFDKAKLK/3	['MSFragger', 'PEAKS']	[0.0001288161793121, 8.592541673827119e-05]	[1.8495672054692376, 4.279352630161082]	[0.0001888087497349, 4.94103299580601e-05]	0.514631	3.1284	1	2	8.59254e-05	4.94103e-05	4.27935	0	NA	2	0	0	0	0	0	0	0	0	0	0	0	0	1	0	1	0	0	0	0	0	0	0	0	0	0	0	0	2
ADKPDMGEIASFDKAKLKKT	20	FALSE	sp|P63313|TYB10_HUMAN	TMSB10	HUMAN	Thymosin beta-10 OS=Homo sapiens OX=9606 GN=TMSB10 PE=1 SV=2	[UNIMOD:Acetylation]-ADKPDMGEIASFDKAKLKKT/3;[UNIMOD:Acetylation]-ADKPDM[UNIMOD:Oxidation]GEIASFDKAKLKKT/3	['MSFragger', 'PEAKS']	[0.0001288161793121, 8.592541673827119e-05]	[3.572233941066092, 5.74788327169881]	[2.1461620574460543e-08, 7.538872431311646e-07]	0.300555	0.172364	2	2	8.59254e-05	2.14616e-08	5.74788	0	NA	9	0	0	0	2	0	1	0	0	0	0	0	0	3	1	2	0	0	0	0	0	0	0	0	0	0	0	3	6
ADKVVEEIRRRGGKA	15	FALSE	sp|P51659|DHB4_HUMAN	HSD17B4	HUMAN	Peroxisomal multifunctional enzyme type 2 OS=Homo sapiens OX=9606 GN=HSD17B4 PE=1 SV=3	ADKVVEEIRRRGGKA/3	['MSFragger', 'Comet', 'Sage', 'PEAKS']	[0.0029529941424214, 0.0092828860536735, 0.0006472111084961, 8.592541673827119e-05]	[1.0012234628106973, 0.4501357135068034, 0.9006881314649487, 3.691905406745342]	[0.0221669766395461, 0.0791823292673881, 0.0041786118966145, 0.0002489656816602]	0.299771	0.4511	1	4	8.59254e-05	0.000248966	3.69191	0	NA	3	0	0	0	0	0	1	0	0	0	0	0	0	0	1	1	0	0	0	0	0	0	0	0	0	0	0	1	2
ADKVYFL	7	FALSE	sp|P27708|PYR1_HUMAN	CAD	HUMAN	Multifunctional protein CAD OS=Homo sapiens OX=9606 GN=CAD PE=1 SV=3	ADKVYFL/1	['Comet', 'Sage', 'PEAKS']	[0.0060577600375675, 0.003731674811195, 0.0004792427963817]	[0.5049548037765509, 0.6971946896617833, 2.4289484588241166]	[0.0448350663155347, 0.0321609115128777, 0.0064136645849336]	0.995793	7.17031	1	3	0.000479243	0.00641366	2.42895	0	NA	10	0	0	0	2	1	1	0	0	0	0	0	0	2	1	1	0	0	0	1	1	0	0	0	0	0	2	4	4
ADLAKYICENQDSIS	15	FALSE	sp|P02768|ALBU_HUMAN	ALB	HUMAN	Albumin OS=Homo sapiens OX=9606 GN=ALB PE=1 SV=2	ADLAKYIC[UNIMOD:Cysteinylation]ENQDSIS/2	['MSFragger', 'Comet', 'Sage', 'PEAKS']	[0.0005456281544127, 0.0001774622892635, 0.0001868984207083, 8.592541673827119e-05]	[1.3834922030987409, 1.44922657010012, 1.1385236372154204, 3.908217672954112]	[0.0020150685212442, 4.460341826834333e-05, 0.0004998803564862, 0.000139138987523]	0.954256	3.20309	1	4	8.59254e-05	4.46034e-05	3.90822	0	NA	10	0	0	0	2	1	1	0	0	0	0	0	0	1	1	2	0	0	0	1	0	1	0	0	0	0	2	4	4
ADLAKYICENQDSISS	16	FALSE	sp|P02768|ALBU_HUMAN	ALB	HUMAN	Albumin OS=Homo sapiens OX=9606 GN=ALB PE=1 SV=2	ADLAKYIC[UNIMOD:Cysteinylation]ENQDSISS/2	['MSFragger', 'Comet', 'Sage', 'PEAKS']	[0.0001791312136139, 0.0001774622892635, 0.0003258390355164, 8.592541673827119e-05]	[1.6122768598743245, 1.447297420095882, 1.0667007868230616, 3.6088155201620937]	[0.0006174829701944, 4.51869369419646e-05, 0.0009002259762027, 0.0003088693725219]	0.962938	2.24681	1	4	8.59254e-05	4.51869e-05	3.60882	0	NA	17	0	0	0	1	1	2	0	0	0	0	0	0	2	2	2	1	0	1	2	2	1	0	0	0	2	5	4	6
ADLAKYICENQDSISSK	17	FALSE	sp|P02768|ALBU_HUMAN	ALB	HUMAN	Albumin OS=Homo sapiens OX=9606 GN=ALB PE=1 SV=2	ADLAKYIC[UNIMOD:Cysteinylation]ENQDSISSK/3;ADLAKYIC[UNIMOD:Cysteinylation]ENQDSISSK/2	['MSFragger', 'Comet', 'Sage', 'PEAKS']	[0.0001288161793121, 0.0001774622892635, 0.0001868984207083, 8.592541673827119e-05]	[2.5890627181487327, 1.3790994284520552, 1.381099617455218, 4.611409985420815]	[3.906494864338378e-06, 7.144662223302038e-05, 0.000110707978359, 1.926928905380332e-05]	0.62619	3.81934	2	4	8.59254e-05	3.90649e-06	4.61141	0	NA	20	0	0	0	1	2	2	0	0	0	0	0	0	2	1	3	2	1	1	2	2	1	0	0	0	4	5	5	6
ADLGKSARDVFTKG	14	FALSE	sp|P21796|VDAC1_HUMAN	VDAC1	HUMAN	Non-selective voltage-gated ion channel VDAC1 OS=Homo sapiens OX=9606 GN=VDAC1 PE=1 SV=2	ADLGKSARDVFTKG/3	['MSFragger', 'Sage', 'PEAKS']	[0.0082768373331115, 0.0044119555344089, 0.0008665511265164]	[0.7802848854748909, 0.6691402561827589, 2.2381805583905865]	[0.0790957857473112, 0.0430757507561884, 0.0124443577404523]	0.0176695	2.83177	1	3	0.000866551	0.0124444	2.23818	0	NA	2	0	0	0	0	0	1	0	0	0	0	0	0	0	0	0	0	0	0	0	0	1	0	0	0	0	1	1	0
ADLGKSARDVFTKGYG	16	FALSE	sp|P21796|VDAC1_HUMAN	VDAC1	HUMAN	Non-selective voltage-gated ion channel VDAC1 OS=Homo sapiens OX=9606 GN=VDAC1 PE=1 SV=2	ADLGKSARDVFTKGYG/2;ADLGKSARDVFTKGYG/3	['MSFragger', 'Comet', 'Sage', 'PEAKS']	[0.0001791312136139, 0.0013691128148959, 0.0008414675193537, 8.592541673827119e-05]	[1.6428640973919435, 0.733033555437155, 0.8795443134071497, 4.422467470602033]	[0.0005295663775471, 0.0051300397480665, 0.0051746587745103, 3.295752521722891e-05]	0.642733	4.9451	2	4	8.59254e-05	3.29575e-05	4.42247	0	NA	9	0	0	0	1	0	2	0	0	0	0	0	0	1	2	2	0	0	0	1	0	0	0	0	0	0	1	3	5
ADLINNLGTIAK	12	TRUE	sp|P07900|HS90A_HUMAN;sp|P08238|HS90B_HUMAN;sp|Q14568|HS902_HUMAN;sp|Q58FF8|H90B2_HUMAN	HSP90AA1;HSP90AB1;HSP90AA2P;HSP90AB2P	HUMAN	Heat shock protein HSP 90-alpha OS=Homo sapiens OX=9606 GN=HSP90AA1 PE=1 SV=5	ADLINNLGTIAK/2	['MSFragger', 'Comet', 'Sage', 'PEAKS']	[0.000623014142421, 0.0043547902692962, 0.00050075112669, 8.592541673827119e-05]	[1.2957444402669702, 0.5507218694156896, 0.994306626170083, 4.0150392095267184]	[0.0033788042545916, 0.0279865375002674, 0.0017034409024415, 0.0001036256889757]	0.906027	0.0173651	1	4	8.59254e-05	0.000103626	4.01504	0	NA	2	1	1	0	0	0	0	0	0	0	0	0	0	0	0	0	0	0	0	0	0	0	2	0	0	0	0	0	0
ADLQKQVTDLEAER	14	FALSE	sp|Q15025|TNIP1_HUMAN	TNIP1	HUMAN	TNFAIP3-interacting protein 1 OS=Homo sapiens OX=9606 GN=TNIP1 PE=1 SV=2	ADLQKQVTDLEAER/2	['MSFragger', 'Comet', 'Sage', 'PEAKS']	[0.0001288161793121, 0.0001774622892635, 0.0001868984207083, 8.592541673827119e-05]	[2.7149622634505426, 1.2635176774554782, 1.5877644487289635, 4.88879946005223]	[2.006437479615713e-06, 0.0001539371606927, 3.989534779644307e-05, 8.744436658482616e-06]	0.825293	0.0483731	1	4	8.59254e-05	2.00644e-06	4.8888	0	NA	6	0	0	0	2	0	1	0	0	0	0	0	0	2	0	1	0	0	0	0	0	0	0	0	0	0	0	3	3
ADLQKQVTDLEAERE	15	FALSE	sp|Q15025|TNIP1_HUMAN	TNIP1	HUMAN	TNFAIP3-interacting protein 1 OS=Homo sapiens OX=9606 GN=TNIP1 PE=1 SV=2	ADLQKQVTDLEAERE/2	['MSFragger', 'Comet', 'Sage', 'PEAKS']	[0.0001288161793121, 0.0001774622892635, 0.0001868984207083, 8.592541673827119e-05]	[2.4131889088206058, 1.32313709530039, 1.5994537892302432, 5.441325232008952]	[9.904207836805602e-06, 0.0001038218987279, 3.763506275315279e-05, 1.8080888457534275e-06]	0.768361	2.12774	1	4	8.59254e-05	1.80809e-06	5.44133	0	NA	6	0	0	0	0	0	1	0	0	0	0	0	0	2	2	1	0	0	0	0	0	0	0	0	0	0	0	1	5
ADLQKQVTDLEAEREQ	16	FALSE	sp|Q15025|TNIP1_HUMAN	TNIP1	HUMAN	TNFAIP3-interacting protein 1 OS=Homo sapiens OX=9606 GN=TNIP1 PE=1 SV=2	ADLQKQVTDLEAEREQ/2	['MSFragger', 'Comet', 'Sage', 'PEAKS']	[0.0001791312136139, 0.0001774622892635, 0.0001868984207083, 8.592541673827119e-05]	[1.7086638423924014, 1.568484568413078, 1.429145395710383, 5.143775896353373]	[0.000381176138844, 1.9907612991161104e-05, 8.726239265101295e-05, 4.225907783354148e-06]	0.796518	0.414664	1	4	8.59254e-05	4.22591e-06	5.14378	0	NA	7	0	0	0	2	0	1	0	0	0	0	0	0	1	1	2	0	0	0	0	0	0	0	0	0	0	0	3	4
ADLVHHV	7	FALSE	sp|Q9Y4A5|TRRAP_HUMAN	TRRAP	HUMAN	Transformation/transcription domain-associated protein OS=Homo sapiens OX=9606 GN=TRRAP PE=1 SV=3	ADLVHHV/1;ADLVHHV/2	['Comet', 'PEAKS']	[0.0005058168942842, 0.0061177934467026]	[0.8678698705397359, 1.3748474575172345]	[0.0019435438386857, 0.1284512403944993]	0.949507	18.8312	2	2	0.000505817	0.00194354	1.37485	0	NA	12	0	1	0	1	0	1	0	0	0	1	0	0	2	1	0	1	2	0	1	1	0	1	0	1	3	2	2	3
ADLVICKTRRNSVFQ	15	FALSE	sp|P05023|AT1A1_HUMAN	ATP1A1	HUMAN	Sodium/potassium-transporting ATPase subunit alpha-1 OS=Homo sapiens OX=9606 GN=ATP1A1 PE=1 SV=1	ADLVIC[UNIMOD:Cysteinylation]KTRRNSVFQ/3	['MSFragger', 'Comet', 'Sage', 'PEAKS']	[0.0003786444528587, 0.0043547902692962, 0.0006051233779331, 8.592541673827119e-05]	[1.455659577039217, 0.5490544634601949, 0.9640549913972828, 4.79157249846702]	[0.0013668360464932, 0.0284651168057283, 0.0022523224115439, 1.153665459962489e-05]	0.2281	0.0149637	1	4	8.59254e-05	1.15367e-05	4.79157	0	NA	4	0	0	0	1	0	1	0	0	0	0	0	0	1	0	1	0	0	0	0	0	0	0	0	0	0	0	2	2
ADNAIIIYQTHKRVWPA	17	FALSE	sp|Q9Y5P4|CERT_HUMAN	CERT1	HUMAN	Ceramide transfer protein OS=Homo sapiens OX=9606 GN=CERT1 PE=1 SV=1	ADNAIIIYQTHKRVWPA/3	['MSFragger', 'Comet', 'Sage', 'PEAKS']	[0.0001288161793121, 0.0001774622892635, 0.0001868984207083, 8.592541673827119e-05]	[1.8547984786523444, 1.1470608260549655, 1.123730573644247, 5.071713310963003]	[0.0001838824823842, 0.0003210958419806, 0.0005615670235841, 5.190340886247808e-06]	0.11736	1.20611	1	4	8.59254e-05	5.19034e-06	5.07171	0	NA	4	0	0	0	0	0	0	0	0	0	0	0	0	2	1	1	0	0	0	0	0	0	0	0	0	0	0	0	4
ADNTVIAKV	9	TRUE	sp|P26639|SYTC_HUMAN	TARS1	HUMAN	Threonine--tRNA ligase 1, cytoplasmic OS=Homo sapiens OX=9606 GN=TARS1 PE=1 SV=3	ADNTVIAKV/1	['MSFragger', 'PEAKS']	[0.0072822727465176, 0.0008665511265164]	[0.8079405543430165, 2.2229811840365863]	[0.0669427925140529, 0.0131116188397188]	0.95208	14.0329	1	2	0.000866551	0.0131116	2.22298	0	NA	6	0	0	0	1	1	1	0	0	0	0	0	0	1	1	1	0	0	0	0	0	0	0	0	0	0	0	3	3
ADPAAGPPPSEGEESTVR	18	FALSE	sp|P05771|KPCB_HUMAN	PRKCB	HUMAN	Protein kinase C beta type OS=Homo sapiens OX=9606 GN=PRKCB PE=1 SV=4	[UNIMOD:Acetylation]-ADPAAGPPPSEGEESTVR/2	['MSFragger', 'PEAKS']	[0.0005182881682215, 0.000223164472216]	[1.4354621420950555, 3.316141420959229]	[0.001519940829968, 0.0006266150236194]	0.04224	1.39527	1	2	0.000223164	0.000626615	3.31614	0	NA	5	0	0	0	0	0	0	0	0	0	0	0	0	0	1	4	0	0	0	0	0	0	0	0	0	0	0	0	5
ADPAAGPPPSEGEESTVRFA	20	FALSE	sp|P05771|KPCB_HUMAN	PRKCB	HUMAN	Protein kinase C beta type OS=Homo sapiens OX=9606 GN=PRKCB PE=1 SV=4	[UNIMOD:Acetylation]-ADPAAGPPPSEGEESTVRFA/2	['MSFragger', 'PEAKS']	[0.0001791312136139, 0.0004792427963817]	[1.6742052350447585, 2.416541743032815]	[0.0004526472062167, 0.0066918341204706]	0.849021	5.20427	1	2	0.000179131	0.000452647	2.41654	0	NA	5	0	0	0	0	0	0	0	0	0	0	0	0	0	3	2	0	0	0	0	0	0	0	0	0	0	0	0	5
ADPIIYVLATDHSRQ	15	FALSE	sp|Q9UNW8|GP132_HUMAN	GPR132	HUMAN	Probable G-protein coupled receptor 132 OS=Homo sapiens OX=9606 GN=GPR132 PE=1 SV=1	ADPIIYVLATDHSRQ/2	['MSFragger', 'Comet', 'Sage', 'PEAKS']	[0.0001288161793121, 0.0001774622892635, 0.0001868984207083, 8.592541673827119e-05]	[2.761126744428232, 1.3725909818705708, 1.7601502245569094, 5.818730976990189]	[1.5714932012873226e-06, 7.462876453717332e-05, 1.68153231556259e-05, 6.15890515000251e-07]	0.860897	1.76	1	4	8.59254e-05	6.15891e-07	5.81873	0	NA	2	0	0	0	0	0	0	0	0	0	0	0	0	1	0	1	0	0	0	0	0	0	0	0	0	0	0	0	2
ADPILISLKHGYIP	14	FALSE	sp|Q9ULV4|COR1C_HUMAN	CORO1C	HUMAN	Coronin-1C OS=Homo sapiens OX=9606 GN=CORO1C PE=1 SV=1	ADPILISLKHGYIP/2	['MSFragger', 'Comet', 'Sage', 'PEAKS']	[0.0005456281544127, 0.0010835801488116, 0.0001868984207083, 8.592541673827119e-05]	[1.419020269763574, 0.7627229882810744, 1.1130954794009056, 3.83435735913956]	[0.0016592964632926, 0.0041286076748045, 0.0006116236835937, 0.0001701705833774]	0.858519	0.0118197	1	4	8.59254e-05	0.000170171	3.83436	0	NA	3	0	0	0	1	0	1	0	0	0	0	0	0	1	0	0	0	0	0	0	0	0	0	0	0	0	0	2	1
ADPILISLKHGYIPG	15	FALSE	sp|Q9ULV4|COR1C_HUMAN	CORO1C	HUMAN	Coronin-1C OS=Homo sapiens OX=9606 GN=CORO1C PE=1 SV=1	ADPILISLKHGYIPG/2	['MSFragger', 'Comet', 'Sage', 'PEAKS']	[0.0001288161793121, 0.0001774622892635, 0.0001868984207083, 8.592541673827119e-05]	[2.247450984905172, 1.1512420732730015, 1.2984243001426046, 3.872334527710177]	[2.3771222483200415e-05, 0.000313095081904, 0.0001718695677892, 0.000153479761744]	0.705986	0.0175425	1	4	8.59254e-05	2.37712e-05	3.87233	0	NA	4	0	0	0	0	1	1	0	0	0	0	0	0	1	0	1	0	0	0	0	0	0	0	0	0	0	0	2	2
ADPILISLKHGYIPGKN	17	FALSE	sp|Q9ULV4|COR1C_HUMAN	CORO1C	HUMAN	Coronin-1C OS=Homo sapiens OX=9606 GN=CORO1C PE=1 SV=1	ADPILISLKHGYIPGKN/3	['MSFragger', 'Comet', 'Sage', 'PEAKS']	[0.0001288161793121, 0.0001774622892635, 0.0001868984207083, 8.592541673827119e-05]	[2.0540949305287706, 1.4652547546374632, 1.157188847754366, 4.935912879419229]	[6.570460112302655e-05, 4.003477704760537e-05, 0.0004334323835513, 7.645311578349734e-06]	0.57844	0.000142887	1	4	8.59254e-05	7.64531e-06	4.93591	0	NA	5	0	0	0	0	0	1	0	0	0	0	0	0	2	0	2	0	0	0	0	0	0	0	0	0	0	0	1	4
ADQEVRL	7	FALSE	O43566|RGS14_HUMAN	RGS14	HUMAN	Regulator of G-protein signaling 14 OS=Homo sapiens OX=9606 GN=RGS14 PE=1 SV=4	ADQEVRL/1	['PEAKS']	[0.0070066975785677]	[1.3127533093531991]	[0.1453139209241794]	0.959823	13.6838	1	1	0.0070067	0.145314	1.31275	0	NA	1	0	0	0	0	0	0	0	0	0	0	0	0	1	0	0	0	0	0	0	0	0	0	0	0	0	0	0	1
ADSEIKFAKTLEEAPSAPP	19	FALSE	sp|Q9Y6N7|ROBO1_HUMAN	ROBO1	HUMAN	Roundabout homolog 1 OS=Homo sapiens OX=9606 GN=ROBO1 PE=1 SV=1	ADSEIKFAKTLEEAPSAPP/2	['MSFragger', 'Comet', 'Sage', 'PEAKS']	[0.0029868002697755, 0.0027005130974885, 0.0001868984207083, 0.0072419106317411]	[0.9987423374492624, 0.6086535823146595, 1.133765502318473, 1.2847948597604106]	[0.0224839321249646, 0.0155271744431768, 0.0005187802578095, 0.1532995725491977]	0.854869	1.6294	1	4	0.000186898	0.00051878	1.28479	0	NA	5	0	0	0	0	0	0	0	0	0	0	0	0	3	1	1	0	0	0	0	0	0	0	0	0	0	0	0	5
ADSGEGDFLAEGGGVR	16	FALSE	sp|P02671|FIBA_HUMAN	FGA	HUMAN	Fibrinogen alpha chain OS=Homo sapiens OX=9606 GN=FGA PE=1 SV=2	ADSGEGDFLAEGGGVR/2	['MSFragger', 'Comet', 'Sage']	[0.0001791312136139, 0.0001774622892635, 0.0002575328354365]	[1.814903795575835, 1.1719000502547516, 1.0830733652468376]	[0.0002247151279573, 0.0002759852276253, 0.000783634262561]	0.932856	0.340247	1	3	0.000177462	0.000224715	1.8149	0	NA	4	2	1	1	0	0	0	0	0	0	0	0	0	0	0	0	0	0	0	0	0	0	4	0	0	0	0	0	0
ADTTENQSGVSFDK	14	FALSE	sp|P05023|AT1A1_HUMAN	ATP1A1	HUMAN	Sodium/potassium-transporting ATPase subunit alpha-1 OS=Homo sapiens OX=9606 GN=ATP1A1 PE=1 SV=1	ADTTENQSGVSFDK/2	['MSFragger', 'Comet', 'Sage', 'PEAKS']	[0.0001288161793121, 0.0001774622892635, 0.0001868984207083, 8.592541673827119e-05]	[3.139144238685305, 1.387564941555632, 1.770993702065493, 5.495909015604805]	[2.1247709913030037e-07, 6.750702029460552e-05, 1.5923200446064288e-05, 1.5473076803295476e-06]	0.731602	0.524579	1	4	8.59254e-05	2.12477e-07	5.49591	0	NA	3	0	0	0	0	0	1	0	0	0	0	0	0	1	0	1	0	0	0	0	0	0	0	0	0	0	0	1	2
ADTTENQSGVSFDKTSA	17	FALSE	sp|P05023|AT1A1_HUMAN	ATP1A1	HUMAN	Sodium/potassium-transporting ATPase subunit alpha-1 OS=Homo sapiens OX=9606 GN=ATP1A1 PE=1 SV=1	ADTTENQSGVSFDKTSA/2	['MSFragger', 'Comet', 'Sage']	[0.0014491197939029, 0.0091654181722041, 0.0010820754206568]	[1.1270572014187472, 0.4512695063096428, 0.8489531510054277]	[0.0103194812447073, 0.0782782757272132, 0.0070464476900604]	0.18585	1.12682	1	3	0.00108208	0.00704645	1.12706	0	NA	1	0	0	0	0	0	0	0	0	0	0	0	0	0	1	0	0	0	0	0	0	0	0	0	0	0	0	0	1
ADTVAKVQG	9	TRUE	sp|P04114|APOB_HUMAN	APOB	HUMAN	Apolipoprotein B-100 OS=Homo sapiens OX=9606 GN=APOB PE=1 SV=3	ADTVAKVQG/1	['MSFragger', 'Comet', 'Sage', 'PEAKS']	[0.0006543334721313, 0.0007323622752054, 0.0021285021285021, 8.592541673827119e-05]	[1.2556374624116262, 0.8158881194408674, 0.7830204521228326, 3.938478736587309]	[0.0043702496435025, 0.0028259744930823, 0.0134461671443864, 0.000128043514497]	0.968293	0.892294	1	4	8.59254e-05	0.000128044	3.93848	0	NA	1	0	0	0	0	0	0	0	0	0	0	0	0	0	1	0	0	0	0	0	0	0	0	0	0	0	0	0	1
ADVILKY	7	FALSE	O14602|IF1AY_HUMAN;P47813|IF1AX_HUMAN	EIF1AY;EIF1AX	HUMAN	Eukaryotic translation initiation factor 1A, Y-chromosomal OS=Homo sapiens OX=9606 GN=EIF1AY PE=1 SV=4	ADVILKY/1	['PEAKS']	[0.0049186332478677]	[1.4822333077708525]	[0.101938754037477]	0.961076	5.57083	1	1	0.00491863	0.101939	1.48223	0	NA	1	0	0	0	0	0	0	0	0	0	0	0	0	0	0	0	0	0	0	1	0	0	0	0	0	0	1	0	0
ADVTARSLQYEYK	13	FALSE	sp|O75643|U520_HUMAN	SNRNP200	HUMAN	U5 small nuclear ribonucleoprotein 200 kDa helicase OS=Homo sapiens OX=9606 GN=SNRNP200 PE=1 SV=2	[UNIMOD:Acetylation]-ADVTARSLQYEYK/2	['MSFragger', 'PEAKS']	[0.0001288161793121, 8.592541673827119e-05]	[2.5243491525242754, 4.325512636585634]	[5.50161607798368e-06, 4.336946550504223e-05]	0.817433	8.2208	1	2	8.59254e-05	5.50162e-06	4.32551	0	NA	20	0	0	0	1	2	2	0	0	0	0	1	1	2	2	2	1	1	1	2	1	1	0	0	2	3	4	5	6
ADVVVGKDKGGEQR	14	FALSE	sp|Q9NRG0|CHRC1_HUMAN	CHRAC1	HUMAN	Chromatin accessibility complex protein 1 OS=Homo sapiens OX=9606 GN=CHRAC1 PE=1 SV=1	[UNIMOD:Acetylation]-ADVVVGKDKGGEQR/3;[UNIMOD:Acetylation]-ADVVVGKDKGGEQR/2	['MSFragger', 'PEAKS']	[0.0001288161793121, 8.592541673827119e-05]	[2.985831840286304, 5.310847447344335]	[4.783674647626511e-07, 2.623663773629843e-06]	0.658957	3.09506	2	2	8.59254e-05	4.78367e-07	5.31085	0	NA	11	0	0	0	1	1	1	0	0	0	0	0	0	2	2	2	0	0	0	1	0	1	0	0	0	0	2	3	6
AEAEGVPTTPGPASGSTFR	19	FALSE	sp|Q86VR2|RETR3_HUMAN	RETREG3	HUMAN	Reticulophagy regulator 3 OS=Homo sapiens OX=9606 GN=RETREG3 PE=1 SV=1	[UNIMOD:Acetylation]-AEAEGVPTTPGPASGSTFR/2	['MSFragger', 'PEAKS']	[0.0002590002590002, 0.0003757279729475]	[1.5591327344835288, 2.905924815041058]	[0.0008067718633407, 0.001588386725657]	0.485768	5.48561	1	2	0.000259	0.000806772	2.90592	0	NA	4	0	0	0	0	0	1	0	0	0	0	0	0	1	1	1	0	0	0	0	0	0	0	0	0	0	0	1	3
AEAEGVPTTPGPASGSTFRG	20	FALSE	sp|Q86VR2|RETR3_HUMAN	RETREG3	HUMAN	Reticulophagy regulator 3 OS=Homo sapiens OX=9606 GN=RETREG3 PE=1 SV=1	[UNIMOD:Acetylation]-AEAEGVPTTPGPASGSTFRG/2	['MSFragger', 'PEAKS']	[0.0001288161793121, 8.592541673827119e-05]	[2.990904160277041, 3.56733736165453]	[4.6569434031687333e-07, 0.000343195514981]	0.818966	7.2567	1	2	8.59254e-05	4.65694e-07	3.56734	0	NA	5	0	0	0	0	0	0	0	0	0	0	0	0	3	1	1	0	0	0	0	0	0	0	0	0	0	0	0	5
AEAVTADSEVLEERQK	16	FALSE	sp|Q9NPL8|TIDC1_HUMAN	TIMMDC1	HUMAN	Complex I assembly factor TIMMDC1, mitochondrial OS=Homo sapiens OX=9606 GN=TIMMDC1 PE=1 SV=2	AEAVTADSEVLEERQK/2	['MSFragger', 'Comet', 'Sage', 'PEAKS']	[0.0001288161793121, 0.0001774622892635, 0.0001868984207083, 8.592541673827119e-05]	[2.8885487222864983, 1.6782327927262954, 1.4163647011889846, 6.010520540204679]	[8.005750915242464e-07, 9.43935781162812e-06, 9.29080836416212e-05, 3.562981388571598e-07]	0.695406	1.33129	1	4	8.59254e-05	3.56298e-07	6.01052	0	NA	4	0	0	0	0	0	0	0	0	0	0	0	0	2	1	1	0	0	0	0	0	0	0	0	0	0	0	0	4
AEDMETKIKNYK	12	TRUE	sp|P14854|CX6B1_HUMAN	COX6B1	HUMAN	Cytochrome c oxidase subunit 6B1 OS=Homo sapiens OX=9606 GN=COX6B1 PE=1 SV=2	[UNIMOD:Acetylation]-AEDMETKIKNYK/3	['MSFragger']	[0.0001791312136139]	[1.6264233787586042]	[0.0005751189080996]	0.474489	5.99989	1	1	0.000179131	0.000575119	1.62642	0	NA	2	0	0	0	0	0	1	0	0	0	0	0	0	0	0	1	0	0	0	0	0	0	0	0	0	0	0	1	1
AEEHEGL	7	FALSE	Q10570|CPSF1_HUMAN	CPSF1	HUMAN	Cleavage and polyadenylation specificity factor subunit 1 OS=Homo sapiens OX=9606 GN=CPSF1 PE=1 SV=2	AEEHEGL/1	['PEAKS']	[0.0003757279729475]	[2.5965973629953814]	[0.0037108351241213]	0.987017	3.41417	1	1	0.000375728	0.00371084	2.5966	0	NA	1	0	0	0	0	0	0	0	0	0	0	0	0	0	1	0	0	0	0	0	0	0	0	0	0	0	0	0	1
AEELDKVARLAAKA	14	FALSE	sp|Q9UI42|CBPA4_HUMAN	CPA4	HUMAN	Carboxypeptidase A4 OS=Homo sapiens OX=9606 GN=CPA4 PE=1 SV=2	AEELDKVARLAAKA/3	['Comet']	[0.0027005130974885]	[0.6068311966321583]	[0.0158187463158174]	-0.120509	0.117235	1	1	0.00270051	0.0158187	0.606831	0	NA	1	0	0	0	1	0	0	0	0	0	0	0	0	0	0	0	0	0	0	0	0	0	0	0	0	0	0	1	0
AEERVLV	7	FALSE	sp|Q8N554|ZN276_HUMAN;sp|Q92558|WASF1_HUMAN	ZNF276;WASF1	HUMAN	Zinc finger protein 276 OS=Homo sapiens OX=9606 GN=ZNF276 PE=1 SV=4	AEERVLV/2	['Comet', 'Sage']	[0.0021304773420855, 0.0006138735420503]	[0.6371768042186774, 0.9200827485848302]	[0.0116478416123738, 0.0034418413438867]	0.988355	0.268178	1	2	0.000613874	0.00344184	0.920083	0	NA	23	2	1	3	0	0	0	1	1	1	3	1	2	0	0	0	2	1	3	0	2	0	6	3	6	6	2	0	0
AEEVFSHGKYMQST	14	FALSE	sp|Q92854|SEM4D_HUMAN	SEMA4D	HUMAN	Semaphorin-4D OS=Homo sapiens OX=9606 GN=SEMA4D PE=1 SV=1	AEEVFSHGKYM[UNIMOD:Oxidation]QST/2;AEEVFSHGKYMQST/2	['MSFragger', 'Comet', 'Sage', 'PEAKS']	[0.0001288161793121, 0.0001774622892635, 0.0001868984207083, 8.592541673827119e-05]	[3.2504338812709173, 1.5354153721240515, 1.9156837566946772, 5.595621102640462]	[1.1788711644271307e-07, 2.491209050061357e-05, 7.684137283043092e-06, 1.1641411477372796e-06]	0.820708	0.26793	2	4	8.59254e-05	1.17887e-07	5.59562	0	NA	13	0	0	0	1	3	1	0	0	0	0	0	0	3	2	2	0	0	0	1	0	0	0	0	0	0	1	5	7
AEEVFSHGKYMQSTT	15	FALSE	sp|Q92854|SEM4D_HUMAN	SEMA4D	HUMAN	Semaphorin-4D OS=Homo sapiens OX=9606 GN=SEMA4D PE=1 SV=1	AEEVFSHGKYMQSTT/2;AEEVFSHGKYM[UNIMOD:Oxidation]QSTT/3;AEEVFSHGKYMQSTT/3;AEEVFSHGKYM[UNIMOD:Oxidation]QSTT/2	['MSFragger', 'Comet', 'Sage', 'PEAKS']	[0.0001288161793121, 0.0001774622892635, 0.0001868984207083, 8.592541673827119e-05]	[3.296919315622664, 2.03915397271128, 1.9477146842726, 4.840197095090839]	[9.217214558456267e-08, 1.033457588213086e-06, 6.537871439702707e-06, 1.0043838545410284e-05]	0.734653	0.285101	4	4	8.59254e-05	9.21721e-08	4.8402	0	NA	47	0	0	0	2	3	5	0	1	1	0	0	0	3	4	3	4	4	2	6	5	4	0	2	0	10	15	10	10
AEEVFSHGKYMQSTTV	16	FALSE	sp|Q92854|SEM4D_HUMAN	SEMA4D	HUMAN	Semaphorin-4D OS=Homo sapiens OX=9606 GN=SEMA4D PE=1 SV=1	AEEVFSHGKYMQSTTV/2	['MSFragger', 'Comet', 'Sage', 'PEAKS']	[0.0001288161793121, 0.0001774622892635, 0.0003258390355164, 0.0003757279729475]	[1.9325346870197304, 1.4042433552706426, 1.063840243814301, 3.005583300674475]	[0.0001235976822339, 6.036174060095328e-05, 0.0009225147697243, 0.0012588661560041]	0.711369	2.98124	1	4	0.000128816	6.03617e-05	3.00558	0	NA	5	0	0	0	0	0	1	0	0	0	0	0	0	2	1	1	0	0	0	0	0	0	0	0	0	0	0	1	4
AEFAEVSK	8	TRUE	sp|P02768|ALBU_HUMAN	ALB	HUMAN	Albumin OS=Homo sapiens OX=9606 GN=ALB PE=1 SV=2	AEFAEVSK/1;AEFAEVSK/2	['MSFragger', 'Comet', 'Sage', 'PEAKS']	[0.0020444671607462, 0.0019492025989367, 0.0025900635742877, 0.0003757279729475]	[1.0788103944446172, 0.6528719341644401, 0.7436111793291722, 2.9053877780847728]	[0.0139872766593929, 0.01000263900509, 0.0198837431181857, 0.0015904430309146]	0.984325	0.630249	2	4	0.000375728	0.00159044	2.90539	0	NA	8	1	1	1	0	0	0	2	1	1	1	0	0	0	0	0	0	0	0	0	0	0	3	4	1	0	0	0	0
AEFKRKHKKD	10	TRUE	sp|P11142|HSP7C_HUMAN	HSPA8	HUMAN	Heat shock cognate 71 kDa protein OS=Homo sapiens OX=9606 GN=HSPA8 PE=1 SV=1	AEFKRKHKKD/2	['MSFragger', 'Sage']	[0.0008454038212252, 0.0006138735420503]	[1.1877346775556863, 0.9242292275597312]	[0.0068971378523496, 0.0033035722289857]	0.604045	2.18455	1	2	0.000613874	0.00330357	1.18773	0	NA	4	0	0	0	0	0	1	0	0	0	0	0	0	1	1	1	0	0	0	0	0	0	0	0	0	0	0	1	3
AEGAGDAK	8	TRUE	sp|P05204|HMGN2_HUMAN	HMGN2	HUMAN	Non-histone chromosomal protein HMG-17 OS=Homo sapiens OX=9606 GN=HMGN2 PE=1 SV=3	AEGAGDAK/1	['MSFragger', 'Comet', 'Sage', 'PEAKS']	[0.009890064980179, 0.0060277843183423, 0.0023968170269881, 0.0004792427963817]	[0.7485408934518533, 0.5052447769099633, 0.7588314017349223, 2.518760047224216]	[0.0954305078304376, 0.0446994251130357, 0.0170624781639358, 0.0047519690232855]	0.986044	0.00238386	1	4	0.000479243	0.00475197	2.51876	0	NA	42	0	1	0	2	3	2	1	2	1	2	3	0	1	0	1	3	2	4	4	5	5	1	4	5	9	14	7	2
AEGKVRLLADPTGAFG	16	FALSE	sp|P30044|PRDX5_HUMAN	PRDX5	HUMAN	Peroxiredoxin-5, mitochondrial OS=Homo sapiens OX=9606 GN=PRDX5 PE=1 SV=4	AEGKVRLLADPTGAFG/2	['Comet', 'Sage']	[0.0021578648495173, 0.0005419687013074]	[0.631963253458691, 0.9709948451870224]	[0.0122664008455008, 0.0021108194407251]	0.823289	2.36776	1	2	0.000541969	0.00211082	0.970995	0	NA	4	0	0	0	0	0	0	0	0	0	0	0	0	2	1	1	0	0	0	0	0	0	0	0	0	0	0	0	4
AEGLDIK	7	FALSE	O60341|KDM1A_HUMAN	KDM1A	HUMAN	Lysine-specific histone demethylase 1A OS=Homo sapiens OX=9606 GN=KDM1A PE=1 SV=2	AEGLDIK/1	['PEAKS']	[0.0068680609346759]	[1.3300273805073928]	[0.1405120420332939]	0.892049	0.324048	1	1	0.00686806	0.140512	1.33003	0	NA	1	0	0	0	0	0	0	0	0	0	0	0	0	0	0	0	0	1	0	0	0	0	0	0	0	1	0	0	0
AEGMAYIERKNYIHR	15	FALSE	sp|P07948|LYN_HUMAN	LYN	HUMAN	Tyrosine-protein kinase Lyn OS=Homo sapiens OX=9606 GN=LYN PE=1 SV=3	AEGMAYIERKNYIHR/3	['MSFragger', 'Comet', 'Sage', 'PEAKS']	[0.0001288161793121, 0.0001774622892635, 0.0001868984207083, 8.592541673827119e-05]	[2.1743020278263323, 1.1723957331470685, 1.2310085640304105, 4.526172979871043]	[3.495384677463469e-05, 0.0002751429825061, 0.0002586239326674, 2.455343966445324e-05]	-0.122234	0.020567	1	4	8.59254e-05	2.45534e-05	4.52617	0	NA	4	0	0	0	0	0	0	0	0	0	0	0	0	3	0	1	0	0	0	0	0	0	0	0	0	0	0	0	4
AEGMAYIERKNYIHRD	16	FALSE	sp|P07948|LYN_HUMAN	LYN	HUMAN	Tyrosine-protein kinase Lyn OS=Homo sapiens OX=9606 GN=LYN PE=1 SV=3	AEGMAYIERKNYIHRD/3;AEGM[UNIMOD:Oxidation]AYIERKNYIHRD/3	['MSFragger', 'Comet', 'Sage', 'PEAKS']	[0.0001288161793121, 0.0001774622892635, 0.0001868984207083, 8.592541673827119e-05]	[3.6042208610503113, 1.3572207981694235, 2.1745357497683853, 5.8655442349865785]	[1.8116449261024703e-08, 8.270843142449641e-05, 2.1263389711869778e-06, 5.388734170188597e-07]	-0.0389178	0.282339	2	4	8.59254e-05	1.81164e-08	5.86554	0	NA	8	0	0	0	1	0	0	0	0	0	0	0	0	2	4	1	0	0	0	0	0	0	0	0	0	0	0	1	7
AEGVIVGHWAPPIH	14	FALSE	sp|Q92673|SORL_HUMAN	SORL1	HUMAN	Sortilin-related receptor OS=Homo sapiens OX=9606 GN=SORL1 PE=1 SV=2	AEGVIVGHWAPPIH/2	['MSFragger', 'Comet', 'Sage', 'PEAKS']	[0.0001288161793121, 0.0001774622892635, 0.0001868984207083, 8.592541673827119e-05]	[2.9440564498155104, 1.453849096814616, 2.263322424640477, 4.845056055463893]	[5.967578302186403e-07, 4.3235360810824417e-05, 1.436715208844935e-06, 9.905699564302677e-06]	0.773481	2.92699	1	4	8.59254e-05	5.96758e-07	4.84506	0	NA	5	0	0	0	1	0	0	0	0	0	0	0	0	1	2	1	0	0	0	0	0	0	0	0	0	0	0	1	4
AEGVIVGHWAPPIHT	15	FALSE	sp|Q92673|SORL_HUMAN	SORL1	HUMAN	Sortilin-related receptor OS=Homo sapiens OX=9606 GN=SORL1 PE=1 SV=2	AEGVIVGHWAPPIHT/2	['MSFragger', 'Comet', 'Sage', 'PEAKS']	[0.0001288161793121, 0.0001774622892635, 0.0001868984207083, 8.592541673827119e-05]	[2.830680377864987, 1.5448975730939702, 2.107367907901293, 5.219264975975972]	[1.087500632555472e-06, 2.336149664369333e-05, 2.9201734347310487e-06, 3.40713178299103e-06]	0.834142	2.86914	1	4	8.59254e-05	1.0875e-06	5.21926	0	NA	3	0	0	0	0	0	0	0	0	0	0	0	0	0	2	1	0	0	0	0	0	0	0	0	0	0	0	0	3
AEGVIVGHWAPPIHTH	16	FALSE	sp|Q92673|SORL_HUMAN	SORL1	HUMAN	Sortilin-related receptor OS=Homo sapiens OX=9606 GN=SORL1 PE=1 SV=2	AEGVIVGHWAPPIHTH/3	['MSFragger', 'Comet', 'Sage', 'PEAKS']	[0.0001288161793121, 0.0001774622892635, 0.0001868984207083, 8.592541673827119e-05]	[3.338253816723594, 1.5072996874196225, 2.756602316128008, 6.2559155632802845]	[7.405842946507389e-08, 3.0135584584377696e-05, 1.6271675248413326e-07, 1.768835250780989e-07]	0.271213	1.93385	1	4	8.59254e-05	7.40584e-08	6.25592	0	NA	4	0	0	0	0	1	0	0	0	0	0	0	0	1	1	1	0	0	0	0	0	0	0	0	0	0	0	1	3
AEGVIVGHWAPPIHTHG	17	FALSE	sp|Q92673|SORL_HUMAN	SORL1	HUMAN	Sortilin-related receptor OS=Homo sapiens OX=9606 GN=SORL1 PE=1 SV=2	AEGVIVGHWAPPIHTHG/2;AEGVIVGHWAPPIHTHG/3	['MSFragger', 'Comet', 'Sage', 'PEAKS']	[0.0001288161793121, 0.0001774622892635, 0.0001868984207083, 8.592541673827119e-05]	[3.746244934046864, 1.9069879659165967, 3.168937535247515, 5.993640474091398]	[8.537506903079178e-09, 2.2856595505481743e-06, 2.6346166778057784e-08, 3.73881119593969e-07]	0.917017	2.91537	2	4	8.59254e-05	8.53751e-09	5.99364	0	NA	41	0	0	0	4	4	4	0	0	0	1	1	1	4	4	5	2	1	1	2	3	4	0	0	3	4	9	12	13
AEHDVTVKYYGKA	13	FALSE	sp|Q8IYS1|P20D2_HUMAN	PM20D2	HUMAN	Xaa-Arg dipeptidase OS=Homo sapiens OX=9606 GN=PM20D2 PE=1 SV=2	AEHDVTVKYYGKA/3	['MSFragger', 'Comet', 'Sage', 'PEAKS']	[0.0001288161793121, 0.0001774622892635, 0.0001868984207083, 8.592541673827119e-05]	[2.159473066468794, 1.1350645332854763, 1.3424499998756152, 4.370139120730184]	[3.7791632157962246e-05, 0.0003450004369047, 0.0001350932379308, 3.822492394698932e-05]	0.24912	0.87711	1	4	8.59254e-05	3.77916e-05	4.37014	0	NA	1	0	0	0	0	0	0	0	0	0	0	1	0	0	0	0	0	0	0	0	0	0	0	0	1	0	0	0	0
AEHPNVTL	8	TRUE	sp|Q8IUX4|ABC3F_HUMAN;sp|Q96AK3|ABC3D_HUMAN	APOBEC3F;APOBEC3D	HUMAN	DNA dC->dU-editing enzyme APOBEC-3F OS=Homo sapiens OX=9606 GN=APOBEC3F PE=1 SV=3	AEHPNVTL/1	['Comet', 'PEAKS']	[0.0061444652908067, 0.0069641475367552]	[0.5021567306307554, 1.3227538437075868]	[0.0461659830806932, 0.1425221761137547]	0.95273	16.4692	1	2	0.00614447	0.046166	1.32275	0	NA	3	0	0	0	1	0	0	0	0	0	0	0	0	0	1	1	0	0	0	0	0	0	0	0	0	0	0	1	2
AEIEKFDKSKLK	12	TRUE	sp|O14604|TYB4Y_HUMAN;sp|P62328|TYB4_HUMAN	TMSB4Y;TMSB4X	HUMAN	Thymosin beta-4, Y-chromosomal OS=Homo sapiens OX=9606 GN=TMSB4Y PE=1 SV=3	AEIEKFDKSKLK/2;AEIEKFDKSKLK/3	['MSFragger', 'Comet', 'Sage', 'PEAKS']	[0.0001288161793121, 0.0011931499157776, 0.0001868984207083, 8.592541673827119e-05]	[2.2016375396519337, 0.7513800329341962, 1.2429852528142151, 4.72701199804335]	[3.02663247128326e-05, 0.0044820216819402, 0.0002395277903273, 1.3866091728071267e-05]	0.687844	0.618281	2	4	8.59254e-05	1.38661e-05	4.72701	0	NA	9	0	0	0	0	0	1	0	0	0	0	0	0	4	2	2	0	0	0	0	0	0	0	0	0	0	0	1	8
AEIEKFDKSKLKK	13	FALSE	sp|O14604|TYB4Y_HUMAN;sp|P62328|TYB4_HUMAN	TMSB4Y;TMSB4X	HUMAN	Thymosin beta-4, Y-chromosomal OS=Homo sapiens OX=9606 GN=TMSB4Y PE=1 SV=3	AEIEKFDKSKLKK/2;AEIEKFDKSKLKK/3	['MSFragger', 'Comet', 'Sage', 'PEAKS']	[0.0001288161793121, 0.0001774622892635, 0.0001868984207083, 8.592541673827119e-05]	[2.874771827348607, 2.048189942997371, 2.283208779963889, 4.648045883821906]	[8.611378555226423e-07, 9.788695096580778e-07, 1.315938552063614e-06, 1.7361742458342228e-05]	0.857959	0.699962	2	4	8.59254e-05	8.61138e-07	4.64805	0	NA	25	0	0	0	3	2	2	0	0	0	0	0	0	4	3	3	2	0	1	1	2	2	0	0	0	3	5	7	10
AEIEKFDKSKLKKT	14	FALSE	sp|O14604|TYB4Y_HUMAN;sp|P62328|TYB4_HUMAN	TMSB4Y;TMSB4X	HUMAN	Thymosin beta-4, Y-chromosomal OS=Homo sapiens OX=9606 GN=TMSB4Y PE=1 SV=3	AEIEKFDKSKLKKT/3;AEIEKFDKSKLKKT/2	['MSFragger', 'Comet', 'Sage', 'PEAKS']	[0.0001288161793121, 0.0001774622892635, 0.0001868984207083, 8.592541673827119e-05]	[3.1876692568900427, 2.13909597380692, 2.740581569265072, 5.696723728761862]	[1.6434529771445286e-07, 5.67049903075018e-07, 1.7464431813668446e-07, 8.723867239909432e-07]	0.653532	0.56405	2	4	8.59254e-05	1.64345e-07	5.69672	0	NA	17	0	0	0	2	1	2	0	0	0	0	0	0	4	4	4	0	0	0	0	0	0	0	0	0	0	0	5	12
AEIEKFDKSKLKKTE	15	FALSE	sp|O14604|TYB4Y_HUMAN;sp|P62328|TYB4_HUMAN	TMSB4Y;TMSB4X	HUMAN	Thymosin beta-4, Y-chromosomal OS=Homo sapiens OX=9606 GN=TMSB4Y PE=1 SV=3	AEIEKFDKSKLKKTE/3;AEIEKFDKSKLKKTE/2	['MSFragger', 'Comet', 'Sage', 'PEAKS']	[0.0001288161793121, 0.0001774622892635, 0.0001868984207083, 8.592541673827119e-05]	[3.8821801950938624, 2.3058400779696644, 2.97365422907829, 5.340290022273978]	[4.1552488295616944e-09, 2.083122864200374e-07, 6.240258244047799e-08, 2.412258685246461e-06]	0.849272	0.142857	2	4	8.59254e-05	4.15525e-09	5.34029	0	NA	18	0	0	0	0	1	2	0	0	0	0	0	0	4	4	5	0	0	0	0	2	0	0	0	0	0	2	3	13
AEIEKFDKSKLKKTET	16	FALSE	sp|O14604|TYB4Y_HUMAN;sp|P62328|TYB4_HUMAN	TMSB4Y;TMSB4X	HUMAN	Thymosin beta-4, Y-chromosomal OS=Homo sapiens OX=9606 GN=TMSB4Y PE=1 SV=3	AEIEKFDKSKLKKTET/3	['MSFragger', 'Comet', 'Sage', 'PEAKS']	[0.0001288161793121, 0.0001774622892635, 0.0001868984207083, 8.592541673827119e-05]	[3.316685600008051, 1.945141352409922, 1.8378478002847036, 6.340342923508462]	[8.301534479968875e-08, 1.8176023187984788e-06, 1.1374544132467824e-05, 1.390124244134769e-07]	0.410812	0.0438813	1	4	8.59254e-05	8.30153e-08	6.34034	0	NA	4	0	0	0	1	0	0	0	0	0	0	0	0	1	1	1	0	0	0	0	0	0	0	0	0	0	0	1	3
AEIYKNGPVEG	11	TRUE	sp|P07858|CATB_HUMAN	CTSB	HUMAN	Cathepsin B OS=Homo sapiens OX=9606 GN=CTSB PE=1 SV=3	AEIYKNGPVEG/2	['MSFragger', 'Comet', 'Sage']	[0.0003786444528587, 0.005204280155642, 0.0021344717182497]	[1.45969602356162, 0.5289511579980306, 0.7788417738599597]	[0.0013383911648462, 0.0349568321788826, 0.0140054567004277]	0.962376	2.46375	1	3	0.000378644	0.00133839	1.4597	0	NA	2	0	0	0	0	0	0	0	2	0	0	0	0	0	0	0	0	0	0	0	0	0	0	2	0	0	0	0	0
AEKLIGV	7	FALSE	Q86X10|RLGPB_HUMAN	RALGAPB	HUMAN	Ral GTPase-activating protein subunit beta OS=Homo sapiens OX=9606 GN=RALGAPB PE=1 SV=1	AEKLIGV/1	['PEAKS']	[0.0029123071944774]	[1.7453367396499708]	[0.0539591883781558]	0.996208	16.9809	1	1	0.00291231	0.0539592	1.74534	0	NA	2	0	0	0	1	0	0	0	0	0	0	0	0	0	1	0	0	0	0	0	0	0	0	0	0	0	0	1	1
AEKSITILSTPEGTSAA	17	FALSE	sp|O00425|IF2B3_HUMAN	IGF2BP3	HUMAN	Insulin-like growth factor 2 mRNA-binding protein 3 OS=Homo sapiens OX=9606 GN=IGF2BP3 PE=1 SV=2	AEKSITILSTPEGTSAA/2	['MSFragger', 'Comet', 'Sage', 'PEAKS']	[0.0001288161793121, 0.0001774622892635, 0.0001868984207083, 8.592541673827119e-05]	[2.2868985508018107, 1.3962813474326436, 1.2595625013740508, 5.422207924640118]	[1.930348192048992e-05, 6.367452686121438e-05, 0.000216061681513, 1.909460258905016e-06]	0.952784	0.102386	1	4	8.59254e-05	1.90946e-06	5.42221	0	NA	8	0	0	0	0	1	2	0	0	0	0	0	0	1	2	1	0	0	0	1	0	0	0	0	0	0	1	3	4
AEKVANAESLNAIG	14	FALSE	sp|P02786|TFR1_HUMAN	TFRC	HUMAN	Transferrin receptor protein 1 OS=Homo sapiens OX=9606 GN=TFRC PE=1 SV=2	AEKVANAESLNAIG/2	['MSFragger', 'Comet', 'Sage', 'PEAKS']	[0.0001288161793121, 0.0001774622892635, 0.0001868984207083, 8.592541673827119e-05]	[2.467178499457962, 1.316378044618321, 1.3248718977319327, 4.4192790306071]	[7.444368752912026e-06, 0.0001085964693785, 0.0001484172840313, 3.3256810015363616e-05]	0.884268	0.230821	1	4	8.59254e-05	7.44437e-06	4.41928	0	NA	13	0	0	0	1	0	2	0	0	0	0	0	0	1	1	2	0	1	0	2	1	2	0	0	0	1	5	3	4
AEKVANAESLNAIGV	15	FALSE	sp|P02786|TFR1_HUMAN	TFRC	HUMAN	Transferrin receptor protein 1 OS=Homo sapiens OX=9606 GN=TFRC PE=1 SV=2	AEKVANAESLNAIGV/2	['MSFragger', 'Comet', 'Sage', 'PEAKS']	[0.0001288161793121, 0.0001774622892635, 0.0001868984207083, 8.592541673827119e-05]	[2.009068503107469, 1.2197444516760247, 1.3528366595163432, 4.79648496500813]	[8.311868634389059e-05, 0.0002043310763313, 0.0001279347901096, 1.1376292788775142e-05]	0.706965	1.41737	1	4	8.59254e-05	1.13763e-05	4.79648	0	NA	5	0	0	0	1	0	1	0	0	0	0	0	0	1	1	1	0	0	0	0	0	0	0	0	0	0	0	2	3
AEKVTQEIVTERSVSSRQAQ	20	FALSE	sp|Q14126|DSG2_HUMAN	DSG2	HUMAN	Desmoglein-2 OS=Homo sapiens OX=9606 GN=DSG2 PE=1 SV=2	AEKVTQEIVTERSVSSRQAQ/3	['Comet', 'Sage']	[0.0080243869637333, 0.0025050810606418]	[0.4656257899803271, 0.7489116225268089]	[0.0675802594619276, 0.0188466701546406]	0.380474	0.782658	1	2	0.00250508	0.0188467	0.748912	0	NA	3	0	0	0	0	0	0	0	0	0	0	0	0	1	1	1	0	0	0	0	0	0	0	0	0	0	0	0	3
AELAIVAAA	9	TRUE	sp|Q5ST30|SYVM_HUMAN	VARS2	HUMAN	Valine--tRNA ligase, mitochondrial OS=Homo sapiens OX=9606 GN=VARS2 PE=1 SV=2	AELAIVAAA/1	['MSFragger']	[0.0070188871873404]	[0.820111841322599]	[0.0621861928116631]	0.9669	0.356008	1	1	0.00701889	0.0621862	0.820112	1	['ALAELVAAA(1)']	3	0	0	0	0	0	0	0	0	0	1	0	0	0	0	0	0	1	0	0	1	0	0	0	1	1	1	0	0
AELEFAIQPNTTGKQ	15	FALSE	sp|P15311|EZRI_HUMAN;sp|P26038|MOES_HUMAN;sp|P35241|RADI_HUMAN	EZR;MSN;RDX	HUMAN	Ezrin OS=Homo sapiens OX=9606 GN=EZR PE=1 SV=4	AELEFAIQPNTTGKQ/2	['MSFragger', 'Comet', 'Sage', 'PEAKS']	[0.0001288161793121, 0.0001774622892635, 0.0001868984207083, 8.592541673827119e-05]	[2.3151614771115523, 1.2224942392873996, 1.548678223214252, 5.606122032491792]	[1.6627078615754526e-05, 0.0002007688606863, 4.846112607954831e-05, 1.12977488219257e-06]	0.950747	9.39751e-05	1	4	8.59254e-05	1.12977e-06	5.60612	0	NA	5	0	0	0	0	0	0	0	0	0	0	0	0	1	3	1	0	0	0	0	0	0	0	0	0	0	0	0	5
AELKGFEV	8	TRUE	sp|Q07864|DPOE1_HUMAN	POLE	HUMAN	DNA polymerase epsilon catalytic subunit A OS=Homo sapiens OX=9606 GN=POLE PE=1 SV=5	AELKGFEV/1	['Comet']	[0.0038990355017443]	[0.5659855588815377]	[0.0239701642479661]	0.919906	10.863	1	1	0.00389904	0.0239702	0.565986	0	NA	1	0	0	0	0	0	0	0	0	0	0	0	0	0	1	0	0	0	0	0	0	0	0	0	0	0	0	0	1
AELLAVIERLGRER	14	FALSE	sp|Q96F15|GIMA5_HUMAN	GIMAP5	HUMAN	GTPase IMAP family member 5 OS=Homo sapiens OX=9606 GN=GIMAP5 PE=1 SV=1	AELLAVIERLGRER/3	['MSFragger', 'Sage', 'PEAKS']	[0.0031550265309049, 0.0006472111084961, 8.592541673827119e-05]	[0.9858445896478926, 0.9047326399168888, 3.954098809708913]	[0.0241916322441814, 0.0040119889873278, 0.0001226518634711]	0.191993	0.635902	1	3	8.59254e-05	0.000122652	3.9541	0	NA	3	0	0	0	1	0	1	0	0	0	0	0	0	1	0	0	0	0	0	0	0	0	0	0	0	0	0	2	1
AELLAVIERLGREREG	16	FALSE	sp|Q96F15|GIMA5_HUMAN	GIMAP5	HUMAN	GTPase IMAP family member 5 OS=Homo sapiens OX=9606 GN=GIMAP5 PE=1 SV=1	AELLAVIERLGREREG/3	['Sage', 'PEAKS']	[0.0008049215201517, 8.592541673827119e-05]	[0.8836767810462055, 3.696173486879714]	[0.0049625342296107, 0.0002461883672026]	0.0566882	0.87801	1	2	8.59254e-05	0.000246188	3.69617	0	NA	1	0	0	0	1	0	0	0	0	0	0	0	0	0	0	0	0	0	0	0	0	0	0	0	0	0	0	1	0
AELLKKQEELNRKAEE	16	FALSE	sp|O14828|SCAM3_HUMAN	SCAMP3	HUMAN	Secretory carrier-associated membrane protein 3 OS=Homo sapiens OX=9606 GN=SCAMP3 PE=1 SV=3	AELLKKQEELNRKAEE/3	['MSFragger', 'Comet', 'Sage', 'PEAKS']	[0.0001288161793121, 0.0005058168942842, 0.0001868984207083, 8.592541673827119e-05]	[2.748453966836001, 0.8959342161349608, 1.8483775427825215, 4.545299742193]	[1.680515268104666e-06, 0.0015873923850527, 1.0787091639575626e-05, 2.3254502242703398e-05]	0.332637	0.693532	1	4	8.59254e-05	1.68052e-06	4.5453	0	NA	9	0	0	0	1	1	1	0	0	0	0	0	0	1	1	1	0	0	0	1	1	1	0	0	0	0	3	3	3
AELLSAVKRSLART	14	FALSE	sp|Q8NBN3|TM87A_HUMAN	TMEM87A	HUMAN	Transmembrane protein 87A OS=Homo sapiens OX=9606 GN=TMEM87A PE=1 SV=3	AELLSAVKRSLART/3	['MSFragger', 'Comet', 'Sage']	[0.0020444671607462, 0.0021578648495173, 0.0002575328354365]	[1.0767420086794102, 0.6358320862534192, 1.0968800182896303]	[0.0141659743882018, 0.0118037765298683, 0.0006984207564201]	-0.0548615	2.20613	1	3	0.000257533	0.000698421	1.09688	0	NA	8	0	0	0	1	1	0	0	0	0	0	0	0	2	1	2	0	0	0	0	1	0	0	0	0	0	1	2	5
AELMMIWERNKSVSPT	16	FALSE	sp|Q13873|BMPR2_HUMAN	BMPR2	HUMAN	Bone morphogenetic protein receptor type-2 OS=Homo sapiens OX=9606 GN=BMPR2 PE=1 SV=2	AELMMIWERNKSVSPT/2	['MSFragger', 'Comet', 'Sage']	[0.0001288161793121, 0.0011931499157776, 0.0001868984207083]	[2.0814917726688664, 0.7544396208008044, 1.3028897988355546]	[5.692338517676622e-05, 0.004383440508492, 0.0001675852247417]	0.695699	0.314094	1	3	0.000128816	5.69234e-05	2.08149	0	NA	3	0	0	0	0	0	0	0	0	0	0	0	0	1	1	1	0	0	0	0	0	0	0	0	0	0	0	0	3
AEMGVHSV	8	TRUE	sp|Q9NWZ5|UCKL1_HUMAN	UCKL1	HUMAN	Uridine-cytidine kinase-like 1 OS=Homo sapiens OX=9606 GN=UCKL1 PE=1 SV=2	AEMGVHSV/1	['MSFragger', 'Comet', 'PEAKS']	[0.0032476836374056, 0.0033514872224549, 0.0003757279729475]	[0.9840671095048592, 0.5820828115516811, 2.869564702768723]	[0.0244349599803102, 0.0203589119504627, 0.0017358588806133]	0.968309	11.0257	1	3	0.000375728	0.00173586	2.86956	0	NA	2	0	0	0	0	0	0	0	0	0	0	0	0	1	0	1	0	0	0	0	0	0	0	0	0	0	0	0	2
AENEFVTLK	9	TRUE	sp|P02538|K2C6A_HUMAN;sp|P04259|K2C6B_HUMAN;sp|P04264|K2C1_HUMAN;sp|P12035|K2C3_HUMAN;sp|P48668|K2C6C_HUMAN	KRT6A;KRT6B;KRT1;KRT3;KRT6C	HUMAN	Keratin, type II cytoskeletal 6A OS=Homo sapiens OX=9606 GN=KRT6A PE=1 SV=3	AENEFVTLK/1;AENEFVTLK/2	['MSFragger', 'Comet', 'PEAKS']	[0.0001288161793121, 0.0003213023455071, 8.592541673827119e-05]	[1.9857303611299733, 0.9376934661384508, 4.251580196627419]	[9.3849917694734e-05, 0.0011804985757452, 5.343702700440616e-05]	0.991916	0.0100925	2	3	8.59254e-05	5.3437e-05	4.25158	1	['AENEFVTIK(1)']	19	1	1	1	0	0	0	1	1	1	4	1	1	0	0	0	1	1	2	1	1	1	3	3	6	4	3	0	0
AENGKLVINGNPIT	14	FALSE	sp|P04406|G3P_HUMAN	GAPDH	HUMAN	Glyceraldehyde-3-phosphate dehydrogenase OS=Homo sapiens OX=9606 GN=GAPDH PE=1 SV=3	AENGKLVINGNPIT/2	['MSFragger', 'Comet', 'Sage', 'PEAKS']	[0.0001288161793121, 0.0001774622892635, 0.0001868984207083, 8.592541673827119e-05]	[2.544337803786806, 1.2080653916196653, 1.3101606229802532, 3.910732161425043]	[4.949515014924174e-06, 0.0002201022551555, 0.0001609047311417, 0.0001381832456763]	0.901352	0.965583	1	4	8.59254e-05	4.94952e-06	3.91073	0	NA	4	0	0	0	0	0	0	0	2	0	0	2	0	0	0	0	0	0	0	0	0	0	0	2	2	0	0	0	0
AENGTGSSPRGPGCSL	16	FALSE	sp|Q9NQT4|EXOS5_HUMAN	EXOSC5	HUMAN	Exosome complex component RRP46 OS=Homo sapiens OX=9606 GN=EXOSC5 PE=1 SV=1	AENGTGSSPRGPGC[UNIMOD:Cysteinylation]SL/2	['MSFragger']	[0.0055246196343227]	[0.865865996021648]	[0.0473242834437785]	0.716598	1.36802	1	1	0.00552462	0.0473243	0.865866	0	NA	1	0	0	0	0	0	0	0	0	0	0	0	0	1	0	0	0	0	0	0	0	0	0	0	0	0	0	0	1
AENKSVL	7	FALSE	sp|A2RUB6|CCD66_HUMAN	CCDC66	HUMAN	Coiled-coil domain-containing protein 66 OS=Homo sapiens OX=9606 GN=CCDC66 PE=1 SV=4	AENKSVL/1	['Comet']	[0.0062951737001632]	[0.4995812197661857]	[0.0474268934489594]	0.989748	2.79327	1	1	0.00629517	0.0474269	0.499581	0	NA	4	0	0	0	1	1	0	0	0	0	0	0	0	1	0	1	0	0	0	0	0	0	0	0	0	0	0	2	2
AENSELKLG	9	TRUE	sp|Q99941|ATF6B_HUMAN	ATF6B	HUMAN	Cyclic AMP-dependent transcription factor ATF-6 beta OS=Homo sapiens OX=9606 GN=ATF6B PE=1 SV=2	AENSELKLG/2	['MSFragger']	[0.0075219565491448]	[0.7981553859186653]	[0.0710271576685415]	0.434184	1.49733	1	1	0.00752196	0.0710272	0.798155	0	NA	1	0	0	0	0	0	0	0	0	0	0	1	0	0	0	0	0	0	0	0	0	0	0	0	1	0	0	0	0
AEPAVQRTLLEK	12	TRUE	sp|P14209|CD99_HUMAN	CD99	HUMAN	CD99 antigen OS=Homo sapiens OX=9606 GN=CD99 PE=1 SV=1	AEPAVQRTLLEK/2;AEPAVQRTLLEK/3	['MSFragger', 'Comet', 'Sage']	[0.0001791312136139, 0.0030205076572518, 0.0002575328354365]	[1.5996496764353552, 0.5876597788425454, 1.084550708465245]	[0.0006579511037842, 0.0192368866931339, 0.0007739744354141]	0.804279	0.146246	2	3	0.000179131	0.000657951	1.59965	0	NA	5	0	0	0	0	0	0	0	2	0	0	0	0	1	1	1	0	0	0	0	0	0	0	2	0	0	0	0	3
AEPSAPESKHK	11	TRUE	sp|Q8TCJ2|STT3B_HUMAN	STT3B	HUMAN	Dolichyl-diphosphooligosaccharide--protein glycosyltransferase subunit STT3B OS=Homo sapiens OX=9606 GN=STT3B PE=1 SV=1	[UNIMOD:Acetylation]-AEPSAPESKHK/2	['MSFragger']	[0.0012073980571867]	[1.1509629233199397]	[0.0088260344478521]	0.529301	0.192368	1	1	0.0012074	0.00882603	1.15096	0	NA	1	0	0	0	0	0	0	0	0	0	0	0	0	0	0	1	0	0	0	0	0	0	0	0	0	0	0	0	1
AEPVSPLKHFVLAKKA	16	FALSE	sp|Q8IWA4|MFN1_HUMAN	MFN1	HUMAN	Mitofusin-1 OS=Homo sapiens OX=9606 GN=MFN1 PE=1 SV=3	[UNIMOD:Acetylation]-AEPVSPLKHFVLAKKA/3	['MSFragger', 'PEAKS']	[0.0001288161793121, 0.000223164472216]	[2.718120091334342, 3.460959275986457]	[1.9731824279116293e-06, 0.0004460291276441]	0.108257	6.56305	1	2	0.000128816	1.97318e-06	3.46096	0	NA	5	0	0	0	1	0	0	0	0	0	0	0	0	1	2	1	0	0	0	0	0	0	0	0	0	0	0	1	4
AEQIVCEIGDASSVR	15	FALSE	sp|Q9UIW2|PLXA1_HUMAN	PLXNA1	HUMAN	Plexin-A1 OS=Homo sapiens OX=9606 GN=PLXNA1 PE=1 SV=3	AEQIVC[UNIMOD:Cysteinylation]EIGDASSVR/2	['MSFragger', 'Comet', 'Sage', 'PEAKS']	[0.000623014142421, 0.0019492025989367, 0.001639008399918, 0.0063114330056906]	[1.2936148853454912, 0.6619161325292751, 0.8139283271984683, 1.3511675514366608]	[0.0034241207076288, 0.009189888558902, 0.0099615398792973, 0.1347566459634639]	0.695861	4.66622	1	4	0.000623014	0.00342412	1.35117	0	NA	3	0	0	0	0	0	0	0	0	0	0	0	0	1	1	1	0	0	0	0	0	0	0	0	0	0	0	0	3
AEQLHQA	7	FALSE	Q6ZNJ1|NBEL2_HUMAN	NBEAL2	HUMAN	Neurobeachin-like protein 2 OS=Homo sapiens OX=9606 GN=NBEAL2 PE=1 SV=2	AEQLHQA/1	['PEAKS']	[0.0006413994169096]	[2.273968110415242]	[0.0109925254542942]	0.855469	5.87011	1	1	0.000641399	0.0109925	2.27397	0	NA	1	0	0	0	0	1	0	0	0	0	0	0	0	0	0	0	0	0	0	0	0	0	0	0	0	0	0	1	0
AEQLKNQIRDARKA	14	FALSE	sp|P62873|GBB1_HUMAN	GNB1	HUMAN	Guanine nucleotide-binding protein G(I)/G(S)/G(T) subunit beta-1 OS=Homo sapiens OX=9606 GN=GNB1 PE=1 SV=3	AEQLKNQIRDARKA/3	['MSFragger', 'Comet', 'Sage', 'PEAKS']	[0.0001288161793121, 0.0001774622892635, 0.0001868984207083, 8.592541673827119e-05]	[1.914666135723061, 1.2688926087646977, 1.653690350280164, 5.008696544998156]	[0.0001355008562604, 0.0001486141752882, 2.8692388423468258e-05, 6.212331530566609e-06]	0.640331	0.0108401	1	4	8.59254e-05	6.21233e-06	5.0087	0	NA	14	0	0	0	2	1	2	0	0	0	0	0	0	1	2	1	1	0	1	1	1	1	0	0	0	2	3	5	4
AEQNRKDAEAW	11	TRUE	sp|P08727|K1C19_HUMAN;sp|P13645|K1C10_HUMAN;sp|Q7Z3Y7|K1C28_HUMAN;sp|Q7Z3Y9|K1C26_HUMAN;sp|Q99456|K1C12_HUMAN	KRT19;KRT10;KRT28;KRT26;KRT12	HUMAN	Keratin, type I cytoskeletal 19 OS=Homo sapiens OX=9606 GN=KRT19 PE=1 SV=4	AEQNRKDAEAW/2	['MSFragger', 'Sage']	[0.0038692834832874, 0.001785987651171]	[0.9531457435861528, 0.8040032430102286]	[0.0289991204444586, 0.0109694898684923]	0.424874	1.82065	1	2	0.00178599	0.0109695	0.953146	0	NA	4	0	0	0	0	0	0	2	1	0	0	1	0	0	0	0	0	0	0	0	0	0	0	3	1	0	0	0	0
AEQNRKDAEAWFN	13	FALSE	sp|P13645|K1C10_HUMAN;sp|Q7Z3Y7|K1C28_HUMAN;sp|Q7Z3Y9|K1C26_HUMAN	KRT10;KRT28;KRT26	HUMAN	Keratin, type I cytoskeletal 10 OS=Homo sapiens OX=9606 GN=KRT10 PE=1 SV=6	AEQNRKDAEAWFN/2;AEQNRKDAEAWFN/3	['MSFragger', 'Comet', 'Sage']	[0.0059755780722265, 0.0020911995352889, 0.0032618183488767]	[0.8454734251606957, 0.6434178850335774, 0.7232506585359699]	[0.0533849965932107, 0.0109559188413664, 0.0244922839168312]	0.598338	4.97474	2	3	0.0020912	0.0109559	0.845473	0	NA	3	0	0	0	0	0	0	3	0	0	0	0	0	0	0	0	0	0	0	0	0	0	0	3	0	0	0	0	0
AEQNRKDAEAWFNEK	15	FALSE	sp|P13645|K1C10_HUMAN;sp|Q7Z3Y7|K1C28_HUMAN	KRT10;KRT28	HUMAN	Keratin, type I cytoskeletal 10 OS=Homo sapiens OX=9606 GN=KRT10 PE=1 SV=6	AEQNRKDAEAWFNEK/3	['MSFragger', 'Comet', 'Sage']	[0.0001288161793121, 0.0030205076572518, 0.0002575328354365]	[2.0056543835525167, 0.5892074040237822, 1.0827161494419577]	[8.46101028296981e-05, 0.0189362831097083, 0.0007859903142127]	0.256293	2.5158	1	3	0.000128816	8.46101e-05	2.00565	0	NA	1	0	0	0	0	0	0	1	0	0	0	0	0	0	0	0	0	0	0	0	0	0	0	1	0	0	0	0	0
AEQNRKDAEAWFNEKSKEL	19	FALSE	sp|P13645|K1C10_HUMAN	KRT10	HUMAN	Keratin, type I cytoskeletal 10 OS=Homo sapiens OX=9606 GN=KRT10 PE=1 SV=6	AEQNRKDAEAWFNEKSKEL/3	['MSFragger', 'Comet', 'Sage', 'PEAKS']	[0.0006543334721313, 0.0059863304265849, 0.0039968376669009, 8.592541673827119e-05]	[1.2775551943993362, 0.5064891387645668, 0.683425706608742, 3.674677430565668]	[0.0037908942714304, 0.0441221662369473, 0.0371580998059981, 0.0002604636330808]	0.440121	0.366954	1	4	8.59254e-05	0.000260464	3.67468	0	NA	3	0	0	0	2	1	0	0	0	0	0	0	0	0	0	0	0	0	0	0	0	0	0	0	0	0	0	3	0
AEQQRLKSQDLELSWN	16	FALSE	sp|P06734|FCER2_HUMAN	FCER2	HUMAN	Low affinity immunoglobulin epsilon Fc receptor OS=Homo sapiens OX=9606 GN=FCER2 PE=1 SV=1	AEQQRLKSQDLELSWN/3;AEQQRLKSQDLELSWN/2	['MSFragger', 'Comet', 'Sage', 'PEAKS']	[0.0001791312136139, 0.0016807768924302, 0.0001868984207083, 8.592541673827119e-05]	[1.7818402179749804, 0.6942060377908639, 1.338110749072534, 3.5553251391937333]	[0.0002649681521049, 0.0069409461928184, 0.0001382343947735, 0.0003537186726074]	0.718216	1.13647	2	4	8.59254e-05	0.000138234	3.55533	0	NA	12	0	0	0	2	1	2	0	0	0	0	0	0	1	2	2	0	0	0	1	0	1	0	0	0	0	2	5	5
AERKFIEDRVKKIIE	15	FALSE	sp|P40227|TCPZ_HUMAN	CCT6A	HUMAN	T-complex protein 1 subunit zeta OS=Homo sapiens OX=9606 GN=CCT6A PE=1 SV=3	AERKFIEDRVKKIIE/3	['MSFragger', 'Sage']	[0.0062950028025697, 0.002714466232976]	[0.8380706789332054, 0.7390005562524558]	[0.055803499585301, 0.020837100909272]	0.292231	2.60219	1	2	0.00271447	0.0208371	0.838071	0	NA	1	0	0	0	0	0	0	0	0	0	0	0	0	0	0	1	0	0	0	0	0	0	0	0	0	0	0	0	1
AETDKITL	8	TRUE	sp|P38606|VATA_HUMAN	ATP6V1A	HUMAN	V-type proton ATPase catalytic subunit A OS=Homo sapiens OX=9606 GN=ATP6V1A PE=1 SV=2	AETDKITL/1	['Comet']	[0.0059104449382949]	[0.5108741964179374]	[0.0421492523083002]	0.989451	12.0566	1	1	0.00591044	0.0421493	0.510874	0	NA	12	0	0	0	1	1	1	0	0	0	0	0	0	1	1	0	0	1	1	2	1	2	0	0	0	2	5	3	2
AETHYQL	7	FALSE	P49321|NASP_HUMAN	NASP	HUMAN	Nuclear autoantigenic sperm protein OS=Homo sapiens OX=9606 GN=NASP PE=1 SV=2	AETHYQL/1	['PEAKS']	[0.0003757279729475]	[2.752851706218123]	[0.0023516082062354]	0.947906	15.5563	1	1	0.000375728	0.00235161	2.75285	0	NA	3	0	0	0	1	0	0	0	0	0	0	0	0	2	0	0	0	0	0	0	0	0	0	0	0	0	0	1	2
AETTEGYQPPPVY	13	FALSE	sp|A8MWL6|SNG2L_HUMAN;sp|O43760|SNG2_HUMAN	sp|A8MWL6|SNG2L_HUMAN;SYNGR2	HUMAN	Putative synaptogyrin-2 like protein OS=Homo sapiens OX=9606 PE=5 SV=1	AETTEGYQPPPVY/2	['MSFragger', 'Comet', 'Sage', 'PEAKS']	[0.0001791312136139, 0.0001774622892635, 0.0001868984207083, 8.592541673827119e-05]	[1.7314500564394233, 1.475537898122254, 1.2215926298632942, 3.607846830481412]	[0.0003403379297103, 3.7350759858086486e-05, 0.000275067703813, 0.0003096361802296]	0.974164	2.57976	1	4	8.59254e-05	3.73508e-05	3.60785	0	NA	2	0	0	0	1	0	1	0	0	0	0	0	0	0	0	0	0	0	0	0	0	0	0	0	0	0	0	2	0
AEVEGKDLPEHAVLK	15	FALSE	sp|Q00839|HNRPU_HUMAN	HNRNPU	HUMAN	Heterogeneous nuclear ribonucleoprotein U OS=Homo sapiens OX=9606 GN=HNRNPU PE=1 SV=6	AEVEGKDLPEHAVLK/3	['MSFragger', 'Comet', 'Sage', 'PEAKS']	[0.0006543334721313, 0.0019492025989367, 0.001639008399918, 0.0005292561011467]	[1.2651233576053469, 0.6538582767869965, 0.8202736253224429, 2.3473958852624817]	[0.0041075878075098, 0.0099094422216735, 0.0093635639976146, 0.0085041584791761]	0.582394	0.166541	1	4	0.000529256	0.00410759	2.3474	0	NA	2	0	0	0	2	0	0	0	0	0	0	0	0	0	0	0	0	0	0	0	0	0	0	0	0	0	0	2	0
AEVEQKKKRTF	11	TRUE	sp|P62841|RS15_HUMAN	RPS15	HUMAN	Small ribosomal subunit protein uS19 OS=Homo sapiens OX=9606 GN=RPS15 PE=1 SV=2	[UNIMOD:Acetylation]-AEVEQKKKRTF/3	['MSFragger']	[0.0005844535359438]	[1.3613369874263397]	[0.0022833921516383]	0.346621	0.510801	1	1	0.000584454	0.00228339	1.36134	0	NA	1	0	0	0	0	1	0	0	0	0	0	0	0	0	0	0	0	0	0	0	0	0	0	0	0	0	0	1	0
AEVEQKKKRTFR	12	TRUE	sp|P62841|RS15_HUMAN	RPS15	HUMAN	Small ribosomal subunit protein uS19 OS=Homo sapiens OX=9606 GN=RPS15 PE=1 SV=2	[UNIMOD:Acetylation]-AEVEQKKKRTFR/3	['MSFragger']	[0.0020894913872184]	[1.0688448272065472]	[0.0148659966798223]	-0.0727225	1.17644	1	1	0.00208949	0.014866	1.06884	0	NA	1	0	0	0	0	0	0	0	0	0	0	0	0	0	0	1	0	0	0	0	0	0	0	0	0	0	0	0	1
AEVGGMQL	8	TRUE	sp|P33316|DUT_HUMAN	DUT	HUMAN	Deoxyuridine 5'-triphosphate nucleotidohydrolase, mitochondrial OS=Homo sapiens OX=9606 GN=DUT PE=1 SV=4	AEVGGMQL/1	['Comet']	[0.0067343173431734]	[0.4894645524744135]	[0.0527257019130323]	0.896878	0.792356	1	1	0.00673432	0.0527257	0.489465	0	NA	2	0	0	0	0	0	0	0	0	0	0	0	0	0	0	2	0	0	0	0	0	0	0	0	0	0	0	0	2
AEVIWTSSDHQVLS	14	FALSE	sp|Q9NZQ7|PD1L1_HUMAN	CD274	HUMAN	Programmed cell death 1 ligand 1 OS=Homo sapiens OX=9606 GN=CD274 PE=1 SV=1	AEVIWTSSDHQVLS/2	['Comet', 'Sage']	[0.0005058168942842, 0.003731674811195]	[0.909816961657688, 0.6930463711828667]	[0.0014372494584081, 0.0335945139055293]	0.499682	0.604057	1	2	0.000505817	0.00143725	0.909817	0	NA	1	0	0	0	0	0	0	0	0	0	0	0	0	0	0	1	0	0	0	0	0	0	0	0	0	0	0	0	1
AEVIWTSSDHQVLSG	15	FALSE	sp|Q9NZQ7|PD1L1_HUMAN	CD274	HUMAN	Programmed cell death 1 ligand 1 OS=Homo sapiens OX=9606 GN=CD274 PE=1 SV=1	AEVIWTSSDHQVLSG/2	['MSFragger', 'Sage']	[0.0032885330283099, 0.0022685587411912]	[0.9822411635673284, 0.7636424894743911]	[0.0246869558308136, 0.0162651354446389]	0.663053	0.0577446	1	2	0.00226856	0.0162651	0.982241	0	NA	1	0	0	0	0	0	0	0	0	0	0	0	0	0	1	0	0	0	0	0	0	0	0	0	0	0	0	0	1
AEVLKVLGNPKSDE	14	FALSE	sp|P14649|MYL6B_HUMAN;sp|P60660|MYL6_HUMAN	MYL6B;MYL6	HUMAN	Myosin light chain 6B OS=Homo sapiens OX=9606 GN=MYL6B PE=1 SV=1	AEVLKVLGNPKSDE/2;AEVLKVLGNPKSDE/3	['MSFragger', 'Comet', 'Sage', 'PEAKS']	[0.0001288161793121, 0.0001774622892635, 0.0001868984207083, 8.592541673827119e-05]	[2.957480803642702, 1.539476355907162, 2.2628029667143097, 5.008513196623894]	[5.558239492204562e-07, 2.4235887235206413e-05, 1.4400143764065015e-06, 6.215580856235597e-06]	0.969478	1.54314	2	4	8.59254e-05	5.55824e-07	5.00851	0	NA	32	0	0	0	3	2	2	0	0	0	1	0	0	5	2	2	1	1	1	4	4	4	0	0	1	3	12	7	9
AEVLKVLGNPKSDEM	15	FALSE	sp|P60660|MYL6_HUMAN	MYL6	HUMAN	Myosin light polypeptide 6 OS=Homo sapiens OX=9606 GN=MYL6 PE=1 SV=2	AEVLKVLGNPKSDEM[UNIMOD:Oxidation]/2;AEVLKVLGNPKSDEM/3;AEVLKVLGNPKSDEM[UNIMOD:Oxidation]/3;AEVLKVLGNPKSDEM/2	['MSFragger', 'Comet', 'Sage', 'PEAKS']	[0.0001288161793121, 0.0001774622892635, 0.0001868984207083, 8.592541673827119e-05]	[2.9106756525437896, 1.6697083246108877, 2.075493921921689, 4.82532866470236]	[7.120915915334695e-07, 1.0003376564327452e-05, 3.4301921875276286e-06, 1.047860256502477e-05]	0.972238	1.51605	4	4	8.59254e-05	7.12092e-07	4.82533	0	NA	40	0	0	0	3	5	5	0	0	0	0	0	0	3	4	4	0	4	1	4	5	2	0	0	0	5	11	13	11
AEVLKVLGNPKSDEMN	16	FALSE	sp|P60660|MYL6_HUMAN	MYL6	HUMAN	Myosin light polypeptide 6 OS=Homo sapiens OX=9606 GN=MYL6 PE=1 SV=2	AEVLKVLGNPKSDEM[UNIMOD:Oxidation]N/3;AEVLKVLGNPKSDEMN/3;AEVLKVLGNPKSDEMN/2;AEVLKVLGNPKSDEM[UNIMOD:Oxidation]N/2	['MSFragger', 'Comet', 'Sage', 'PEAKS']	[0.0001288161793121, 0.0001774622892635, 0.0001868984207083, 8.592541673827119e-05]	[2.8695060048550998, 1.8464005995698984, 1.6093077954310042, 5.122309308455792]	[8.854780670013028e-07, 3.288797384674704e-06, 3.582775113797127e-05, 4.492782328940102e-06]	0.950458	1.79123	4	4	8.59254e-05	8.85478e-07	5.12231	0	NA	26	0	0	0	4	1	6	0	0	0	0	0	0	2	2	7	0	0	0	1	1	2	0	0	0	0	4	11	11
AEVNADRITWL	11	TRUE	sp|Q08188|TGM3_HUMAN	TGM3	HUMAN	Protein-glutamine gamma-glutamyltransferase E OS=Homo sapiens OX=9606 GN=TGM3 PE=1 SV=4	AEVNADRITWL/2	['MSFragger', 'Comet', 'Sage', 'PEAKS']	[0.0001288161793121, 0.0001774622892635, 0.0001868984207083, 8.592541673827119e-05]	[2.423778994708492, 1.3886062266335353, 1.5906736708881557, 3.723457898735212]	[9.364875352945138e-06, 6.703747867810912e-05, 3.932066567444697e-05, 0.0002290837478592]	0.66861	0.728851	1	4	8.59254e-05	9.36488e-06	3.72346	0	NA	4	0	0	0	1	1	0	0	1	0	1	0	0	0	0	0	0	0	0	0	0	0	0	1	1	0	0	2	0
AEYQDTTYINHVVS	14	FALSE	sp|Q9UBR2|CATZ_HUMAN	CTSZ	HUMAN	Cathepsin Z OS=Homo sapiens OX=9606 GN=CTSZ PE=1 SV=1	AEYQDTTYINHVVS/2	['MSFragger', 'Comet', 'Sage', 'PEAKS']	[0.0001288161793121, 0.0001774622892635, 0.0001868984207083, 8.592541673827119e-05]	[3.286197712454906, 1.457353131209659, 2.165570611083912, 4.596406215161388]	[9.755463448307447e-08, 4.222604987942791e-05, 2.2122005779280305e-06, 2.010947293232328e-05]	0.91762	1.36906	1	4	8.59254e-05	9.75546e-08	4.59641	0	NA	17	0	0	0	1	1	2	0	0	0	0	0	0	1	2	2	2	1	2	1	1	1	0	0	0	5	3	4	5
AFGGSGGRGSSSGGG	15	FALSE	sp|P35908|K22E_HUMAN	KRT2	HUMAN	Keratin, type II cytoskeletal 2 epidermal OS=Homo sapiens OX=9606 GN=KRT2 PE=1 SV=2	AFGGSGGRGSSSGGG/2	['MSFragger', 'Comet', 'Sage', 'PEAKS']	[0.0001288161793121, 0.0003213023455071, 0.0001868984207083, 8.592541673827119e-05]	[2.5518958405886174, 1.0347514426251323, 1.7011400017861222, 4.135315462630267]	[4.75549521860333e-06, 0.0006241905920178, 2.2616501810537224e-05, 7.409330559306764e-05]	0.917611	0.323357	1	4	8.59254e-05	4.7555e-06	4.13532	0	NA	1	0	0	1	0	0	0	0	0	0	0	0	0	0	0	0	0	0	0	0	0	0	1	0	0	0	0	0	0
AFGGSGGRGSSSGGGY	16	FALSE	sp|P35908|K22E_HUMAN	KRT2	HUMAN	Keratin, type II cytoskeletal 2 epidermal OS=Homo sapiens OX=9606 GN=KRT2 PE=1 SV=2	AFGGSGGRGSSSGGGY/2	['MSFragger', 'Comet', 'Sage', 'PEAKS']	[0.0001288161793121, 0.0001774622892635, 0.0001868984207083, 8.592541673827119e-05]	[3.6252111160033578, 1.883908687379084, 2.3013902477593504, 4.142059426091306]	[1.62099878692006e-08, 2.625472834279844e-06, 1.214422793346978e-06, 7.270622400293033e-05]	0.742532	0.478711	1	4	8.59254e-05	1.621e-08	4.14206	0	NA	16	0	1	3	0	0	0	2	1	2	1	0	2	0	0	0	2	0	1	0	1	0	4	5	3	3	1	0	0
AFGGSGGRGSSSGGGYS	17	FALSE	sp|P35908|K22E_HUMAN	KRT2	HUMAN	Keratin, type II cytoskeletal 2 epidermal OS=Homo sapiens OX=9606 GN=KRT2 PE=1 SV=2	AFGGSGGRGSSSGGGYS/2	['MSFragger', 'Comet', 'Sage', 'PEAKS']	[0.0001288161793121, 0.0001774622892635, 0.0001868984207083, 8.592541673827119e-05]	[3.529382295390687, 1.4204888599771015, 1.4114177871445588, 3.664070193104662]	[2.6926614477845994e-08, 5.4121060183084345e-05, 9.519831651446684e-05, 0.0002677761285166]	0.522532	0.0093831	1	4	8.59254e-05	2.69266e-08	3.66407	0	NA	3	0	0	3	0	0	0	0	0	0	0	0	0	0	0	0	0	0	0	0	0	0	3	0	0	0	0	0	0
AFGGSGGRGSSSGGGYSSGS	20	FALSE	sp|P35908|K22E_HUMAN	KRT2	HUMAN	Keratin, type II cytoskeletal 2 epidermal OS=Homo sapiens OX=9606 GN=KRT2 PE=1 SV=2	AFGGSGGRGSSSGGGYSSGS/2	['MSFragger']	[0.0049784714747039]	[0.8961557202349735]	[0.0397475595192276]	0.154616	0.0770466	1	1	0.00497847	0.0397476	0.896156	0	NA	1	0	0	1	0	0	0	0	0	0	0	0	0	0	0	0	0	0	0	0	0	0	1	0	0	0	0	0	0
AFIANLFNRYPA	12	TRUE	sp|P13796|PLSL_HUMAN	LCP1	HUMAN	Plastin-2 OS=Homo sapiens OX=9606 GN=LCP1 PE=1 SV=6	AFIANLFNRYPA/2	['MSFragger', 'Comet', 'Sage', 'PEAKS']	[0.0001288161793121, 0.0001774622892635, 0.0001868984207083, 8.592541673827119e-05]	[2.09671555205563, 1.192710144591126, 1.5860421135774794, 4.374738203921237]	[5.255579530574999e-05, 0.0002424831682031, 4.023944709375226e-05, 3.773036203312548e-05]	0.859393	0.0335581	1	4	8.59254e-05	3.77304e-05	4.37474	0	NA	2	0	0	0	1	0	0	0	0	0	0	0	0	1	0	0	0	0	0	0	0	0	0	0	0	0	0	1	1
AFKEDNTVAFK	11	TRUE	sp|Q8IZK6|MCLN2_HUMAN	MCOLN2	HUMAN	Mucolipin-2 OS=Homo sapiens OX=9606 GN=MCOLN2 PE=1 SV=2	AFKEDNTVAFK/2	['MSFragger', 'Comet', 'Sage', 'PEAKS']	[0.0029868002697755, 0.0021578648495173, 0.0051161799189938, 8.592541673827119e-05]	[1.0000528210447126, 0.6351245853096223, 0.6566139136014315, 3.832581304559389]	[0.0223160621656338, 0.0118868173826328, 0.0488742919840169, 0.0001709913970667]	0.879663	6.55864	1	4	8.59254e-05	0.000170991	3.83258	0	NA	3	0	0	0	0	0	0	0	0	0	0	0	0	1	2	0	0	0	0	0	0	0	0	0	0	0	0	0	3
AFKEDNTVAFKH	12	TRUE	sp|Q8IZK6|MCLN2_HUMAN	MCOLN2	HUMAN	Mucolipin-2 OS=Homo sapiens OX=9606 GN=MCOLN2 PE=1 SV=2	AFKEDNTVAFKH/2	['MSFragger', 'Comet', 'Sage']	[0.0003296793867963, 0.0003213023455071, 0.0001868984207083]	[1.5345293914711235, 1.0696049539698114, 1.2664639304557126]	[0.0009133509878293, 0.0005067712394688, 0.0002071938116648]	0.644377	3.56108	1	3	0.000186898	0.000207194	1.53453	0	NA	3	0	0	0	0	0	0	0	0	0	0	0	0	1	1	1	0	0	0	0	0	0	0	0	0	0	0	0	3
AFMGPLKKDRIAKEEGA	17	FALSE	sp|P39023|RL3_HUMAN	RPL3	HUMAN	Large ribosomal subunit protein uL3 OS=Homo sapiens OX=9606 GN=RPL3 PE=1 SV=2	AFMGPLKKDRIAKEEGA/3	['MSFragger', 'Comet', 'Sage', 'PEAKS']	[0.0001791312136139, 0.0011931499157776, 0.0001868984207083, 8.592541673827119e-05]	[1.7794538146444068, 0.7500990522880949, 1.3619686382892289, 3.789682578847732]	[0.0002681304491334, 0.0045240449108107, 0.0001220303953316, 0.0001919757989065]	0.89869	2.03888	1	4	8.59254e-05	0.00012203	3.78968	0	NA	3	0	0	0	0	0	0	0	0	0	0	0	0	0	1	2	0	0	0	0	0	0	0	0	0	0	0	0	3
AFNSGKVD	8	TRUE	sp|P04406|G3P_HUMAN	GAPDH	HUMAN	Glyceraldehyde-3-phosphate dehydrogenase OS=Homo sapiens OX=9606 GN=GAPDH PE=1 SV=3	AFNSGKVD/2	['Sage']	[0.0039968376669009]	[0.6838874461964591]	[0.0369793530021046]	0.889563	1.28123	1	1	0.00399684	0.0369794	0.683887	0	NA	1	0	0	0	0	0	0	0	1	0	0	0	0	0	0	0	0	0	0	0	0	0	0	1	0	0	0	0	0
AFNSGKVDIVA	11	TRUE	sp|P04406|G3P_HUMAN	GAPDH	HUMAN	Glyceraldehyde-3-phosphate dehydrogenase OS=Homo sapiens OX=9606 GN=GAPDH PE=1 SV=3	AFNSGKVDIVA/2	['MSFragger', 'Comet', 'Sage', 'PEAKS']	[0.0001791312136139, 0.0003213023455071, 0.0006138735420503, 8.592541673827119e-05]	[1.750262288812942, 0.9771613900298322, 0.9252077354250452, 3.767560001936341]	[0.000309971917037, 0.0009013415138582, 0.0032718587104591, 0.0002037079024378]	0.850167	0.59394	1	4	8.59254e-05	0.000203708	3.76756	0	NA	1	0	0	0	0	0	0	0	1	0	0	0	0	0	0	0	0	0	0	0	0	0	0	1	0	0	0	0	0
AFNYQVL	7	FALSE	sp|Q53HC5|KLH26_HUMAN	KLHL26	HUMAN	Kelch-like protein 26 OS=Homo sapiens OX=9606 GN=KLHL26 PE=1 SV=2	AFNYQVL/1	['Comet', 'PEAKS']	[0.0047628497717801, 0.0074898681578002]	[0.5422291051117873, 1.262551616677816]	[0.0305143113015565, 0.1598418788463452]	0.946553	0.670503	1	2	0.00476285	0.0305143	1.26255	1	['NAFYQVI(1)']	4	1	0	0	0	0	0	0	1	0	0	0	0	0	1	0	0	0	0	0	1	0	1	1	0	0	1	0	1
AFQKAVKGTILVGGGA	16	FALSE	P43304|GPDM_HUMAN	GPD2	HUMAN	Glycerol-3-phosphate dehydrogenase, mitochondrial OS=Homo sapiens OX=9606 GN=GPD2 PE=1 SV=3	[UNIMOD:Acetylation]-AFQKAVKGTILVGGGA/2	['PEAKS']	[8.592541673827119e-05]	[3.983964970301745]	[0.0001129421691075]	0.412762	13.5651	1	1	8.59254e-05	0.000112942	3.98396	0	NA	1	0	0	0	0	0	0	0	0	0	0	0	0	0	1	0	0	0	0	0	0	0	0	0	0	0	0	0	1
AFQYVKENGGLD	12	TRUE	sp|O60911|CATL2_HUMAN	CTSV	HUMAN	Cathepsin L2 OS=Homo sapiens OX=9606 GN=CTSV PE=1 SV=2	AFQYVKENGGLD/2	['MSFragger', 'Comet', 'Sage', 'PEAKS']	[0.0001791312136139, 0.0003213023455071, 0.0001868984207083, 8.592541673827119e-05]	[1.7925379853604892, 0.9624207367467796, 1.236421768569254, 3.745481438765976]	[0.0002512349038313, 0.0009954720689179, 0.0002497529248729, 0.0002160713308433]	0.728376	2.60889	1	4	8.59254e-05	0.000216071	3.74548	0	NA	3	0	0	0	0	0	0	0	3	0	0	0	0	0	0	0	0	0	0	0	0	0	0	3	0	0	0	0	0
AFRPRPNYF	9	TRUE	sp|Q8TB36|GDAP1_HUMAN	GDAP1	HUMAN	Ganglioside-induced differentiation-associated protein 1 OS=Homo sapiens OX=9606 GN=GDAP1 PE=1 SV=3	AFRPRPNYF/2	['MSFragger', 'Sage']	[0.0047739146099801, 0.0021344717182497]	[0.9031432665570552, 0.771026923970574]	[0.038209271602973, 0.0151205332148368]	0.919185	3.64204	1	2	0.00213447	0.0151205	0.903143	0	NA	2	0	0	0	0	0	0	0	0	0	0	0	0	1	1	0	0	0	0	0	0	0	0	0	0	0	0	0	2
AFRVPTANVS	10	TRUE	sp|P04406|G3P_HUMAN	GAPDH	HUMAN	Glyceraldehyde-3-phosphate dehydrogenase OS=Homo sapiens OX=9606 GN=GAPDH PE=1 SV=3	AFRVPTANVS/2	['MSFragger', 'Comet', 'Sage']	[0.0007475130814789, 0.0030205076572518, 0.0021344717182497]	[1.2250348185202302, 0.5907737589211283, 0.7736740841566958]	[0.0053574873072122, 0.0186366485586042, 0.0147322468063258]	0.967605	0.352397	1	3	0.000747513	0.00535749	1.22503	0	NA	2	0	0	1	0	0	0	0	1	0	0	0	0	0	0	0	0	0	0	0	0	0	1	1	0	0	0	0	0
AFVIDFKPRASMDTVH	16	FALSE	sp|P19021|AMD_HUMAN	PAM	HUMAN	Peptidyl-glycine alpha-amidating monooxygenase OS=Homo sapiens OX=9606 GN=PAM PE=1 SV=2	AFVIDFKPRASMDTVH/3	['MSFragger', 'Comet', 'Sage', 'PEAKS']	[0.0006543334721313, 0.0010835801488116, 0.0033327246165084, 8.592541673827119e-05]	[1.2746225007084089, 0.7594172380757266, 0.7188435993298842, 3.553981218352833]	[0.0038629089942436, 0.0042282601660782, 0.0256368537455545, 0.0003549125746601]	0.179127	1.58404	1	4	8.59254e-05	0.000354913	3.55398	0	NA	4	0	0	0	0	0	0	0	0	0	0	0	0	1	1	2	0	0	0	0	0	0	0	0	0	0	0	0	4
AGAAVRIGSVL	11	TRUE	sp|Q9Y5B0|CTDP1_HUMAN	CTDP1	HUMAN	RNA polymerase II subunit A C-terminal domain phosphatase OS=Homo sapiens OX=9606 GN=CTDP1 PE=1 SV=3	AGAAVRIGSVL/2	['MSFragger', 'Comet', 'Sage']	[0.0001288161793121, 0.0005743825387708, 0.0006472111084961]	[1.89742995982412, 0.8190178417486794, 0.9161755544978936]	[0.000148020484422, 0.0027635452227144, 0.0035780440695929]	0.87402	3.82269	1	3	0.000128816	0.00014802	1.89743	0	NA	5	0	0	0	1	1	1	0	0	0	0	0	0	0	0	0	0	0	0	0	1	1	0	0	0	0	2	3	0
AGAEYVVESTGVFT	14	FALSE	sp|P04406|G3P_HUMAN	GAPDH	HUMAN	Glyceraldehyde-3-phosphate dehydrogenase OS=Homo sapiens OX=9606 GN=GAPDH PE=1 SV=3	AGAEYVVESTGVFT/2	['MSFragger', 'Comet', 'Sage', 'PEAKS']	[0.0001288161793121, 0.0003213023455071, 0.0001868984207083, 8.592541673827119e-05]	[1.9297951903981556, 1.00362531757865, 1.4378826207559177, 4.837631614628059]	[0.0001253548316118, 0.0007580128332112, 8.361187467560215e-05, 1.011754844466922e-05]	0.84034	0.0338297	1	4	8.59254e-05	1.01175e-05	4.83763	0	NA	4	0	0	0	0	0	0	0	0	0	0	0	0	1	1	1	0	0	1	0	0	0	0	0	0	1	0	0	3
AGAGIALNDH	10	TRUE	sp|P04406|G3P_HUMAN	GAPDH	HUMAN	Glyceraldehyde-3-phosphate dehydrogenase OS=Homo sapiens OX=9606 GN=GAPDH PE=1 SV=3	AGAGIALNDH/2	['MSFragger', 'Sage']	[0.0013992035302981, 0.0065751144402829]	[1.1397692006085889, 0.628028094704981]	[0.0095004691197942, 0.0641421704504322]	0.890189	2.58509	1	2	0.0013992	0.00950047	1.13977	0	NA	2	0	0	0	0	0	0	0	2	0	0	0	0	0	0	0	0	0	0	0	0	0	0	2	0	0	0	0	0
AGALAVFPSLLTNPK	15	FALSE	sp|P52292|IMA1_HUMAN	KPNA2	HUMAN	Importin subunit alpha-1 OS=Homo sapiens OX=9606 GN=KPNA2 PE=1 SV=1	AGALAVFPSLLTNPK/2	['MSFragger', 'Comet', 'Sage', 'PEAKS']	[0.0010487966438507, 0.0015113681167039, 0.0002575328354365, 8.592541673827119e-05]	[1.1621151905378646, 0.7165737051146956, 1.0823163915351215, 5.153379983053863]	[0.0081957474846142, 0.0058111545543064, 0.000788636413937, 4.111696518508624e-06]	0.915141	0.01516	1	4	8.59254e-05	4.1117e-06	5.15338	0	NA	1	0	0	0	0	0	0	0	0	0	0	0	0	1	0	0	0	0	0	0	0	0	0	0	0	0	0	0	1
AGDDAPRA	8	TRUE	sp|A5A3E0|POTEF_HUMAN;sp|P0CG38|POTEI_HUMAN;sp|P0CG39|POTEJ_HUMAN;sp|P60709|ACTB_HUMAN;sp|P62736|ACTA_HUMAN;sp|P63261|ACTG_HUMAN;sp|P63267|ACTH_HUMAN;sp|P68032|ACTC_HUMAN;sp|P68133|ACTS_HUMAN;sp|Q6S8J3|POTEE_HUMAN	POTEF;POTEI;POTEJ;ACTB;ACTA2;ACTG1;ACTG2;ACTC1;ACTA1;POTEE	HUMAN	POTE ankyrin domain family member F OS=Homo sapiens OX=9606 GN=POTEF PE=1 SV=2	AGDDAPRA/1	['Comet', 'PEAKS']	[0.0056875209100033, 8.592541673827119e-05]	[0.5160958699767253, 3.808197899284007]	[0.0399208587197559, 0.000182640903827]	0.978534	2.19062	1	2	8.59254e-05	0.000182641	3.8082	0	NA	5	0	0	0	0	1	1	0	0	0	0	0	0	1	2	0	0	0	0	0	0	0	0	0	0	0	0	2	3
AGDDVIR	7	FALSE	Q5TAP6|UT14C_HUMAN;Q9BVJ6|UT14A_HUMAN	UTP14C;UTP14A	HUMAN	U3 small nucleolar RNA-associated protein 14 homolog C OS=Homo sapiens OX=9606 GN=UTP14C PE=1 SV=1	AGDDVIR/1	['PEAKS']	[0.0052262987352357]	[1.4744999465324389]	[0.1037255406813795]	0.908646	3.52575	1	1	0.0052263	0.103726	1.4745	0	NA	2	0	0	0	0	0	1	0	0	0	0	0	0	0	1	0	0	0	0	0	0	0	0	0	0	0	0	1	1
AGDTIFNRAKLLNVG	15	FALSE	sp|P15291|B4GT1_HUMAN	B4GALT1	HUMAN	Beta-1,4-galactosyltransferase 1 OS=Homo sapiens OX=9606 GN=B4GALT1 PE=1 SV=5	AGDTIFNRAKLLNVG/2	['MSFragger', 'Comet', 'Sage', 'PEAKS']	[0.0001288161793121, 0.0001774622892635, 0.0001868984207083, 8.592541673827119e-05]	[2.781075192253676, 1.4717743271105193, 2.070100228322477, 5.243747090974571]	[1.4140275442756608e-06, 3.831177769519802e-05, 3.5249075548983534e-06, 3.177267718339007e-06]	0.653645	1.15201	1	4	8.59254e-05	1.41403e-06	5.24375	0	NA	8	0	0	0	1	1	1	0	0	0	0	0	0	1	1	1	0	0	0	0	1	1	0	0	0	0	2	3	3
AGDTIFNRAKLLNVGFQ	17	FALSE	sp|P15291|B4GT1_HUMAN	B4GALT1	HUMAN	Beta-1,4-galactosyltransferase 1 OS=Homo sapiens OX=9606 GN=B4GALT1 PE=1 SV=5	AGDTIFNRAKLLNVGFQ/2	['MSFragger', 'Comet', 'Sage', 'PEAKS']	[0.0001288161793121, 0.0003213023455071, 0.0001868984207083, 8.592541673827119e-05]	[1.9845880557068205, 0.9669484799243792, 1.40462580647934, 3.655286069032103]	[9.44085242175856e-05, 0.0009653664098453, 9.84451056371992e-05, 0.0002739690042087]	0.785787	0.278559	1	4	8.59254e-05	9.44085e-05	3.65529	0	NA	5	0	0	0	1	2	0	0	0	0	0	0	0	1	1	0	0	0	0	0	0	0	0	0	0	0	0	3	2
AGEAPTENPAPPTQQSSAE	19	FALSE	sp|P16989|YBOX3_HUMAN	YBX3	HUMAN	Y-box-binding protein 3 OS=Homo sapiens OX=9606 GN=YBX3 PE=1 SV=4	AGEAPTENPAPPTQQSSAE/2	['Comet']	[0.0003213023455071]	[1.045080347440836]	[0.0005863552999378]	0.56971	2.25741	1	1	0.000321302	0.000586355	1.04508	0	NA	1	0	0	0	1	0	0	0	0	0	0	0	0	0	0	0	0	0	0	0	0	0	0	0	0	0	0	1	0
AGEATFTVQL	10	TRUE	sp|Q9UBF9|MYOTI_HUMAN	MYOT	HUMAN	Myotilin OS=Homo sapiens OX=9606 GN=MYOT PE=1 SV=2	AGEATFTVQL/1	['Sage']	[0.0074332648870636]	[0.6125485735700075]	[0.0736808127887958]	0.892931	0.239989	1	1	0.00743326	0.0736808	0.612549	0	NA	1	0	0	1	0	0	0	0	0	0	0	0	0	0	0	0	0	0	0	0	0	0	1	0	0	0	0	0	0
AGEDPGLA	8	TRUE	P81605|DCD_HUMAN	DCD	HUMAN	Dermcidin OS=Homo sapiens OX=9606 GN=DCD PE=1 SV=2	AGEDPGLA/1	['PEAKS']	[0.0012464589235127]	[2.095505422036967]	[0.0200035470032866]	0.973742	1.91493	1	1	0.00124646	0.0200035	2.09551	0	NA	2	0	0	0	0	0	0	0	0	0	0	0	0	0	0	0	0	1	0	1	0	0	0	0	0	1	1	0	0
AGEDPGLAR	9	TRUE	sp|P81605|DCD_HUMAN	DCD	HUMAN	Dermcidin OS=Homo sapiens OX=9606 GN=DCD PE=1 SV=2	AGEDPGLAR/2	['MSFragger', 'Comet', 'Sage']	[0.0005456281544127, 0.0054578825347758, 0.0006138735420503]	[1.4222918929070056, 0.5231698188102982, 0.9512499763032368]	[0.0016304213366845, 0.0371016802096853, 0.0025422889661768]	0.989831	0.58364	1	3	0.000545628	0.00163042	1.42229	0	NA	3	0	1	1	0	0	0	0	0	0	0	0	0	0	0	0	0	0	0	0	0	1	2	0	0	0	1	0	0
AGEKEAKSD	9	TRUE	sp|P05114|HMGN1_HUMAN	HMGN1	HUMAN	Non-histone chromosomal protein HMG-14 OS=Homo sapiens OX=9606 GN=HMGN1 PE=1 SV=3	AGEKEAKSD/2;AGEKEAKSD/1	['MSFragger', 'Comet', 'Sage', 'PEAKS']	[0.0003786444528587, 0.0010835801488116, 0.00050075112669, 8.592541673827119e-05]	[1.500685375480029, 0.7714509960813595, 1.0073123806386934, 4.20183649853305]	[0.0010841231691009, 0.0038777441482156, 0.0015146277097591, 6.147201083488419e-05]	0.98801	0.764897	2	4	8.59254e-05	6.1472e-05	4.20184	0	NA	52	0	1	0	0	7	2	4	6	0	4	3	0	1	0	1	6	3	3	4	4	3	1	10	7	12	11	9	2
AGELTPEEEAQYK	13	FALSE	sp|Q9NZT1|CALL5_HUMAN	CALML5	HUMAN	Calmodulin-like protein 5 OS=Homo sapiens OX=9606 GN=CALML5 PE=1 SV=2	[UNIMOD:Acetylation]-AGELTPEEEAQYK/2	['MSFragger', 'PEAKS']	[0.0002590002590002, 8.592541673827119e-05]	[1.572189013246731, 3.780085907067515]	[0.0007554284336231, 0.0001969863101497]	0.747486	5.85085	1	2	8.59254e-05	0.000196986	3.78009	0	NA	3	0	0	1	0	0	0	0	2	0	0	0	0	0	0	0	0	0	0	0	0	0	1	2	0	0	0	0	0
AGELTPEEEAQYKKA	15	FALSE	sp|Q9NZT1|CALL5_HUMAN	CALML5	HUMAN	Calmodulin-like protein 5 OS=Homo sapiens OX=9606 GN=CALML5 PE=1 SV=2	[UNIMOD:Acetylation]-AGELTPEEEAQYKKA/2	['MSFragger', 'PEAKS']	[0.0001288161793121, 0.000223164472216]	[2.15251821294849, 3.301737132056484]	[3.9200230746234434e-05, 0.000647664019897]	0.832236	4.38404	1	2	0.000128816	3.92002e-05	3.30174	0	NA	10	0	1	0	1	1	0	0	3	0	0	0	1	0	0	1	1	0	0	0	1	0	1	3	1	1	1	2	1
AGELTPEEEAQYKKAF	16	FALSE	sp|Q9NZT1|CALL5_HUMAN	CALML5	HUMAN	Calmodulin-like protein 5 OS=Homo sapiens OX=9606 GN=CALML5 PE=1 SV=2	[UNIMOD:Acetylation]-AGELTPEEEAQYKKAF/2	['MSFragger']	[0.0001288161793121]	[2.099731882215139]	[5.173059957149484e-05]	0.848577	7.33582	1	1	0.000128816	5.17306e-05	2.09973	0	NA	9	0	0	0	0	0	0	0	2	0	0	0	0	0	0	0	0	0	0	0	5	2	0	2	0	0	7	0	0
AGELTPEEEAQYKKAFS	17	FALSE	sp|Q9NZT1|CALL5_HUMAN	CALML5	HUMAN	Calmodulin-like protein 5 OS=Homo sapiens OX=9606 GN=CALML5 PE=1 SV=2	[UNIMOD:Acetylation]-AGELTPEEEAQYKKAFS/2	['MSFragger']	[0.0003296793867963]	[1.5335472696512076]	[0.0009178909539807]	0.877481	8.64068	1	1	0.000329679	0.000917891	1.53355	0	NA	1	0	0	0	0	0	0	0	1	0	0	0	0	0	0	0	0	0	0	0	0	0	0	1	0	0	0	0	0
AGFAGDDAPR	10	TRUE	sp|A5A3E0|POTEF_HUMAN;sp|P0CG38|POTEI_HUMAN;sp|P0CG39|POTEJ_HUMAN;sp|P60709|ACTB_HUMAN;sp|P62736|ACTA_HUMAN;sp|P63261|ACTG_HUMAN;sp|P63267|ACTH_HUMAN;sp|P68032|ACTC_HUMAN;sp|P68133|ACTS_HUMAN;sp|Q6S8J3|POTEE_HUMAN	POTEF;POTEI;POTEJ;ACTB;ACTA2;ACTG1;ACTG2;ACTC1;ACTA1;POTEE	HUMAN	POTE ankyrin domain family member F OS=Homo sapiens OX=9606 GN=POTEF PE=1 SV=2	AGFAGDDAPR/2	['MSFragger', 'Comet', 'Sage', 'PEAKS']	[0.0003786444528587, 0.0010519197535502, 0.0006051233779331, 8.592541673827119e-05]	[1.4820413537882595, 0.782734548339107, 0.9660599562051192, 4.681137569777491]	[0.0011924751798246, 0.0035775567050504, 0.0022103780068903, 1.5801024066769543e-05]	0.983595	0.248216	1	4	8.59254e-05	1.5801e-05	4.68114	0	NA	7	1	1	1	0	0	0	2	1	1	0	0	0	0	0	0	0	0	0	0	0	0	3	4	0	0	0	0	0
AGFAGDDAPRAVFPSIVG	18	FALSE	sp|A5A3E0|POTEF_HUMAN;sp|P0CG38|POTEI_HUMAN;sp|P0CG39|POTEJ_HUMAN;sp|P60709|ACTB_HUMAN;sp|P62736|ACTA_HUMAN;sp|P63261|ACTG_HUMAN;sp|P63267|ACTH_HUMAN;sp|P68032|ACTC_HUMAN;sp|P68133|ACTS_HUMAN;sp|Q6S8J3|POTEE_HUMAN	POTEF;POTEI;POTEJ;ACTB;ACTA2;ACTG1;ACTG2;ACTC1;ACTA1;POTEE	HUMAN	POTE ankyrin domain family member F OS=Homo sapiens OX=9606 GN=POTEF PE=1 SV=2	AGFAGDDAPRAVFPSIVG/2	['MSFragger', 'Comet', 'Sage']	[0.0001288161793121, 0.0001774622892635, 0.0001868984207083]	[2.7789718247796342, 1.659921003378079, 1.3409006553434235]	[1.4298577223909589e-06, 1.0692521092078594e-05, 0.000136204220172]	0.852221	0.112367	1	3	0.000128816	1.42986e-06	2.77897	0	NA	4	0	0	0	1	1	2	0	0	0	0	0	0	0	0	0	0	0	0	0	0	0	0	0	0	0	0	4	0
AGGAAQLALDKSDSHPSDA	19	FALSE	sp|P49748|ACADV_HUMAN	ACADVL	HUMAN	Very long-chain specific acyl-CoA dehydrogenase, mitochondrial OS=Homo sapiens OX=9606 GN=ACADVL PE=1 SV=1	AGGAAQLALDKSDSHPSDA/2	['MSFragger', 'Comet', 'Sage', 'PEAKS']	[0.0001288161793121, 0.0001774622892635, 0.0001868984207083, 8.592541673827119e-05]	[2.9807990055479685, 2.171037777014335, 1.7443672171595574, 5.821636276452488]	[4.912827681965066e-07, 4.680689389083269e-07, 1.82034225996099e-05, 6.108054665514775e-07]	0.848622	1.67272	1	4	8.59254e-05	4.68069e-07	5.82164	0	NA	3	0	0	0	0	0	0	0	0	0	0	0	0	1	1	1	0	0	0	0	0	0	0	0	0	0	0	0	3
AGGDGLLVGSE	11	TRUE	sp|P02533|K1C14_HUMAN;sp|P08779|K1C16_HUMAN	KRT14;KRT16	HUMAN	Keratin, type I cytoskeletal 14 OS=Homo sapiens OX=9606 GN=KRT14 PE=1 SV=4	AGGDGLLVGSE/1	['MSFragger', 'Sage']	[0.0013115470790753, 0.0034838476156003]	[1.1482443798571875, 0.7125242764104367]	[0.0089859092779693, 0.0273812370111686]	0.961211	0.0219973	1	2	0.00131155	0.00898591	1.14824	0	NA	3	0	0	0	0	0	0	3	0	0	0	0	0	0	0	0	0	0	0	0	0	0	0	3	0	0	0	0	0
AGGFGGRGGGFGGGSS	16	FALSE	sp|P35908|K22E_HUMAN	KRT2	HUMAN	Keratin, type II cytoskeletal 2 epidermal OS=Homo sapiens OX=9606 GN=KRT2 PE=1 SV=2	AGGFGGRGGGFGGGSS/2	['MSFragger', 'Comet', 'Sage']	[0.0001288161793121, 0.0005058168942842, 0.0008414675193537]	[2.027204553138953, 0.8937523901476591, 0.8795609731704829]	[7.561779632283558e-05, 0.001612472927734, 0.0051737856476217]	0.577938	0.764683	1	3	0.000128816	7.56178e-05	2.0272	0	NA	1	0	0	1	0	0	0	0	0	0	0	0	0	0	0	0	0	0	0	0	0	0	1	0	0	0	0	0	0
AGGFLMKKELNYFAK	15	FALSE	sp|P00558|PGK1_HUMAN	PGK1	HUMAN	Phosphoglycerate kinase 1 OS=Homo sapiens OX=9606 GN=PGK1 PE=1 SV=3	AGGFLMKKELNYFAK/2;AGGFLM[UNIMOD:Oxidation]KKELNYFAK/3;AGGFLMKKELNYFAK/3	['MSFragger', 'Comet', 'Sage', 'PEAKS']	[0.0001288161793121, 0.0001774622892635, 0.0001868984207083, 8.592541673827119e-05]	[2.8916655341088857, 1.7425161228832975, 2.049240211993656, 5.295742574872825]	[7.874755104932696e-07, 6.137498029542754e-06, 3.916465278096348e-06, 2.739210257344649e-06]	0.830948	2.66132	3	4	8.59254e-05	7.87476e-07	5.29574	0	NA	20	0	0	0	1	2	4	0	0	0	0	0	0	6	2	2	0	1	0	1	0	1	0	0	0	1	2	7	10
AGGFLMKKELNYFAKA	16	FALSE	sp|P00558|PGK1_HUMAN	PGK1	HUMAN	Phosphoglycerate kinase 1 OS=Homo sapiens OX=9606 GN=PGK1 PE=1 SV=3	AGGFLM[UNIMOD:Oxidation]KKELNYFAKA/3;AGGFLM[UNIMOD:Oxidation]KKELNYFAKA/2;AGGFLMKKELNYFAKA/3;AGGFLMKKELNYFAKA/2	['MSFragger', 'Comet', 'Sage', 'PEAKS']	[0.0001288161793121, 0.0001774622892635, 0.0001868984207083, 8.592541673827119e-05]	[3.3135573052742058, 2.497385055252568, 3.218003052101276, 5.614397856223415]	[8.440148963332458e-08, 6.59359390730188e-08, 2.1214212983048296e-08, 1.1034069908159615e-06]	0.873996	0.30789	4	4	8.59254e-05	2.12142e-08	5.6144	0	NA	36	0	0	0	4	4	4	0	0	0	0	0	0	6	5	5	0	1	3	2	1	1	0	0	0	4	4	12	16
AGGGGGFGAA	10	TRUE	sp|P35908|K22E_HUMAN	KRT2	HUMAN	Keratin, type II cytoskeletal 2 epidermal OS=Homo sapiens OX=9606 GN=KRT2 PE=1 SV=2	AGGGGGFGAA/1	['MSFragger', 'PEAKS']	[0.0007475130814789, 0.0003757279729475]	[1.2024346491654814, 2.719803945187988]	[0.0062426153447183, 0.0025773331665291]	0.922503	0.167967	1	2	0.000375728	0.00257733	2.7198	0	NA	1	0	0	0	0	0	0	1	0	0	0	0	0	0	0	0	0	0	0	0	0	0	0	1	0	0	0	0	0
AGGHKLGLGLEFQA	14	FALSE	sp|P21796|VDAC1_HUMAN	VDAC1	HUMAN	Non-selective voltage-gated ion channel VDAC1 OS=Homo sapiens OX=9606 GN=VDAC1 PE=1 SV=2	AGGHKLGLGLEFQA/3;AGGHKLGLGLEFQA/2	['MSFragger', 'Comet', 'Sage', 'PEAKS']	[0.0001288161793121, 0.0001774622892635, 0.0001868984207083, 8.592541673827119e-05]	[2.681188099490604, 1.9394532755532168, 2.2253835045026724, 4.965624445993329]	[2.399138635759297e-06, 1.8807655490564905e-06, 1.698729691025862e-06, 7.024261653954552e-06]	0.881836	2.67818	2	4	8.59254e-05	1.69873e-06	4.96562	0	NA	36	0	1	0	2	2	1	1	2	1	2	1	1	2	3	8	1	1	2	2	2	1	1	4	4	4	5	5	13
AGGHKVGLALELEA	14	FALSE	sp|P45880|VDAC2_HUMAN	VDAC2	HUMAN	Voltage-dependent anion-selective channel protein 2 OS=Homo sapiens OX=9606 GN=VDAC2 PE=1 SV=2	AGGHKVGLALELEA/2	['MSFragger', 'Comet', 'Sage', 'PEAKS']	[0.0001288161793121, 0.0003213023455071, 0.0001868984207083, 8.592541673827119e-05]	[2.117819196433618, 1.0390348117390642, 1.5431173561007818, 4.133012103105571]	[4.704445728767474e-05, 0.0006081541536428, 4.981721064586788e-05, 7.457295106544503e-05]	0.890984	4.65119	1	4	8.59254e-05	4.70445e-05	4.13301	0	NA	13	0	0	0	2	1	2	0	0	0	1	1	0	3	1	1	0	0	0	0	0	1	0	0	2	0	1	5	5
AGGIISRIKSYSFPKPG	17	FALSE	sp|P43405|KSYK_HUMAN	SYK	HUMAN	Tyrosine-protein kinase SYK OS=Homo sapiens OX=9606 GN=SYK PE=1 SV=1	AGGIISRIKSYSFPKPG/3	['Comet']	[0.0021578648495173]	[0.6326063491538848]	[0.0121880442260598]	-0.03726	0.0613373	1	1	0.00215786	0.012188	0.632606	0	NA	1	0	0	0	0	0	1	0	0	0	0	0	0	0	0	0	0	0	0	0	0	0	0	0	0	0	0	1	0
AGGKAGKDSGKAKTKAVS	18	FALSE	sp|P0C0S5|H2AZ_HUMAN	H2AZ1	HUMAN	Histone H2A.Z OS=Homo sapiens OX=9606 GN=H2AZ1 PE=1 SV=2	AGGKAGKDSGKAKTKAVS/3	['Comet', 'Sage', 'PEAKS']	[0.0003213023455071, 0.0008049215201517, 0.000223164472216]	[0.9682422180053334, 0.8863881370647841, 3.2230439882446884]	[0.0009569627472034, 0.0048281355524277, 0.0007743686919636]	0.09682	2.58932	1	3	0.000223164	0.000774369	3.22304	0	NA	1	0	0	0	0	0	0	0	0	0	0	0	0	0	0	1	0	0	0	0	0	0	0	0	0	0	0	0	1
AGGKAGKDSGKAKTKAVSRS	20	FALSE	sp|P0C0S5|H2AZ_HUMAN	H2AZ1	HUMAN	Histone H2A.Z OS=Homo sapiens OX=9606 GN=H2AZ1 PE=1 SV=2	AGGKAGKDSGKAKTKAVSRS/3	['MSFragger', 'Comet', 'Sage', 'PEAKS']	[0.0001288161793121, 0.0003213023455071, 0.0001868984207083, 8.592541673827119e-05]	[2.617336528531669, 0.9550766605196244, 1.3397650830880066, 5.845127693380129]	[3.3636366639605934e-06, 0.0010466805773674, 0.000137025922217, 5.712016735145436e-07]	0.764767	2.44721	1	4	8.59254e-05	5.71202e-07	5.84513	0	NA	2	0	0	0	0	0	0	0	0	0	0	0	0	0	1	1	0	0	0	0	0	0	0	0	0	0	0	0	2
AGGVMTVLIKRNTTIPT	17	FALSE	sp|P11142|HSP7C_HUMAN	HSPA8	HUMAN	Heat shock cognate 71 kDa protein OS=Homo sapiens OX=9606 GN=HSPA8 PE=1 SV=1	AGGVMTVLIKRNTTIPT/2;AGGVMTVLIKRNTTIPT/3;AGGVM[UNIMOD:Oxidation]TVLIKRNTTIPT/3;AGGVM[UNIMOD:Oxidation]TVLIKRNTTIPT/2	['MSFragger', 'Comet', 'Sage', 'PEAKS']	[0.0001288161793121, 0.0001774622892635, 0.0001868984207083, 8.592541673827119e-05]	[2.7382306708508874, 1.5935041003403905, 1.7578388051381868, 5.258277561228822]	[1.7739514661373045e-06, 1.679728145034893e-05, 1.7011827506488876e-05, 3.048240025178031e-06]	0.840476	0.200638	4	4	8.59254e-05	1.77395e-06	5.25828	1	['ENKEGLELLKTAIGKAG(1)']	26	0	0	0	3	2	5	0	0	0	1	0	0	4	2	3	0	1	0	3	0	2	0	0	1	1	5	10	9
AGGVVSPQPHSSYYSG	16	FALSE	sp|Q9ULH0|KDIS_HUMAN	KIDINS220	HUMAN	Kinase D-interacting substrate of 220 kDa OS=Homo sapiens OX=9606 GN=KIDINS220 PE=1 SV=3	AGGVVSPQPHSSYYSG/2	['Comet', 'Sage', 'PEAKS']	[0.0043547902692962, 0.0050102774922918, 0.001192978469579]	[0.5503506868414569, 0.6606952267236017, 2.131561380029689]	[0.0280923511504847, 0.0469240590256886, 0.0178091015223372]	0.564442	2.03235	1	3	0.00119298	0.0178091	2.13156	0	NA	3	0	0	0	0	0	1	0	0	0	0	0	0	0	0	0	0	0	0	1	1	0	0	0	0	0	2	1	0
AGKILKDQDTLIQHGIH	17	FALSE	sp|Q9UHD9|UBQL2_HUMAN	UBQLN2	HUMAN	Ubiquilin-2 OS=Homo sapiens OX=9606 GN=UBQLN2 PE=1 SV=2	AGKILKDQDTLIQHGIH/3	['MSFragger', 'Comet', 'Sage', 'PEAKS']	[0.0001288161793121, 0.0003076923076923, 0.0001868984207083, 8.592541673827119e-05]	[3.008528750348676, 1.0865806960557292, 1.5731521371359385, 5.724084272177495]	[4.242130598166382e-07, 0.0004587140447247, 4.290863999421918e-05, 8.068649070716164e-07]	0.638314	0.17586	1	4	8.59254e-05	4.24213e-07	5.72408	0	NA	3	0	0	0	0	0	0	0	0	0	0	0	0	1	1	1	0	0	0	0	0	0	0	0	0	0	0	0	3
AGKILKDQDTLSQHG	15	FALSE	sp|Q9UMX0|UBQL1_HUMAN	UBQLN1	HUMAN	Ubiquilin-1 OS=Homo sapiens OX=9606 GN=UBQLN1 PE=1 SV=2	AGKILKDQDTLSQHG/2	['MSFragger', 'Sage']	[0.0023070364612066, 0.0028839892082984]	[1.05026074251808, 0.7343353354324786]	[0.016629793198718, 0.0218531584473607]	0.705388	0.758322	1	2	0.00230704	0.0166298	1.05026	0	NA	1	0	0	0	0	0	0	0	0	0	0	0	0	1	0	0	0	0	0	0	0	0	0	0	0	0	0	0	1
AGKILKDQDTLSQHGIH	17	FALSE	sp|Q9UMX0|UBQL1_HUMAN	UBQLN1	HUMAN	Ubiquilin-1 OS=Homo sapiens OX=9606 GN=UBQLN1 PE=1 SV=2	AGKILKDQDTLSQHGIH/3	['MSFragger', 'Comet', 'Sage', 'PEAKS']	[0.0001288161793121, 0.0001774622892635, 0.0001868984207083, 8.592541673827119e-05]	[3.440348101794063, 1.6643166125712745, 2.2546368311574008, 5.852180696124605]	[4.3138611148233524e-08, 1.0377347493836873e-05, 1.4928859187208895e-06, 5.598201395559651e-07]	0.754192	0.0234407	1	4	8.59254e-05	4.31386e-08	5.85218	0	NA	6	0	0	0	1	0	1	0	0	0	0	0	0	1	1	1	0	0	0	0	0	1	0	0	0	0	1	2	3
AGKILVDVSNPTE	13	FALSE	sp|Q658P3|STEA3_HUMAN	STEAP3	HUMAN	Metalloreductase STEAP3 OS=Homo sapiens OX=9606 GN=STEAP3 PE=1 SV=2	AGKILVDVSNPTE/2	['Comet']	[0.0021578648495173]	[0.6303161969005168]	[0.0124697720036678]	0.75079	2.20303	1	1	0.00215786	0.0124698	0.630316	0	NA	1	0	0	0	0	0	0	0	0	0	0	0	0	0	0	0	0	0	0	0	0	1	0	0	0	0	1	0	0
AGKILVDVSNPTEQ	14	FALSE	sp|Q658P3|STEA3_HUMAN	STEAP3	HUMAN	Metalloreductase STEAP3 OS=Homo sapiens OX=9606 GN=STEAP3 PE=1 SV=2	AGKILVDVSNPTEQ/2	['MSFragger', 'Comet', 'Sage', 'PEAKS']	[0.0001288161793121, 0.0001774622892635, 0.0001868984207083, 8.592541673827119e-05]	[3.47312610653928, 1.9094864144691404, 1.9383303930257787, 5.178319172611817]	[3.6266986480521095e-08, 2.251619612323201e-06, 6.854793492892632e-06, 3.829322576661784e-06]	0.922244	0.443553	1	4	8.59254e-05	3.6267e-08	5.17832	0	NA	20	0	0	0	4	3	3	0	0	0	0	0	0	2	1	3	0	0	0	1	0	3	0	0	0	0	4	10	6
AGKILVDVSNPTEQE	15	FALSE	sp|Q658P3|STEA3_HUMAN	STEAP3	HUMAN	Metalloreductase STEAP3 OS=Homo sapiens OX=9606 GN=STEAP3 PE=1 SV=2	AGKILVDVSNPTEQE/2	['MSFragger', 'Comet', 'Sage']	[0.0003786444528587, 0.009390083369899, 0.001639008399918]	[1.5151785579675752, 0.4480839269479127, 0.8121491498093344]	[0.0010072221075279, 0.0808407378933836, 0.0101354790902108]	0.796436	0.774588	1	3	0.000378644	0.00100722	1.51518	0	NA	1	0	0	0	0	0	0	0	0	0	0	0	0	0	0	0	0	0	0	0	0	1	0	0	0	0	1	0	0
AGKINYVFRHYIFNPR	16	FALSE	sp|Q9NYU2|UGGG1_HUMAN	UGGT1	HUMAN	UDP-glucose:glycoprotein glucosyltransferase 1 OS=Homo sapiens OX=9606 GN=UGGT1 PE=1 SV=3	AGKINYVFRHYIFNPR/3	['MSFragger', 'Sage']	[0.0090867974178693, 0.009179460456167]	[0.7593791107058305, 0.5841905002879744]	[0.0895563786592535, 0.0938926012473878]	0.0927676	1.05346	1	2	0.0090868	0.0895564	0.759379	0	NA	3	0	0	0	1	0	0	0	0	0	0	0	0	2	0	0	0	0	0	0	0	0	0	0	0	0	0	1	2
AGKQAVSASGKWLD	14	FALSE	sp|P14927|QCR7_HUMAN	UQCRB	HUMAN	Cytochrome b-c1 complex subunit 7 OS=Homo sapiens OX=9606 GN=UQCRB PE=1 SV=2	[UNIMOD:Acetylation]-AGKQAVSASGKWLD/2	['MSFragger', 'PEAKS']	[0.0001791312136139, 8.592541673827119e-05]	[1.6017264163309075, 4.259342703463934]	[0.0006511165438709, 5.22800894611309e-05]	0.924388	6.1947	1	2	8.59254e-05	5.22801e-05	4.25934	2	['VQWKVDNALQSGN(2)']	2	0	0	0	1	0	1	0	0	0	0	0	0	0	0	0	0	0	0	0	0	0	0	0	0	0	0	2	0
AGKQLEDGRT	10	TRUE	sp|P0CG47|UBB_HUMAN;sp|P0CG48|UBC_HUMAN;sp|P62979|RS27A_HUMAN;sp|P62987|RL40_HUMAN	UBB;UBC;RPS27A;UBA52	HUMAN	Polyubiquitin-B OS=Homo sapiens OX=9606 GN=UBB PE=1 SV=1	AGKQLEDGRT/2	['MSFragger', 'Sage']	[0.0008454038212252, 0.0006472111084961]	[1.1840165243893148, 0.9117975045382526]	[0.0070729839793798, 0.0037377435555303]	0.948871	0.16283	1	2	0.000647211	0.00373774	1.18402	0	NA	2	0	0	1	0	0	0	0	0	0	0	0	0	0	1	0	0	0	0	0	0	0	1	0	0	0	0	0	1
AGKQLEDGRTLSDYNIQ	17	FALSE	sp|P0CG47|UBB_HUMAN;sp|P0CG48|UBC_HUMAN;sp|P62979|RS27A_HUMAN;sp|P62987|RL40_HUMAN	UBB;UBC;RPS27A;UBA52	HUMAN	Polyubiquitin-B OS=Homo sapiens OX=9606 GN=UBB PE=1 SV=1	AGKQLEDGRTLSDYNIQ/2;AGKQLEDGRTLSDYNIQ/3	['MSFragger', 'Comet', 'Sage', 'PEAKS']	[0.0031550265309049, 0.0019492025989367, 0.0023103581055063, 0.0056670479359467]	[0.9868907686520644, 0.6605233255847053, 0.76185245942364, 1.415052702713168]	[0.0240493263916272, 0.0093090664019786, 0.0165568687835422, 0.1181020947772]	0.450581	3.65805	2	4	0.0019492	0.00930907	1.41505	0	NA	7	0	0	0	1	0	1	0	0	0	0	0	0	2	1	2	0	0	0	0	0	0	0	0	0	0	0	2	5
AGKQLEDGRTLSDYNIQK	18	FALSE	sp|P0CG47|UBB_HUMAN;sp|P0CG48|UBC_HUMAN;sp|P62979|RS27A_HUMAN;sp|P62987|RL40_HUMAN	UBB;UBC;RPS27A;UBA52	HUMAN	Polyubiquitin-B OS=Homo sapiens OX=9606 GN=UBB PE=1 SV=1	AGKQLEDGRTLSDYNIQK/3	['MSFragger', 'Comet', 'Sage', 'PEAKS']	[0.0001288161793121, 0.0010519197535502, 0.0001868984207083, 8.592541673827119e-05]	[2.195106449797508, 0.7845156100348658, 1.1990475856723442, 5.080312484883341]	[3.132602830535558e-05, 0.0035324661797147, 0.0003203867208383, 5.064578065986036e-06]	0.229026	1.77886	1	4	8.59254e-05	5.06458e-06	5.08031	0	NA	7	0	0	0	2	0	2	0	0	0	0	0	0	1	1	1	0	0	0	0	0	0	0	0	0	0	0	4	3
AGKQLEDGRTLSDYNIQKE	19	FALSE	sp|P0CG47|UBB_HUMAN;sp|P0CG48|UBC_HUMAN;sp|P62979|RS27A_HUMAN;sp|P62987|RL40_HUMAN	UBB;UBC;RPS27A;UBA52	HUMAN	Polyubiquitin-B OS=Homo sapiens OX=9606 GN=UBB PE=1 SV=1	AGKQLEDGRTLSDYNIQKE/3	['MSFragger', 'Comet', 'Sage', 'PEAKS']	[0.0001288161793121, 0.0003213023455071, 0.0001868984207083, 8.592541673827119e-05]	[2.2493857656053726, 1.0584539578214418, 1.2704311613339063, 5.195955450472619]	[2.3529819345839048e-05, 0.0005413182718881, 0.0002023144757301, 3.641416851747734e-06]	0.471014	1.92488	1	4	8.59254e-05	3.64142e-06	5.19596	0	NA	10	0	0	0	1	3	1	0	0	0	0	0	0	1	1	1	0	0	0	1	1	0	0	0	0	0	2	5	3
AGKQLEDGRTLSDYNIQKES	20	FALSE	sp|P0CG47|UBB_HUMAN;sp|P0CG48|UBC_HUMAN;sp|P62979|RS27A_HUMAN;sp|P62987|RL40_HUMAN	UBB;UBC;RPS27A;UBA52	HUMAN	Polyubiquitin-B OS=Homo sapiens OX=9606 GN=UBB PE=1 SV=1	AGKQLEDGRTLSDYNIQKES/3	['MSFragger', 'Comet', 'Sage', 'PEAKS']	[0.0049784714747039, 0.004322911430582, 0.003731674811195, 0.000223164472216]	[0.8962008695927192, 0.55124139072031, 0.6983699160539024, 3.320524667230018]	[0.0397373862715501, 0.027839125979338, 0.0317658609513396, 0.0006203323569539]	0.551654	3.10687	1	4	0.000223164	0.000620332	3.32052	0	NA	6	0	0	0	0	0	1	0	0	0	0	0	0	1	2	2	0	0	0	0	0	0	0	0	0	0	0	1	5
AGKTTILYKLKLGEIVT	17	FALSE	sp|P18085|ARF4_HUMAN;sp|P61204|ARF3_HUMAN;sp|P84077|ARF1_HUMAN;sp|P84085|ARF5_HUMAN	ARF4;ARF3;ARF1;ARF5	HUMAN	ADP-ribosylation factor 4 OS=Homo sapiens OX=9606 GN=ARF4 PE=1 SV=3	AGKTTILYKLKLGEIVT/2	['MSFragger', 'Sage']	[0.0080645161290322, 0.0092180674121277]	[0.7880580456528488, 0.5837315016478467]	[0.0754889078529872, 0.0942525758727134]	0.330698	0.611176	1	2	0.00806452	0.0754889	0.788058	0	NA	1	0	0	0	1	0	0	0	0	0	0	0	0	0	0	0	0	0	0	0	0	0	0	0	0	0	0	1	0
AGKVTKSAQKAQKAK	15	FALSE	sp|P68104|EF1A1_HUMAN;sp|Q5VTE0|EF1A3_HUMAN	EEF1A1;EEF1A1P5	HUMAN	Elongation factor 1-alpha 1 OS=Homo sapiens OX=9606 GN=EEF1A1 PE=1 SV=1	AGKVTKSAQKAQKAK/3;AGKVTKSAQKAQKAK/2	['MSFragger', 'Comet', 'Sage', 'PEAKS']	[0.0001288161793121, 0.0003213023455071, 0.0001868984207083, 8.592541673827119e-05]	[1.8891113091715763, 1.0085115683973218, 1.2936440720102846, 4.306236835015562]	[0.0001544509042978, 0.0007347504362412, 0.0001766172158251, 4.579786729396119e-05]	0.854644	2.30725	2	4	8.59254e-05	4.57979e-05	4.30624	0	NA	6	0	0	0	2	1	1	0	0	0	0	0	0	1	0	1	0	0	0	0	0	0	0	0	0	0	0	4	2
AGLIIGKGGATVKAVMEQ	18	FALSE	sp|P51513|NOVA1_HUMAN;sp|Q9UNW9|NOVA2_HUMAN	NOVA1;NOVA2	HUMAN	RNA-binding protein Nova-1 OS=Homo sapiens OX=9606 GN=NOVA1 PE=1 SV=2	AGLIIGKGGATVKAVMEQ/3	['Comet']	[0.0021578648495173]	[0.6359120120861651]	[0.0117944388935214]	0.641575	2.5758	1	1	0.00215786	0.0117944	0.635912	0	NA	5	0	0	0	0	2	1	0	0	0	0	0	0	1	0	1	0	0	0	0	0	0	0	0	0	0	0	3	2
AGLIVKSF	8	TRUE	sp|Q8N122|RPTOR_HUMAN	RPTOR	HUMAN	Regulatory-associated protein of mTOR OS=Homo sapiens OX=9606 GN=RPTOR PE=1 SV=1	AGLIVKSF/1;AGLIVKSF/2	['Comet', 'Sage']	[0.0076759832031426, 0.0021344717182497]	[0.4710366410593502, 0.7739986982507924]	[0.0638998631043623, 0.0146853962570557]	0.918265	1.4068	2	2	0.00213447	0.0146854	0.773999	0	NA	10	0	1	0	1	0	1	2	0	1	0	1	1	1	0	1	0	0	0	0	0	0	1	3	2	0	0	2	2
AGLKILRVINEPTAA	15	FALSE	sp|P48723|HSP13_HUMAN	HSPA13	HUMAN	Heat shock 70 kDa protein 13 OS=Homo sapiens OX=9606 GN=HSPA13 PE=1 SV=1	AGLKILRVINEPTAA/2	['MSFragger', 'Comet', 'Sage', 'PEAKS']	[0.0001791312136139, 0.0001774622892635, 0.0001868984207083, 8.592541673827119e-05]	[1.7516768329938937, 1.3519214085734477, 1.1917799520291965, 4.499799075412774]	[0.0003078018593052, 8.568919335560332e-05, 0.0003370420090836, 2.6463617471010937e-05]	0.856711	0.960229	1	4	8.59254e-05	2.64636e-05	4.4998	0	NA	2	0	0	0	0	0	0	0	0	0	0	0	0	1	0	1	0	0	0	0	0	0	0	0	0	0	0	0	2
AGLKILRVINEPTAAA	16	FALSE	sp|P48723|HSP13_HUMAN	HSPA13	HUMAN	Heat shock 70 kDa protein 13 OS=Homo sapiens OX=9606 GN=HSPA13 PE=1 SV=1	AGLKILRVINEPTAAA/2	['MSFragger', 'Comet', 'Sage', 'PEAKS']	[0.0001288161793121, 0.0001774622892635, 0.0001868984207083, 8.592541673827119e-05]	[3.0540739692664864, 2.54976073165002, 2.609082454531718, 4.584418963882515]	[3.333346689805853e-07, 4.8140940171810735e-08, 3.1212158346470656e-07, 2.0806863788153496e-05]	0.878697	0.0383716	1	4	8.59254e-05	4.81409e-08	4.58442	0	NA	10	0	0	0	1	0	1	0	0	0	0	0	0	1	1	1	0	0	1	1	2	1	0	0	0	1	4	2	3
AGLKILRVINEPTAAAM	17	FALSE	sp|P48723|HSP13_HUMAN	HSPA13	HUMAN	Heat shock 70 kDa protein 13 OS=Homo sapiens OX=9606 GN=HSPA13 PE=1 SV=1	AGLKILRVINEPTAAAM/2;AGLKILRVINEPTAAAM[UNIMOD:Oxidation]/3;AGLKILRVINEPTAAAM[UNIMOD:Oxidation]/2	['MSFragger', 'Comet', 'Sage', 'PEAKS']	[0.0001288161793121, 0.0001774622892635, 0.0001868984207083, 8.592541673827119e-05]	[3.5645428540344666, 2.5532841840096325, 2.4808356038857218, 5.1492679975141975]	[2.235371139309516e-08, 4.713294816421845e-08, 5.498654551669177e-07, 4.160213400210753e-06]	0.92336	0.251308	3	4	8.59254e-05	2.23537e-08	5.14927	0	NA	20	0	0	0	1	0	3	0	0	0	0	0	0	2	2	3	0	1	1	3	2	2	0	0	0	2	7	4	7
AGLKVLQLINDNTATA	16	FALSE	sp|Q9Y4L1|HYOU1_HUMAN	HYOU1	HUMAN	Hypoxia up-regulated protein 1 OS=Homo sapiens OX=9606 GN=HYOU1 PE=1 SV=1	AGLKVLQLINDNTATA/2	['MSFragger', 'Comet', 'Sage', 'PEAKS']	[0.0001791312136139, 0.0005058168942842, 0.0001868984207083, 8.592541673827119e-05]	[1.6437667914431264, 0.9231682971165608, 1.1943355805507194, 4.173178190101938]	[0.0005271741496624, 0.0013072925105911, 0.0003310604583005, 6.66278290914451e-05]	0.844313	0.104778	1	4	8.59254e-05	6.66278e-05	4.17318	0	NA	2	0	0	0	0	1	0	0	0	0	0	0	0	1	0	0	0	0	0	0	0	0	0	0	0	0	0	1	1
AGLLALSSMKSL	12	TRUE	sp|Q8IY22|CMIP_HUMAN	CMIP	HUMAN	C-Maf-inducing protein OS=Homo sapiens OX=9606 GN=CMIP PE=1 SV=3	AGLLALSSMKSL/2	['MSFragger', 'Comet', 'Sage', 'PEAKS']	[0.0001791312136139, 0.0009337794724145, 0.0001868984207083, 8.592541673827119e-05]	[1.8041415168621968, 0.7992138943468057, 1.3189338445250194, 4.2158456327874365]	[0.0002371209657154, 0.0031819586464521, 0.0001533001900527, 5.9096195608147326e-05]	0.922358	0.0229146	1	4	8.59254e-05	5.90962e-05	4.21585	0	NA	3	0	0	0	0	0	0	0	0	0	0	0	0	1	1	1	0	0	0	0	0	0	0	0	0	0	0	0	3
AGLNVLRIINEPTAA	15	FALSE	sp|P0DMV8|HS71A_HUMAN;sp|P0DMV9|HS71B_HUMAN;sp|P11142|HSP7C_HUMAN;sp|P17066|HSP76_HUMAN;sp|P34931|HS71L_HUMAN	HSPA1A;HSPA1B;HSPA8;HSPA6;HSPA1L	HUMAN	Heat shock 70 kDa protein 1A OS=Homo sapiens OX=9606 GN=HSPA1A PE=1 SV=1	AGLNVLRIINEPTAA/2	['MSFragger', 'Comet', 'Sage', 'PEAKS']	[0.0008454038212252, 0.0005058168942842, 0.0006138735420503, 0.000223164472216]	[1.1818509984210648, 0.9163415433280416, 0.943627323437949, 3.272688951037469]	[0.0071773502587674, 0.0013720544276012, 0.0027347764380715, 0.0006920576805807]	0.83443	0.173958	1	4	0.000223164	0.000692058	3.27269	0	NA	1	0	0	0	1	0	0	0	0	0	0	0	0	0	0	0	0	0	0	0	0	0	0	0	0	0	0	1	0
AGLNVLRIINEPTAAA	16	FALSE	sp|P0DMV8|HS71A_HUMAN;sp|P0DMV9|HS71B_HUMAN;sp|P11142|HSP7C_HUMAN;sp|P17066|HSP76_HUMAN;sp|P34931|HS71L_HUMAN	HSPA1A;HSPA1B;HSPA8;HSPA6;HSPA1L	HUMAN	Heat shock 70 kDa protein 1A OS=Homo sapiens OX=9606 GN=HSPA1A PE=1 SV=1	AGLNVLRIINEPTAAA/2	['MSFragger', 'Comet', 'Sage', 'PEAKS']	[0.0001288161793121, 0.0001774622892635, 0.0001868984207083, 8.592541673827119e-05]	[2.456997486980367, 1.923227676859795, 1.916605358334319, 4.472763667928642]	[7.856200591393641e-06, 2.073264435096157e-06, 7.648511686059785e-06, 2.8574969868963903e-05]	0.876481	0.000111356	1	4	8.59254e-05	2.07326e-06	4.47276	0	NA	13	0	0	0	1	1	1	0	0	0	0	0	0	2	1	2	0	0	1	1	2	1	0	0	0	1	4	3	5
AGLNVLRIINEPTAAAI	17	FALSE	sp|P0DMV8|HS71A_HUMAN;sp|P0DMV9|HS71B_HUMAN;sp|P11142|HSP7C_HUMAN;sp|P17066|HSP76_HUMAN;sp|P34931|HS71L_HUMAN	HSPA1A;HSPA1B;HSPA8;HSPA6;HSPA1L	HUMAN	Heat shock 70 kDa protein 1A OS=Homo sapiens OX=9606 GN=HSPA1A PE=1 SV=1	AGLNVLRIINEPTAAAI/2	['MSFragger', 'Comet', 'Sage']	[0.0005844535359438, 0.0001774622892635, 0.0003258390355164]	[1.3491238399007188, 1.210359549440979, 1.048712806142385]	[0.0024498872124205, 0.0002169209234615, 0.0010510052228856]	0.869462	0.124558	1	3	0.000177462	0.000216921	1.34912	0	NA	2	0	0	0	1	1	0	0	0	0	0	0	0	0	0	0	0	0	0	0	0	0	0	0	0	0	0	2	0
AGLNVLRIINEPTAAAIA	18	FALSE	sp|P0DMV8|HS71A_HUMAN;sp|P0DMV9|HS71B_HUMAN;sp|P11142|HSP7C_HUMAN;sp|P17066|HSP76_HUMAN;sp|P34931|HS71L_HUMAN	HSPA1A;HSPA1B;HSPA8;HSPA6;HSPA1L	HUMAN	Heat shock 70 kDa protein 1A OS=Homo sapiens OX=9606 GN=HSPA1A PE=1 SV=1	AGLNVLRIINEPTAAAIA/2	['MSFragger', 'Comet', 'Sage', 'PEAKS']	[0.0006543334721313, 0.0003213023455071, 0.0006138735420503, 8.592541673827119e-05]	[1.2795183358377404, 0.9656083898430116, 0.9510348662116912, 4.357667028130662]	[0.0037435862819645, 0.000974163484168, 0.0025475066645343, 3.959862911047423e-05]	0.769164	0.0168775	1	4	8.59254e-05	3.95986e-05	4.35767	0	NA	3	0	0	0	1	0	1	0	0	0	0	0	0	1	0	0	0	0	0	0	0	0	0	0	0	0	0	2	1
AGLQFPVGR	9	TRUE	sp|P04908|H2A1B_HUMAN;sp|P0C0S5|H2AZ_HUMAN;sp|P0C0S8|H2A1_HUMAN;sp|P16104|H2AX_HUMAN;sp|P20671|H2A1D_HUMAN;sp|Q16777|H2A2C_HUMAN;sp|Q6FI13|H2A2A_HUMAN;sp|Q71UI9|H2AV_HUMAN;sp|Q7L7L0|H2A3_HUMAN;sp|Q8IUE6|H2A2B_HUMAN;sp|Q93077|H2A1C_HUMAN;sp|Q96KK5|H2A1H_HUMAN;sp|Q96QV6|H2A1A_HUMAN;sp|Q99878|H2A1J_HUMAN;sp|Q9BTM1|H2AJ_HUMAN	H2AC8;H2AZ1;H2AC17;H2AX;H2AC7;H2AC20;H2AC19;H2AZ2;H2AC25;H2AC21;H2AC6;H2AC12;H2AC1;H2AC14;H2AJ	HUMAN	Histone H2A type 1-B/E OS=Homo sapiens OX=9606 GN=H2AC8 PE=1 SV=2	AGLQFPVGR/2	['MSFragger', 'Comet', 'Sage', 'PEAKS']	[0.0005456281544127, 0.0035890767230169, 0.0010820754206568, 8.592541673827119e-05]	[1.4317724959028584, 0.5759731668935231, 0.8472807941105145, 3.791642830415382]	[0.0015499920871373, 0.0216614060123318, 0.0071655436656295, 0.0001909669509571]	0.974031	0.00794909	1	4	8.59254e-05	0.000190967	3.79164	0	NA	41	6	3	5	0	0	0	3	2	3	5	2	4	0	1	0	0	3	3	0	0	1	14	8	11	6	1	0	1
AGNKLAMQEFMILPVG	16	FALSE	sp|P06733|ENOA_HUMAN;sp|P09104|ENOG_HUMAN;sp|P13929|ENOB_HUMAN	ENO1;ENO2;ENO3	HUMAN	Alpha-enolase OS=Homo sapiens OX=9606 GN=ENO1 PE=1 SV=2	AGNKLAMQEFMILPVG/2;AGNKLAM[UNIMOD:Oxidation]QEFM[UNIMOD:Oxidation]ILPVG/2;AGNKLAMQEFM[UNIMOD:Oxidation]ILPVG/2	['MSFragger', 'Comet', 'Sage', 'PEAKS']	[0.0001288161793121, 0.0003213023455071, 0.0001868984207083, 8.592541673827119e-05]	[2.020640041299272, 0.9954122561799325, 1.1069670376236982, 5.349202861449714]	[7.825283532921724e-05, 0.000799256144562, 0.0006428622582218, 2.351685486406185e-06]	0.960032	0.585727	3	4	8.59254e-05	2.35169e-06	5.3492	0	NA	7	0	0	0	1	1	1	0	0	0	0	0	0	4	0	0	0	0	0	0	0	0	0	0	0	0	0	3	4
AGNPQGPSPQ	10	TRUE	sp|P04280|PRP1_HUMAN	PRB1	HUMAN	Basic salivary proline-rich protein 1 OS=Homo sapiens OX=9606 GN=PRB1 PE=1 SV=3	AGNPQGPSPQ/2	['Sage']	[0.0020377733598409]	[0.7869600808063233]	[0.0129406383539166]	0.771308	1.89485	1	1	0.00203777	0.0129406	0.78696	0	NA	2	0	0	0	0	0	0	0	0	0	0	0	0	0	0	0	0	0	0	0	0	2	0	0	0	0	2	0	0
AGNRMLAQQAVKRTAH	16	FALSE	sp|P04844|RPN2_HUMAN	RPN2	HUMAN	Dolichyl-diphosphooligosaccharide--protein glycosyltransferase subunit 2 OS=Homo sapiens OX=9606 GN=RPN2 PE=1 SV=3	AGNRMLAQQAVKRTAH/3;AGNRM[UNIMOD:Oxidation]LAQQAVKRTAH/3	['MSFragger', 'Comet', 'Sage', 'PEAKS']	[0.0001288161793121, 0.0001774622892635, 0.0001868984207083, 8.592541673827119e-05]	[3.876153636125387, 1.7402314523041704, 2.219420891234916, 6.356678335122224]	[4.290044510645513e-09, 6.222290800166086e-06, 1.7440482101155191e-06, 1.326809490207271e-07]	0.794133	0.4421	2	4	8.59254e-05	4.29004e-09	6.35668	0	NA	5	0	0	0	1	0	0	0	0	0	0	0	0	2	1	1	0	0	0	0	0	0	0	0	0	0	0	1	4
AGPESDAQY	9	TRUE	sp|Q96IX5|ATPMK_HUMAN	ATP5MK	HUMAN	ATP synthase membrane subunit K, mitochondrial OS=Homo sapiens OX=9606 GN=ATP5MK PE=1 SV=1	AGPESDAQY/1	['MSFragger', 'Comet', 'Sage', 'PEAKS']	[0.0001791312136139, 0.0015113681167039, 0.0001868984207083, 0.000223164472216]	[1.7923350309553827, 0.7164697516621376, 1.1647430646239998, 3.2229915575288697]	[0.0002514888690609, 0.0058158135400456, 0.0004096760910837, 0.000774460159898]	0.990805	0.0104891	1	4	0.000179131	0.000251489	3.22299	0	NA	17	0	0	0	1	1	1	0	0	0	0	0	0	2	2	2	2	1	2	1	1	1	0	0	0	5	3	3	6
AGPIRAFVVPHSH	13	FALSE	sp|Q9Y2E5|MA2B2_HUMAN	MAN2B2	HUMAN	Epididymis-specific alpha-mannosidase OS=Homo sapiens OX=9606 GN=MAN2B2 PE=1 SV=4	AGPIRAFVVPHSH/3	['MSFragger', 'Comet', 'Sage', 'PEAKS']	[0.0001288161793121, 0.0001774622892635, 0.0001868984207083, 8.592541673827119e-05]	[2.676964003057838, 1.538814051889412, 1.744758572935706, 5.568550909093564]	[2.453376481234177e-06, 2.4344912644662344e-05, 1.816766247693534e-05, 1.257631526850746e-06]	0.934836	0.979105	1	4	8.59254e-05	1.25763e-06	5.56855	0	NA	7	0	0	0	1	0	1	0	0	0	0	0	0	1	1	1	0	0	0	1	0	1	0	0	0	0	2	2	3
AGPIRAFVVPHSHMD	15	FALSE	sp|Q9Y2E5|MA2B2_HUMAN	MAN2B2	HUMAN	Epididymis-specific alpha-mannosidase OS=Homo sapiens OX=9606 GN=MAN2B2 PE=1 SV=4	AGPIRAFVVPHSHM[UNIMOD:Oxidation]D/3	['MSFragger', 'Comet', 'Sage', 'PEAKS']	[0.000623014142421, 0.0005058168942842, 0.0001868984207083, 0.0003757279729475]	[1.313592882343961, 0.8871477912905109, 1.140200250192233, 2.9101830318907598]	[0.0030264903286433, 0.0016909702201355, 0.0004934215851956, 0.0015722038946525]	0.962103	0.111364	1	4	0.000186898	0.000493422	2.91018	0	NA	3	0	0	0	0	2	0	0	0	0	0	0	0	0	0	0	0	0	0	0	0	1	0	0	0	0	1	2	0
AGPPAAAEV	9	TRUE	sp|O75179|ANR17_HUMAN	ANKRD17	HUMAN	Ankyrin repeat domain-containing protein 17 OS=Homo sapiens OX=9606 GN=ANKRD17 PE=1 SV=3	AGPPAAAEV/1	['MSFragger']	[0.0057013535274404]	[0.8538863230916716]	[0.0507810439912619]	0.756001	0.007118	1	1	0.00570135	0.050781	0.853886	0	NA	2	0	0	0	0	0	0	0	0	0	0	0	0	0	1	1	0	0	0	0	0	0	0	0	0	0	0	0	2
AGPPESLGV	9	TRUE	sp|Q9Y618|NCOR2_HUMAN	NCOR2	HUMAN	Nuclear receptor corepressor 2 OS=Homo sapiens OX=9606 GN=NCOR2 PE=1 SV=3	AGPPESLGV/1	['MSFragger', 'Comet', 'Sage']	[0.0023280003962553, 0.0058086939960957, 0.0060651691973062]	[1.0343631024356046, 0.5128842741541088, 0.6340725615981858]	[0.0182781384831646, 0.0412761497492041, 0.0606707860584994]	0.886369	0.0369675	1	3	0.002328	0.0182781	1.03436	0	NA	6	0	0	0	1	1	0	0	0	0	0	0	0	0	1	1	1	0	0	0	1	0	0	0	0	1	1	2	2
AGSEYLKL	8	TRUE	O15371|EIF3D_HUMAN	EIF3D	HUMAN	Eukaryotic translation initiation factor 3 subunit D OS=Homo sapiens OX=9606 GN=EIF3D PE=1 SV=1	AGSEYLKL/1	['PEAKS']	[0.0091454120516207]	[1.1547026012981296]	[0.1939950298274296]	0.899832	15.2541	1	1	0.00914541	0.193995	1.1547	0	NA	1	0	0	0	0	0	0	0	0	0	0	0	0	1	0	0	0	0	0	0	0	0	0	0	0	0	0	0	1
AGSGIYHV	8	TRUE	Q6V1X1|DPP8_HUMAN	DPP8	HUMAN	Dipeptidyl peptidase 8 OS=Homo sapiens OX=9606 GN=DPP8 PE=1 SV=1	AGSGIYHV/1	['PEAKS']	[0.0004792427963817]	[2.5572773637552846]	[0.0041981575721289]	0.85698	10.2733	1	1	0.000479243	0.00419816	2.55728	0	NA	1	0	0	0	0	0	0	0	0	0	0	0	0	1	0	0	0	0	0	0	0	0	0	0	0	0	0	0	1
AGSLDISKSLIRNPA	15	FALSE	sp|Q5FWE3|PRRT3_HUMAN	PRRT3	HUMAN	Proline-rich transmembrane protein 3 OS=Homo sapiens OX=9606 GN=PRRT3 PE=1 SV=3	AGSLDISKSLIRNPA/3;AGSLDISKSLIRNPA/2	['MSFragger', 'Comet', 'Sage', 'PEAKS']	[0.0001288161793121, 0.0001774622892635, 0.0001868984207083, 8.592541673827119e-05]	[2.4732862890305216, 1.4222742041059444, 1.6982694825566669, 4.5776855986776495]	[7.207726678417507e-06, 5.347534694023421e-05, 2.2944655430764783e-05, 2.1209099302038228e-05]	0.927405	0.119218	2	4	8.59254e-05	7.20773e-06	4.57769	0	NA	27	0	0	0	4	2	4	0	0	0	0	0	0	3	1	1	1	2	1	4	2	2	0	0	0	4	8	10	5
AGSVFRAHVKHRKG	14	FALSE	sp|P62917|RL8_HUMAN	RPL8	HUMAN	Large ribosomal subunit protein uL2 OS=Homo sapiens OX=9606 GN=RPL8 PE=1 SV=2	AGSVFRAHVKHRKG/3	['MSFragger', 'Comet', 'Sage', 'PEAKS']	[0.0001791312136139, 0.0001774622892635, 0.0001868984207083, 8.592541673827119e-05]	[1.6659006591068424, 1.249533156750659, 1.2385735989182536, 5.131313051921712]	[0.0004718420106439, 0.0001686313794322, 0.0002463381174932, 4.378855136183289e-06]	0.8128	0.362578	1	4	8.59254e-05	4.37886e-06	5.13131	0	NA	6	0	0	0	1	1	1	0	0	0	0	0	0	1	1	1	0	0	0	0	0	0	0	0	0	0	0	3	3
AGVEPVF	7	FALSE	Q8TBH0|ARRD2_HUMAN	ARRDC2	HUMAN	Arrestin domain-containing protein 2 OS=Homo sapiens OX=9606 GN=ARRDC2 PE=1 SV=2	AGVEPVF/1	['PEAKS']	[0.0051756587202007]	[1.4751230564518074]	[0.1035808458493991]	0.988976	0.404358	1	1	0.00517566	0.103581	1.47512	0	NA	1	0	0	0	0	0	0	0	0	0	0	0	0	0	0	0	0	0	0	0	0	1	0	0	0	0	1	0	0
AGVGVLVWRRRPR	13	FALSE	sp|Q95460|HMR1_HUMAN	MR1	HUMAN	Major histocompatibility complex class I-related gene protein OS=Homo sapiens OX=9606 GN=MR1 PE=1 SV=1	AGVGVLVWRRRPR/3	['MSFragger']	[0.001784308580425]	[1.1009608143334622]	[0.0121884004727404]	0.30925	0.973943	1	1	0.00178431	0.0121884	1.10096	0	NA	3	0	0	0	0	1	0	0	0	0	0	0	0	0	1	0	0	0	0	0	0	1	0	0	0	0	1	1	1
AGYIEDLKKFLKP	13	FALSE	sp|P54709|AT1B3_HUMAN	ATP1B3	HUMAN	Sodium/potassium-transporting ATPase subunit beta-3 OS=Homo sapiens OX=9606 GN=ATP1B3 PE=1 SV=1	AGYIEDLKKFLKP/3	['MSFragger', 'Sage', 'PEAKS']	[0.0005456281544127, 0.0078444190227161, 0.0005858230814294]	[1.3875520555856695, 0.6057451968721722, 2.3018080483512486]	[0.0019701123391802, 0.0781880976403972, 0.0099744020296175]	-0.226235	0.258577	1	3	0.000545628	0.00197011	2.30181	0	NA	4	0	0	0	1	1	1	0	0	0	0	0	0	1	0	0	0	0	0	0	0	0	0	0	0	0	0	3	1
AHAMEEV	7	FALSE	Q07666|KHDR1_HUMAN	KHDRBS1	HUMAN	KH domain-containing, RNA-binding, signal transduction-associated protein 1 OS=Homo sapiens OX=9606 GN=KHDRBS1 PE=1 SV=1	AHAMEEV/1	['PEAKS']	[0.0052780100334448]	[1.4721245768142142]	[0.1042782954236177]	0.957754	8.30933	1	1	0.00527801	0.104278	1.47212	0	NA	1	0	0	0	0	0	0	0	0	0	0	0	0	0	1	0	0	0	0	0	0	0	0	0	0	0	0	0	1
AHASTSAMADRINIK	15	FALSE	sp|Q9UBR2|CATZ_HUMAN	CTSZ	HUMAN	Cathepsin Z OS=Homo sapiens OX=9606 GN=CTSZ PE=1 SV=1	AHASTSAMADRINIK/2	['MSFragger', 'Comet', 'Sage', 'PEAKS']	[0.0001288161793121, 0.0003213023455071, 0.0001868984207083, 8.592541673827119e-05]	[2.062197799520617, 0.9543612547876076, 1.2726869342605345, 4.712355689687265]	[6.297684141394926e-05, 0.0010518311142845, 0.000199608041459, 1.4457107769966976e-05]	0.633538	0.0894477	1	4	8.59254e-05	1.44571e-05	4.71236	0	NA	1	0	0	0	0	0	0	0	0	0	0	0	0	1	0	0	0	0	0	0	0	0	0	0	0	0	0	0	1
AHDEIIPMSIRKGK	14	FALSE	sp|Q14165|MLEC_HUMAN	MLEC	HUMAN	Malectin OS=Homo sapiens OX=9606 GN=MLEC PE=1 SV=1	AHDEIIPMSIRKGK/3	['MSFragger', 'Comet', 'Sage', 'PEAKS']	[0.0003296793867963, 0.0041923426608748, 0.0001868984207083, 8.592541673827119e-05]	[1.5434726181558058, 0.5568945638773158, 1.2010262299993892, 3.6435919422880354]	[0.0008730469331712, 0.0262856641839625, 0.0003160374699369, 0.0002824094832944]	0.58455	2.01322	1	4	8.59254e-05	0.000282409	3.64359	0	NA	1	0	0	0	0	0	0	0	0	0	0	0	0	0	1	0	0	0	0	0	0	0	0	0	0	0	0	0	1
AHDEIIPMSIRKGKL	15	FALSE	sp|Q14165|MLEC_HUMAN	MLEC	HUMAN	Malectin OS=Homo sapiens OX=9606 GN=MLEC PE=1 SV=1	AHDEIIPMSIRKGKL/3	['MSFragger', 'Comet', 'Sage', 'PEAKS']	[0.0001288161793121, 0.0001774622892635, 0.0001868984207083, 8.592541673827119e-05]	[2.1437390205428786, 1.5150215280465404, 1.440497365321081, 4.841856524677745]	[4.105291208204148e-05, 2.8601455673783665e-05, 8.255026028993277e-05, 9.996446514263029e-06]	0.687586	2.36331	1	4	8.59254e-05	9.99645e-06	4.84186	0	NA	3	0	0	0	0	0	0	0	0	0	0	0	0	2	1	0	0	0	0	0	0	0	0	0	0	0	0	0	3
AHDEIIPMSIRKGKLS	16	FALSE	sp|Q14165|MLEC_HUMAN	MLEC	HUMAN	Malectin OS=Homo sapiens OX=9606 GN=MLEC PE=1 SV=1	AHDEIIPMSIRKGKLS/3;AHDEIIPMSIRKGKLS/2	['MSFragger', 'Comet', 'Sage', 'PEAKS']	[0.0001791312136139, 0.0001774622892635, 0.0001868984207083, 8.592541673827119e-05]	[1.835020413519304, 1.5849397812128003, 1.3311059222926789, 5.290655549899474]	[0.0002031644753822, 1.7803391571896624e-05, 0.0001435058080559, 2.779258260161964e-06]	0.539305	2.25496	2	4	8.59254e-05	2.77926e-06	5.29066	0	NA	8	0	0	0	0	0	0	0	0	0	0	0	0	1	3	4	0	0	0	0	0	0	0	0	0	0	0	0	8
AHHAAGQAGNEAGRFG	16	FALSE	sp|Q6UWP8|SBSN_HUMAN	SBSN	HUMAN	Suprabasin OS=Homo sapiens OX=9606 GN=SBSN PE=1 SV=2	AHHAAGQAGNEAGRFG/3	['MSFragger', 'Comet', 'Sage', 'PEAKS']	[0.0001288161793121, 0.0003213023455071, 0.0001868984207083, 8.592541673827119e-05]	[2.1895152147763826, 1.0484901744855857, 1.441703439170083, 5.498970087084804]	[3.226250622084299e-05, 0.0005744699889154, 8.206521007243641e-05, 1.5338511155112118e-06]	0.655022	0.0418974	1	4	8.59254e-05	1.53385e-06	5.49897	0	NA	1	0	0	0	0	0	0	0	1	0	0	0	0	0	0	0	0	0	0	0	0	0	0	1	0	0	0	0	0
AHLGTALKANPFGGASHAK	19	FALSE	sp|P62266|RS23_HUMAN	RPS23	HUMAN	Small ribosomal subunit protein uS12 OS=Homo sapiens OX=9606 GN=RPS23 PE=1 SV=3	AHLGTALKANPFGGASHAK/3	['MSFragger', 'Comet', 'Sage', 'PEAKS']	[0.0001288161793121, 0.0001774622892635, 0.0001868984207083, 8.592541673827119e-05]	[3.0779976839491168, 1.823641614823828, 1.7541428569504112, 5.5806319604956025]	[2.936853560778949e-07, 3.770489242358503e-06, 1.7330795090188314e-05, 1.2150146961209764e-06]	0.401855	0.0751354	1	4	8.59254e-05	2.93685e-07	5.58063	0	NA	12	0	0	0	2	0	2	0	0	0	0	0	0	1	1	2	0	0	0	1	1	2	0	0	0	0	4	4	4
AHLQGGAKRVIIS	13	FALSE	sp|P04406|G3P_HUMAN	GAPDH	HUMAN	Glyceraldehyde-3-phosphate dehydrogenase OS=Homo sapiens OX=9606 GN=GAPDH PE=1 SV=3	AHLQGGAKRVIIS/3	['MSFragger', 'Comet', 'Sage']	[0.0001791312136139, 0.0003213023455071, 0.0015179272441769]	[1.8052346845347236, 1.0760028173568064, 0.8249151131168176]	[0.0002358314728806, 0.0004880549875172, 0.0089471262228391]	-0.0551474	0.158379	1	3	0.000179131	0.000235831	1.80523	0	NA	1	0	0	0	0	0	0	0	1	0	0	0	0	0	0	0	0	0	0	0	0	0	0	1	0	0	0	0	0
AHPPLLVL	8	TRUE	sp|Q9NQ55|SSF1_HUMAN	PPAN	HUMAN	Suppressor of SWI4 1 homolog OS=Homo sapiens OX=9606 GN=PPAN PE=1 SV=1	AHPPLLVL/2;AHPPLLVL/1	['MSFragger', 'Comet', 'Sage', 'PEAKS']	[0.0005844535359438, 0.0005058168942842, 0.0002575328354365, 8.592541673827119e-05]	[1.3549087373383089, 0.8451946847150764, 1.088214088633733, 4.796024886453839]	[0.0023692383357627, 0.0022897085209022, 0.0007505958354588, 1.1391216640330144e-05]	0.974591	0.854853	2	4	8.59254e-05	1.13912e-05	4.79602	0	NA	110	1	1	3	6	6	7	3	3	4	4	6	4	6	8	7	7	9	5	8	7	5	5	10	14	21	20	19	21
AIAAKEKDIQEESTFSS	17	FALSE	sp|P42704|LPPRC_HUMAN	LRPPRC	HUMAN	Leucine-rich PPR motif-containing protein, mitochondrial OS=Homo sapiens OX=9606 GN=LRPPRC PE=1 SV=3	AIAAKEKDIQEESTFSS/2	['MSFragger', 'Comet', 'Sage', 'PEAKS']	[0.0001288161793121, 0.0001774622892635, 0.0001868984207083, 8.592541673827119e-05]	[3.478315720797703, 2.1118273658262177, 1.4190048947044775, 5.185094348768463]	[3.528424682625925e-08, 6.679500506051771e-07, 9.171044864660178e-05, 3.756016450957544e-06]	0.846717	3.10578	1	4	8.59254e-05	3.52842e-08	5.18509	0	NA	11	0	0	0	1	1	2	0	0	0	0	0	0	1	2	2	0	0	0	1	0	1	0	0	0	0	2	4	5
AIAEELAPER	10	TRUE	sp|Q93088|BHMT1_HUMAN;sp|Q9H2M3|BHMT2_HUMAN	BHMT;BHMT2	HUMAN	Betaine--homocysteine S-methyltransferase 1 OS=Homo sapiens OX=9606 GN=BHMT PE=1 SV=2	AIAEELAPER/2	['Comet', 'Sage']	[0.005204280155642, 0.0080368798955613]	[0.5320966668197177, 0.6045407448152904]	[0.0338458850409764, 0.0790072840342974]	0.922946	1.18062	1	2	0.00520428	0.0338459	0.604541	1	['RPQIHGYDL(1)']	4	0	0	2	0	0	0	1	0	0	1	0	0	0	0	0	0	0	0	0	0	0	2	1	1	0	0	0	0
AIANAISVV	9	TRUE	O95071|UBR5_HUMAN	UBR5	HUMAN	E3 ubiquitin-protein ligase UBR5 OS=Homo sapiens OX=9606 GN=UBR5 PE=1 SV=2	AIANAISVV/1	['PEAKS']	[0.002196112880202]	[1.8929320384062267]	[0.0364647945244327]	0.918516	0.432351	1	1	0.00219611	0.0364648	1.89293	0	NA	1	0	0	0	0	0	0	0	0	0	0	0	0	1	0	0	0	0	0	0	0	0	0	0	0	0	0	0	1
AIAPIIAAV	9	TRUE	sp|Q9BQ52|RNZ2_HUMAN	ELAC2	HUMAN	Zinc phosphodiesterase ELAC protein 2 OS=Homo sapiens OX=9606 GN=ELAC2 PE=1 SV=2	AIAPIIAAV/1	['MSFragger', 'Comet', 'Sage', 'PEAKS']	[0.0020444671607462, 0.0027005130974885, 0.001639008399918, 0.0003757279729475]	[1.0768047660173146, 0.6017142674223735, 0.8151818189996409, 2.6003292993505043]	[0.0141605244718682, 0.0166676394287562, 0.0098406786399317, 0.0036682367344366]	0.922823	0.283717	1	4	0.000375728	0.00366824	2.60033	0	NA	33	1	1	1	2	2	2	2	1	1	2	1	2	3	3	2	1	1	1	2	1	1	3	4	5	3	4	6	8
AIATELAQA	9	TRUE	sp|Q86Y56|DAAF5_HUMAN	DNAAF5	HUMAN	Dynein axonemal assembly factor 5 OS=Homo sapiens OX=9606 GN=DNAAF5 PE=1 SV=4	AIATELAQA/1	['MSFragger', 'Comet', 'Sage', 'PEAKS']	[0.0063342956866462, 0.0063741683338761, 0.0020377733598409, 0.0004357841001058]	[0.8366841929305159, 0.496496140887005, 0.7910531978060943, 2.572106405764746]	[0.0562700061081445, 0.04898350993815, 0.0124364865252809, 0.0040057926861116]	0.89171	1.57937	1	4	0.000435784	0.00400579	2.57211	0	NA	9	0	0	0	2	0	3	0	0	0	0	0	0	1	1	2	0	0	0	0	0	0	0	0	0	0	0	5	4
AIAYILQGV	9	TRUE	Q7RTN6|STRAA_HUMAN	STRADA	HUMAN	STE20-related kinase adapter protein alpha OS=Homo sapiens OX=9606 GN=STRADA PE=1 SV=1	AIAYILQGV/1	['PEAKS']	[0.0039705648790301]	[1.5908411349351044]	[0.0790938986787219]	0.816722	0.407762	1	1	0.00397056	0.0790939	1.59084	0	NA	1	0	0	0	0	0	0	0	0	0	0	0	0	1	0	0	0	0	0	0	0	0	0	0	0	0	0	0	1
AIDAALTSV	9	TRUE	sp|Q8TEM1|PO210_HUMAN	NUP210	HUMAN	Nuclear pore membrane glycoprotein 210 OS=Homo sapiens OX=9606 GN=NUP210 PE=1 SV=3	AIDAALTSV/1	['MSFragger', 'Comet', 'Sage', 'PEAKS']	[0.0071622308865909, 0.0041923426608748, 0.0008414675193537, 0.0003757279729475]	[0.8093672996462792, 0.5546509567803066, 0.8811700850594728, 2.6002387680794588]	[0.066366771702411, 0.0268912826913294, 0.0050901426963025, 0.0036692630224169]	0.971797	0.266078	1	4	0.000375728	0.00366926	2.60024	0	NA	13	0	0	0	1	1	2	0	0	0	0	0	0	1	2	1	1	1	0	1	1	1	0	0	0	2	3	4	4
AIDPHLLLSV	10	TRUE	sp|Q29RF7|PDS5A_HUMAN	PDS5A	HUMAN	Sister chromatid cohesion protein PDS5 homolog A OS=Homo sapiens OX=9606 GN=PDS5A PE=1 SV=1	AIDPHLLLSV/2	['MSFragger', 'Comet', 'Sage', 'PEAKS']	[0.0001791312136139, 0.0005058168942842, 0.0001868984207083, 0.0008115001159285]	[1.6739069697729478, 0.8493362134764056, 1.343134694614471, 2.2422007140150098]	[0.0004533225359636, 0.0022222462703423, 0.0001346059499245, 0.0122730046804212]	0.957845	0.141176	1	4	0.000179131	0.000134606	2.2422	0	NA	5	0	0	0	2	1	0	0	0	0	0	0	0	0	0	0	0	0	0	0	1	1	0	0	0	0	2	3	0
AIDVVPPNV	9	TRUE	sp|O15519|CFLAR_HUMAN	CFLAR	HUMAN	CASP8 and FADD-like apoptosis regulator OS=Homo sapiens OX=9606 GN=CFLAR PE=1 SV=1	AIDVVPPNV/1	['MSFragger', 'Comet', 'Sage', 'PEAKS']	[0.0032476836374056, 0.0017331022530329, 0.0024237239806102, 8.592541673827119e-05]	[0.9839667244215076, 0.6799170077300996, 0.7556581231491661, 3.5704092122060045]	[0.0244487603760079, 0.0078268386112999, 0.0176120476826017, 0.0003405470225036]	0.990059	0.232057	1	4	8.59254e-05	0.000340547	3.57041	0	NA	11	0	0	0	1	1	1	0	0	0	1	0	0	1	1	1	0	0	1	1	1	1	0	0	1	1	3	3	3
AIDYGIK	7	FALSE	Q92930|RAB8B_HUMAN	RAB8B	HUMAN	Ras-related protein Rab-8B OS=Homo sapiens OX=9606 GN=RAB8B PE=1 SV=2	AIDYGIK/1	['PEAKS']	[0.0039705648790301]	[1.594265883281802]	[0.0784458921559535]	0.943909	0.573252	1	1	0.00397056	0.0784459	1.59427	0	NA	1	0	0	0	0	0	0	0	0	0	0	0	0	0	0	0	0	0	1	0	0	0	0	0	0	1	0	0	0
AIEEQLQLER	10	TRUE	sp|Q9BT92|TCHP_HUMAN	TCHP	HUMAN	Trichoplein keratin filament-binding protein OS=Homo sapiens OX=9606 GN=TCHP PE=1 SV=1	AIEEQLQLER/2	['Comet', 'Sage']	[0.0070193145845758, 0.0085875156965204]	[0.4845225774789192, 0.596134265670924]	[0.0555232440603242, 0.0849106092508522]	0.780281	1.18372	1	2	0.00701931	0.0555232	0.596134	0	NA	1	0	0	0	0	0	0	1	0	0	0	0	0	0	0	0	0	0	0	0	0	0	0	1	0	0	0	0	0
AIEINPDSAQPYK	13	FALSE	sp|P50502|F10A1_HUMAN;sp|Q8IZP2|ST134_HUMAN;sp|Q8NFI4|F10A5_HUMAN	ST13;ST13P4;ST13P5	HUMAN	Hsc70-interacting protein OS=Homo sapiens OX=9606 GN=ST13 PE=1 SV=2	AIEINPDSAQPYK/2	['MSFragger', 'Comet', 'Sage', 'PEAKS']	[0.0001288161793121, 0.0005058168942842, 0.0001868984207083, 8.592541673827119e-05]	[2.0252139079661227, 0.8951735910180373, 1.70998339424932, 4.61147291507384]	[7.640751693590053e-05, 0.0015960887358052, 2.163458427617746e-05, 1.926583975423042e-05]	0.887199	0.741363	1	4	8.59254e-05	1.92658e-05	4.61147	0	NA	11	0	0	0	2	0	1	0	0	0	0	0	0	2	2	4	0	0	0	0	0	0	0	0	0	0	0	3	8
AIFLFVDKTVPQSS	14	FALSE	sp|P60520|GBRL2_HUMAN	GABARAPL2	HUMAN	Gamma-aminobutyric acid receptor-associated protein-like 2 OS=Homo sapiens OX=9606 GN=GABARAPL2 PE=1 SV=1	AIFLFVDKTVPQSS/2	['MSFragger', 'Comet', 'Sage', 'PEAKS']	[0.0001288161793121, 0.0001774622892635, 0.0001868984207083, 8.592541673827119e-05]	[2.843591659277557, 1.285401736924362, 1.5482475571083754, 5.782823291027606]	[1.0156626822059823e-06, 0.0001333271769266, 4.856485191929351e-05, 6.823459754587312e-07]	0.968935	0.0107887	1	4	8.59254e-05	6.82346e-07	5.78282	0	NA	8	0	0	0	1	0	2	0	0	0	0	0	0	1	1	1	0	0	0	1	1	0	0	0	0	0	2	3	3
AIFLFVDKTVPQSSL	15	FALSE	sp|P60520|GBRL2_HUMAN	GABARAPL2	HUMAN	Gamma-aminobutyric acid receptor-associated protein-like 2 OS=Homo sapiens OX=9606 GN=GABARAPL2 PE=1 SV=1	AIFLFVDKTVPQSSL/2	['MSFragger', 'Comet', 'Sage', 'PEAKS']	[0.0001791312136139, 0.0001774622892635, 0.0003258390355164, 8.592541673827119e-05]	[1.7726439194467387, 1.137503847484239, 1.067833166398818, 5.353579435723153]	[0.0002773600054822, 0.0003400228884701, 0.0008915682819563, 2.3225006309820383e-06]	0.956055	0.0652816	1	4	8.59254e-05	2.3225e-06	5.35358	0	NA	2	0	0	0	0	0	0	0	0	0	0	0	0	2	0	0	0	0	0	0	0	0	0	0	0	0	0	0	2
AIFQQPPVGV	10	TRUE	sp|Q7L2E3|DHX30_HUMAN	DHX30	HUMAN	ATP-dependent RNA helicase DHX30 OS=Homo sapiens OX=9606 GN=DHX30 PE=1 SV=1	AIFQQPPVGV/1	['MSFragger', 'Comet', 'Sage', 'PEAKS']	[0.000999500249875, 0.0030205076572518, 0.0003258390355164, 0.000223164472216]	[1.1668181690712154, 0.5910195122897011, 1.0543241695535202, 3.386289729446965]	[0.0079419719911895, 0.0185900527469933, 0.0010011728635765, 0.0005325250052911]	0.933568	0.101493	1	4	0.000223164	0.000532525	3.38629	0	NA	7	0	0	0	1	0	0	0	0	0	0	0	0	2	1	2	0	0	0	1	0	0	0	0	0	0	1	1	5
AIFTAGHLIGL	11	TRUE	sp|Q9H5I5|PIEZ2_HUMAN	PIEZO2	HUMAN	Piezo-type mechanosensitive ion channel component 2 OS=Homo sapiens OX=9606 GN=PIEZO2 PE=1 SV=2	AIFTAGHLIGL/2	['MSFragger', 'Comet', 'Sage', 'PEAKS']	[0.0001288161793121, 0.0003213023455071, 0.0001868984207083, 8.592541673827119e-05]	[1.9590784540395647, 1.0329523901697362, 1.1880906663581938, 4.252750788530766]	[0.000107761328036, 0.0006310790697975, 0.0003459250795105, 5.326095965231085e-05]	0.832355	0.415204	1	4	8.59254e-05	5.3261e-05	4.25275	0	NA	6	0	0	0	1	1	1	0	0	0	0	0	0	1	1	0	0	0	0	0	1	0	0	0	0	0	1	3	2
AIIDGKIFCV	10	TRUE	sp|P60510|PP4C_HUMAN	PPP4C	HUMAN	Serine/threonine-protein phosphatase 4 catalytic subunit OS=Homo sapiens OX=9606 GN=PPP4C PE=1 SV=1	AIIDGKIFC[UNIMOD:Cysteinylation]V/3;AIIDGKIFC[UNIMOD:Cysteinylation]V/1;AIIDGKIFC[UNIMOD:Cysteinylation]V/2	['MSFragger', 'Comet', 'Sage', 'PEAKS']	[0.0001288161793121, 0.0001774622892635, 0.0001868984207083, 8.592541673827119e-05]	[1.860620053217458, 1.3389010161325092, 1.535304041354124, 3.922250512543069]	[0.0001785422583748, 9.34692684523795e-05, 5.178515388293015e-05, 0.0001338844360568]	0.956674	0.272091	3	4	8.59254e-05	5.17852e-05	3.92225	0	NA	35	1	1	1	1	2	3	2	1	1	2	1	2	1	1	2	2	3	3	2	1	2	3	4	5	8	5	6	4
AIIEHLYRV	9	TRUE	sp|Q8WZ64|ARAP2_HUMAN	ARAP2	HUMAN	Arf-GAP with Rho-GAP domain, ANK repeat and PH domain-containing protein 2 OS=Homo sapiens OX=9606 GN=ARAP2 PE=1 SV=3	AIIEHLYRV/2	['MSFragger', 'Comet', 'Sage', 'PEAKS']	[0.0001288161793121, 0.0005058168942842, 0.0001868984207083, 8.592541673827119e-05]	[1.9064476082084685, 0.9204836583563208, 1.2692591292336206, 3.772644562643303]	[0.0001413384837584, 0.0013323496043864, 0.0002037399246768, 0.0002009543589349]	0.963361	1.43162	1	4	8.59254e-05	0.000141338	3.77264	0	NA	9	0	0	0	0	1	1	0	0	0	0	0	0	1	1	1	0	0	1	1	2	0	0	0	0	1	3	2	3
AIIESTPEL	9	TRUE	sp|O60271|JIP4_HUMAN	SPAG9	HUMAN	C-Jun-amino-terminal kinase-interacting protein 4 OS=Homo sapiens OX=9606 GN=SPAG9 PE=1 SV=4	AIIESTPEL/1	['MSFragger', 'Comet', 'Sage', 'PEAKS']	[0.0006543334721313, 0.002423975319524, 0.0006472111084961, 0.0003757279729475]	[1.2673711447156395, 0.6185814570496282, 0.9000483975589262, 2.6135942280618405]	[0.0040480755405728, 0.0140348403489694, 0.004205631066675, 0.0035215900076638]	0.93133	0.15573	1	4	0.000375728	0.00352159	2.61359	0	NA	22	0	0	0	3	1	2	0	0	0	1	0	0	2	2	3	1	1	0	2	2	2	0	0	1	2	6	6	7
AIIGGTFTV	9	TRUE	sp|Q969X5|ERGI1_HUMAN	ERGIC1	HUMAN	Endoplasmic reticulum-Golgi intermediate compartment protein 1 OS=Homo sapiens OX=9606 GN=ERGIC1 PE=1 SV=1	AIIGGTFTV/1	['MSFragger', 'Comet', 'Sage', 'PEAKS']	[0.0013612109332462, 0.0027005130974885, 0.0006472111084961, 0.0006413994169096]	[1.1426401882461816, 0.6070578414734469, 0.8974060526934482, 2.292219357779101]	[0.009323393801802, 0.0157821796319898, 0.0043191920531832, 0.0103143960461274]	0.965697	0.140403	1	4	0.000641399	0.00431919	2.29222	0	NA	16	0	0	0	1	1	1	0	0	0	1	1	0	2	1	1	1	1	2	1	1	1	0	0	2	4	3	3	4
AIKDSTM	7	FALSE	sp|P78346|RPP30_HUMAN	RPP30	HUMAN	Ribonuclease P protein subunit p30 OS=Homo sapiens OX=9606 GN=RPP30 PE=1 SV=1	AIKDSTM/1	['Comet', 'Sage']	[0.0070193145845758, 0.0033327246165084]	[0.4845961434000607, 0.7177514747137811]	[0.05548055940624, 0.0259294428891952]	0.976695	0.107205	1	2	0.00333272	0.0259294	0.717751	0	NA	3	0	0	0	0	0	0	0	0	0	0	0	0	0	1	2	0	0	0	0	0	0	0	0	0	0	0	0	3
AIKELGDHVTNLRK	14	FALSE	sp|P02794|FRIH_HUMAN	FTH1	HUMAN	Ferritin heavy chain OS=Homo sapiens OX=9606 GN=FTH1 PE=1 SV=2	AIKELGDHVTNLRK/3;AIKELGDHVTNLRK/2	['MSFragger', 'Comet', 'Sage', 'PEAKS']	[0.0001288161793121, 0.0001774622892635, 0.0001868984207083, 8.592541673827119e-05]	[3.3136267002785496, 1.5343829117691938, 2.7461311996111752, 5.67460167065582]	[8.437049116255871e-08, 2.5086971600222847e-05, 1.704167228996222e-07, 9.292339812937322e-07]	0.789798	0.00715145	2	4	8.59254e-05	8.43705e-08	5.6746	0	NA	32	0	1	0	3	3	1	1	1	1	1	1	1	2	2	2	2	1	1	3	3	2	1	3	3	4	8	7	6
AIKELGDHVTNLRKM	15	FALSE	sp|P02794|FRIH_HUMAN	FTH1	HUMAN	Ferritin heavy chain OS=Homo sapiens OX=9606 GN=FTH1 PE=1 SV=2	AIKELGDHVTNLRKM/2;AIKELGDHVTNLRKM[UNIMOD:Oxidation]/3;AIKELGDHVTNLRKM/3	['MSFragger', 'Comet', 'Sage', 'PEAKS']	[0.0001288161793121, 0.0001774622892635, 0.0001868984207083, 8.592541673827119e-05]	[2.445196515192409, 1.28513785497631, 1.691979036374858, 5.165807142127566]	[8.362120074499916e-06, 0.0001335593710617, 2.3680414701297845e-05, 3.9684801174556e-06]	0.601468	1.21853	3	4	8.59254e-05	3.96848e-06	5.16581	0	NA	7	0	0	0	1	0	0	0	0	0	0	0	0	1	2	1	0	0	0	0	1	1	0	0	0	0	2	1	4
AIKELGDHVTNLRKMG	16	FALSE	sp|P02794|FRIH_HUMAN	FTH1	HUMAN	Ferritin heavy chain OS=Homo sapiens OX=9606 GN=FTH1 PE=1 SV=2	AIKELGDHVTNLRKMG/2;AIKELGDHVTNLRKMG/3;AIKELGDHVTNLRKM[UNIMOD:Oxidation]G/3	['MSFragger', 'Comet', 'Sage', 'PEAKS']	[0.0001288161793121, 0.0001774622892635, 0.0001868984207083, 8.592541673827119e-05]	[2.7265646744283254, 1.3273993510737927, 1.9347516730030692, 6.168867897856011]	[1.886934892827693e-06, 0.0001009169030189, 6.979648340451541e-06, 2.2676108859501346e-07]	0.52525	0.000791891	3	4	8.59254e-05	2.26761e-07	6.16887	0	NA	21	0	0	0	2	2	3	0	0	0	0	0	0	5	3	4	0	0	0	0	1	1	0	0	0	0	2	7	12
AIKELGDHVTNLRKMGAP	18	FALSE	sp|P02794|FRIH_HUMAN	FTH1	HUMAN	Ferritin heavy chain OS=Homo sapiens OX=9606 GN=FTH1 PE=1 SV=2	AIKELGDHVTNLRKMGAP/2;AIKELGDHVTNLRKM[UNIMOD:Oxidation]GAP/3;AIKELGDHVTNLRKMGAP/3	['MSFragger', 'Comet', 'Sage', 'PEAKS']	[0.0001288161793121, 0.0001774622892635, 0.0001868984207083, 8.592541673827119e-05]	[2.674138933238296, 1.1900507656234562, 1.495256843694347, 5.635056535413693]	[2.49033308428266e-06, 0.000246556672854, 6.31165734929363e-05, 1.0402398377689829e-06]	0.678024	0.133274	3	4	8.59254e-05	1.04024e-06	5.63506	0	NA	25	0	0	0	1	3	3	0	0	0	0	0	0	5	6	5	0	0	0	0	2	0	0	0	0	0	2	7	16
AIKELGDHVTNLRKMGAPE	19	FALSE	sp|P02794|FRIH_HUMAN	FTH1	HUMAN	Ferritin heavy chain OS=Homo sapiens OX=9606 GN=FTH1 PE=1 SV=2	AIKELGDHVTNLRKM[UNIMOD:Oxidation]GAPE/3;AIKELGDHVTNLRKMGAPE/3	['MSFragger', 'Comet', 'Sage', 'PEAKS']	[0.0001288161793121, 0.0005058168942842, 0.0001868984207083, 8.592541673827119e-05]	[3.295276722928906, 0.871687299201737, 1.882837994173128, 5.393205590868161]	[9.297707994016759e-08, 0.0018906327609241, 9.067841300649776e-06, 2.0742017539624152e-06]	0.859967	0.00298096	2	4	8.59254e-05	9.29771e-08	5.39321	0	NA	31	0	0	0	1	1	3	0	0	0	0	0	0	5	6	5	0	1	2	2	3	2	0	0	0	3	7	5	16
AIKLEQV	7	FALSE	Q9Y4B6|DCAF1_HUMAN	DCAF1	HUMAN	DDB1- and CUL4-associated factor 1 OS=Homo sapiens OX=9606 GN=DCAF1 PE=1 SV=3	AIKLEQV/1	['PEAKS']	[0.0005292561011467]	[2.3921372482179653]	[0.0072787624228389]	0.943776	5.65785	1	1	0.000529256	0.00727876	2.39214	0	NA	2	0	0	0	0	0	0	0	0	0	0	0	0	0	1	1	0	0	0	0	0	0	0	0	0	0	0	0	2
AIKNVNTAL	9	TRUE	sp|Q13564|ULA1_HUMAN	NAE1	HUMAN	NEDD8-activating enzyme E1 regulatory subunit OS=Homo sapiens OX=9606 GN=NAE1 PE=1 SV=1	AIKNVNTAL/1;AIKNVNTAL/2	['MSFragger', 'Comet', 'Sage']	[0.0006543334721313, 0.0015113681167039, 0.0005419687013074]	[1.260601104074517, 0.7183725996468668, 0.9742122599481728]	[0.0042304495671673, 0.0057312976922113, 0.0020486169489942]	0.953379	2.23719	2	3	0.000541969	0.00204862	1.2606	0	NA	10	0	0	0	0	1	2	0	0	0	0	0	0	0	1	1	0	1	0	1	2	1	0	0	0	1	4	3	2
AILAHLNTV	9	TRUE	sp|Q9UNS1|TIM_HUMAN	TIMELESS	HUMAN	Protein timeless homolog OS=Homo sapiens OX=9606 GN=TIMELESS PE=1 SV=2	AILAHLNTV/2;AILAHLNTV/1	['MSFragger', 'Comet', 'Sage', 'PEAKS']	[0.0003786444528587, 0.0008059316569954, 0.0001868984207083, 0.0003757279729475]	[1.4749652055658051, 0.8110298345059369, 1.2670461850505463, 3.073134611819348]	[0.0012366652402504, 0.0029255248971709, 0.0002064679657692, 0.0010817804404447]	0.951382	0.580816	2	4	0.000186898	0.000206468	3.07313	0	NA	23	0	0	0	2	1	3	0	0	0	0	0	1	2	2	4	1	1	1	2	2	1	0	0	1	3	5	6	8
AILDHNPSI	9	TRUE	sp|Q86YS3|RFIP4_HUMAN	RAB11FIP4	HUMAN	Rab11 family-interacting protein 4 OS=Homo sapiens OX=9606 GN=RAB11FIP4 PE=1 SV=1	AILDHNPSI/2	['MSFragger', 'Sage']	[0.0043200514729537, 0.0006138735420503]	[0.9321286548974752, 0.920187778778048]	[0.0325349557176132, 0.0034382602284094]	0.773959	0.450655	1	2	0.000613874	0.00343826	0.932129	0	NA	1	0	0	0	0	0	0	0	0	0	0	0	0	0	0	0	0	0	0	0	0	1	0	0	0	0	1	0	0
AILESLQTA	9	TRUE	sp|Q7L775|EPMIP_HUMAN	EPM2AIP1	HUMAN	EPM2A-interacting protein 1 OS=Homo sapiens OX=9606 GN=EPM2AIP1 PE=1 SV=1	AILESLQTA/1	['MSFragger', 'Sage', 'PEAKS']	[0.009546050475254, 0.0059840147298824, 0.0063114330056906]	[0.753245658574187, 0.6353204640265055, 1.351925398288628]	[0.0928419870940201, 0.0599709818399777, 0.1345525624850354]	0.885909	0.0747306	1	3	0.00598401	0.059971	1.35193	0	NA	3	0	0	0	0	0	0	0	0	0	0	0	0	1	1	1	0	0	0	0	0	0	0	0	0	0	0	0	3
AILETAPKEV	10	TRUE	sp|Q9P2E9|RRBP1_HUMAN	RRBP1	HUMAN	Ribosome-binding protein 1 OS=Homo sapiens OX=9606 GN=RRBP1 PE=1 SV=5	AILETAPKEV/2	['MSFragger', 'Comet', 'Sage']	[0.0001791312136139, 0.0009337794724145, 0.00050075112669]	[1.5998972214577736, 0.7958352241789333, 1.006973152166597]	[0.0006571326574362, 0.0032592729201525, 0.001519248830395]	0.94869	0.00774494	1	3	0.000179131	0.000657133	1.5999	0	NA	8	0	0	0	0	0	0	0	0	0	0	0	0	0	0	0	2	3	1	1	1	0	0	0	0	6	2	0	0
AILGETSTV	9	TRUE	sp|Q15653|IKBB_HUMAN	NFKBIB	HUMAN	NF-kappa-B inhibitor beta OS=Homo sapiens OX=9606 GN=NFKBIB PE=1 SV=2	AILGETSTV/1	['MSFragger', 'Comet', 'Sage']	[0.0034163701067615, 0.0094678706057683, 0.0006472111084961]	[0.977276919790287, 0.4476303356996303, 0.9143097205506452]	[0.0253825276303343, 0.0812112641525905, 0.0036451731552881]	0.948976	2.74549	1	3	0.000647211	0.00364517	0.977277	0	NA	13	0	0	0	1	1	1	0	0	0	0	0	0	1	1	1	0	1	1	2	1	2	0	0	0	2	5	3	3
AILGKLYKI	9	TRUE	sp|Q8NEZ4|KMT2C_HUMAN	KMT2C	HUMAN	Histone-lysine N-methyltransferase 2C OS=Homo sapiens OX=9606 GN=KMT2C PE=1 SV=3	AILGKLYKI/2	['MSFragger', 'Comet', 'Sage', 'PEAKS']	[0.0005844535359438, 0.0016807768924302, 0.0004729623206684, 8.592541673827119e-05]	[1.3560227409149592, 0.6890420900233136, 1.0464441157805389, 3.678378659685138]	[0.0023540827103261, 0.0072440137148661, 0.0010719217659891, 0.0002579541930336]	0.973685	0.115711	1	4	8.59254e-05	0.000257954	3.67838	0	NA	4	0	0	0	0	0	0	0	0	0	0	0	0	1	1	2	0	0	0	0	0	0	0	0	0	0	0	0	4
AILGPTFTL	9	TRUE	sp|P04035|HMDH_HUMAN	HMGCR	HUMAN	3-hydroxy-3-methylglutaryl-coenzyme A reductase OS=Homo sapiens OX=9606 GN=HMGCR PE=1 SV=1	AILGPTFTL/1	['MSFragger', 'Comet', 'Sage', 'PEAKS']	[0.0054259120384666, 0.0030205076572518, 0.0020377733598409, 0.0003757279729475]	[0.8746323254318665, 0.590998099379005, 0.7931934890509479, 2.929227460128903]	[0.0449687412131874, 0.0185941082688536, 0.0121810042231947, 0.0015023852854372]	0.93107	0.298609	1	4	0.000375728	0.00150239	2.92923	0	NA	4	0	0	0	0	1	1	0	0	0	0	0	0	1	1	0	0	0	0	0	0	0	0	0	0	0	0	2	2
AILKYIETL	9	TRUE	sp|O75122|CLAP2_HUMAN;sp|Q08211|DHX9_HUMAN	CLASP2;DHX9	HUMAN	CLIP-associating protein 2 OS=Homo sapiens OX=9606 GN=CLASP2 PE=1 SV=3	AILKYIETL/2	['MSFragger', 'Comet', 'PEAKS']	[0.0012599978086994, 0.0043547902692962, 0.0023958616934386]	[1.1500017583726632, 0.5493892875621785, 1.819853581773824]	[0.0088822759405224, 0.0283683420814069, 0.0444365541300748]	0.638125	0.0786247	1	3	0.00126	0.00888228	1.81985	0	NA	2	0	0	0	1	0	0	0	0	0	0	0	0	0	0	1	0	0	0	0	0	0	0	0	0	0	0	1	1
AILPTSIFL	9	TRUE	O14744|ANM5_HUMAN	PRMT5	HUMAN	Protein arginine N-methyltransferase 5 OS=Homo sapiens OX=9606 GN=PRMT5 PE=1 SV=4	AILPTSIFL/1	['PEAKS']	[0.0006413994169096]	[2.274501153317205]	[0.0109721345487782]	0.163632	0.704456	1	1	0.000641399	0.0109721	2.2745	0	NA	1	0	0	0	0	0	0	0	0	0	0	0	0	1	0	0	0	0	0	0	0	0	0	0	0	0	0	0	1
AILTTLIHL	9	TRUE	sp|Q9UI26|IPO11_HUMAN	IPO11	HUMAN	Importin-11 OS=Homo sapiens OX=9606 GN=IPO11 PE=1 SV=1	AILTTLIHL/2	['Sage']	[0.0029641980454819]	[0.7316435688870461]	[0.0224640748874429]	0.981668	0.369965	1	1	0.0029642	0.0224641	0.731644	4	['ALITTILHL(4)']	1	0	0	0	0	0	0	0	0	0	0	0	0	0	0	0	0	0	0	0	1	0	0	0	0	0	1	0	0
AILTVVPKI	9	TRUE	sp|Q9Y4B6|DCAF1_HUMAN	DCAF1	HUMAN	DDB1- and CUL4-associated factor 1 OS=Homo sapiens OX=9606 GN=DCAF1 PE=1 SV=3	AILTVVPKI/2	['MSFragger']	[0.0014870678209145]	[1.1142744086456733]	[0.0112025303100065]	0.943191	0.295177	1	1	0.00148707	0.0112025	1.11427	0	NA	2	0	0	0	0	0	0	0	0	0	0	0	0	0	0	0	1	0	1	0	0	0	0	0	0	2	0	0	0
AILVDLEPGTMDSVR	15	FALSE	sp|P07437|TBB5_HUMAN;sp|Q13509|TBB3_HUMAN;sp|Q13885|TBB2A_HUMAN;sp|Q9BVA1|TBB2B_HUMAN	TUBB;TUBB3;TUBB2A;TUBB2B	HUMAN	Tubulin beta chain OS=Homo sapiens OX=9606 GN=TUBB PE=1 SV=2	AILVDLEPGTM[UNIMOD:Oxidation]DSVR/2	['MSFragger', 'Comet', 'Sage', 'PEAKS']	[0.0001288161793121, 0.0001774622892635, 0.0001868984207083, 8.592541673827119e-05]	[2.929784081237158, 1.4317956976152018, 1.5694665826332888, 4.301976364615839]	[6.435886421313868e-07, 5.015803719380755e-05, 4.370316804048592e-05, 4.635246174433563e-05]	0.962621	0.0628881	1	4	8.59254e-05	6.43589e-07	4.30198	0	NA	8	2	0	2	0	0	0	2	0	0	2	0	0	0	0	0	0	0	0	0	0	0	4	2	2	0	0	0	0
AIMDIVIKV	9	TRUE	sp|Q9NZJ5|E2AK3_HUMAN	EIF2AK3	HUMAN	Eukaryotic translation initiation factor 2-alpha kinase 3 OS=Homo sapiens OX=9606 GN=EIF2AK3 PE=1 SV=3	AIM[UNIMOD:Oxidation]DIVIKV/1;AIM[UNIMOD:Oxidation]DIVIKV/2	['MSFragger', 'Comet', 'Sage', 'PEAKS']	[0.0022773279352226, 0.0053742616442335, 0.0014251029241, 0.0015650326980045]	[1.0602223758557128, 0.5257100703254076, 0.8315485934668758, 2.010650494766327]	[0.0156634449591196, 0.0361423667953713, 0.0083807640384727, 0.0259995078300337]	0.753677	0.0127556	2	4	0.0014251	0.00838076	2.01065	0	NA	4	0	0	0	1	1	1	0	0	0	0	0	0	0	0	0	0	1	0	0	0	0	0	0	0	1	0	3	0
AIMEHAYYA	9	TRUE	sp|Q04446|GLGB_HUMAN	GBE1	HUMAN	1,4-alpha-glucan-branching enzyme OS=Homo sapiens OX=9606 GN=GBE1 PE=1 SV=3	AIMEHAYYA/1;AIM[UNIMOD:Oxidation]EHAYYA/1	['MSFragger', 'Comet', 'Sage', 'PEAKS']	[0.0001791312136139, 0.0003213023455071, 0.0001868984207083, 8.592541673827119e-05]	[1.816298238954162, 1.0262539673426774, 1.3399606974499076, 3.55554829589914]	[0.0002231539280836, 0.0006575621822394, 0.0001368839241401, 0.0003535207505417]	0.972975	0.289685	2	4	8.59254e-05	0.000136884	3.55555	0	NA	8	0	0	0	2	0	0	0	0	0	0	0	0	2	2	2	0	0	0	0	0	0	0	0	0	0	0	2	6
AIMTTETTKTARATGAS	17	FALSE	sp|Q14126|DSG2_HUMAN	DSG2	HUMAN	Desmoglein-2 OS=Homo sapiens OX=9606 GN=DSG2 PE=1 SV=2	AIMTTETTKTARATGAS/2;AIM[UNIMOD:Oxidation]TTETTKTARATGAS/2	['MSFragger', 'Comet', 'Sage', 'PEAKS']	[0.0005182881682215, 0.0005058168942842, 0.0001868984207083, 0.0009170105456212]	[1.4361252489904175, 0.9070067073443426, 1.1019094846143322, 2.1871363107706974]	[0.0015146116162024, 0.0014663619957041, 0.0006700522830948, 0.0148104457579293]	0.779604	0.566034	2	4	0.000186898	0.000670052	2.18714	0	NA	5	0	0	0	1	0	1	0	0	0	0	0	0	1	1	1	0	0	0	0	0	0	0	0	0	0	0	2	3
AIQDEIRSV	9	TRUE	sp|Q13257|MD2L1_HUMAN	MAD2L1	HUMAN	Mitotic spindle assembly checkpoint protein MAD2A OS=Homo sapiens OX=9606 GN=MAD2L1 PE=1 SV=1	AIQDEIRSV/2	['MSFragger', 'Comet', 'Sage', 'PEAKS']	[0.000623014142421, 0.0041106318193351, 0.0008414675193537, 0.0004792427963817]	[1.2943669852662747, 0.5588851841201792, 0.8803141580009368, 2.431086033638246]	[0.0034080316572588, 0.0257599861975436, 0.005134464890105, 0.0063670567071292]	0.968877	0.16852	1	4	0.000479243	0.00340803	2.43109	0	NA	5	0	0	0	0	1	1	0	0	0	0	0	0	0	0	0	0	1	0	1	0	1	0	0	0	1	2	2	0
AIQDKLFQV	9	TRUE	sp|Q9BRQ6|MIC25_HUMAN	CHCHD6	HUMAN	MICOS complex subunit MIC25 OS=Homo sapiens OX=9606 GN=CHCHD6 PE=1 SV=1	AIQDKLFQV/2;AIQDKLFQV/1	['MSFragger', 'Comet', 'Sage', 'PEAKS']	[0.0001288161793121, 0.0003213023455071, 0.0001868984207083, 8.592541673827119e-05]	[1.954910234442839, 1.054762232153715, 1.40703837024742, 4.084607479072513]	[0.0001101109141529, 0.0005533367447866, 9.727788842714852e-05, 8.538257978162527e-05]	0.961427	0.0129039	2	4	8.59254e-05	8.53826e-05	4.08461	0	NA	23	1	1	1	3	1	1	1	1	1	1	1	1	1	1	1	1	1	1	1	1	1	3	3	3	3	3	5	3
AIQKSWTATTYMEY	14	FALSE	sp|P53634|CATC_HUMAN	CTSC	HUMAN	Dipeptidyl peptidase 1 OS=Homo sapiens OX=9606 GN=CTSC PE=1 SV=2	AIQKSWTATTYM[UNIMOD:Oxidation]EY/2	['MSFragger', 'Comet', 'Sage', 'PEAKS']	[0.0001288161793121, 0.0001774622892635, 0.0001868984207083, 8.592541673827119e-05]	[2.376953170617946, 2.077612986306528, 1.4758284429168675, 4.2913534387616]	[1.1995359497455657e-05, 8.203191293900372e-07, 6.944341917370857e-05, 4.776429765213078e-05]	0.712712	3.52527	1	4	8.59254e-05	8.20319e-07	4.29135	0	NA	4	0	0	0	1	1	1	0	0	0	0	0	0	1	0	0	0	0	0	0	0	0	0	0	0	0	0	3	1
AIQKSWTATTYMEYE	15	FALSE	sp|P53634|CATC_HUMAN	CTSC	HUMAN	Dipeptidyl peptidase 1 OS=Homo sapiens OX=9606 GN=CTSC PE=1 SV=2	AIQKSWTATTYMEYE/2;AIQKSWTATTYM[UNIMOD:Oxidation]EYE/2	['MSFragger', 'Comet', 'Sage', 'PEAKS']	[0.0001288161793121, 0.0001774622892635, 0.0001868984207083, 8.592541673827119e-05]	[3.6807017848527015, 2.5568996312011008, 1.7060479562199284, 5.265761521655932]	[1.2081484405510196e-08, 4.612057365299219e-08, 2.206620523163447e-05, 2.983841316706006e-06]	0.922687	0.0273865	2	4	8.59254e-05	1.20815e-08	5.26576	0	NA	23	0	0	0	2	3	3	0	0	0	0	0	0	4	3	6	0	0	0	0	0	2	0	0	0	0	2	8	13
AIQKSWTATTYMEYET	16	FALSE	sp|P53634|CATC_HUMAN	CTSC	HUMAN	Dipeptidyl peptidase 1 OS=Homo sapiens OX=9606 GN=CTSC PE=1 SV=2	AIQKSWTATTYMEYET/2;AIQKSWTATTYM[UNIMOD:Oxidation]EYET/2	['MSFragger', 'Comet', 'Sage', 'PEAKS']	[0.0001288161793121, 0.0001774622892635, 0.0001868984207083, 8.592541673827119e-05]	[3.8956866600663353, 2.469117004616599, 1.9014572706450104, 4.747747241188307]	[3.868333656524093e-09, 7.813609005700664e-08, 8.255541885362089e-06, 1.3070870218278453e-05]	0.888049	0.19082	2	4	8.59254e-05	3.86833e-09	4.74775	0	NA	18	0	0	0	2	1	2	0	0	0	0	0	0	3	1	2	0	0	1	1	2	3	0	0	0	1	6	5	6
AIQKSWTATTYMEYETL	17	FALSE	sp|P53634|CATC_HUMAN	CTSC	HUMAN	Dipeptidyl peptidase 1 OS=Homo sapiens OX=9606 GN=CTSC PE=1 SV=2	AIQKSWTATTYM[UNIMOD:Oxidation]EYETL/2	['MSFragger', 'Comet', 'Sage', 'PEAKS']	[0.0001288161793121, 0.0001774622892635, 0.0001868984207083, 8.592541673827119e-05]	[2.48323325915974, 1.2313996809594367, 1.3854893603795948, 4.388222117481633]	[6.838316198483851e-06, 0.0001896146387339, 0.0001082906509961, 3.6316589359467e-05]	0.866866	0.579845	1	4	8.59254e-05	6.83832e-06	4.38822	0	NA	1	0	0	0	1	0	0	0	0	0	0	0	0	0	0	0	0	0	0	0	0	0	0	0	0	0	0	1	0
AIRGQILSKLRLASPPS	17	FALSE	sp|P01137|TGFB1_HUMAN	TGFB1	HUMAN	Transforming growth factor beta-1 proprotein OS=Homo sapiens OX=9606 GN=TGFB1 PE=1 SV=3	AIRGQILSKLRLASPPS/3	['MSFragger', 'Comet', 'Sage', 'PEAKS']	[0.0005456281544127, 0.0003213023455071, 0.0001868984207083, 8.592541673827119e-05]	[1.371318889127949, 1.0642840802611473, 1.2642116243573984, 4.933508112783546]	[0.0021574634724295, 0.0005229379272944, 0.0002100337379173, 7.697914181632927e-06]	0.84972	0.0968579	1	4	8.59254e-05	7.69791e-06	4.93351	0	NA	4	0	0	0	0	0	0	0	0	0	0	0	0	2	1	1	0	0	0	0	0	0	0	0	0	0	0	0	4
AIRNAMGSL	9	TRUE	sp|P55036|PSMD4_HUMAN	PSMD4	HUMAN	26S proteasome non-ATPase regulatory subunit 4 OS=Homo sapiens OX=9606 GN=PSMD4 PE=1 SV=1	AIRNAMGSL/2;AIRNAMGSL/1;AIRNAM[UNIMOD:Oxidation]GSL/2;AIRNAM[UNIMOD:Oxidation]GSL/1	['MSFragger', 'Comet', 'Sage', 'PEAKS']	[0.0001791312136139, 0.0012406947890818, 0.0003258390355164, 8.592541673827119e-05]	[1.7428394460264718, 0.741235918782359, 1.0558940006160151, 4.110605289125315]	[0.0003216136578411, 0.0048275778728264, 0.0009877019452089, 7.939986446836464e-05]	0.988662	0.0580776	4	4	8.59254e-05	7.93999e-05	4.11061	0	NA	62	2	2	2	1	2	4	2	3	3	5	2	4	1	2	1	7	3	3	5	4	4	6	8	11	13	13	7	4
AISESNINL	9	TRUE	sp|P29401|TKT_HUMAN	TKT	HUMAN	Transketolase OS=Homo sapiens OX=9606 GN=TKT PE=1 SV=3	AISESNINL/1	['MSFragger', 'Comet', 'Sage', 'PEAKS']	[0.0072822727465176, 0.0076339326045713, 0.002714466232976, 0.0073906795319236]	[0.8080972674421185, 0.4738015388894119, 0.7414935051188284, 1.267049569247464]	[0.0668792812467088, 0.0620911749352393, 0.0203155276977835, 0.1585057915174885]	0.981208	2.02562	1	4	0.00271447	0.0203155	1.26705	0	NA	6	0	0	0	1	1	1	0	0	0	0	0	0	1	1	1	0	0	0	0	0	0	0	0	0	0	0	3	3
AIVADASSLMHSDN	14	FALSE	sp|O95490|AGRL2_HUMAN	ADGRL2	HUMAN	Adhesion G protein-coupled receptor L2 OS=Homo sapiens OX=9606 GN=ADGRL2 PE=1 SV=2	AIVADASSLMHSDN/2	['MSFragger', 'Comet', 'Sage']	[0.0011565787299664, 0.0005058168942842, 0.0010820754206568]	[1.1553871677309158, 0.9041552719897782, 0.8479293956060903]	[0.0085711186896187, 0.0014965537804593, 0.0071191318216071]	0.0830316	0.479466	1	3	0.000505817	0.00149655	1.15539	0	NA	1	0	0	0	0	0	0	0	0	0	0	0	0	0	0	1	0	0	0	0	0	0	0	0	0	0	0	0	1
AIVDKVPSV	9	TRUE	sp|Q9Y678|COPG1_HUMAN	COPG1	HUMAN	Coatomer subunit gamma-1 OS=Homo sapiens OX=9606 GN=COPG1 PE=1 SV=1	AIVDKVPSV/1;AIVDKVPSV/2	['MSFragger', 'Comet', 'Sage', 'PEAKS']	[0.0001791312136139, 0.0001774622892635, 0.0002575328354365, 8.592541673827119e-05]	[1.72659065554633, 1.147955688154218, 1.094048112378574, 3.805235356626316]	[0.0003486581407062, 0.0003193693561989, 0.0007150010239327, 0.0001841056323157]	0.997653	0.394996	2	4	8.59254e-05	0.000184106	3.80524	2	['ALVQDLAKA(1)', 'RPNGVITGL(1)']	118	9	7	6	4	3	4	8	4	6	7	7	7	4	4	3	7	6	7	5	6	4	22	18	21	20	15	11	11
AIVDKVSSV	9	TRUE	sp|Q9UBF2|COPG2_HUMAN	COPG2	HUMAN	Coatomer subunit gamma-2 OS=Homo sapiens OX=9606 GN=COPG2 PE=1 SV=1	AIVDKVSSV/2;AIVDKVSSV/1	['MSFragger', 'Comet', 'Sage', 'PEAKS']	[0.0001791312136139, 0.0005058168942842, 0.0002575328354365, 8.592541673827119e-05]	[1.6744718737061188, 0.8946601988236677, 1.072727102829815, 4.0944469733557245]	[0.000452044359883, 0.0016019869327607, 0.0008552003342689, 8.30683810832648e-05]	0.995476	0.00191253	2	4	8.59254e-05	8.30684e-05	4.09445	0	NA	22	0	0	0	1	2	1	1	0	0	2	1	0	1	2	1	1	1	3	3	0	2	0	1	3	5	5	4	4
AIVVDPVHGFMY	12	TRUE	sp|P01130|LDLR_HUMAN	LDLR	HUMAN	Low-density lipoprotein receptor OS=Homo sapiens OX=9606 GN=LDLR PE=1 SV=1	AIVVDPVHGFMY/2	['MSFragger', 'Comet', 'Sage', 'PEAKS']	[0.0038692834832874, 0.0038990355017443, 0.0024237239806102, 0.0006975933031042]	[0.9516447159460272, 0.5662092087942328, 0.7540993925513769, 2.264370011326767]	[0.0292385147580274, 0.0239158706096384, 0.0178891485847891, 0.0113658081368017]	0.144855	0.0157259	1	4	0.000697593	0.0113658	2.26437	0	NA	1	0	0	0	0	0	0	0	0	0	0	0	0	1	0	0	0	0	0	0	0	0	0	0	0	0	0	0	1
AIYHGIPMV	9	TRUE	sp|O75310|UDB11_HUMAN;sp|O75795|UDB17_HUMAN;sp|P06133|UD2B4_HUMAN;sp|P16662|UD2B7_HUMAN;sp|P36537|UDB10_HUMAN;sp|P54855|UDB15_HUMAN;sp|Q9BY64|UDB28_HUMAN	UGT2B11;UGT2B17;UGT2B4;UGT2B7;UGT2B10;UGT2B15;UGT2B28	HUMAN	UDP-glucuronosyltransferase 2B11 OS=Homo sapiens OX=9606 GN=UGT2B11 PE=1 SV=1	AIYHGIPM[UNIMOD:Oxidation]V/1;AIYHGIPM[UNIMOD:Oxidation]V/2;AIYHGIPMV/1	['MSFragger', 'Comet', 'Sage', 'PEAKS']	[0.0003786444528587, 0.0016807768924302, 0.0003258390355164, 0.0001673920321392]	[1.5048781214182276, 0.6900294538111728, 1.0538731973102318, 3.5364021305294067]	[0.001061253819122, 0.0071846547499169, 0.0010050800748416, 0.000370839555505]	0.97513	3.49622	3	4	0.000167392	0.00037084	3.5364	0	NA	28	0	0	0	2	5	3	0	0	0	0	0	1	4	3	3	0	1	1	1	2	2	0	0	1	2	5	10	10
AKAAGKGPLATGGIKKSGKK	20	FALSE	sp|Q9Y2S6|TMA7_HUMAN	TMA7	HUMAN	Translation machinery-associated protein 7 OS=Homo sapiens OX=9606 GN=TMA7 PE=1 SV=1	AKAAGKGPLATGGIKKSGKK/3	['MSFragger', 'Comet', 'Sage', 'PEAKS']	[0.0001288161793121, 0.0001774622892635, 0.0001868984207083, 8.592541673827119e-05]	[3.0365753600446963, 1.171805708242074, 1.187216035703232, 4.680918127353699]	[3.656856749860185e-07, 0.0002761457802952, 0.0003480751050589, 1.58108986350507e-05]	0.284521	0.827182	1	4	8.59254e-05	3.65686e-07	4.68092	0	NA	8	0	0	0	1	2	1	0	0	0	2	1	0	0	0	0	1	0	0	0	0	0	0	0	3	1	0	4	0
AKADTLTDEINF	12	TRUE	sp|P02538|K2C6A_HUMAN;sp|P04259|K2C6B_HUMAN;sp|P48668|K2C6C_HUMAN	KRT6A;KRT6B;KRT6C	HUMAN	Keratin, type II cytoskeletal 6A OS=Homo sapiens OX=9606 GN=KRT6A PE=1 SV=3	AKADTLTDEINF/2	['MSFragger', 'Comet', 'Sage', 'PEAKS']	[0.0012073980571867, 0.0027420829076832, 0.004454054054054, 0.0003757279729475]	[1.150865762615794, 0.598556903466568, 0.6685791142760616, 2.8542365619268817]	[0.0088317056485319, 0.0172140633883558, 0.043323483042355, 0.0018034357829839]	0.792425	0.0785118	1	4	0.000375728	0.00180344	2.85424	0	NA	1	0	0	0	0	0	0	1	0	0	0	0	0	0	0	0	0	0	0	0	0	0	0	1	0	0	0	0	0
AKAGKNQGD	9	TRUE	sp|P19338|NUCL_HUMAN	NCL	HUMAN	Nucleolin OS=Homo sapiens OX=9606 GN=NCL PE=1 SV=3	AKAGKNQGD/1	['MSFragger', 'Comet', 'Sage', 'PEAKS']	[0.0002590002590002, 0.0005058168942842, 0.0043432939541348, 0.000223164472216]	[1.5661430801598228, 0.8857425801634241, 0.675498955089685, 3.2745061049429056]	[0.0007787793468839, 0.0017081817068537, 0.0403489973665081, 0.0006892019717715]	0.891195	0.0846739	1	4	0.000223164	0.000689202	3.27451	0	NA	6	0	1	1	0	0	0	1	0	1	1	1	0	0	0	0	0	0	0	0	0	0	2	2	2	0	0	0	0
AKAIELSLKEQRQQST	16	FALSE	sp|Q92783|STAM1_HUMAN	STAM	HUMAN	Signal transducing adapter molecule 1 OS=Homo sapiens OX=9606 GN=STAM PE=1 SV=3	AKAIELSLKEQRQQST/2	['MSFragger']	[0.0005456281544127]	[1.4058729096560232]	[0.0017815390043854]	0.736822	0.491806	1	1	0.000545628	0.00178154	1.40587	0	NA	1	0	0	0	0	0	0	0	0	0	0	0	0	0	0	1	0	0	0	0	0	0	0	0	0	0	0	0	1
AKAKELATKLG	11	TRUE	sp|P62424|RL7A_HUMAN	RPL7A	HUMAN	Large ribosomal subunit protein eL8 OS=Homo sapiens OX=9606 GN=RPL7A PE=1 SV=2	AKAKELATKLG/2	['MSFragger', 'Comet', 'Sage', 'PEAKS']	[0.0001791312136139, 0.0005058168942842, 0.0001868984207083, 8.592541673827119e-05]	[1.5896214297323243, 0.9170374417966116, 1.1354134562978693, 4.332242596338902]	[0.0006919845803575, 0.0013652939312121, 0.0005121373376655, 4.255193106393829e-05]	0.680257	0.0292898	1	4	8.59254e-05	4.25519e-05	4.33224	0	NA	3	0	0	0	0	0	1	0	0	0	0	0	0	0	1	1	0	0	0	0	0	0	0	0	0	0	0	1	2
AKAKLTKL	8	TRUE	sp|P51825|AFF1_HUMAN	AFF1	HUMAN	AF4/FMR2 family member 1 OS=Homo sapiens OX=9606 GN=AFF1 PE=1 SV=1	AKAKLTKL/1;AKAKLTKL/2	['MSFragger', 'Comet', 'Sage', 'PEAKS']	[0.0010487966438507, 0.0005058168942842, 0.0011345831757523, 8.592541673827119e-05]	[1.1635695005414364, 0.8539206260630691, 0.8445358401570014, 3.975038226795765]	[0.0081165233696157, 0.0021498308814334, 0.0073651092944862, 0.0001157642227526]	0.971121	0.16889	2	4	8.59254e-05	0.000115764	3.97504	0	NA	4	0	0	0	0	1	0	0	0	0	0	0	0	1	0	2	0	0	0	0	0	0	0	0	0	0	0	1	3
AKALADVATVLGRAL	15	FALSE	sp|Q92542|NICA_HUMAN	NCSTN	HUMAN	Nicastrin OS=Homo sapiens OX=9606 GN=NCSTN PE=1 SV=2	AKALADVATVLGRAL/2	['MSFragger', 'Comet', 'Sage', 'PEAKS']	[0.0001288161793121, 0.0001774622892635, 0.0001868984207083, 8.592541673827119e-05]	[2.537400687537495, 1.3448824189914956, 1.5585386198286102, 4.908167162887794]	[5.134549713718515e-06, 8.981248786065811e-05, 4.6144460325988106e-05, 8.274689717373857e-06]	0.749736	0.308697	1	4	8.59254e-05	5.13455e-06	4.90817	0	NA	3	0	0	0	1	1	0	0	0	0	0	0	0	1	0	0	0	0	0	0	0	0	0	0	0	0	0	2	1
AKALGVMDDLKSGVP	15	FALSE	sp|P26572|MGAT1_HUMAN	MGAT1	HUMAN	Alpha-1,3-mannosyl-glycoprotein 2-beta-N-acetylglucosaminyltransferase OS=Homo sapiens OX=9606 GN=MGAT1 PE=1 SV=2	AKALGVMDDLKSGVP/3;AKALGVMDDLKSGVP/2	['MSFragger', 'Comet', 'Sage', 'PEAKS']	[0.0001791312136139, 0.0001774622892635, 0.0001868984207083, 8.592541673827119e-05]	[1.6368807467840467, 1.2884405834714343, 1.2992762746126754, 4.404001253536532]	[0.0005457044948179, 0.0001306807513125, 0.0001710411219534, 3.472866856226629e-05]	0.781821	1.07636	2	4	8.59254e-05	3.47287e-05	4.404	0	NA	6	0	0	0	0	0	3	0	0	0	0	0	0	1	1	1	0	0	0	0	0	0	0	0	0	0	0	3	3
AKAVTQAL	8	TRUE	sp|Q9Y490|TLN1_HUMAN	TLN1	HUMAN	Talin-1 OS=Homo sapiens OX=9606 GN=TLN1 PE=1 SV=3	AKAVTQAL/1	['Comet', 'Sage', 'PEAKS']	[0.0019492025989367, 0.0082893132872815, 0.000223164472216]	[0.6665150737524007, 0.5990943598973155, 3.461475074609103]	[0.0088111827308145, 0.0827941663427143, 0.0004454755669949]	0.972006	1.46267	1	3	0.000223164	0.000445476	3.46148	0	NA	6	0	0	0	1	0	2	0	0	0	0	0	0	1	1	1	0	0	0	0	0	0	0	0	0	0	0	3	3
AKDALSSVQESQVAQ	15	FALSE	sp|P02656|APOC3_HUMAN	APOC3	HUMAN	Apolipoprotein C-III OS=Homo sapiens OX=9606 GN=APOC3 PE=1 SV=1	AKDALSSVQESQVAQ/2	['MSFragger', 'Comet', 'Sage', 'PEAKS']	[0.0001288161793121, 0.0001774622892635, 0.0001868984207083, 8.592541673827119e-05]	[2.357814102374156, 1.3637807287625572, 1.128784257459543, 4.114123695685078]	[1.3272260791833008e-05, 7.915976788088612e-05, 0.0005395062855179, 7.862224649515753e-05]	0.818095	1.22272	1	4	8.59254e-05	1.32723e-05	4.11412	0	NA	1	0	0	0	0	0	0	0	0	0	0	0	0	1	0	0	0	0	0	0	0	0	0	0	0	0	0	0	1
AKDIGFIK	8	TRUE	sp|P62273|RS29_HUMAN	RPS29	HUMAN	Small ribosomal subunit protein uS14 OS=Homo sapiens OX=9606 GN=RPS29 PE=1 SV=2	AKDIGFIK/2	['MSFragger', 'Comet', 'Sage']	[0.0019161056447436, 0.0023454514994136, 0.0008414675193537]	[1.0948969401366992, 0.6214953115910383, 0.8767980002636349]	[0.012660589999069, 0.013626708337286, 0.0053206127532341]	0.985578	1.13266	1	3	0.000841468	0.00532061	1.0949	0	NA	1	0	0	0	0	0	0	0	1	0	0	0	0	0	0	0	0	0	0	0	0	0	0	1	0	0	0	0	0
AKDIGFIKLD	10	TRUE	sp|P62273|RS29_HUMAN	RPS29	HUMAN	Small ribosomal subunit protein uS14 OS=Homo sapiens OX=9606 GN=RPS29 PE=1 SV=2	AKDIGFIKLD/3;AKDIGFIKLD/2	['MSFragger', 'Comet', 'Sage', 'PEAKS']	[0.0001791312136139, 0.0003213023455071, 0.0001868984207083, 8.592541673827119e-05]	[1.6421424652116972, 1.019574722530453, 1.5256154183010096, 3.961236471578246]	[0.0005314867177359, 0.0006853584257571, 5.433056336507239e-05, 0.0001202610785446]	0.917482	1.05068	2	4	8.59254e-05	5.43306e-05	3.96124	1	['KLFSDLREI(1)']	14	0	0	0	0	2	0	0	3	0	0	1	0	1	2	1	0	0	1	0	1	2	0	3	1	1	3	2	4
AKDVKFG	7	FALSE	sp|P10809|CH60_HUMAN	HSPD1	HUMAN	60 kDa heat shock protein, mitochondrial OS=Homo sapiens OX=9606 GN=HSPD1 PE=1 SV=2	AKDVKFG/1	['Comet', 'Sage', 'PEAKS']	[0.0043547902692962, 0.0042727589815137, 0.0004792427963817]	[0.5489462016614417, 0.6769979255359845, 2.401061960123467]	[0.0284964808177329, 0.0397278448303252, 0.0070578255635045]	0.933211	0.0554418	1	3	0.000479243	0.00705783	2.40106	0	NA	6	0	0	0	1	1	1	0	0	0	0	0	0	1	1	1	0	0	0	0	0	0	0	0	0	0	0	3	3
AKDVKFGAD	9	TRUE	sp|P10809|CH60_HUMAN	HSPD1	HUMAN	60 kDa heat shock protein, mitochondrial OS=Homo sapiens OX=9606 GN=HSPD1 PE=1 SV=2	AKDVKFGAD/2	['MSFragger', 'Comet', 'Sage', 'PEAKS']	[0.0003296793867963, 0.0027883532629095, 0.0011880974239887, 0.0003757279729475]	[1.5234691668943134, 0.5950149758998609, 0.8443296388165051, 2.853007137968174]	[0.0009658371343922, 0.0178479729761998, 0.007380307802345, 0.0018090057985329]	0.952078	0.326565	1	4	0.000329679	0.000965837	2.85301	0	NA	2	0	0	0	0	0	0	0	0	0	0	0	0	0	0	0	0	0	1	0	0	1	0	0	0	1	1	0	0
AKDVKFGADARA	12	TRUE	sp|P10809|CH60_HUMAN	HSPD1	HUMAN	60 kDa heat shock protein, mitochondrial OS=Homo sapiens OX=9606 GN=HSPD1 PE=1 SV=2	AKDVKFGADARA/3;AKDVKFGADARA/2	['MSFragger', 'Comet', 'Sage', 'PEAKS']	[0.0001288161793121, 0.0001774622892635, 0.0001868984207083, 8.592541673827119e-05]	[2.8022290210364837, 1.749920870329763, 2.12385217799341, 5.357822877302689]	[1.2642462463898915e-06, 5.87054074995206e-06, 2.6868981889338266e-06, 2.2945493664001777e-06]	0.750503	0.0231807	2	4	8.59254e-05	1.26425e-06	5.35782	0	NA	16	0	0	0	0	0	2	0	1	0	0	1	0	2	1	1	2	1	1	2	1	1	0	1	1	4	4	2	4
AKDVKFGADARALM	14	FALSE	sp|P10809|CH60_HUMAN	HSPD1	HUMAN	60 kDa heat shock protein, mitochondrial OS=Homo sapiens OX=9606 GN=HSPD1 PE=1 SV=2	AKDVKFGADARALM/2;AKDVKFGADARALM[UNIMOD:Oxidation]/3;AKDVKFGADARALM/3;AKDVKFGADARALM[UNIMOD:Oxidation]/2	['MSFragger', 'Comet', 'Sage', 'PEAKS']	[0.0001288161793121, 0.0001774622892635, 0.0001868984207083, 8.592541673827119e-05]	[2.9666674593363456, 1.6274370560368974, 2.0242487395142503, 5.7962218450617]	[5.294418493146579e-07, 1.33372416591959e-05, 4.443176505281112e-06, 6.56749194492142e-07]	0.853722	0.023712	4	4	8.59254e-05	5.29442e-07	5.79622	0	NA	33	0	0	0	2	2	4	0	0	0	1	0	0	5	5	4	1	1	3	2	2	1	0	0	1	5	5	8	14
AKELRQKVKYLQDQ	14	FALSE	sp|Q15025|TNIP1_HUMAN	TNIP1	HUMAN	TNFAIP3-interacting protein 1 OS=Homo sapiens OX=9606 GN=TNIP1 PE=1 SV=2	AKELRQKVKYLQDQ/3	['Comet', 'PEAKS']	[0.0010835801488116, 8.592541673827119e-05]	[0.7745230064126315, 4.059201074606751]	[0.0037934384892405, 9.165161162923107e-05]	-0.0975339	4.66659	1	2	8.59254e-05	9.16516e-05	4.0592	0	NA	1	0	0	0	0	0	0	0	0	0	0	0	0	0	1	0	0	0	0	0	0	0	0	0	0	0	0	0	1
AKEQLEIRHRNRM	13	FALSE	sp|Q06481|APLP2_HUMAN	APLP2	HUMAN	Amyloid beta precursor like protein 2 OS=Homo sapiens OX=9606 GN=APLP2 PE=1 SV=2	AKEQLEIRHRNRM/3;AKEQLEIRHRNRM[UNIMOD:Oxidation]/3	['MSFragger', 'Comet', 'Sage']	[0.0055246196343227, 0.0095471665060874, 0.0015179272441769]	[0.8677704401629805, 0.4462827048097569, 0.8234425244251867]	[0.046800477877204, 0.0823204560245226, 0.0090774033129712]	0.415055	0.0260307	2	3	0.00151793	0.0090774	0.86777	0	NA	4	0	0	0	2	0	0	0	0	0	0	0	0	1	1	0	0	0	0	0	0	0	0	0	0	0	0	2	2
AKEQLEIRHRNRMD	14	FALSE	sp|Q06481|APLP2_HUMAN	APLP2	HUMAN	Amyloid beta precursor like protein 2 OS=Homo sapiens OX=9606 GN=APLP2 PE=1 SV=2	AKEQLEIRHRNRMD/3	['MSFragger', 'Sage']	[0.0064350064350064, 0.0006138735420503]	[0.8296413797865951, 0.9421878119238084]	[0.0587068435935317, 0.002772946478795]	0.264167	0.133465	1	2	0.000613874	0.00277295	0.942188	0	NA	1	0	0	0	0	0	0	0	0	0	0	0	0	0	0	1	0	0	0	0	0	0	0	0	0	0	0	0	1
AKEQLEIRHRNRMDR	15	FALSE	sp|Q06481|APLP2_HUMAN	APLP2	HUMAN	Amyloid beta precursor like protein 2 OS=Homo sapiens OX=9606 GN=APLP2 PE=1 SV=2	AKEQLEIRHRNRMDR/3	['MSFragger']	[0.0032476836374056]	[0.9834102760650428]	[0.0245253708698991]	0.166449	0.13172	1	1	0.00324768	0.0245254	0.98341	0	NA	1	0	0	0	0	0	0	0	0	0	0	0	0	0	1	0	0	0	0	0	0	0	0	0	0	0	0	0	1
AKEVTQL	7	FALSE	sp|P35527|K1C9_HUMAN	KRT9	HUMAN	Keratin, type I cytoskeletal 9 OS=Homo sapiens OX=9606 GN=KRT9 PE=1 SV=3	AKEVTQL/1	['Comet']	[0.0022048846675712]	[0.6272962806173096]	[0.0128528478022091]	0.923488	0.150275	1	1	0.00220488	0.0128528	0.627296	0	NA	6	0	0	0	0	0	0	2	0	1	2	0	1	0	0	0	0	0	0	0	0	0	0	3	3	0	0	0	0
AKFAGRNFRNPLAK	14	FALSE	sp|P06733|ENOA_HUMAN	ENO1	HUMAN	Alpha-enolase OS=Homo sapiens OX=9606 GN=ENO1 PE=1 SV=2	AKFAGRNFRNPLAK/3	['MSFragger', 'Sage']	[0.0034795692857478, 0.0059188984971874]	[0.9644064028088812, 0.6400038919702682]	[0.0272597444374255, 0.0573949086678909]	-0.145561	3.21089	1	2	0.00347957	0.0272597	0.964406	0	NA	3	0	0	0	0	0	0	0	0	0	0	1	0	0	0	0	0	1	0	0	1	0	0	0	1	1	1	0	0
AKGPNIVL	8	TRUE	sp|Q9H977|WDR54_HUMAN	WDR54	HUMAN	WD repeat-containing protein 54 OS=Homo sapiens OX=9606 GN=WDR54 PE=1 SV=1	AKGPNIVL/1	['Sage', 'PEAKS']	[0.0086868686868686, 0.0008115001159285]	[0.5929202158218128, 2.2406859526982457]	[0.0872566614231188, 0.0123373193724279]	0.91254	4.40806	1	2	0.0008115	0.0123373	2.24069	0	NA	2	0	0	0	0	0	0	0	0	0	0	0	0	0	1	1	0	0	0	0	0	0	0	0	0	0	0	0	2
AKGTFIADSHQNF	13	FALSE	sp|P04844|RPN2_HUMAN	RPN2	HUMAN	Dolichyl-diphosphooligosaccharide--protein glycosyltransferase subunit 2 OS=Homo sapiens OX=9606 GN=RPN2 PE=1 SV=3	AKGTFIADSHQNF/3;AKGTFIADSHQNF/2	['MSFragger', 'Comet', 'Sage', 'PEAKS']	[0.0001288161793121, 0.0001774622892635, 0.0001868984207083, 8.592541673827119e-05]	[2.203136629949777, 1.1746258300220442, 1.2235675561010309, 5.090148627294122]	[3.002816693662543e-05, 0.0002713809477316, 0.0002715074174994, 4.924454049639649e-06]	0.835776	0.0788217	2	4	8.59254e-05	4.92445e-06	5.09015	0	NA	11	0	0	0	2	0	2	0	0	0	0	0	0	0	2	1	1	1	0	1	0	1	0	0	0	2	2	4	3
AKGTFIADSHQNFA	14	FALSE	sp|P04844|RPN2_HUMAN	RPN2	HUMAN	Dolichyl-diphosphooligosaccharide--protein glycosyltransferase subunit 2 OS=Homo sapiens OX=9606 GN=RPN2 PE=1 SV=3	AKGTFIADSHQNFA/2;AKGTFIADSHQNFA/3	['MSFragger', 'Comet', 'Sage', 'PEAKS']	[0.0001288161793121, 0.0001774622892635, 0.0001868984207083, 8.592541673827119e-05]	[3.5698943328020345, 1.5567958707305782, 2.2309193595259256, 5.126007246994509]	[2.17292651275472e-08, 2.155067587859179e-05, 1.6577095619486897e-06, 4.445636973071842e-06]	0.852703	0.00916163	2	4	8.59254e-05	2.17293e-08	5.12601	0	NA	10	0	0	0	0	0	0	0	0	0	0	1	0	2	1	1	1	1	0	1	1	1	0	0	1	2	3	0	4
AKGTFIADSHQNFAL	15	FALSE	sp|P04844|RPN2_HUMAN	RPN2	HUMAN	Dolichyl-diphosphooligosaccharide--protein glycosyltransferase subunit 2 OS=Homo sapiens OX=9606 GN=RPN2 PE=1 SV=3	AKGTFIADSHQNFAL/2	['MSFragger', 'Comet', 'Sage']	[0.0002590002590002, 0.0045793927327028, 0.0002575328354365]	[1.556006150332263, 0.5450177729752572, 1.0905206207142752]	[0.0008195831400415, 0.0296591268440525, 0.0007362872141915]	0.664525	1.75177	1	3	0.000257533	0.000736287	1.55601	2	['KLLDLENENMMRV(2)']	3	0	0	0	2	1	0	0	0	0	0	0	0	0	0	0	0	0	0	0	0	0	0	0	0	0	0	3	0
AKHAWCGGNFLEVT	14	FALSE	sp|P51809|VAMP7_HUMAN	VAMP7	HUMAN	Vesicle-associated membrane protein 7 OS=Homo sapiens OX=9606 GN=VAMP7 PE=1 SV=3	AKHAWC[UNIMOD:Cysteinylation]GGNFLEVT/3;AKHAWC[UNIMOD:Cysteinylation]GGNFLEVT/2	['MSFragger', 'Comet', 'Sage', 'PEAKS']	[0.0022348638764729, 0.0005058168942842, 0.00050075112669, 0.0057692307692307]	[1.0621602158201249, 0.8795373032803061, 1.0321658262323608, 1.410366313582129]	[0.0154811355241469, 0.0017863890432697, 0.0012145046273007, 0.1192830914555694]	0.367151	5.29562	2	4	0.000500751	0.0012145	1.41037	0	NA	13	0	0	0	3	2	2	0	0	0	0	0	0	2	1	3	0	0	0	0	0	0	0	0	0	0	0	7	6
AKHAWCGGNFLEVTE	15	FALSE	sp|P51809|VAMP7_HUMAN	VAMP7	HUMAN	Vesicle-associated membrane protein 7 OS=Homo sapiens OX=9606 GN=VAMP7 PE=1 SV=3	AKHAWC[UNIMOD:Cysteinylation]GGNFLEVTE/2;AKHAWC[UNIMOD:Cysteinylation]GGNFLEVTE/3	['MSFragger', 'Comet', 'Sage', 'PEAKS']	[0.0001791312136139, 0.0003076923076923, 0.0001868984207083, 8.592541673827119e-05]	[1.8127854647826112, 1.0909651831105642, 1.1074117392925382, 3.918500109665914]	[0.0002271067465491, 0.0004470972014376, 0.0006405335490006, 0.0001352699682217]	0.508702	5.42481	2	4	8.59254e-05	0.00013527	3.9185	0	NA	21	0	0	0	2	2	3	0	0	0	0	0	0	3	3	3	0	0	0	0	2	3	0	0	0	0	5	7	9
AKHAWCGGNFLEVTEQ	16	FALSE	sp|P51809|VAMP7_HUMAN	VAMP7	HUMAN	Vesicle-associated membrane protein 7 OS=Homo sapiens OX=9606 GN=VAMP7 PE=1 SV=3	AKHAWC[UNIMOD:Cysteinylation]GGNFLEVTEQ/2;AKHAWC[UNIMOD:Cysteinylation]GGNFLEVTEQ/3	['MSFragger', 'Comet', 'Sage', 'PEAKS']	[0.0001288161793121, 0.0003213023455071, 0.0001868984207083, 8.592541673827119e-05]	[2.449473684691224, 1.0331753847807463, 1.2943975131127932, 4.35139935499866]	[8.17509947660582e-06, 0.000630220211608, 0.0001758575259481, 4.0307290692545554e-05]	0.654774	4.46535	2	4	8.59254e-05	8.1751e-06	4.3514	0	NA	40	0	0	0	4	5	2	0	0	0	0	2	0	6	4	3	3	2	1	1	2	5	0	0	2	6	8	11	13
AKHEIKTIKIVGPE	14	FALSE	sp|O00469|PLOD2_HUMAN	PLOD2	HUMAN	Procollagen-lysine,2-oxoglutarate 5-dioxygenase 2 OS=Homo sapiens OX=9606 GN=PLOD2 PE=1 SV=2	AKHEIKTIKIVGPE/3	['MSFragger', 'Comet', 'Sage', 'PEAKS']	[0.0001288161793121, 0.0001774622892635, 0.0001868984207083, 8.592541673827119e-05]	[3.3611762952387494, 2.153947569580387, 2.362882819554146, 5.764826892043337]	[6.559597955097666e-08, 5.186626260043958e-07, 9.256539313421636e-07, 7.183033508283127e-07]	0.668806	0.806191	1	4	8.59254e-05	6.5596e-08	5.76483	0	NA	6	0	0	0	1	1	0	0	0	0	0	0	0	1	1	1	1	0	0	0	0	0	0	0	0	1	0	2	3
AKHEIKTIKIVGPEE	15	FALSE	sp|O00469|PLOD2_HUMAN	PLOD2	HUMAN	Procollagen-lysine,2-oxoglutarate 5-dioxygenase 2 OS=Homo sapiens OX=9606 GN=PLOD2 PE=1 SV=2	AKHEIKTIKIVGPEE/2;AKHEIKTIKIVGPEE/3	['MSFragger', 'Comet', 'Sage', 'PEAKS']	[0.0001288161793121, 0.0001774622892635, 0.0001868984207083, 8.592541673827119e-05]	[3.3021936006599297, 1.600310468925057, 1.9049044806754676, 5.227242668446178]	[8.963435218345783e-08, 1.6038184721512634e-05, 8.11331174015251e-06, 3.330458856977428e-06]	0.659473	0.32213	2	4	8.59254e-05	8.96344e-08	5.22724	0	NA	8	0	0	0	1	0	1	0	0	0	0	0	0	2	2	2	0	0	0	0	0	0	0	0	0	0	0	2	6
AKHEQILVLD	10	TRUE	Q9P0L0|VAPA_HUMAN	VAPA	HUMAN	Vesicle-associated membrane protein-associated protein A OS=Homo sapiens OX=9606 GN=VAPA PE=1 SV=3	[UNIMOD:Acetylation]-AKHEQILVLD/2	['PEAKS']	[0.0003606722931544]	[3.11338000597606]	[0.0009892507882632]	0.936443	11.604	1	1	0.000360672	0.000989251	3.11338	1	['LQEHQIVLVE(1)']	3	0	0	0	1	0	0	0	0	0	0	0	0	1	0	1	0	0	0	0	0	0	0	0	0	0	0	1	2
AKHFVAL	7	FALSE	sp|P06744|G6PI_HUMAN	GPI	HUMAN	Glucose-6-phosphate isomerase OS=Homo sapiens OX=9606 GN=GPI PE=1 SV=4	AKHFVAL/1	['Comet', 'Sage', 'PEAKS']	[0.0053742616442335, 0.0048600060212463, 0.0003606722931544]	[0.5258925343427127, 0.6638775000924677, 3.106818675863708]	[0.0360744933093968, 0.0454439345313923, 0.0010037684448038]	0.986542	3.95365	1	3	0.000360672	0.00100377	3.10682	0	NA	5	0	0	0	1	1	0	0	0	0	0	0	0	1	1	1	0	0	0	0	0	0	0	0	0	0	0	2	3
AKHTSAL	7	FALSE	sp|Q9Y490|TLN1_HUMAN;sp|Q9Y4G6|TLN2_HUMAN	TLN1;TLN2	HUMAN	Talin-1 OS=Homo sapiens OX=9606 GN=TLN1 PE=1 SV=3	AKHTSAL/1	['MSFragger', 'Comet', 'Sage', 'PEAKS']	[0.0027210884353741, 0.0011931499157776, 0.0021344717182497, 8.592541673827119e-05]	[1.0084778978637057, 0.7504827300136951, 0.7730497182380538, 4.143897227234763]	[0.0212612969985414, 0.0045114110326469, 0.0148228239695422, 7.233265023242869e-05]	0.989947	0.834261	1	4	8.59254e-05	7.23327e-05	4.1439	0	NA	17	0	0	0	1	1	2	0	0	0	1	0	1	2	2	1	1	1	1	1	1	1	0	0	2	3	3	4	5
AKKAIYMDDDVIVQ	14	FALSE	sp|Q68CQ7|GL8D1_HUMAN	GLT8D1	HUMAN	Glycosyltransferase 8 domain-containing protein 1 OS=Homo sapiens OX=9606 GN=GLT8D1 PE=1 SV=2	AKKAIYMDDDVIVQ/2;AKKAIYM[UNIMOD:Oxidation]DDDVIVQ/2	['MSFragger', 'Comet', 'Sage', 'PEAKS']	[0.0001791312136139, 0.0010835801488116, 0.0001868984207083, 8.592541673827119e-05]	[1.6568507512786228, 0.7701891405976968, 1.2121668918998196, 4.241641025256308]	[0.0004937112473051, 0.0039129587152655, 0.0002929277533945, 5.495523092083214e-05]	0.699005	3.75177	2	4	8.59254e-05	5.49552e-05	4.24164	0	NA	5	0	0	0	1	0	0	0	0	0	0	0	0	1	1	2	0	0	0	0	0	0	0	0	0	0	0	1	4
AKKEEIIK	8	TRUE	sp|P84098|RL19_HUMAN	RPL19	HUMAN	Large ribosomal subunit protein eL19 OS=Homo sapiens OX=9606 GN=RPL19 PE=1 SV=1	AKKEEIIK/2	['Sage', 'PEAKS']	[0.0062596502942035, 0.000223164472216]	[0.631192480942061, 3.2897174195302026]	[0.0623077975503991, 0.0006657119226509]	0.963045	0.414196	1	2	0.000223164	0.000665712	3.28972	0	NA	2	0	0	0	1	1	0	0	0	0	0	0	0	0	0	0	0	0	0	0	0	0	0	0	0	0	0	2	0
AKKEEIIKTLS	11	TRUE	sp|P84098|RL19_HUMAN	RPL19	HUMAN	Large ribosomal subunit protein eL19 OS=Homo sapiens OX=9606 GN=RPL19 PE=1 SV=1	AKKEEIIKTLS/2	['MSFragger', 'Comet', 'Sage', 'PEAKS']	[0.0001791312136139, 0.0005058168942842, 0.0001868984207083, 8.592541673827119e-05]	[1.5832287795399789, 0.8683810839239411, 1.1643539870111148, 4.332688238198847]	[0.0007146003733121, 0.0019363722673661, 0.000410859261237, 4.249833667633479e-05]	0.546014	2.47938	1	4	8.59254e-05	4.24983e-05	4.33269	0	NA	1	0	0	0	0	1	0	0	0	0	0	0	0	0	0	0	0	0	0	0	0	0	0	0	0	0	0	1	0
AKKEEIIKTLSKEEE	15	FALSE	sp|P84098|RL19_HUMAN	RPL19	HUMAN	Large ribosomal subunit protein eL19 OS=Homo sapiens OX=9606 GN=RPL19 PE=1 SV=1	AKKEEIIKTLSKEEE/2;AKKEEIIKTLSKEEE/3	['MSFragger', 'Comet', 'Sage', 'PEAKS']	[0.0001288161793121, 0.0003076923076923, 0.0001868984207083, 8.592541673827119e-05]	[3.2706614918949226, 1.108584469587064, 1.9218732534368237, 4.354564382683063]	[1.0591672902751924e-07, 0.0004033080506323, 7.448013322256976e-06, 3.9947879309808765e-05]	0.616392	1.46794	2	4	8.59254e-05	1.05917e-07	4.35456	0	NA	2	0	0	0	0	2	0	0	0	0	0	0	0	0	0	0	0	0	0	0	0	0	0	0	0	0	0	2	0
AKKETVWRLEEFGRFA	16	FALSE	sp|P01903|DRA_HUMAN	HLA-DRA	HUMAN	HLA class II histocompatibility antigen, DR alpha chain OS=Homo sapiens OX=9606 GN=HLA-DRA PE=1 SV=2	AKKETVWRLEEFGRFA/3	['MSFragger', 'Comet', 'Sage', 'PEAKS']	[0.0001791312136139, 0.0059512563763461, 0.0004729623206684, 8.592541673827119e-05]	[1.642194144145824, 0.5070224622381094, 1.0452645338431548, 3.885082512337356]	[0.0005313489593328, 0.0438771371323504, 0.0010829773983054, 0.0001482318492947]	0.0486855	1.98324	1	4	8.59254e-05	0.000148232	3.88508	0	NA	4	0	0	0	0	0	0	0	0	0	0	0	0	1	1	2	0	0	0	0	0	0	0	0	0	0	0	0	4
AKKETVWRLEEFGRFAS	17	FALSE	sp|P01903|DRA_HUMAN	HLA-DRA	HUMAN	HLA class II histocompatibility antigen, DR alpha chain OS=Homo sapiens OX=9606 GN=HLA-DRA PE=1 SV=2	AKKETVWRLEEFGRFAS/3	['MSFragger', 'Sage', 'PEAKS']	[0.0048115837755193, 0.0066090281818937, 0.0004357841001058]	[0.900796893701675, 0.6269893698502376, 2.570703997389688]	[0.0387177883110261, 0.0647525952240759, 0.0040235241946578]	-0.0364511	0.427908	1	3	0.000435784	0.00402352	2.5707	0	NA	1	0	0	0	1	0	0	0	0	0	0	0	0	0	0	0	0	0	0	0	0	0	0	0	0	0	0	1	0
AKKMYFDAVQAIE	13	FALSE	sp|P33908|MA1A1_HUMAN	MAN1A1	HUMAN	Mannosyl-oligosaccharide 1,2-alpha-mannosidase IA OS=Homo sapiens OX=9606 GN=MAN1A1 PE=1 SV=3	AKKMYFDAVQAIE/2	['Sage']	[0.0044119555344089]	[0.6696878070995941]	[0.0428351242301108]	0.333291	2.38855	1	1	0.00441196	0.0428351	0.669688	0	NA	1	0	0	0	0	0	0	0	0	0	0	0	0	0	0	1	0	0	0	0	0	0	0	0	0	0	0	0	1
AKKMYFDAVQAIET	14	FALSE	sp|P33908|MA1A1_HUMAN	MAN1A1	HUMAN	Mannosyl-oligosaccharide 1,2-alpha-mannosidase IA OS=Homo sapiens OX=9606 GN=MAN1A1 PE=1 SV=3	AKKMYFDAVQAIET/2	['MSFragger', 'Comet', 'Sage']	[0.0007475130814789, 0.0005058168942842, 0.0001868984207083]	[1.2057767818904823, 0.8571575806173928, 1.1824556168710474]	[0.0061026727963132, 0.0021001022052964, 0.0003600832187161]	0.588602	3.32203	1	3	0.000186898	0.000360083	1.20578	0	NA	2	0	0	0	0	0	0	0	0	0	0	0	0	1	1	0	0	0	0	0	0	0	0	0	0	0	0	0	2
AKKTYDLLFK	10	TRUE	sp|P61026|RAB10_HUMAN	RAB10	HUMAN	Ras-related protein Rab-10 OS=Homo sapiens OX=9606 GN=RAB10 PE=1 SV=1	[UNIMOD:Acetylation]-AKKTYDLLFK/3	['MSFragger']	[0.0072912715471825]	[0.8057441895187886]	[0.0678391970263362]	0.38653	8.61162	1	1	0.00729127	0.0678392	0.805744	0	NA	1	0	0	0	0	0	0	0	0	0	0	0	0	0	0	1	0	0	0	0	0	0	0	0	0	0	0	0	1
AKKVVNPLFEKRPK	14	FALSE	sp|P62424|RL7A_HUMAN	RPL7A	HUMAN	Large ribosomal subunit protein eL8 OS=Homo sapiens OX=9606 GN=RPL7A PE=1 SV=2	AKKVVNPLFEKRPK/3	['Comet', 'Sage', 'PEAKS']	[0.0038990355017443, 0.0051161799189938, 8.592541673827119e-05]	[0.5661342362924984, 0.6563469247326381, 4.137635258067912]	[0.0239340572995049, 0.049003871955612, 7.361328360041289e-05]	0.204243	2.25859	1	3	8.59254e-05	7.36133e-05	4.13764	0	NA	2	0	0	0	0	0	0	0	0	0	0	0	0	0	2	0	0	0	0	0	0	0	0	0	0	0	0	0	2
AKLDNLQQEID	11	TRUE	sp|P04264|K2C1_HUMAN	KRT1	HUMAN	Keratin, type II cytoskeletal 1 OS=Homo sapiens OX=9606 GN=KRT1 PE=1 SV=6	AKLDNLQQEID/2	['MSFragger', 'Comet', 'Sage', 'PEAKS']	[0.0007109425913857, 0.0011931499157776, 0.0006138735420503, 8.592541673827119e-05]	[1.2349864878439554, 0.7533723918315401, 0.9448730059256758, 3.748077763887357]	[0.0050114120109706, 0.0044175441056084, 0.0027022248129978, 0.0002145826008706]	0.924499	3.42592	1	4	8.59254e-05	0.000214583	3.74808	0	NA	1	0	0	0	0	0	0	1	0	0	0	0	0	0	0	0	0	0	0	0	0	0	0	1	0	0	0	0	0
AKLDNLQQEIDF	12	TRUE	sp|P04264|K2C1_HUMAN	KRT1	HUMAN	Keratin, type II cytoskeletal 1 OS=Homo sapiens OX=9606 GN=KRT1 PE=1 SV=6	AKLDNLQQEIDF/2	['MSFragger', 'Comet', 'Sage']	[0.0001791312136139, 0.0005058168942842, 0.0001868984207083]	[1.80728789380488, 0.9050026275004736, 1.264530158354766]	[0.0002334277266223, 0.0014875123773751, 0.0002096289685565]	0.76014	0.323187	1	3	0.000179131	0.000209629	1.80729	0	NA	1	0	0	0	0	0	0	1	0	0	0	0	0	0	0	0	0	0	0	0	0	0	0	1	0	0	0	0	0
AKLDNLQQEIDFL	13	FALSE	sp|P04264|K2C1_HUMAN	KRT1	HUMAN	Keratin, type II cytoskeletal 1 OS=Homo sapiens OX=9606 GN=KRT1 PE=1 SV=6	AKLDNLQQEIDFL/2	['MSFragger', 'Comet', 'Sage', 'PEAKS']	[0.0001288161793121, 0.0003076923076923, 0.0001868984207083, 8.592541673827119e-05]	[2.5933902776054114, 1.1289422628519463, 1.1556237726462688, 4.0550882224797]	[3.818053832515548e-06, 0.0003577687614798, 0.0004385671695727, 9.270760210298912e-05]	0.742521	0.0749249	1	4	8.59254e-05	3.81805e-06	4.05509	0	NA	1	0	0	0	0	0	0	1	0	0	0	0	0	0	0	0	0	0	0	0	0	0	0	1	0	0	0	0	0
AKLEKLTIL	9	TRUE	sp|Q13190|STX5_HUMAN	STX5	HUMAN	Syntaxin-5 OS=Homo sapiens OX=9606 GN=STX5 PE=1 SV=2	AKLEKLTIL/1	['MSFragger', 'Comet', 'Sage']	[0.0022773279352226, 0.0056058645968089, 0.0033327246165084]	[1.05752729020535, 0.5187822472931714, 0.7173729184576008]	[0.0159200294493387, 0.0388238843088862, 0.026031710532558]	0.95706	1.1741	1	3	0.00227733	0.01592	1.05753	3	['KLAEKLTIL(3)']	1	0	0	0	0	0	0	0	0	0	0	0	0	0	0	0	0	0	0	1	0	0	0	0	0	0	1	0	0
AKLHNSL	7	FALSE	sp|Q00341|VIGLN_HUMAN	HDLBP	HUMAN	Vigilin OS=Homo sapiens OX=9606 GN=HDLBP PE=1 SV=3	AKLHNSL/1	['MSFragger', 'Comet', 'Sage', 'PEAKS']	[0.009396799343455, 0.0018952130586293, 0.0006138735420503, 0.000223164472216]	[0.7552148888337891, 0.6737207452419844, 0.9291648263596842, 3.197629664938999]	[0.0917761732506204, 0.0082612578464397, 0.003147074030551, 0.0008198863398637]	0.968203	2.63043	1	4	0.000223164	0.000819886	3.19763	0	NA	12	0	0	0	1	1	0	0	0	0	2	0	0	2	2	2	1	1	0	0	0	0	0	0	2	2	0	2	6
AKLSEEISAPV	11	TRUE	sp|Q8NCS4|TM35B_HUMAN	TMEM35B	HUMAN	Transmembrane protein 35B OS=Homo sapiens OX=9606 GN=TMEM35B PE=1 SV=1	AKLSEEISAPV/2	['Comet', 'Sage']	[0.0054195296622471, 0.0041978223796405]	[0.5246891825623115, 0.679605152764734]	[0.0365246570530126, 0.0386671685006468]	0.939267	3.60548	1	2	0.00419782	0.0365247	0.679605	0	NA	24	0	2	1	1	0	2	1	1	1	1	1	3	0	0	0	2	1	2	1	2	2	3	3	5	5	5	3	0
AKNNVVINY	9	TRUE	sp|Q6P2Q9|PRP8_HUMAN	PRPF8	HUMAN	Pre-mRNA-processing-splicing factor 8 OS=Homo sapiens OX=9606 GN=PRPF8 PE=1 SV=2	AKNNVVINY/2;AKNNVVINY/1	['MSFragger', 'Comet', 'Sage', 'PEAKS']	[0.0005456281544127, 0.0023003983616675, 0.0006138735420503, 0.000223164472216]	[1.408979737593116, 0.625107522280884, 0.9431332608043288, 3.2261462519451167]	[0.0017517232638795, 0.0131388822894209, 0.0027478096329865, 0.00076897423553]	0.96723	1.63877	2	4	0.000223164	0.000768974	3.22615	0	NA	18	0	0	0	3	1	3	0	0	0	0	0	0	1	2	0	1	2	1	2	1	1	0	0	0	4	4	7	3
AKNPSSL	7	FALSE	sp|Q9GZR7|DDX24_HUMAN	DDX24	HUMAN	ATP-dependent RNA helicase DDX24 OS=Homo sapiens OX=9606 GN=DDX24 PE=1 SV=1	AKNPSSL/1	['Comet', 'PEAKS']	[0.002423975319524, 0.0004792427963817]	[0.616267092444778, 2.444658306725493]	[0.014368501050699, 0.0060798831696303]	0.978337	0.374273	1	2	0.000479243	0.00607988	2.44466	0	NA	10	0	0	0	1	1	1	0	0	0	0	0	0	1	2	2	0	0	0	1	0	1	0	0	0	0	2	3	5
AKNQVAMNPTNTVFDA	16	FALSE	sp|P11142|HSP7C_HUMAN	HSPA8	HUMAN	Heat shock cognate 71 kDa protein OS=Homo sapiens OX=9606 GN=HSPA8 PE=1 SV=1	AKNQVAMNPTNTVFDA/2	['MSFragger', 'Comet', 'Sage', 'PEAKS']	[0.0023070364612066, 0.0003213023455071, 0.00050075112669, 8.592541673827119e-05]	[1.055924954166808, 1.0144527281049602, 1.0170052387578117, 4.863401507943603]	[0.0160742705354207, 0.0007076823012686, 0.0013888927193215, 9.401026243418922e-06]	0.844631	0.119405	1	4	8.59254e-05	9.40103e-06	4.8634	0	NA	2	0	0	0	0	0	0	0	0	0	0	0	0	0	1	1	0	0	0	0	0	0	0	0	0	0	0	0	2
AKNQVAMNPTNTVFDAK	17	FALSE	sp|P11142|HSP7C_HUMAN	HSPA8	HUMAN	Heat shock cognate 71 kDa protein OS=Homo sapiens OX=9606 GN=HSPA8 PE=1 SV=1	AKNQVAMNPTNTVFDAK/3;AKNQVAM[UNIMOD:Oxidation]NPTNTVFDAK/2;AKNQVAMNPTNTVFDAK/2	['MSFragger', 'Comet', 'Sage', 'PEAKS']	[0.0001288161793121, 0.0001774622892635, 0.0001868984207083, 8.592541673827119e-05]	[3.3785390109031, 1.844884491733632, 2.048408563074981, 5.875400696314357]	[5.983584803749182e-08, 3.318879396860961e-06, 3.932946131249935e-06, 5.239277499023756e-07]	0.865971	0.821065	3	4	8.59254e-05	5.98358e-08	5.8754	0	NA	9	0	0	0	1	0	2	0	0	0	0	0	0	2	2	2	0	0	0	0	0	0	0	0	0	0	0	3	6
AKNSYVRDDAIFIK	14	FALSE	sp|Q12933|TRAF2_HUMAN	TRAF2	HUMAN	TNF receptor-associated factor 2 OS=Homo sapiens OX=9606 GN=TRAF2 PE=1 SV=2	AKNSYVRDDAIFIK/3	['MSFragger', 'Comet', 'Sage']	[0.0005456281544127, 0.0018952130586293, 0.0034838476156003]	[1.4335515198206978, 0.6733114327732312, 0.7116534193806702]	[0.001535417465003, 0.0082911579769353, 0.0276316063063718]	-0.164728	0.134127	1	3	0.000545628	0.00153542	1.43355	0	NA	1	0	0	0	0	0	0	0	0	0	0	0	0	0	0	1	0	0	0	0	0	0	0	0	0	0	0	0	1
AKNSYVRDDAIFIKA	15	FALSE	sp|Q12933|TRAF2_HUMAN	TRAF2	HUMAN	TNF receptor-associated factor 2 OS=Homo sapiens OX=9606 GN=TRAF2 PE=1 SV=2	AKNSYVRDDAIFIKA/3	['MSFragger', 'Comet', 'Sage', 'PEAKS']	[0.0001791312136139, 0.0005058168942842, 0.0002575328354365, 8.592541673827119e-05]	[1.8046552856441904, 0.9270085715231474, 1.0939180230774597, 4.179649704121977]	[0.0002365140848447, 0.0012723515849438, 0.0007157734385477, 6.542772872288388e-05]	-0.051779	0.637632	1	4	8.59254e-05	6.54277e-05	4.17965	0	NA	3	0	0	0	0	0	0	0	0	0	0	0	0	1	1	1	0	0	0	0	0	0	0	0	0	0	0	0	3
AKNWVKELQRQASPN	15	FALSE	sp|P20339|RAB5A_HUMAN;sp|P51148|RAB5C_HUMAN	RAB5A;RAB5C	HUMAN	Ras-related protein Rab-5A OS=Homo sapiens OX=9606 GN=RAB5A PE=1 SV=2	AKNWVKELQRQASPN/3;AKNWVKELQRQASPN/2	['MSFragger', 'Comet', 'Sage', 'PEAKS']	[0.0001791312136139, 0.0001774622892635, 0.0001868984207083, 8.592541673827119e-05]	[1.7845041956430774, 1.1617766950892892, 1.3509317785444814, 4.970241540080095]	[0.0002614812206658, 0.0002936752078423, 0.0001292110963699, 6.932383792603729e-06]	0.72366	0.83752	2	4	8.59254e-05	6.93238e-06	4.97024	0	NA	12	0	0	0	2	2	2	0	0	0	0	0	0	2	3	1	0	0	0	0	0	0	0	0	0	0	0	6	6
AKNWVKELQRQASPNI	16	FALSE	sp|P20339|RAB5A_HUMAN;sp|P51148|RAB5C_HUMAN	RAB5A;RAB5C	HUMAN	Ras-related protein Rab-5A OS=Homo sapiens OX=9606 GN=RAB5A PE=1 SV=2	AKNWVKELQRQASPNI/3	['MSFragger', 'Sage', 'PEAKS']	[0.0031550265309049, 0.0081469713633956, 0.0002915451895043]	[0.9847004310213444, 0.6025878898974616, 3.129553950227204]	[0.0243480379393697, 0.0803494131758768, 0.0009543431184008]	0.12219	2.5315	1	3	0.000291545	0.000954343	3.12955	0	NA	1	0	0	0	0	0	0	0	0	0	0	0	0	0	0	1	0	0	0	0	0	0	0	0	0	0	0	0	1
AKNWVKELQRQASPNIV	17	FALSE	sp|P20339|RAB5A_HUMAN;sp|P51148|RAB5C_HUMAN	RAB5A;RAB5C	HUMAN	Ras-related protein Rab-5A OS=Homo sapiens OX=9606 GN=RAB5A PE=1 SV=2	AKNWVKELQRQASPNIV/2;AKNWVKELQRQASPNIV/3	['MSFragger', 'Comet', 'Sage', 'PEAKS']	[0.0001791312136139, 0.0010519197535502, 0.0001868984207083, 8.592541673827119e-05]	[1.810199879154896, 0.7782052146419219, 1.1200913373751966, 3.842319045484987]	[0.0002300588899285, 0.0036949708375722, 0.0005781267376435, 0.0001665361949557]	0.727321	1.77568	2	4	8.59254e-05	0.000166536	3.84232	0	NA	14	0	0	0	3	1	3	0	0	0	0	0	0	1	3	2	0	0	0	0	0	1	0	0	0	0	1	7	6
AKPHTTL	7	FALSE	sp|Q86YC2|PALB2_HUMAN	PALB2	HUMAN	Partner and localizer of BRCA2 OS=Homo sapiens OX=9606 GN=PALB2 PE=1 SV=1	AKPHTTL/1	['Comet', 'Sage']	[0.0037122969837587, 0.0030532938564026]	[0.5710815683861655, 0.7284394027516702]	[0.0227631128187881, 0.0232158189470659]	0.973228	0.242275	1	2	0.00305329	0.0227631	0.728439	0	NA	1	0	0	0	0	0	0	0	0	0	0	0	0	1	0	0	0	0	0	0	0	0	0	0	0	0	0	0	1
AKPKAAKAKKAAAK	14	FALSE	P16401|H15_HUMAN	H1-5	HUMAN	Histone H1.5 OS=Homo sapiens OX=9606 GN=H1-5 PE=1 SV=3	AKPKAAKAKKAAAK/3	['PEAKS']	[8.592541673827119e-05]	[3.5643255866148524]	[0.0003458089919273]	0.01921	3.23484	1	1	8.59254e-05	0.000345809	3.56433	0	NA	1	0	0	0	1	0	0	0	0	0	0	0	0	0	0	0	0	0	0	0	0	0	0	0	0	0	0	1	0
AKPKAAKPKAAKA	13	FALSE	sp|P16401|H15_HUMAN	H1-5	HUMAN	Histone H1.5 OS=Homo sapiens OX=9606 GN=H1-5 PE=1 SV=3	AKPKAAKPKAAKA/3	['MSFragger', 'PEAKS']	[0.0008454038212252, 0.0003757279729475]	[1.1802525717104495, 2.9050424804198376]	[0.0072553114869896, 0.001591767000858]	0.0670556	2.35447	1	2	0.000375728	0.00159177	2.90504	0	NA	2	0	0	0	1	1	0	0	0	0	0	0	0	0	0	0	0	0	0	0	0	0	0	0	0	0	0	2	0
AKPKAAKPKAAKAK	14	FALSE	sp|P16401|H15_HUMAN	H1-5	HUMAN	Histone H1.5 OS=Homo sapiens OX=9606 GN=H1-5 PE=1 SV=3	AKPKAAKPKAAKAK/3	['MSFragger', 'Comet', 'Sage', 'PEAKS']	[0.0047739146099801, 0.0023003983616675, 0.0077386070507308, 0.000223164472216]	[0.9087962062106988, 0.6240220784471899, 0.6081036588216223, 3.205199586078024]	[0.0370164763234995, 0.0132833897249977, 0.0766027402688845, 0.0008060779572004]	0.177747	2.4188	1	4	0.000223164	0.000806078	3.2052	1	['AKPKAAKPKKAAAK(1)']	1	0	0	0	1	0	0	0	0	0	0	0	0	0	0	0	0	0	0	0	0	0	0	0	0	0	0	1	0
AKPKAAKPKKAAA	13	FALSE	P10412|H14_HUMAN	H1-4	HUMAN	Histone H1.4 OS=Homo sapiens OX=9606 GN=H1-4 PE=1 SV=2	AKPKAAKPKKAAA/3	['PEAKS']	[0.0004357841001058]	[2.589893263607306]	[0.0037888827753727]	0.135287	2.49307	1	1	0.000435784	0.00378888	2.58989	0	NA	1	0	0	0	1	0	0	0	0	0	0	0	0	0	0	0	0	0	0	0	0	0	0	0	0	0	0	1	0
AKPKAAKPKKAAAK	14	FALSE	P10412|H14_HUMAN	H1-4	HUMAN	Histone H1.4 OS=Homo sapiens OX=9606 GN=H1-4 PE=1 SV=2	AKPKAAKPKKAAAK/3	['PEAKS']	[8.592541673827119e-05]	[3.557555195588263]	[0.0003517449358836]	-0.0305479	3.06205	1	1	8.59254e-05	0.000351745	3.55756	1	['AKPKAAKPKAAKAK(1)']	1	0	0	0	0	1	0	0	0	0	0	0	0	0	0	0	0	0	0	0	0	0	0	0	0	0	0	1	0
AKPKAAKPKKAAAKK	15	FALSE	P10412|H14_HUMAN	H1-4	HUMAN	Histone H1.4 OS=Homo sapiens OX=9606 GN=H1-4 PE=1 SV=2	AKPKAAKPKKAAAKK/3	['PEAKS']	[0.0010280427208864]	[2.1609820165149727]	[0.016165142932719]	-0.0574418	3.06683	1	1	0.00102804	0.0161651	2.16098	0	NA	1	0	0	0	1	0	0	0	0	0	0	0	0	0	0	0	0	0	0	0	0	0	0	0	0	0	0	1	0
AKPKAAKPKKAAAKKK	16	FALSE	P10412|H14_HUMAN	H1-4	HUMAN	Histone H1.4 OS=Homo sapiens OX=9606 GN=H1-4 PE=1 SV=2	AKPKAAKPKKAAAKKK/3	['PEAKS']	[0.0005292561011467]	[2.396450852682014]	[0.0071710501043674]	-0.040511	3.64796	1	1	0.000529256	0.00717105	2.39645	0	NA	1	0	0	0	0	1	0	0	0	0	0	0	0	0	0	0	0	0	0	0	0	0	0	0	0	0	0	1	0
AKPKTAKPKAAKPK	14	FALSE	sp|P10412|H14_HUMAN	H1-4	HUMAN	Histone H1.4 OS=Homo sapiens OX=9606 GN=H1-4 PE=1 SV=2	AKPKTAKPKAAKPK/3	['MSFragger', 'Comet', 'Sage', 'PEAKS']	[0.0027210884353741, 0.0060577600375675, 0.001048160203012, 8.592541673827119e-05]	[1.0124172635414006, 0.5047897303350982, 0.8585122130940168, 4.119782420012086]	[0.020782494796057, 0.0449124734114984, 0.0064007588536439, 7.73871383933718e-05]	-0.00886389	2.14675	1	4	8.59254e-05	7.73871e-05	4.11978	0	NA	4	0	0	0	2	2	0	0	0	0	0	0	0	0	0	0	0	0	0	0	0	0	0	0	0	0	0	4	0
AKPKVVKPKKAAPKKK	16	FALSE	P16403|H12_HUMAN	H1-2	HUMAN	Histone H1.2 OS=Homo sapiens OX=9606 GN=H1-2 PE=1 SV=2	AKPKVVKPKKAAPKKK/3	['PEAKS']	[0.0001673920321392]	[3.494592683538986]	[0.0004110988224316]	-0.00150851	2.78573	1	1	0.000167392	0.000411099	3.49459	0	NA	1	0	0	0	0	1	0	0	0	0	0	0	0	0	0	0	0	0	0	0	0	0	0	0	0	0	0	1	0
AKPPRHL	7	FALSE	sp|Q5JSH3|WDR44_HUMAN	WDR44	HUMAN	WD repeat-containing protein 44 OS=Homo sapiens OX=9606 GN=WDR44 PE=1 SV=1	AKPPRHL/2	['Sage']	[0.0033327246165084]	[0.7195668114459928]	[0.0254450846477365]	0.99683	0.642809	1	1	0.00333272	0.0254451	0.719567	0	NA	3	0	0	0	0	0	0	0	0	0	0	0	0	1	1	1	0	0	0	0	0	0	0	0	0	0	0	0	3
AKQDVVLNYPM	11	TRUE	sp|Q15029|U5S1_HUMAN	EFTUD2	HUMAN	116 kDa U5 small nuclear ribonucleoprotein component OS=Homo sapiens OX=9606 GN=EFTUD2 PE=1 SV=1	AKQDVVLNYPM/2	['MSFragger', 'Comet', 'Sage', 'PEAKS']	[0.0001791312136139, 0.0005058168942842, 0.0001868984207083, 8.592541673827119e-05]	[1.8111755230890016, 0.9124528203660832, 1.341745342108588, 4.900524305342859]	[0.00022894064028, 0.0014105132909296, 0.0001355970843681, 8.456973090210696e-06]	0.905516	0.487019	1	4	8.59254e-05	8.45697e-06	4.90052	0	NA	3	0	0	0	0	0	0	0	0	0	0	0	0	0	1	2	0	0	0	0	0	0	0	0	0	0	0	0	3
AKRAKEAAEQDVEKKK	16	FALSE	sp|P26373|RL13_HUMAN	RPL13	HUMAN	Large ribosomal subunit protein eL13 OS=Homo sapiens OX=9606 GN=RPL13 PE=1 SV=4	AKRAKEAAEQDVEKKK/3	['MSFragger', 'Sage']	[0.0027210884353741, 0.001639008399918]	[1.0089385348737918, 0.8138738431720764]	[0.0212048399612046, 0.0099668245628741]	0.334395	1.05567	1	2	0.00163901	0.00996682	1.00894	0	NA	2	0	0	0	1	1	0	0	0	0	0	0	0	0	0	0	0	0	0	0	0	0	0	0	0	0	0	2	0
AKRTKKVGIVGKYGTRYG	18	FALSE	sp|P61513|RL37A_HUMAN	RPL37A	HUMAN	Large ribosomal subunit protein eL43 OS=Homo sapiens OX=9606 GN=RPL37A PE=1 SV=2	AKRTKKVGIVGKYGTRYG/3	['MSFragger', 'Comet', 'Sage', 'PEAKS']	[0.0001288161793121, 0.0001774622892635, 0.0001868984207083, 8.592541673827119e-05]	[2.247216592287642, 1.6719602169185102, 1.1401897166831625, 6.209090566147712]	[2.380063471362382e-05, 9.85119272657029e-06, 0.0004934618434388, 2.0217116495192138e-07]	0.360455	1.02232	1	4	8.59254e-05	2.02171e-07	6.20909	0	NA	2	0	0	0	0	0	0	0	0	0	0	0	0	0	1	1	0	0	0	0	0	0	0	0	0	0	0	0	2
AKRTKKVGIVGKYGTRYGAS	20	FALSE	sp|P61513|RL37A_HUMAN	RPL37A	HUMAN	Large ribosomal subunit protein eL43 OS=Homo sapiens OX=9606 GN=RPL37A PE=1 SV=2	AKRTKKVGIVGKYGTRYGAS/3	['MSFragger', 'Comet', 'Sage']	[0.000623014142421, 0.0003213023455071, 0.0001868984207083]	[1.3040429125433883, 0.955801913667451, 1.1878487117241132]	[0.0032090758204754, 0.0010414890202371, 0.0003465181404005]	0.701526	1.85632	1	3	0.000186898	0.000346518	1.30404	0	NA	2	0	0	0	0	0	0	0	0	0	0	0	0	0	1	1	0	0	0	0	0	0	0	0	0	0	0	0	2
AKRVIISAPSADAP	14	FALSE	sp|P04406|G3P_HUMAN	GAPDH	HUMAN	Glyceraldehyde-3-phosphate dehydrogenase OS=Homo sapiens OX=9606 GN=GAPDH PE=1 SV=3	AKRVIISAPSADAP/3;AKRVIISAPSADAP/2	['MSFragger', 'Comet', 'Sage', 'PEAKS']	[0.0001288161793121, 0.0001774622892635, 0.0001868984207083, 8.592541673827119e-05]	[3.1863097316158577, 1.766765498174501, 1.51208786877655, 5.089007728327073]	[1.6553228828135818e-07, 5.305709918688702e-06, 5.808854101328257e-05, 4.940506398065689e-06]	0.912629	0.241286	2	4	8.59254e-05	1.65532e-07	5.08901	0	NA	31	0	0	0	1	0	2	0	0	0	2	1	2	4	3	4	1	2	2	1	3	3	0	0	5	5	7	3	11
AKRVIISAPSADAPM	15	FALSE	sp|P04406|G3P_HUMAN	GAPDH	HUMAN	Glyceraldehyde-3-phosphate dehydrogenase OS=Homo sapiens OX=9606 GN=GAPDH PE=1 SV=3	AKRVIISAPSADAPM[UNIMOD:Oxidation]/3;AKRVIISAPSADAPM[UNIMOD:Oxidation]/2;AKRVIISAPSADAPM/2;AKRVIISAPSADAPM/3	['MSFragger', 'Comet', 'Sage', 'PEAKS']	[0.0001288161793121, 0.0001774622892635, 0.0001868984207083, 8.592541673827119e-05]	[4.231107059476593, 2.263122006606627, 2.526206929273303, 5.650207254345409]	[6.544136868900535e-10, 2.692361008831408e-07, 4.50038939277105e-07, 9.96224421094524e-07]	0.84089	0.000883972	4	4	8.59254e-05	6.54414e-10	5.65021	1	['AKVQWKVDNALQSG(1)']	165	4	2	4	8	5	14	8	5	6	9	9	6	8	4	8	10	8	11	16	12	8	10	19	24	29	36	27	20
AKRVIISAPSADAPMF	16	FALSE	sp|P04406|G3P_HUMAN	GAPDH	HUMAN	Glyceraldehyde-3-phosphate dehydrogenase OS=Homo sapiens OX=9606 GN=GAPDH PE=1 SV=3	AKRVIISAPSADAPMF/3;AKRVIISAPSADAPM[UNIMOD:Oxidation]F/2;AKRVIISAPSADAPM[UNIMOD:Oxidation]F/3;AKRVIISAPSADAPMF/2	['MSFragger', 'Comet', 'Sage', 'PEAKS']	[0.0001288161793121, 0.0001774622892635, 0.0001868984207083, 8.592541673827119e-05]	[4.532069890535943, 2.6278448234435614, 2.5693687123146502, 5.6059028438980665]	[1.328783573196363e-10, 3.0119902969769626e-08, 3.719468443042812e-07, 1.1304817458223764e-06]	0.854809	0.11312	4	4	8.59254e-05	1.32878e-10	5.6059	0	NA	68	0	0	0	4	6	6	0	0	0	1	0	3	7	7	6	3	4	4	6	5	6	0	0	4	11	17	16	20
AKRVIISAPSADAPMFV	17	FALSE	sp|P04406|G3P_HUMAN	GAPDH	HUMAN	Glyceraldehyde-3-phosphate dehydrogenase OS=Homo sapiens OX=9606 GN=GAPDH PE=1 SV=3	AKRVIISAPSADAPM[UNIMOD:Oxidation]FV/3;AKRVIISAPSADAPMFV/3;AKRVIISAPSADAPM[UNIMOD:Oxidation]FV/2	['MSFragger', 'Comet', 'Sage', 'PEAKS']	[0.0001288161793121, 0.0001774622892635, 0.0001868984207083, 8.592541673827119e-05]	[2.578053474810938, 1.53510342574296, 1.6531894927334343, 4.010472278248343]	[4.140828064250425e-06, 2.496480097073976e-05, 2.876448244821104e-05, 0.0001049469272518]	0.652431	0.0378247	3	4	8.59254e-05	4.14083e-06	4.01047	0	NA	9	0	0	0	2	1	3	0	0	0	0	0	0	1	0	0	0	0	0	0	0	2	0	0	0	0	2	6	1
AKSDIIYVQTDATNPS	16	FALSE	sp|P06213|INSR_HUMAN	INSR	HUMAN	Insulin receptor OS=Homo sapiens OX=9606 GN=INSR PE=1 SV=4	AKSDIIYVQTDATNPS/2	['MSFragger', 'Comet', 'Sage']	[0.0007475130814789, 0.0005058168942842, 0.0020127811603683]	[1.2141884642749978, 0.9185114987292878, 0.7964576659528607]	[0.005764556758177, 0.0013510942153884, 0.0118016501516762]	0.839954	4.49987	1	3	0.000505817	0.00135109	1.21419	0	NA	1	0	0	0	0	0	0	0	0	0	0	0	0	1	0	0	0	0	0	0	0	0	0	0	0	0	0	0	1
AKSDVPIQL	9	TRUE	sp|Q6ZSZ5|ARHGI_HUMAN;tr|A0A590UK10|A0A590UK10_HUMAN	ARHGEF18;ARHGEF18	HUMAN	Rho guanine nucleotide exchange factor 18 OS=Homo sapiens OX=9606 GN=ARHGEF18 PE=1 SV=4	AKSDVPIQL/1	['Sage', 'PEAKS']	[0.0039968376669009, 0.0004357841001058]	[0.6856435453466766, 2.586664799836119]	[0.036306678932364, 0.0038271781778317]	0.810195	5.36731	1	2	0.000435784	0.00382718	2.58666	0	NA	1	0	0	0	0	0	0	0	0	0	0	0	0	0	0	1	0	0	0	0	0	0	0	0	0	0	0	0	1
AKTDQAQKAEGAGDAK	16	FALSE	sp|P05204|HMGN2_HUMAN	HMGN2	HUMAN	Non-histone chromosomal protein HMG-17 OS=Homo sapiens OX=9606 GN=HMGN2 PE=1 SV=3	AKTDQAQKAEGAGDAK/3;AKTDQAQKAEGAGDAK/2	['MSFragger', 'Comet', 'Sage', 'PEAKS']	[0.0001288161793121, 0.0001774622892635, 0.0001868984207083, 8.592541673827119e-05]	[3.734055293380898, 1.92070798241602, 2.0161316385807866, 5.269102994930975]	[9.1069861909421e-09, 2.10487655948958e-06, 4.629029459213216e-06, 2.955529212561911e-06]	0.742935	0.000858485	2	4	8.59254e-05	9.10699e-09	5.2691	0	NA	145	1	5	2	9	10	7	7	11	5	9	11	3	3	5	3	7	10	9	11	10	7	8	23	23	26	28	26	11
AKTEWLDGKHVVF	13	FALSE	sp|P62937|PPIA_HUMAN	PPIA	HUMAN	Peptidyl-prolyl cis-trans isomerase A OS=Homo sapiens OX=9606 GN=PPIA PE=1 SV=2	AKTEWLDGKHVVF/3	['MSFragger', 'Comet', 'Sage', 'PEAKS']	[0.0001791312136139, 0.0001774622892635, 0.00050075112669, 8.592541673827119e-05]	[1.7869415904116508, 1.2823534855895706, 1.007578752882534, 4.159459669304041]	[0.0002583302284536, 0.0001360328924416, 0.0015110099034241, 6.924357023738607e-05]	0.175234	1.35713	1	4	8.59254e-05	6.92436e-05	4.15946	0	NA	8	0	0	0	2	1	0	0	0	0	0	0	0	0	2	3	0	0	0	0	0	0	0	0	0	0	0	3	5
AKTYDYLFKL	10	TRUE	sp|P61006|RAB8A_HUMAN;sp|Q92930|RAB8B_HUMAN	RAB8A;RAB8B	HUMAN	Ras-related protein Rab-8A OS=Homo sapiens OX=9606 GN=RAB8A PE=1 SV=1	[UNIMOD:Acetylation]-AKTYDYLFKL/2	['MSFragger', 'PEAKS']	[0.0016368340461481, 0.0086531609487936]	[1.106732719433269, 1.17566672888036]	[0.0117525290240813, 0.1870529482250262]	0.368302	1.92142	1	2	0.00163683	0.0117525	1.17567	0	NA	1	0	0	0	0	0	0	0	0	0	0	0	0	1	0	0	0	0	0	0	0	0	0	0	0	0	0	0	1
AKVAVLGASGGIGQPLSL	18	FALSE	sp|P40926|MDHM_HUMAN	MDH2	HUMAN	Malate dehydrogenase, mitochondrial OS=Homo sapiens OX=9606 GN=MDH2 PE=1 SV=3	AKVAVLGASGGIGQPLSL/2	['MSFragger', 'Comet', 'Sage']	[0.0008454038212252, 0.0005058168942842, 0.0035989023347878]	[1.1885663336527843, 0.8505421814073069, 0.7049925843260897]	[0.0068583815660001, 0.0022029685724432, 0.0296296536329716]	0.919897	0.458645	1	3	0.000505817	0.00220297	1.18857	0	NA	1	0	0	0	0	0	0	0	1	0	0	0	0	0	0	0	0	0	0	0	0	0	0	1	0	0	0	0	0
AKVEEIS	7	FALSE	O94851|MICA2_HUMAN;Q7RTP6|MICA3_HUMAN	MICAL2;MICAL3	HUMAN	[F-actin]-monooxygenase MICAL2 OS=Homo sapiens OX=9606 GN=MICAL2 PE=1 SV=2	AKVEEIS/1	['PEAKS']	[0.0046162723600692]	[1.510009799801444]	[0.0956868865617074]	0.936101	0.423596	1	1	0.00461627	0.0956869	1.51001	0	NA	1	0	0	0	0	0	0	0	0	0	0	1	0	0	0	0	0	0	0	0	0	0	0	0	1	0	0	0	0
AKVIHDNF	8	TRUE	sp|P04406|G3P_HUMAN	GAPDH	HUMAN	Glyceraldehyde-3-phosphate dehydrogenase OS=Homo sapiens OX=9606 GN=GAPDH PE=1 SV=3	AKVIHDNF/2	['MSFragger', 'Comet', 'Sage']	[0.0002590002590002, 0.0005058168942842, 0.0030532938564026]	[1.5613248120317236, 0.8410853467512198, 0.7282996068815395]	[0.000797910980361, 0.0023586038936611, 0.0232492388938437]	0.922093	0.0794331	1	3	0.000259	0.000797911	1.56132	0	NA	2	0	0	0	0	0	0	1	1	0	0	0	0	0	0	0	0	0	0	0	0	0	0	2	0	0	0	0	0
AKVQWKVDN	9	TRUE	sp|P01834|IGKC_HUMAN	IGKC	HUMAN	Immunoglobulin kappa constant OS=Homo sapiens OX=9606 GN=IGKC PE=1 SV=2	AKVQWKVDN/2	['MSFragger', 'Comet', 'Sage', 'PEAKS']	[0.0001288161793121, 0.0001774622892635, 0.0001868984207083, 8.592541673827119e-05]	[2.196719409182155, 1.3109123814039785, 1.4440275019165365, 4.627871434767756]	[3.106093389414301e-05, 0.0001126126726091, 8.113864028559576e-05, 1.8387640915760075e-05]	0.967561	0.00321935	1	4	8.59254e-05	1.83876e-05	4.62787	0	NA	13	0	0	0	1	1	1	0	0	0	0	1	0	1	1	1	1	1	1	1	1	1	0	0	1	3	3	3	3
AKVQWKVDNALQS	13	FALSE	sp|P01834|IGKC_HUMAN	IGKC	HUMAN	Immunoglobulin kappa constant OS=Homo sapiens OX=9606 GN=IGKC PE=1 SV=2	AKVQWKVDNALQS/2	['MSFragger', 'Comet', 'Sage', 'PEAKS']	[0.0001288161793121, 0.0001774622892635, 0.0001868984207083, 8.592541673827119e-05]	[2.488545777869758, 1.4563564248928076, 1.3827247965471927, 4.548702846107695]	[6.648831674458784e-06, 4.251074830267432e-05, 0.0001098056587585, 2.303065848671852e-05]	0.58772	0.51095	1	4	8.59254e-05	6.64883e-06	4.5487	0	NA	12	0	0	0	2	1	1	0	0	0	0	0	0	2	1	2	0	0	0	1	1	1	0	0	0	0	3	4	5
AKVQWKVDNALQSG	14	FALSE	sp|P01834|IGKC_HUMAN	IGKC	HUMAN	Immunoglobulin kappa constant OS=Homo sapiens OX=9606 GN=IGKC PE=1 SV=2	AKVQWKVDNALQSG/2;AKVQWKVDNALQSG/3	['MSFragger', 'Comet', 'Sage', 'PEAKS']	[0.0001288161793121, 0.0001774622892635, 0.0001868984207083, 8.592541673827119e-05]	[3.626157432885611, 1.9988827670521487, 2.3035265702766403, 4.859146016108155]	[1.6128930988516704e-08, 1.3162218168063753e-06, 1.2030209486675513e-06, 9.515756748796024e-06]	0.793641	0.378465	2	4	8.59254e-05	1.61289e-08	4.85915	1	['AKRVIISAPSADAPM(1)']	31	0	0	0	2	1	2	0	1	0	2	1	1	2	3	2	2	2	1	2	4	3	0	1	4	5	9	5	7
AKVQWKVDNALQSGN	15	FALSE	sp|P01834|IGKC_HUMAN	IGKC	HUMAN	Immunoglobulin kappa constant OS=Homo sapiens OX=9606 GN=IGKC PE=1 SV=2	AKVQWKVDNALQSGN/2;AKVQWKVDNALQSGN/3	['MSFragger', 'Comet', 'Sage', 'PEAKS']	[0.0001288161793121, 0.0001774622892635, 0.0001868984207083, 8.592541673827119e-05]	[3.423315305780345, 1.691485055783698, 2.453526221027313, 4.719256194681283]	[4.72088616206508e-08, 8.624890333488095e-06, 6.203350032691735e-07, 1.4175779380520468e-05]	0.89288	0.278652	2	4	8.59254e-05	4.72089e-08	4.71926	0	NA	30	0	0	0	3	2	3	0	0	0	1	1	0	0	0	4	2	2	2	2	4	4	0	0	2	6	10	8	4
AKVQWKVDNALQSGNS	16	FALSE	sp|P01834|IGKC_HUMAN	IGKC	HUMAN	Immunoglobulin kappa constant OS=Homo sapiens OX=9606 GN=IGKC PE=1 SV=2	AKVQWKVDNALQSGNS/3;AKVQWKVDNALQSGNS/2	['MSFragger', 'Comet', 'Sage', 'PEAKS']	[0.0001288161793121, 0.0001774622892635, 0.0001868984207083, 8.592541673827119e-05]	[3.02004417642957, 1.6104485977404162, 1.3835858585423897, 4.608775133454117]	[3.991272211511234e-07, 1.4970329056492546e-05, 0.0001093311193097, 1.941426370661541e-05]	0.842368	0.827819	2	4	8.59254e-05	3.99127e-07	4.60878	0	NA	13	0	0	0	2	3	2	0	0	0	0	0	0	1	1	1	0	0	0	1	1	1	0	0	0	0	3	7	3
AKYAISMARKIGAR	14	FALSE	sp|P13796|PLSL_HUMAN	LCP1	HUMAN	Plastin-2 OS=Homo sapiens OX=9606 GN=LCP1 PE=1 SV=6	AKYAISMARKIGAR/3	['MSFragger', 'Comet', 'Sage']	[0.0007475130814789, 0.0079845691472659, 0.0006138735420503]	[1.2168285468005264, 0.4662469001060449, 0.9571313808990408]	[0.0056625203011731, 0.0671482035030001, 0.0024041913296378]	-0.122822	0.0110262	1	3	0.000613874	0.00240419	1.21683	0	NA	3	0	0	0	0	0	1	0	0	0	0	0	0	0	1	1	0	0	0	0	0	0	0	0	0	0	0	1	2
AKYAISMARKIGARV	15	FALSE	sp|P13796|PLSL_HUMAN	LCP1	HUMAN	Plastin-2 OS=Homo sapiens OX=9606 GN=LCP1 PE=1 SV=6	AKYAISMARKIGARV/3	['MSFragger', 'Comet', 'Sage']	[0.0047259838225938, 0.0016807768924302, 0.00050075112669]	[0.9164331664237718, 0.6843923861465857, 0.997122615607388]	[0.0354749018480243, 0.0075330253196783, 0.0016604539229369]	-0.0223187	1.51302	1	3	0.000500751	0.00166045	0.997123	0	NA	3	0	0	0	0	0	0	0	0	0	0	0	0	2	1	0	0	0	0	0	0	0	0	0	0	0	0	0	3
AKYAISMARKIGARVY	16	FALSE	sp|P13796|PLSL_HUMAN	LCP1	HUMAN	Plastin-2 OS=Homo sapiens OX=9606 GN=LCP1 PE=1 SV=6	AKYAISM[UNIMOD:Oxidation]ARKIGARVY/3;AKYAISMARKIGARVY/3	['MSFragger', 'Comet', 'Sage', 'PEAKS']	[0.0001791312136139, 0.0005058168942842, 0.0001868984207083, 8.592541673827119e-05]	[1.5850532551392933, 0.9172143649256336, 1.418281754675337, 4.757483908173342]	[0.0007080707850339, 0.0013635809940589, 9.203680243016398e-05, 1.2713315712761256e-05]	-0.0555435	0.74898	2	4	8.59254e-05	1.27133e-05	4.75748	0	NA	5	0	0	0	1	0	0	0	0	0	0	0	0	2	1	1	0	0	0	0	0	0	0	0	0	0	0	1	4
AKYAQDEHLITF	12	TRUE	sp|O75643|U520_HUMAN	SNRNP200	HUMAN	U5 small nuclear ribonucleoprotein 200 kDa helicase OS=Homo sapiens OX=9606 GN=SNRNP200 PE=1 SV=2	AKYAQDEHLITF/2	['MSFragger', 'Comet', 'Sage', 'PEAKS']	[0.0001288161793121, 0.0001774622892635, 0.0001868984207083, 8.592541673827119e-05]	[2.759748394777795, 1.2649715179747998, 1.671409396319205, 4.119406743384198]	[1.5829996928575049e-06, 0.0001524800265157, 2.625398763058841e-05, 7.74685460477039e-05]	0.510483	1.32872	1	4	8.59254e-05	1.583e-06	4.11941	0	NA	9	0	0	0	1	2	1	0	0	0	0	0	0	0	2	3	0	0	0	0	0	0	0	0	0	0	0	4	5
AKYFIRDEFLRIS	13	FALSE	sp|Q5JWF2|GNAS1_HUMAN	GNAS	HUMAN	Guanine nucleotide-binding protein G(s) subunit alpha isoforms XLas OS=Homo sapiens OX=9606 GN=GNAS PE=1 SV=2	AKYFIRDEFLRIS/3;AKYFIRDEFLRIS/2	['MSFragger', 'Comet', 'Sage', 'PEAKS']	[0.0005844535359438, 0.0003213023455071, 0.0001868984207083, 8.592541673827119e-05]	[1.332701760327997, 0.9782826045443738, 1.1078517026920585, 4.422504216204231]	[0.0026978966807966, 0.0008946274065425, 0.0006382393435984, 3.295409168035916e-05]	0.527462	0.0308797	2	4	8.59254e-05	3.29541e-05	4.4225	0	NA	5	0	0	0	1	0	1	0	0	0	0	0	0	1	1	1	0	0	0	0	0	0	0	0	0	0	0	2	3
AKYFIRDEFLRISTA	15	FALSE	sp|Q5JWF2|GNAS1_HUMAN	GNAS	HUMAN	Guanine nucleotide-binding protein G(s) subunit alpha isoforms XLas OS=Homo sapiens OX=9606 GN=GNAS PE=1 SV=2	AKYFIRDEFLRISTA/3	['MSFragger', 'Comet', 'Sage', 'PEAKS']	[0.0010487966438507, 0.0005743825387708, 0.00147081998214, 0.0003757279729475]	[1.1612186753249818, 0.8232409861844255, 0.8254340849478462, 2.7271645385572607]	[0.0082449219705412, 0.0026813381358037, 0.0089016138725281, 0.0025246811145463]	-0.062042	0.394796	1	4	0.000375728	0.00252468	2.72716	0	NA	3	0	0	0	1	1	1	0	0	0	0	0	0	0	0	0	0	0	0	0	0	0	0	0	0	0	0	3	0
AKYQLDPTASISAK	14	FALSE	sp|P45880|VDAC2_HUMAN	VDAC2	HUMAN	Voltage-dependent anion-selective channel protein 2 OS=Homo sapiens OX=9606 GN=VDAC2 PE=1 SV=2	AKYQLDPTASISAK/2	['MSFragger', 'Comet', 'Sage', 'PEAKS']	[0.0001288161793121, 0.0001774622892635, 0.0001868984207083, 8.592541673827119e-05]	[2.199818098537189, 1.1505812279429146, 1.5159617335966975, 5.025642596264814]	[3.05579019747328e-05, 0.000314348410184, 5.698737476073302e-05, 5.9192232965534e-06]	0.942924	0.0829084	1	4	8.59254e-05	5.91922e-06	5.02564	0	NA	4	0	0	0	1	0	0	0	0	0	0	0	0	1	1	1	0	0	0	0	0	0	0	0	0	0	0	1	3
ALAAALAHI	9	TRUE	sp|Q9BQ39|DDX50_HUMAN;sp|Q9NR30|DDX21_HUMAN	DDX50;DDX21	HUMAN	ATP-dependent RNA helicase DDX50 OS=Homo sapiens OX=9606 GN=DDX50 PE=1 SV=1	ALAAALAHI/1;ALAAALAHI/2	['MSFragger', 'Comet', 'Sage', 'PEAKS']	[0.0005844535359438, 0.0012406947890818, 0.0020377733598409, 0.0011400558627372]	[1.3479275437856248, 0.7370543266907442, 0.7930476895988208, 2.13587541053033]	[0.0024669825250356, 0.0049790178909509, 0.0121982357416283, 0.0175599392443863]	0.985764	1.8332	2	4	0.000584454	0.00246698	2.13588	0	NA	28	1	1	1	1	1	2	1	1	1	1	1	2	1	2	1	2	2	2	3	1	0	3	3	4	6	4	4	4
ALAAFISSV	9	TRUE	sp|Q13423|NNTM_HUMAN	NNT	HUMAN	NAD(P) transhydrogenase, mitochondrial OS=Homo sapiens OX=9606 GN=NNT PE=1 SV=3	ALAAFISSV/1	['MSFragger', 'Comet', 'Sage', 'PEAKS']	[0.0048933782267115, 0.0040248624414102, 0.0010820754206568, 0.000223164472216]	[0.8976657752815543, 0.5623068294113684, 0.8487608659298581, 3.250571041539193]	[0.0394089791339225, 0.0248812201579021, 0.0070600461725605, 0.0007276887699194]	0.977027	0.0061987	1	4	0.000223164	0.000727689	3.25057	0	NA	10	0	0	0	1	1	1	0	0	0	0	0	0	1	1	1	0	0	1	1	1	1	0	0	0	1	3	3	3
ALAAGMQVV	9	TRUE	sp|Q08623|HDHD1_HUMAN	PUDP	HUMAN	Pseudouridine-5'-phosphatase OS=Homo sapiens OX=9606 GN=PUDP PE=1 SV=3	ALAAGM[UNIMOD:Oxidation]QVV/1	['MSFragger', 'Comet']	[0.0006543334721313, 0.0016807768924302]	[1.273277399958926, 0.7059501117606916]	[0.0038964849275337, 0.0063140243332941]	0.838994	0.310848	1	2	0.000654333	0.00389648	1.27328	0	NA	1	0	0	0	0	1	0	0	0	0	0	0	0	0	0	0	0	0	0	0	0	0	0	0	0	0	0	1	0
ALAALHVTL	9	TRUE	sp|Q9NY26|S39A1_HUMAN	SLC39A1	HUMAN	Zinc transporter ZIP1 OS=Homo sapiens OX=9606 GN=SLC39A1 PE=1 SV=1	ALAALHVTL/1	['MSFragger', 'Comet', 'Sage', 'PEAKS']	[0.000999500249875, 0.0036293876704515, 0.00050075112669, 0.000223164472216]	[1.1709487338123443, 0.5746362012879302, 1.011388327892166, 3.365135617955055]	[0.0077248377451908, 0.021957171748576, 0.001460294853296, 0.0005594958031768]	0.85121	1.49658	1	4	0.000223164	0.000559496	3.36514	0	NA	6	0	0	0	1	1	0	0	0	0	0	0	0	1	1	1	0	0	0	0	0	1	0	0	0	0	1	2	3
ALAARAIAV	9	TRUE	sp|Q8NFD5|ARI1B_HUMAN	ARID1B	HUMAN	AT-rich interactive domain-containing protein 1B OS=Homo sapiens OX=9606 GN=ARID1B PE=1 SV=3	ALAARAIAV/2	['MSFragger']	[0.0035695833920435]	[0.9609856646583824]	[0.0277779554865754]	0.91626	0.00834109	1	1	0.00356958	0.027778	0.960986	0	NA	1	0	0	0	0	0	0	0	0	0	0	0	0	0	0	0	0	0	1	0	0	0	0	0	0	1	0	0	0
ALAASAAAV	9	TRUE	P26599|PTBP1_HUMAN	PTBP1	HUMAN	Polypyrimidine tract-binding protein 1 OS=Homo sapiens OX=9606 GN=PTBP1 PE=1 SV=2	ALAASAAAV/1	['PEAKS']	[0.0017218395912019]	[1.9757176656001547]	[0.02883099339325]	0.948191	1.30821	1	1	0.00172184	0.028831	1.97572	0	NA	1	0	0	0	0	0	0	0	0	0	0	0	0	0	0	0	0	0	0	1	0	0	0	0	0	0	1	0	0
ALAATNPAV	9	TRUE	sp|Q14008|CKAP5_HUMAN	CKAP5	HUMAN	Cytoskeleton-associated protein 5 OS=Homo sapiens OX=9606 GN=CKAP5 PE=1 SV=3	ALAATNPAV/1	['MSFragger', 'Comet', 'Sage', 'PEAKS']	[0.0029529941424214, 0.0067343173431734, 0.0097327483047467, 0.0003757279729475]	[1.00273298904176, 0.4909832086602888, 0.5773774397783864, 2.727381825854319]	[0.0219759427412792, 0.0518941356170435, 0.099350923613476, 0.0025231482483199]	0.905284	2.84754	1	4	0.000375728	0.00252315	2.72738	0	NA	16	0	0	0	1	1	1	0	0	0	1	2	0	1	1	1	1	1	1	2	1	1	0	0	3	3	4	3	3
ALAATVFCV	9	TRUE	sp|Q14739|LBR_HUMAN	LBR	HUMAN	Delta(14)-sterol reductase LBR OS=Homo sapiens OX=9606 GN=LBR PE=1 SV=2	ALAATVFC[UNIMOD:Cysteinylation]V/1;ALAATVFC[UNIMOD:Cysteinylation]V/2	['MSFragger', 'Comet', 'Sage', 'PEAKS']	[0.0006543334721313, 0.0027005130974885, 0.0005419687013074, 0.0010280427208864]	[1.2775403751492518, 0.5997575431438157, 0.985536287522521, 2.1506169290791117]	[0.0037912541089956, 0.0170042189147985, 0.0018454285768228, 0.0167296198077302]	0.808491	0.888904	2	4	0.000541969	0.00184543	2.15062	0	NA	21	0	0	0	2	2	2	0	1	0	0	0	1	1	2	2	1	3	0	2	1	1	0	1	1	4	4	6	5
ALAAVVTVL	9	TRUE	Q12770|SCAP_HUMAN	SCAP	HUMAN	Sterol regulatory element-binding protein cleavage-activating protein OS=Homo sapiens OX=9606 GN=SCAP PE=1 SV=4	ALAAVVTVL/2	['PEAKS']	[0.0075905221048312]	[1.2587740056110388]	[0.1609691804819207]	0.605959	2.3437	1	1	0.00759052	0.160969	1.25877	0	NA	1	0	0	0	0	0	0	0	0	0	0	0	0	0	0	0	0	0	0	0	0	1	0	0	0	0	1	0	0
ALAAYTQAL	9	TRUE	sp|Q9H3U1|UN45A_HUMAN	UNC45A	HUMAN	Protein unc-45 homolog A OS=Homo sapiens OX=9606 GN=UNC45A PE=1 SV=1	ALAAYTQAL/1	['MSFragger', 'Comet', 'Sage', 'PEAKS']	[0.0050545714796922, 0.0059104449382949, 0.0006472111084961, 0.0001673920321392]	[0.893908635123821, 0.510831547415468, 0.913176580380682, 3.538482852789477]	[0.0402578109085877, 0.0421679878194535, 0.003686613839453, 0.0003689241301772]	0.650632	0.0512932	1	4	0.000167392	0.000368924	3.53848	0	NA	3	0	0	0	0	0	0	0	0	0	0	0	0	0	1	2	0	0	0	0	0	0	0	0	0	0	0	0	3
ALADAQVAL	9	TRUE	Q49AM3|TTC31_HUMAN	TTC31	HUMAN	Tetratricopeptide repeat protein 31 OS=Homo sapiens OX=9606 GN=TTC31 PE=1 SV=3	ALADAQVAL/1	['PEAKS']	[0.0058118416273156]	[1.4036998758335084]	[0.1209750031335975]	0.857639	0.695434	1	1	0.00581184	0.120975	1.4037	0	NA	1	0	0	0	0	0	0	0	0	0	0	0	0	0	1	0	0	0	0	0	0	0	0	0	0	0	0	0	1
ALADGVQKV	9	TRUE	sp|O14791|APOL1_HUMAN	APOL1	HUMAN	Apolipoprotein L1 OS=Homo sapiens OX=9606 GN=APOL1 PE=1 SV=5	ALADGVQKV/2;ALADGVQKV/1	['MSFragger', 'Comet', 'Sage', 'PEAKS']	[0.0001791312136139, 0.0003076923076923, 0.0006051233779331, 8.592541673827119e-05]	[1.6936357562034965, 1.0919407845541724, 0.9639606376081348, 3.844300950952329]	[0.00041080647198, 0.0004445534781547, 0.0022543182119523, 0.0001656428662761]	0.993721	0.145213	2	4	8.59254e-05	0.000165643	3.8443	0	NA	99	2	5	2	3	3	3	5	4	4	5	6	4	3	3	3	7	8	7	7	8	7	9	13	15	22	22	9	9
ALADGVTMQV	10	TRUE	sp|Q9UBF2|COPG2_HUMAN	COPG2	HUMAN	Coatomer subunit gamma-2 OS=Homo sapiens OX=9606 GN=COPG2 PE=1 SV=1	ALADGVTM[UNIMOD:Oxidation]QV/1;ALADGVTMQV/1	['MSFragger', 'Comet', 'Sage', 'PEAKS']	[0.0026083960824843, 0.005204280155642, 0.001639008399918, 8.592541673827119e-05]	[1.0240881453943178, 0.5317328151581971, 0.8183361190046485, 3.6737644079144975]	[0.0194167325168863, 0.0339724479679214, 0.009542544336233, 0.0002610859989401]	0.729862	1.7104	2	4	8.59254e-05	0.000261086	3.67376	0	NA	19	0	0	0	1	2	4	0	0	0	0	0	0	2	3	1	0	0	0	1	0	5	0	0	0	0	6	7	6
ALADGVVSQA	10	TRUE	sp|Q92917|GPKOW_HUMAN	GPKOW	HUMAN	G-patch domain and KOW motifs-containing protein OS=Homo sapiens OX=9606 GN=GPKOW PE=1 SV=2	ALADGVVSQA/1	['MSFragger', 'Comet', 'Sage', 'PEAKS']	[0.0015905837442341, 0.0015695507161075, 0.001639008399918, 0.0003757279729475]	[1.1108691484169972, 0.7093633190317363, 0.8195641351053702, 2.946602072838479]	[0.0114481570816304, 0.0061463433007825, 0.0094287448028654, 0.0014421252010882]	0.989454	1.72697	1	4	0.000375728	0.00144213	2.9466	0	NA	29	0	0	0	2	1	1	1	0	0	1	0	4	2	2	2	1	2	2	3	2	3	0	1	5	5	8	4	6
ALADIAQSQL	10	TRUE	sp|Q13503|MED21_HUMAN	MED21	HUMAN	Mediator of RNA polymerase II transcription subunit 21 OS=Homo sapiens OX=9606 GN=MED21 PE=1 SV=1	ALADIAQSQL/1	['MSFragger', 'Comet', 'Sage', 'PEAKS']	[0.0020894913872184, 0.0018952130586293, 0.0005419687013074, 0.0005292561011467]	[1.0685426513036809, 0.6737117823259093, 0.9817460319687692, 2.3953552373852496]	[0.0148933505062187, 0.0082619109297577, 0.0019108222036615, 0.0071982428073678]	0.786618	0.0144915	1	4	0.000529256	0.00191082	2.39536	0	NA	10	0	0	0	0	0	1	0	0	0	0	1	0	1	1	1	0	2	0	2	0	1	0	0	1	2	3	1	3
ALAEAGVAV	9	TRUE	sp|O43865|SAHH2_HUMAN	AHCYL1	HUMAN	S-adenosylhomocysteine hydrolase-like protein 1 OS=Homo sapiens OX=9606 GN=AHCYL1 PE=1 SV=2	ALAEAGVAV/1	['MSFragger', 'Comet', 'Sage', 'PEAKS']	[0.0038376936397248, 0.0059104449382949, 0.0080368798955613, 0.0012464589235127]	[0.9550223939889388, 0.5102288845367426, 0.6050941766422946, 2.0975007560865597]	[0.0287024062032552, 0.0424336763699898, 0.0786300687929417, 0.0198767867785088]	0.98209	0.785504	1	4	0.00124646	0.0198768	2.0975	0	NA	17	0	0	0	1	1	1	0	0	0	2	0	0	1	1	1	1	1	2	1	2	2	0	0	2	4	5	3	3
ALAEAGVGL	9	TRUE	sp|Q3LXA3|TKFC_HUMAN	TKFC	HUMAN	Triokinase/FMN cyclase OS=Homo sapiens OX=9606 GN=TKFC PE=1 SV=2	ALAEAGVGL/1	['Comet', 'PEAKS']	[0.0041923426608748, 0.003368803807283]	[0.555292396640338, 1.679908868751785]	[0.0267166966912782, 0.0636395313234052]	0.905052	0.0581796	1	2	0.0033688	0.0267167	1.67991	0	NA	2	0	0	0	0	0	0	0	0	0	0	0	0	0	2	0	0	0	0	0	0	0	0	0	0	0	0	0	2
ALAEALKEV	9	TRUE	sp|Q6PI26|SHQ1_HUMAN	SHQ1	HUMAN	Protein SHQ1 homolog OS=Homo sapiens OX=9606 GN=SHQ1 PE=1 SV=2	ALAEALKEV/2;ALAEALKEV/1	['MSFragger', 'Comet', 'Sage', 'PEAKS']	[0.0002590002590002, 0.0005058168942842, 0.0001868984207083, 0.0004357841001058]	[1.5599898541417847, 0.9142404952724114, 1.1737455920279694, 2.581594065443801]	[0.0008032953754306, 0.0013926890943995, 0.0003834584009117, 0.0038882770589121]	0.994477	2.57894	2	4	0.000186898	0.000383458	2.58159	0	NA	44	0	0	0	5	3	4	1	2	1	1	2	1	2	3	3	2	2	2	4	2	4	0	4	4	6	10	12	8
ALAEATVQA	9	TRUE	sp|Q96RL7|VP13A_HUMAN	VPS13A	HUMAN	Intermembrane lipid transfer protein VPS13A OS=Homo sapiens OX=9606 GN=VPS13A PE=1 SV=2	ALAEATVQA/1	['MSFragger', 'Comet', 'Sage']	[0.0043642043366409, 0.0067343173431734, 0.0083962034558286]	[0.9309494981951127, 0.4897808331637411, 0.5977442726435851]	[0.032746104370858, 0.0525514401732587, 0.0837542789196866]	0.989884	0.330492	1	3	0.0043642	0.0327461	0.930949	0	NA	14	0	0	0	1	2	1	0	0	0	0	0	0	1	0	1	3	0	0	1	2	2	0	0	0	3	5	4	2
ALAEDGSYNAV	11	TRUE	sp|Q12872|SFSWA_HUMAN	SFSWAP	HUMAN	Splicing factor, suppressor of white-apricot homolog OS=Homo sapiens OX=9606 GN=SFSWAP PE=1 SV=3	ALAEDGSYNAV/1	['MSFragger', 'Comet', 'Sage', 'PEAKS']	[0.0005456281544127, 0.0015113681167039, 0.0005419687013074, 0.000223164472216]	[1.4105750928672254, 0.7182374156825984, 0.9832653142674428, 3.3715612131031567]	[0.0017366413601461, 0.0057372489446211, 0.0018843050189481, 0.0005511804637465]	0.78946	2.80964	1	4	0.000223164	0.00055118	3.37156	0	NA	6	0	0	0	1	1	1	0	0	0	0	0	0	1	1	1	0	0	0	0	0	0	0	0	0	0	0	3	3
ALAEDPQEL	9	TRUE	sp|Q8IX12|CCAR1_HUMAN	CCAR1	HUMAN	Cell division cycle and apoptosis regulator protein 1 OS=Homo sapiens OX=9606 GN=CCAR1 PE=1 SV=2	ALAEDPQEL/1	['MSFragger', 'Comet', 'Sage', 'PEAKS']	[0.0007475130814789, 0.0008743343136475, 0.00050075112669, 0.0003757279729475]	[1.231912121250741, 0.8049332090073704, 0.9963993504419356, 3.068463470222261]	[0.0051156140744585, 0.0030552094561691, 0.0016713790609273, 0.0010930894037247]	0.994125	1.21743	1	4	0.000375728	0.00109309	3.06846	0	NA	22	0	0	0	1	2	1	0	0	0	0	0	0	1	2	3	1	2	2	1	3	3	0	0	0	5	7	4	6
ALAEEVEQV	9	TRUE	sp|Q9BQE5|APOL2_HUMAN	APOL2	HUMAN	Apolipoprotein L2 OS=Homo sapiens OX=9606 GN=APOL2 PE=1 SV=2	ALAEEVEQV/1;ALAEEVEQV/2	['MSFragger', 'Comet', 'Sage']	[0.0019634184147979, 0.0027005130974885, 0.0006472111084961]	[1.082566174301194, 0.6066727842147039, 0.917100818837206]	[0.0136676188068723, 0.0158443560256802, 0.0035452598300759]	0.978831	0.677271	2	3	0.000647211	0.00354526	1.08257	0	NA	41	0	0	2	2	1	1	1	4	1	1	1	2	3	3	3	2	3	3	3	3	2	2	6	4	8	8	4	9
ALAEIAKAEL	10	TRUE	sp|P23246|SFPQ_HUMAN	SFPQ	HUMAN	Splicing factor, proline- and glutamine-rich OS=Homo sapiens OX=9606 GN=SFPQ PE=1 SV=2	ALAEIAKAEL/1;ALAEIAKAEL/2	['MSFragger', 'Comet', 'Sage', 'PEAKS']	[0.0001791312136139, 0.0005058168942842, 0.0001868984207083, 0.0003757279729475]	[1.7287455665623666, 0.9188256448982632, 1.3285020684763782, 3.013143592023431]	[0.0003449434459293, 0.0013480890427021, 0.0001455312876185, 0.001237477099152]	0.984839	2.12376	2	4	0.000179131	0.000145531	3.01314	0	NA	53	1	2	0	5	4	4	0	0	0	1	3	2	3	3	3	3	3	3	4	4	5	3	0	6	9	13	13	9
ALAEKTSHV	9	TRUE	sp|Q658P3|STEA3_HUMAN	STEAP3	HUMAN	Metalloreductase STEAP3 OS=Homo sapiens OX=9606 GN=STEAP3 PE=1 SV=2	ALAEKTSHV/2	['MSFragger', 'Comet', 'Sage']	[0.0001791312136139, 0.0020393893485607, 0.00050075112669]	[1.580476298673149, 0.644604211202219, 1.0155412801573245]	[0.0007245663877546, 0.0108301664250715, 0.0014071266700439]	0.979776	0.0762592	1	3	0.000179131	0.000724566	1.58048	0	NA	4	0	0	0	0	0	1	0	0	0	0	0	0	0	1	1	0	0	0	0	1	0	0	0	0	0	1	1	2
ALAEMLKENKV	11	TRUE	sp|P28289|TMOD1_HUMAN	TMOD1	HUMAN	Tropomodulin-1 OS=Homo sapiens OX=9606 GN=TMOD1 PE=1 SV=1	ALAEMLKENKV/2;ALAEM[UNIMOD:Oxidation]LKENKV/2	['MSFragger', 'Comet', 'Sage', 'PEAKS']	[0.0001288161793121, 0.0001774622892635, 0.0001868984207083, 8.592541673827119e-05]	[2.2929380278768527, 1.4087233600085265, 1.5862142831054575, 4.573481881409814]	[1.8697645777635736e-05, 5.857310621606579e-05, 4.0204919489526975e-05, 2.1464133354515256e-05]	0.777518	0.396214	2	4	8.59254e-05	1.86976e-05	4.57348	0	NA	16	0	0	0	0	2	2	0	0	0	0	0	0	1	1	1	0	0	1	3	3	2	0	0	0	1	8	4	3
ALAEMPDSAAA	11	TRUE	sp|O60443|GSDME_HUMAN	GSDME	HUMAN	Gasdermin-E OS=Homo sapiens OX=9606 GN=GSDME PE=1 SV=2	ALAEM[UNIMOD:Oxidation]PDSAAA/1;ALAEMPDSAAA/1	['MSFragger', 'Comet', 'Sage', 'PEAKS']	[0.0001791312136139, 0.0003213023455071, 0.0001868984207083, 8.592541673827119e-05]	[1.685353251243292, 0.9883318727157808, 1.2286279338172164, 4.236007995694483]	[0.0004281335234729, 0.0008370835160714, 0.0002626566869892, 5.58344330691992e-05]	0.974327	3.07036	2	4	8.59254e-05	5.58344e-05	4.23601	0	NA	59	0	0	0	6	7	4	0	0	0	2	0	1	6	4	5	2	4	4	4	6	4	0	0	3	10	14	17	15
ALAGAPYQA	9	TRUE	sp|O43175|SERA_HUMAN	PHGDH	HUMAN	D-3-phosphoglycerate dehydrogenase OS=Homo sapiens OX=9606 GN=PHGDH PE=1 SV=4	ALAGAPYQA/1	['MSFragger', 'Comet', 'Sage', 'PEAKS']	[0.0005456281544127, 0.0010835801488116, 0.0019786910197869, 0.000223164472216]	[1.428466209781217, 0.7680700901801988, 0.800136040600779, 3.433987605185556]	[0.0015775064594527, 0.0039728804484684, 0.0113884245527282, 0.0004757858124803]	0.995771	0.000287475	1	4	0.000223164	0.000475786	3.43399	0	NA	8	0	0	0	1	3	1	0	0	0	0	0	0	1	1	1	0	0	0	0	0	0	0	0	0	0	0	5	3
ALAGDQPSV	9	TRUE	sp|P21333|FLNA_HUMAN	FLNA	HUMAN	Filamin-A OS=Homo sapiens OX=9606 GN=FLNA PE=1 SV=4	ALAGDQPSV/1	['MSFragger', 'Comet', 'Sage', 'PEAKS']	[0.0013612109332462, 0.0019492025989367, 0.0021816066320841, 0.0002915451895043]	[1.141968537689403, 0.664609331208427, 0.7668246616453579, 3.1410527044713743]	[0.0093645634854448, 0.0089653915957441, 0.0157604930627602, 0.0009302559462539]	0.965219	0.00172044	1	4	0.000291545	0.000930256	3.14105	0	NA	26	0	0	0	4	2	1	0	1	0	1	1	1	1	0	1	1	2	3	3	2	2	0	1	3	6	7	7	2
ALAGEVSVV	9	TRUE	sp|Q2TAY7|SMU1_HUMAN	SMU1	HUMAN	WD40 repeat-containing protein SMU1 OS=Homo sapiens OX=9606 GN=SMU1 PE=1 SV=2	ALAGEVSVV/1	['MSFragger', 'Comet', 'Sage']	[0.0014491197939029, 0.002423975319524, 0.0010820754206568]	[1.128496388213449, 0.6132808298403243, 0.8488075196808751]	[0.0102238442404245, 0.0148116845653937, 0.0070567445393111]	0.992411	0.0105831	1	3	0.00108208	0.00705674	1.1285	0	NA	7	0	0	0	1	1	1	0	0	0	0	0	0	1	1	1	0	0	0	1	0	0	0	0	0	0	1	3	3
ALAGGITMV	9	TRUE	sp|P27708|PYR1_HUMAN	CAD	HUMAN	Multifunctional protein CAD OS=Homo sapiens OX=9606 GN=CAD PE=1 SV=3	ALAGGITMV/1;ALAGGITM[UNIMOD:Oxidation]V/1	['MSFragger', 'Comet', 'Sage', 'PEAKS']	[0.0005456281544127, 0.0023003983616675, 0.00050075112669, 0.0003757279729475]	[1.3642625439338083, 0.6226956795019267, 1.0053840286716722, 2.8515055974181034]	[0.0022455800724619, 0.0134623960168347, 0.001541104106469, 0.0018158396486828]	0.882504	0.988503	2	4	0.000375728	0.0015411	2.85151	3	['QGLALTMV(3)']	41	0	0	0	3	2	3	0	1	0	2	2	2	4	3	4	3	2	2	3	2	3	0	1	6	7	8	8	11
ALAGGPLAV	9	TRUE	sp|P57737|CORO7_HUMAN	CORO7	HUMAN	Coronin-7 OS=Homo sapiens OX=9606 GN=CORO7 PE=1 SV=2	ALAGGPLAV/1	['MSFragger', 'Comet', 'PEAKS']	[0.0042857142857142, 0.008367455937333, 0.000223164472216]	[0.9384016351169274, 0.460021535535835, 3.3942903483782176]	[0.0314358653039971, 0.0715928861538175, 0.0005226223694574]	0.815362	1.26536	1	3	0.000223164	0.000522622	3.39429	0	NA	5	0	0	0	1	0	1	0	0	0	0	0	0	1	1	1	0	0	0	0	0	0	0	0	0	0	0	2	3
ALAGHQDGITFI	12	TRUE	sp|Q8TEB1|DCA11_HUMAN	DCAF11	HUMAN	DDB1- and CUL4-associated factor 11 OS=Homo sapiens OX=9606 GN=DCAF11 PE=1 SV=1	ALAGHQDGITFI/2	['MSFragger', 'Comet', 'Sage', 'PEAKS']	[0.0001288161793121, 0.0005058168942842, 0.0001868984207083, 8.592541673827119e-05]	[2.074123929486189, 0.8603746805250988, 1.437238611182106, 4.539326878883021]	[5.916405349581725e-05, 0.0020518067437141, 8.387548315166389e-05, 2.3652619000366457e-05]	0.808938	0.128836	1	4	8.59254e-05	2.36526e-05	4.53933	0	NA	30	2	1	1	1	0	1	1	1	2	2	2	2	1	1	2	2	2	1	1	2	2	4	4	6	5	5	2	4
ALAGVNPQL	9	TRUE	sp|Q9UMX0|UBQL1_HUMAN	UBQLN1	HUMAN	Ubiquilin-1 OS=Homo sapiens OX=9606 GN=UBQLN1 PE=1 SV=2	ALAGVNPQL/1	['MSFragger', 'Comet', 'Sage', 'PEAKS']	[0.0019161056447436, 0.0038990355017443, 0.001639008399918, 0.0003757279729475]	[1.0939818025947248, 0.5651596811677025, 0.814702363927931, 2.9744699596644217]	[0.0127331459267977, 0.024171730220946, 0.0098867448333378, 0.0013517051097307]	0.967014	0.00119487	1	4	0.000375728	0.00135171	2.97447	0	NA	14	0	0	0	1	1	1	0	0	0	0	0	0	1	0	1	1	1	0	2	3	2	0	0	0	2	7	3	2
ALAGVSFEI	9	TRUE	sp|P69849|NOMO3_HUMAN;sp|Q15155|NOMO1_HUMAN;sp|Q5JPE7|NOMO2_HUMAN	NOMO3;NOMO1;NOMO2	HUMAN	BOS complex subunit NOMO3 OS=Homo sapiens OX=9606 GN=NOMO3 PE=1 SV=2	ALAGVSFEI/1	['MSFragger', 'Comet', 'Sage', 'PEAKS']	[0.0005844535359438, 0.0016807768924302, 0.0006138735420503, 0.0004792427963817]	[1.352511794337144, 0.688196840567284, 0.9553035767206298, 2.5367446474881885]	[0.002402254412587, 0.0072953771456943, 0.0024461826418145, 0.0044831614113251]	0.945992	0.608756	1	4	0.000479243	0.00240225	2.53674	0	NA	4	0	0	0	1	1	1	0	0	0	0	0	0	1	0	0	0	0	0	0	0	0	0	0	0	0	0	3	1
ALAKDMALA	9	TRUE	sp|P27816|MAP4_HUMAN	MAP4	HUMAN	Microtubule-associated protein 4 OS=Homo sapiens OX=9606 GN=MAP4 PE=1 SV=3	ALAKDMALA/1	['MSFragger', 'Comet', 'Sage']	[0.0019161056447436, 0.0016807768924302, 0.0008414675193537]	[1.0914622245929655, 0.6924842683348519, 0.8753254029884012]	[0.0129346898684844, 0.0070399943816837, 0.0054005480027254]	0.859981	0.301419	1	3	0.000841468	0.00540055	1.09146	0	NA	3	0	0	0	0	0	0	0	0	0	0	0	0	1	1	1	0	0	0	0	0	0	0	0	0	0	0	0	3
ALAKIEIKL	9	TRUE	sp|P0C7P4|UCRIL_HUMAN;sp|P47985|UCRI_HUMAN	UQCRFS1P1;UQCRFS1	HUMAN	Putative cytochrome b-c1 complex subunit Rieske-like protein 1 OS=Homo sapiens OX=9606 GN=UQCRFS1P1 PE=5 SV=1	ALAKIEIKL/1;ALAKIEIKL/2	['MSFragger', 'Comet', 'Sage', 'PEAKS']	[0.0047739146099801, 0.0016807768924302, 0.0074058835630528, 0.0005292561011467]	[0.902506584573054, 0.6997700034346636, 0.6177510313890224, 2.35092616502194]	[0.0383464659124402, 0.0066337661962498, 0.0703670981019717, 0.0083999684635562]	0.884087	6.1166	2	4	0.000529256	0.00663377	2.35093	0	NA	8	0	0	0	1	0	0	0	0	0	0	0	0	2	2	3	0	0	0	0	0	0	0	0	0	0	0	1	7
ALAKLVEAI	9	TRUE	sp|P62424|RL7A_HUMAN	RPL7A	HUMAN	Large ribosomal subunit protein eL8 OS=Homo sapiens OX=9606 GN=RPL7A PE=1 SV=2	ALAKLVEAI/1	['MSFragger', 'Comet', 'Sage', 'PEAKS']	[0.0019161056447436, 0.0010835801488116, 0.0006138735420503, 0.0003757279729475]	[1.084634488267919, 0.7592853743410596, 0.9386085024666032, 2.618728238171751]	[0.0134942039597991, 0.0042322905597643, 0.0028704949604138, 0.0034667744799142]	0.975907	0.0286172	1	4	0.000375728	0.00287049	2.61873	0	NA	7	0	0	0	0	0	0	0	0	0	1	0	0	0	0	1	1	1	1	1	0	1	0	0	1	3	2	0	1
ALANGIEEV	9	TRUE	sp|O95236|APOL3_HUMAN	APOL3	HUMAN	Apolipoprotein L3 OS=Homo sapiens OX=9606 GN=APOL3 PE=1 SV=3	ALANGIEEV/1	['MSFragger', 'Comet', 'Sage', 'PEAKS']	[0.0003786444528587, 0.0015695507161075, 0.0001868984207083, 0.0003757279729475]	[1.5116114638062377, 0.7093183204531829, 1.1361984144292747, 2.799672586934647]	[0.0010255963677526, 0.0061485148087246, 0.0005090096100073, 0.0020743704181964]	0.976169	0.0300662	1	4	0.000186898	0.00050901	2.79967	2	['NPMVVANAV(2)']	40	2	1	2	2	1	1	1	2	3	1	2	2	2	3	3	2	2	2	2	2	2	5	6	5	6	6	4	8
ALANHLIK	8	TRUE	sp|Q9H4M9|EHD1_HUMAN;sp|Q9NZN3|EHD3_HUMAN	EHD1;EHD3	HUMAN	EH domain-containing protein 1 OS=Homo sapiens OX=9606 GN=EHD1 PE=1 SV=2	ALANHLIK/2	['MSFragger', 'Comet', 'Sage', 'PEAKS']	[0.0020444671607462, 0.0019492025989367, 0.001048160203012, 0.0003757279729475]	[1.0759808820593169, 0.6543398150022955, 0.8581382406078822, 2.781755859543286]	[0.0142322116629235, 0.009864358287344, 0.006424926028437, 0.0021750655810222]	0.994707	8.0424	1	4	0.000375728	0.00217507	2.78176	0	NA	5	0	0	0	1	0	0	0	0	0	0	0	0	1	1	2	0	0	0	0	0	0	0	0	0	0	0	1	4
ALANHLIKV	9	TRUE	sp|Q9H4M9|EHD1_HUMAN;sp|Q9NZN3|EHD3_HUMAN	EHD1;EHD3	HUMAN	EH domain-containing protein 1 OS=Homo sapiens OX=9606 GN=EHD1 PE=1 SV=2	ALANHLIKV/2;ALANHLIKV/1	['MSFragger', 'Comet', 'Sage', 'PEAKS']	[0.0001288161793121, 0.0003213023455071, 0.0001868984207083, 8.592541673827119e-05]	[1.9137843809923805, 1.0222170524697938, 1.2937854522505463, 4.299141366306625]	[0.0001361159182689, 0.0006741894838678, 0.0001764743334126, 4.672516665863764e-05]	0.996939	1.22071	2	4	8.59254e-05	4.67252e-05	4.29914	0	NA	50	1	1	1	3	2	4	1	1	2	2	1	1	4	3	3	3	3	3	4	3	4	3	4	4	9	11	9	10
ALANKLFGA	9	TRUE	sp|Q6PKG0|LARP1_HUMAN	LARP1	HUMAN	La-related protein 1 OS=Homo sapiens OX=9606 GN=LARP1 PE=1 SV=2	ALANKLFGA/2;ALANKLFGA/1	['MSFragger', 'Sage']	[0.0026890920647337, 0.001639008399918]	[1.015198515844208, 0.8073413053386818]	[0.0204499059438833, 0.0106200363989407]	0.988645	3.48423	2	2	0.00163901	0.01062	1.0152	0	NA	3	0	0	0	0	0	1	0	0	0	0	0	0	1	0	1	0	0	0	0	0	0	0	0	0	0	0	1	2
ALANQIPTV	9	TRUE	sp|P43246|MSH2_HUMAN	MSH2	HUMAN	DNA mismatch repair protein Msh2 OS=Homo sapiens OX=9606 GN=MSH2 PE=1 SV=1	ALANQIPTV/2;ALANQIPTV/1	['Comet', 'Sage', 'PEAKS']	[0.0080243869637333, 0.0038031220979082, 0.0071938749293458]	[0.4653231691628551, 0.6888213169691703, 1.2891295344842162]	[0.0677916765391954, 0.0351180826533962, 0.1520438603961143]	0.956692	0.223547	2	3	0.00380312	0.0351181	1.28913	2	['NQAIAIPVT(2)']	4	0	0	0	0	2	1	0	0	0	0	0	0	1	0	0	0	0	0	0	0	0	0	0	0	0	0	3	1
ALANQKLYSV	10	TRUE	sp|Q9NU22|MDN1_HUMAN	MDN1	HUMAN	Midasin OS=Homo sapiens OX=9606 GN=MDN1 PE=1 SV=2	ALANQKLYSV/2	['MSFragger', 'Comet', 'Sage', 'PEAKS']	[0.0001791312136139, 0.0001774622892635, 0.0001868984207083, 8.592541673827119e-05]	[1.6292138940959566, 1.1428338344257607, 1.2511594973151507, 3.7487882988540977]	[0.0005671159380972, 0.0003293562746168, 0.0002275544776582, 0.0002141768193529]	0.917103	0.26096	1	4	8.59254e-05	0.000214177	3.74879	0	NA	3	0	0	0	0	2	1	0	0	0	0	0	0	0	0	0	0	0	0	0	0	0	0	0	0	0	0	3	0
ALAPAPAEV	9	TRUE	sp|Q9Y2I1|NISCH_HUMAN	NISCH	HUMAN	Nischarin OS=Homo sapiens OX=9606 GN=NISCH PE=1 SV=3	ALAPAPAEV/1	['MSFragger', 'Comet', 'Sage', 'PEAKS']	[0.0003296793867963, 0.0005058168942842, 0.0002575328354365, 0.0003757279729475]	[1.5168940869451308, 0.9007491298558288, 1.096316825817824, 3.0873638018344414]	[0.0009985089540526, 0.0015334976524668, 0.0007016827006816, 0.0010480887094488]	0.997477	0.049499	1	4	0.000257533	0.000701683	3.08736	0	NA	41	0	0	0	3	2	2	0	0	0	1	4	2	4	2	4	3	3	1	4	4	2	0	0	7	7	10	7	10
ALAPAPPQV	9	TRUE	sp|Q04206|TF65_HUMAN	RELA	HUMAN	Transcription factor p65 OS=Homo sapiens OX=9606 GN=RELA PE=1 SV=2	ALAPAPPQV/1	['MSFragger', 'Comet', 'Sage', 'PEAKS']	[0.0003296793867963, 0.0003076923076923, 0.00050075112669, 8.592541673827119e-05]	[1.5374172418679506, 1.1217091634199357, 1.0232783408912298, 4.119056400117099]	[0.0009001335969622, 0.0003733847758826, 0.0013136307250053, 7.754453933509223e-05]	0.753213	0.282879	1	4	8.59254e-05	7.75445e-05	4.11906	0	NA	45	0	0	0	3	4	4	1	0	0	1	0	4	3	3	4	3	2	4	2	4	3	0	1	5	9	9	11	10
ALAPAPSLP	9	TRUE	sp|P78559|MAP1A_HUMAN	MAP1A	HUMAN	Microtubule-associated protein 1A OS=Homo sapiens OX=9606 GN=MAP1A PE=1 SV=6	ALAPAPSLP/1	['Comet', 'PEAKS']	[0.0074887668497254, 0.0070473251028806]	[0.4755471365393611, 1.30607184166616]	[0.0609739259713312, 0.147197806958706]	0.655985	0.378468	1	2	0.00704733	0.0609739	1.30607	0	NA	4	0	0	0	0	0	0	0	0	0	0	0	0	1	1	1	0	1	0	0	0	0	0	0	0	1	0	0	3
ALAPATPAL	9	TRUE	sp|Q9UKJ3|GPTC8_HUMAN	GPATCH8	HUMAN	G patch domain-containing protein 8 OS=Homo sapiens OX=9606 GN=GPATCH8 PE=1 SV=2	ALAPATPAL/1	['MSFragger', 'Comet', 'Sage']	[0.0022773279352226, 0.0027883532629095, 0.0010820754206568]	[1.0564157052230083, 0.5960211425936669, 0.8529259895842073]	[0.0160268959027985, 0.0176656269414751, 0.0067709405087638]	0.987221	0.218862	1	3	0.00108208	0.00677094	1.05642	0	NA	14	0	0	0	1	2	1	0	0	0	0	0	0	1	0	0	1	0	0	2	3	3	0	0	0	1	8	4	1
ALAPGLPTA	9	TRUE	sp|Q9UMX5|NENF_HUMAN	NENF	HUMAN	Neudesin OS=Homo sapiens OX=9606 GN=NENF PE=1 SV=1	ALAPGLPTA/1	['MSFragger', 'Comet', 'Sage', 'PEAKS']	[0.0002590002590002, 0.0010835801488116, 0.0001868984207083, 0.0003757279729475]	[1.5590364571933626, 0.7702967244643256, 1.1145529585433769, 2.7311779533347966]	[0.0008071633167096, 0.0039099428743493, 0.0006044594132821, 0.0024965635230525]	0.996962	0.0516744	1	4	0.000186898	0.000604459	2.73118	0	NA	74	0	0	0	5	5	7	2	2	1	3	2	4	4	3	4	6	4	6	5	4	7	0	5	9	16	16	17	11
ALAPGVRAV	9	TRUE	sp|Q9Y508|RN114_HUMAN	RNF114	HUMAN	E3 ubiquitin-protein ligase RNF114 OS=Homo sapiens OX=9606 GN=RNF114 PE=1 SV=1	ALAPGVRAV/1;ALAPGVRAV/2	['MSFragger', 'Comet', 'Sage', 'PEAKS']	[0.0013992035302981, 0.0052450099558059, 0.0024671442804953, 8.592541673827119e-05]	[1.1297644654413852, 0.526890513990091, 0.7508396307564931, 3.56290783510362]	[0.0101402014176039, 0.0357056717041899, 0.0184843574497142, 0.0003470450161315]	0.970016	0.922557	2	4	8.59254e-05	0.000347045	3.56291	0	NA	26	1	1	0	0	2	0	1	1	2	1	0	2	1	2	2	2	2	1	2	2	1	2	4	3	5	5	2	5
ALAPHLDDA	9	TRUE	sp|Q86Y56|DAAF5_HUMAN	DNAAF5	HUMAN	Dynein axonemal assembly factor 5 OS=Homo sapiens OX=9606 GN=DNAAF5 PE=1 SV=4	ALAPHLDDA/1;ALAPHLDDA/2	['MSFragger', 'Comet', 'Sage', 'PEAKS']	[0.0005844535359438, 0.0037122969837587, 0.002926557346588, 0.0005292561011467]	[1.3400839120980172, 0.5711133483676751, 0.7324716523725816, 2.319743412954326]	[0.0025827710017416, 0.0227557788659577, 0.0222741628676527, 0.0093676801352263]	0.943068	2.80187	2	4	0.000529256	0.00258277	2.31974	0	NA	4	0	0	0	0	0	0	0	0	0	0	0	0	1	0	0	0	0	0	1	1	1	0	0	0	0	3	0	1
ALAPPPPAA	9	TRUE	sp|Q2NL68|PRSR3_HUMAN	PROSER3	HUMAN	Proline and serine-rich protein 3 OS=Homo sapiens OX=9606 GN=PROSER3 PE=1 SV=1	ALAPPPPAA/1	['MSFragger', 'Comet', 'PEAKS']	[0.0043200514729537, 0.0054945054945054, 0.0003757279729475]	[0.9343422852373824, 0.5224060968843016, 2.829197315708038]	[0.0321425192951036, 0.0373954256570201, 0.0019215320557575]	0.994595	5.11037	1	3	0.000375728	0.00192153	2.8292	2	['LAAPPPAPA(2)']	9	0	0	0	1	2	0	0	0	0	0	0	0	2	0	3	0	0	0	1	0	0	0	0	0	0	1	3	5
ALAPSPAAA	9	TRUE	sp|Q12796|PNRC1_HUMAN	PNRC1	HUMAN	Proline-rich nuclear receptor coactivator 1 OS=Homo sapiens OX=9606 GN=PNRC1 PE=1 SV=1	ALAPSPAAA/1	['MSFragger', 'PEAKS']	[0.0026456322571162, 0.0003757279729475]	[1.0227544368345691, 2.8118567807913544]	[0.0195688640946361, 0.0020094058256471]	0.998574	3.75812	1	2	0.000375728	0.00200941	2.81186	0	NA	51	1	0	0	3	4	3	1	1	1	4	3	2	2	2	3	4	2	2	5	5	3	1	3	9	8	13	10	7
ALAPTPSAV	9	TRUE	sp|Q9UPR0|PLCL2_HUMAN	PLCL2	HUMAN	Inactive phospholipase C-like protein 2 OS=Homo sapiens OX=9606 GN=PLCL2 PE=1 SV=2	ALAPTPSAV/1	['MSFragger', 'Comet', 'Sage', 'PEAKS']	[0.0019161056447436, 0.0015113681167039, 0.0015179272441769, 0.0004357841001058]	[1.0874232459058064, 0.714781426833455, 0.8232323849079193, 2.588411808835971]	[0.0132632908290442, 0.0058921710475675, 0.0090961320536112, 0.0038063975537184]	0.996163	3.156	1	4	0.000435784	0.0038064	2.58841	0	NA	31	0	0	0	2	3	4	0	0	0	1	0	0	3	2	2	2	1	3	1	4	3	0	0	1	6	8	9	7
ALAQGLCEV	9	TRUE	sp|Q8TAC2|JOS2_HUMAN	JOSD2	HUMAN	Josephin-2 OS=Homo sapiens OX=9606 GN=JOSD2 PE=1 SV=1	ALAQGLC[UNIMOD:Cysteinylation]EV/1	['MSFragger', 'Comet', 'Sage']	[0.0007475130814789, 0.005204280155642, 0.0005419687013074]	[1.203168045133464, 0.5340516911726976, 0.9706470427931432]	[0.0062116298518736, 0.0331743611527515, 0.0021176691646955]	0.784944	8.25838	1	3	0.000541969	0.00211767	1.20317	0	NA	6	0	0	0	0	1	0	0	0	0	0	0	0	2	3	0	0	0	0	0	0	0	0	0	0	0	0	1	5
ALAQRLLEV	9	TRUE	sp|Q6ZMZ3|SYNE3_HUMAN	SYNE3	HUMAN	Nesprin-3 OS=Homo sapiens OX=9606 GN=SYNE3 PE=1 SV=2	ALAQRLLEV/1;ALAQRLLEV/2	['MSFragger', 'Comet', 'Sage', 'PEAKS']	[0.0001288161793121, 0.0003213023455071, 0.0001868984207083, 0.000223164472216]	[1.891456220988088, 1.028466563629186, 1.2333595619899596, 3.421241108864234]	[0.0001526118294573, 0.0006486652720779, 0.0002547209866029, 0.0004904184477969]	0.988894	0.195949	2	4	0.000128816	0.000152612	3.42124	0	NA	24	1	1	1	2	2	2	1	1	1	1	1	1	1	1	2	0	0	3	1	0	1	3	3	3	3	2	6	4
ALAQYLVVV	9	TRUE	sp|P42858|HD_HUMAN	HTT	HUMAN	Huntingtin OS=Homo sapiens OX=9606 GN=HTT PE=1 SV=2	ALAQYLVVV/1	['MSFragger', 'Comet', 'Sage', 'PEAKS']	[0.0054259120384666, 0.0028358927711488, 0.0010820754206568, 0.0012464589235127]	[0.8736627584207732, 0.594358767467837, 0.857317922753775, 2.1054148245311177]	[0.0452223830996867, 0.0179678724173884, 0.0064782431081269, 0.0193802274681341]	0.922389	0.348749	1	4	0.00108208	0.00647824	2.10541	0	NA	1	0	0	0	1	0	0	0	0	0	0	0	0	0	0	0	0	0	0	0	0	0	0	0	0	0	0	1	0
ALAREVVYL	9	TRUE	sp|Q53S58|TM177_HUMAN	TMEM177	HUMAN	Transmembrane protein 177 OS=Homo sapiens OX=9606 GN=TMEM177 PE=1 SV=1	ALAREVVYL/2	['MSFragger', 'Comet', 'Sage']	[0.0047739146099801, 0.0028358927711488, 0.002926557346588]	[0.9033191950245788, 0.5935269326243139, 0.7329440489957774]	[0.0381714651255681, 0.0181209723460902, 0.0221666132529501]	0.826402	2.12434	1	3	0.00283589	0.018121	0.903319	0	NA	2	0	0	0	0	0	0	0	0	0	0	0	0	0	1	1	0	0	0	0	0	0	0	0	0	0	0	0	2
ALASALFTA	9	TRUE	sp|P54922|ADPRH_HUMAN	ADPRH	HUMAN	ADP-ribosylhydrolase ARH1 OS=Homo sapiens OX=9606 GN=ADPRH PE=1 SV=1	ALASALFTA/1	['MSFragger', 'Sage', 'PEAKS']	[0.0042094550837265, 0.0006472111084961, 0.0006975933031042]	[0.9405979105399596, 0.8953705666760028, 2.260280797171503]	[0.0310603064353735, 0.0044088577970034, 0.011528389408262]	0.976226	0.0925366	1	3	0.000647211	0.00440886	2.26028	0	NA	7	0	0	0	1	1	0	0	0	0	0	0	0	1	1	1	0	0	0	0	1	1	0	0	0	0	2	2	3
ALASGLLAV	9	TRUE	Q9Y3P4|RHBD3_HUMAN	RHBDD3	HUMAN	Rhomboid domain-containing protein 3 OS=Homo sapiens OX=9606 GN=RHBDD3 PE=1 SV=1	ALASGLLAV/1	['PEAKS']	[0.0046162723600692]	[1.5162620310994794]	[0.0943169728853375]	0.969715	0.726523	1	1	0.00461627	0.094317	1.51626	0	NA	1	0	0	0	0	0	0	0	0	0	0	0	0	1	0	0	0	0	0	0	0	0	0	0	0	0	0	0	1
ALASHILTA	9	TRUE	sp|O00273|DFFA_HUMAN	DFFA	HUMAN	DNA fragmentation factor subunit alpha OS=Homo sapiens OX=9606 GN=DFFA PE=1 SV=1	ALASHILTA/2;ALASHILTA/1	['MSFragger', 'Comet', 'Sage', 'PEAKS']	[0.0001791312136139, 0.0012406947890818, 0.0001868984207083, 0.0016702856188408]	[1.5963231621424347, 0.7364100057558078, 1.164562606950213, 1.9874776235835845]	[0.0006690494544551, 0.005002853443689, 0.00041022432401, 0.0278530762320633]	0.98002	0.166375	2	4	0.000179131	0.000410224	1.98748	0	NA	31	2	1	1	1	1	3	1	1	0	3	1	2	0	1	1	1	2	3	4	1	1	4	2	6	6	6	5	2
ALASISHVA	9	TRUE	sp|P40692|MLH1_HUMAN	MLH1	HUMAN	DNA mismatch repair protein Mlh1 OS=Homo sapiens OX=9606 GN=MLH1 PE=1 SV=1	ALASISHVA/1	['MSFragger', 'Comet', 'Sage', 'PEAKS']	[0.0005844535359438, 0.0016807768924302, 0.0006472111084961, 0.0002915451895043]	[1.347148019197136, 0.7065872226872465, 0.9139194391778298, 3.1419820341588234]	[0.0024782008579249, 0.0062822613603272, 0.0036593885781542, 0.0009283349182061]	0.924892	0.477195	1	4	0.000291545	0.000928335	3.14198	0	NA	1	0	0	0	0	0	0	0	0	0	0	0	0	0	0	1	0	0	0	0	0	0	0	0	0	0	0	0	1
ALASITETI	9	TRUE	sp|Q9UBN7|HDAC6_HUMAN	HDAC6	HUMAN	Histone deacetylase 6 OS=Homo sapiens OX=9606 GN=HDAC6 PE=1 SV=2	ALASITETI/1	['Sage']	[0.0076576576576576]	[0.6097969347349594]	[0.0754795867104783]	0.771994	0.0104818	1	1	0.00765766	0.0754796	0.609797	0	NA	1	0	0	0	0	0	0	0	0	0	0	0	0	0	0	0	1	0	0	0	0	0	0	0	0	1	0	0	0
ALASLENHV	9	TRUE	sp|Q9UPN9|TRI33_HUMAN	TRIM33	HUMAN	E3 ubiquitin-protein ligase TRIM33 OS=Homo sapiens OX=9606 GN=TRIM33 PE=1 SV=3	ALASLENHV/1	['MSFragger', 'Comet', 'Sage', 'PEAKS']	[0.0001791312136139, 0.0003213023455071, 0.0006138735420503, 0.000223164472216]	[1.6345157916347437, 0.9880752159891454, 0.9235039650441388, 3.3583162094669787]	[0.0005522202001436, 0.0008384958353743, 0.0033273013051897, 0.0005684405435694]	0.631067	1.12152	1	4	0.000179131	0.00055222	3.35832	0	NA	4	0	0	0	0	0	0	0	0	0	0	0	0	0	3	1	0	0	0	0	0	0	0	0	0	0	0	0	4
ALASVAYQV	9	TRUE	sp|Q9P2A4|ABI3_HUMAN	ABI3	HUMAN	ABI gene family member 3 OS=Homo sapiens OX=9606 GN=ABI3 PE=1 SV=2	ALASVAYQV/1;ALASVAYQV/2	['MSFragger', 'Comet', 'Sage', 'PEAKS']	[0.0020444671607462, 0.002423975319524, 0.0020377733598409, 0.0003757279729475]	[1.0785201559318505, 0.6137978874821338, 0.7858168531376883, 3.0648844433322324]	[0.0140122372282349, 0.0147339179018528, 0.0130852345710083, 0.0011018403113606]	0.925768	1.38154	2	4	0.000375728	0.00110184	3.06488	0	NA	31	1	0	1	2	1	2	0	1	1	0	1	2	2	1	2	3	2	3	2	2	2	2	2	3	8	6	5	5
ALASVGITL	9	TRUE	sp|Q9BXR0|TGT_HUMAN	QTRT1	HUMAN	Queuine tRNA-ribosyltransferase catalytic subunit 1 OS=Homo sapiens OX=9606 GN=QTRT1 PE=1 SV=3	ALASVGITL/1	['Sage', 'PEAKS']	[0.0049322353748498, 0.0012464589235127]	[0.6625619906344496, 2.1026457619348387]	[0.0460514440169141, 0.019552844725481]	0.921137	0.548502	1	2	0.00124646	0.0195528	2.10265	0	NA	2	0	0	0	0	0	0	0	0	0	0	0	0	2	0	0	0	0	0	0	0	0	0	0	0	0	0	0	2
ALASVIMGL	9	TRUE	sp|P30153|2AAA_HUMAN;sp|P30154|2AAB_HUMAN	PPP2R1A;PPP2R1B	HUMAN	Serine/threonine-protein phosphatase 2A 65 kDa regulatory subunit A alpha isoform OS=Homo sapiens OX=9606 GN=PPP2R1A PE=1 SV=4	ALASVIMGL/1;ALASVIM[UNIMOD:Oxidation]GL/1	['MSFragger', 'Comet', 'Sage', 'PEAKS']	[0.0007109425913857, 0.0019907488728848, 0.0006138735420503, 0.0003757279729475]	[1.2349527491547077, 0.648301677273484, 0.9611938857533888, 2.7065902714940995]	[0.0050125426713058, 0.0104496734657754, 0.0023137336620484, 0.002675497492664]	0.855696	0.0134172	2	4	0.000375728	0.00231373	2.70659	0	NA	37	0	1	0	2	4	3	1	1	2	0	2	1	3	1	3	1	2	2	3	3	2	1	4	3	5	8	9	7
ALASVVAMA	9	TRUE	sp|Q9P243|ZFAT_HUMAN	ZFAT	HUMAN	Zinc finger protein ZFAT OS=Homo sapiens OX=9606 GN=ZFAT PE=1 SV=2	ALASVVAM[UNIMOD:Oxidation]A/1	['MSFragger', 'Comet', 'Sage']	[0.001784308580425, 0.0066160821689645, 0.0028839892082984]	[1.1027438663719569, 0.4925318692921102, 0.7344132439948626]	[0.0120523528482625, 0.0510595060753164, 0.0218357501744901]	0.791266	0.034374	1	3	0.00178431	0.0120524	1.10274	0	NA	1	0	0	0	1	0	0	0	0	0	0	0	0	0	0	0	0	0	0	0	0	0	0	0	0	0	0	1	0
ALATISTLEAVRGRP	15	FALSE	sp|O75629|CREG1_HUMAN	CREG1	HUMAN	Protein CREG1 OS=Homo sapiens OX=9606 GN=CREG1 PE=1 SV=1	ALATISTLEAVRGRP/2	['MSFragger', 'PEAKS']	[0.0027210884353741, 0.0005292561011467]	[1.0118151154638528, 2.385494079384933]	[0.0208550938203718, 0.007448092715618]	0.470679	0.0167709	1	2	0.000529256	0.00744809	2.38549	0	NA	5	0	0	0	1	1	1	0	0	0	0	0	0	0	1	1	0	0	0	0	0	0	0	0	0	0	0	3	2
ALATLIHQV	9	TRUE	sp|Q9UBW8|CSN7A_HUMAN	COPS7A	HUMAN	COP9 signalosome complex subunit 7a OS=Homo sapiens OX=9606 GN=COPS7A PE=1 SV=1	ALATLIHQV/2;ALATLIHQV/1	['MSFragger', 'Comet', 'Sage', 'PEAKS']	[0.0003296793867963, 0.0005058168942842, 0.0001868984207083, 0.000223164472216]	[1.543358990913481, 0.8941850744918165, 1.1229359786588968, 3.367136073079812]	[0.0008735474981434, 0.0016074660227204, 0.0005651336910206, 0.0005568953599125]	0.983947	0.972094	2	4	0.000186898	0.000556895	3.36714	0	NA	61	3	1	1	3	2	3	4	2	1	3	2	1	5	5	9	2	2	3	5	2	2	5	7	6	7	9	8	19
ALATSPITV	9	TRUE	sp|P13994|YJU2B_HUMAN	YJU2B	HUMAN	Probable splicing factor YJU2B OS=Homo sapiens OX=9606 GN=YJU2B PE=1 SV=2	ALATSPITV/1	['MSFragger', 'Comet', 'Sage', 'PEAKS']	[0.0032885330283099, 0.0012406947890818, 0.0078843089995506, 0.0005292561011467]	[0.9833885061746388, 0.742671584899523, 0.6056273239030292, 2.367775231849681]	[0.0245283719900571, 0.0047768425231304, 0.0782679798046253, 0.0079208127707751]	0.973725	0.537088	1	4	0.000529256	0.00477684	2.36778	0	NA	16	0	0	0	2	1	1	0	0	0	1	1	0	1	2	1	1	1	1	1	1	1	0	0	2	3	3	4	4
ALAVGVTAV	9	TRUE	sp|Q6ZT21|TMPPE_HUMAN	TMPPE	HUMAN	Transmembrane protein with metallophosphoesterase domain OS=Homo sapiens OX=9606 GN=TMPPE PE=1 SV=2	ALAVGVTAV/1	['MSFragger', 'Comet', 'Sage', 'PEAKS']	[0.0043200514729537, 0.0023992857939962, 0.0025050810606418, 0.0005292561011467]	[0.9341961470200244, 0.6196893833186369, 0.7481352429508219, 2.400012700475847]	[0.0321682700602779, 0.0138780995155981, 0.0189947753621432, 0.0070834173066202]	0.958379	0.098087	1	4	0.000529256	0.00708342	2.40001	0	NA	7	0	0	0	1	1	1	0	0	0	0	0	0	1	1	1	0	0	0	1	0	0	0	0	0	0	1	3	3
ALAVNISAA	9	TRUE	sp|P40227|TCPZ_HUMAN	CCT6A	HUMAN	T-complex protein 1 subunit zeta OS=Homo sapiens OX=9606 GN=CCT6A PE=1 SV=3	ALAVNISAA/1	['MSFragger', 'Comet', 'Sage', 'PEAKS']	[0.006131790310044, 0.008367455937333, 0.0034553307569902, 0.0017218395912019]	[0.8419435499516426, 0.4592887936475954, 0.7138121720349104, 1.9663260222399928]	[0.0545231293000268, 0.0721328665619632, 0.0270154866646735, 0.0296302452797008]	0.984872	0.775701	1	4	0.00172184	0.0270155	1.96633	0	NA	11	0	0	0	1	1	1	0	0	0	1	0	0	1	1	1	1	0	0	0	2	1	0	0	1	1	3	3	3
ALCEENMRGV	10	TRUE	sp|P13639|EF2_HUMAN	EEF2	HUMAN	Elongation factor 2 OS=Homo sapiens OX=9606 GN=EEF2 PE=1 SV=4	ALC[UNIMOD:Cysteinylation]EENMRGV/2	['MSFragger', 'Comet', 'Sage', 'PEAKS']	[0.0001791312136139, 0.0001774622892635, 0.0001868984207083, 8.592541673827119e-05]	[1.7027680048725045, 1.246494799909737, 1.5483576432936694, 5.291217280895117]	[0.0003925316551694, 0.0001719912419805, 4.853831712707993e-05, 2.7748073932947096e-06]	0.920866	0.0205176	1	4	8.59254e-05	2.77481e-06	5.29122	0	NA	3	0	0	0	0	0	1	0	0	0	0	0	0	0	1	1	0	0	0	0	0	0	0	0	0	0	0	1	2
ALDAGAVYTL	10	TRUE	sp|O75891|AL1L1_HUMAN	ALDH1L1	HUMAN	Cytosolic 10-formyltetrahydrofolate dehydrogenase OS=Homo sapiens OX=9606 GN=ALDH1L1 PE=1 SV=2	ALDAGAVYTL/1	['MSFragger', 'Comet', 'Sage', 'PEAKS']	[0.0072912715471825, 0.0040669005134461, 0.0024237239806102, 0.0003757279729475]	[0.803390380015156, 0.5603099409355253, 0.7522389857073863, 2.815091979062838]	[0.0688129117926354, 0.0253903128383443, 0.0182262065010924, 0.0019926117425973]	0.822412	0.00210955	1	4	0.000375728	0.00199261	2.81509	0	NA	17	0	0	0	1	1	1	1	0	0	0	1	1	2	1	2	1	1	0	2	1	1	0	1	2	2	4	3	5
ALDDPRGLTL	10	TRUE	sp|Q8N957|ANKF1_HUMAN	ANKFN1	HUMAN	Ankyrin repeat and fibronectin type-III domain-containing protein 1 OS=Homo sapiens OX=9606 GN=ANKFN1 PE=1 SV=3	ALDDPRGLTL/2	['MSFragger']	[0.0075573095977831]	[0.7956819317686529]	[0.0720968063222368]	0.944586	3.28165	1	1	0.00755731	0.0720968	0.795682	0	NA	1	0	0	0	0	0	0	0	0	0	0	0	0	1	0	0	0	0	0	0	0	0	0	0	0	0	0	0	1
ALDDRLYCV	9	TRUE	sp|Q9NUQ2|PLCE_HUMAN	AGPAT5	HUMAN	1-acyl-sn-glycerol-3-phosphate acyltransferase epsilon OS=Homo sapiens OX=9606 GN=AGPAT5 PE=1 SV=3	ALDDRLYC[UNIMOD:Cysteinylation]V/2	['MSFragger', 'Comet', 'Sage', 'PEAKS']	[0.0001791312136139, 0.0003213023455071, 0.0001868984207083, 0.000223164472216]	[1.6537009021550664, 1.0050686338216015, 1.154936782997564, 3.317496467515307]	[0.0005015637557766, 0.0007510450034175, 0.0004408449454881, 0.0006246667486594]	0.655859	5.22553	1	4	0.000179131	0.000440845	3.3175	0	NA	16	0	0	0	1	2	1	0	0	0	1	1	1	1	1	1	1	1	1	1	1	1	0	0	3	3	3	4	3
ALDDSVSSSSV	11	TRUE	sp|A6NKT7|RGPD3_HUMAN;sp|O14715|RGPD8_HUMAN;sp|P49792|RBP2_HUMAN;sp|Q7Z3J3|RGPD4_HUMAN;sp|Q99666|RGPD5_HUMAN	RGPD3;RGPD8;RANBP2;RGPD4;RGPD6	HUMAN	RanBP2-like and GRIP domain-containing protein 3 OS=Homo sapiens OX=9606 GN=RGPD3 PE=1 SV=2	ALDDSVSSSSV/1	['MSFragger', 'Comet', 'Sage', 'PEAKS']	[0.0023280003962553, 0.004322911430582, 0.0043432939541348, 0.000223164472216]	[1.0437552832853092, 0.5521702465548991, 0.6749529651813921, 3.482853456350227]	[0.0172880844377182, 0.0275775568097675, 0.0405773037584933, 0.0004230258023924]	0.575958	0.32197	1	4	0.000223164	0.000423026	3.48285	0	NA	3	0	0	0	0	0	0	0	0	0	0	0	0	1	1	1	0	0	0	0	0	0	0	0	0	0	0	0	3
ALDEAAAAL	9	TRUE	O75179|ANR17_HUMAN;Q8IWZ3|ANKH1_HUMAN	ANKRD17;ANKHD1	HUMAN	Ankyrin repeat domain-containing protein 17 OS=Homo sapiens OX=9606 GN=ANKRD17 PE=1 SV=3	ALDEAAAAL/1	['PEAKS']	[0.0084598919580063]	[1.1898677918436862]	[0.1824255324349448]	0.877449	1.29631	1	1	0.00845989	0.182426	1.18987	0	NA	1	0	0	0	0	0	0	0	0	0	0	0	0	0	0	1	0	0	0	0	0	0	0	0	0	0	0	0	1
ALDEAQGVGL	10	TRUE	sp|O75533|SF3B1_HUMAN	SF3B1	HUMAN	Splicing factor 3B subunit 1 OS=Homo sapiens OX=9606 GN=SF3B1 PE=1 SV=3	ALDEAQGVGL/1	['MSFragger', 'Sage', 'PEAKS']	[0.008875128998968, 0.0053578262533486, 0.0005292561011467]	[0.7671280051748722, 0.6534595214732051, 2.396775770395867]	[0.0855474226157877, 0.050420639534243, 0.0071630073058547]	0.833654	0.540487	1	3	0.000529256	0.00716301	2.39678	0	NA	5	0	0	0	0	0	0	0	0	0	0	0	0	1	1	1	0	1	0	1	0	0	0	0	0	1	1	0	3
ALDEPTTNL	9	TRUE	sp|Q92878|RAD50_HUMAN	RAD50	HUMAN	DNA repair protein RAD50 OS=Homo sapiens OX=9606 GN=RAD50 PE=1 SV=1	ALDEPTTNL/1	['MSFragger', 'Comet', 'Sage', 'PEAKS']	[0.0007475130814789, 0.0027005130974885, 0.0006138735420503, 8.592541673827119e-05]	[1.2268065693214965, 0.6020732380210877, 0.9305485813334812, 3.546941132708162]	[0.0052939951473824, 0.016606616352336, 0.0031047192184284, 0.0003612216498298]	0.993853	0.0396222	1	4	8.59254e-05	0.000361222	3.54694	0	NA	20	0	0	0	2	1	3	0	0	0	0	0	0	2	2	2	1	2	2	1	1	1	0	0	0	5	3	6	6
ALDEQLVQV	9	TRUE	sp|Q96N16|JKIP1_HUMAN	JAKMIP1	HUMAN	Janus kinase and microtubule-interacting protein 1 OS=Homo sapiens OX=9606 GN=JAKMIP1 PE=1 SV=1	ALDEQLVQV/1	['MSFragger', 'Comet', 'Sage']	[0.004639315928318, 0.0075668328047122, 0.0025900635742877]	[0.917284377377122, 0.4742773320685142, 0.7447163652303387]	[0.0353078582636561, 0.0617847681853923, 0.0196624213861067]	0.877385	0.562415	1	3	0.00259006	0.0196624	0.917284	0	NA	3	0	0	0	0	0	0	0	0	0	0	0	0	0	1	1	0	0	0	1	0	0	0	0	0	0	1	0	2
ALDESHNQNL	10	TRUE	sp|O94804|STK10_HUMAN	STK10	HUMAN	Serine/threonine-protein kinase 10 OS=Homo sapiens OX=9606 GN=STK10 PE=1 SV=1	ALDESHNQNL/1	['MSFragger', 'Comet', 'Sage']	[0.0005456281544127, 0.0015113681167039, 0.0005419687013074]	[1.3626575161449932, 0.7178953810178017, 0.9691139198752702]	[0.0022662294672011, 0.0057523423921176, 0.0021481611004342]	0.609747	0.557264	1	3	0.000541969	0.00214816	1.36266	0	NA	1	0	0	0	0	0	0	0	0	0	0	0	0	0	0	1	0	0	0	0	0	0	0	0	0	0	0	0	1
ALDESPYGV	9	TRUE	sp|Q9BPX1|DHB14_HUMAN	HSD17B14	HUMAN	17-beta-hydroxysteroid dehydrogenase 14 OS=Homo sapiens OX=9606 GN=HSD17B14 PE=1 SV=1	ALDESPYGV/1	['MSFragger']	[0.0057013535274404]	[0.8552100934393776]	[0.050384908789518]	0.970922	0.196665	1	1	0.00570135	0.0503849	0.85521	0	NA	2	0	0	0	0	0	0	0	0	0	0	0	0	0	1	1	0	0	0	0	0	0	0	0	0	0	0	0	2
ALDEVFTKV	9	TRUE	sp|Q9UMX5|NENF_HUMAN	NENF	HUMAN	Neudesin OS=Homo sapiens OX=9606 GN=NENF PE=1 SV=1	ALDEVFTKV/1	['MSFragger', 'Comet', 'Sage', 'PEAKS']	[0.0003786444528587, 0.0015113681167039, 0.0002575328354365, 0.0003757279729475]	[1.4722093837693315, 0.7143164649404238, 1.0910638135586364, 3.0742160043676328]	[0.0012543652380415, 0.0059134308953813, 0.0007329627960188, 0.001079180224607]	0.858243	1.36429	1	4	0.000257533	0.000732963	3.07422	0	NA	2	0	0	0	0	0	0	0	0	0	0	0	0	0	1	1	0	0	0	0	0	0	0	0	0	0	0	0	2
ALDFKLAAA	9	TRUE	sp|Q8IWZ3|ANKH1_HUMAN	ANKHD1	HUMAN	Ankyrin repeat and KH domain-containing protein 1 OS=Homo sapiens OX=9606 GN=ANKHD1 PE=1 SV=1	ALDFKLAAA/1	['MSFragger', 'Comet', 'Sage', 'PEAKS']	[0.0005456281544127, 0.0019364599092284, 0.0002575328354365, 8.592541673827119e-05]	[1.412710261190134, 0.6695290693712791, 1.075119765105984, 3.8144819890573074]	[0.001716694356726, 0.008574948900918, 0.0008380231364758, 0.0001795697792854]	0.881786	0.239204	1	4	8.59254e-05	0.00017957	3.81448	0	NA	7	0	0	0	1	1	0	0	0	0	0	0	0	1	2	1	0	0	0	1	0	0	0	0	0	0	1	2	4
ALDHMVEYV	9	TRUE	sp|O60664|PLIN3_HUMAN	PLIN3	HUMAN	Perilipin-3 OS=Homo sapiens OX=9606 GN=PLIN3 PE=1 SV=3	ALDHMVEYV/2;ALDHM[UNIMOD:Oxidation]VEYV/2;ALDHMVEYV/1	['MSFragger', 'Comet', 'Sage', 'PEAKS']	[0.0001791312136139, 0.0001774622892635, 0.0001868984207083, 8.592541673827119e-05]	[1.700424139495873, 1.2086450987408823, 1.2027686060001026, 4.676853481362948]	[0.0003971413028189, 0.0002192944639321, 0.0003122707127715, 1.599491741563032e-05]	0.952838	1.03626	3	4	8.59254e-05	1.59949e-05	4.67685	0	NA	28	0	0	0	0	1	3	0	0	0	0	0	0	4	3	3	1	2	5	2	2	2	0	0	0	8	6	4	10
ALDKALTSV	9	TRUE	sp|Q13617|CUL2_HUMAN	CUL2	HUMAN	Cullin-2 OS=Homo sapiens OX=9606 GN=CUL2 PE=1 SV=2	ALDKALTSV/2;ALDKALTSV/1	['MSFragger', 'Comet', 'Sage', 'PEAKS']	[0.0005456281544127, 0.0010835801488116, 0.0003258390355164, 0.0009170105456212]	[1.3957408782874043, 0.7590130278993822, 1.0535553226809682, 2.214610567650766]	[0.0018830312273443, 0.0042406284158308, 0.0010078442289495, 0.0134924008788426]	0.973025	0.00221533	2	4	0.000325839	0.00100784	2.21461	0	NA	28	0	0	0	1	3	2	0	0	0	3	0	0	2	1	2	2	2	3	2	2	3	0	0	3	7	7	6	5
ALDKATVLL	9	TRUE	sp|Q53EL6|PDCD4_HUMAN	PDCD4	HUMAN	Programmed cell death protein 4 OS=Homo sapiens OX=9606 GN=PDCD4 PE=1 SV=2	ALDKATVLL/1;ALDKATVLL/2	['MSFragger', 'Comet', 'Sage', 'PEAKS']	[0.0007968127490039, 0.0009337794724145, 0.0003258390355164, 0.000223164472216]	[1.1947321836603126, 0.8000115915209812, 1.052540270675321, 3.4145693261904086]	[0.0065775514721668, 0.0031639735261798, 0.0010167270808714, 0.0004982283783545]	0.945044	1.4804	2	4	0.000223164	0.000498228	3.41457	0	NA	67	2	2	2	5	4	5	2	2	2	2	2	3	7	4	5	3	2	2	3	5	3	6	6	7	7	11	14	16
ALDNDNYNL	9	TRUE	sp|P35573|GDE_HUMAN	AGL	HUMAN	Glycogen debranching enzyme OS=Homo sapiens OX=9606 GN=AGL PE=1 SV=3	ALDNDNYNL/2;ALDNDNYNL/1	['MSFragger', 'Comet', 'Sage', 'PEAKS']	[0.0007968127490039, 0.0015113681167039, 0.0008414675193537, 0.000223164472216]	[1.1959583286979594, 0.7200721707155916, 0.8765695855378101, 3.303623946470174]	[0.0065230617694261, 0.0056571554757689, 0.0053329343619322, 0.0006448712265892]	0.924695	1.0691	2	4	0.000223164	0.000644871	3.30362	0	NA	19	0	0	0	2	2	2	0	0	0	0	0	0	1	3	2	0	2	2	1	1	1	0	0	0	4	3	6	6
ALDPASISV	9	TRUE	sp|Q96GG9|DCNL1_HUMAN	DCUN1D1	HUMAN	DCN1-like protein 1 OS=Homo sapiens OX=9606 GN=DCUN1D1 PE=1 SV=1	ALDPASISV/1	['Comet', 'PEAKS']	[0.0016807768924302, 0.0003757279729475]	[0.6943838010172003, 2.889358266846344]	[0.0069308306640597, 0.0016534529975014]	0.933763	0.040309	1	2	0.000375728	0.00165345	2.88936	0	NA	4	0	0	0	1	0	1	0	0	0	0	0	0	0	1	1	0	0	0	0	0	0	0	0	0	0	0	2	2
ALDPEISSGEGLR	13	FALSE	sp|Q08554|DSC1_HUMAN	DSC1	HUMAN	Desmocollin-1 OS=Homo sapiens OX=9606 GN=DSC1 PE=1 SV=2	ALDPEISSGEGLR/2	['MSFragger', 'Comet', 'Sage', 'PEAKS']	[0.0003786444528587, 0.0013691128148959, 0.0001868984207083, 8.592541673827119e-05]	[1.5138517566105254, 0.7321670307947273, 1.1062541323766193, 3.629067918144576]	[0.0010140156819463, 0.0051633137687642, 0.0006466160838985, 0.000293209696496]	0.688231	0.585279	1	4	8.59254e-05	0.00029321	3.62907	0	NA	3	0	0	1	0	0	0	1	0	0	1	0	0	0	0	0	0	0	0	0	0	0	1	1	1	0	0	0	0
ALDPLADKILI	11	TRUE	sp|Q9UJA2|CRLS1_HUMAN	CRLS1	HUMAN	Cardiolipin synthase (CMP-forming) OS=Homo sapiens OX=9606 GN=CRLS1 PE=1 SV=1	ALDPLADKILI/2	['MSFragger', 'Comet', 'Sage', 'PEAKS']	[0.0001791312136139, 0.0015113681167039, 0.0001868984207083, 8.592541673827119e-05]	[1.61649562735367, 0.7151608388410491, 1.19559169527391, 4.126583787706681]	[0.0006045292692715, 0.0058748973380594, 0.0003281706932002, 7.592766136221725e-05]	0.814643	0.027341	1	4	8.59254e-05	7.59277e-05	4.12658	0	NA	8	0	0	0	2	0	0	0	0	0	0	0	0	1	2	2	0	0	0	1	0	0	0	0	0	0	1	2	5
ALDPNIATL	9	TRUE	sp|Q8WXA9|SREK1_HUMAN	SREK1	HUMAN	Splicing regulatory glutamine/lysine-rich protein 1 OS=Homo sapiens OX=9606 GN=SREK1 PE=1 SV=1	ALDPNIATL/1	['MSFragger', 'Comet', 'Sage', 'PEAKS']	[0.0006543334721313, 0.0021578648495173, 0.0003258390355164, 0.0002915451895043]	[1.271722961722816, 0.6347927266799654, 1.0550119458693357, 3.1673272469236946]	[0.0039357197041776, 0.0119260070456845, 0.0009952461904696, 0.0008773744996178]	0.953097	0.121352	1	4	0.000291545	0.000877374	3.16733	0	NA	20	0	0	0	1	2	1	1	1	1	1	1	1	1	1	1	2	1	1	1	1	1	0	3	3	4	3	4	3
ALDRQTATQLL	11	TRUE	sp|P62424|RL7A_HUMAN	RPL7A	HUMAN	Large ribosomal subunit protein eL8 OS=Homo sapiens OX=9606 GN=RPL7A PE=1 SV=2	ALDRQTATQLL/2	['MSFragger', 'Comet', 'Sage', 'PEAKS']	[0.000623014142421, 0.0012406947890818, 0.0006138735420503, 8.592541673827119e-05]	[1.2825971065337298, 0.7443221308583728, 0.9187875161983624, 4.539467439268399]	[0.0036708181110765, 0.0047192804222821, 0.0034863459563655, 2.364317263087074e-05]	0.942873	2.39651	1	4	8.59254e-05	2.36432e-05	4.53947	0	NA	13	0	0	0	2	3	1	0	0	0	0	0	0	1	1	1	0	0	0	2	1	1	0	0	0	0	4	6	3
ALDSGAFQSV	10	TRUE	sp|Q8NFW8|NEUA_HUMAN	CMAS	HUMAN	N-acylneuraminate cytidylyltransferase OS=Homo sapiens OX=9606 GN=CMAS PE=1 SV=2	ALDSGAFQSV/1	['MSFragger', 'Comet', 'Sage', 'PEAKS']	[0.000623014142421, 0.0027005130974885, 0.00050075112669, 0.000223164472216]	[1.302636102240547, 0.6001692327223729, 0.999232331982588, 3.3659695864706856]	[0.0032371010150213, 0.0169328477506325, 0.0016290344759783, 0.0005584104191315]	0.895549	1.1074	1	4	0.000223164	0.00055841	3.36597	0	NA	14	0	0	0	1	1	2	0	0	0	0	0	0	2	2	1	1	0	0	1	1	2	0	0	0	1	4	4	5
ALDSGFNSV	9	TRUE	sp|Q96II8|LRCH3_HUMAN	LRCH3	HUMAN	DISP complex protein LRCH3 OS=Homo sapiens OX=9606 GN=LRCH3 PE=1 SV=2	ALDSGFNSV/1	['MSFragger', 'Comet', 'Sage', 'PEAKS']	[0.0005456281544127, 0.0019492025989367, 0.00050075112669, 0.0003757279729475]	[1.3751129411485534, 0.6545083811321637, 1.0155726120822273, 2.7558305357503694]	[0.0021118174046048, 0.0098486403653433, 0.0014067336916208, 0.002332558629857]	0.919042	0.125869	1	4	0.000375728	0.00140673	2.75583	0	NA	13	0	0	0	1	2	1	0	0	0	0	0	0	1	1	1	1	0	0	2	2	1	0	0	0	1	5	4	3
ALDSQVPKV	9	TRUE	sp|Q5JSP0|FGD3_HUMAN	FGD3	HUMAN	FYVE, RhoGEF and PH domain-containing protein 3 OS=Homo sapiens OX=9606 GN=FGD3 PE=1 SV=1	ALDSQVPKV/2;ALDSQVPKV/1	['MSFragger', 'Comet', 'Sage', 'PEAKS']	[0.0001288161793121, 0.0003076923076923, 0.0001868984207083, 8.592541673827119e-05]	[1.8514807440641463, 1.0796355817397023, 1.16756961334182, 3.8168971376558334]	[0.0001869926027854, 0.0004777607859822, 0.0004012078065465, 0.0001784023126003]	0.993312	1.18058	2	4	8.59254e-05	0.000178402	3.8169	0	NA	77	2	2	1	8	4	6	2	1	1	2	2	2	4	4	5	5	6	5	4	5	6	5	4	6	16	15	18	13
ALDSTNVEA	9	TRUE	sp|P62491|RB11A_HUMAN	RAB11A	HUMAN	Ras-related protein Rab-11A OS=Homo sapiens OX=9606 GN=RAB11A PE=1 SV=3	ALDSTNVEA/1	['MSFragger', 'Comet', 'Sage', 'PEAKS']	[0.0005456281544127, 0.0028358927711488, 0.0008049215201517, 0.000223164472216]	[1.3936365994681272, 0.5938539095055756, 0.8877709697289204, 3.230978515118636]	[0.0019049622956486, 0.0180606436059694, 0.004761017905977, 0.0007606400768239]	0.991946	0.0419976	1	4	0.000223164	0.00076064	3.23098	1	['VEASSNLEA(1)']	41	0	2	2	1	2	2	2	2	2	2	2	3	2	3	2	2	2	1	2	3	2	4	6	7	5	7	5	7
ALDTNQVLL	9	TRUE	sp|Q96GC6|ZN274_HUMAN	ZNF274	HUMAN	Neurotrophin receptor-interacting factor homolog OS=Homo sapiens OX=9606 GN=ZNF274 PE=1 SV=2	ALDTNQVLL/1	['MSFragger', 'Sage', 'PEAKS']	[0.0057013535274404, 0.0039968376669009, 0.0063114330056906]	[0.8585082730914037, 0.6846564923832053, 1.3496317048511002]	[0.0494135168151103, 0.0366833790240495, 0.1351707068020997]	0.764334	0.224384	1	3	0.00399684	0.0366834	1.34963	0	NA	2	0	0	0	0	1	0	0	0	0	0	0	0	0	0	1	0	0	0	0	0	0	0	0	0	0	0	1	1
ALDTNQVSL	9	TRUE	sp|Q96GC6|ZN274_HUMAN	ZNF274	HUMAN	Neurotrophin receptor-interacting factor homolog OS=Homo sapiens OX=9606 GN=ZNF274 PE=1 SV=2	ALDTNQVSL/1	['MSFragger', 'Comet', 'Sage']	[0.0079474630861254, 0.0092828860536735, 0.0024237239806102]	[0.7908319386537401, 0.4501522147164966, 0.7529604812265596]	[0.0742380626223484, 0.0791691086640392, 0.01809466404726]	0.919082	0.00310157	1	3	0.00242372	0.0180947	0.790832	0	NA	10	0	0	0	0	0	2	0	0	0	0	0	0	1	1	2	1	1	0	1	0	1	0	0	0	2	2	2	4
ALDTSNVMV	9	TRUE	sp|Q27J81|INF2_HUMAN	INF2	HUMAN	Inverted formin-2 OS=Homo sapiens OX=9606 GN=INF2 PE=1 SV=2	ALDTSNVMV/1;ALDTSNVM[UNIMOD:Oxidation]V/1	['MSFragger', 'Comet', 'Sage', 'PEAKS']	[0.0004475941812756, 0.0016807768924302, 0.0006138735420503, 0.000223164472216]	[1.4430222935877235, 0.6966878848597716, 0.9563423786804046, 3.460760916906214]	[0.0014604391239116, 0.0068015487133329, 0.0024222172346824, 0.000446242160586]	0.983721	0.186237	2	4	0.000223164	0.000446242	3.46076	0	NA	32	0	0	0	2	2	3	0	0	0	0	0	0	4	5	3	2	2	2	2	2	3	0	0	0	6	7	7	12
ALDTTRHEL	9	TRUE	sp|Q9BT25|HAUS8_HUMAN	HAUS8	HUMAN	HAUS augmin-like complex subunit 8 OS=Homo sapiens OX=9606 GN=HAUS8 PE=1 SV=3	ALDTTRHEL/2	['MSFragger', 'Comet', 'Sage']	[0.0016368340461481, 0.0027420829076832, 0.0037124837858388]	[1.1103372877538091, 0.5971634614344387, 0.7014168766018645]	[0.0114869226238099, 0.0174607934082135, 0.0307641727845041]	0.900448	0.379175	1	3	0.00163683	0.0114869	1.11034	0	NA	2	0	0	0	0	0	0	0	0	0	0	0	0	0	0	0	1	0	0	0	1	0	0	0	0	1	1	0	0
ALDVPHAEL	9	TRUE	sp|Q96RG2|PASK_HUMAN	PASK	HUMAN	PAS domain-containing serine/threonine-protein kinase OS=Homo sapiens OX=9606 GN=PASK PE=1 SV=3	ALDVPHAEL/1	['MSFragger', 'Sage', 'PEAKS']	[0.0023280003962553, 0.0020377733598409, 0.0046162723600692]	[1.0441018993567326, 0.7863615790516526, 1.5107574105467534]	[0.0172524524124249, 0.0130161264513396, 0.0955223366528663]	0.962652	0.880772	1	3	0.00203777	0.0130161	1.51076	0	NA	2	0	0	0	0	0	0	0	0	0	0	0	0	1	0	1	0	0	0	0	0	0	0	0	0	0	0	0	2
ALDYGLK	7	FALSE	sp|P61006|RAB8A_HUMAN;sp|Q08AE8|SPIR1_HUMAN;sp|Q92930|RAB8B_HUMAN	RAB8A;SPIRE1;RAB8B	HUMAN	Ras-related protein Rab-8A OS=Homo sapiens OX=9606 GN=RAB8A PE=1 SV=1	ALDYGLK/1	['Comet']	[0.0090559703140875]	[0.4535235672769891]	[0.0765069854839701]	0.911934	2.91029	1	1	0.00905597	0.076507	0.453524	0	NA	4	0	0	0	0	0	0	0	0	0	0	0	1	0	0	0	0	1	1	0	1	0	0	0	1	2	1	0	0
ALDYRLDPQLQLH	13	FALSE	sp|Q92896|GSLG1_HUMAN	GLG1	HUMAN	Golgi apparatus protein 1 OS=Homo sapiens OX=9606 GN=GLG1 PE=1 SV=2	ALDYRLDPQLQLH/2	['MSFragger', 'Sage', 'PEAKS']	[0.000623014142421, 0.0003258390355164, 0.000223164472216]	[1.2938684978724595, 1.0641573898832293, 3.372335291260225]	[0.0034186850113628, 0.0009200137300678, 0.0005501860454379]	0.942976	1.12394	1	3	0.000223164	0.000550186	3.37234	0	NA	3	0	0	0	0	0	0	0	0	0	0	0	0	1	1	1	0	0	0	0	0	0	0	0	0	0	0	0	3
ALEEANNDLENKIQ	14	FALSE	sp|P35527|K1C9_HUMAN	KRT9	HUMAN	Keratin, type I cytoskeletal 9 OS=Homo sapiens OX=9606 GN=KRT9 PE=1 SV=3	ALEEANNDLENKIQ/2	['MSFragger', 'Comet', 'Sage']	[0.0001288161793121, 0.0001774622892635, 0.0002575328354365]	[2.7462926603535136, 1.7190569610496906, 1.08785987232582]	[1.699849457491303e-06, 7.148303235441033e-06, 0.0007528210700874]	0.834428	2.09374	1	3	0.000128816	1.69985e-06	2.74629	0	NA	1	0	0	0	0	0	0	1	0	0	0	0	0	0	0	0	0	0	0	0	0	0	0	1	0	0	0	0	0
ALEEKIPNI	9	TRUE	sp|O15217|GSTA4_HUMAN	GSTA4	HUMAN	Glutathione S-transferase A4 OS=Homo sapiens OX=9606 GN=GSTA4 PE=1 SV=1	ALEEKIPNI/2	['MSFragger', 'Comet', 'Sage']	[0.0014491197939029, 0.0015113681167039, 0.0006138735420503]	[1.127546125085254, 0.7138797024891279, 0.9634108308292016]	[0.0102869066248709, 0.0059334935303246, 0.0022659874585162]	0.969372	1.65129	1	3	0.000613874	0.00226599	1.12755	0	NA	1	0	0	0	0	0	1	0	0	0	0	0	0	0	0	0	0	0	0	0	0	0	0	0	0	0	0	1	0
ALEEKLENV	9	TRUE	sp|Q9BU64|CENPO_HUMAN	CENPO	HUMAN	Centromere protein O OS=Homo sapiens OX=9606 GN=CENPO PE=1 SV=1	ALEEKLENV/1	['MSFragger', 'Comet', 'Sage']	[0.0006543334721313, 0.0023003983616675, 0.0005419687013074]	[1.23603397625849, 0.6244773831451548, 0.9816774854049424]	[0.0049764491358165, 0.0132225579644996, 0.0019120283621549]	0.943472	0.177747	1	3	0.000541969	0.00191203	1.23603	0	NA	2	0	0	0	0	0	0	0	0	0	0	0	0	0	2	0	0	0	0	0	0	0	0	0	0	0	0	0	2
ALEEQLQQIR	10	TRUE	sp|P13645|K1C10_HUMAN	KRT10	HUMAN	Keratin, type I cytoskeletal 10 OS=Homo sapiens OX=9606 GN=KRT10 PE=1 SV=6	ALEEQLQQIR/2	['MSFragger', 'Comet', 'Sage', 'PEAKS']	[0.0001288161793121, 0.0005058168942842, 0.0001868984207083, 8.592541673827119e-05]	[1.962863324304852, 0.8991717306481255, 1.5360574081834442, 4.641183187731606]	[0.0001056700568183, 0.0015509360787343, 5.159215715007796e-05, 1.7704156410532528e-05]	0.81186	0.00394607	1	4	8.59254e-05	1.77042e-05	4.64118	0	NA	38	2	1	2	1	1	1	3	2	2	2	2	1	2	4	2	2	2	2	1	1	2	5	7	5	6	4	3	8
ALEEQLQQIRAE	12	TRUE	sp|P13645|K1C10_HUMAN	KRT10	HUMAN	Keratin, type I cytoskeletal 10 OS=Homo sapiens OX=9606 GN=KRT10 PE=1 SV=6	ALEEQLQQIRAE/2	['MSFragger', 'Comet', 'Sage', 'PEAKS']	[0.0001288161793121, 0.0001774622892635, 0.0001868984207083, 8.592541673827119e-05]	[2.5009219877239177, 1.5527341658378793, 2.1218594133981674, 5.003572658241213]	[6.227498669657893e-06, 2.2152597299071952e-05, 2.714077771804173e-06, 6.303779987189141e-06]	0.844281	0.00258628	1	4	8.59254e-05	2.71408e-06	5.00357	0	NA	32	0	1	1	1	2	2	3	1	1	1	2	1	2	1	1	1	3	3	2	2	1	2	5	4	7	5	5	4
ALEHRVYEV	9	TRUE	sp|O60308|CE104_HUMAN	CEP104	HUMAN	Centrosomal protein of 104 kDa OS=Homo sapiens OX=9606 GN=CEP104 PE=1 SV=1	ALEHRVYEV/2	['MSFragger', 'Comet', 'Sage', 'PEAKS']	[0.0001791312136139, 0.0003213023455071, 0.00050075112669, 8.592541673827119e-05]	[1.822761772941619, 1.0573922837148435, 1.0109831204921524, 4.142571966867786]	[0.0002160513128289, 0.0005447436592314, 0.0014655993126404, 7.260184955050009e-05]	0.756295	0.0408064	1	4	8.59254e-05	7.26018e-05	4.14257	0	NA	6	0	0	0	0	0	0	0	0	0	0	0	0	1	1	1	1	0	1	1	0	0	0	0	0	2	1	0	3
ALEKSLE	7	FALSE	sp|P35527|K1C9_HUMAN	KRT9	HUMAN	Keratin, type I cytoskeletal 9 OS=Homo sapiens OX=9606 GN=KRT9 PE=1 SV=3	ALEKSLE/1	['Comet']	[0.0094678706057683]	[0.4470238485547173]	[0.0817088973265325]	0.954318	0.882088	1	1	0.00946787	0.0817089	0.447024	0	NA	1	0	0	0	0	0	0	1	0	0	0	0	0	0	0	0	0	0	0	0	0	0	0	1	0	0	0	0	0
ALENEVYCNPKQSVIDRS	18	FALSE	sp|O75665|OFD1_HUMAN	OFD1	HUMAN	Centriole and centriolar satellite protein OFD1 OS=Homo sapiens OX=9606 GN=OFD1 PE=1 SV=1	ALENEVYC[UNIMOD:Cysteinylation]NPKQSVIDRS/3	['Sage']	[0.0080368798955613]	[0.6042113250198241]	[0.0792324695782631]	0.356712	0.531797	1	1	0.00803688	0.0792325	0.604211	0	NA	1	0	0	0	0	0	1	0	0	0	0	0	0	0	0	0	0	0	0	0	0	0	0	0	0	0	0	1	0
ALERMFLSFPTTKTYFPH	18	FALSE	sp|P69905|HBA_HUMAN	HBA2	HUMAN	Hemoglobin subunit alpha OS=Homo sapiens OX=9606 GN=HBA2 PE=1 SV=2	ALERM[UNIMOD:Oxidation]FLSFPTTKTYFPH/3	['MSFragger', 'Comet', 'Sage']	[0.0001791312136139, 0.0003213023455071, 0.001639008399918]	[1.5966009707148017, 0.9407462342821508, 0.8077376669606042]	[0.0006681154242036, 0.0011556445883357, 0.0105792653272765]	0.659182	0.276529	1	3	0.000179131	0.000668115	1.5966	0	NA	2	0	0	0	1	0	0	0	0	0	0	0	0	1	0	0	0	0	0	0	0	0	0	0	0	0	0	1	1
ALESTVSSV	9	TRUE	sp|Q9UPN7|PP6R1_HUMAN	PPP6R1	HUMAN	Serine/threonine-protein phosphatase 6 regulatory subunit 1 OS=Homo sapiens OX=9606 GN=PPP6R1 PE=1 SV=5	ALESTVSSV/1	['MSFragger', 'Comet', 'Sage', 'PEAKS']	[0.0014491197939029, 0.0011931499157776, 0.0010820754206568, 0.0071457947768866]	[1.1257903301830523, 0.7558976466081497, 0.8513663075095457, 1.295517411138227]	[0.0104042930820233, 0.0043373302716647, 0.0068778677204488, 0.1502050554835595]	0.88841	2.29101	1	4	0.00108208	0.00433733	1.29552	0	NA	13	0	0	0	1	1	2	0	0	0	0	0	0	1	1	1	0	1	1	1	2	1	0	0	0	2	4	4	3
ALETLEGHQRAIMAHM	16	FALSE	sp|O75955|FLOT1_HUMAN	FLOT1	HUMAN	Flotillin-1 OS=Homo sapiens OX=9606 GN=FLOT1 PE=1 SV=3	ALETLEGHQRAIMAHM/3	['MSFragger', 'Comet', 'Sage', 'PEAKS']	[0.0001288161793121, 0.0001774622892635, 0.0001868984207083, 8.592541673827119e-05]	[2.031109308383302, 1.2808822472768515, 1.3056331369407057, 5.452486110642888]	[7.409192844774363e-05, 0.0001373573588318, 0.000165022623056, 1.7514136224426735e-06]	-0.0494914	0.0488874	1	4	8.59254e-05	1.75141e-06	5.45249	0	NA	3	0	0	0	0	0	0	0	0	0	0	0	0	0	1	2	0	0	0	0	0	0	0	0	0	0	0	0	3
ALFDAQAQV	9	TRUE	sp|P29597|TYK2_HUMAN	TYK2	HUMAN	Non-receptor tyrosine-protein kinase TYK2 OS=Homo sapiens OX=9606 GN=TYK2 PE=1 SV=3	ALFDAQAQV/1	['MSFragger', 'Comet', 'Sage', 'PEAKS']	[0.0050872417332321, 0.0034979638717761, 0.0019300116816496, 0.0003757279729475]	[0.8906873001263677, 0.5777885595894511, 0.8016038859807045, 2.8365229858061096]	[0.0410029056247097, 0.021266079346513, 0.0112275854400739, 0.0018859437304191]	0.942118	0.0377078	1	4	0.000375728	0.00188594	2.83652	0	NA	11	0	0	0	0	1	0	1	0	0	1	1	1	0	1	1	1	0	1	1	0	1	0	1	3	2	2	1	2
ALFDEQHREEM	11	TRUE	sp|P21675|TAF1_HUMAN	TAF1	HUMAN	Transcription initiation factor TFIID subunit 1 OS=Homo sapiens OX=9606 GN=TAF1 PE=1 SV=3	ALFDEQHREEM/2;ALFDEQHREEM/3;ALFDEQHREEM[UNIMOD:Oxidation]/2	['MSFragger', 'Comet', 'Sage', 'PEAKS']	[0.0001288161793121, 0.0001774622892635, 0.0001868984207083, 8.592541673827119e-05]	[2.13083603663748, 1.2838531410883345, 1.4952338391538065, 5.115058990258692]	[4.393448505661838e-05, 0.0001346953083988, 6.312372536498334e-05, 4.5866724730687605e-06]	0.719382	0.154298	3	4	8.59254e-05	4.58667e-06	5.11506	0	NA	22	0	0	0	1	1	4	0	0	0	0	0	0	3	2	2	1	0	1	2	4	1	0	0	0	2	7	6	7
ALFDGGGGGPAV	12	TRUE	sp|Q96RY5|CRML_HUMAN	CRAMP1	HUMAN	Protein cramped-like OS=Homo sapiens OX=9606 GN=CRAMP1 PE=1 SV=3	ALFDGGGGGPAV/1	['Comet', 'Sage', 'PEAKS']	[0.0054195296622471, 0.0025900635742877, 8.592541673827119e-05]	[0.5247344827003873, 0.7453106453817823, 3.621526098934832]	[0.0365076018241937, 0.0195445353981969, 0.0002989587602522]	0.607162	1.33301	1	3	8.59254e-05	0.000298959	3.62153	0	NA	1	0	0	0	0	0	0	0	0	0	0	0	0	1	0	0	0	0	0	0	0	0	0	0	0	0	0	0	1
ALFDGHGGPAAA	12	TRUE	sp|Q96MI6|PPM1M_HUMAN	PPM1M	HUMAN	Protein phosphatase 1M OS=Homo sapiens OX=9606 GN=PPM1M PE=1 SV=2	ALFDGHGGPAAA/2	['MSFragger', 'Comet', 'Sage', 'PEAKS']	[0.0005182881682215, 0.0003076923076923, 0.00050075112669, 8.592541673827119e-05]	[1.4387167580796414, 1.0836612892794173, 1.0074102534252172, 4.631290148147572]	[0.0014939899497262, 0.0004666216468355, 0.0015132973183665, 1.820964068407811e-05]	0.890821	0.569198	1	4	8.59254e-05	1.82096e-05	4.63129	0	NA	4	0	0	0	0	0	0	0	0	0	0	0	0	0	0	0	0	0	0	2	0	2	0	0	0	0	4	0	0
ALFDQDKSSMRL	12	TRUE	sp|Q96FN4|CPNE2_HUMAN	CPNE2	HUMAN	Copine-2 OS=Homo sapiens OX=9606 GN=CPNE2 PE=1 SV=3	ALFDQDKSSM[UNIMOD:Oxidation]RL/3;ALFDQDKSSM[UNIMOD:Oxidation]RL/2;ALFDQDKSSMRL/3;ALFDQDKSSMRL/2	['MSFragger', 'Comet', 'Sage', 'PEAKS']	[0.0001288161793121, 0.0003213023455071, 0.0001868984207083, 0.0003757279729475]	[1.9381343301047291, 1.0172285621953934, 1.2160635561891449, 2.916106883092739]	[0.000120079739998, 0.0006954715796848, 0.0002853658022428, 0.0015500452682735]	0.760222	0.0245097	4	4	0.000128816	0.00012008	2.91611	0	NA	20	0	0	0	3	1	5	0	0	0	0	0	0	1	1	2	1	1	0	2	2	1	0	0	0	2	5	9	4
ALFDQTRHSLAL	12	TRUE	sp|Q5SRE5|NU188_HUMAN	NUP188	HUMAN	Nucleoporin NUP188 OS=Homo sapiens OX=9606 GN=NUP188 PE=1 SV=1	ALFDQTRHSLAL/2	['MSFragger', 'Comet', 'Sage', 'PEAKS']	[0.0001288161793121, 0.0001774622892635, 0.0001868984207083, 8.592541673827119e-05]	[2.789711724189418, 1.6477461037860406, 1.7897948294038544, 4.459295006137891]	[1.3508440483491853e-06, 1.1616197768882832e-05, 1.4486602480643969e-05, 2.968840702656129e-05]	0.577739	0.023545	1	4	8.59254e-05	1.35084e-06	4.4593	0	NA	8	0	0	0	0	0	1	0	0	0	0	0	0	1	1	1	0	1	1	1	0	1	0	0	0	2	2	1	3
ALFDSGLHPA	10	TRUE	sp|Q8TAT5|NEIL3_HUMAN	NEIL3	HUMAN	Endonuclease 8-like 3 OS=Homo sapiens OX=9606 GN=NEIL3 PE=1 SV=3	ALFDSGLHPA/1;ALFDSGLHPA/2	['MSFragger', 'Comet', 'Sage', 'PEAKS']	[0.0001791312136139, 0.0008743343136475, 0.0001868984207083, 8.592541673827119e-05]	[1.613515522048506, 0.8072394142248603, 1.149955094835872, 4.346037841924276]	[0.0006136508793923, 0.0030055120740446, 0.0004578085778589, 4.09234396248907e-05]	0.95128	0.0567223	2	4	8.59254e-05	4.09234e-05	4.34604	0	NA	14	0	0	0	0	1	1	0	0	0	0	0	0	1	2	1	1	1	0	1	3	2	0	0	0	2	6	2	4
ALFEAAREVTL	11	TRUE	sp|P42858|HD_HUMAN	HTT	HUMAN	Huntingtin OS=Homo sapiens OX=9606 GN=HTT PE=1 SV=2	ALFEAAREVTL/2	['MSFragger', 'Comet', 'Sage', 'PEAKS']	[0.0001791312136139, 0.0001774622892635, 0.0001868984207083, 8.592541673827119e-05]	[1.7845652928373, 1.3061989462482928, 1.23159563119623, 3.849799018307276]	[0.0002614017787515, 0.0001161911857191, 0.0002576419914288, 0.0001631881422137]	0.857621	0.0190591	1	4	8.59254e-05	0.000116191	3.8498	0	NA	7	0	0	0	0	1	1	0	0	0	0	0	0	1	1	1	0	1	0	1	0	0	0	0	0	1	1	2	3
ALFEGKVQL	9	TRUE	sp|Q8NEZ3|WDR19_HUMAN	WDR19	HUMAN	WD repeat-containing protein 19 OS=Homo sapiens OX=9606 GN=WDR19 PE=1 SV=2	ALFEGKVQL/1;ALFEGKVQL/2	['MSFragger', 'Comet', 'Sage', 'PEAKS']	[0.0005844535359438, 0.0015113681167039, 0.0002575328354365, 0.000223164472216]	[1.3402442761982911, 0.7133456410046276, 1.0918136829468486, 3.4805369264245787]	[0.0025803377263946, 0.0059581478635137, 0.0007284015468105, 0.0004254125009839]	0.986096	1.3562	2	4	0.000223164	0.000425413	3.48054	0	NA	25	0	0	0	1	2	1	1	1	1	0	1	2	1	1	1	2	2	2	2	1	3	0	3	3	6	6	4	3
ALFEQKGPVYV	11	TRUE	sp|P54709|AT1B3_HUMAN	ATP1B3	HUMAN	Sodium/potassium-transporting ATPase subunit beta-3 OS=Homo sapiens OX=9606 GN=ATP1B3 PE=1 SV=1	ALFEQKGPVYV/2	['MSFragger', 'Comet', 'Sage']	[0.0005456281544127, 0.0003213023455071, 0.00050075112669]	[1.400751444778152, 0.9682748356703744, 1.0258169242970545]	[0.0018320075765071, 0.0009567519985152, 0.0012844477081688]	0.716211	2.46992	1	3	0.000321302	0.000956752	1.40075	0	NA	2	0	0	0	0	0	0	0	0	0	0	0	0	0	0	0	0	0	0	1	1	0	0	0	0	0	2	0	0
ALFGAGPASI	10	TRUE	sp|Q12882|DPYD_HUMAN	DPYD	HUMAN	Dihydropyrimidine dehydrogenase [NADP(+)] OS=Homo sapiens OX=9606 GN=DPYD PE=1 SV=2	ALFGAGPASI/1	['MSFragger', 'Comet', 'Sage', 'PEAKS']	[0.0012599978086994, 0.0005743825387708, 0.0006138735420503, 8.592541673827119e-05]	[1.149728716334869, 0.8285177609198064, 0.9543680902773464, 3.87259547592822]	[0.0088983091724121, 0.0025818125039694, 0.0024679932140087, 0.0001533706005595]	0.639041	0.553232	1	4	8.59254e-05	0.000153371	3.8726	0	NA	3	0	0	0	1	0	0	0	0	0	0	0	0	1	0	1	0	0	0	0	0	0	0	0	0	0	0	1	2
ALFKAWAL	8	TRUE	sp|Q15306|IRF4_HUMAN	IRF4	HUMAN	Interferon regulatory factor 4 OS=Homo sapiens OX=9606 GN=IRF4 PE=1 SV=1	ALFKAWAL/1;ALFKAWAL/2	['MSFragger', 'Comet', 'Sage', 'PEAKS']	[0.0006543334721313, 0.0005058168942842, 0.0001868984207083, 0.0004792427963817]	[1.2728701223324246, 0.9233382083786232, 1.1099723541722362, 2.5238046935316194]	[0.0039067196992931, 0.001305724260632, 0.000627315087304, 0.0046746775889225]	0.956302	0.31183	2	4	0.000186898	0.000627315	2.5238	0	NA	55	1	0	1	4	3	2	2	2	2	2	2	2	3	4	4	3	4	4	5	2	3	2	6	6	11	10	9	11
ALFNGAQKL	9	TRUE	sp|P61619|S61A1_HUMAN;sp|Q9H9S3|S61A2_HUMAN	SEC61A1;SEC61A2	HUMAN	Protein transport protein Sec61 subunit alpha isoform 1 OS=Homo sapiens OX=9606 GN=SEC61A1 PE=1 SV=2	ALFNGAQKL/2	['MSFragger', 'Comet', 'Sage', 'PEAKS']	[0.0003786444528587, 0.0021304773420855, 0.0008414675193537, 0.0001673920321392]	[1.4720077213378195, 0.6421070466277597, 0.8777815727991849, 3.512738994175387]	[0.0012556715342353, 0.0110969827455032, 0.0052678764082384, 0.0003932056821503]	0.989898	1.77023	1	4	0.000167392	0.000393206	3.51274	0	NA	9	0	0	0	2	1	1	0	0	0	0	0	0	1	1	1	0	0	0	1	0	1	0	0	0	0	2	4	3
ALFPALRPGGFQA	13	FALSE	sp|Q13501|SQSTM_HUMAN	SQSTM1	HUMAN	Sequestosome-1 OS=Homo sapiens OX=9606 GN=SQSTM1 PE=1 SV=1	ALFPALRPGGFQA/2	['MSFragger', 'Comet', 'Sage', 'PEAKS']	[0.0001288161793121, 0.0001774622892635, 0.0001868984207083, 8.592541673827119e-05]	[2.4863170567870925, 1.435662622846253, 1.799993624241956, 5.185180712947518]	[6.727677482982539e-06, 4.886959379434625e-05, 1.376206578702024e-05, 3.755091118727558e-06]	0.932567	0.00141879	1	4	8.59254e-05	3.75509e-06	5.18518	0	NA	30	0	0	0	3	2	1	2	1	0	1	3	0	3	3	3	1	1	1	2	2	1	0	3	4	3	5	6	9
ALFPAPLAQI	10	TRUE	sp|Q8ND24|RN214_HUMAN	RNF214	HUMAN	RING finger protein 214 OS=Homo sapiens OX=9606 GN=RNF214 PE=1 SV=2	ALFPAPLAQI/1;ALFPAPLAQI/2	['MSFragger', 'Comet', 'Sage', 'PEAKS']	[0.0008454038212252, 0.0010835801488116, 0.0004729623206684, 8.592541673827119e-05]	[1.1845317969588394, 0.7713468319096026, 1.037193856754956, 3.765164494527221]	[0.0070483626499484, 0.0038806379959545, 0.0011620577792538, 0.0002050171886203]	0.966506	0.0040868	2	4	8.59254e-05	0.000205017	3.76516	0	NA	22	0	0	0	1	3	3	0	0	0	0	0	0	3	3	2	0	1	0	2	2	2	0	0	0	1	6	7	8
ALFPERITV	9	TRUE	sp|Q5SQI0|ATAT_HUMAN	ATAT1	HUMAN	Alpha-tubulin N-acetyltransferase 1 OS=Homo sapiens OX=9606 GN=ATAT1 PE=1 SV=1	ALFPERITV/2	['Comet']	[0.0049898720418951]	[0.5398500963154169]	[0.0312642331318448]	0.922329	0.0642165	1	1	0.00498987	0.0312642	0.53985	0	NA	1	0	0	0	0	0	0	0	0	0	0	0	0	0	0	0	0	0	1	0	0	0	0	0	0	1	0	0	0
ALFPGVALL	9	TRUE	sp|P30101|PDIA3_HUMAN	PDIA3	HUMAN	Protein disulfide-isomerase A3 OS=Homo sapiens OX=9606 GN=PDIA3 PE=1 SV=4	ALFPGVALL/1	['MSFragger', 'Comet', 'Sage', 'PEAKS']	[0.0013992035302981, 0.0017331022530329, 0.0005419687013074, 0.000223164472216]	[1.1346613674455273, 0.6812641133531298, 0.9788307137309564, 3.256416889977102]	[0.0098226354614519, 0.0077367141075061, 0.0019628782733852, 0.0007181125966637]	0.990304	0.0218656	1	4	0.000223164	0.000718113	3.25642	0	NA	10	0	0	0	1	1	1	0	0	0	0	0	0	1	2	1	0	0	0	1	1	1	0	0	0	0	3	3	4
ALFPHLLQPVL	11	TRUE	sp|P55060|XPO2_HUMAN	CSE1L	HUMAN	Exportin-2 OS=Homo sapiens OX=9606 GN=CSE1L PE=1 SV=3	ALFPHLLQPVL/2	['MSFragger', 'Comet', 'Sage', 'PEAKS']	[0.0001288161793121, 0.0003213023455071, 0.0003258390355164, 8.592541673827119e-05]	[1.923211358436378, 1.0568938289765728, 1.0559913529908471, 5.128477243432738]	[0.0001296768952421, 0.000546360417358, 0.0009868731598809, 4.414422511530769e-06]	0.866562	0.144404	1	4	8.59254e-05	4.41442e-06	5.12848	0	NA	11	0	0	0	2	1	1	0	0	0	0	0	0	1	1	1	0	0	2	1	1	0	0	0	0	2	2	4	3
ALFPLLPKV	9	TRUE	sp|O96006|ZBED1_HUMAN	ZBED1	HUMAN	E3 SUMO-protein ligase ZBED1 OS=Homo sapiens OX=9606 GN=ZBED1 PE=1 SV=1	ALFPLLPKV/2	['MSFragger', 'Comet', 'Sage', 'PEAKS']	[0.0001288161793121, 0.0001774622892635, 0.0005419687013074, 8.592541673827119e-05]	[1.8380153402173085, 1.2453365314474505, 0.9880929190561188, 4.0739331945907935]	[0.0002001279395334, 0.000173288252778, 0.0018027258933663, 8.796400868734545e-05]	0.978866	0.171996	1	4	8.59254e-05	8.7964e-05	4.07393	0	NA	9	0	0	0	2	1	2	0	0	0	0	0	0	2	1	0	0	0	1	0	0	0	0	0	0	1	0	5	3
ALFQATAEV	9	TRUE	sp|Q8TCU4|ALMS1_HUMAN	ALMS1	HUMAN	Centrosome-associated protein ALMS1 OS=Homo sapiens OX=9606 GN=ALMS1 PE=1 SV=4	ALFQATAEV/1	['MSFragger', 'Comet', 'Sage', 'PEAKS']	[0.0019634184147979, 0.0051579309328486, 0.0009982807387277, 0.0008665511265164]	[1.0830948725829888, 0.5351109530272208, 0.8639804975480834, 2.227501544530372]	[0.0136231149637737, 0.0328164295883004, 0.0060571946290263, 0.0129099392854465]	0.904798	1.01383	1	4	0.000866551	0.00605719	2.2275	0	NA	4	0	0	0	0	1	1	0	0	0	0	0	0	0	1	1	0	0	0	0	0	0	0	0	0	0	0	2	2
ALFQHITAL	9	TRUE	sp|Q9P055|JKAMP_HUMAN	JKAMP	HUMAN	JNK1/MAPK8-associated membrane protein OS=Homo sapiens OX=9606 GN=JKAMP PE=1 SV=4	ALFQHITAL/2;ALFQHITAL/1	['MSFragger', 'Comet', 'Sage', 'PEAKS']	[0.0001791312136139, 0.0003076923076923, 0.0001868984207083, 0.0002915451895043]	[1.6607005329393358, 1.0900858287866182, 1.262237992658757, 3.1606422022231766]	[0.0004842841609322, 0.0004494026678028, 0.0002125650089075, 0.0008905525783171]	0.91691	0.00314086	2	4	0.000179131	0.000212565	3.16064	0	NA	35	0	1	1	2	2	2	1	1	1	2	1	1	2	2	2	3	2	2	3	2	2	2	3	4	7	7	6	6
ALFQPHLINV	10	TRUE	sp|P61160|ARP2_HUMAN	ACTR2	HUMAN	Actin-related protein 2 OS=Homo sapiens OX=9606 GN=ACTR2 PE=1 SV=1	ALFQPHLINV/2	['MSFragger', 'Comet', 'Sage', 'PEAKS']	[0.0001288161793121, 0.0001774622892635, 0.0001868984207083, 8.592541673827119e-05]	[2.297110746476249, 1.291251289439984, 1.5872289835660918, 4.387589135793015]	[1.829017697786597e-05, 0.0001282775868384, 4.000201633862152e-05, 3.638176759314979e-05]	0.9501	0.327782	1	4	8.59254e-05	1.82902e-05	4.38759	0	NA	17	0	0	0	1	1	1	0	0	0	1	1	0	1	2	1	2	1	1	1	2	1	0	0	2	4	4	3	4
ALFQRPPLI	9	TRUE	sp|O60832|DKC1_HUMAN	DKC1	HUMAN	H/ACA ribonucleoprotein complex subunit DKC1 OS=Homo sapiens OX=9606 GN=DKC1 PE=1 SV=3	ALFQRPPLI/1;ALFQRPPLI/2	['MSFragger', 'Comet', 'Sage', 'PEAKS']	[0.0001288161793121, 0.0001774622892635, 0.0001868984207083, 8.592541673827119e-05]	[1.880671750242048, 1.2427814096571428, 1.1189875067387849, 4.133556085034768]	[0.0001612457458718, 0.0001761813521536, 0.0005832644343783, 7.445940092684091e-05]	0.959638	0.423312	2	4	8.59254e-05	7.44594e-05	4.13356	0	NA	29	0	2	1	1	1	2	1	1	1	2	1	1	2	2	2	1	2	1	1	2	2	3	3	4	4	5	4	6
ALFSDTPANA	10	TRUE	sp|Q2QGD7|ZXDC_HUMAN	ZXDC	HUMAN	Zinc finger protein ZXDC OS=Homo sapiens OX=9606 GN=ZXDC PE=1 SV=2	ALFSDTPANA/1	['MSFragger', 'Comet', 'Sage', 'PEAKS']	[0.0005844535359438, 0.0019492025989367, 0.0005419687013074, 0.000223164472216]	[1.3505523343598689, 0.6628322064312949, 0.988982127951284, 3.3994631660108814]	[0.0024296635638835, 0.0091126535880382, 0.0017881319838597, 0.0005163046267818]	0.976584	0.354595	1	4	0.000223164	0.000516305	3.39946	0	NA	13	0	0	0	1	2	1	0	0	0	0	0	0	1	2	2	1	0	0	1	1	1	0	0	0	1	3	4	5
ALFSGDALSV	10	TRUE	sp|Q6PII5|HAGHL_HUMAN	HAGHL	HUMAN	Hydroxyacylglutathione hydrolase-like protein OS=Homo sapiens OX=9606 GN=HAGHL PE=1 SV=1	ALFSGDALSV/1	['MSFragger', 'Sage']	[0.0072912715471825, 0.006342318284236]	[0.8063051161276291, 0.6310968757373545]	[0.0676091493493715, 0.0623626673141796]	0.86782	0.260809	1	2	0.00634232	0.0623627	0.806305	2	['ALFSQDISV(2)']	7	0	0	0	1	0	1	0	0	0	1	1	0	0	0	0	0	1	1	0	1	0	0	0	2	2	1	2	0
ALFSGPLVQA	10	TRUE	sp|Q9H1K6|TLRN1_HUMAN	TLNRD1	HUMAN	Talin rod domain-containing protein 1 OS=Homo sapiens OX=9606 GN=TLNRD1 PE=1 SV=1	ALFSGPLVQA/1	['MSFragger', 'Comet', 'Sage', 'PEAKS']	[0.0027210884353741, 0.0062651954366934, 0.0006138735420503, 8.592541673827119e-05]	[1.0132112194601364, 0.5007200763400327, 0.9278267775217168, 3.6074814196678746]	[0.0206870931346031, 0.0468650502469512, 0.003188654499547, 0.0003099258626979]	0.889834	0.174924	1	4	8.59254e-05	0.000309926	3.60748	0	NA	12	0	0	0	1	2	1	0	0	0	0	0	0	2	1	1	0	1	0	1	1	1	0	0	0	1	3	4	4
ALFSQDISV	9	TRUE	sp|Q17R98|ZN827_HUMAN	ZNF827	HUMAN	Zinc finger protein 827 OS=Homo sapiens OX=9606 GN=ZNF827 PE=1 SV=1	ALFSQDISV/1	['Comet', 'Sage', 'PEAKS']	[0.0051120723554856, 0.0074332648870636, 0.0012464589235127]	[0.5359277188136661, 0.6139000213106357, 2.1061060805482223]	[0.0325432285273386, 0.0728091509966129, 0.0193373241969862]	0.85519	0.00724811	1	3	0.00124646	0.0193373	2.10611	2	['ALFSGDALSV(2)']	3	0	0	0	0	1	0	0	0	0	0	0	0	1	0	0	0	0	0	1	0	0	0	0	0	0	1	1	1
ALFTKVLENV	10	TRUE	sp|Q8TCU6|PREX1_HUMAN	PREX1	HUMAN	Phosphatidylinositol 3,4,5-trisphosphate-dependent Rac exchanger 1 protein OS=Homo sapiens OX=9606 GN=PREX1 PE=1 SV=3	ALFTKVLENV/2	['Comet', 'Sage', 'PEAKS']	[0.0080243869637333, 0.01, 0.0004792427963817]	[0.4653825445198109, 0.575395698041764, 2.4115276285065432]	[0.0677501487160261, 0.1009846886158637, 0.006808040396543]	0.834794	0.364039	1	3	0.000479243	0.00680804	2.41153	0	NA	1	0	0	0	0	0	0	0	0	0	0	0	0	0	0	1	0	0	0	0	0	0	0	0	0	0	0	0	1
ALGAPPPPA	9	TRUE	sp|Q92925|SMRD2_HUMAN	SMARCD2	HUMAN	SWI/SNF-related matrix-associated actin-dependent regulator of chromatin subfamily D member 2 OS=Homo sapiens OX=9606 GN=SMARCD2 PE=1 SV=3	ALGAPPPPA/1	['MSFragger', 'Comet', 'PEAKS']	[0.0090497737556561, 0.0072712306214844, 0.002196112880202]	[0.7616563304066084, 0.4828096631153602, 1.8768007414445969]	[0.088361895443103, 0.0565261349488562, 0.0381178858630297]	0.980333	0.809612	1	3	0.00219611	0.0381179	1.8768	0	NA	19	0	0	0	2	1	6	0	0	0	0	0	0	2	0	1	1	0	0	2	2	2	0	0	0	1	6	9	3
ALGDIREV	8	TRUE	sp|Q6AI12|ANR40_HUMAN	ANKRD40	HUMAN	Ankyrin repeat domain-containing protein 40 OS=Homo sapiens OX=9606 GN=ANKRD40 PE=1 SV=2	ALGDIREV/2	['MSFragger']	[0.0047739146099801]	[0.909965559305747]	[0.0367753165385523]	0.995922	1.60693	1	1	0.00477391	0.0367753	0.909966	0	NA	1	0	0	0	0	0	0	0	0	0	0	0	0	0	0	0	0	0	0	0	1	0	0	0	0	0	1	0	0
ALGEVIEA	8	TRUE	sp|Q9Y285|SYFA_HUMAN	FARSA	HUMAN	Phenylalanine--tRNA ligase alpha subunit OS=Homo sapiens OX=9606 GN=FARSA PE=1 SV=3	ALGEVIEA/1	['Sage', 'PEAKS']	[0.0086548572352988, 0.0037794101990844]	[0.5937826155066068, 1.6308837498495652]	[0.0866221794446084, 0.0717958548020606]	0.992761	0.874347	1	2	0.00377941	0.0717959	1.63088	0	NA	2	0	0	0	0	0	0	0	0	0	0	0	0	1	1	0	0	0	0	0	0	0	0	0	0	0	0	0	2
ALGGAPYQV	9	TRUE	sp|Q8NA29|NLS1_HUMAN	MFSD2A	HUMAN	Sodium-dependent lysophosphatidylcholine symporter 1 OS=Homo sapiens OX=9606 GN=MFSD2A PE=1 SV=1	ALGGAPYQV/1	['MSFragger', 'Comet', 'Sage', 'PEAKS']	[0.0013992035302981, 0.0018952130586293, 0.0008414675193537, 0.000223164472216]	[1.138658954026372, 0.6731015064957966, 0.8712746706717103, 3.2113716881500123]	[0.0095697156373847, 0.0083065531677177, 0.0056265901373565, 0.0007949778420824]	0.991815	2.61019	1	4	0.000223164	0.000794978	3.21137	0	NA	18	0	0	0	1	1	2	0	0	0	0	0	0	1	3	2	1	1	1	2	1	2	0	0	0	3	5	4	6
ALGHVRYV	8	TRUE	sp|Q9NUQ2|PLCE_HUMAN	AGPAT5	HUMAN	1-acyl-sn-glycerol-3-phosphate acyltransferase epsilon OS=Homo sapiens OX=9606 GN=AGPAT5 PE=1 SV=3	ALGHVRYV/1;ALGHVRYV/2	['MSFragger', 'Comet', 'Sage']	[0.0006543334721313, 0.0005058168942842, 0.00050075112669]	[1.2718654589205851, 0.8694073668287468, 1.0303010388372202]	[0.0039321035327476, 0.0019220556127721, 0.0012346078772278]	0.989479	0.00382076	2	3	0.000500751	0.00123461	1.27187	0	NA	6	0	0	0	1	0	1	0	0	0	0	0	0	1	1	1	0	0	0	1	0	0	0	0	0	0	1	2	3
ALGIVCTV	8	TRUE	sp|Q9Y289|SC5A6_HUMAN	SLC5A6	HUMAN	Sodium-dependent multivitamin transporter OS=Homo sapiens OX=9606 GN=SLC5A6 PE=1 SV=2	ALGIVC[UNIMOD:Cysteinylation]TV/1	['Sage', 'PEAKS']	[0.0055089414357148, 0.0058118416273156]	[0.6496314526026673, 1.3975367382318955]	[0.0523419247138631, 0.122551482773139]	0.938012	5.30288	1	2	0.00550894	0.0523419	1.39754	0	NA	10	0	0	0	0	1	1	0	0	0	0	0	0	3	2	2	0	0	0	1	0	0	0	0	0	0	1	2	7
ALGKILSV	8	TRUE	sp|O60427|FADS1_HUMAN	FADS1	HUMAN	Acyl-CoA (8-3)-desaturase OS=Homo sapiens OX=9606 GN=FADS1 PE=1 SV=3	ALGKILSV/1	['Sage', 'PEAKS']	[0.0031398624001477, 0.0039705648790301]	[0.7273145081350377, 1.5935470761348272]	[0.0234862385172992, 0.0785815232954494]	0.974813	1.06283	1	2	0.00313986	0.0234862	1.59355	0	NA	2	0	0	0	0	0	0	0	0	0	0	0	0	1	0	1	0	0	0	0	0	0	0	0	0	0	0	0	2
ALGPGVPHI	9	TRUE	sp|Q9GZS1|RPA49_HUMAN	POLR1E	HUMAN	DNA-directed RNA polymerase I subunit RPA49 OS=Homo sapiens OX=9606 GN=POLR1E PE=1 SV=3	ALGPGVPHI/2	['MSFragger', 'Comet', 'PEAKS']	[0.0069551117938214, 0.0038990355017443, 0.000223164472216]	[0.821638815064018, 0.5655864494227388, 3.237415472239916]	[0.0616143768208456, 0.024067360327573, 0.0007496667546645]	0.892031	4.0442	1	3	0.000223164	0.000749667	3.23742	0	NA	3	0	0	0	0	0	0	0	0	0	0	0	0	0	0	0	0	0	0	1	1	1	0	0	0	0	3	0	0
ALGPPGAAL	9	TRUE	sp|Q8NCW0|KREM2_HUMAN	KREMEN2	HUMAN	Kremen protein 2 OS=Homo sapiens OX=9606 GN=KREMEN2 PE=1 SV=1	ALGPPGAAL/1	['MSFragger', 'Comet', 'Sage', 'PEAKS']	[0.0034548035967818, 0.0062951737001632, 0.0076576576576576, 0.000223164472216]	[0.9710606654075746, 0.4989933572516006, 0.6086397955467894, 3.291597733394473]	[0.0262754167329156, 0.0477195895847064, 0.0762457674689379, 0.0006628590408206]	0.900464	0.115991	1	4	0.000223164	0.000662859	3.2916	0	NA	40	0	0	0	4	2	2	1	2	0	3	1	2	4	3	3	1	3	4	2	2	1	0	3	6	8	5	8	10
ALGPTGRGV	9	TRUE	sp|O15270|SPTC2_HUMAN	SPTLC2	HUMAN	Serine palmitoyltransferase 2 OS=Homo sapiens OX=9606 GN=SPTLC2 PE=1 SV=1	ALGPTGRGV/2	['MSFragger']	[0.0092455621301775]	[0.7577622121929851]	[0.0904128195718554]	0.985489	0.19577	1	1	0.00924556	0.0904128	0.757762	0	NA	1	0	0	0	0	0	0	0	0	0	0	0	0	0	0	0	0	0	0	1	0	0	0	0	0	0	1	0	0
ALGPVASV	8	TRUE	sp|P38571|LICH_HUMAN	LIPA	HUMAN	Lysosomal acid lipase/cholesteryl ester hydrolase OS=Homo sapiens OX=9606 GN=LIPA PE=1 SV=2	ALGPVASV/1	['MSFragger', 'Comet', 'Sage', 'PEAKS']	[0.0082028647568287, 0.0035457294816977, 0.0051574954179276, 0.0004792427963817]	[0.7841125764912006, 0.5769506842128755, 0.655030591825787, 2.557364852829234]	[0.0773009256984597, 0.0214476478257351, 0.0496462788468962, 0.0041969904825126]	0.892875	0.0162954	1	4	0.000479243	0.00419699	2.55736	0	NA	10	0	0	0	1	1	1	0	0	0	0	0	0	1	1	1	0	0	0	1	2	1	0	0	0	0	4	3	3
ALGRSFL	7	FALSE	P32970|CD70_HUMAN	CD70	HUMAN	CD70 antigen OS=Homo sapiens OX=9606 GN=CD70 PE=1 SV=2	ALGRSFL/1	['PEAKS']	[0.0046162723600692]	[1.5119232566862228]	[0.0952661337196722]	0.751094	8.96056	1	1	0.00461627	0.0952661	1.51192	0	NA	2	0	0	0	0	0	0	0	0	0	0	0	0	1	1	0	0	0	0	0	0	0	0	0	0	0	0	0	2
ALGSVVAV	8	TRUE	sp|Q01780|EXOSX_HUMAN;sp|Q9Y2E5|MA2B2_HUMAN	EXOSC10;MAN2B2	HUMAN	Exosome complex component 10 OS=Homo sapiens OX=9606 GN=EXOSC10 PE=1 SV=2	ALGSVVAV/1	['Comet', 'PEAKS']	[0.0072350947889, 0.0063114330056906]	[0.4830969403598724, 1.352766353258869]	[0.0563567268015236, 0.1343262765152018]	0.987138	0.00315769	1	2	0.00631143	0.0563567	1.35277	0	NA	9	0	0	1	0	0	1	0	0	0	0	0	0	2	0	2	2	0	0	0	0	1	1	0	0	2	1	1	4
ALGTDAEGQKV	11	TRUE	sp|O00186|STXB3_HUMAN	STXBP3	HUMAN	Syntaxin-binding protein 3 OS=Homo sapiens OX=9606 GN=STXBP3 PE=1 SV=2	ALGTDAEGQKV/2;ALGTDAEGQKV/1	['MSFragger', 'Comet', 'Sage', 'PEAKS']	[0.0001288161793121, 0.0001774622892635, 0.0001868984207083, 8.592541673827119e-05]	[2.262613753846812, 1.3725500008394134, 1.2646844328117772, 4.628282864846601]	[2.194350825960051e-05, 7.464923719929585e-05, 0.0002094333010116, 1.836612782465113e-05]	0.990849	0.00894492	2	4	8.59254e-05	1.83661e-05	4.62828	0	NA	18	1	0	0	1	1	1	0	0	0	1	0	1	1	1	1	1	1	2	2	2	1	1	0	2	4	5	3	3
ALGTVTNV	8	TRUE	sp|Q8N3C0|ASCC3_HUMAN	ASCC3	HUMAN	Activating signal cointegrator 1 complex subunit 3 OS=Homo sapiens OX=9606 GN=ASCC3 PE=1 SV=3	ALGTVTNV/1	['MSFragger', 'Comet', 'Sage', 'PEAKS']	[0.0088437060914125, 0.0041923426608748, 0.0043432939541348, 0.0008665511265164]	[0.7680411263729389, 0.5551297501388108, 0.6726024804658797, 2.21913713706752]	[0.0850853331578096, 0.026760855500184, 0.0415726814862047, 0.0132853000495421]	0.977449	0.0065211	1	4	0.000866551	0.0132853	2.21914	0	NA	36	2	1	1	3	2	2	1	1	2	2	1	1	2	2	2	3	1	2	2	2	1	4	4	4	6	5	7	6
ALHAAVIAI	9	TRUE	sp|P46940|IQGA1_HUMAN;sp|Q13576|IQGA2_HUMAN	IQGAP1;IQGAP2	HUMAN	Ras GTPase-activating-like protein IQGAP1 OS=Homo sapiens OX=9606 GN=IQGAP1 PE=1 SV=1	ALHAAVIAI/1	['Sage', 'PEAKS']	[0.0051161799189938, 0.0004357841001058]	[0.6568100838271417, 2.5869340946270043]	[0.0487792380964741, 0.0038239659788296]	0.836007	5.23914	1	2	0.000435784	0.00382397	2.58693	0	NA	4	0	0	0	0	0	0	0	0	0	0	0	0	0	1	3	0	0	0	0	0	0	0	0	0	0	0	0	4
ALHARMETV	9	TRUE	sp|O00472|ELL2_HUMAN	ELL2	HUMAN	RNA polymerase II elongation factor ELL2 OS=Homo sapiens OX=9606 GN=ELL2 PE=1 SV=2	ALHARM[UNIMOD:Oxidation]ETV/2;ALHARMETV/1	['MSFragger', 'Comet', 'Sage', 'PEAKS']	[0.001784308580425, 0.0016807768924302, 0.0003258390355164, 8.592541673827119e-05]	[1.1009754994555077, 0.6960444275431269, 1.0528994256006288, 4.742294334957642]	[0.0121872748496324, 0.0068373144065474, 0.0010135742483847, 1.3275477811551758e-05]	0.791721	0.596208	2	4	8.59254e-05	1.32755e-05	4.74229	0	NA	7	0	0	0	1	0	1	0	0	0	0	0	0	1	2	2	0	0	0	0	0	0	0	0	0	0	0	2	5
ALHDHLATI	9	TRUE	sp|Q02153|GCYB1_HUMAN	GUCY1B1	HUMAN	Guanylate cyclase soluble subunit beta-1 OS=Homo sapiens OX=9606 GN=GUCY1B1 PE=1 SV=1	ALHDHLATI/2;ALHDHLATI/1	['MSFragger', 'Comet', 'Sage', 'PEAKS']	[0.0001791312136139, 0.0005058168942842, 0.0001868984207083, 8.592541673827119e-05]	[1.6322029154570008, 0.8802753119585224, 1.173001595927574, 4.849045227561969]	[0.0005586688209454, 0.0017768968311435, 0.0003855433188303, 9.793707296501476e-06]	0.972471	1.69377	2	4	8.59254e-05	9.79371e-06	4.84905	2	['HPTSHVSLL(2)']	33	2	1	1	2	2	1	1	1	1	1	1	1	3	1	3	2	2	2	2	1	2	4	3	3	6	5	5	7
ALHDLLQHV	9	TRUE	sp|Q9Y4G6|TLN2_HUMAN	TLN2	HUMAN	Talin-2 OS=Homo sapiens OX=9606 GN=TLN2 PE=1 SV=4	ALHDLLQHV/2	['MSFragger', 'Comet', 'Sage', 'PEAKS']	[0.0001791312136139, 0.0003213023455071, 0.0001868984207083, 8.592541673827119e-05]	[1.6479502299876974, 0.9787265795983024, 1.1822380344656196, 4.1582782441873976]	[0.0005162304680847, 0.0008919854792495, 0.0003606446668333, 6.947347973303757e-05]	0.800989	4.4315	1	4	8.59254e-05	6.94735e-05	4.15828	0	NA	4	0	0	0	0	0	0	0	0	0	0	0	0	1	1	2	0	0	0	0	0	0	0	0	0	0	0	0	4
ALHDQLFYL	9	TRUE	sp|Q8NBM8|PCYXL_HUMAN	PCYOX1L	HUMAN	Prenylcysteine oxidase-like OS=Homo sapiens OX=9606 GN=PCYOX1L PE=1 SV=2	ALHDQLFYL/2	['MSFragger', 'Comet', 'Sage', 'PEAKS']	[0.000623014142421, 0.0015113681167039, 0.0006051233779331, 0.0003757279729475]	[1.3116149031322202, 0.7181760936964962, 0.9652416858187606, 2.923816657579556]	[0.003063239512045, 0.0057399511932818, 0.0022273896664889, 0.0015218076832283]	0.933555	0.498219	1	4	0.000375728	0.00152181	2.92382	2	['SRSYALFLY(2)']	16	0	0	0	1	1	2	0	0	0	0	1	1	1	1	1	1	1	1	2	1	1	0	0	2	3	4	4	3
ALHDSSDYL	9	TRUE	sp|Q96G23|CERS2_HUMAN	CERS2	HUMAN	Ceramide synthase 2 OS=Homo sapiens OX=9606 GN=CERS2 PE=1 SV=1	ALHDSSDYL/1	['MSFragger', 'Comet', 'Sage']	[0.0001791312136139, 0.0003213023455071, 0.00050075112669]	[1.668707044685062, 0.9818921507255298, 1.0047230145266823]	[0.0004652637880333, 0.0008734197455984, 0.0015502967816225]	0.923605	0.893979	1	3	0.000179131	0.000465264	1.66871	0	NA	1	0	0	0	0	0	0	0	0	0	0	0	0	0	0	1	0	0	0	0	0	0	0	0	0	0	0	0	1
ALHHAVIFL	9	TRUE	sp|Q7Z2K6|ERMP1_HUMAN	ERMP1	HUMAN	Endoplasmic reticulum metallopeptidase 1 OS=Homo sapiens OX=9606 GN=ERMP1 PE=1 SV=2	ALHHAVIFL/1;ALHHAVIFL/2	['MSFragger', 'Comet', 'Sage', 'PEAKS']	[0.0005844535359438, 0.0008059316569954, 0.0006138735420503, 0.0003757279729475]	[1.3507426191347986, 0.8105719703722578, 0.941160414152724, 2.829067597833494]	[0.0024269851064957, 0.002935077166363, 0.0028005573900438, 0.0019221702416231]	0.991885	5.43089	2	4	0.000375728	0.00192217	2.82907	0	NA	20	0	0	0	1	1	3	0	0	0	0	1	1	1	2	5	1	0	1	1	1	1	0	0	2	2	3	5	8
ALHPVQFYL	9	TRUE	sp|Q8TBZ6|TM10A_HUMAN	TRMT10A	HUMAN	tRNA methyltransferase 10 homolog A OS=Homo sapiens OX=9606 GN=TRMT10A PE=1 SV=1	ALHPVQFYL/2;ALHPVQFYL/1	['Comet', 'Sage']	[0.0082260371959942, 0.0089858793324775]	[0.4634006394564994, 0.5851331163996207]	[0.0691487516195714, 0.0931568712150136]	0.950442	0.722124	2	2	0.00822604	0.0691488	0.585133	0	NA	2	0	0	0	0	0	0	0	0	0	0	0	0	0	1	0	0	0	0	0	1	0	0	0	0	0	1	0	1
ALHSVEVEL	9	TRUE	sp|Q86XP1|DGKH_HUMAN	DGKH	HUMAN	Diacylglycerol kinase eta OS=Homo sapiens OX=9606 GN=DGKH PE=1 SV=1	ALHSVEVEL/1	['MSFragger', 'Comet', 'Sage', 'PEAKS']	[0.0005456281544127, 0.0019364599092284, 0.00050075112669, 8.592541673827119e-05]	[1.4005355440283194, 0.6698645799745059, 1.0171175249373952, 4.049861610826729]	[0.0018341720399623, 0.0085492167828875, 0.0013875048784558, 9.406658414209872e-05]	0.899774	3.38546	1	4	8.59254e-05	9.40666e-05	4.04986	0	NA	14	0	0	0	1	4	3	0	0	0	0	0	0	2	1	2	0	0	0	0	0	1	0	0	0	0	1	8	5
ALHVPKAPGFAQM	13	FALSE	sp|P50990|TCPQ_HUMAN	CCT8	HUMAN	T-complex protein 1 subunit theta OS=Homo sapiens OX=9606 GN=CCT8 PE=1 SV=4	[UNIMOD:Acetylation]-ALHVPKAPGFAQM[UNIMOD:Oxidation]/2;[UNIMOD:Acetylation]-ALHVPKAPGFAQM/2	['MSFragger', 'PEAKS']	[0.0001288161793121, 8.592541673827119e-05]	[3.424498690330207, 5.562195961112428]	[4.691405784218056e-08, 1.2806457220329093e-06]	0.986097	8.11048	2	2	8.59254e-05	4.69141e-08	5.5622	0	NA	26	0	0	0	2	4	4	0	0	0	0	0	0	10	2	3	0	0	0	0	0	1	0	0	0	0	1	10	15
ALHWFLNQV	9	TRUE	sp|Q70CQ2|UBP34_HUMAN	USP34	HUMAN	Ubiquitin carboxyl-terminal hydrolase 34 OS=Homo sapiens OX=9606 GN=USP34 PE=1 SV=2	ALHWFLNQV/2	['MSFragger', 'Comet', 'Sage']	[0.000999500249875, 0.0005058168942842, 0.0006138735420503]	[1.1654186633611177, 0.9185152347166756, 0.9206287133856113]	[0.0080167590595743, 0.0013510584330825, 0.0034232712708691]	0.859631	0.333526	1	3	0.000505817	0.00135106	1.16542	0	NA	2	0	0	0	1	0	0	0	0	0	0	0	0	1	0	0	0	0	0	0	0	0	0	0	0	0	0	1	1
ALIAASETL	9	TRUE	sp|Q9NTJ3|SMC4_HUMAN	SMC4	HUMAN	Structural maintenance of chromosomes protein 4 OS=Homo sapiens OX=9606 GN=SMC4 PE=1 SV=2	ALIAASETL/1	['Sage', 'PEAKS']	[0.0088189103209439, 0.0023958616934386]	[0.5886106810005242, 1.8277466223319647]	[0.0904832820503448, 0.0435135531046332]	0.808472	1.01605	1	2	0.00239586	0.0435136	1.82775	0	NA	3	0	0	0	0	0	0	0	0	0	0	0	0	0	1	1	0	0	0	0	0	1	0	0	0	0	1	0	2
ALIARVTNV	9	TRUE	sp|Q9ULZ3|ASC_HUMAN	PYCARD	HUMAN	Apoptosis-associated speck-like protein containing a CARD OS=Homo sapiens OX=9606 GN=PYCARD PE=1 SV=2	ALIARVTNV/1;ALIARVTNV/2	['MSFragger', 'Comet', 'Sage', 'PEAKS']	[0.0001791312136139, 0.0005058168942842, 0.0001868984207083, 0.0003757279729475]	[1.8055727434141728, 0.9088893158525811, 1.1713097226251483, 3.001138537081051]	[0.0002354340687176, 0.001446789433798, 0.0003903381507144, 0.0012716460774664]	0.995517	1.52144	2	4	0.000179131	0.000235434	3.00114	0	NA	21	0	0	0	3	0	3	0	1	0	2	1	2	1	1	0	1	1	1	1	1	2	0	1	5	3	4	6	2
ALIDEDPQA	9	TRUE	sp|Q9Y2Z0|SGT1_HUMAN	SUGT1	HUMAN	Protein SGT1 homolog OS=Homo sapiens OX=9606 GN=SUGT1 PE=1 SV=3	ALIDEDPQA/1	['MSFragger', 'Sage']	[0.0040859915494265, 0.0066409330510936]	[0.9450360587771404, 0.6262162201810126]	[0.0303152771594383, 0.065209635756472]	0.806853	2.04503	1	2	0.00408599	0.0303153	0.945036	0	NA	8	0	0	0	2	1	2	0	0	0	0	0	0	1	1	1	0	0	0	0	0	0	0	0	0	0	0	5	3
ALIDEGETDWKL	12	TRUE	sp|Q9H2U2|IPYR2_HUMAN	PPA2	HUMAN	Inorganic pyrophosphatase 2, mitochondrial OS=Homo sapiens OX=9606 GN=PPA2 PE=1 SV=2	ALIDEGETDWKL/2	['MSFragger', 'Comet', 'Sage']	[0.0019634184147979, 0.0022581009371118, 0.00050075112669]	[1.0842329718856163, 0.6264237710638153, 1.0097538638408694]	[0.0135277241888298, 0.01296601665637, 0.0014818210016225]	0.627211	0.0204939	1	3	0.000500751	0.00148182	1.08423	0	NA	2	0	0	0	0	0	0	0	0	0	0	0	0	0	1	1	0	0	0	0	0	0	0	0	0	0	0	0	2
ALIDRMVNL	9	TRUE	sp|P35638|DDIT3_HUMAN	DDIT3	HUMAN	DNA damage-inducible transcript 3 protein OS=Homo sapiens OX=9606 GN=DDIT3 PE=1 SV=1	ALIDRMVNL/2;ALIDRM[UNIMOD:Oxidation]VNL/2	['MSFragger', 'Comet', 'Sage', 'PEAKS']	[0.0001791312136139, 0.0010519197535502, 0.0001868984207083, 8.592541673827119e-05]	[1.6997781149496989, 0.7881377885721802, 1.1145699991714897, 3.844974811040608]	[0.0003984215197488, 0.0034425791400782, 0.0006043762377168, 0.0001653401546589]	0.987401	0.012715	2	4	8.59254e-05	0.00016534	3.84497	0	NA	5	0	0	0	0	0	2	0	0	0	0	0	0	0	0	1	1	1	0	0	0	0	0	0	0	2	0	2	1
ALIEAEKVAQV	11	TRUE	sp|O94905|ERLN2_HUMAN	ERLIN2	HUMAN	Erlin-2 OS=Homo sapiens OX=9606 GN=ERLIN2 PE=1 SV=1	ALIEAEKVAQV/2	['MSFragger', 'Comet', 'Sage', 'PEAKS']	[0.0001288161793121, 0.0005058168942842, 0.0001868984207083, 8.592541673827119e-05]	[1.922212683977806, 0.9217886335201676, 1.352483648554188, 4.024522155131]	[0.0001303449050839, 0.0013201039699973, 0.000128170114701, 0.0001009333109679]	0.921557	2.70324	1	4	8.59254e-05	0.000100933	4.02452	0	NA	18	0	0	0	2	1	1	0	0	0	2	1	3	0	0	0	2	1	1	2	1	1	0	0	6	4	4	4	0
ALIEDEHNL	9	TRUE	sp|Q49A88|CCD14_HUMAN	CCDC14	HUMAN	Coiled-coil domain-containing protein 14 OS=Homo sapiens OX=9606 GN=CCDC14 PE=1 SV=3	ALIEDEHNL/2;ALIEDEHNL/1	['MSFragger', 'Comet', 'Sage', 'PEAKS']	[0.0001288161793121, 0.0003213023455071, 0.0001868984207083, 8.592541673827119e-05]	[2.178536958595969, 0.9398426669457604, 1.296211830800862, 3.953067448578439]	[3.4183001402525165e-05, 0.0011629386044633, 0.000174045766979, 0.0001230010619348]	0.99471	0.140536	2	4	8.59254e-05	3.4183e-05	3.95307	0	NA	13	0	0	0	2	1	1	0	0	1	0	0	0	2	1	1	0	0	0	1	1	2	0	1	0	0	4	4	4
ALIEKLVEL	9	TRUE	sp|Q14181|DPOA2_HUMAN	POLA2	HUMAN	DNA polymerase alpha subunit B OS=Homo sapiens OX=9606 GN=POLA2 PE=1 SV=2	ALIEKLVEL/1;ALIEKLVEL/2	['MSFragger', 'Comet', 'Sage', 'PEAKS']	[0.0001791312136139, 0.0003213023455071, 0.0001868984207083, 0.0003757279729475]	[1.6888846605321255, 0.9492093194444464, 1.127885290603019, 3.037057238478675]	[0.0004206559672526, 0.0010898009250003, 0.0005433529433002, 0.0011725658549509]	0.984159	0.0403461	2	4	0.000179131	0.000420656	3.03706	0	NA	19	0	0	0	2	2	2	0	0	0	0	0	1	1	2	1	1	1	1	2	2	1	0	0	1	3	5	6	4
ALIEQKLNEA	10	TRUE	sp|Q03001|DYST_HUMAN	DST	HUMAN	Dystonin OS=Homo sapiens OX=9606 GN=DST PE=1 SV=4	ALIEQKLNEA/2	['Comet', 'Sage']	[0.0021578648495173, 0.0062596502942035]	[0.6350326208293199, 0.6312044233684734]	[0.0118976622971926, 0.0623009459503762]	0.954945	2.11416	1	2	0.00215786	0.0118977	0.635033	0	NA	3	0	0	0	0	0	0	0	0	0	0	0	0	0	0	0	0	1	0	0	2	0	0	0	0	1	2	0	0
ALIFRRIYL	9	TRUE	sp|Q9Y385|UB2J1_HUMAN	UBE2J1	HUMAN	Ubiquitin-conjugating enzyme E2 J1 OS=Homo sapiens OX=9606 GN=UBE2J1 PE=1 SV=2	ALIFRRIYL/2	['MSFragger', 'Sage']	[0.0005456281544127, 0.0001868984207083]	[1.3875848712945924, 1.1120873015377326]	[0.001969753886127, 0.0006166380277868]	0.335555	0.188589	1	2	0.000186898	0.000616638	1.38758	0	NA	9	0	0	0	1	1	1	0	0	0	0	0	0	1	1	2	0	0	0	1	1	0	0	0	0	0	2	3	4
ALIGTAVGV	9	TRUE	sp|Q5T292|TM273_HUMAN	TMEM273	HUMAN	Transmembrane protein 273 OS=Homo sapiens OX=9606 GN=TMEM273 PE=1 SV=1	ALIGTAVGV/1	['MSFragger', 'Comet', 'Sage', 'PEAKS']	[0.0020894913872184, 0.0033997594016423, 0.002714466232976, 0.0004792427963817]	[1.066416665442171, 0.5795207112881606, 0.7418788422427396, 2.4277797509457075]	[0.0150870055612075, 0.0208954937780627, 0.0202361971003529, 0.0064393090180458]	0.994851	0.0094713	1	4	0.000479243	0.00643931	2.42778	0	NA	26	1	1	1	1	1	2	2	1	1	1	1	1	2	1	1	1	1	1	2	2	1	3	4	3	3	5	4	4
ALINNIVEI	9	TRUE	Q75V66|ANO5_HUMAN	ANO5	HUMAN	Anoctamin-5 OS=Homo sapiens OX=9606 GN=ANO5 PE=1 SV=1	ALINNIVEI/1	['PEAKS']	[0.0077344670388772]	[1.2469466265390046]	[0.1645302687757592]	0.83185	1.27219	1	1	0.00773447	0.16453	1.24695	0	NA	1	0	0	0	0	0	0	0	0	0	0	0	0	0	0	1	0	0	0	0	0	0	0	0	0	0	0	0	1
ALINTQALL	9	TRUE	sp|P51587|BRCA2_HUMAN	BRCA2	HUMAN	Breast cancer type 2 susceptibility protein OS=Homo sapiens OX=9606 GN=BRCA2 PE=1 SV=4	ALINTQALL/1	['Sage']	[0.0024671442804953]	[0.7510207341380831]	[0.0184507214097251]	0.807027	0.615782	1	1	0.00246714	0.0184507	0.751021	0	NA	2	0	0	0	0	0	0	0	0	0	0	0	0	1	0	0	0	0	0	1	0	0	0	0	0	0	1	0	1
ALIPETTTL	9	TRUE	sp|Q9UBR5|CKLF_HUMAN	CKLF	HUMAN	Chemokine-like factor OS=Homo sapiens OX=9606 GN=CKLF PE=1 SV=1	ALIPETTTL/1	['MSFragger', 'Comet', 'Sage', 'PEAKS']	[0.0020444671607462, 0.0022048846675712, 0.001048160203012, 0.0002915451895043]	[1.0803854707009055, 0.6282856564606742, 0.859084781543568, 3.148104026679437]	[0.0138524678568335, 0.0127258791168449, 0.006363926278811, 0.0009157744890741]	0.99572	0.0552541	1	4	0.000291545	0.000915774	3.1481	1	['LPMAVAQVL(1)']	11	0	0	0	1	0	1	0	0	0	1	0	0	1	1	1	1	0	1	1	1	1	0	0	1	2	3	2	3
ALIPNQNAL	9	TRUE	sp|Q7L2Z9|CENPQ_HUMAN	CENPQ	HUMAN	Centromere protein Q OS=Homo sapiens OX=9606 GN=CENPQ PE=1 SV=1	ALIPNQNAL/1	['MSFragger', 'Sage']	[0.0089882081306176, 0.0012749681257968]	[0.7639142725390791, 0.8376450717039418]	[0.0871909907139472, 0.0078890109004282]	0.97805	0.0554739	1	2	0.00127497	0.00788901	0.837645	0	NA	1	0	0	0	0	0	0	0	0	0	0	0	0	0	1	0	0	0	0	0	0	0	0	0	0	0	0	0	1
ALIQQATTV	9	TRUE	sp|P32969|RL9_HUMAN	RPL9P9	HUMAN	Large ribosomal subunit protein uL6 OS=Homo sapiens OX=9606 GN=RPL9P9 PE=1 SV=1	ALIQQATTV/1	['MSFragger', 'Comet', 'Sage', 'PEAKS']	[0.0013992035302981, 0.0021578648495173, 0.00050075112669, 0.002038342882327]	[1.1299137055689965, 0.6359877037760049, 0.9939362620179388, 1.916403813059888]	[0.0101303957808436, 0.01178560403462, 0.0017091857257974, 0.034160027581684]	0.969442	0.902715	1	4	0.000500751	0.00170919	1.9164	0	NA	27	0	0	0	2	2	3	0	2	0	1	1	1	2	2	2	1	2	1	2	1	2	0	2	3	4	5	7	6
ALIRKLIAV	9	TRUE	sp|Q9ULT8|HECD1_HUMAN	HECTD1	HUMAN	E3 ubiquitin-protein ligase HECTD1 OS=Homo sapiens OX=9606 GN=HECTD1 PE=1 SV=4	ALIRKLIAV/2	['MSFragger']	[0.0082397003745318]	[0.7808232549034575]	[0.078841129527861]	0.698234	1.36172	1	1	0.0082397	0.0788411	0.780823	0	NA	1	0	0	0	0	0	1	0	0	0	0	0	0	0	0	0	0	0	0	0	0	0	0	0	0	0	0	1	0
ALIRYLETM	9	TRUE	sp|Q9NUJ7|PLCX1_HUMAN	PLCXD1	HUMAN	PI-PLC X domain-containing protein 1 OS=Homo sapiens OX=9606 GN=PLCXD1 PE=1 SV=1	ALIRYLETM[UNIMOD:Oxidation]/2	['MSFragger', 'Comet', 'Sage', 'PEAKS']	[0.0001288161793121, 0.0001774622892635, 0.0001868984207083, 0.000223164472216]	[2.437471986648034, 1.241517941094889, 1.47388293051326, 3.2911961586766987]	[8.710771831204814e-06, 0.0001776282985648, 7.010960461593343e-05, 0.0006634673976216]	0.904821	0.66698	1	4	0.000128816	8.71077e-06	3.2912	0	NA	8	0	0	0	1	2	0	0	0	0	0	0	0	0	0	0	0	2	0	1	1	1	0	0	0	2	3	3	0
ALITQQDLAPQQ	12	TRUE	sp|O14763|TR10B_HUMAN	TNFRSF10B	HUMAN	Tumor necrosis factor receptor superfamily member 10B OS=Homo sapiens OX=9606 GN=TNFRSF10B PE=1 SV=2	ALITQQDLAPQQ/2	['MSFragger', 'Comet', 'Sage', 'PEAKS']	[0.0001791312136139, 0.0005743825387708, 0.0001868984207083, 0.0003757279729475]	[1.605535370352197, 0.8290291503887405, 1.188327404465049, 2.728604727869768]	[0.0006387663418215, 0.0025723528824323, 0.0003453460691124, 0.002514543868548]	0.976466	1.33214	1	4	0.000179131	0.000345346	2.7286	0	NA	4	0	0	0	0	0	1	0	0	0	0	0	0	1	0	0	0	0	0	2	0	0	0	0	0	0	2	1	1
ALITQQDLAPQQRAAPQQ	18	FALSE	sp|O14763|TR10B_HUMAN	TNFRSF10B	HUMAN	Tumor necrosis factor receptor superfamily member 10B OS=Homo sapiens OX=9606 GN=TNFRSF10B PE=1 SV=2	ALITQQDLAPQQRAAPQQ/2	['MSFragger', 'Comet', 'Sage', 'PEAKS']	[0.0001288161793121, 0.0001774622892635, 0.0001868984207083, 8.592541673827119e-05]	[3.230165744323421, 1.6947811179863137, 1.7567305143321248, 5.306245941159791]	[1.3123849780993672e-07, 8.433457761098152e-06, 1.7106857111729856e-05, 2.658337716359382e-06]	0.902629	0.0374093	1	4	8.59254e-05	1.31238e-07	5.30625	0	NA	7	0	0	0	1	0	1	0	0	0	0	0	0	2	1	1	0	0	0	0	0	1	0	0	0	0	1	2	4
ALITRIFGV	9	TRUE	sp|Q6YHU6|THADA_HUMAN	THADA	HUMAN	tRNA (32-2'-O)-methyltransferase regulator THADA OS=Homo sapiens OX=9606 GN=THADA PE=1 SV=1	ALITRIFGV/2;ALITRIFGV/1	['MSFragger', 'Comet', 'Sage', 'PEAKS']	[0.0001288161793121, 0.0003213023455071, 0.0001868984207083, 8.592541673827119e-05]	[2.139032585633205, 1.0366141377169693, 1.5245654271261662, 4.234744019023973]	[4.208160235762714e-05, 0.0006171546777423, 5.461360616276765e-05, 5.603360673489162e-05]	0.991958	0.00202349	2	4	8.59254e-05	4.20816e-05	4.23474	0	NA	31	0	0	0	2	2	3	1	1	0	1	1	0	3	3	2	1	2	3	2	2	2	0	2	2	6	6	7	8
ALITTILHL	9	TRUE	sp|Q6R327|RICTR_HUMAN;sp|Q9UI26|IPO11_HUMAN	RICTOR;IPO11	HUMAN	Rapamycin-insensitive companion of mTOR OS=Homo sapiens OX=9606 GN=RICTOR PE=1 SV=1	ALITTILHL/1;ALITTILHL/2	['MSFragger', 'Comet', 'Sage', 'PEAKS']	[0.0001791312136139, 0.0005058168942842, 0.0056938000843525, 0.0001673920321392]	[1.5910844764231726, 0.8361984111373741, 0.6436000427628471, 3.529378475140987]	[0.0006869109651361, 0.0024431283234248, 0.0554698641503935, 0.0003773659169596]	0.981668	0.0263588	2	4	0.000167392	0.000377366	3.52938	4	['AILTTLIHL(4)']	9	0	0	0	0	1	2	0	0	0	0	0	0	2	0	0	1	1	1	1	0	0	0	0	0	3	1	3	2
ALKAKKAVLKGVHSHKK	17	FALSE	sp|P62750|RL23A_HUMAN	RPL23A	HUMAN	Large ribosomal subunit protein uL23 OS=Homo sapiens OX=9606 GN=RPL23A PE=1 SV=1	ALKAKKAVLKGVHSHKK/3	['MSFragger', 'Sage', 'PEAKS']	[0.000623014142421, 0.0001868984207083, 0.0003757279729475]	[1.3112867340521006, 1.2989122173139294, 2.8329874751726964]	[0.0030693894223525, 0.0001713944803685, 0.0019030089484841]	0.524261	1.12078	1	3	0.000186898	0.000171394	2.83299	0	NA	1	0	0	0	0	0	0	0	0	0	0	0	0	0	0	1	0	0	0	0	0	0	0	0	0	0	0	0	1
ALKDFVASI	9	TRUE	sp|P25205|MCM3_HUMAN	MCM3	HUMAN	DNA replication licensing factor MCM3 OS=Homo sapiens OX=9606 GN=MCM3 PE=1 SV=3	ALKDFVASI/1	['MSFragger', 'Comet', 'Sage', 'PEAKS']	[0.0012599978086994, 0.0017331022530329, 0.0006138735420503, 0.0010837326032397]	[1.1490777023869208, 0.6806901126623129, 0.9517780809496365, 2.144498561967442]	[0.0089366382727741, 0.0077749348359467, 0.0025295303175025, 0.0170702939754348]	0.901167	0.0025969	1	4	0.000613874	0.00252953	2.1445	0	NA	6	0	0	0	1	1	1	0	0	0	0	0	0	1	0	1	0	0	0	0	0	1	0	0	0	0	1	3	2
ALKDLINEA	9	TRUE	sp|P12004|PCNA_HUMAN	PCNA	HUMAN	Proliferating cell nuclear antigen OS=Homo sapiens OX=9606 GN=PCNA PE=1 SV=1	ALKDLINEA/1;ALKDLINEA/2	['MSFragger', 'Comet', 'Sage', 'PEAKS']	[0.0006543334721313, 0.0017854943972417, 0.0002575328354365, 8.592541673827119e-05]	[1.242811646198848, 0.6782587260880474, 1.079667302137321, 3.826705518175692]	[0.0047567086686151, 0.0079398456486149, 0.0008064264588693, 0.00017373340112]	0.980331	0.00204278	2	4	8.59254e-05	0.000173733	3.82671	0	NA	38	0	1	0	3	3	3	1	0	0	1	2	2	2	1	4	2	4	3	2	2	2	1	1	5	9	6	9	7
ALKEASMVITESPA	14	FALSE	sp|P27105|STOM_HUMAN	STOM	HUMAN	Stomatin OS=Homo sapiens OX=9606 GN=STOM PE=1 SV=3	ALKEASMVITESPA/2	['MSFragger', 'Comet', 'Sage', 'PEAKS']	[0.0003296793867963, 0.0010011551790527, 0.00050075112669, 8.592541673827119e-05]	[1.5270290919085456, 0.7912612737474825, 1.0136416943954214, 4.089346094548776]	[0.0009486130713659, 0.0033669623053832, 0.0014311781457402, 8.42603581143842e-05]	0.760014	0.262884	1	4	8.59254e-05	8.42604e-05	4.08935	1	['ANGILNVSAVDKSTG(1)']	1	0	0	0	0	0	1	0	0	0	0	0	0	0	0	0	0	0	0	0	0	0	0	0	0	0	0	1	0
ALKEIAVHI	9	TRUE	Q14008|CKAP5_HUMAN	CKAP5	HUMAN	Cytoskeleton-associated protein 5 OS=Homo sapiens OX=9606 GN=CKAP5 PE=1 SV=3	ALKEIAVHI/2	['PEAKS']	[0.0070980351815656]	[1.2986449260189643]	[0.1493099031167085]	0.322249	10.4036	1	1	0.00709804	0.14931	1.29864	0	NA	2	0	0	0	0	0	0	0	0	0	0	0	0	0	1	1	0	0	0	0	0	0	0	0	0	0	0	0	2
[truncated: 25,019 more rows]
[truncated: 7 more columns]

## Sheet: S1B_JY_0.5MY
Supplemental Data S1B. Identified immunopeptide sequences for the JY 0.5 million cell dilution (3 samples). See legend for explanation of each column.
[truncated: 3,257 more rows]

## Sheet: S1C_JY_1MY
Supplemental Data S1C. Identified immunopeptide sequences for the JY 1 million cell dilution (3 samples). See legend for explanation of each column.
[truncated: 5,122 more rows]

[truncated: 5 more sheets: S1D_JY_2MY, S1E_JY_4MY, S1F_JY_8MY, S1G_JY_16MY, S1H_JY_32MY]
