# Supplementary material for: A Platform for High-throughput and Ultrasensitive Immunopeptidomics
Source: Mol Cell Proteomics. 2026 May 18;25(6):101590. doi: 10.1016/j.mcpro.2026.101590 (PMC13284484; doi:10.1016/j.mcpro.2026.101590)
Supplement: Supplemental Data S2 [file mmc2.xlsx]

## Sheet: Legend
Column	Explanation
peptide	Plain peptide sequence identified peptide (aggregates peptidoforms: charge and modifications).
length	Peptide length in amino acids.
immuno	Specified as immunopeptide length (TRUE/FALSE), typically 8-12 for MHC class I and 14-16 for MHC class II.
protein_list	Semicolon-seperated list of matching UniProtKB proteins.
gene	Semicolon-seperated list of matching genes according UniProtKB annotation - matching order proteins.
species	Species according UniProtKB annotation, semicolon-seperated list if multiple.
description leftmost	Description of the first protein in the list.
peptidoform	Semicolon-seperated list of identified peptidoform(s) for the peptide sequence (thus considering peptide precursor charge and modifications).
engine	List of search engines that identified the peptide at a 1% peptide Q-value (PEAKS Studio, Comet, MSFragger and/or Sage).
peptide_qval	List of mokapot peptide Q-values per search engine after re-scroring by TIMS2Rescore (same order engine list).
peptide_score	List of mokapot peptide scores per search engine after re-scroring by TIMS2Rescore (same order engine list).
peptide_PEP	List of mokapot peptide posterior error probabilities per search engine after re-scroring by TIMS2Rescore (same order engine list).
rescoring:spec_pearson	Spectral Pearson correlation to MS2PIP-predicted peptide, derived from TIMS2Rescore output reports.
rescoring:rt_diff_best	Deviation to predicted retention time (rt) derived from TIMS2Rescore output reports.
#peptidoform	Number of peptideforms identified.
#engine	Number of search engines identifying the peptide.
peptide_qval_lowest	Lowest mokapot peptide Q-value across re-scored search engine results.
peptide_PEP_lowest	Lowest mokapot peptide posterior error probability across re-scored search engine results.
peptide_score_highest	Highest mokapot peptide score across re-scored search engine results.
#chimeric_PSMs	Number of spectra that matched to this peptide sequence by one search engine, but were matched to another peptide sequence by any other engine. Hence, ambiguous spectra assigned to multiple peptides.
#chimeric_peptides	List of ambiguously peptides (and their respective PSMs) that were assigned to the spectra also matching this peptide sequence.
PSMs_total	Total number of peptide-to-spectrum matches (PSMs) to this peptide sequence across all runs (all timsTOF .d samples searched).
PSMs_run_0.5_a	Number of peptide-to-spectrum matches (PSMs) to this peptide sequence in this specific run (one timsTOF .d sample). Example: here replicate 'a' of 0.5 million.
PSMs_run_0.5_b	Number of peptide-to-spectrum matches (PSMs) to this peptide sequence in this specific run (one timsTOF .d sample). Example: here replicate 'b' of 0.5 million.
PSMs_run_0.5_c	Number of peptide-to-spectrum matches (PSMs) to this peptide sequence in this specific run (one timsTOF .d sample). Example: here replicate 'c' of 0.5 million.
PSMs_cond_0.5	Number of peptide-to-spectrum matches (PSMs) to this peptide sequence in the specified conditions (multiple timsTOF .d samples). Example: here 0.5 million, summing the PSMs of replicate a, b and c.
tool	Either 'netMHCpan-4.1' or 'netMHCIIpan-4.3' for MHC class I and II predictions, or 'NA' if no prediction performed.
mhc	MHC molecule that had the lowest %Rank score.
rank	%Rank score. Default thresholds for NetMHCpan-4.1 are < 0.5 for weak binding, < 0.5 for strong binders, while for NetMHCpan-4.1 are < 5 for weak binding, < 2 for strong binders.
bind_level	Either 'SB' for strong binder, 'WB' for weak binder, 'NB' for non-binder and 'NA' if no binding prediction was performed.
core	Peptide 9-mer core used by NetMHCpan.
cluster	Assigned cluster by GibbsCluster2.0. The number of variables is automatically assigned based on the Kullback-Leibler Distance (KLD) in GibbsCluster2.0.
gibbs_core	The peptide core used in GibbsCluster2.0 for the peptide.

## Sheet: S2A_JY_MHCII_AllDilutions
Supplemental Data S2A. Identified immunopeptide sequences for all JY cell dilutions searched together. See legend for explanation of each column.
peptide	length	immuno	protein_list	gene	species	description leftmost	peptidoform	engine	peptide_qval	peptide_score	peptide_PEP	rescoring:spec_pearson	rescoring:rt_diff_best	#peptidoform	#engine	peptide_qval_lowest	peptide_PEP_lowest	peptide_score_highest	#chimeric_PSMs	#chimeric_peptides	PSMs_total	PSMs_run_T05836_AurEl4_PM3_CMB-1497_1_GC1_1_6502	PSMs_run_T05838_AurEl4_PM3_CMB-1497_2_GC2_1_6504	PSMs_run_T05840_AurEl4_PM3_CMB-1497_3_GC3_1_6506	PSMs_run_T05842_AurEl4_PM3_CMB-1497_4_GC4_1_6508	PSMs_run_T05844_AurEl4_PM3_CMB-1497_5_GC5_1_6510	PSMs_run_T05846_AurEl4_PM3_CMB-1497_6_GC6_1_6512	PSMs_run_T05848b_AurEl4_PM3_CMB-1497_7_GC7_1_6520	PSMs_run_T05850_AurEl4_PM3_CMB-1497_8_GC8_1_6522	PSMs_run_T05852_AurEl4_PM3_CMB-1497_9_GD1_1_6524	PSMs_run_T05854_AurEl4_PM3_CMB-1497_10_GD2_1_6526	PSMs_run_T05856_AurEl4_PM3_CMB-1497_11_GD3_1_6528	PSMs_run_T05858_AurEl4_PM3_CMB-1497_12_GD4_1_6530	PSMs_run_T05860_AurEl4_PM3_CMB-1497_13_GD5_1_6532	PSMs_run_T05862_AurEl4_PM3_CMB-1497_14_GD6_1_6534	PSMs_run_T05864_AurEl4_PM3_CMB-1497_15_GD7_1_6536	PSMs_run_T05866_AurEl4_PM3_CMB-1497_16_GD8_1_6538	PSMs_run_T05868_AurEl4_PM3_CMB-1497_17_GE1_1_6540	PSMs_run_T05870_AurEl4_PM3_CMB-1497_18_GE2_1_6542	PSMs_run_T05872_AurEl4_PM3_CMB-1497_19_GE3_1_6544	PSMs_run_T05874_AurEl4_PM3_CMB-1497_20_GE4_1_6546	PSMs_run_T05876_AurEl4_PM3_CMB-1497_21_GE5_1_6548	tool	mhc	rank	bind_level	core	cluster	gibbs_core
AAAAAMAEQESARN	14	TRUE	sp|Q7L5D6|GET4_HUMAN	GET4	HUMAN	Golgi to ER traffic protein 4 homolog OS=Homo sapiens OX=9606 GN=GET4 PE=1 SV=1	[UNIMOD:Acetylation]-AAAAAM[UNIMOD:Oxidation]AEQESARN/2	['MSFragger', 'PEAKS']	[0.0001194315060312, 0.0001820167455405]	[3.0267999015234586, 2.5369132401019105]	[6.973730609273238e-08, 2.380959699007435e-06]	0.637118	1.01635	1	2	0.000119432	6.97373e-08	3.0268	0	NA	4	0	0	0	0	0	0	1	0	0	3	0	0	0	0	0	0	0	0	0	0	0	netMHCIIpan-4.3	HLA-DQA10301-DQB10302	0.86	SB	AAAAMAEQE	0	AMAEQESAR
AAAAVQGGRSGGSGGCSGAGGASN	24	FALSE	sp|Q15005|SPCS2_HUMAN	SPCS2	HUMAN	Signal peptidase complex subunit 2 OS=Homo sapiens OX=9606 GN=SPCS2 PE=1 SV=3	[UNIMOD:Acetylation]-AAAAVQGGRSGGSGGC[UNIMOD:Cysteinylation]SGAGGASN/3;[UNIMOD:Acetylation]-AAAAVQGGRSGGSGGCSGAGGASN/2	['MSFragger', 'PEAKS']	[0.0001194315060312, 0.0001820167455405]	[4.395887569127487, 2.15762099821482]	[1.2079292357343972e-11, 2.3035992172679788e-05]	0.902008	0.348911	2	2	0.000119432	1.20793e-11	4.39589	0	NA	22	0	0	0	0	0	0	0	0	0	1	0	0	1	1	2	2	1	4	3	3	4	NA	NA	NA	NA	NA	NA	NA
AAAGGPPHP	9	FALSE	P17600|SYN1_HUMAN	SYN1	HUMAN	Synapsin-1 OS=Homo sapiens OX=9606 GN=SYN1 PE=1 SV=3	AAAGGPPHP/2	['PEAKS']	[0.0011364927832708]	[1.0513936850091317]	[0.0146642144826681]	0.815254	0.0112778	1	1	0.00113649	0.0146642	1.05139	0	NA	1	0	0	0	0	0	0	0	1	0	0	0	0	0	0	0	0	0	0	0	0	0	netMHCpan-4.1	HLA-B*07:02	14.295	NB	AAAGGPPHP	NA	NA
AAAIQTMSLDAERR	14	TRUE	sp|O75326|SEM7A_HUMAN	SEMA7A	HUMAN	Semaphorin-7A OS=Homo sapiens OX=9606 GN=SEMA7A PE=1 SV=1	AAAIQTMSLDAERR/3;AAAIQTM[UNIMOD:Oxidation]SLDAERR/3	['MSFragger', 'Comet', 'Sage', 'PEAKS']	[0.0001194315060312, 0.0001797591227754, 0.0001325732467188, 0.000259336099585]	[2.872641631356876, 1.4272270450390565, 1.866624645099749, 1.6893575184125509]	[1.8492628074731865e-07, 9.781484261307366e-05, 1.1762546612827574e-06, 0.0003764934204737]	0.845626	0.0933617	2	4	0.000119432	1.84926e-07	2.87264	0	NA	32	0	0	0	0	0	0	2	2	0	2	2	1	2	2	3	3	3	3	2	2	3	netMHCIIpan-4.3	DRB4_0104	0.19	SB	IQTMSLDAE	0	TMSLDAERR
AAAIQTMSLDAERRK	15	TRUE	sp|O75326|SEM7A_HUMAN	SEMA7A	HUMAN	Semaphorin-7A OS=Homo sapiens OX=9606 GN=SEMA7A PE=1 SV=1	AAAIQTMSLDAERRK/3	['MSFragger', 'Comet', 'Sage', 'PEAKS']	[0.0001194315060312, 0.0002161461147735, 0.0001325732467188, 0.0010323468685478]	[2.152325649629966, 1.067253270887555, 1.370967247363485, 1.0590377959307569]	[1.761849062750117e-05, 0.0014997329202725, 0.0001030086031393, 0.0140662422023256]	0.819683	0.818183	1	4	0.000119432	1.76185e-05	2.15233	0	NA	7	0	0	0	0	0	0	0	0	0	0	0	0	1	0	0	1	0	1	2	1	1	netMHCIIpan-4.3	DRB4_0104	0.09	SB	IQTMSLDAE	0	TMSLDAERR
AAAKDTHEDHD	11	FALSE	sp|P43487|RANG_HUMAN	RANBP1	HUMAN	Ran-specific GTPase-activating protein OS=Homo sapiens OX=9606 GN=RANBP1 PE=1 SV=1	[UNIMOD:Acetylation]-AAAKDTHEDHD/2	['MSFragger', 'PEAKS']	[0.0001194315060312, 0.0001820167455405]	[1.8966413995480795, 2.1032067310926186]	[8.878085402350013e-05, 3.189793181546692e-05]	0.634419	0.105574	1	2	0.000119432	3.18979e-05	2.10321	0	NA	7	0	0	0	0	0	0	1	1	0	1	2	1	0	1	0	0	0	0	0	0	0	netMHCpan-4.1	HLA-B*07:02	83.333	NB	AAAKDTHEH	NA	NA
AAAKDTHEDHDTSTENTD	18	FALSE	sp|P43487|RANG_HUMAN	RANBP1	HUMAN	Ran-specific GTPase-activating protein OS=Homo sapiens OX=9606 GN=RANBP1 PE=1 SV=1	[UNIMOD:Acetylation]-AAAKDTHEDHDTSTENTD/3	['MSFragger', 'PEAKS']	[0.000341841385597, 0.000259336099585]	[1.3829401084107669, 1.4543475950717673]	[0.0022651168455861, 0.0015098570077888]	0.124853	0.426467	1	2	0.000259336	0.00150986	1.45435	0	NA	5	0	0	0	0	0	0	0	0	0	0	0	1	0	0	2	0	1	0	0	1	0	netMHCIIpan-4.3	HLA-DQA10301-DQB10302	12.29	NB	DHDTSTENT	NA	NA
AAAKPKKATKSPAKPK	16	TRUE	sp|P16401|H15_HUMAN	H1-5	HUMAN	Histone H1.5 OS=Homo sapiens OX=9606 GN=H1-5 PE=1 SV=3	AAAKPKKATKSPAKPK/3	['MSFragger', 'Comet', 'Sage', 'PEAKS']	[0.0005836575875486, 0.0003177292946409, 0.0003389447520054, 0.0001820167455405]	[1.187477284220239, 0.7948840394009572, 0.9425791181041292, 1.8825902019230825]	[0.0076765972064745, 0.0117324527845222, 0.0048347018106782, 0.0001191943168216]	0.0327756	1.06431	1	4	0.000182017	0.000119194	1.88259	0	NA	1	0	0	0	0	0	0	0	0	0	0	0	0	0	1	0	0	0	0	0	0	0	netMHCIIpan-4.3	DRB5_0105	21.43	NB	KKATKSPAK	0	ATKSPAKPK
AAAKPKKATKSPAKPKAVKPK	21	FALSE	P16401|H15_HUMAN	H1-5	HUMAN	Histone H1.5 OS=Homo sapiens OX=9606 GN=H1-5 PE=1 SV=3	AAAKPKKATKSPAKPKAVKPK/3	['PEAKS']	[0.0004926715112698]	[1.3290525674793974]	[0.0031217846930418]	0.845005	1.35093	1	1	0.000492672	0.00312178	1.32905	0	NA	1	0	0	0	0	0	0	0	0	0	0	0	0	0	1	0	0	0	0	0	0	0	NA	NA	NA	NA	NA	NA	NA
AAAKVALTKRAD	12	FALSE	sp|Q9UJS0|S2513_HUMAN	SLC25A13	HUMAN	Electrogenic aspartate/glutamate antiporter SLC25A13, mitochondrial OS=Homo sapiens OX=9606 GN=SLC25A13 PE=1 SV=2	[UNIMOD:Acetylation]-AAAKVALTKRAD/3	['MSFragger', 'PEAKS']	[0.0001194315060312, 0.0001820167455405]	[2.306093269832251, 1.958969483703164]	[6.660752355866492e-06, 7.554849959608822e-05]	0.298285	3.7796	1	2	0.000119432	6.66075e-06	2.30609	0	NA	17	0	0	0	0	0	0	0	0	0	1	1	1	1	1	1	3	1	2	1	2	2	netMHCpan-4.1	HLA-A*02:01	85	NB	AAAKVALTK	NA	NA
AAALVLKAKSVAQR	14	TRUE	sp|Q9Y490|TLN1_HUMAN	TLN1	HUMAN	Talin-1 OS=Homo sapiens OX=9606 GN=TLN1 PE=1 SV=3	AAALVLKAKSVAQR/3	['MSFragger', 'Comet', 'Sage']	[0.0001194315060312, 0.0002161461147735, 0.0001325732467188]	[1.8992946893019005, 1.0540423622634414, 1.1343663582982113]	[8.730361209000054e-05, 0.0016576129587523, 0.0008693469057657]	0.0212016	1.28459	1	3	0.000119432	8.73036e-05	1.89929	0	NA	2	0	0	0	0	0	0	0	0	0	0	0	0	1	0	0	0	0	0	0	0	1	netMHCIIpan-4.3	DRB1_1301	0.26	SB	LVLKAKSVA	1	ALVLKAKSV
AAAPASVPAQAPKRTQAPTKASE	23	FALSE	sp|P47914|RL29_HUMAN	RPL29	HUMAN	Large ribosomal subunit protein eL29 OS=Homo sapiens OX=9606 GN=RPL29 PE=1 SV=2	AAAPASVPAQAPKRTQAPTKASE/3	['Comet']	[0.0014521691777092]	[0.6544919730490967]	[0.033273060825978]	0.478648	0.506046	1	1	0.00145217	0.0332731	0.654492	0	NA	1	0	0	0	0	0	0	1	0	0	0	0	0	0	0	0	0	0	0	0	0	0	NA	NA	NA	NA	NA	NA	NA
AAARATTPADGEEPAPEAEA	20	FALSE	sp|Q96S44|PRPK_HUMAN	TP53RK	HUMAN	EKC/KEOPS complex subunit TP53RK OS=Homo sapiens OX=9606 GN=TP53RK PE=1 SV=2	[UNIMOD:Acetylation]-AAARATTPADGEEPAPEAEA/2	['MSFragger', 'PEAKS']	[0.0001194315060312, 0.000259336099585]	[2.8063846591648773, 1.8053178093275892]	[2.812111863101113e-07, 0.0001889148431931]	0.904406	3.71365	1	2	0.000119432	2.81211e-07	2.80638	0	NA	3	0	0	0	0	0	0	0	0	0	0	0	0	0	0	0	0	0	0	0	1	2	NA	NA	NA	NA	NA	NA	NA
AAASESLFVSNHAY	14	TRUE	sp|P04075|ALDOA_HUMAN	ALDOA	HUMAN	Fructose-bisphosphate aldolase A OS=Homo sapiens OX=9606 GN=ALDOA PE=1 SV=2	AAASESLFVSNHAY/2	['MSFragger', 'Comet', 'Sage', 'PEAKS']	[0.0001194315060312, 0.0001797591227754, 0.0007259904584111, 0.000259336099585]	[1.95119238467268, 1.2043111908711244, 0.8905555592670501, 1.832934457837739]	[6.287674662747744e-05, 0.0005306095234888, 0.0076510634232319, 0.0001602611594326]	0.908753	2.95307	1	4	0.000119432	6.28767e-05	1.95119	0	NA	4	0	1	0	0	1	0	1	0	0	1	0	0	0	0	0	0	0	0	0	0	0	netMHCIIpan-4.3	HLA-DQA10103-DQB10603	15.78	NB	SESLFVSNH	NA	NA
AAASGSSLDSFSRG	14	TRUE	sp|Q5FWE3|PRRT3_HUMAN	PRRT3	HUMAN	Proline-rich transmembrane protein 3 OS=Homo sapiens OX=9606 GN=PRRT3 PE=1 SV=3	AAASGSSLDSFSRG/2	['MSFragger', 'Comet', 'Sage', 'PEAKS']	[0.0001194315060312, 0.0001797591227754, 0.0001325732467188, 0.0001820167455405]	[2.94059797726446, 1.628136048692476, 1.2226684186872327, 2.4339997224142707]	[1.2030835959731114e-07, 2.130271682192516e-05, 0.0003924235370562, 4.407693010055388e-06]	0.684411	0.0464308	1	4	0.000119432	1.20308e-07	2.9406	0	NA	18	0	2	2	2	1	2	2	1	2	0	0	1	0	0	0	0	0	0	0	1	2	netMHCIIpan-4.3	HLA-DQA10103-DQB10603	0.33	SB	SGSSLDSFS	0	SSLDSFSRG
AAASGSSLDSFSRGSL	16	TRUE	sp|Q5FWE3|PRRT3_HUMAN	PRRT3	HUMAN	Proline-rich transmembrane protein 3 OS=Homo sapiens OX=9606 GN=PRRT3 PE=1 SV=3	AAASGSSLDSFSRGSL/2	['MSFragger', 'Comet', 'Sage', 'PEAKS']	[0.0001194315060312, 0.0001797591227754, 0.0001325732467188, 0.0001820167455405]	[2.628233768089593, 1.7936522599319538, 1.2418292880299058, 2.362126755906106]	[8.679262883849087e-07, 6.068359552118215e-06, 0.0003301675905139, 6.776359559647599e-06]	0.83341	2.68794	1	4	0.000119432	8.67926e-07	2.62823	0	NA	18	0	0	0	1	1	0	3	1	2	1	2	1	0	0	3	1	0	1	1	0	0	netMHCIIpan-4.3	HLA-DQA10103-DQB10603	0.46	SB	SGSSLDSFS	0	SLDSFSRGS
AAASGYTDLREKLK	14	TRUE	sp|Q6P6C2|ALKB5_HUMAN	ALKBH5	HUMAN	RNA demethylase ALKBH5 OS=Homo sapiens OX=9606 GN=ALKBH5 PE=1 SV=2	[UNIMOD:Acetylation]-AAASGYTDLREKLK/3	['MSFragger']	[0.0001194315060312]	[1.88778699597732]	[9.389383476126172e-05]	0.0623765	7.85142	1	1	0.000119432	9.38938e-05	1.88779	0	NA	7	0	0	0	0	0	0	0	0	0	0	0	0	0	1	0	0	0	1	1	1	3	netMHCIIpan-4.3	DRB5_0105	12.05	NB	YTDLREKLK	0	YTDLREKLK
AAATAPRIKKFAIYRWD	17	FALSE	sp|P21912|SDHB_HUMAN	SDHB	HUMAN	Succinate dehydrogenase [ubiquinone] iron-sulfur subunit, mitochondrial OS=Homo sapiens OX=9606 GN=SDHB PE=1 SV=3	AAATAPRIKKFAIYRWD/3	['MSFragger', 'Comet', 'Sage', 'PEAKS']	[0.0001194315060312, 0.0001797591227754, 0.0001325732467188, 0.0001820167455405]	[2.0012947564395565, 1.4150921598196935, 1.252654575704712, 1.924125022989032]	[4.580016165432771e-05, 0.0001072472830893, 0.0002994636372099, 9.3025072629105e-05]	0.368549	0.845043	1	4	0.000119432	4.58002e-05	2.00129	0	NA	4	0	0	0	0	0	0	0	0	0	0	0	0	0	0	0	0	0	1	1	1	1	netMHCIIpan-4.3	HLA-DPA10103-DPB10201	14.84	NB	PRIKKFAIY	NA	NA
AAAVLSHNRYHVPVV	15	TRUE	sp|P04844|RPN2_HUMAN	RPN2	HUMAN	Dolichyl-diphosphooligosaccharide--protein glycosyltransferase subunit 2 OS=Homo sapiens OX=9606 GN=RPN2 PE=1 SV=3	AAAVLSHNRYHVPVV/3	['MSFragger']	[0.0042819499341238]	[0.8710632633468677]	[0.0530435050397723]	-0.0643123	3.54031	1	1	0.00428195	0.0530435	0.871063	0	NA	1	0	0	0	0	0	0	0	0	0	0	0	0	0	0	0	0	1	0	0	0	0	netMHCIIpan-4.3	DRB1_1301	0.34	SB	VLSHNRYHV	1	AVLSHNRYH
AAAVLSHNRYHVPVVV	16	TRUE	sp|P04844|RPN2_HUMAN	RPN2	HUMAN	Dolichyl-diphosphooligosaccharide--protein glycosyltransferase subunit 2 OS=Homo sapiens OX=9606 GN=RPN2 PE=1 SV=3	AAAVLSHNRYHVPVVV/3	['MSFragger', 'Comet', 'Sage', 'PEAKS']	[0.0001194315060312, 0.0007113098262371, 0.0003389447520054, 0.0003837298541826]	[1.6996266819668142, 0.7529285740656577, 1.0193937068671275, 1.389049457379392]	[0.0003084564542208, 0.0160592616547294, 0.0024396502802516, 0.0022093146768258]	0.0335903	2.31337	1	4	0.000119432	0.000308456	1.69963	0	NA	16	0	0	0	0	0	0	0	0	0	1	0	1	1	1	2	1	2	2	2	2	1	netMHCIIpan-4.3	DRB1_1301	0.52	SB	VLSHNRYHV	1	AVLSHNRYH
AAAYIQCQFEDLNRR	15	TRUE	sp|P08754|GNAI3_HUMAN	GNAI3	HUMAN	Guanine nucleotide-binding protein G(i) subunit alpha-3 OS=Homo sapiens OX=9606 GN=GNAI3 PE=1 SV=3	AAAYIQC[UNIMOD:Cysteinylation]QFEDLNRR/3	['MSFragger', 'Comet', 'Sage', 'PEAKS']	[0.0001194315060312, 0.0001797591227754, 0.0001325732467188, 0.0001820167455405]	[2.319851373083781, 1.2028356100013422, 1.4494985668688252, 2.168064995486151]	[6.105553581516059e-06, 0.0005365806213275, 5.071767692353069e-05, 2.1640774322521723e-05]	0.815485	6.77255	1	4	0.000119432	6.10555e-06	2.31985	0	NA	14	0	0	0	0	0	0	0	1	0	1	1	1	1	1	1	1	1	1	2	1	1	netMHCIIpan-4.3	HLA-DPA10103-DPB10402	0.23	SB	YIQCQFEDL	NA	NA
AADEESLEGEG	11	FALSE	sp|Q96RY5|CRML_HUMAN	CRAMP1	HUMAN	Protein cramped-like OS=Homo sapiens OX=9606 GN=CRAMP1 PE=1 SV=3	AADEESLEGEG/2	['MSFragger']	[0.0097483563817728]	[0.7137697541060151]	[0.1300665908679995]	0.408264	1.52691	1	1	0.00974836	0.130067	0.71377	0	NA	1	0	0	0	0	0	0	1	0	0	0	0	0	0	0	0	0	0	0	0	0	0	netMHCpan-4.1	HLA-A*02:01	66.667	NB	AADEESLEG	NA	NA
AADFRKIASLYGSDK	15	TRUE	sp|Q9Y274|SIA10_HUMAN	ST3GAL6	HUMAN	Type 2 lactosamine alpha-2,3-sialyltransferase OS=Homo sapiens OX=9606 GN=ST3GAL6 PE=1 SV=1	AADFRKIASLYGSDK/3	['Comet']	[0.0093349791698811]	[0.4551734444613226]	[0.1347353976281774]	0.680877	0.730626	1	1	0.00933498	0.134735	0.455173	0	NA	2	0	0	0	0	0	0	0	0	0	0	0	0	0	0	0	0	0	0	1	0	1	netMHCIIpan-4.3	DRB1_0404	0.44	SB	FRKIASLYG	0	IASLYGSDK
AADIRFVYTPAME	13	FALSE	sp|P01033|TIMP1_HUMAN	TIMP1	HUMAN	Metalloproteinase inhibitor 1 OS=Homo sapiens OX=9606 GN=TIMP1 PE=1 SV=1	AADIRFVYTPAM[UNIMOD:Oxidation]E/2	['MSFragger', 'Comet', 'Sage', 'PEAKS']	[0.0001194315060312, 0.0001797591227754, 0.0003389447520054, 0.0004926715112698]	[1.737427797884694, 1.333728167795844, 0.9846367117604988, 1.3596471616600458]	[0.000242919966499, 0.000198816270867, 0.0033270474085913, 0.0026185953329826]	0.749796	0.267495	1	4	0.000119432	0.000198816	1.73743	0	NA	2	0	0	0	0	0	0	0	1	1	0	0	0	0	0	0	0	0	0	0	0	0	netMHCIIpan-4.3	HLA-DQA10103-DQB10302	0.19	SB	IRFVYTPAM	NA	NA
AADIRFVYTPAMES	14	TRUE	sp|P01033|TIMP1_HUMAN	TIMP1	HUMAN	Metalloproteinase inhibitor 1 OS=Homo sapiens OX=9606 GN=TIMP1 PE=1 SV=1	AADIRFVYTPAM[UNIMOD:Oxidation]ES/2	['MSFragger', 'Comet', 'Sage', 'PEAKS']	[0.0001194315060312, 0.0001797591227754, 0.0001325732467188, 0.0001820167455405]	[2.141599563639678, 1.7352847700002747, 1.4351123353934812, 2.358832993866211]	[1.885539827303577e-05, 9.44905320331364e-06, 5.774730992347638e-05, 6.911243859116257e-06]	0.888422	0.031662	1	4	0.000119432	6.91124e-06	2.35883	0	NA	31	2	1	1	2	3	1	0	1	6	1	2	5	2	2	2	0	0	0	0	0	0	netMHCIIpan-4.3	HLA-DQA10103-DQB10302	0.12	SB	IRFVYTPAM	0	FVYTPAMES
AADKFKEINNAHAI	14	TRUE	sp|Q9H3Z4|DNJC5_HUMAN	DNAJC5	HUMAN	DnaJ homolog subfamily C member 5 OS=Homo sapiens OX=9606 GN=DNAJC5 PE=1 SV=1	AADKFKEINNAHAI/3	['MSFragger', 'Comet', 'Sage']	[0.003431536658855, 0.0013777900248002, 0.0027538420538331]	[0.9105233133791688, 0.6726425694944491, 0.7250642294594476]	[0.0419674785423769, 0.0291243393960111, 0.0315986806858505]	0.684301	0.146285	1	3	0.00137779	0.0291243	0.910523	0	NA	1	0	0	0	0	0	0	0	0	0	0	0	0	0	0	0	0	0	0	0	0	1	netMHCIIpan-4.3	DRB1_0404	0.55	SB	FKEINNAHA	1	KFKEINNAH
AADKFKEINNAHAIL	15	TRUE	sp|Q9H3Z4|DNJC5_HUMAN	DNAJC5	HUMAN	DnaJ homolog subfamily C member 5 OS=Homo sapiens OX=9606 GN=DNAJC5 PE=1 SV=1	AADKFKEINNAHAIL/3	['MSFragger', 'Comet', 'Sage', 'PEAKS']	[0.0001194315060312, 0.0002161461147735, 0.0007259904584111, 0.000259336099585]	[2.580653999094398, 1.0010080525307885, 0.8708829966723369, 1.5395781272853597]	[1.172743266847861e-06, 0.0024769189249512, 0.0090904930211459, 0.0009144511486364]	0.102322	0.699566	1	4	0.000119432	1.17274e-06	2.58065	0	NA	15	0	0	0	0	0	0	0	1	1	1	2	1	1	0	1	1	0	1	1	2	2	netMHCIIpan-4.3	DRB1_0404	0.64	SB	FKEINNAHA	1	KFKEINNAH
AADKFKEINNAHAILT	16	TRUE	sp|Q9H3Z4|DNJC5_HUMAN	DNAJC5	HUMAN	DnaJ homolog subfamily C member 5 OS=Homo sapiens OX=9606 GN=DNAJC5 PE=1 SV=1	AADKFKEINNAHAILT/2;AADKFKEINNAHAILT/3	['MSFragger', 'Comet', 'Sage']	[0.0001194315060312, 0.0002161461147735, 0.0013551447100958]	[1.5517811996663189, 0.9279432861806454, 0.8102288581422532]	[0.0007841991817649, 0.0043048074174373, 0.015384921701461]	0.329002	1.30419	2	3	0.000119432	0.000784199	1.55178	0	NA	10	0	0	0	0	0	0	0	0	1	0	1	0	1	1	0	1	2	0	1	0	2	netMHCIIpan-4.3	DRB1_0404	0.5	SB	FKEINNAHA	1	KFKEINNAH
AADTAAQITQRKLEAAR	17	FALSE	sp|P10321|HLAC_HUMAN	HLA-C	HUMAN	HLA class I histocompatibility antigen, C alpha chain OS=Homo sapiens OX=9606 GN=HLA-C PE=1 SV=3	AADTAAQITQRKLEAAR/3	['MSFragger', 'Comet', 'Sage', 'PEAKS']	[0.0001194315060312, 0.0001797591227754, 0.0001325732467188, 0.0001820167455405]	[2.4731367495641323, 1.2551028362306238, 1.4081249732277812, 2.0692749212188817]	[2.3152296786910164e-06, 0.0003609715239933, 7.36681306694455e-05, 3.907436074837516e-05]	0.223164	3.23992	1	4	0.000119432	2.31523e-06	2.47314	0	NA	9	0	0	0	0	0	0	0	0	0	0	0	1	1	0	0	1	1	1	1	1	2	netMHCIIpan-4.3	DRB4_0104	10.32	NB	ITQRKLEAA	NA	NA
AAEALRQPVLASGPSTVL	18	FALSE	sp|Q14146|URB2_HUMAN	URB2	HUMAN	Unhealthy ribosome biogenesis protein 2 homolog OS=Homo sapiens OX=9606 GN=URB2 PE=1 SV=2	AAEALRQPVLASGPSTVL/2	['Sage']	[0.0057447681575707]	[0.6300247629236007]	[0.0677831126465137]	0.658383	1.71988	1	1	0.00574477	0.0677831	0.630025	0	NA	1	0	0	0	0	0	0	0	0	1	0	0	0	0	0	0	0	0	0	0	0	0	netMHCIIpan-4.3	DRB4_0104	14.58	NB	ALRQPVLAS	NA	NA
AAEILEIADTPSGDK	15	TRUE	sp|P08133|ANXA6_HUMAN	ANXA6	HUMAN	Annexin A6 OS=Homo sapiens OX=9606 GN=ANXA6 PE=1 SV=3	AAEILEIADTPSGDK/2	['MSFragger', 'Comet', 'Sage', 'PEAKS']	[0.0001194315060312, 0.0004188920305791, 0.0003389447520054, 0.0009189065012634]	[1.7396988018497317, 0.7849020819958815, 0.9945772010268644, 1.1243382751377833]	[0.000239458554452, 0.0126439212486776, 0.0030449147077175, 0.0098378458026294]	0.575464	0.771851	1	4	0.000119432	0.000239459	1.7397	0	NA	1	0	0	0	0	0	0	0	0	0	1	0	0	0	0	0	0	0	0	0	0	0	netMHCIIpan-4.3	DRB1_0404	0.01	SB	ILEIADTPS	0	IADTPSGDK
AAELRHVMTRLGEK	14	TRUE	sp|P27482|CALL3_HUMAN	CALML3	HUMAN	Calmodulin-like protein 3 OS=Homo sapiens OX=9606 GN=CALML3 PE=1 SV=2	AAELRHVM[UNIMOD:Oxidation]TRLGEK/3;AAELRHVMTRLGEK/3	['MSFragger', 'Comet', 'Sage', 'PEAKS']	[0.000341841385597, 0.0002161461147735, 0.0005441288497116, 0.0001820167455405]	[1.3790847029726796, 0.9585674267275256, 0.920207805467388, 2.2022015020183505]	[0.0023204336143886, 0.0034149745944043, 0.0058927241623164, 1.764326348199863e-05]	0.843698	0.23065	2	4	0.000182017	1.76433e-05	2.2022	0	NA	26	0	0	0	0	0	0	1	1	0	1	1	1	2	4	3	1	4	2	2	2	1	netMHCIIpan-4.3	DRB1_0404	2.14	WB	LRHVMTRLG	1	ELRHVMTRL
AAELRHVMTRLGEKL	15	TRUE	sp|P27482|CALL3_HUMAN	CALML3	HUMAN	Calmodulin-like protein 3 OS=Homo sapiens OX=9606 GN=CALML3 PE=1 SV=2	AAELRHVMTRLGEKL/3	['MSFragger', 'Comet', 'Sage']	[0.0087235996326905, 0.0010705596107055, 0.0032869128968082]	[0.7341562310998554, 0.7181157483615737, 0.7052541050645815]	[0.1163039537487275, 0.020811017880099, 0.0371983277164637]	0.769198	3.55508	1	3	0.00107056	0.020811	0.734156	0	NA	8	0	0	0	0	0	0	1	0	0	1	1	1	0	0	0	1	2	0	0	0	1	netMHCIIpan-4.3	DRB1_0404	2.94	WB	LRHVMTRLG	1	ELRHVMTRL
AAELRSEDYELLCPN	15	TRUE	sp|P08582|TRFM_HUMAN	MELTF	HUMAN	Melanotransferrin OS=Homo sapiens OX=9606 GN=MELTF PE=1 SV=2	AAELRSEDYELLC[UNIMOD:Cysteinylation]PN/2;AAELRSEDYELLC[UNIMOD:Cysteinylation]PN/3	['MSFragger', 'Comet', 'Sage', 'PEAKS']	[0.0001194315060312, 0.0001797591227754, 0.0001325732467188, 0.000259336099585]	[2.29325362781878, 1.455555239518023, 1.234821668755701, 1.817770764077541]	[7.224339243518645e-06, 7.889856381523064e-05, 0.0003517005987783, 0.0001754118915763]	0.916494	0.000461788	2	4	0.000119432	7.22434e-06	2.29325	0	NA	35	0	0	0	1	0	0	5	4	0	3	4	5	4	0	2	5	1	0	0	1	0	netMHCIIpan-4.3	HLA-DPA10103-DPB10402	0.17	SB	LRSEDYELL	NA	NA
AAELRSEDYELLCPNG	16	TRUE	sp|P08582|TRFM_HUMAN	MELTF	HUMAN	Melanotransferrin OS=Homo sapiens OX=9606 GN=MELTF PE=1 SV=2	AAELRSEDYELLCPNG/2	['MSFragger', 'Comet', 'Sage', 'PEAKS']	[0.0001194315060312, 0.003813882532418, 0.0006460643910843, 0.000259336099585]	[1.8078096690267296, 0.5691704340908935, 0.8985259440280919, 1.4769944766774818]	[0.0001556886455319, 0.0616200196682395, 0.0071334857017579, 0.0013220413933409]	0.422493	0.439255	1	4	0.000119432	0.000155689	1.80781	0	NA	9	0	0	0	0	0	0	0	0	0	1	1	2	3	0	1	1	0	0	0	0	0	netMHCIIpan-4.3	HLA-DPA10103-DPB10402	0.29	SB	LRSEDYELL	NA	NA
AAFQLTQGDQLSTHT	15	TRUE	sp|P01374|TNFB_HUMAN	LTA	HUMAN	Lymphotoxin-alpha OS=Homo sapiens OX=9606 GN=LTA PE=1 SV=2	AAFQLTQGDQLSTHT/2	['MSFragger', 'Comet', 'Sage', 'PEAKS']	[0.0001194315060312, 0.0001797591227754, 0.0001325732467188, 0.0001820167455405]	[1.6550286244090409, 1.537295238092356, 1.2775422981574176, 2.354519973924703]	[0.0004088160976756, 4.243720593135222e-05, 0.0002392617899044, 7.091935889901075e-06]	0.744666	0.0293117	1	4	0.000119432	7.09194e-06	2.35452	0	NA	2	0	0	0	0	0	0	0	0	0	0	0	2	0	0	0	0	0	0	0	0	0	netMHCIIpan-4.3	HLA-DQA10103-DQB10603	2.04	WB	QLTQGDQLS	0	TQGDQLSTH
AAFQLTQGDQLSTHTD	16	TRUE	sp|P01374|TNFB_HUMAN	LTA	HUMAN	Lymphotoxin-alpha OS=Homo sapiens OX=9606 GN=LTA PE=1 SV=2	AAFQLTQGDQLSTHTD/2	['MSFragger', 'Comet', 'Sage', 'PEAKS']	[0.0001194315060312, 0.0001797591227754, 0.0001325732467188, 0.0001820167455405]	[3.392594512223297, 1.7900003233132635, 1.6725155621129828, 2.542211062565494]	[6.894189320526706e-09, 6.238845105906048e-06, 6.779820189472047e-06, 2.3066599966398e-06]	0.914555	0.00261318	1	4	0.000119432	6.89419e-09	3.39259	0	NA	27	3	3	1	2	5	4	1	2	1	2	1	1	0	0	1	0	0	0	0	0	0	netMHCIIpan-4.3	HLA-DQA10103-DQB10603	2.79	WB	QLTQGDQLS	0	TQGDQLSTH
AAFQLTQGDQLSTHTDG	17	FALSE	sp|P01374|TNFB_HUMAN	LTA	HUMAN	Lymphotoxin-alpha OS=Homo sapiens OX=9606 GN=LTA PE=1 SV=2	AAFQLTQGDQLSTHTDG/2	['MSFragger', 'Comet', 'Sage', 'PEAKS']	[0.0001194315060312, 0.0001797591227754, 0.0001325732467188, 0.0001820167455405]	[2.258710655128932, 1.3441490828427545, 1.4801623041627845, 2.38784001907647]	[8.988744053670536e-06, 0.0001837044743646, 3.845934487292913e-05, 5.80995522022619e-06]	0.84813	0.252908	1	4	0.000119432	5.80996e-06	2.38784	0	NA	6	0	0	0	0	0	0	0	0	0	2	1	3	0	0	0	0	0	0	0	0	0	netMHCIIpan-4.3	HLA-DQA10103-DQB10603	4.84	WB	QLTQGDQLS	NA	NA
AAGAGKVTKSAQKAQK	16	TRUE	sp|P68104|EF1A1_HUMAN;sp|Q5VTE0|EF1A3_HUMAN	EEF1A1;EEF1A1P5	HUMAN	Elongation factor 1-alpha 1 OS=Homo sapiens OX=9606 GN=EEF1A1 PE=1 SV=1	AAGAGKVTKSAQKAQK/3	['Comet']	[0.0049946778023417]	[0.5270726150226399]	[0.0828424940579654]	-0.127319	0.560773	1	1	0.00499468	0.0828425	0.527073	0	NA	1	0	0	0	0	0	0	0	0	0	0	0	0	0	1	0	0	0	0	0	0	0	netMHCIIpan-4.3	HLA-DPA10103-DPB10201	8.15	NB	KVTKSAQKA	0	TKSAQKAQK
AAGAGKVTKSAQKAQKA	17	FALSE	sp|P68104|EF1A1_HUMAN;sp|Q5VTE0|EF1A3_HUMAN	EEF1A1;EEF1A1P5	HUMAN	Elongation factor 1-alpha 1 OS=Homo sapiens OX=9606 GN=EEF1A1 PE=1 SV=1	AAGAGKVTKSAQKAQKA/3	['MSFragger', 'Comet', 'Sage', 'PEAKS']	[0.0001194315060312, 0.0001797591227754, 0.0001325732467188, 0.0001820167455405]	[2.656964732439532, 2.051880707336742, 1.2857379374751283, 2.2350871755766284]	[7.236818510030418e-07, 8.552438391390169e-07, 0.0002222143750932, 1.4492018907687224e-05]	0.256154	0.0380133	1	4	0.000119432	7.23682e-07	2.65696	0	NA	9	0	0	0	0	0	0	0	1	0	1	0	0	0	1	0	1	1	1	1	1	1	netMHCIIpan-4.3	HLA-DPA10103-DPB10201	7.71	NB	KVTKSAQKA	NA	NA
AAGAGKVTKSAQKAQKAK	18	FALSE	sp|P68104|EF1A1_HUMAN;sp|Q5VTE0|EF1A3_HUMAN	EEF1A1;EEF1A1P5	HUMAN	Elongation factor 1-alpha 1 OS=Homo sapiens OX=9606 GN=EEF1A1 PE=1 SV=1	AAGAGKVTKSAQKAQKAK/3	['MSFragger', 'Comet', 'Sage', 'PEAKS']	[0.0001194315060312, 0.0001797591227754, 0.0003389447520054, 0.0001820167455405]	[3.201986797912525, 1.8940598424473096, 1.0025940476385886, 2.240077042307908]	[2.3022778053784517e-08, 2.832919979783351e-06, 0.0028347102200977, 1.4065747434030463e-05]	0.579917	0.00293119	1	4	0.000119432	2.30228e-08	3.20199	0	NA	23	0	1	0	0	1	0	0	0	0	1	2	1	3	2	0	2	1	4	2	1	2	netMHCIIpan-4.3	DRB1_1301	7.06	NB	VTKSAQKAQ	NA	NA
AAGAKKAVKKTPK	13	FALSE	sp|P16401|H15_HUMAN	H1-5	HUMAN	Histone H1.5 OS=Homo sapiens OX=9606 GN=H1-5 PE=1 SV=3	AAGAKKAVKKTPK/3	['MSFragger', 'Comet', 'Sage', 'PEAKS']	[0.0001194315060312, 0.0002161461147735, 0.0003389447520054, 0.000259336099585]	[2.287242157268956, 1.0786898386573285, 0.9696707616259602, 1.6365646613664242]	[7.504359883895071e-06, 0.001375238787298, 0.0038011567279213, 0.0005150404213211]	-0.101549	1.15338	1	4	0.000119432	7.50436e-06	2.28724	0	NA	1	0	0	0	0	0	0	0	0	0	0	0	0	0	1	0	0	0	0	0	0	0	netMHCIIpan-4.3	DRB1_1301	43.05	NB	AKKAVKKTP	NA	NA
AAGILESKRLNLVKE	15	TRUE	sp|Q8N697|S15A4_HUMAN	SLC15A4	HUMAN	Solute carrier family 15 member 4 OS=Homo sapiens OX=9606 GN=SLC15A4 PE=1 SV=1	AAGILESKRLNLVKE/3	['Sage']	[0.0032869128968082]	[0.6948773425715307]	[0.0404856515652666]	-0.0762643	0.306819	1	1	0.00328691	0.0404857	0.694877	0	NA	1	0	0	0	0	0	0	0	0	0	0	0	0	0	0	0	0	0	0	0	1	0	netMHCIIpan-4.3	HLA-DPA10103-DPB10201	0.03	SB	LESKRLNLV	1	GILESKRLN
AAGILESKRLNLVKEK	16	TRUE	sp|Q8N697|S15A4_HUMAN	SLC15A4	HUMAN	Solute carrier family 15 member 4 OS=Homo sapiens OX=9606 GN=SLC15A4 PE=1 SV=1	AAGILESKRLNLVKEK/3	['MSFragger', 'Comet', 'Sage', 'PEAKS']	[0.0001194315060312, 0.0001797591227754, 0.0001325732467188, 0.0001820167455405]	[2.4505789137513228, 1.3618975246188083, 1.4533551388842614, 1.9824219873667464]	[2.670354809217411e-06, 0.0001605631556707, 4.898321485884612e-05, 6.567101904102879e-05]	0.0538471	0.625299	1	4	0.000119432	2.67035e-06	2.45058	0	NA	22	0	0	1	0	0	0	1	3	1	2	1	1	2	1	1	2	2	1	1	1	1	netMHCIIpan-4.3	HLA-DPA10103-DPB10201	0.01	SB	LESKRLNLV	1	GILESKRLN
AAGKQLRKESQKD	13	FALSE	sp|Q8NC51|SERB1_HUMAN	SERBP1	HUMAN	SERPINE1 mRNA-binding protein 1 OS=Homo sapiens OX=9606 GN=SERBP1 PE=1 SV=2	AAGKQLRKESQKD/3;AAGKQLRKESQKD/2	['MSFragger', 'Comet', 'Sage', 'PEAKS']	[0.0001194315060312, 0.0004188920305791, 0.001746484051843, 0.000259336099585]	[1.5033566906715687, 0.7797248269272764, 0.7618688912141155, 1.633613225303728]	[0.0010638327853103, 0.0131438175469128, 0.0232283007905348, 0.0005241349583806]	0.271751	1.06232	2	4	0.000119432	0.000524135	1.63361	0	NA	6	0	0	0	0	0	0	0	0	0	0	0	0	0	0	0	0	0	1	1	1	3	netMHCIIpan-4.3	DRB1_1301	50.78	NB	GKQLRKESQ	NA	NA
AAGPPISEGK	10	FALSE	sp|Q15517|CDSN_HUMAN	CDSN	HUMAN	Corneodesmosin OS=Homo sapiens OX=9606 GN=CDSN PE=1 SV=4	AAGPPISEGK/2	['MSFragger', 'Comet', 'Sage', 'PEAKS']	[0.0001194315060312, 0.0002161461147735, 0.0007259904584111, 0.0001820167455405]	[2.0002077829144, 0.8644210010872752, 0.8873663377520151, 2.735048644583849]	[4.611612951927528e-05, 0.0069543395587062, 0.0078682850114058, 7.274744569627168e-07]	0.912021	0.47364	1	4	0.000119432	7.27474e-07	2.73505	0	NA	2	0	0	0	0	0	0	0	0	0	0	2	0	0	0	0	0	0	0	0	0	0	netMHCpan-4.1	HLA-C*07:02	21	NB	AAGPPISEK	NA	NA
AAGPPISEGKY	11	FALSE	sp|Q15517|CDSN_HUMAN	CDSN	HUMAN	Corneodesmosin OS=Homo sapiens OX=9606 GN=CDSN PE=1 SV=4	AAGPPISEGKY/2	['MSFragger']	[0.0030669620037485]	[0.938827356891476]	[0.0354211417889484]	0.800266	3.42639	1	1	0.00306696	0.0354211	0.938827	0	NA	2	2	0	0	0	0	0	0	0	0	0	0	0	0	0	0	0	0	0	0	0	0	netMHCpan-4.1	HLA-C*07:02	7.819	NB	AAGPPISEY	NA	NA
AAGPPISEGKYF	12	FALSE	sp|Q15517|CDSN_HUMAN	CDSN	HUMAN	Corneodesmosin OS=Homo sapiens OX=9606 GN=CDSN PE=1 SV=4	AAGPPISEGKYF/2	['MSFragger', 'Comet', 'Sage']	[0.0001194315060312, 0.0002161461147735, 0.0012615235322658]	[1.548453821422753, 0.9998440338433208, 0.8127636226847805]	[0.0008008167959021, 0.0024988410949775, 0.0150531840149157]	0.690206	1.75619	1	3	0.000119432	0.000800817	1.54845	0	NA	4	1	0	0	0	0	1	0	0	1	0	0	0	0	0	0	1	0	0	0	0	0	netMHCpan-4.1	HLA-B*07:02	2.898	NB	APISEGKYF	NA	NA
AAGQAGNEAGRFG	13	FALSE	sp|Q6UWP8|SBSN_HUMAN	SBSN	HUMAN	Suprabasin OS=Homo sapiens OX=9606 GN=SBSN PE=1 SV=2	AAGQAGNEAGRFG/2	['MSFragger', 'Comet', 'Sage', 'PEAKS']	[0.0001194315060312, 0.0001797591227754, 0.0001325732467188, 0.0001820167455405]	[2.7137363924244835, 1.7818885978802046, 1.305531446648632, 2.500789435436145]	[5.053284295242599e-07, 6.6348608192973535e-06, 0.0001858821437888, 2.9555185319732213e-06]	0.846226	0.496149	1	4	0.000119432	5.05328e-07	2.71374	0	NA	4	0	0	0	0	0	0	0	0	1	1	2	0	0	0	0	0	0	0	0	0	0	netMHCIIpan-4.3	HLA-DQA10301-DQB10302	13.2	NB	QAGNEAGRF	NA	NA
AAGSGDKPGADTGR	14	TRUE	sp|Q96EL3|RM53_HUMAN	MRPL53	HUMAN	Large ribosomal subunit protein mL53 OS=Homo sapiens OX=9606 GN=MRPL53 PE=1 SV=1	AAGSGDKPGADTGR/3;AAGSGDKPGADTGR/2	['MSFragger', 'Comet', 'Sage', 'PEAKS']	[0.0059784774810681, 0.0033416159712106, 0.0001325732467188, 0.0007142857142857]	[0.8112483671291504, 0.5789009246787631, 1.1070093682945912, 1.1857206298666354]	[0.0752045991164297, 0.0574936561990076, 0.0011118772537695, 0.0070076960342672]	0.776516	0.23673	2	4	0.000132573	0.00111188	1.18572	0	NA	3	0	0	0	0	0	0	0	0	0	0	0	0	1	0	0	0	1	0	0	1	0	netMHCIIpan-4.3	HLA-DQA10301-DQB10302	12.45	NB	GSGDKPGAD	0	SGDKPGADT
AAGTKKQFQKF	11	FALSE	sp|P62280|RS11_HUMAN	RPS11	HUMAN	Small ribosomal subunit protein uS17 OS=Homo sapiens OX=9606 GN=RPS11 PE=1 SV=3	AAGTKKQFQKF/3	['MSFragger', 'Comet', 'Sage', 'PEAKS']	[0.0001194315060312, 0.0001797591227754, 0.0001325732467188, 0.000259336099585]	[1.949536031205952, 1.2226141268638402, 1.2869224949419529, 1.745850800425636]	[6.353888871001159e-05, 0.0004618388939979, 0.0002198529361571, 0.0002691186643527]	0.434818	0.432855	1	4	0.000119432	6.35389e-05	1.94954	0	NA	6	0	0	0	0	0	0	0	0	0	0	0	0	0	0	0	1	0	1	2	0	2	netMHCpan-4.1	HLA-C*07:02	18	NB	AAKKQFQKF	NA	NA
AAHVLRKPIFGRYKPD	16	TRUE	sp|Q9H0X4|F234A_HUMAN	FAM234A	HUMAN	Protein FAM234A OS=Homo sapiens OX=9606 GN=FAM234A PE=1 SV=1	AAHVLRKPIFGRYKPD/3	['MSFragger', 'Comet', 'Sage', 'PEAKS']	[0.0009435742592942, 0.0010705596107055, 0.0009832841691248, 0.000259336099585]	[1.1199660826119595, 0.720716152299892, 0.8286063877549763, 1.6626869802191664]	[0.0116867339649159, 0.0204129876969452, 0.0131304847425121, 0.0004410930904048]	0.612048	2.32949	1	4	0.000259336	0.000441093	1.66269	0	NA	9	0	0	0	0	0	0	0	0	0	0	0	0	1	2	1	0	1	2	1	0	1	netMHCIIpan-4.3	DRB1_1301	1.3	WB	VLRKPIFGR	NA	NA
AAIATIKTKRSIQ	13	FALSE	sp|P68363|TBA1B_HUMAN	TUBA1B	HUMAN	Tubulin alpha-1B chain OS=Homo sapiens OX=9606 GN=TUBA1B PE=1 SV=1	AAIATIKTKRSIQ/3	['MSFragger', 'Comet', 'Sage', 'PEAKS']	[0.000341841385597, 0.0004188920305791, 0.0001325732467188, 0.000259336099585]	[1.3935171477579638, 0.7846295799314081, 1.3613631751555215, 1.5049628518878806]	[0.0021199917859563, 0.0126697591872648, 0.0001123319437511, 0.0011215252603893]	-0.0735208	0.890548	1	4	0.000132573	0.000112332	1.50496	0	NA	5	0	0	0	0	0	0	0	0	0	1	0	0	0	1	0	1	0	1	0	0	1	netMHCIIpan-4.3	HLA-DQA10301-DQB10603	0.96	SB	IATIKTKRS	NA	NA
AAIATIKTKRSIQFV	15	TRUE	sp|P68363|TBA1B_HUMAN	TUBA1B	HUMAN	Tubulin alpha-1B chain OS=Homo sapiens OX=9606 GN=TUBA1B PE=1 SV=1	AAIATIKTKRSIQFV/3	['MSFragger', 'Comet', 'Sage', 'PEAKS']	[0.0023682133146215, 0.0014521691777092, 0.0008982035928143, 0.000259336099585]	[0.991842929259648, 0.6471500596349643, 0.8464235647507032, 1.485094465795156]	[0.0257041810040237, 0.0351082418210295, 0.0112511452743965, 0.0012605969020306]	-0.0583993	2.37312	1	4	0.000259336	0.0012606	1.48509	0	NA	13	0	0	0	0	0	0	0	0	0	1	1	0	2	2	1	0	1	0	2	1	2	netMHCIIpan-4.3	DRB1_1301	3.64	WB	IKTKRSIQF	0	TIKTKRSIQ
AAIGLLARHLKATHG	15	TRUE	sp|P07741|APT_HUMAN	APRT	HUMAN	Adenine phosphoribosyltransferase OS=Homo sapiens OX=9606 GN=APRT PE=1 SV=2	AAIGLLARHLKATHG/3	['MSFragger', 'Comet', 'Sage']	[0.0024377503047187, 0.0081530260269677, 0.0003389447520054]	[0.9794808230127212, 0.4765895125655489, 1.0196065554510592]	[0.0277085538810182, 0.1169084587024867, 0.0024350119071597]	-0.15659	2.35055	1	3	0.000338945	0.00243501	1.01961	0	NA	2	0	0	0	0	0	0	0	0	0	0	0	0	0	0	0	0	1	0	0	1	0	netMHCIIpan-4.3	DRB1_1301	2.63	WB	IGLLARHLK	1	AIGLLARHL
AAIISAEGDSKAAE	14	TRUE	sp|P35232|PHB1_HUMAN	PHB1	HUMAN	Prohibitin 1 OS=Homo sapiens OX=9606 GN=PHB1 PE=1 SV=1	AAIISAEGDSKAAE/2	['MSFragger', 'Comet', 'Sage', 'PEAKS']	[0.0001194315060312, 0.0001797591227754, 0.0001325732467188, 0.000259336099585]	[2.9943172788177583, 1.264083928634732, 1.0832110902360983, 1.76258174175153]	[8.564612684065757e-08, 0.0003372000267069, 0.0013769763401566, 0.0002436275748008]	0.688671	0.0506362	1	4	0.000119432	8.56461e-08	2.99432	0	NA	4	0	0	0	0	0	0	0	1	0	0	0	0	0	0	1	0	0	0	0	2	0	netMHCIIpan-4.3	DRB1_0404	0.54	SB	ISAEGDSKA	0	AIISAEGDS
AAIRKKLVIVGD	12	FALSE	sp|P08134|RHOC_HUMAN;sp|P61586|RHOA_HUMAN	RHOC;RHOA	HUMAN	Rho-related GTP-binding protein RhoC OS=Homo sapiens OX=9606 GN=RHOC PE=1 SV=1	[UNIMOD:Acetylation]-AAIRKKLVIVGD/3	['MSFragger', 'PEAKS']	[0.0001194315060312, 0.000259336099585]	[1.7334944480300694, 1.536337273924646]	[0.0002490337451654, 0.0009321154477316]	0.151275	9.00414	1	2	0.000119432	0.000249034	1.73349	4	['VVLGAKQLILVGD(4)']	19	0	0	0	0	0	0	2	1	0	2	0	3	2	2	1	0	2	2	1	1	0	netMHCpan-4.1	HLA-A*02:01	87.5	NB	AIRKKLVIV	NA	NA
AAIRKKLVIVGDG	13	FALSE	P08134|RHOC_HUMAN;P61586|RHOA_HUMAN	RHOC;RHOA	HUMAN	Rho-related GTP-binding protein RhoC OS=Homo sapiens OX=9606 GN=RHOC PE=1 SV=1	[UNIMOD:Acetylation]-AAIRKKLVIVGDG/3	['PEAKS']	[0.000259336099585]	[1.6300327847611076]	[0.0005353823435003]	-0.0620918	10.3578	1	1	0.000259336	0.000535382	1.63003	0	NA	2	0	0	0	0	0	0	0	0	0	0	0	0	0	0	0	0	0	1	0	1	0	netMHCIIpan-4.3	DRB1_1301	11.97	NB	IRKKLVIVG	NA	NA
AAIRKKLVIVGDGA	14	TRUE	sp|P08134|RHOC_HUMAN;sp|P61586|RHOA_HUMAN	RHOC;RHOA	HUMAN	Rho-related GTP-binding protein RhoC OS=Homo sapiens OX=9606 GN=RHOC PE=1 SV=1	[UNIMOD:Acetylation]-AAIRKKLVIVGDGA/3	['MSFragger', 'PEAKS']	[0.0001194315060312, 0.0001820167455405]	[2.060344269655894, 2.025754299353631]	[3.152514869594654e-05, 5.068718120553747e-05]	0.0298608	10.3816	1	2	0.000119432	3.15251e-05	2.06034	0	NA	17	0	0	0	0	0	0	2	0	0	1	2	1	2	2	0	1	0	1	0	3	2	netMHCIIpan-4.3	DRB4_0104	10.11	NB	IRKKLVIVG	NA	NA
AAIRKKLVIVGDGACG	16	TRUE	sp|P08134|RHOC_HUMAN;sp|P61586|RHOA_HUMAN	RHOC;RHOA	HUMAN	Rho-related GTP-binding protein RhoC OS=Homo sapiens OX=9606 GN=RHOC PE=1 SV=1	[UNIMOD:Acetylation]-AAIRKKLVIVGDGACG/3;[UNIMOD:Acetylation]-AAIRKKLVIVGDGACG/2	['MSFragger', 'PEAKS']	[0.0001194315060312, 0.000259336099585]	[2.4806110929752214, 1.788085025508009]	[2.208305858996356e-06, 0.0002093245475151]	0.566244	12.2961	2	2	0.000119432	2.20831e-06	2.48061	0	NA	12	0	0	0	0	0	0	0	0	0	0	0	0	1	0	0	2	1	2	2	2	2	netMHCIIpan-4.3	DRB1_0404	3.32	WB	LVIVGDGAC	NA	NA
AAIRKKLVIVGDGACGK	17	FALSE	sp|P08134|RHOC_HUMAN;sp|P61586|RHOA_HUMAN	RHOC;RHOA	HUMAN	Rho-related GTP-binding protein RhoC OS=Homo sapiens OX=9606 GN=RHOC PE=1 SV=1	[UNIMOD:Acetylation]-AAIRKKLVIVGDGACGK/3	['MSFragger', 'PEAKS']	[0.0001194315060312, 0.0001820167455405]	[1.7757168325262962, 2.371715204020028]	[0.0001907062947253, 6.398498334457591e-06]	0.666802	10.2178	1	2	0.000119432	6.3985e-06	2.37172	0	NA	5	0	0	0	0	0	0	0	0	0	0	0	0	0	0	0	1	0	1	1	1	1	netMHCIIpan-4.3	DRB1_0404	1.46	WB	LVIVGDGAC	NA	NA
AAIRKKLVIVGDGACGKT	18	FALSE	sp|P08134|RHOC_HUMAN;sp|P61586|RHOA_HUMAN	RHOC;RHOA	HUMAN	Rho-related GTP-binding protein RhoC OS=Homo sapiens OX=9606 GN=RHOC PE=1 SV=1	[UNIMOD:Acetylation]-AAIRKKLVIVGDGACGKT/3	['MSFragger', 'PEAKS']	[0.0001194315060312, 0.0001820167455405]	[2.816239466755895, 2.2933651190541022]	[2.6421505674611694e-07, 1.0225613007090733e-05]	0.527812	9.91755	1	2	0.000119432	2.64215e-07	2.81624	0	NA	7	0	0	0	0	0	0	0	0	0	0	0	0	1	0	0	0	0	1	1	2	2	netMHCIIpan-4.3	DRB1_0404	1.44	WB	LVIVGDGAC	NA	NA
AAISKTAVAPIER	13	FALSE	sp|P05141|ADT2_HUMAN;sp|P12236|ADT3_HUMAN	SLC25A5;SLC25A6	HUMAN	ADP/ATP translocase 2 OS=Homo sapiens OX=9606 GN=SLC25A5 PE=1 SV=7	AAISKTAVAPIER/3	['MSFragger', 'Comet', 'Sage', 'PEAKS']	[0.0001194315060312, 0.0001797591227754, 0.0001325732467188, 0.0001820167455405]	[2.911683778394333, 1.623392881187231, 1.6021877291208286, 2.5150026501509157]	[1.4445563663854898e-07, 2.208326675429149e-05, 1.2788748145270878e-05, 2.7145334919026564e-06]	0.83566	0.0965551	1	4	0.000119432	1.44456e-07	2.91168	0	NA	12	0	0	0	0	0	0	0	0	0	0	1	0	2	1	1	2	2	1	1	1	0	netMHCIIpan-4.3	HLA-DQA10301-DQB10603	0.43	SB	SKTAVAPIE	NA	NA
AAIVAKQVLLGRKV	14	TRUE	sp|P40429|RL13A_HUMAN	RPL13A	HUMAN	Large ribosomal subunit protein uL13 OS=Homo sapiens OX=9606 GN=RPL13A PE=1 SV=2	AAIVAKQVLLGRKV/3	['MSFragger', 'Comet', 'Sage', 'PEAKS']	[0.0001194315060312, 0.0001797591227754, 0.0001325732467188, 0.0001820167455405]	[1.4851200697846776, 1.2829507633533703, 1.2863292022077766, 2.1978734042504136]	[0.0011931514475169, 0.0002922368653281, 0.0002210325254671, 1.8106088062345192e-05]	0.329689	0.804787	1	4	0.000119432	1.81061e-05	2.19787	0	NA	1	0	0	0	0	0	0	0	0	0	0	0	0	0	0	0	0	0	0	0	0	1	netMHCIIpan-4.3	HLA-DPA10103-DPB10201	2.25	WB	IVAKQVLLG	1	AIVAKQVLL
AAIVGYKDSPSVW	13	FALSE	sp|P07737|PROF1_HUMAN	PFN1	HUMAN	Profilin-1 OS=Homo sapiens OX=9606 GN=PFN1 PE=1 SV=2	AAIVGYKDSPSVW/2	['MSFragger', 'Comet', 'Sage', 'PEAKS']	[0.0010224948875255, 0.0002161461147735, 0.0003389447520054, 0.0001820167455405]	[1.0895583009558063, 1.038592000853334, 0.9954910256079844, 1.870454327015713]	[0.0141109771792702, 0.001863427080091, 0.003020196785566, 0.0001281425588207]	0.506158	1.5693	1	4	0.000182017	0.000128143	1.87045	0	NA	2	0	0	1	0	0	0	0	0	1	0	0	0	0	0	0	0	0	0	0	0	0	netMHCIIpan-4.3	HLA-DQA10301-DQB10603	1.88	WB	IVGYKDSPS	NA	NA
AAIVGYKDSPSVWA	14	TRUE	sp|P07737|PROF1_HUMAN	PFN1	HUMAN	Profilin-1 OS=Homo sapiens OX=9606 GN=PFN1 PE=1 SV=2	AAIVGYKDSPSVWA/2	['MSFragger', 'Comet', 'Sage', 'PEAKS']	[0.0010224948875255, 0.0002161461147735, 0.0001325732467188, 0.0001820167455405]	[1.1032166708342224, 0.9296666705717788, 1.1425293690986695, 2.220096898935932]	[0.0129664818433365, 0.0042490927212149, 0.0008077698362736, 1.5851859484364303e-05]	0.639639	1.33933	1	4	0.000132573	1.58519e-05	2.2201	0	NA	3	0	0	0	0	0	0	0	0	3	0	0	0	0	0	0	0	0	0	0	0	0	netMHCIIpan-4.3	HLA-DQA10301-DQB10603	1.4	WB	IVGYKDSPS	0	YKDSPSVWA
AAKELKALQDLARKE	15	TRUE	sp|Q8IYS2|K2013_HUMAN	KIAA2013	HUMAN	Uncharacterized protein KIAA2013 OS=Homo sapiens OX=9606 GN=KIAA2013 PE=1 SV=1	AAKELKALQDLARKE/3	['MSFragger', 'Comet', 'Sage', 'PEAKS']	[0.0001194315060312, 0.0001797591227754, 0.0001325732467188, 0.0001820167455405]	[1.8965763910702265, 1.2303182384739169, 1.1375250886068566, 2.0819181822844377]	[8.881735993973661e-05, 0.0004356264087209, 0.000844983046541, 3.622897847288755e-05]	0.757724	5.10631	1	4	0.000119432	3.6229e-05	2.08192	0	NA	10	0	0	0	0	0	0	0	0	0	0	0	1	2	1	1	2	0	2	1	0	0	netMHCIIpan-4.3	DRB5_0105	0.71	SB	LKALQDLAR	1	ELKALQDLA
AAKKAVASVAKK	12	FALSE	sp|Q96I99|SUCB2_HUMAN	SUCLG2	HUMAN	Succinate--CoA ligase [GDP-forming] subunit beta, mitochondrial OS=Homo sapiens OX=9606 GN=SUCLG2 PE=1 SV=2	AAKKAVASVAKK/3	['MSFragger', 'Comet', 'Sage', 'PEAKS']	[0.0001194315060312, 0.0002161461147735, 0.0001325732467188, 0.0001820167455405]	[1.709043241153693, 1.159155572069945, 1.0555439094991124, 2.1968147320460467]	[0.0002906409098032, 0.0007472805294223, 0.0017650269398232, 1.8221132374264504e-05]	0.78525	0.151669	1	4	0.000119432	1.82211e-05	2.19681	0	NA	4	0	0	0	0	0	0	0	0	0	0	0	0	0	1	1	0	1	0	0	1	0	netMHCpan-4.1	HLA-B*07:02	41.6	NB	AAKKAVASK	NA	NA
AAKLLHWNGHLKPWG	15	TRUE	sp|Q68CQ7|GL8D1_HUMAN	GLT8D1	HUMAN	Glycosyltransferase 8 domain-containing protein 1 OS=Homo sapiens OX=9606 GN=GLT8D1 PE=1 SV=2	AAKLLHWNGHLKPWG/3	['MSFragger', 'Comet', 'Sage', 'PEAKS']	[0.000341841385597, 0.0002161461147735, 0.0007259904584111, 0.0001820167455405]	[1.4382347734116754, 0.9666912630162828, 0.8837428469425451, 2.350080398031222]	[0.0016017820624466, 0.0032114297921974, 0.0081223948609955, 7.282864816929307e-06]	0.408465	1.08721	1	4	0.000182017	7.28286e-06	2.35008	0	NA	1	0	0	0	0	0	0	0	0	0	0	0	0	0	0	0	0	0	0	0	1	0	netMHCIIpan-4.3	DRB5_0105	3.86	WB	LLHWNGHLK	1	KLLHWNGHL
AAKPAPAKP	9	FALSE	P12111|CO6A3_HUMAN	COL6A3	HUMAN	Collagen alpha-3(VI) chain OS=Homo sapiens OX=9606 GN=COL6A3 PE=1 SV=5	AAKPAPAKP/2	['PEAKS']	[0.0036112586298459]	[0.6887339742054787]	[0.0966925334291981]	0.754866	0.0413986	1	1	0.00361126	0.0966925	0.688734	0	NA	3	0	0	0	0	0	0	0	0	0	0	0	0	0	0	0	1	1	1	0	0	0	netMHCpan-4.1	HLA-B*07:02	7.479	NB	AAKPAPAKP	NA	NA
AAKPKAAKAKKAAAKK	16	TRUE	sp|P16401|H15_HUMAN	H1-5	HUMAN	Histone H1.5 OS=Homo sapiens OX=9606 GN=H1-5 PE=1 SV=3	AAKPKAAKAKKAAAKK/3	['MSFragger', 'Comet', 'Sage', 'PEAKS']	[0.0005836575875486, 0.0001797591227754, 0.0003389447520054, 0.0001820167455405]	[1.2116396831777887, 1.2904395936326405, 0.9444396539446742, 2.1173697183925286]	[0.0066024656670955, 0.0002760985618691, 0.0047556361822817, 2.9307131646044325e-05]	0.460326	0.68878	1	4	0.000179759	2.93071e-05	2.11737	0	NA	3	0	0	0	0	0	0	0	0	0	0	1	1	0	1	0	0	0	0	0	0	0	netMHCIIpan-4.3	HLA-DQA10301-DQB10603	0.13	SB	PKAAKAKKA	1	KPKAAKAKK
AAKPKAAKAKKAAAKKK	17	FALSE	sp|P16401|H15_HUMAN	H1-5	HUMAN	Histone H1.5 OS=Homo sapiens OX=9606 GN=H1-5 PE=1 SV=3	AAKPKAAKAKKAAAKKK/3	['MSFragger', 'Comet', 'Sage', 'PEAKS']	[0.0001194315060312, 0.0001797591227754, 0.0010773751224289, 0.0001820167455405]	[1.9675517253880035, 1.4438411833035247, 0.8221857970627391, 2.0215083902546453]	[5.66963026005504e-05, 8.623125466490702e-05, 0.013879332526132, 5.199015299893227e-05]	0.135106	0.760909	1	4	0.000119432	5.19902e-05	2.02151	1	['KAAKPKAAKAKKAAAKK(1)']	2	0	0	0	0	0	0	0	0	0	0	1	1	0	0	0	0	0	0	0	0	0	netMHCIIpan-4.3	HLA-DQA10301-DQB10603	0.36	SB	PKAAKAKKA	NA	NA
AAKPKAAKPKAAKAKK	16	TRUE	sp|P16401|H15_HUMAN	H1-5	HUMAN	Histone H1.5 OS=Homo sapiens OX=9606 GN=H1-5 PE=1 SV=3	AAKPKAAKPKAAKAKK/3	['Comet', 'Sage']	[0.0004188920305791, 0.0005441288497116]	[0.783004702827219, 0.9112092653178904]	[0.0128249102032883, 0.0063796550530379]	0.038577	0.872543	1	2	0.000418892	0.00637966	0.911209	0	NA	1	0	0	0	0	0	0	0	0	0	0	0	0	0	1	0	0	0	0	0	0	0	netMHCIIpan-4.3	HLA-DQA10301-DQB10603	0.31	SB	PKAAKPKAA	0	AKPKAAKPK
AAKPKKAPKSPAKA	14	TRUE	sp|P10412|H14_HUMAN	H1-4	HUMAN	Histone H1.4 OS=Homo sapiens OX=9606 GN=H1-4 PE=1 SV=2	AAKPKKAPKSPAKA/3	['MSFragger', 'Comet', 'Sage', 'PEAKS']	[0.0005836575875486, 0.0010705596107055, 0.0003389447520054, 0.000259336099585]	[1.2263740352889088, 0.7257484705952678, 0.9861243399963469, 1.8207991860113288]	[0.0060224929433094, 0.019663723759084, 0.0032832386216674, 0.0001722761686396]	0.312472	1.7082	1	4	0.000259336	0.000172276	1.8208	0	NA	1	0	0	0	0	0	0	0	0	0	0	0	0	0	1	0	0	0	0	0	0	0	netMHCIIpan-4.3	DRB1_1301	36.21	NB	PKKAPKSPA	1	KPKKAPKSP
AAKPKKAPKSPAKAK	15	TRUE	sp|P10412|H14_HUMAN	H1-4	HUMAN	Histone H1.4 OS=Homo sapiens OX=9606 GN=H1-4 PE=1 SV=2	AAKPKKAPKSPAKAK/3	['MSFragger', 'Comet', 'Sage', 'PEAKS']	[0.0005539552404165, 0.0002161461147735, 0.0001325732467188, 0.0001820167455405]	[1.3436417452410885, 0.839749449277151, 1.2323513750667907, 2.0863253069400094]	[0.0028961382956572, 0.0083748902671908, 0.0003596211385119, 3.528659868814607e-05]	0.292444	0.497942	1	4	0.000132573	3.52866e-05	2.08633	0	NA	7	0	0	0	0	0	0	0	0	0	2	2	2	0	1	0	0	0	0	0	0	0	netMHCIIpan-4.3	DRB1_1301	25.57	NB	PKKAPKSPA	1	KPKKAPKSP
AAKPKKAPKSPAKAKAVKPK	20	FALSE	sp|P10412|H14_HUMAN	H1-4	HUMAN	Histone H1.4 OS=Homo sapiens OX=9606 GN=H1-4 PE=1 SV=2	AAKPKKAPKSPAKAKAVKPK/3	['Comet', 'PEAKS']	[0.0057803468208092, 0.000259336099585]	[0.5045222823429444, 1.7400450507597034]	[0.0967749802564223, 0.0002785717208763]	0.137444	1.12351	1	2	0.000259336	0.000278572	1.74005	0	NA	2	0	0	0	0	0	0	0	0	0	0	0	0	0	2	0	0	0	0	0	0	0	NA	NA	NA	NA	NA	NA	NA
AAKPKVVKPKKAAPKK	16	TRUE	sp|P16403|H12_HUMAN	H1-2	HUMAN	Histone H1.2 OS=Homo sapiens OX=9606 GN=H1-2 PE=1 SV=2	AAKPKVVKPKKAAPKK/3	['MSFragger', 'Comet', 'Sage', 'PEAKS']	[0.003656914893617, 0.0089630659867099, 0.0047074646940147, 0.000259336099585]	[0.8988573095603757, 0.4589188617447124, 0.6635116105558059, 1.7759073384032902]	[0.0449891825882951, 0.1314586693169835, 0.0521111379865205, 0.0002250580388459]	0.0121786	1.40095	1	4	0.000259336	0.000225058	1.77591	0	NA	2	0	0	0	0	0	0	0	0	0	0	0	1	0	1	0	0	0	0	0	0	0	netMHCIIpan-4.3	DRB5_0105	2.35	WB	VKPKKAAPK	1	KVVKPKKAA
AAKPKVVKPKKAAPKKK	17	FALSE	P16403|H12_HUMAN	H1-2	HUMAN	Histone H1.2 OS=Homo sapiens OX=9606 GN=H1-2 PE=1 SV=2	AAKPKVVKPKKAAPKKK/3	['PEAKS']	[0.000259336099585]	[1.4938489588624573]	[0.0011973429155179]	0.23283	1.5456	1	1	0.000259336	0.00119734	1.49385	0	NA	4	0	0	0	0	0	0	0	0	0	0	1	1	0	2	0	0	0	0	0	0	0	netMHCIIpan-4.3	DRB5_0105	1.41	WB	VKPKKAAPK	NA	NA
AAKYQIDPDACFS	13	FALSE	sp|P21796|VDAC1_HUMAN	VDAC1	HUMAN	Non-selective voltage-gated ion channel VDAC1 OS=Homo sapiens OX=9606 GN=VDAC1 PE=1 SV=2	AAKYQIDPDACFS/2;AAKYQIDPDAC[UNIMOD:Cysteinylation]FS/3;AAKYQIDPDAC[UNIMOD:Cysteinylation]FS/2	['MSFragger', 'Comet', 'Sage', 'PEAKS']	[0.0001194315060312, 0.0001797591227754, 0.0001325732467188, 0.0001820167455405]	[3.1570007187915072, 2.519924515337397, 1.5880279272712097, 2.2973608582878557]	[3.0602169466693114e-08, 2.449526285161556e-08, 1.4531675941543537e-05, 9.984027411366276e-06]	0.886265	0.0368604	3	4	0.000119432	2.44953e-08	3.157	0	NA	33	0	1	0	2	1	0	2	3	1	5	3	2	3	0	2	4	1	1	1	1	0	netMHCIIpan-4.3	DRB4_0104	20.44	NB	YQIDPDACF	NA	NA
AAKYQIDPDACFSA	14	TRUE	sp|P21796|VDAC1_HUMAN	VDAC1	HUMAN	Non-selective voltage-gated ion channel VDAC1 OS=Homo sapiens OX=9606 GN=VDAC1 PE=1 SV=2	AAKYQIDPDAC[UNIMOD:Cysteinylation]FSA/3;AAKYQIDPDAC[UNIMOD:Cysteinylation]FSA/2	['MSFragger', 'Comet', 'Sage', 'PEAKS']	[0.0001194315060312, 0.0001797591227754, 0.0001325732467188, 0.0001820167455405]	[2.2754238680683105, 2.109442801525371, 1.5071467290113532, 1.9908630731755008]	[8.086906140355745e-06, 5.524895088622742e-07, 3.01481573330855e-05, 6.24406686791832e-05]	0.882746	0.655711	2	4	0.000119432	5.5249e-07	2.27542	0	NA	12	0	0	0	0	0	0	1	1	2	2	3	1	0	0	1	1	0	0	0	0	0	netMHCIIpan-4.3	HLA-DQA10301-DQB10603	15.54	NB	YQIDPDACF	0	QIDPDACFS
AAKYQIDPDACFSAK	15	TRUE	sp|P21796|VDAC1_HUMAN	VDAC1	HUMAN	Non-selective voltage-gated ion channel VDAC1 OS=Homo sapiens OX=9606 GN=VDAC1 PE=1 SV=2	AAKYQIDPDAC[UNIMOD:Cysteinylation]FSAK/3	['MSFragger', 'Comet', 'Sage', 'PEAKS']	[0.0001194315060312, 0.0001797591227754, 0.0001325732467188, 0.0001820167455405]	[3.3930712314775584, 2.147882233453829, 1.86662281489686, 2.794672903516624]	[6.873429296197705e-09, 4.1266735798510413e-07, 1.1762740878930978e-06, 5.091665430153619e-07]	0.977686	0.125609	1	4	0.000119432	6.87343e-09	3.39307	0	NA	25	0	1	0	4	1	1	1	1	1	1	1	1	1	3	1	2	2	1	0	1	1	netMHCIIpan-4.3	HLA-DQA10301-DQB10603	8.05	NB	YQIDPDACF	0	QIDPDACFS
AAKYQLDPTASIS	13	FALSE	sp|P45880|VDAC2_HUMAN	VDAC2	HUMAN	Voltage-dependent anion-selective channel protein 2 OS=Homo sapiens OX=9606 GN=VDAC2 PE=1 SV=2	AAKYQLDPTASIS/2	['MSFragger', 'Comet', 'Sage', 'PEAKS']	[0.0001194315060312, 0.0002161461147735, 0.0001325732467188, 0.0001820167455405]	[1.7651528138398695, 1.0705962667176192, 1.074088328101845, 2.0983611613795428]	[0.0002038751693991, 0.0014622214037152, 0.0014945102081522, 3.283587789037181e-05]	0.87365	2.40078	1	4	0.000119432	3.28359e-05	2.09836	0	NA	25	0	1	0	1	1	0	4	2	3	1	2	2	2	0	4	2	0	0	0	0	0	netMHCIIpan-4.3	HLA-DQA10301-DQB10603	3.02	WB	YQLDPTASI	NA	NA
AAKYQLDPTASISA	14	TRUE	sp|P45880|VDAC2_HUMAN	VDAC2	HUMAN	Voltage-dependent anion-selective channel protein 2 OS=Homo sapiens OX=9606 GN=VDAC2 PE=1 SV=2	AAKYQLDPTASISA/2	['MSFragger', 'Comet', 'Sage', 'PEAKS']	[0.0001194315060312, 0.0001797591227754, 0.0001325732467188, 0.0001820167455405]	[2.50238322121206, 1.3252670991505937, 1.1696080294287867, 2.119335990027209]	[1.9241675936431502e-06, 0.0002119956974862, 0.0006329949317982, 2.896447270155494e-05]	0.934801	0.749936	1	4	0.000119432	1.92417e-06	2.50238	0	NA	19	0	2	2	0	1	2	2	1	2	2	1	1	1	0	1	1	0	0	0	0	0	netMHCIIpan-4.3	HLA-DQA10301-DQB10603	2.32	WB	YQLDPTASI	0	QLDPTASIS
AAKYQLDPTASISAK	15	TRUE	sp|P45880|VDAC2_HUMAN	VDAC2	HUMAN	Voltage-dependent anion-selective channel protein 2 OS=Homo sapiens OX=9606 GN=VDAC2 PE=1 SV=2	AAKYQLDPTASISAK/3;AAKYQLDPTASISAK/2	['MSFragger', 'Comet', 'Sage', 'PEAKS']	[0.0001194315060312, 0.0001797591227754, 0.0001325732467188, 0.0001820167455405]	[2.7340150746542564, 1.7706131100076363, 1.628001642973159, 2.634246030347108]	[4.444882110767721e-07, 7.227428654716688e-06, 1.0131388912346888e-05, 1.3298238949305369e-06]	0.988193	0.883787	2	4	0.000119432	4.44488e-07	2.73402	0	NA	62	0	0	2	2	0	0	3	4	4	5	4	4	4	3	5	4	4	3	4	4	3	netMHCIIpan-4.3	HLA-DQA10301-DQB10603	1.69	WB	YQLDPTASI	0	QLDPTASIS
AALRPLVKPKIVKKRTKK	18	FALSE	sp|P62910|RL32_HUMAN	RPL32	HUMAN	Large ribosomal subunit protein eL32 OS=Homo sapiens OX=9606 GN=RPL32 PE=1 SV=2	AALRPLVKPKIVKKRTKK/3	['MSFragger', 'Comet', 'Sage', 'PEAKS']	[0.0001194315060312, 0.0002161461147735, 0.0001325732467188, 0.0001820167455405]	[2.1367239644703004, 1.1399355641151103, 1.0429138761659589, 2.179890729743092]	[1.9445989719583382e-05, 0.000864508228962, 0.0019765588728255, 2.0162662435485858e-05]	0.665353	1.67054	1	4	0.000119432	1.9446e-05	2.17989	0	NA	4	0	0	0	0	0	0	0	0	0	0	0	0	0	0	0	0	0	1	0	1	2	netMHCIIpan-4.3	DRB1_1301	1.51	WB	VKPKIVKKR	NA	NA
AALTRDPQFQKLQQ	14	TRUE	sp|P06744|G6PI_HUMAN	GPI	HUMAN	Glucose-6-phosphate isomerase OS=Homo sapiens OX=9606 GN=GPI PE=1 SV=4	[UNIMOD:Acetylation]-AALTRDPQFQKLQQ/2	['MSFragger']	[0.004734693877551]	[0.8543188288155057]	[0.05853468340315]	0.891364	11.4706	1	1	0.00473469	0.0585347	0.854319	0	NA	2	0	0	0	0	0	0	2	0	0	0	0	0	0	0	0	0	0	0	0	0	0	netMHCIIpan-4.3	HLA-DPA10103-DPB10201	20.65	NB	TRDPQFQKL	0	LTRDPQFQK
AANDAGYFNDEMAPIEVKTKK	21	FALSE	sp|P42765|THIM_HUMAN	ACAA2	HUMAN	3-ketoacyl-CoA thiolase, mitochondrial OS=Homo sapiens OX=9606 GN=ACAA2 PE=1 SV=2	AANDAGYFNDEMAPIEVKTKK/3	['MSFragger', 'Comet']	[0.0001194315060312, 0.0001797591227754]	[1.4466409132658595, 1.2356926366992127]	[0.0015194679204847, 0.0004182262349149]	0.309686	0.785664	1	2	0.000119432	0.000418226	1.44664	0	NA	2	0	0	0	0	0	0	0	0	0	0	0	0	0	0	0	0	0	0	0	1	1	NA	NA	NA	NA	NA	NA	NA
AANEVSSADVKQVKVT	16	TRUE	sp|Q13449|LSAMP_HUMAN	LSAMP	HUMAN	Limbic system-associated membrane protein OS=Homo sapiens OX=9606 GN=LSAMP PE=1 SV=2	AANEVSSADVKQVKVT/2	['MSFragger', 'Comet', 'Sage', 'PEAKS']	[0.0094053398058252, 0.0002161461147735, 0.0009832841691248, 0.000259336099585]	[0.7180379875148731, 0.8945422839238046, 0.8325267867675719, 1.5501601199759076]	[0.1270749242025167, 0.0055404909996141, 0.012692570282185, 0.0008590477542473]	0.79259	0.638106	1	4	0.000216146	0.000859048	1.55016	0	NA	5	0	0	0	0	0	0	0	0	0	0	0	0	0	0	0	0	0	0	1	2	2	netMHCIIpan-4.3	HLA-DQA10103-DQB10603	0.4	SB	EVSSADVKQ	0	EVSSADVKQ
AAPASVPAQAPKRTQAPTKASE	22	FALSE	sp|P47914|RL29_HUMAN	RPL29	HUMAN	Large ribosomal subunit protein eL29 OS=Homo sapiens OX=9606 GN=RPL29 PE=1 SV=2	AAPASVPAQAPKRTQAPTKASE/3	['MSFragger', 'Comet']	[0.0071071540143705, 0.004087761741887]	[0.7786155835620384, 0.5541230996528829]	[0.0906494918237117, 0.0685488187489016]	0.422703	0.746333	1	2	0.00408776	0.0685488	0.778616	0	NA	3	0	0	0	0	0	0	1	0	0	0	0	0	0	0	0	0	0	1	0	0	1	NA	NA	NA	NA	NA	NA	NA
AAPDITGHKRSENKNEG	17	FALSE	sp|Q9Y639|NPTN_HUMAN	NPTN	HUMAN	Neuroplastin OS=Homo sapiens OX=9606 GN=NPTN PE=1 SV=2	AAPDITGHKRSENKNEG/3	['MSFragger', 'Comet', 'Sage', 'PEAKS']	[0.0005836575875486, 0.0002161461147735, 0.0005441288497116, 0.0007142857142857]	[1.1934902490036057, 0.8553289157744112, 0.908581900506694, 1.2055902612252254]	[0.0073940304687907, 0.0074476508437153, 0.0065291166513725, 0.0062737119646754]	0.316293	0.477401	1	4	0.000216146	0.00627371	1.20559	0	NA	2	0	0	0	0	0	0	0	0	0	0	0	0	0	0	0	0	0	0	0	1	1	netMHCIIpan-4.3	DRB1_1301	0.62	SB	ITGHKRSEN	NA	NA
AAPKVRFMTKIYHPN	15	TRUE	sp|P61088|UBE2N_HUMAN;sp|Q5JXB2|UE2NL_HUMAN	UBE2N;UBE2NL	HUMAN	Ubiquitin-conjugating enzyme E2 N OS=Homo sapiens OX=9606 GN=UBE2N PE=1 SV=1	AAPKVRFMTKIYHPN/3	['MSFragger', 'Sage']	[0.0078691559944453, 0.0004440990340846]	[0.7504595043321826, 0.931805626901718]	[0.106229568600535, 0.005318599217966]	0.299698	1.47438	1	2	0.000444099	0.0053186	0.931806	0	NA	7	0	0	0	0	0	0	0	0	0	1	1	0	1	0	0	1	1	2	0	0	0	netMHCIIpan-4.3	DRB1_1301	0.48	SB	VRFMTKIYH	1	KVRFMTKIY
AAPKVRFMTKIYHPNVD	17	FALSE	sp|P61088|UBE2N_HUMAN;sp|Q5JXB2|UE2NL_HUMAN	UBE2N;UBE2NL	HUMAN	Ubiquitin-conjugating enzyme E2 N OS=Homo sapiens OX=9606 GN=UBE2N PE=1 SV=1	AAPKVRFMTKIYHPNVD/3	['MSFragger', 'Comet', 'Sage']	[0.0024377503047187, 0.0013777900248002, 0.0012615235322658]	[0.9808237919879924, 0.6627676152099787, 0.8147459455000929]	[0.0274836960045426, 0.0313152502750151, 0.0147985485493016]	0.853082	1.70231	1	3	0.00126152	0.0147985	0.980824	0	NA	7	0	0	0	0	0	0	0	0	0	1	1	0	1	0	0	0	0	2	2	0	0	netMHCIIpan-4.3	HLA-DPA10103-DPB10201	0.29	SB	FMTKIYHPN	NA	NA
AAPPEPGEPEERKSLK	16	TRUE	sp|Q5RI15|COX20_HUMAN	COX20	HUMAN	Cytochrome c oxidase assembly protein COX20, mitochondrial OS=Homo sapiens OX=9606 GN=COX20 PE=1 SV=2	[UNIMOD:Acetylation]-AAPPEPGEPEERKSLK/3	['MSFragger']	[0.0005836575875486]	[1.332540881620696]	[0.0031041334987026]	0.946002	0.849541	1	1	0.000583658	0.00310413	1.33254	0	NA	3	0	0	0	0	0	0	0	0	0	0	0	0	0	0	0	0	0	0	1	1	1	netMHCIIpan-4.3	HLA-DQA10301-DQB10302	59.65	NB	PEPGEPEER	0	APPEPGEPE
AAPVAAATTAAPAAAAAP	18	FALSE	sp|P05388|RLA0_HUMAN	RPLP0	HUMAN	Large ribosomal subunit protein uL10 OS=Homo sapiens OX=9606 GN=RPLP0 PE=1 SV=1	AAPVAAATTAAPAAAAAP/2	['MSFragger']	[0.0005836575875486]	[1.22405429911522]	[0.006110307633945]	0.232778	3.74933	1	1	0.000583658	0.00611031	1.22405	0	NA	1	0	0	0	0	0	0	0	0	1	0	0	0	0	0	0	0	0	0	0	0	0	netMHCIIpan-4.3	HLA-DQA10103-DQB10603	0.36	SB	ATTAAPAAA	NA	NA
AAPVAAATTAAPAAAAAPAKVE	22	FALSE	sp|P05388|RLA0_HUMAN	RPLP0	HUMAN	Large ribosomal subunit protein uL10 OS=Homo sapiens OX=9606 GN=RPLP0 PE=1 SV=1	AAPVAAATTAAPAAAAAPAKVE/2	['MSFragger']	[0.0069128043990573]	[0.7847769544006543]	[0.087528341552326]	0.500181	0.622745	1	1	0.0069128	0.0875283	0.784777	0	NA	1	0	0	0	0	0	0	0	0	0	0	0	0	0	0	1	0	0	0	0	0	0	NA	NA	NA	NA	NA	NA	NA
AAQFVTRHPINEYYIAD	17	FALSE	sp|Q92673|SORL_HUMAN	SORL1	HUMAN	Sortilin-related receptor OS=Homo sapiens OX=9606 GN=SORL1 PE=1 SV=2	AAQFVTRHPINEYYIAD/3	['MSFragger', 'Comet', 'Sage', 'PEAKS']	[0.0001194315060312, 0.0002161461147735, 0.0001325732467188, 0.0001820167455405]	[1.6223272240605595, 0.8842979778322161, 1.0532841815370768, 1.8828137232451811]	[0.0005025577147173, 0.0059859766922796, 0.001801149699848, 0.0001190354830047]	-0.108723	0.396367	1	4	0.000119432	0.000119035	1.88281	0	NA	27	0	0	1	3	0	0	2	2	0	1	3	2	1	0	1	2	2	2	1	2	2	netMHCIIpan-4.3	DRB1_1301	2.95	WB	VTRHPINEY	NA	NA
AAQISEQKSNDASE	14	TRUE	P13747|HLAE_HUMAN	HLA-E	HUMAN	HLA class I histocompatibility antigen, alpha chain E OS=Homo sapiens OX=9606 GN=HLA-E PE=1 SV=4	AAQISEQKSNDASE/2	['PEAKS']	[0.0020749153652943]	[0.8580189578170611]	[0.0412299424752542]	0.670477	1.8299	1	1	0.00207492	0.0412299	0.858019	0	NA	1	0	0	0	0	0	0	0	0	0	0	0	0	0	0	0	0	0	0	0	0	1	netMHCIIpan-4.3	DRB4_0104	0.43	SB	ISEQKSNDA	1	QISEQKSND
AAQISEQKSNDASEA	15	TRUE	sp|P13747|HLAE_HUMAN	HLA-E	HUMAN	HLA class I histocompatibility antigen, alpha chain E OS=Homo sapiens OX=9606 GN=HLA-E PE=1 SV=4	AAQISEQKSNDASEA/2	['MSFragger', 'Comet', 'Sage', 'PEAKS']	[0.0001194315060312, 0.0001797591227754, 0.0001325732467188, 0.0001820167455405]	[2.0069321247917684, 1.5215834763848453, 1.254649583656539, 2.368252191084033]	[4.419585061306019e-05, 4.780962439282925e-05, 0.0002941246954036, 6.532474513701601e-06]	0.480509	0.646885	1	4	0.000119432	6.53247e-06	2.36825	0	NA	5	0	0	0	0	0	0	0	0	0	0	0	1	0	0	0	1	1	0	0	1	1	netMHCIIpan-4.3	DRB4_0104	0.23	SB	ISEQKSNDA	0	QKSNDASEA
AAQKENAGEDPGLA	14	TRUE	sp|P81605|DCD_HUMAN	DCD	HUMAN	Dermcidin OS=Homo sapiens OX=9606 GN=DCD PE=1 SV=2	AAQKENAGEDPGLA/2	['MSFragger', 'Sage']	[0.0009435742592942, 0.0009832841691248]	[1.108025003342668, 0.8257512586704641]	[0.0125856394286626, 0.013458545251968]	0.781285	1.06424	1	2	0.000943574	0.0125856	1.10803	0	NA	4	0	0	1	0	0	0	0	1	2	0	0	0	0	0	0	0	0	0	0	0	0	netMHCIIpan-4.3	HLA-DQA10301-DQB10302	21.73	NB	NAGEDPGLA	0	AQKENAGED
AAQKENAGEDPGLAR	15	TRUE	sp|P81605|DCD_HUMAN	DCD	HUMAN	Dermcidin OS=Homo sapiens OX=9606 GN=DCD PE=1 SV=2	AAQKENAGEDPGLAR/2;AAQKENAGEDPGLAR/3	['MSFragger', 'Comet', 'Sage', 'PEAKS']	[0.000341841385597, 0.0002161461147735, 0.0001325732467188, 0.0001820167455405]	[1.3963128457314329, 0.8976626597633646, 1.17516886072931, 2.3750099741145307]	[0.0020832004255389, 0.0054114666276618, 0.0006020706271472, 6.2735825092579016e-06]	0.952767	0.821935	2	4	0.000132573	6.27358e-06	2.37501	0	NA	2	0	0	0	0	0	0	0	0	0	0	0	0	0	0	0	2	0	0	0	0	0	netMHCIIpan-4.3	HLA-DQA10103-DQB10603	15.73	NB	ENAGEDPGL	0	AQKENAGED
AAQLSEAAPVPTEP	14	TRUE	O75843|AP1G2_HUMAN	AP1G2	HUMAN	AP-1 complex subunit gamma-like 2 OS=Homo sapiens OX=9606 GN=AP1G2 PE=1 SV=1	AAQLSEAAPVPTEP/2	['PEAKS']	[0.0058601925491837]	[0.6052953899171006]	[0.1417780916541722]	-0.0267572	1.20838	1	1	0.00586019	0.141778	0.605295	0	NA	1	0	0	1	0	0	0	0	0	0	0	0	0	0	0	0	0	0	0	0	0	0	netMHCIIpan-4.3	HLA-DQA10301-DQB10302	0.85	SB	SEAAPVPTE	0	QLSEAAPVP
AAQQETLSDWESQ	13	FALSE	sp|O00264|PGRC1_HUMAN	PGRMC1	HUMAN	Membrane-associated progesterone receptor component 1 OS=Homo sapiens OX=9606 GN=PGRMC1 PE=1 SV=3	AAQQETLSDWESQ/2	['Comet']	[0.0013777900248002]	[0.6730990544004203]	[0.0290267288241335]	0.838951	1.04451	1	1	0.00137779	0.0290267	0.673099	0	NA	1	0	0	0	1	0	0	0	0	0	0	0	0	0	0	0	0	0	0	0	0	0	netMHCIIpan-4.3	HLA-DQA10103-DQB10603	0.07	SB	QETLSDWES	NA	NA
AARAIVAIENPADVS	15	TRUE	sp|A0A8I5KQE6|RPSA2_HUMAN;sp|P08865|RSSA_HUMAN	RPSA2;RPSA	HUMAN	Small ribosomal subunit protein uS2B OS=Homo sapiens OX=9606 GN=RPSA2 PE=1 SV=1	AARAIVAIENPADVS/2	['MSFragger', 'Comet', 'Sage']	[0.0001194315060312, 0.0009019843656043, 0.0004440990340846]	[1.94229436048478, 0.7427715559902907, 0.9308548452774889]	[6.651664897494756e-05, 0.0173232430300036, 0.0053635216786553]	0.733826	1.08735	1	3	0.000119432	6.65166e-05	1.94229	0	NA	4	0	0	1	0	0	0	0	0	2	0	0	1	0	0	0	0	0	0	0	0	0	netMHCIIpan-4.3	DRB1_0404	0.01	SB	IVAIENPAD	0	AIENPADVS
AARKEALQQKQ	11	FALSE	sp|Q9Y333|LSM2_HUMAN	LSM2	HUMAN	U6 snRNA-associated Sm-like protein LSm2 OS=Homo sapiens OX=9606 GN=LSM2 PE=1 SV=1	AARKEALQQKQ/2;AARKEALQQKQ/3	['MSFragger', 'Sage', 'PEAKS']	[0.0021371326803205, 0.0036633157266996, 0.0007142857142857]	[1.0172003120248905, 0.6781939229133779, 1.1785284361279773]	[0.0220224176400475, 0.0463352669652134, 0.007293264026299]	0.483261	0.0260689	2	3	0.000714286	0.00729326	1.17853	0	NA	3	0	0	0	0	0	0	0	0	0	0	0	0	1	2	0	0	0	0	0	0	0	netMHCpan-4.1	HLA-C*07:02	42	NB	ARKEALQQK	NA	NA
AARLDILDTAGQEE	14	TRUE	sp|P62070|RRAS2_HUMAN	RRAS2	HUMAN	Ras-related protein R-Ras2 OS=Homo sapiens OX=9606 GN=RRAS2 PE=1 SV=1	AARLDILDTAGQEE/2	['MSFragger', 'Comet', 'Sage', 'PEAKS']	[0.0001194315060312, 0.0001797591227754, 0.0001325732467188, 0.0001820167455405]	[3.193203788386318, 1.8021201436134933, 1.2871815826468471, 2.444150530581276]	[2.4338180943431964e-08, 5.690758595177832e-06, 0.0002193397914341, 4.14792469780467e-06]	0.852848	1.51645	1	4	0.000119432	2.43382e-08	3.1932	1	['GKIEFISTMEGYK(1)']	28	1	1	1	1	2	3	2	2	2	2	1	1	2	1	3	3	0	0	0	0	0	netMHCIIpan-4.3	DRB1_0404	0.05	SB	LDILDTAGQ	0	ILDTAGQEE
AARLDILDTAGQEEFG	16	TRUE	sp|P62070|RRAS2_HUMAN	RRAS2	HUMAN	Ras-related protein R-Ras2 OS=Homo sapiens OX=9606 GN=RRAS2 PE=1 SV=1	AARLDILDTAGQEEFG/2	['MSFragger', 'Sage']	[0.003431536658855, 0.0032869128968082]	[0.9039477565249848, 0.6922621659571455]	[0.0436460103558284, 0.0413553424339126]	0.832229	0.111698	1	2	0.00328691	0.0413553	0.903948	0	NA	2	0	1	0	1	0	0	0	0	0	0	0	0	0	0	0	0	0	0	0	0	0	netMHCIIpan-4.3	DRB1_0404	0.15	SB	LDILDTAGQ	0	ILDTAGQEE
AARNILINSNLVCK	14	TRUE	sp|P29320|EPHA3_HUMAN;sp|P54756|EPHA5_HUMAN	EPHA3;EPHA5	HUMAN	Ephrin type-A receptor 3 OS=Homo sapiens OX=9606 GN=EPHA3 PE=1 SV=2	AARNILINSNLVCK/3	['MSFragger', 'Comet', 'Sage', 'PEAKS']	[0.0001194315060312, 0.0001797591227754, 0.0001325732467188, 0.0001820167455405]	[2.3832206225868005, 1.4730174605319208, 1.5221113607974266, 2.6618342505698576]	[4.089094521383302e-06, 6.910890250252081e-05, 2.634025827274556e-05, 1.1274441098234952e-06]	0.975152	3.9616	1	4	0.000119432	1.12744e-06	2.66183	0	NA	16	0	0	0	0	0	0	0	0	0	0	2	2	2	0	0	1	2	2	1	2	2	netMHCIIpan-4.3	DRB1_0404	5.48	NB	ILINSNLVC	NA	NA
AARPATSTL	9	FALSE	sp|Q04637|IF4G1_HUMAN	EIF4G1	HUMAN	Eukaryotic translation initiation factor 4 gamma 1 OS=Homo sapiens OX=9606 GN=EIF4G1 PE=1 SV=4	AARPATSTL/2	['MSFragger', 'Comet', 'Sage', 'PEAKS']	[0.0001194315060312, 0.0002161461147735, 0.0001325732467188, 0.0001820167455405]	[1.918080747611645, 1.1659229619080382, 1.0800861601006757, 2.30087800685062]	[7.752399460047192e-05, 0.000709903181215, 0.0014161637096923, 9.776104654197268e-06]	0.991075	0.118838	1	4	0.000119432	9.7761e-06	2.30088	0	NA	18	0	0	0	0	0	0	2	1	1	2	1	1	1	1	1	2	2	2	1	0	0	netMHCpan-4.1	HLA-B*07:02	0.024	SB	AARPATSTL	NA	NA
AARTVIIDHGSG	12	FALSE	sp|Q9H568|ACTL8_HUMAN	ACTL8	HUMAN	Actin-like protein 8 OS=Homo sapiens OX=9606 GN=ACTL8 PE=1 SV=1	[UNIMOD:Acetylation]-AARTVIIDHGSG/2	['MSFragger']	[0.0005836575875486]	[1.2360736330944493]	[0.0056687582474582]	0.792121	5.28797	1	1	0.000583658	0.00566876	1.23607	0	NA	2	0	0	0	0	0	0	1	1	0	0	0	0	0	0	0	0	0	0	0	0	0	netMHCpan-4.1	HLA-B*07:02	69	NB	AARTVHGSG	NA	NA
AARVAIEHLDKISDS	15	TRUE	sp|P48643|TCPE_HUMAN	CCT5	HUMAN	T-complex protein 1 subunit epsilon OS=Homo sapiens OX=9606 GN=CCT5 PE=1 SV=1	AARVAIEHLDKISDS/3	['MSFragger', 'Comet', 'Sage', 'PEAKS']	[0.0001194315060312, 0.0002161461147735, 0.0001325732467188, 0.0001820167455405]	[1.6511638612374475, 1.0154913256248197, 1.085197859579831, 2.136083584454359]	[0.0004189152465761, 0.0022196790231086, 0.0013526244324636, 2.6203516658851132e-05]	0.842084	0.259696	1	4	0.000119432	2.62035e-05	2.13608	0	NA	7	0	0	0	0	0	0	0	0	0	0	0	0	0	1	0	1	1	1	1	1	1	netMHCIIpan-4.3	DRB4_0104	0.03	SB	VAIEHLDKI	1	AIEHLDKIS
AASAARGAAALRR	13	FALSE	sp|Q9GZT3|SLIRP_HUMAN	SLIRP	HUMAN	SRA stem-loop-interacting RNA-binding protein, mitochondrial OS=Homo sapiens OX=9606 GN=SLIRP PE=1 SV=1	[UNIMOD:Acetylation]-AASAARGAAALRR/3	['MSFragger']	[0.0017246074248888]	[1.043522706039632]	[0.0187425118077286]	0.00278887	3.71699	1	1	0.00172461	0.0187425	1.04352	0	NA	3	0	0	0	0	0	0	0	0	0	0	0	0	1	0	0	0	0	0	0	1	1	netMHCIIpan-4.3	DRB5_0105	30.23	NB	ARGAAALRR	NA	NA
AASFLQDLIHRYG	13	FALSE	sp|Q15043|S39AE_HUMAN	SLC39A14	HUMAN	Metal cation symporter ZIP14 OS=Homo sapiens OX=9606 GN=SLC39A14 PE=1 SV=3	AASFLQDLIHRYG/2;AASFLQDLIHRYG/3	['MSFragger', 'Comet', 'Sage', 'PEAKS']	[0.0001194315060312, 0.0001797591227754, 0.0001325732467188, 0.0004926715112698]	[2.164045682793861, 1.2315031880173046, 1.345523388372441, 1.342335268118426]	[1.635953457338658e-05, 0.000431728856338, 0.0001295875715668, 0.0028928170265079]	0.807094	0.414339	2	4	0.000119432	1.63595e-05	2.16405	0	NA	5	0	1	1	0	0	0	2	1	0	0	0	0	0	0	0	0	0	0	0	0	0	netMHCIIpan-4.3	HLA-DPA10103-DPB10402	12.08	NB	FLQDLIHRY	NA	NA
AASFLQDLIHRYGEG	15	TRUE	sp|Q15043|S39AE_HUMAN	SLC39A14	HUMAN	Metal cation symporter ZIP14 OS=Homo sapiens OX=9606 GN=SLC39A14 PE=1 SV=3	AASFLQDLIHRYGEG/2	['MSFragger', 'Comet', 'Sage']	[0.0001194315060312, 0.0001797591227754, 0.0001325732467188]	[2.1703971571345715, 1.364315646222815, 1.2039509537423023]	[1.571527021366242e-05, 0.0001576446018848, 0.0004645399981135]	0.792452	0.237079	1	3	0.000119432	1.57153e-05	2.1704	0	NA	2	0	0	1	0	0	0	0	1	0	0	0	0	0	0	0	0	0	0	0	0	0	netMHCIIpan-4.3	HLA-DPA10103-DPB10402	7.32	NB	FLQDLIHRY	1	FLQDLIHRY
AASPREEPRAPW	12	FALSE	sp|P01889|HLAB_HUMAN	HLA-B	HUMAN	HLA class I histocompatibility antigen, B alpha chain OS=Homo sapiens OX=9606 GN=HLA-B PE=1 SV=3	AASPREEPRAPW/3	['MSFragger', 'Comet', 'Sage']	[0.0024377503047187, 0.0037434064999149, 0.0003389447520054]	[0.97745053970297, 0.5708389802339506, 0.9741358715343796]	[0.0280518714942757, 0.0608932929423681, 0.0036531286921683]	0.60342	0.716238	1	3	0.000338945	0.00365313	0.977451	0	NA	1	0	0	0	0	0	0	0	0	0	0	0	0	0	0	0	0	0	0	0	0	1	netMHCpan-4.1	HLA-B*07:02	8.464	NB	SPREPRAPW	NA	NA
AASQILILKDGKMVQK	16	TRUE	sp|O15439|MRP4_HUMAN	ABCC4	HUMAN	ATP-binding cassette sub-family C member 4 OS=Homo sapiens OX=9606 GN=ABCC4 PE=1 SV=3	AASQILILKDGKMVQK/3	['MSFragger', 'Comet', 'Sage']	[0.0001194315060312, 0.0001797591227754, 0.0001325732467188]	[1.4890542386316443, 1.245694872905846, 1.210882632134701]	[0.001163993415894, 0.0003876713969645, 0.000436407041295]	0.0110119	1.58626	1	3	0.000119432	0.000387671	1.48905	0	NA	4	0	0	0	0	0	0	0	0	0	0	0	0	0	0	0	0	1	0	1	1	1	netMHCIIpan-4.3	DRB1_0404	0.63	SB	ILILKDGKM	1	QILILKDGK
AASYIQSKFEDLN	13	FALSE	sp|P04899|GNAI2_HUMAN	GNAI2	HUMAN	Guanine nucleotide-binding protein G(i) subunit alpha-2 OS=Homo sapiens OX=9606 GN=GNAI2 PE=1 SV=3	AASYIQSKFEDLN/2	['MSFragger', 'Comet', 'Sage', 'PEAKS']	[0.0001194315060312, 0.0001797591227754, 0.0001325732467188, 0.0001820167455405]	[2.554208477295267, 1.3972909545372625, 1.2145562044047928, 2.182424449704726]	[1.3863057298178824e-06, 0.0001227542224888, 0.0004221938645648, 1.9859339308605156e-05]	0.688613	0.00761028	1	4	0.000119432	1.38631e-06	2.55421	0	NA	15	1	1	1	0	1	1	0	1	2	0	0	3	0	0	1	1	0	0	0	1	1	netMHCIIpan-4.3	HLA-DPA10103-DPB10402	0.04	SB	YIQSKFEDL	NA	NA
AASYIQSKFEDLNKR	15	TRUE	sp|P04899|GNAI2_HUMAN	GNAI2	HUMAN	Guanine nucleotide-binding protein G(i) subunit alpha-2 OS=Homo sapiens OX=9606 GN=GNAI2 PE=1 SV=3	AASYIQSKFEDLNKR/3;AASYIQSKFEDLNKR/2	['MSFragger', 'Comet', 'Sage', 'PEAKS']	[0.0001194315060312, 0.0001797591227754, 0.0001325732467188, 0.0001820167455405]	[4.158059532992207, 2.420240615391828, 1.817419867387273, 2.437823069068695]	[5.43812243483512e-11, 5.2204950024939456e-08, 1.8337314074229308e-06, 4.307993343513674e-06]	0.719748	0.0223725	2	4	0.000119432	5.43812e-11	4.15806	0	NA	44	1	1	1	2	1	1	1	2	2	2	3	2	4	4	3	2	2	3	3	2	2	netMHCIIpan-4.3	HLA-DPA10103-DPB10402	0.01	SB	YIQSKFEDL	0	ASYIQSKFE
AASYIQSKFEDLNKRK	16	TRUE	sp|P04899|GNAI2_HUMAN	GNAI2	HUMAN	Guanine nucleotide-binding protein G(i) subunit alpha-2 OS=Homo sapiens OX=9606 GN=GNAI2 PE=1 SV=3	AASYIQSKFEDLNKRK/3	['MSFragger', 'Comet', 'Sage', 'PEAKS']	[0.0001194315060312, 0.0001797591227754, 0.0001325732467188, 0.0001820167455405]	[1.961072068867251, 1.169202341116908, 1.4208389012027849, 2.351535519121869]	[5.906809932056641e-05, 0.0006924685636261, 6.56842843913945e-05, 7.219726123674056e-06]	0.0788551	1.47259	1	4	0.000119432	7.21973e-06	2.35154	0	NA	7	0	0	0	0	0	0	0	1	0	1	1	0	1	1	0	0	1	0	0	1	0	netMHCIIpan-4.3	HLA-DPA10103-DPB10402	0.01	SB	YIQSKFEDL	1	KFEDLNKRK
AATAPRIKKFAIYRWD	16	TRUE	sp|P21912|SDHB_HUMAN	SDHB	HUMAN	Succinate dehydrogenase [ubiquinone] iron-sulfur subunit, mitochondrial OS=Homo sapiens OX=9606 GN=SDHB PE=1 SV=3	AATAPRIKKFAIYRWD/3	['MSFragger', 'Comet', 'Sage', 'PEAKS']	[0.0001194315060312, 0.0001797591227754, 0.0001325732467188, 0.0001820167455405]	[2.3568637783363937, 1.5760917780460146, 1.3176594182955172, 2.0263880149921127]	[4.83102098122494e-06, 3.161666815643793e-05, 0.0001666199228637, 5.049552525425806e-05]	0.658755	0.61088	1	4	0.000119432	4.83102e-06	2.35686	0	NA	2	0	0	0	0	0	0	0	0	0	0	0	0	0	0	0	0	0	0	1	1	0	netMHCIIpan-4.3	HLA-DPA10103-DPB10201	10.54	NB	IAFKKIRPA	1	RIKKFAIYR
AAVAGKKPVVGKKGK	15	TRUE	P36578|RL4_HUMAN	RPL4	HUMAN	Large ribosomal subunit protein uL4 OS=Homo sapiens OX=9606 GN=RPL4 PE=1 SV=5	AAVAGKKPVVGKKGK/3	['PEAKS']	[0.000259336099585]	[1.637160260817443]	[0.0005132242666756]	-0.0111109	0.312709	1	1	0.000259336	0.000513224	1.63716	0	NA	1	0	0	0	0	0	0	0	0	0	0	0	0	0	1	0	0	0	0	0	0	0	netMHCIIpan-4.3	DRB1_1301	9.69	NB	VAGKKPVVG	1	KPVVGKKGK
AAVAGKKPVVGKKGKK	16	TRUE	sp|P36578|RL4_HUMAN	RPL4	HUMAN	Large ribosomal subunit protein uL4 OS=Homo sapiens OX=9606 GN=RPL4 PE=1 SV=5	AAVAGKKPVVGKKGKK/3	['MSFragger', 'Comet', 'Sage', 'PEAKS']	[0.0001194315060312, 0.0001797591227754, 0.0001325732467188, 0.000259336099585]	[1.5359915103271315, 1.2495112907622736, 1.208620516097499, 1.68524760406845]	[0.0008662323733152, 0.0003766102822856, 0.0004453959029111, 0.000385796438522]	0.160104	0.015485	1	4	0.000119432	0.00037661	1.68525	0	NA	3	0	0	0	0	0	0	0	0	0	0	1	1	0	1	0	0	0	0	0	0	0	netMHCIIpan-4.3	DRB1_1301	14.67	NB	VAGKKPVVG	1	PVVGKKGKK
AAVDLEKLRASGAGK	15	TRUE	sp|P17858|PFKAL_HUMAN	PFKL	HUMAN	ATP-dependent 6-phosphofructokinase, liver type OS=Homo sapiens OX=9606 GN=PFKL PE=1 SV=6	[UNIMOD:Acetylation]-AAVDLEKLRASGAGK/3	['MSFragger', 'PEAKS']	[0.0001194315060312, 0.000259336099585]	[1.9883386117745117, 1.8148436823393128]	[4.97114418641685e-05, 0.0001784966950794]	-0.0167179	9.88135	1	2	0.000119432	4.97114e-05	1.98834	0	NA	10	0	0	0	0	0	0	0	0	0	1	1	0	1	1	0	1	1	1	2	1	0	netMHCIIpan-4.3	DRB1_0404	5.55	NB	LEKLRASGA	1	AAVDLEKLR
AAVDTYCRHNYG	12	FALSE	sp|P01911|DRB1_HUMAN;sp|Q30154|DRB5_HUMAN	HLA-DRB1;HLA-DRB5	HUMAN	HLA class II histocompatibility antigen, DRB1 beta chain OS=Homo sapiens OX=9606 GN=HLA-DRB1 PE=1 SV=2	AAVDTYC[UNIMOD:Cysteinylation]RHNYG/2;AAVDTYCRHNYG/3;AAVDTYC[UNIMOD:Cysteinylation]RHNYG/3	['MSFragger', 'Comet', 'Sage', 'PEAKS']	[0.0001194315060312, 0.0001797591227754, 0.0001325732467188, 0.0001820167455405]	[2.021738272100383, 1.3950818839469512, 1.627642182554843, 1.8753375419459977]	[4.024476818126884e-05, 0.0001248287661367, 1.0164305701623591e-05, 0.0001244642232058]	0.370374	0.0511844	3	4	0.000119432	1.01643e-05	2.02174	0	NA	21	0	0	0	0	0	0	0	0	0	1	1	1	1	0	1	2	2	4	2	2	4	netMHCpan-4.1	HLA-C*07:02	55	NB	AAVDTRHNY	NA	NA
AAVDTYCRHNYGVV	14	TRUE	sp|P01911|DRB1_HUMAN	HLA-DRB1	HUMAN	HLA class II histocompatibility antigen, DRB1 beta chain OS=Homo sapiens OX=9606 GN=HLA-DRB1 PE=1 SV=2	AAVDTYC[UNIMOD:Cysteinylation]RHNYGVV/3	['MSFragger', 'Comet', 'Sage', 'PEAKS']	[0.0001194315060312, 0.0001797591227754, 0.0001325732467188, 0.000259336099585]	[1.5009748330604535, 1.2948600832924773, 1.056950804788883, 1.5617310020370867]	[0.0010798975785799, 0.0002669939157576, 0.0017429012404908, 0.0008022646493956]	0.379635	1.51363	1	4	0.000119432	0.000266994	1.56173	0	NA	4	0	0	0	0	0	0	0	0	0	1	1	0	0	0	0	0	0	0	1	0	1	netMHCIIpan-4.3	DRB1_1301	2.77	WB	VDTYCRHNY	0	AVDTYCRHN
AAVGVKKQKKPLVGK	15	TRUE	sp|P36578|RL4_HUMAN	RPL4	HUMAN	Large ribosomal subunit protein uL4 OS=Homo sapiens OX=9606 GN=RPL4 PE=1 SV=5	AAVGVKKQKKPLVGK/3	['Comet', 'Sage', 'PEAKS']	[0.0002161461147735, 0.0032869128968082, 0.000259336099585]	[0.9223705526007344, 0.7034423789363013, 1.85013378200378]	[0.0044899991581456, 0.0377539003605529, 0.0001446481478023]	0.475327	1.76495	1	3	0.000216146	0.000144648	1.85013	0	NA	1	0	0	0	0	0	0	0	0	0	0	0	0	0	1	0	0	0	0	0	0	0	netMHCIIpan-4.3	DRB1_1301	0.89	SB	VKKQKKPLV	1	GVKKQKKPL
AAVGVKKQKKPLVGKK	16	TRUE	sp|P36578|RL4_HUMAN	RPL4	HUMAN	Large ribosomal subunit protein uL4 OS=Homo sapiens OX=9606 GN=RPL4 PE=1 SV=5	AAVGVKKQKKPLVGKK/3	['MSFragger', 'Comet', 'Sage', 'PEAKS']	[0.0001194315060312, 0.0001797591227754, 0.0001325732467188, 0.0001820167455405]	[1.518525540075086, 1.433259361618953, 1.0877266180215504, 1.9786815376229676]	[0.000966955591309, 9.34393086879331e-05, 0.0013222479172812, 6.715529388630414e-05]	0.795009	1.64237	1	4	0.000119432	6.71553e-05	1.97868	1	['KAAVGVKKQKKPLVGK(1)']	7	0	0	0	0	1	0	0	0	0	0	2	1	0	1	0	0	0	0	1	0	1	netMHCIIpan-4.3	DRB1_1301	0.59	SB	VKKQKKPLV	1	GVKKQKKPL
AAVIEAMGKAEAERM	15	TRUE	sp|Q14254|FLOT2_HUMAN	FLOT2	HUMAN	Flotillin-2 OS=Homo sapiens OX=9606 GN=FLOT2 PE=1 SV=2	AAVIEAMGKAEAERM[UNIMOD:Oxidation]/2	['Comet']	[0.0069686411149825]	[0.4883458714535816]	[0.1080240507201983]	0.695561	4.70725	1	1	0.00696864	0.108024	0.488346	0	NA	1	0	0	0	0	0	0	0	0	0	0	0	0	0	0	0	0	0	0	0	1	0	netMHCIIpan-4.3	HLA-DQA10301-DQB10302	0.53	SB	EAMGKAEAE	1	VIEAMGKAE
AAVKTLNPKAEVARAQA	17	FALSE	sp|P40227|TCPZ_HUMAN	CCT6A	HUMAN	T-complex protein 1 subunit zeta OS=Homo sapiens OX=9606 GN=CCT6A PE=1 SV=3	[UNIMOD:Acetylation]-AAVKTLNPKAEVARAQA/3	['MSFragger', 'PEAKS']	[0.0001194315060312, 0.0001820167455405]	[2.1515786902194263, 2.4831864689704983]	[1.7701936243449645e-05, 3.283837455684964e-06]	0.783472	8.15361	1	2	0.000119432	3.28384e-06	2.48319	0	NA	7	0	0	0	0	0	0	0	0	0	0	1	0	0	1	1	1	1	1	1	0	0	netMHCIIpan-4.3	DRB1_1301	1.06	WB	LNPKAEVAR	NA	NA
AAVLWLWSSHNRVN	14	TRUE	sp|O00391|QSOX1_HUMAN	QSOX1	HUMAN	Sulfhydryl oxidase 1 OS=Homo sapiens OX=9606 GN=QSOX1 PE=1 SV=3	AAVLWLWSSHNRVN/2	['MSFragger', 'Sage']	[0.0005836575875486, 0.0003389447520054]	[1.2476389801813752, 0.991107993962054]	[0.0052740047099323, 0.0031405858948379]	0.827877	0.974922	1	2	0.000338945	0.00314059	1.24764	0	NA	1	0	0	0	0	0	0	0	1	0	0	0	0	0	0	0	0	0	0	0	0	0	netMHCIIpan-4.3	DRB1_1301	1.28	WB	LWLWSSHNR	1	VLWLWSSHN
AAVLWLWSSHNRVNAR	16	TRUE	sp|O00391|QSOX1_HUMAN	QSOX1	HUMAN	Sulfhydryl oxidase 1 OS=Homo sapiens OX=9606 GN=QSOX1 PE=1 SV=3	AAVLWLWSSHNRVNAR/3	['MSFragger', 'Comet', 'Sage', 'PEAKS']	[0.0049637887541703, 0.0003177292946409, 0.0012615235322658, 0.0012461765039084]	[0.8479067026533736, 0.794517271133346, 0.8169011470641023, 1.01098257550862]	[0.0607756468348528, 0.0117647656569551, 0.0145264066469942, 0.0182584847730074]	0.214441	3.87652	1	4	0.000317729	0.0117648	1.01098	0	NA	1	0	0	0	0	0	0	0	1	0	0	0	0	0	0	0	0	0	0	0	0	0	netMHCIIpan-4.3	DRB1_1301	1.46	WB	LWLWSSHNR	1	VLWLWSSHN
AAVMGFSGFGSTKKSY	16	TRUE	sp|Q96NC0|ZMAT2_HUMAN	ZMAT2	HUMAN	Zinc finger matrin-type protein 2 OS=Homo sapiens OX=9606 GN=ZMAT2 PE=1 SV=1	AAVMGFSGFGSTKKSY/3	['MSFragger', 'Comet', 'Sage']	[0.0005836575875486, 0.0010705596107055, 0.0003389447520054]	[1.2296498612449398, 0.7265171315085561, 0.9713244139004557]	[0.0059006275385715, 0.0195516694892929, 0.0037456573694264]	0.134594	1.47092	1	3	0.000338945	0.00374566	1.22965	0	NA	2	0	0	0	0	0	0	0	0	0	0	0	0	0	0	0	0	0	0	0	0	2	netMHCIIpan-4.3	DRB5_0105	2.34	WB	FSGFGSTKK	NA	NA
AAVQAAEVKVD	11	FALSE	sp|Q15046|SYK_HUMAN	KARS1	HUMAN	Lysine--tRNA ligase OS=Homo sapiens OX=9606 GN=KARS1 PE=1 SV=3	[UNIMOD:Acetylation]-AAVQAAEVKVD/2	['MSFragger']	[0.0093401169413015]	[0.7203240096130241]	[0.125496897164649]	0.416964	13.9125	1	1	0.00934012	0.125497	0.720324	0	NA	1	0	0	0	0	0	0	1	0	0	0	0	0	0	0	0	0	0	0	0	0	0	netMHCpan-4.1	HLA-A*02:01	49	NB	AVQAAEVKV	NA	NA
AAVQAAEVKVDGSEPKLSKN	20	FALSE	sp|Q15046|SYK_HUMAN	KARS1	HUMAN	Lysine--tRNA ligase OS=Homo sapiens OX=9606 GN=KARS1 PE=1 SV=3	[UNIMOD:Acetylation]-AAVQAAEVKVDGSEPKLSKN/3	['MSFragger']	[0.0001194315060312]	[2.175518880139863]	[1.5214271681824089e-05]	0.0247129	10.2092	1	1	0.000119432	1.52143e-05	2.17552	0	NA	2	0	0	0	0	0	0	0	0	0	2	0	0	0	0	0	0	0	0	0	0	0	NA	NA	NA	NA	NA	NA	NA
AAVTGHIRIRAK	12	FALSE	sp|P53618|COPB_HUMAN	COPB1	HUMAN	Coatomer subunit beta OS=Homo sapiens OX=9606 GN=COPB1 PE=1 SV=3	AAVTGHIRIRAK/3	['MSFragger', 'Comet', 'Sage']	[0.0078691559944453, 0.0021208907741251, 0.0051533538359238]	[0.7508563623163882, 0.6222543937000442, 0.6488346984381235]	[0.1059942889785976, 0.0420828711233349, 0.0585285159788472]	-0.0898824	0.432468	1	3	0.00212089	0.0420829	0.750856	0	NA	1	0	0	0	0	0	0	0	0	0	0	0	0	0	0	0	0	0	0	0	1	0	netMHCpan-4.1	HLA-B*07:02	46.75	NB	AAVTGHIAK	NA	NA
AAVTPGKKAAATPAKK	16	TRUE	sp|P19338|NUCL_HUMAN	NCL	HUMAN	Nucleolin OS=Homo sapiens OX=9606 GN=NCL PE=1 SV=3	AAVTPGKKAAATPAKK/3	['MSFragger', 'Comet', 'Sage', 'PEAKS']	[0.0001194315060312, 0.0002161461147735, 0.0001325732467188, 0.0001820167455405]	[2.033351525799588, 1.023137460570544, 1.514536146594882, 2.09222492520664]	[3.739449938210962e-05, 0.0020948116454553, 2.8203594648201672e-05, 3.406330198259186e-05]	0.743805	0.0190967	1	4	0.000119432	2.82036e-05	2.09222	0	NA	9	0	0	0	0	0	0	0	0	0	0	0	0	1	0	1	1	0	1	1	2	2	netMHCIIpan-4.3	DRB1_1301	10.11	NB	VTPGKKAAA	0	AAVTPGKKA
AAVVVPSGEEQRYT	14	TRUE	sp|P01889|HLAB_HUMAN;sp|P01893|HLAH_HUMAN;sp|P04439|HLAA_HUMAN;sp|P13747|HLAE_HUMAN;sp|P17693|HLAG_HUMAN	HLA-B;HLA-H;HLA-A;HLA-E;HLA-G	HUMAN	HLA class I histocompatibility antigen, B alpha chain OS=Homo sapiens OX=9606 GN=HLA-B PE=1 SV=3	AAVVVPSGEEQRYT/2	['MSFragger', 'Comet', 'Sage', 'PEAKS']	[0.0001194315060312, 0.0002161461147735, 0.0001325732467188, 0.0001820167455405]	[2.0019907246802173, 0.9550920011966112, 1.44789154350989, 1.9453673016330133]	[4.559899104829297e-05, 0.0035059347065779, 5.145842620067045e-05, 8.194278306675774e-05]	0.875133	0.16929	1	4	0.000119432	4.5599e-05	2.00199	0	NA	10	0	0	0	0	0	0	2	2	2	0	2	2	0	0	0	0	0	0	0	0	0	netMHCIIpan-4.3	DRB1_1301	9.65	NB	VVPSGEEQR	0	AVVVPSGEE
AAVVVPSGEEQRYTC	15	TRUE	sp|P01889|HLAB_HUMAN;sp|P01893|HLAH_HUMAN;sp|P04439|HLAA_HUMAN;sp|P13747|HLAE_HUMAN;sp|P17693|HLAG_HUMAN	HLA-B;HLA-H;HLA-A;HLA-E;HLA-G	HUMAN	HLA class I histocompatibility antigen, B alpha chain OS=Homo sapiens OX=9606 GN=HLA-B PE=1 SV=3	AAVVVPSGEEQRYTC[UNIMOD:Cysteinylation]/2	['MSFragger', 'Comet', 'Sage', 'PEAKS']	[0.0078691559944453, 0.0001797591227754, 0.0003389447520054, 0.000259336099585]	[0.7498766512943942, 1.37901596958945, 0.9555089770108136, 1.835929289918227]	[0.1065759584839548, 0.0001410089832222, 0.0043108701293481, 0.0001574267241963]	0.574152	0.935513	1	4	0.000179759	0.000141009	1.83593	0	NA	4	0	0	0	0	0	0	0	0	0	0	0	0	0	0	0	0	0	0	0	2	2	netMHCIIpan-4.3	DRB1_1301	15.87	NB	VVPSGEEQR	0	AVVVPSGEE
AAVVVPSGEEQRYTCH	16	TRUE	sp|P01889|HLAB_HUMAN;sp|P01893|HLAH_HUMAN;sp|P04439|HLAA_HUMAN;sp|P13747|HLAE_HUMAN;sp|P17693|HLAG_HUMAN	HLA-B;HLA-H;HLA-A;HLA-E;HLA-G	HUMAN	HLA class I histocompatibility antigen, B alpha chain OS=Homo sapiens OX=9606 GN=HLA-B PE=1 SV=3	AAVVVPSGEEQRYTCH/2;AAVVVPSGEEQRYTC[UNIMOD:Cysteinylation]H/3	['MSFragger', 'Comet', 'Sage', 'PEAKS']	[0.0001194315060312, 0.0001797591227754, 0.0001325732467188, 0.000259336099585]	[3.2926582066204086, 1.3283118317782014, 1.856596611137136, 1.8067036917251855]	[1.2973215408691604e-08, 0.0002071553505786, 1.2876605611561608e-06, 0.0001873623119269]	0.887548	0.19173	2	4	0.000119432	1.29732e-08	3.29266	0	NA	20	0	1	0	0	0	0	0	0	0	0	0	0	2	0	2	1	1	3	4	3	3	netMHCIIpan-4.3	DRB1_1301	19.99	NB	VVPSGEEQR	0	AVVVPSGEE
AAVVVPSGQEQRYT	14	TRUE	sp|P10321|HLAC_HUMAN	HLA-C	HUMAN	HLA class I histocompatibility antigen, C alpha chain OS=Homo sapiens OX=9606 GN=HLA-C PE=1 SV=3	AAVVVPSGQEQRYT/2	['MSFragger', 'Comet', 'Sage', 'PEAKS']	[0.0001194315060312, 0.0002161461147735, 0.0001325732467188, 0.0006084205402774]	[1.836938905755253, 1.0122040777579355, 1.2195132202327887, 1.248131470358521]	[0.0001295013719095, 0.0022756201071931, 0.0004037449276779, 0.0049429758106128]	0.752315	0.0206474	1	4	0.000119432	0.000129501	1.83694	0	NA	3	0	0	0	1	0	0	0	1	1	0	0	0	0	0	0	0	0	0	0	0	0	netMHCIIpan-4.3	DRB1_1301	6.91	NB	VVPSGQEQR	0	AVVVPSGQE
AAVVVPSGQEQRYTC	15	TRUE	sp|P10321|HLAC_HUMAN	HLA-C	HUMAN	HLA class I histocompatibility antigen, C alpha chain OS=Homo sapiens OX=9606 GN=HLA-C PE=1 SV=3	AAVVVPSGQEQRYTC/2;AAVVVPSGQEQRYTC[UNIMOD:Cysteinylation]/3;AAVVVPSGQEQRYTC[UNIMOD:Cysteinylation]/2	['MSFragger', 'Comet', 'Sage', 'PEAKS']	[0.0001194315060312, 0.0001797591227754, 0.0001325732467188, 0.0027849185946872]	[1.7313318605151573, 1.3337802167110984, 1.2695484183089316, 0.7522457870351588]	[0.0002524603846294, 0.0001987377858061, 0.0002571477030124, 0.0708643903082194]	0.865764	0.0883938	3	4	0.000119432	0.000198738	1.73133	0	NA	19	0	0	0	0	0	0	0	0	0	1	1	1	1	0	1	2	2	2	3	2	3	netMHCIIpan-4.3	DRB1_1301	11.18	NB	VVPSGQEQR	0	AVVVPSGQE
AAVVVPSGQEQRYTCH	16	TRUE	sp|P10321|HLAC_HUMAN	HLA-C	HUMAN	HLA class I histocompatibility antigen, C alpha chain OS=Homo sapiens OX=9606 GN=HLA-C PE=1 SV=3	AAVVVPSGQEQRYTC[UNIMOD:Cysteinylation]H/3;AAVVVPSGQEQRYTCH/3;AAVVVPSGQEQRYTCH/2	['MSFragger', 'Comet', 'Sage', 'PEAKS']	[0.0001194315060312, 0.0001797591227754, 0.0001325732467188, 0.0001820167455405]	[2.629184780549507, 1.3291366906555897, 1.8694585402860115, 1.9011541863860628]	[8.627203476907754e-07, 0.0002058631655833, 1.146556006254927e-06, 0.0001066963804388]	0.858016	0.00390615	3	4	0.000119432	8.6272e-07	2.62918	0	NA	27	0	1	0	1	0	0	0	0	0	1	1	1	1	0	1	2	2	6	3	4	3	netMHCIIpan-4.3	DRB1_1301	14.16	NB	VVPSGQEQR	0	AVVVPSGQE
AAWGKVGAHAGE	12	FALSE	sp|P69905|HBA_HUMAN	HBA2	HUMAN	Hemoglobin subunit alpha OS=Homo sapiens OX=9606 GN=HBA2 PE=1 SV=2	AAWGKVGAHAGE/2	['MSFragger', 'PEAKS']	[0.0023682133146215, 0.0007142857142857]	[0.9954779632711368, 1.2280375287656982]	[0.0251419898241492, 0.0055336185259911]	0.929442	0.407136	1	2	0.000714286	0.00553362	1.22804	0	NA	3	0	1	1	0	0	1	0	0	0	0	0	0	0	0	0	0	0	0	0	0	0	netMHCpan-4.1	HLA-A*02:01	61.25	NB	AAWGKVAGE	NA	NA
AAWLALRTRYGIRPE	15	TRUE	sp|Q5VST6|AB17B_HUMAN	ABHD17B	HUMAN	Alpha/beta hydrolase domain-containing protein 17B OS=Homo sapiens OX=9606 GN=ABHD17B PE=1 SV=1	AAWLALRTRYGIRPE/3	['Sage', 'PEAKS']	[0.0084388185654008, 0.000259336099585]	[0.5856864382025888, 1.7000947306878584]	[0.094844260766303, 0.0003532301458137]	0.703291	0.396239	1	2	0.000259336	0.00035323	1.70009	0	NA	2	0	0	0	0	0	0	0	0	0	0	0	0	0	0	0	1	1	0	0	0	0	netMHCIIpan-4.3	DRB1_1301	1.05	WB	LALRTRYGI	0	ALRTRYGIR
AAYDIEVNTRRAQAD	15	TRUE	sp|O75955|FLOT1_HUMAN	FLOT1	HUMAN	Flotillin-1 OS=Homo sapiens OX=9606 GN=FLOT1 PE=1 SV=3	AAYDIEVNTRRAQAD/3	['MSFragger', 'PEAKS']	[0.003431536658855, 0.0014439631234033]	[0.9080427397857228, 0.9776456496906012]	[0.0425933267452769, 0.0218524950969578]	0.128387	0.0981182	1	2	0.00144396	0.0218525	0.977646	0	NA	2	0	0	0	0	0	0	0	0	0	0	0	0	0	0	0	1	1	0	0	0	0	netMHCIIpan-4.3	DRB1_1301	0.05	SB	IEVNTRRAQ	1	DIEVNTRRA
AAYDIEVNTRRAQADL	16	TRUE	sp|O75955|FLOT1_HUMAN	FLOT1	HUMAN	Flotillin-1 OS=Homo sapiens OX=9606 GN=FLOT1 PE=1 SV=3	AAYDIEVNTRRAQADL/2;AAYDIEVNTRRAQADL/3	['MSFragger', 'Comet', 'Sage', 'PEAKS']	[0.0001194315060312, 0.0002161461147735, 0.0001325732467188, 0.000259336099585]	[2.276596112235698, 1.0600062997518027, 1.3702587679769476, 1.7371212065139352]	[8.02715895351684e-06, 0.0015843829921503, 0.000103669122315, 0.000283456942171]	0.4777	0.222356	2	4	0.000119432	8.02716e-06	2.2766	0	NA	23	0	0	0	0	1	0	2	1	0	2	2	4	2	0	1	1	2	2	1	1	1	netMHCIIpan-4.3	DRB1_1301	0.07	SB	IEVNTRRAQ	1	DIEVNTRRA
AAYKLVLIRH	10	FALSE	sp|P18669|PGAM1_HUMAN;sp|Q8N0Y7|PGAM4_HUMAN	PGAM1;PGAM4	HUMAN	Phosphoglycerate mutase 1 OS=Homo sapiens OX=9606 GN=PGAM1 PE=1 SV=2	[UNIMOD:Acetylation]-AAYKLVLIRH/3	['MSFragger', 'PEAKS']	[0.0001194315060312, 0.0018726591760299]	[1.8964270398605032, 0.9003546323401744]	[8.890128588905411e-05, 0.0330045189054405]	0.450238	17.4858	1	2	0.000119432	8.89013e-05	1.89643	0	NA	4	0	0	0	0	0	0	1	0	0	3	0	0	0	0	0	0	0	0	0	0	0	netMHCpan-4.1	HLA-C*07:02	16.614	NB	AYKLVLIRH	NA	NA
AAYKLVLIRHG	11	FALSE	sp|P18669|PGAM1_HUMAN;sp|Q8N0Y7|PGAM4_HUMAN	PGAM1;PGAM4	HUMAN	Phosphoglycerate mutase 1 OS=Homo sapiens OX=9606 GN=PGAM1 PE=1 SV=2	[UNIMOD:Acetylation]-AAYKLVLIRHG/3	['MSFragger', 'PEAKS']	[0.0001194315060312, 0.000259336099585]	[1.982927707421619, 1.6586290873606082]	[5.144218928078733e-05, 0.0004518453292802]	0.617396	17.1435	1	2	0.000119432	5.14422e-05	1.98293	0	NA	9	0	0	0	0	0	0	1	0	0	1	0	3	0	4	0	0	0	0	0	0	0	netMHCpan-4.1	HLA-C*07:02	75	NB	AAYKLVLRH	NA	NA
AAYKLVLIRHGE	12	FALSE	sp|P18669|PGAM1_HUMAN;sp|Q8N0Y7|PGAM4_HUMAN	PGAM1;PGAM4	HUMAN	Phosphoglycerate mutase 1 OS=Homo sapiens OX=9606 GN=PGAM1 PE=1 SV=2	[UNIMOD:Acetylation]-AAYKLVLIRHGE/3	['MSFragger', 'PEAKS']	[0.0001194315060312, 0.000259336099585]	[1.729267010791859, 1.822761127914247]	[0.0002557760979512, 0.0001702745772811]	0.555	14.4121	1	2	0.000119432	0.000170275	1.82276	0	NA	6	0	0	0	0	0	0	2	0	0	1	0	2	0	1	0	0	0	0	0	0	0	netMHCpan-4.1	HLA-A*02:01	65	NB	AAYKLVHGE	NA	NA
AAYKLVLIRHGES	13	FALSE	sp|P18669|PGAM1_HUMAN;sp|Q8N0Y7|PGAM4_HUMAN	PGAM1;PGAM4	HUMAN	Phosphoglycerate mutase 1 OS=Homo sapiens OX=9606 GN=PGAM1 PE=1 SV=2	[UNIMOD:Acetylation]-AAYKLVLIRHGES/3	['MSFragger']	[0.0017246074248888]	[1.0551781674916656]	[0.017446448435664]	-0.0391553	14.705	1	1	0.00172461	0.0174464	1.05518	0	NA	1	0	0	0	0	0	0	0	0	0	1	0	0	0	0	0	0	0	0	0	0	0	netMHCIIpan-4.3	DRB5_0105	10.67	NB	YKLVLIRHG	NA	NA
AAYKLVLIRHGESA	14	TRUE	sp|P18669|PGAM1_HUMAN	PGAM1	HUMAN	Phosphoglycerate mutase 1 OS=Homo sapiens OX=9606 GN=PGAM1 PE=1 SV=2	[UNIMOD:Acetylation]-AAYKLVLIRHGESA/3;[UNIMOD:Acetylation]-AAYKLVLIRHGESA/2	['MSFragger', 'PEAKS']	[0.0001194315060312, 0.0001820167455405]	[1.905819278696004, 1.859367561853618]	[8.377464850289478e-05, 0.0001369006845718]	0.725572	12.0905	2	2	0.000119432	8.37746e-05	1.90582	0	NA	13	0	1	0	0	0	0	2	0	0	2	1	2	0	1	0	0	2	1	1	0	0	netMHCIIpan-4.3	DRB5_0105	9.27	NB	YKLVLIRHG	1	VLIRHGESA
ACWIHHKYNSDK	12	FALSE	sp|P07339|CATD_HUMAN	CTSD	HUMAN	Cathepsin D OS=Homo sapiens OX=9606 GN=CTSD PE=1 SV=1	ACWIHHKYNSDK/3	['MSFragger', 'Comet', 'Sage', 'PEAKS']	[0.0001194315060312, 0.0002161461147735, 0.0001325732467188, 0.000259336099585]	[1.5565228872615704, 1.0709337268850163, 1.058902289981842, 1.6013301276028626]	[0.0007611099385727, 0.001458487248346, 0.0017126660962705, 0.0006346605021823]	0.833923	11.7416	1	4	0.000119432	0.000634661	1.60133	0	NA	2	0	0	0	0	0	0	0	0	0	0	0	0	0	0	0	0	0	0	0	1	1	netMHCpan-4.1	HLA-B*07:02	81.667	NB	AHHKYNSDK	NA	NA
ADALSTIRLPHVK	13	FALSE	sp|O95372|LYPA2_HUMAN	LYPLA2	HUMAN	Acyl-protein thioesterase 2 OS=Homo sapiens OX=9606 GN=LYPLA2 PE=1 SV=1	ADALSTIRLPHVK/3	['MSFragger', 'Comet', 'Sage']	[0.006237662850375, 0.0022045855379188, 0.0024993305364634]	[0.8010674275699244, 0.6130124737546838, 0.732915728320904]	[0.0797422512389501, 0.0449951321265499, 0.0296051074276969]	0.524381	4.47231	1	3	0.00220459	0.0296051	0.801067	0	NA	6	0	0	0	0	0	0	0	0	0	0	0	0	0	0	0	1	0	1	2	2	0	netMHCIIpan-4.3	HLA-DQA10103-DQB10603	0.68	SB	LSTIRLPHV	NA	NA
ADDFRLKYENE	11	FALSE	sp|P13645|K1C10_HUMAN;sp|P13646|K1C13_HUMAN;sp|P19012|K1C15_HUMAN;sp|Q2M2I5|K1C24_HUMAN;sp|Q7Z3Y7|K1C28_HUMAN;sp|Q7Z3Y9|K1C26_HUMAN;sp|Q7Z3Z0|K1C25_HUMAN	KRT10;KRT13;KRT15;KRT24;KRT28;KRT26;KRT25	HUMAN	Keratin, type I cytoskeletal 10 OS=Homo sapiens OX=9606 GN=KRT10 PE=1 SV=6	ADDFRLKYENE/3	['MSFragger', 'Comet', 'Sage', 'PEAKS']	[0.0009435742592942, 0.0003177292946409, 0.0015105740181268, 0.000259336099585]	[1.1123459352960865, 0.8014489014728181, 0.7920673298403137, 1.5407388664408324]	[0.0122527838200773, 0.0111686753213608, 0.017975467207711, 0.0009082053730908]	0.426248	2.78369	1	4	0.000259336	0.000908205	1.54074	0	NA	9	0	0	0	0	0	0	1	2	2	0	2	1	0	0	0	0	0	0	1	0	0	netMHCpan-4.1	HLA-A*02:01	90	NB	ADDFRLKYE	NA	NA
ADDFRLKYENEVALRQ	16	TRUE	sp|P13645|K1C10_HUMAN	KRT10	HUMAN	Keratin, type I cytoskeletal 10 OS=Homo sapiens OX=9606 GN=KRT10 PE=1 SV=6	ADDFRLKYENEVALRQ/3	['MSFragger', 'Comet', 'Sage', 'PEAKS']	[0.0006710122699386, 0.0010705596107055, 0.0019225487503433, 0.0001820167455405]	[1.1386176500753984, 0.7144107340973614, 0.7558623162795968, 2.3417109928603166]	[0.0104076238313844, 0.0213912376420104, 0.0244339176413739, 7.65688897407135e-06]	0.593309	1.25209	1	4	0.000182017	7.65689e-06	2.34171	0	NA	3	0	1	0	0	0	0	0	0	0	0	1	1	0	0	0	0	0	0	0	0	0	netMHCIIpan-4.3	HLA-DPA10103-DPB10201	5.52	NB	FRLKYENEV	0	ADDFRLKYE
ADDGKIVIFQSKPEIQ	16	TRUE	sp|Q9BXS4|TMM59_HUMAN	TMEM59	HUMAN	Transmembrane protein 59 OS=Homo sapiens OX=9606 GN=TMEM59 PE=1 SV=1	ADDGKIVIFQSKPEIQ/3;ADDGKIVIFQSKPEIQ/2	['MSFragger', 'Comet', 'Sage', 'PEAKS']	[0.0001194315060312, 0.0001797591227754, 0.0001325732467188, 0.0001820167455405]	[3.7753967166592903, 1.7844627625211853, 1.6219328745702937, 2.7012774812024403]	[6.120327385854804e-10, 6.5065401012500695e-06, 1.0701695610329767e-05, 8.904013803386619e-07]	0.977522	0.000720652	2	4	0.000119432	6.12033e-10	3.7754	0	NA	109	5	3	6	5	5	3	3	4	7	3	4	4	6	4	5	6	5	4	3	10	14	netMHCIIpan-4.3	DRB1_1301	0.3	SB	IVIFQSKPE	1	KIVIFQSKP
ADDGKIVIFQSKPEIQYAPH	20	FALSE	sp|Q9BXS4|TMM59_HUMAN	TMEM59	HUMAN	Transmembrane protein 59 OS=Homo sapiens OX=9606 GN=TMEM59 PE=1 SV=1	ADDGKIVIFQSKPEIQYAPH/3	['MSFragger', 'Comet', 'Sage', 'PEAKS']	[0.0001194315060312, 0.0001797591227754, 0.0001325732467188, 0.0001820167455405]	[3.2993539825077374, 1.3987283439447271, 1.45491870263282, 2.5148712855405337]	[1.2435169048714342e-08, 0.0001214229160017, 4.829702870666759e-05, 2.716668241990376e-06]	0.827973	0.140819	1	4	0.000119432	1.24352e-08	3.29935	0	NA	33	0	1	1	0	0	0	1	1	0	3	4	3	2	1	3	2	3	4	4	0	0	NA	NA	NA	NA	NA	NA	NA
ADDIVNWLKKRT	12	FALSE	sp|P07237|PDIA1_HUMAN	P4HB	HUMAN	Protein disulfide-isomerase OS=Homo sapiens OX=9606 GN=P4HB PE=1 SV=3	ADDIVNWLKKRT/3	['MSFragger', 'Comet', 'Sage']	[0.0005836575875486, 0.0002161461147735, 0.0003389447520054]	[1.2318099222685843, 0.8392531022020766, 0.9567450170086208]	[0.0058216207590362, 0.0084062394480283, 0.0042638232064506]	-0.100953	4.57449	1	3	0.000216146	0.00426382	1.23181	0	NA	1	0	0	0	0	0	0	0	1	0	0	0	0	0	0	0	0	0	0	0	0	0	netMHCpan-4.1	HLA-A*02:01	87.5	NB	AIVNWLKKR	NA	NA
ADDIVNWLKKRTGPA	15	TRUE	sp|P07237|PDIA1_HUMAN	P4HB	HUMAN	Protein disulfide-isomerase OS=Homo sapiens OX=9606 GN=P4HB PE=1 SV=3	ADDIVNWLKKRTGPA/3	['Sage']	[0.0064327009201205]	[0.6209342663226871]	[0.0727031970796132]	-0.0856514	2.26525	1	1	0.0064327	0.0727032	0.620934	0	NA	2	0	1	1	0	0	0	0	0	0	0	0	0	0	0	0	0	0	0	0	0	0	netMHCIIpan-4.3	DRB1_1301	0.09	SB	IVNWLKKRT	1	IVNWLKKRT
ADDLTDPAPAT	11	FALSE	sp|P06576|ATPB_HUMAN	ATP5F1B	HUMAN	ATP synthase subunit beta, mitochondrial OS=Homo sapiens OX=9606 GN=ATP5F1B PE=1 SV=3	ADDLTDPAPAT/2	['MSFragger', 'Sage']	[0.0013785497656465, 0.0083053825267529]	[1.064055859220955, 0.5896068941330472]	[0.0165180995475749, 0.0921253559893728]	0.685755	4.4231	1	2	0.00137855	0.0165181	1.06406	0	NA	2	0	0	0	0	0	0	1	0	1	0	0	0	0	0	0	0	0	0	0	0	0	netMHCpan-4.1	HLA-A*02:01	6.492	NB	ALTDPAPAT	NA	NA
ADEGRLFLAEFQSIPR	16	TRUE	sp|P08575|PTPRC_HUMAN	PTPRC	HUMAN	Receptor-type tyrosine-protein phosphatase C OS=Homo sapiens OX=9606 GN=PTPRC PE=1 SV=3	ADEGRLFLAEFQSIPR/3	['MSFragger', 'Comet', 'Sage', 'PEAKS']	[0.0001194315060312, 0.0001797591227754, 0.0001325732467188, 0.0001820167455405]	[2.793453935235146, 1.3581585075336875, 1.3827757666381468, 2.587769567779462]	[3.0518161822730444e-07, 0.0001651826774217, 9.259882540560664e-05, 1.756231745506492e-06]	0.672975	0.00301704	1	4	0.000119432	3.05182e-07	2.79345	0	NA	3	0	0	0	0	0	0	2	1	0	0	0	0	0	0	0	0	0	0	0	0	0	netMHCIIpan-4.3	HLA-DPA10103-DPB10201	0.2	SB	LFLAEFQSI	0	LAEFQSIPR
ADEIAKAQVARPGGD	15	TRUE	sp|P49773|HINT1_HUMAN	HINT1	HUMAN	Adenosine 5'-monophosphoramidase HINT1 OS=Homo sapiens OX=9606 GN=HINT1 PE=1 SV=2	[UNIMOD:Acetylation]-ADEIAKAQVARPGGD/2	['MSFragger', 'PEAKS']	[0.0001194315060312, 0.0001820167455405]	[2.276794400174541, 2.0326461067107813]	[8.017096309426786e-06, 4.864130688841386e-05]	0.697189	9.29186	1	2	0.000119432	8.0171e-06	2.27679	0	NA	5	0	0	0	0	0	0	1	0	0	2	1	1	0	0	0	0	0	0	0	0	0	netMHCIIpan-4.3	HLA-DQA10301-DQB10603	0.11	SB	IAKAQVARP	0	EIAKAQVAR
ADEIYDCKVEHWG	13	FALSE	sp|P01906|DQA2_HUMAN	HLA-DQA2	HUMAN	HLA class II histocompatibility antigen, DQ alpha 2 chain OS=Homo sapiens OX=9606 GN=HLA-DQA2 PE=1 SV=2	ADEIYDCKVEHWG/3	['MSFragger', 'Comet', 'Sage', 'PEAKS']	[0.0001194315060312, 0.0001797591227754, 0.0001325732467188, 0.0001820167455405]	[2.5919307110173957, 1.518436520100484, 1.6995295113507898, 2.265900980832829]	[1.091997012493214e-06, 4.896482391480319e-05, 5.3131251587400535e-06, 1.2051977173507328e-05]	0.166763	1.4468	1	4	0.000119432	1.092e-06	2.59193	0	NA	9	0	0	0	0	0	0	0	0	0	0	0	0	0	0	0	1	1	1	1	2	3	netMHCIIpan-4.3	HLA-DQA10103-DQB10302	0.03	SB	IYDCKVEHW	NA	NA
ADELHKILLEKKDA	14	TRUE	sp|Q9UKX7|NUP50_HUMAN	NUP50	HUMAN	Nuclear pore complex protein Nup50 OS=Homo sapiens OX=9606 GN=NUP50 PE=1 SV=2	ADELHKILLEKKDA/3	['MSFragger', 'Comet', 'Sage']	[0.0076276463262764, 0.0002161461147735, 0.001746484051843]	[0.7661211790417041, 0.8300784231966731, 0.7630924169955431]	[0.0972900328678261, 0.0090070882376494, 0.0229897248073638]	0.293595	0.763601	1	3	0.000216146	0.00900709	0.830078	0	NA	1	0	0	0	0	0	0	0	0	0	0	0	1	0	0	0	0	0	0	0	0	0	netMHCIIpan-4.3	DRB4_0104	7.39	NB	LHKILLEKK	1	KILLEKKDA
ADGIVSHLKKQAGPA	15	TRUE	sp|P30101|PDIA3_HUMAN	PDIA3	HUMAN	Protein disulfide-isomerase A3 OS=Homo sapiens OX=9606 GN=PDIA3 PE=1 SV=4	ADGIVSHLKKQAGPA/3	['MSFragger', 'Comet', 'Sage', 'PEAKS']	[0.0001194315060312, 0.0001797591227754, 0.0001325732467188, 0.0001820167455405]	[2.545703825059304, 1.4899840265683264, 1.391089421627032, 2.1905564261696804]	[1.462933470482972e-06, 6.076193985373876e-05, 8.590737571358007e-05, 1.8916296351783157e-05]	0.0650657	0.0313324	1	4	0.000119432	1.46293e-06	2.5457	0	NA	24	0	0	0	0	0	0	1	3	1	1	1	2	1	1	2	1	2	2	2	2	2	netMHCIIpan-4.3	DRB1_1301	0.02	SB	IVSHLKKQA	1	IVSHLKKQA
ADGVIVSGVKDVDDFFEHERT	21	FALSE	sp|Q9UNH7|SNX6_HUMAN	SNX6	HUMAN	Sorting nexin-6 OS=Homo sapiens OX=9606 GN=SNX6 PE=1 SV=1	ADGVIVSGVKDVDDFFEHERT/3	['Comet']	[0.005051739590972]	[0.5209852216761652]	[0.0864128680903347]	0.25042	0.227728	1	1	0.00505174	0.0864129	0.520985	0	NA	1	0	0	0	0	0	0	0	1	0	0	0	0	0	0	0	0	0	0	0	0	0	NA	NA	NA	NA	NA	NA	NA
ADGYKLDKQHTFR	13	FALSE	sp|P55884|EIF3B_HUMAN	EIF3B	HUMAN	Eukaryotic translation initiation factor 3 subunit B OS=Homo sapiens OX=9606 GN=EIF3B PE=1 SV=3	ADGYKLDKQHTFR/3	['MSFragger', 'Comet']	[0.0060552943988526, 0.008688906128782]	[0.8093359759425657, 0.4643044030035976]	[0.0760383456791831, 0.1268670406614939]	0.237162	0.565947	1	2	0.00605529	0.0760383	0.809336	0	NA	1	0	0	0	0	0	0	0	0	0	0	0	0	0	0	0	0	0	0	0	1	0	netMHCIIpan-4.3	DRB5_0105	6.16	NB	YKLDKQHTF	NA	NA
ADHSFSDGVPSDSVEAAKNASNTEK	25	FALSE	sp|Q99733|NP1L4_HUMAN	NAP1L4	HUMAN	Nucleosome assembly protein 1-like 4 OS=Homo sapiens OX=9606 GN=NAP1L4 PE=1 SV=1	[UNIMOD:Acetylation]-ADHSFSDGVPSDSVEAAKNASNTEK/3	['MSFragger', 'PEAKS']	[0.0001194315060312, 0.000259336099585]	[3.8146911020423495, 1.849358639098064]	[4.773286340982785e-10, 0.000145318042959]	0.672581	0.453983	1	2	0.000119432	4.77329e-10	3.81469	0	NA	6	0	0	0	0	0	0	0	0	0	0	0	0	0	0	0	0	0	1	2	1	2	NA	NA	NA	NA	NA	NA	NA
ADHSVFERMRKYQMTGVE	18	FALSE	sp|O14672|ADA10_HUMAN	ADAM10	HUMAN	Disintegrin and metalloproteinase domain-containing protein 10 OS=Homo sapiens OX=9606 GN=ADAM10 PE=1 SV=1	ADHSVFERMRKYQMTGVE/3	['MSFragger', 'Comet', 'Sage']	[0.0030669620037485, 0.0014521691777092, 0.0003389447520054]	[0.9313825343047418, 0.6504775768658712, 0.9854940520017538]	[0.0370412915844734, 0.0342647395899428, 0.0033017298414596]	0.345852	1.36103	1	3	0.000338945	0.00330173	0.985494	0	NA	4	0	0	0	0	0	0	0	0	0	0	0	0	1	1	0	0	0	0	1	1	0	netMHCIIpan-4.3	DRB1_1301	5.83	NB	FERMRKYQM	NA	NA
ADILGTDKINSGAHK	15	TRUE	sp|P04114|APOB_HUMAN	APOB	HUMAN	Apolipoprotein B-100 OS=Homo sapiens OX=9606 GN=APOB PE=1 SV=3	ADILGTDKINSGAHK/3	['MSFragger', 'Comet', 'Sage', 'PEAKS']	[0.0001194315060312, 0.0001797591227754, 0.0001325732467188, 0.0001820167455405]	[2.8753909316624813, 1.463809154998571, 1.8069401681400497, 2.020838347895635]	[1.8173778286782137e-07, 7.410949896680291e-05, 2.01560693612874e-06, 5.219880722266488e-05]	0.64307	0.00629022	1	4	0.000119432	1.81738e-07	2.87539	0	NA	9	0	0	0	0	0	0	0	0	0	0	0	0	2	2	0	0	0	1	2	2	0	netMHCIIpan-4.3	DRB4_0104	0.83	SB	LGTDKINSG	0	TDKINSGAH
ADILLETYKRKIADEG	16	TRUE	sp|P08575|PTPRC_HUMAN	PTPRC	HUMAN	Receptor-type tyrosine-protein phosphatase C OS=Homo sapiens OX=9606 GN=PTPRC PE=1 SV=3	ADILLETYKRKIADEG/3	['MSFragger', 'Comet', 'Sage', 'PEAKS']	[0.0001194315060312, 0.0002161461147735, 0.0001325732467188, 0.0006084205402774]	[2.0130443337045865, 1.1086789938764834, 1.422292724208132, 1.250025118894966]	[4.251982919202309e-05, 0.0010956474846027, 6.482832161645178e-05, 0.004890549272451]	0.184796	0.235705	1	4	0.000119432	4.25198e-05	2.01304	0	NA	16	0	0	0	0	0	0	0	1	0	2	1	2	1	1	0	3	1	1	1	1	1	netMHCIIpan-4.3	DRB1_1301	0.1	SB	LETYKRKIA	1	LLETYKRKI
ADILLETYKRKIADEGR	17	FALSE	sp|P08575|PTPRC_HUMAN	PTPRC	HUMAN	Receptor-type tyrosine-protein phosphatase C OS=Homo sapiens OX=9606 GN=PTPRC PE=1 SV=3	ADILLETYKRKIADEGR/3	['MSFragger', 'Comet', 'Sage', 'PEAKS']	[0.0059784774810681, 0.0010705596107055, 0.0003389447520054, 0.000259336099585]	[0.8132092586917947, 0.7150215294010089, 1.0000265827135597, 1.5861470248222629]	[0.0743584909207145, 0.0212945100115196, 0.0029004192477084, 0.000694363679133]	0.469315	1.6997	1	4	0.000259336	0.000694364	1.58615	0	NA	7	0	0	0	0	0	0	0	0	0	0	1	0	1	1	0	0	0	0	1	1	2	netMHCIIpan-4.3	DRB1_1301	0.15	SB	LETYKRKIA	NA	NA
ADIQTERAY	9	FALSE	sp|P62280|RS11_HUMAN	RPS11	HUMAN	Small ribosomal subunit protein uS17 OS=Homo sapiens OX=9606 GN=RPS11 PE=1 SV=3	[UNIMOD:Acetylation]-ADIQTERAY/2	['MSFragger', 'PEAKS']	[0.0005836575875486, 0.0044299124564919]	[1.2586543861508594, 0.6516477163360702]	[0.0049235859799772, 0.1150761934408129]	0.957744	6.58741	1	2	0.000583658	0.00492359	1.25865	0	NA	5	0	3	2	0	0	0	0	0	0	0	0	0	0	0	0	0	0	0	0	0	0	netMHCpan-4.1	HLA-C*07:02	11.053	NB	ADIQTERAY	NA	NA
ADIQTERAYQK	11	FALSE	sp|P62280|RS11_HUMAN	RPS11	HUMAN	Small ribosomal subunit protein uS17 OS=Homo sapiens OX=9606 GN=RPS11 PE=1 SV=3	[UNIMOD:Acetylation]-ADIQTERAYQK/2	['MSFragger', 'PEAKS']	[0.0001194315060312, 0.0001820167455405]	[1.718231417083418, 2.17842248107163]	[0.0002742484863809, 2.034054791250177e-05]	0.589331	1.79593	1	2	0.000119432	2.03405e-05	2.17842	0	NA	7	0	0	0	0	0	0	0	0	0	0	0	0	1	0	0	1	1	1	1	1	1	netMHCpan-4.1	HLA-A*02:01	36.333	NB	AQTERAYQK	NA	NA
ADIQTERAYQKQPTIFQN	18	FALSE	sp|P62280|RS11_HUMAN	RPS11	HUMAN	Small ribosomal subunit protein uS17 OS=Homo sapiens OX=9606 GN=RPS11 PE=1 SV=3	[UNIMOD:Acetylation]-ADIQTERAYQKQPTIFQN/3	['MSFragger', 'PEAKS']	[0.0005836575875486, 0.0007142857142857]	[1.307319849803871, 1.2160560347357507]	[0.0036336690673494, 0.005917505704046]	0.29175	7.07412	1	2	0.000583658	0.00363367	1.30732	0	NA	1	0	0	0	0	0	0	0	0	0	1	0	0	0	0	0	0	0	0	0	0	0	netMHCIIpan-4.3	DRB5_0105	1.49	WB	IQTERAYQK	NA	NA
ADIQTERAYQKQPTIFQNK	19	FALSE	sp|P62280|RS11_HUMAN	RPS11	HUMAN	Small ribosomal subunit protein uS17 OS=Homo sapiens OX=9606 GN=RPS11 PE=1 SV=3	[UNIMOD:Acetylation]-ADIQTERAYQKQPTIFQNK/3	['MSFragger', 'PEAKS']	[0.0001194315060312, 0.0001820167455405]	[3.89181243371044, 2.0759984586254205]	[2.9304531933844124e-10, 3.7534487875454056e-05]	0.768012	6.875	1	2	0.000119432	2.93045e-10	3.89181	0	NA	16	0	0	0	0	0	0	0	0	0	1	1	0	2	1	1	2	0	1	3	2	2	NA	NA	NA	NA	NA	NA	NA
ADIREDDNIAIID	13	FALSE	sp|O43736|ITM2A_HUMAN	ITM2A	HUMAN	Integral membrane protein 2A OS=Homo sapiens OX=9606 GN=ITM2A PE=1 SV=2	ADIREDDNIAIID/2	['MSFragger', 'Sage', 'PEAKS']	[0.0001194315060312, 0.0001325732467188, 0.0036112586298459]	[1.589201339015396, 1.2374198991762886, 0.6906921885469837]	[0.0006193838280128, 0.0003435578106434, 0.0957919734514114]	0.818247	0.39821	1	3	0.000119432	0.000343558	1.5892	0	NA	20	0	0	0	0	0	0	2	1	0	1	1	2	0	0	2	3	3	1	4	0	0	netMHCIIpan-4.3	HLA-DQA10301-DQB10302	6.59	NB	EDDNIAIID	NA	NA
ADIREDDNIAIIDVP	15	TRUE	sp|O43736|ITM2A_HUMAN	ITM2A	HUMAN	Integral membrane protein 2A OS=Homo sapiens OX=9606 GN=ITM2A PE=1 SV=2	ADIREDDNIAIIDVP/2	['MSFragger']	[0.006237662850375]	[0.7941726271262678]	[0.0829568276047711]	0.751364	0.179061	1	1	0.00623766	0.0829568	0.794173	0	NA	1	0	0	0	0	0	0	0	1	0	0	0	0	0	0	0	0	0	0	0	0	0	netMHCIIpan-4.3	HLA-DQA10301-DQB10302	2.35	WB	EDDNIAIID	NA	NA
ADIRFVYTPAMES	13	FALSE	sp|P01033|TIMP1_HUMAN	TIMP1	HUMAN	Metalloproteinase inhibitor 1 OS=Homo sapiens OX=9606 GN=TIMP1 PE=1 SV=1	ADIRFVYTPAM[UNIMOD:Oxidation]ES/2	['MSFragger', 'Comet', 'Sage', 'PEAKS']	[0.0001194315060312, 0.0002161461147735, 0.0001325732467188, 0.0001820167455405]	[1.5506477799998193, 1.1386752853452309, 1.3304548341956548, 2.530961046152317]	[0.0007898207858083, 0.000872807722665, 0.0001484564815851, 2.467295337218998e-06]	0.868227	0.0710522	1	4	0.000119432	2.4673e-06	2.53096	0	NA	3	0	1	0	0	0	0	0	0	1	0	0	0	1	0	0	0	0	0	0	0	0	netMHCIIpan-4.3	HLA-DQA10103-DQB10302	0.52	SB	IRFVYTPAM	NA	NA
ADKFKEINNAHAIL	14	TRUE	sp|Q9H3Z4|DNJC5_HUMAN	DNAJC5	HUMAN	DnaJ homolog subfamily C member 5 OS=Homo sapiens OX=9606 GN=DNAJC5 PE=1 SV=1	ADKFKEINNAHAIL/3	['MSFragger', 'Comet', 'Sage']	[0.0011096726465692, 0.0021208907741251, 0.001746484051843]	[1.076489668259114, 0.6180266759069933, 0.762024014983324]	[0.0152982830272854, 0.0433920073837055, 0.0231979237933517]	-0.103606	0.278444	1	3	0.00110967	0.0152983	1.07649	3	['VERVITIMQNPRQ(3)']	2	0	0	0	0	0	0	0	0	0	0	0	0	0	1	0	0	0	0	0	0	1	netMHCIIpan-4.3	DRB1_0404	0.5	SB	FKEINNAHA	1	KFKEINNAH
ADKIQLINNMLDK	13	FALSE	sp|P00558|PGK1_HUMAN	PGK1	HUMAN	Phosphoglycerate kinase 1 OS=Homo sapiens OX=9606 GN=PGK1 PE=1 SV=3	ADKIQLINNM[UNIMOD:Oxidation]LDK/3;ADKIQLINNM[UNIMOD:Oxidation]LDK/2	['MSFragger', 'Comet', 'Sage', 'PEAKS']	[0.0001194315060312, 0.0001797591227754, 0.0001325732467188, 0.0001820167455405]	[2.500406262802553, 1.4990163887276216, 1.6855403257275696, 2.619711510991305]	[1.948383108303417e-06, 5.673762991066074e-05, 6.028009171059224e-06, 1.450667625404823e-06]	0.961577	0.00892212	2	4	0.000119432	1.45067e-06	2.61971	0	NA	37	0	0	0	1	1	0	4	3	5	5	2	3	1	2	2	1	1	1	2	1	2	netMHCIIpan-4.3	DRB1_0404	0.07	SB	IQLINNMLD	NA	NA
ADKIQLINNMLDKV	14	TRUE	sp|P00558|PGK1_HUMAN	PGK1	HUMAN	Phosphoglycerate kinase 1 OS=Homo sapiens OX=9606 GN=PGK1 PE=1 SV=3	ADKIQLINNM[UNIMOD:Oxidation]LDKV/3	['MSFragger', 'Comet', 'Sage', 'PEAKS']	[0.0001194315060312, 0.0002161461147735, 0.0001325732467188, 0.0001820167455405]	[1.7743754395790725, 1.0571532622255355, 1.1885293561890578, 2.4105489696571154]	[0.0001923301570516, 0.0016190028076427, 0.0005337952462831, 5.071730672926879e-06]	0.893582	0.377268	1	4	0.000119432	5.07173e-06	2.41055	0	NA	3	0	0	0	0	0	0	0	0	0	0	0	0	0	0	0	2	0	0	1	0	0	netMHCIIpan-4.3	DRB1_0404	0.05	SB	IQLINNMLD	1	KIQLINNML
ADKPDMGEIASFDKAK	16	TRUE	sp|P63313|TYB10_HUMAN	TMSB10	HUMAN	Thymosin beta-10 OS=Homo sapiens OX=9606 GN=TMSB10 PE=1 SV=2	[UNIMOD:Acetylation]-ADKPDM[UNIMOD:Oxidation]GEIASFDKAK/3	['MSFragger']	[0.0001194315060312]	[1.693143503095984]	[0.000321352047407]	0.925251	2.52464	1	1	0.000119432	0.000321352	1.69314	0	NA	2	0	0	0	0	0	2	0	0	0	0	0	0	0	0	0	0	0	0	0	0	0	netMHCIIpan-4.3	HLA-DQA10301-DQB10302	0.23	SB	DMGEIASFD	1	EIASFDKAK
ADKPDMGEIASFDKAKLKKTE	21	FALSE	sp|P63313|TYB10_HUMAN	TMSB10	HUMAN	Thymosin beta-10 OS=Homo sapiens OX=9606 GN=TMSB10 PE=1 SV=2	[UNIMOD:Acetylation]-ADKPDM[UNIMOD:Oxidation]GEIASFDKAKLKKTE/3	['MSFragger', 'PEAKS']	[0.0043578358822562, 0.0071406395529338]	[0.8677909799290027, 0.5346502551508969]	[0.0540769046293693, 0.1911769984120345]	0.608997	1.44052	1	2	0.00435784	0.0540769	0.867791	0	NA	3	0	0	0	0	0	0	0	1	0	0	1	0	0	0	0	0	0	0	0	0	1	NA	NA	NA	NA	NA	NA	NA
ADKRIKVAKPVVEMD	15	TRUE	sp|P48735|IDHP_HUMAN	IDH2	HUMAN	Isocitrate dehydrogenase [NADP], mitochondrial OS=Homo sapiens OX=9606 GN=IDH2 PE=1 SV=2	ADKRIKVAKPVVEMD/3	['MSFragger', 'Comet', 'Sage', 'PEAKS']	[0.0001194315060312, 0.0001797591227754, 0.0001325732467188, 0.0001820167455405]	[2.3515650530970738, 1.7550712525491774, 1.479045406060174, 2.211974578330213]	[4.9957007443502935e-06, 8.131921844781822e-06, 3.884888295538997e-05, 1.6641219065833252e-05]	-0.00958148	1.13901	1	4	0.000119432	4.9957e-06	2.35157	0	NA	6	0	0	0	0	0	0	0	0	0	1	0	1	1	1	1	1	0	0	0	0	0	netMHCIIpan-4.3	HLA-DQA10103-DQB10302	0.3	SB	IKVAKPVVE	NA	NA
ADKRIKVAKPVVEMDGD	17	FALSE	sp|P48735|IDHP_HUMAN	IDH2	HUMAN	Isocitrate dehydrogenase [NADP], mitochondrial OS=Homo sapiens OX=9606 GN=IDH2 PE=1 SV=2	ADKRIKVAKPVVEMDGD/3	['MSFragger', 'Comet', 'Sage']	[0.0005836575875486, 0.0001797591227754, 0.0007259904584111]	[1.17705153604118, 1.659045673430983, 0.888884188224954]	[0.0081922205501153, 1.6849630139642476e-05, 0.0077641617959694]	0.0909623	1.92693	1	3	0.000179759	1.68496e-05	1.65905	0	NA	2	0	0	0	0	0	0	0	0	0	0	0	1	0	1	0	0	0	0	0	0	0	netMHCIIpan-4.3	HLA-DQA10103-DQB10302	0.66	SB	IKVAKPVVE	NA	NA
ADKVVEEIRRRGGKA	15	TRUE	sp|P51659|DHB4_HUMAN	HSD17B4	HUMAN	Peroxisomal multifunctional enzyme type 2 OS=Homo sapiens OX=9606 GN=HSD17B4 PE=1 SV=3	ADKVVEEIRRRGGKA/3	['MSFragger', 'Comet', 'Sage', 'PEAKS']	[0.0005836575875486, 0.0002161461147735, 0.0001325732467188, 0.0001820167455405]	[1.295056856601423, 0.8513224825137728, 1.1863323928017695, 2.0480154267747723]	[0.0039227913451308, 0.0076758989987404, 0.0005444664835522, 4.437097982968022e-05]	0.423833	0.329215	1	4	0.000132573	4.4371e-05	2.04802	0	NA	9	0	0	0	0	0	0	0	0	0	1	0	1	1	1	0	1	1	1	1	1	0	netMHCIIpan-4.3	DRB1_1301	0.32	SB	VVEEIRRRG	1	VVEEIRRRG
ADLAKYICENQDSIS	15	TRUE	sp|P02768|ALBU_HUMAN	ALB	HUMAN	Albumin OS=Homo sapiens OX=9606 GN=ALB PE=1 SV=2	ADLAKYIC[UNIMOD:Cysteinylation]ENQDSIS/3;ADLAKYIC[UNIMOD:Cysteinylation]ENQDSIS/2	['MSFragger', 'Comet', 'Sage', 'PEAKS']	[0.0005836575875486, 0.0002161461147735, 0.0016922064491868, 0.000259336099585]	[1.17368402330526, 1.1542664872135473, 0.7826048623780969, 1.764562324980517]	[0.0083660097056503, 0.0007755013587071, 0.0194855729116652, 0.0002407739167058]	0.965262	2.919	2	4	0.000216146	0.000240774	1.76456	0	NA	19	0	0	0	0	0	0	2	2	2	3	4	1	1	0	1	0	0	1	1	1	0	netMHCIIpan-4.3	HLA-DQA10301-DQB10302	30.03	NB	AKYICENQD	0	ICENQDSIS
ADLAKYICENQDSISS	16	TRUE	sp|P02768|ALBU_HUMAN	ALB	HUMAN	Albumin OS=Homo sapiens OX=9606 GN=ALB PE=1 SV=2	ADLAKYIC[UNIMOD:Cysteinylation]ENQDSISS/3;ADLAKYIC[UNIMOD:Cysteinylation]ENQDSISS/2	['MSFragger', 'Comet', 'Sage', 'PEAKS']	[0.0017246074248888, 0.0002161461147735, 0.0001325732467188, 0.0003837298541826]	[1.0485785511036094, 1.0319264261039964, 1.107346877403386, 1.3898904315077498]	[0.018169226927169, 0.0019599182014526, 0.0011085086656655, 0.0021985691054531]	0.954778	2.22199	2	4	0.000132573	0.00110851	1.38989	0	NA	43	0	1	0	1	1	0	6	1	1	4	4	3	3	1	2	4	2	1	2	3	3	netMHCIIpan-4.3	DRB1_0404	25.02	NB	ICENQDSIS	0	ICENQDSIS
ADLAKYICENQDSISSK	17	FALSE	sp|P02768|ALBU_HUMAN	ALB	HUMAN	Albumin OS=Homo sapiens OX=9606 GN=ALB PE=1 SV=2	ADLAKYICENQDSISSK/2;ADLAKYICENQDSISSK/3;ADLAKYIC[UNIMOD:Cysteinylation]ENQDSISSK/3	['MSFragger', 'Comet', 'Sage', 'PEAKS']	[0.0001194315060312, 0.0001797591227754, 0.0001325732467188, 0.0001820167455405]	[3.4878794691634725, 2.175692656168984, 1.531162843413575, 2.5432240394965904]	[3.7730961178416085e-09, 3.341312010529392e-07, 2.4274515766424288e-05, 2.2927197239174927e-06]	0.823978	2.02557	3	4	0.000119432	3.7731e-09	3.48788	0	NA	60	0	1	1	1	0	0	1	1	1	5	5	4	6	3	4	5	5	4	4	5	4	netMHCIIpan-4.3	DRB1_0404	15.6	NB	ICENQDSIS	NA	NA
ADLGKSARDVFTK	13	FALSE	sp|P21796|VDAC1_HUMAN	VDAC1	HUMAN	Non-selective voltage-gated ion channel VDAC1 OS=Homo sapiens OX=9606 GN=VDAC1 PE=1 SV=2	ADLGKSARDVFTK/3	['MSFragger', 'Comet', 'Sage']	[0.0001194315060312, 0.0002161461147735, 0.0026745119015779]	[1.4520572924541209, 1.138520720979779, 0.726462943756051]	[0.0014686681072992, 0.0008738310627695, 0.0312345918810841]	0.00782806	2.24585	1	3	0.000119432	0.000873831	1.45206	0	NA	1	0	0	0	0	0	0	0	0	0	0	0	0	1	0	0	0	0	0	0	0	0	netMHCIIpan-4.3	HLA-DQA10103-DQB10603	1.3	WB	GKSARDVFT	NA	NA
ADLGKSARDVFTKG	14	TRUE	sp|P21796|VDAC1_HUMAN	VDAC1	HUMAN	Non-selective voltage-gated ion channel VDAC1 OS=Homo sapiens OX=9606 GN=VDAC1 PE=1 SV=2	ADLGKSARDVFTKG/3	['MSFragger', 'Comet', 'Sage', 'PEAKS']	[0.0001194315060312, 0.0001797591227754, 0.0004440990340846, 0.000259336099585]	[2.1060565173056225, 1.2192611641384203, 0.9286844396919466, 1.7880178209461777]	[2.3609106058833005e-05, 0.0004737339374028, 0.005467469635326, 0.0002094082947488]	0.20198	2.26427	1	4	0.000119432	2.36091e-05	2.10606	0	NA	19	0	0	0	0	0	0	2	0	1	1	1	1	1	1	1	2	1	1	1	3	2	netMHCIIpan-4.3	HLA-DQA10103-DQB10603	0.8	SB	GKSARDVFT	0	SARDVFTKG
ADLGKSARDVFTKGYG	16	TRUE	sp|P21796|VDAC1_HUMAN	VDAC1	HUMAN	Non-selective voltage-gated ion channel VDAC1 OS=Homo sapiens OX=9606 GN=VDAC1 PE=1 SV=2	ADLGKSARDVFTKGYG/3	['Comet', 'Sage']	[0.0006143135046585, 0.001746484051843]	[0.7623745676965638, 0.7775996223326643]	[0.0149653350687865, 0.0203325344120622]	0.269627	4.1748	1	2	0.000614314	0.0149653	0.7776	0	NA	5	0	0	0	0	0	0	1	0	0	0	1	0	0	0	1	0	0	0	0	0	2	netMHCIIpan-4.3	HLA-DQA10103-DQB10603	1.59	WB	GKSARDVFT	0	SARDVFTKG
ADLQKQVTDLEAER	14	TRUE	Q15025|TNIP1_HUMAN	TNIP1	HUMAN	TNFAIP3-interacting protein 1 OS=Homo sapiens OX=9606 GN=TNIP1 PE=1 SV=2	ADLQKQVTDLEAER/2	['PEAKS']	[0.000259336099585]	[1.4817219084860684]	[0.001285831642695]	0.830448	0.363473	1	1	0.000259336	0.00128583	1.48172	0	NA	2	0	0	0	0	0	0	0	0	0	0	1	0	0	0	1	0	0	0	0	0	0	netMHCIIpan-4.3	HLA-DQA10103-DQB10603	0.07	SB	QKQVTDLEA	0	QVTDLEAER
ADLQKQVTDLEAERE	15	TRUE	sp|Q15025|TNIP1_HUMAN	TNIP1	HUMAN	TNFAIP3-interacting protein 1 OS=Homo sapiens OX=9606 GN=TNIP1 PE=1 SV=2	ADLQKQVTDLEAERE/3;ADLQKQVTDLEAERE/2	['MSFragger', 'Comet', 'Sage', 'PEAKS']	[0.0001194315060312, 0.0002161461147735, 0.0001325732467188, 0.0001820167455405]	[3.081751025090116, 0.9758894049880336, 1.157152144166947, 2.1292765277195387]	[4.9259815244735535e-08, 0.0029955370457413, 0.0007081346611137, 2.72924765706788e-05]	0.877374	2.14424	2	4	0.000119432	4.92598e-08	3.08175	0	NA	7	0	0	0	0	0	0	1	1	0	3	2	0	0	0	0	0	0	0	0	0	0	netMHCIIpan-4.3	HLA-DQA10103-DQB10603	0.07	SB	QKQVTDLEA	0	QVTDLEAER
ADLQKQVTDLEAEREQ	16	TRUE	sp|Q15025|TNIP1_HUMAN	TNIP1	HUMAN	TNFAIP3-interacting protein 1 OS=Homo sapiens OX=9606 GN=TNIP1 PE=1 SV=2	ADLQKQVTDLEAEREQ/3;ADLQKQVTDLEAEREQ/2	['MSFragger', 'Comet', 'Sage', 'PEAKS']	[0.0001194315060312, 0.0001797591227754, 0.0001325732467188, 0.0001820167455405]	[3.3417831231722106, 1.5139039224962725, 1.452572842153505, 2.6802781058571634]	[9.507845586241068e-09, 5.06778968997524e-05, 4.933018412246294e-05, 1.0096275845643469e-06]	0.88822	0.476202	2	4	0.000119432	9.50785e-09	3.34178	0	NA	9	0	0	0	0	0	0	1	0	0	3	0	3	2	0	0	0	0	0	0	0	0	netMHCIIpan-4.3	HLA-DQA10103-DQB10603	0.08	SB	QKQVTDLEA	0	QVTDLEAER
ADLTKMTPKQRIDLL	15	TRUE	sp|Q14118|DAG1_HUMAN	DAG1	HUMAN	Dystroglycan 1 OS=Homo sapiens OX=9606 GN=DAG1 PE=1 SV=2	ADLTKMTPKQRIDLL/3	['MSFragger', 'Comet', 'Sage']	[0.003431536658855, 0.0013777900248002, 0.001746484051843]	[0.90592001997948, 0.6853486312119035, 0.7695665381861552]	[0.0431359479707766, 0.0265225210306995, 0.0217655261041293]	0.356588	0.0903079	1	3	0.00137779	0.0217655	0.90592	0	NA	4	0	0	0	0	0	0	0	0	0	1	0	0	2	1	0	0	0	0	0	0	0	netMHCIIpan-4.3	DRB5_0105	1.75	WB	LTKMTPKQR	1	KMTPKQRID
ADLVICKTRRNSVF	14	TRUE	sp|P05023|AT1A1_HUMAN	ATP1A1	HUMAN	Sodium/potassium-transporting ATPase subunit alpha-1 OS=Homo sapiens OX=9606 GN=ATP1A1 PE=1 SV=1	ADLVICKTRRNSVF/3	['MSFragger', 'Comet', 'Sage', 'PEAKS']	[0.0010224948875255, 0.004087761741887, 0.0019225487503433, 0.000259336099585]	[1.0808931716588035, 0.5506834403445, 0.753945704688259, 1.5374608289368927]	[0.0148877091207502, 0.0702310155802509, 0.0248309028007973, 0.0009259536250427]	0.513044	1.70595	1	4	0.000259336	0.000925954	1.53746	0	NA	7	0	0	0	0	0	0	0	0	0	0	0	0	0	0	0	1	1	0	2	2	1	netMHCIIpan-4.3	DRB1_1301	6.53	NB	VICKTRRNS	1	DLVICKTRR
ADLVICKTRRNSVFQ	15	TRUE	sp|P05023|AT1A1_HUMAN	ATP1A1	HUMAN	Sodium/potassium-transporting ATPase subunit alpha-1 OS=Homo sapiens OX=9606 GN=ATP1A1 PE=1 SV=1	ADLVICKTRRNSVFQ/3;ADLVIC[UNIMOD:Cysteinylation]KTRRNSVFQ/3	['MSFragger', 'Comet', 'Sage', 'PEAKS']	[0.0001194315060312, 0.0001797591227754, 0.0001325732467188, 0.0001820167455405]	[1.5421554892184517, 1.2246104494876346, 1.0436940688257106, 2.3230543923414286]	[0.0008332379835378, 0.0004548989679748, 0.0019627925249602, 8.561227206995556e-06]	0.392453	0.000699861	2	4	0.000119432	8.56123e-06	2.32305	0	NA	21	0	0	0	0	0	0	0	0	0	1	2	1	1	2	1	1	2	2	1	3	4	netMHCIIpan-4.3	DRB1_1301	4.8	WB	VICKTRRNS	1	DLVICKTRR
ADNAIIIYQTHKRVWPA	17	FALSE	sp|Q9Y5P4|CERT_HUMAN	CERT1	HUMAN	Ceramide transfer protein OS=Homo sapiens OX=9606 GN=CERT1 PE=1 SV=1	ADNAIIIYQTHKRVWPA/3	['MSFragger', 'Comet', 'Sage', 'PEAKS']	[0.0001194315060312, 0.0001797591227754, 0.0001325732467188, 0.0001820167455405]	[2.351085314410438, 1.6800762343697089, 1.381386164235422, 2.2224492676855965]	[5.0108849135743895e-06, 1.4364692890697827e-05, 9.376705025867453e-05, 1.5630317259135004e-05]	0.248382	0.774251	1	4	0.000119432	5.01088e-06	2.35109	0	NA	15	0	0	0	0	0	0	0	0	0	1	2	1	1	2	1	2	1	1	1	1	1	netMHCIIpan-4.3	DRB1_1301	0.03	SB	IIIYQTHKR	NA	NA
ADPIIYVLATDHSRQ	15	TRUE	sp|Q9UNW8|GP132_HUMAN	GPR132	HUMAN	Probable G-protein coupled receptor 132 OS=Homo sapiens OX=9606 GN=GPR132 PE=1 SV=1	ADPIIYVLATDHSRQ/2	['Comet']	[0.0010705596107055]	[0.7232205578351967]	[0.0200366837997412]	0.645294	2.49543	1	1	0.00107056	0.0200367	0.723221	0	NA	1	0	0	0	0	0	0	0	1	0	0	0	0	0	0	0	0	0	0	0	0	0	netMHCIIpan-4.3	DRB4_0104	0.03	SB	IYVLATDHS	0	VLATDHSRQ
ADPILISLKHGYIPGKN	17	FALSE	sp|Q9ULV4|COR1C_HUMAN	CORO1C	HUMAN	Coronin-1C OS=Homo sapiens OX=9606 GN=CORO1C PE=1 SV=1	ADPILISLKHGYIPGKN/3	['MSFragger', 'Comet', 'Sage']	[0.0017246074248888, 0.0002161461147735, 0.0001325732467188]	[1.0538685407140924, 1.012089671230893, 1.0470807638554789]	[0.0175876197221549, 0.0022775921633907, 0.0019041289291498]	0.517932	1.26151	1	3	0.000132573	0.00190413	1.05387	0	NA	5	0	0	0	0	0	0	0	0	0	1	4	0	0	0	0	0	0	0	0	0	0	netMHCIIpan-4.3	DRB1_1301	0.26	SB	ILISLKHGY	NA	NA
ADPMKARVVLKYRHSDG	17	FALSE	sp|P49458|SRP09_HUMAN	SRP9	HUMAN	Signal recognition particle 9 kDa protein OS=Homo sapiens OX=9606 GN=SRP9 PE=1 SV=2	ADPMKARVVLKYRHSDG/3	['MSFragger', 'Comet', 'Sage']	[0.0005836575875486, 0.0002161461147735, 0.0001325732467188]	[1.2047354923223073, 1.0644199346159713, 1.0604335836442]	[0.0068930985909334, 0.0015322769733194, 0.0016893062380875]	0.297793	1.90151	1	3	0.000132573	0.00153228	1.20474	0	NA	4	0	0	0	0	0	0	0	0	0	0	0	0	0	0	0	0	0	1	1	1	1	netMHCIIpan-4.3	DRB1_1301	1.73	WB	VVLKYRHSD	NA	NA
ADPPKTHVTHHPISDHE	17	FALSE	sp|P01889|HLAB_HUMAN	HLA-B	HUMAN	HLA class I histocompatibility antigen, B alpha chain OS=Homo sapiens OX=9606 GN=HLA-B PE=1 SV=3	ADPPKTHVTHHPISDHE/3	['MSFragger', 'Comet', 'Sage']	[0.00570647805819, 0.0051194539249146, 0.0005441288497116]	[0.8287888380453277, 0.520326867815536, 0.9231877261577384]	[0.0679431546150441, 0.0868072407126781, 0.0057396533293125]	0.929429	0.438441	1	3	0.000544129	0.00573965	0.923188	0	NA	2	0	0	0	0	0	0	0	0	0	0	0	0	1	0	0	0	1	0	0	0	0	netMHCIIpan-4.3	HLA-DQA10103-DQB10302	3.01	WB	HVTHHPISD	NA	NA
ADPPKTHVTHHPISDHEA	18	FALSE	P01889|HLAB_HUMAN	HLA-B	HUMAN	HLA class I histocompatibility antigen, B alpha chain OS=Homo sapiens OX=9606 GN=HLA-B PE=1 SV=3	ADPPKTHVTHHPISDHEA/3	['PEAKS']	[0.0042319085907744]	[0.6669831186856838]	[0.1071644709139924]	0.791127	0.0958266	1	1	0.00423191	0.107164	0.666983	0	NA	1	0	0	0	0	0	0	0	0	0	0	0	0	0	0	0	0	0	0	1	0	0	netMHCIIpan-4.3	HLA-DQA10103-DQB10603	1.77	WB	HHPISDHEA	NA	NA
ADQILLRGAQLRNTQ	15	TRUE	sp|Q9Y2Q0|AT8A1_HUMAN	ATP8A1	HUMAN	Phospholipid-transporting ATPase IA OS=Homo sapiens OX=9606 GN=ATP8A1 PE=1 SV=1	ADQILLRGAQLRNTQ/3	['MSFragger', 'Sage']	[0.0011981566820276, 0.0077145612343297]	[1.0727222795487308, 0.5979207810733562]	[0.0156582988764758, 0.0865790389664147]	-0.0327024	0.409006	1	2	0.00119816	0.0156583	1.07272	0	NA	2	0	0	0	0	0	0	0	0	0	0	0	0	0	0	0	0	1	1	0	0	0	netMHCIIpan-4.3	DRB1_1301	0.36	SB	ILLRGAQLR	NA	NA
ADRSGMENSASVEQ	14	TRUE	P20393|NR1D1_HUMAN	NR1D1	HUMAN	Nuclear receptor subfamily 1 group D member 1 OS=Homo sapiens OX=9606 GN=NR1D1 PE=1 SV=1	ADRSGM[UNIMOD:Oxidation]ENSASVEQ/3	['PEAKS']	[0.0053503986571548]	[0.6233932469120275]	[0.1308419796121642]	0.464964	0.103144	1	1	0.0053504	0.130842	0.623393	0	NA	1	0	0	0	0	0	0	0	0	0	0	0	0	0	0	0	0	0	0	1	0	0	netMHCIIpan-4.3	HLA-DQA10301-DQB10302	22.46	NB	GMENSASVE	0	MENSASVEQ
ADSEIKFAKTLEEAPSAPP	19	FALSE	sp|Q9Y6N7|ROBO1_HUMAN	ROBO1	HUMAN	Roundabout homolog 1 OS=Homo sapiens OX=9606 GN=ROBO1 PE=1 SV=1	ADSEIKFAKTLEEAPSAPP/3	['MSFragger', 'Comet', 'Sage', 'PEAKS']	[0.0006710122699386, 0.0061531085184593, 0.0019225487503433, 0.0009189065012634]	[1.1507733932200572, 0.4982553074871282, 0.754677096715338, 1.1424229956523375]	[0.0096494293549592, 0.1010031279797185, 0.0246786969799634, 0.0089053332267812]	0.451135	0.0458449	1	4	0.000671012	0.00890533	1.15077	0	NA	11	0	0	0	0	0	0	0	0	0	0	0	0	0	0	0	2	4	2	1	2	0	NA	NA	NA	NA	NA	NA	NA
ADSEIKFAKTLEEAPSAPPQ	20	FALSE	sp|Q9Y6N7|ROBO1_HUMAN	ROBO1	HUMAN	Roundabout homolog 1 OS=Homo sapiens OX=9606 GN=ROBO1 PE=1 SV=1	ADSEIKFAKTLEEAPSAPPQ/3	['MSFragger', 'Comet', 'Sage']	[0.0001194315060312, 0.0002161461147735, 0.0003389447520054]	[1.8314296119045084, 1.0668115717531947, 0.9952763351420542]	[0.0001340918511833, 0.0015047605409038, 0.0030259860417088]	0.681011	0.569746	1	3	0.000119432	0.000134092	1.83143	0	NA	3	0	0	0	0	0	0	0	0	0	0	0	0	0	0	0	0	0	0	0	1	2	NA	NA	NA	NA	NA	NA	NA
ADSLYVEKIDVGEAEPR	17	FALSE	sp|P54577|SYYC_HUMAN	YARS1	HUMAN	Tyrosine--tRNA ligase, cytoplasmic OS=Homo sapiens OX=9606 GN=YARS1 PE=1 SV=4	ADSLYVEKIDVGEAEPR/3	['MSFragger', 'Comet', 'Sage', 'PEAKS']	[0.0001194315060312, 0.0001797591227754, 0.0001325732467188, 0.0001820167455405]	[3.8256031041773375, 1.7933935588646903, 1.748886459255642, 2.3218258336968987]	[4.4548995551119517e-10, 6.08028181040046e-06, 3.403449593477132e-06, 8.62439634680733e-06]	0.544142	0.216022	1	4	0.000119432	4.4549e-10	3.8256	0	NA	4	0	0	0	0	0	0	0	1	0	0	1	0	0	0	0	2	0	0	0	0	0	netMHCIIpan-4.3	DRB4_0104	0.01	SB	LYVEKIDVG	NA	NA
ADTAAQITQRKLEAAR	16	TRUE	sp|P10321|HLAC_HUMAN	HLA-C	HUMAN	HLA class I histocompatibility antigen, C alpha chain OS=Homo sapiens OX=9606 GN=HLA-C PE=1 SV=3	ADTAAQITQRKLEAAR/3	['MSFragger', 'Comet', 'Sage', 'PEAKS']	[0.0001194315060312, 0.0001797591227754, 0.0001325732467188, 0.0001820167455405]	[2.44754166076502, 1.548457026096861, 1.495601485276334, 2.186926948908572]	[2.7221587259364386e-06, 3.899149187661165e-05, 3.345815997114084e-05, 1.9331535476574823e-05]	0.24523	1.98711	1	4	0.000119432	2.72216e-06	2.44754	0	NA	9	0	0	0	0	0	0	0	0	0	0	0	0	0	0	0	0	3	2	2	2	0	netMHCIIpan-4.3	DRB4_0104	7.52	NB	ITQRKLEAA	0	AQITQRKLE
ADTLAFEMKRLEEK	14	TRUE	sp|Q9UJC3|HOOK1_HUMAN	HOOK1	HUMAN	Protein Hook homolog 1 OS=Homo sapiens OX=9606 GN=HOOK1 PE=1 SV=2	ADTLAFEMKRLEEK/3	['MSFragger']	[0.0066813394120421]	[0.7857667117984104]	[0.0870361708882031]	0.51189	3.22995	1	1	0.00668134	0.0870362	0.785767	0	NA	1	0	0	0	0	0	0	0	0	0	0	0	0	0	0	0	0	0	0	0	1	0	netMHCIIpan-4.3	DRB1_1301	4.07	WB	LAFEMKRLE	1	TLAFEMKRL
ADTTENQSGVSFDK	14	TRUE	sp|P05023|AT1A1_HUMAN	ATP1A1	HUMAN	Sodium/potassium-transporting ATPase subunit alpha-1 OS=Homo sapiens OX=9606 GN=ATP1A1 PE=1 SV=1	ADTTENQSGVSFDK/2	['MSFragger', 'Comet', 'Sage']	[0.006758880855077, 0.0085142946414622, 0.0013551447100958]	[0.7854222047341411, 0.471616522649062, 0.8121289444030205]	[0.0872071952648439, 0.1208547394177669, 0.015135596666415]	0.439968	0.999438	1	3	0.00135514	0.0151356	0.812129	0	NA	2	0	0	0	0	0	0	0	0	0	0	0	0	1	0	1	0	0	0	0	0	0	netMHCIIpan-4.3	HLA-DQA10301-DQB10302	0.28	SB	ENQSGVSFD	0	TTENQSGVS
ADVAFHFNPRFKRA	14	TRUE	sp|O00214|LEG8_HUMAN	LGALS8	HUMAN	Galectin-8 OS=Homo sapiens OX=9606 GN=LGALS8 PE=1 SV=4	ADVAFHFNPRFKRA/3	['MSFragger', 'Comet', 'Sage']	[0.0005836575875486, 0.0049946778023417, 0.0007259904584111]	[1.2524036645451866, 0.5285932054121922, 0.8956846000857674]	[0.0051194738628807, 0.0819718022011957, 0.0073139454162356]	0.516123	0.512482	1	3	0.000583658	0.00511947	1.2524	0	NA	3	0	0	0	0	0	0	0	0	0	0	0	0	2	0	0	0	0	0	1	0	0	netMHCIIpan-4.3	DRB1_1301	0.85	SB	FHFNPRFKR	1	AFHFNPRFK
ADVAFHFNPRFKRAG	15	TRUE	sp|O00214|LEG8_HUMAN	LGALS8	HUMAN	Galectin-8 OS=Homo sapiens OX=9606 GN=LGALS8 PE=1 SV=4	ADVAFHFNPRFKRAG/3	['Comet']	[0.0013777900248002]	[0.6760962287275257]	[0.0283936551055348]	0.236791	1.25859	1	1	0.00137779	0.0283937	0.676096	0	NA	4	0	0	0	0	0	0	0	0	0	0	0	0	0	0	0	0	0	2	1	1	0	netMHCIIpan-4.3	DRB1_1301	0.58	SB	FHFNPRFKR	1	AFHFNPRFK
ADVVVGKDKGGEQR	14	TRUE	sp|Q9NRG0|CHRC1_HUMAN	CHRAC1	HUMAN	Chromatin accessibility complex protein 1 OS=Homo sapiens OX=9606 GN=CHRAC1 PE=1 SV=1	[UNIMOD:Acetylation]-ADVVVGKDKGGEQR/3	['MSFragger']	[0.0001194315060312]	[3.061007089277076]	[5.616742890563652e-08]	0.272031	1.97978	1	1	0.000119432	5.61674e-08	3.06101	0	NA	2	0	0	0	0	0	0	0	0	0	0	0	0	0	0	0	0	0	0	0	1	1	netMHCIIpan-4.3	DRB1_1301	3.34	WB	VVGKDKGGE	1	VVVGKDKGG
ADVVVVHGRRTAIC	14	TRUE	sp|P09110|THIK_HUMAN	ACAA1	HUMAN	3-ketoacyl-CoA thiolase, peroxisomal OS=Homo sapiens OX=9606 GN=ACAA1 PE=1 SV=2	ADVVVVHGRRTAIC/3	['MSFragger', 'Comet', 'Sage']	[0.0023033309709425, 0.0003177292946409, 0.0009832841691248]	[0.9996372964955346, 0.7929010792350409, 0.8287255165507326]	[0.0245133037695187, 0.0119082041438463, 0.0131169656155551]	-0.0189061	0.952222	1	3	0.000317729	0.0119082	0.999637	0	NA	1	0	0	0	0	0	0	0	0	0	0	0	0	0	0	0	0	0	0	1	0	0	netMHCIIpan-4.3	DRB1_1301	0.19	SB	VVVHGRRTA	1	VVVVHGRRT
ADVVVVRGKIRLYSPS	16	TRUE	sp|Q86VY9|T200A_HUMAN	TMEM200A	HUMAN	Transmembrane protein 200A OS=Homo sapiens OX=9606 GN=TMEM200A PE=1 SV=1	ADVVVVRGKIRLYSPS/3	['MSFragger', 'Comet', 'Sage', 'PEAKS']	[0.0005836575875486, 0.0002161461147735, 0.0009832841691248, 0.000259336099585]	[1.174114921591359, 1.0644663897283595, 0.8361933838171552, 1.4446730007425606]	[0.0083435694616225, 0.0015317377390664, 0.0122957947636455, 0.0015978377244838]	-0.183877	1.87647	1	4	0.000216146	0.00153174	1.44467	0	NA	5	0	0	0	0	0	0	0	0	0	0	2	0	0	0	1	0	0	1	0	0	1	netMHCIIpan-4.3	DRB1_1301	0.34	SB	VVVRGKIRL	1	VVVVRGKIR
ADYEKHKVYACEVTHQ	16	TRUE	sp|P01834|IGKC_HUMAN	IGKC	HUMAN	Immunoglobulin kappa constant OS=Homo sapiens OX=9606 GN=IGKC PE=1 SV=2	ADYEKHKVYACEVTHQ/3	['MSFragger', 'Comet', 'Sage']	[0.0010224948875255, 0.0001797591227754, 0.0007259904584111]	[1.0865349069172787, 1.413970869839127, 0.8962167214085501]	[0.0143773820391261, 0.0001081634834782, 0.0072798130610108]	0.192889	0.00905907	1	3	0.000179759	0.000108163	1.41397	0	NA	2	0	0	0	0	0	0	0	0	0	0	0	0	0	0	0	0	0	0	1	1	0	netMHCIIpan-4.3	HLA-DQA10301-DQB10603	1.1	WB	VYACEVTHQ	1	DYEKHKVYA
ADYEKHKVYACEVTHQG	17	FALSE	sp|P01834|IGKC_HUMAN	IGKC	HUMAN	Immunoglobulin kappa constant OS=Homo sapiens OX=9606 GN=IGKC PE=1 SV=2	ADYEKHKVYACEVTHQG/2;ADYEKHKVYACEVTHQG/3	['MSFragger', 'Comet', 'Sage', 'PEAKS']	[0.0001194315060312, 0.0001797591227754, 0.0001325732467188, 0.0001820167455405]	[5.000699079161862, 2.113415715556882, 1.312197676755667, 2.766528675860037]	[2.63260407561902e-13, 5.360761223880002e-07, 0.0001750343638364, 6.025652589092748e-07]	0.629132	0.0524582	2	4	0.000119432	2.6326e-13	5.0007	0	NA	29	0	0	1	0	0	0	0	0	0	1	4	1	4	2	2	2	1	1	3	3	4	netMHCIIpan-4.3	HLA-DQA10301-DQB10603	0.48	SB	VYACEVTHQ	NA	NA
ADYEKHKVYACEVTHQGL	18	FALSE	sp|P01834|IGKC_HUMAN	IGKC	HUMAN	Immunoglobulin kappa constant OS=Homo sapiens OX=9606 GN=IGKC PE=1 SV=2	ADYEKHKVYACEVTHQGL/3	['MSFragger', 'Comet', 'Sage', 'PEAKS']	[0.0001194315060312, 0.0002161461147735, 0.0001325732467188, 0.0001820167455405]	[2.6745149625327027, 1.158174054261255, 1.4342076802186283, 2.364345344766423]	[6.476350492390498e-07, 0.0007528625038842, 5.822059300184013e-05, 6.6869919672829495e-06]	0.111915	0.0268027	1	4	0.000119432	6.47635e-07	2.67451	0	NA	15	0	0	0	0	0	0	0	0	0	1	2	1	2	1	2	1	1	1	1	1	1	netMHCIIpan-4.3	HLA-DQA10301-DQB10603	0.73	SB	VYACEVTHQ	NA	NA
ADYEKHKVYACEVTHQGLS	19	FALSE	sp|P01834|IGKC_HUMAN	IGKC	HUMAN	Immunoglobulin kappa constant OS=Homo sapiens OX=9606 GN=IGKC PE=1 SV=2	ADYEKHKVYACEVTHQGLS/3	['MSFragger', 'Comet', 'Sage', 'PEAKS']	[0.0001194315060312, 0.0001797591227754, 0.0001325732467188, 0.0001820167455405]	[4.666850147163274, 2.2644148638964827, 1.320346227202137, 2.475457382256347]	[2.1757066498251227e-12, 1.7038252327484566e-07, 0.0001626301953954, 3.4392882226594407e-06]	0.485001	0.0150364	1	4	0.000119432	2.17571e-12	4.66685	0	NA	14	0	0	0	0	0	0	0	0	0	0	0	0	1	1	0	1	2	1	2	4	2	NA	NA	NA	NA	NA	NA	NA
AEAITSVNSLGSKQ	14	TRUE	sp|O94919|ENDD1_HUMAN	ENDOD1	HUMAN	Endonuclease domain-containing 1 protein OS=Homo sapiens OX=9606 GN=ENDOD1 PE=1 SV=2	AEAITSVNSLGSKQ/2	['MSFragger', 'Comet', 'Sage', 'PEAKS']	[0.0001194315060312, 0.0001797591227754, 0.0001325732467188, 0.0001820167455405]	[2.5029315317508907, 1.5636467364068531, 1.1189274036143662, 1.9183882819094449]	[1.917504878729257e-06, 3.4747318280861734e-05, 0.0009988826147995, 9.626629919695064e-05]	0.749353	2.58291	1	4	0.000119432	1.9175e-06	2.50293	0	NA	2	0	0	0	1	0	0	0	1	0	0	0	0	0	0	0	0	0	0	0	0	0	netMHCIIpan-4.3	DRB1_0404	0.08	SB	ITSVNSLGS	0	SVNSLGSKQ
AEAPGIRDHESL	12	FALSE	sp|P51858|HDGF_HUMAN	HDGF	HUMAN	Hepatoma-derived growth factor OS=Homo sapiens OX=9606 GN=HDGF PE=1 SV=1	AEAPGIRDHESL/3	['MSFragger', 'Comet', 'Sage']	[0.0010224948875255, 0.0036617559397087, 0.0032869128968082]	[1.0905036009772775, 0.5719935559102202, 0.700095316561366]	[0.0140286777589945, 0.0603951247077294, 0.0388005077893116]	0.726709	0.359701	1	3	0.00102249	0.0140287	1.0905	0	NA	11	0	0	0	0	0	0	0	0	0	2	1	1	0	1	2	2	1	1	0	0	0	netMHCpan-4.1	HLA-B*07:02	11.663	NB	AEAPGHESL	NA	NA
AEASSDPGAEERE	13	FALSE	sp|P33241|LSP1_HUMAN	LSP1	HUMAN	Lymphocyte-specific protein 1 OS=Homo sapiens OX=9606 GN=LSP1 PE=1 SV=1	[UNIMOD:Acetylation]-AEASSDPGAEERE/2	['MSFragger']	[0.0001194315060312]	[2.320124551375445]	[6.095011529795952e-06]	0.709655	0.443074	1	1	0.000119432	6.09501e-06	2.32012	0	NA	1	0	0	0	0	0	0	0	0	0	0	0	0	0	0	0	0	0	0	0	1	0	netMHCIIpan-4.3	HLA-DQA10301-DQB10302	0.47	SB	EASSDPGAE	NA	NA
AEASSDPGAEEREE	14	TRUE	sp|P33241|LSP1_HUMAN	LSP1	HUMAN	Lymphocyte-specific protein 1 OS=Homo sapiens OX=9606 GN=LSP1 PE=1 SV=1	[UNIMOD:Acetylation]-AEASSDPGAEEREE/2	['MSFragger', 'PEAKS']	[0.0001194315060312, 0.0001820167455405]	[3.3575186944633413, 2.1068985164883696]	[8.606970272071138e-09, 3.120133076971156e-05]	0.826373	0.393705	1	2	0.000119432	8.60697e-09	3.35752	0	NA	6	0	0	0	0	0	0	0	0	0	0	0	0	0	0	0	0	1	1	1	2	1	netMHCIIpan-4.3	HLA-DQA10301-DQB10302	0.73	SB	EASSDPGAE	0	ASSDPGAEE
AEAVTADSEVLEERQK	16	TRUE	sp|Q9NPL8|TIDC1_HUMAN	TIMMDC1	HUMAN	Complex I assembly factor TIMMDC1, mitochondrial OS=Homo sapiens OX=9606 GN=TIMMDC1 PE=1 SV=2	AEAVTADSEVLEERQK/2;AEAVTADSEVLEERQK/3	['MSFragger', 'Comet', 'Sage', 'PEAKS']	[0.0001194315060312, 0.0001797591227754, 0.0001325732467188, 0.0001820167455405]	[2.775322406534316, 1.6069808412787412, 1.8480271361940983, 2.0735461706482274]	[3.422731260426871e-07, 2.501148798421551e-05, 1.3911863671432632e-06, 3.808897616659418e-05]	0.756166	0.920661	2	4	0.000119432	3.42273e-07	2.77532	0	NA	7	0	0	0	0	0	0	0	0	0	0	0	0	0	0	0	0	0	0	1	4	2	netMHCIIpan-4.3	HLA-DQA10301-DQB10302	0.49	SB	TADSEVLEE	1	SEVLEERQK
AEDMETKIKNYK	12	FALSE	sp|P14854|CX6B1_HUMAN	COX6B1	HUMAN	Cytochrome c oxidase subunit 6B1 OS=Homo sapiens OX=9606 GN=COX6B1 PE=1 SV=2	[UNIMOD:Acetylation]-AEDMETKIKNYK/3	['MSFragger', 'PEAKS']	[0.0001194315060312, 0.000259336099585]	[1.722229434176079, 1.5526647907368891]	[0.0002674071599508, 0.0008464282085248]	0.479981	6.45498	1	2	0.000119432	0.000267407	1.72223	0	NA	7	0	0	0	0	0	0	0	0	0	1	0	0	0	0	2	1	0	1	0	1	1	netMHCpan-4.1	HLA-C*07:02	60	NB	AEDTKIKNY	NA	NA
AEDMETKIKNYKTAPFD	17	FALSE	sp|P14854|CX6B1_HUMAN	COX6B1	HUMAN	Cytochrome c oxidase subunit 6B1 OS=Homo sapiens OX=9606 GN=COX6B1 PE=1 SV=2	[UNIMOD:Acetylation]-AEDM[UNIMOD:Oxidation]ETKIKNYKTAPFD/3	['MSFragger', 'PEAKS']	[0.0001194315060312, 0.0001820167455405]	[2.663532312995488, 2.053172375319127]	[6.942309528306709e-07, 4.302373043907749e-05]	0.734665	0.0061186	1	2	0.000119432	6.94231e-07	2.66353	0	NA	8	0	0	0	0	0	0	0	0	0	1	0	0	2	1	1	1	1	1	0	0	0	netMHCIIpan-4.3	DRB1_1301	1.42	WB	IKNYKTAPF	NA	NA
AEEILMKRNHLGAF	14	TRUE	sp|Q13588|GRAP_HUMAN;sp|Q8TC17|GRAPL_HUMAN	GRAP;GRAPL	HUMAN	GRB2-related adapter protein OS=Homo sapiens OX=9606 GN=GRAP PE=1 SV=1	AEEILMKRNHLGAF/3	['MSFragger', 'Comet', 'Sage', 'PEAKS']	[0.0001194315060312, 0.0007113098262371, 0.0003389447520054, 0.0004926715112698]	[1.7296942095872023, 0.7550817709965087, 0.939940394078942, 1.2843125719398236]	[0.0002550865569143, 0.0158031838912993, 0.0049490590710175, 0.0040287906562065]	-0.105416	1.44145	1	4	0.000119432	0.000255087	1.72969	0	NA	5	0	0	0	0	0	0	0	0	0	0	0	0	0	0	0	0	0	1	1	1	2	netMHCIIpan-4.3	DRB1_1301	0.87	SB	ILMKRNHLG	1	EILMKRNHL
AEELDKVARLAAKA	14	TRUE	sp|Q9UI42|CBPA4_HUMAN	CPA4	HUMAN	Carboxypeptidase A4 OS=Homo sapiens OX=9606 GN=CPA4 PE=1 SV=2	AEELDKVARLAAKA/3	['Comet', 'Sage']	[0.0051194539249146, 0.0034509533258562]	[0.5195041315332725, 0.6894732216539847]	[0.0873023706015692, 0.042301722587291]	-0.0169237	0.48516	1	2	0.00345095	0.0423017	0.689473	0	NA	3	0	0	0	0	0	0	0	0	0	0	0	0	0	2	0	0	0	0	1	0	0	netMHCIIpan-4.3	DRB1_1301	1.46	WB	LDKVARLAA	1	ELDKVARLA
AEEMEAKAED	10	FALSE	P05198|IF2A_HUMAN	EIF2S1	HUMAN	Eukaryotic translation initiation factor 2 subunit 1 OS=Homo sapiens OX=9606 GN=EIF2S1 PE=1 SV=3	AEEMEAKAED/2	['PEAKS']	[0.000259336099585]	[1.7828783167439288]	[0.0002159128027852]	0.77862	1.44697	1	1	0.000259336	0.000215913	1.78288	0	NA	1	0	0	0	0	0	0	0	0	0	0	0	0	1	0	0	0	0	0	0	0	0	netMHCpan-4.1	HLA-B*07:02	92.5	NB	AEMEAKAED	NA	NA
AEEVFSHGKYMQST	14	TRUE	sp|Q92854|SEM4D_HUMAN	SEMA4D	HUMAN	Semaphorin-4D OS=Homo sapiens OX=9606 GN=SEMA4D PE=1 SV=1	AEEVFSHGKYMQST/3;AEEVFSHGKYM[UNIMOD:Oxidation]QST/2;AEEVFSHGKYMQST/2	['MSFragger', 'Comet', 'Sage', 'PEAKS']	[0.0001194315060312, 0.0001797591227754, 0.0001325732467188, 0.0001820167455405]	[2.8168452091951317, 1.6321229010833112, 1.401523077118108, 1.9567522775002184]	[2.632045244207125e-07, 2.0668009828668443e-05, 7.818945532097974e-05, 7.655575881311976e-05]	0.757211	0.183486	3	4	0.000119432	2.63205e-07	2.81685	0	NA	23	0	0	0	0	0	0	1	0	0	1	2	2	3	0	2	0	1	3	3	2	3	netMHCIIpan-4.3	DRB1_1301	0.27	SB	VFSHGKYMQ	1	EVFSHGKYM
AEEVFSHGKYMQSTT	15	TRUE	sp|Q92854|SEM4D_HUMAN	SEMA4D	HUMAN	Semaphorin-4D OS=Homo sapiens OX=9606 GN=SEMA4D PE=1 SV=1	AEEVFSHGKYM[UNIMOD:Oxidation]QSTT/3;AEEVFSHGKYMQSTT/2;AEEVFSHGKYMQSTT/3;AEEVFSHGKYM[UNIMOD:Oxidation]QSTT/2	['MSFragger', 'Comet', 'Sage', 'PEAKS']	[0.0001194315060312, 0.0001797591227754, 0.0001325732467188, 0.0001820167455405]	[2.659409330131947, 2.0598428828157656, 1.4168041907206117, 2.4172647277841683]	[7.125763708988282e-07, 8.050834839217463e-07, 6.811945006353538e-05, 4.871952172782961e-06]	0.820948	0.0308699	4	4	0.000119432	7.12576e-07	2.65941	0	NA	118	0	1	2	3	2	0	7	7	3	9	8	6	7	5	7	9	9	9	8	6	10	netMHCIIpan-4.3	DRB1_1301	0.18	SB	VFSHGKYMQ	1	EVFSHGKYM
AEEVFSHGKYMQSTTV	16	TRUE	sp|Q92854|SEM4D_HUMAN	SEMA4D	HUMAN	Semaphorin-4D OS=Homo sapiens OX=9606 GN=SEMA4D PE=1 SV=1	AEEVFSHGKYMQSTTV/3;AEEVFSHGKYMQSTTV/2	['MSFragger', 'Comet', 'Sage', 'PEAKS']	[0.0005836575875486, 0.0002161461147735, 0.0021794406102433, 0.000259336099585]	[1.153970425608947, 0.8225575615157122, 0.7450212969124027, 1.638832291827815]	[0.0094592621173114, 0.0095311788161464, 0.0267608878036372, 0.0005081597333555]	0.513442	2.33686	2	4	0.000216146	0.00050816	1.63883	0	NA	5	0	0	0	0	0	0	0	0	0	0	0	1	0	0	0	1	0	1	0	1	1	netMHCIIpan-4.3	DRB1_1301	0.29	SB	VFSHGKYMQ	1	EVFSHGKYM
AEFAEVSK	8	FALSE	sp|P02768|ALBU_HUMAN	ALB	HUMAN	Albumin OS=Homo sapiens OX=9606 GN=ALB PE=1 SV=2	AEFAEVSK/2	['MSFragger', 'Comet']	[0.0006710122699386, 0.0001797591227754]	[1.1369296613206166, 1.1994494043336306]	[0.0105174599144994, 0.0005505383909823]	0.995591	0.303161	1	2	0.000179759	0.000550538	1.19945	0	NA	1	0	0	0	0	0	0	0	1	0	0	0	0	0	0	0	0	0	0	0	0	0	netMHCpan-4.1	HLA-C*07:02	47	NB	AEF-AEVSK	NA	NA
AEFAPNKRRRY	11	FALSE	sp|Q15233|NONO_HUMAN	NONO	HUMAN	Non-POU domain-containing octamer-binding protein OS=Homo sapiens OX=9606 GN=NONO PE=1 SV=4	AEFAPNKRRRY/3	['MSFragger', 'Sage']	[0.0063116370808678, 0.0047591216498288]	[0.7920081910618954, 0.6611407737473943]	[0.0839901751718311, 0.0531027553794838]	0.302959	0.63018	1	2	0.00475912	0.0531028	0.792008	0	NA	2	0	0	0	0	0	0	0	0	0	0	0	0	0	1	0	0	0	0	0	0	1	netMHCpan-4.1	HLA-C*07:02	11.617	NB	AAPNKRRRY	NA	NA
AEFIVGGKYKLVRK	14	TRUE	sp|P48729|KC1A_HUMAN	CSNK1A1	HUMAN	Casein kinase I isoform alpha OS=Homo sapiens OX=9606 GN=CSNK1A1 PE=1 SV=2	AEFIVGGKYKLVRK/3	['Sage']	[0.0036633157266996]	[0.677422530253762]	[0.0466235726337458]	-0.0828089	0.525051	1	1	0.00366332	0.0466236	0.677423	0	NA	1	0	0	0	0	0	0	0	0	0	0	0	0	0	0	0	1	0	0	0	0	0	netMHCIIpan-4.3	HLA-DPA10103-DPB10201	0.08	SB	IVGGKYKLV	1	EFIVGGKYK
AEFIVGGKYKLVRKIG	16	TRUE	sp|P48729|KC1A_HUMAN	CSNK1A1	HUMAN	Casein kinase I isoform alpha OS=Homo sapiens OX=9606 GN=CSNK1A1 PE=1 SV=2	AEFIVGGKYKLVRKIG/3	['MSFragger', 'Comet', 'Sage', 'PEAKS']	[0.0001194315060312, 0.0001797591227754, 0.0001325732467188, 0.0001820167455405]	[2.86106406010684, 2.2858128708135728, 1.4937905994994114, 2.2995230983528496]	[1.9897878664264786e-07, 1.4483778626084865e-07, 3.40093388591493e-05, 9.855684922719482e-06]	0.0102313	0.0244266	1	4	0.000119432	1.44838e-07	2.86106	0	NA	17	0	0	0	0	0	0	0	0	0	2	3	2	1	1	2	1	1	1	1	1	1	netMHCIIpan-4.3	HLA-DPA10103-DPB10201	0.14	SB	IVGGKYKLV	1	KYKLVRKIG
AEFKRKHKKD	10	FALSE	sp|P11142|HSP7C_HUMAN	HSPA8	HUMAN	Heat shock cognate 71 kDa protein OS=Homo sapiens OX=9606 GN=HSPA8 PE=1 SV=1	AEFKRKHKKD/2	['MSFragger', 'Sage']	[0.0009435742592942, 0.0039800152426115]	[1.1086925971980208, 0.6721602275952769]	[0.0125336384889143, 0.0486344014516348]	0.588628	4.58946	1	2	0.000943574	0.0125336	1.10869	0	NA	7	0	0	0	0	0	0	0	1	0	1	1	0	1	0	1	0	0	0	0	1	1	netMHCpan-4.1	HLA-C*07:02	65	NB	AEFKRKHKK	NA	NA
AEFKRKHKKDIS	12	FALSE	sp|P11142|HSP7C_HUMAN	HSPA8	HUMAN	Heat shock cognate 71 kDa protein OS=Homo sapiens OX=9606 GN=HSPA8 PE=1 SV=1	AEFKRKHKKDIS/2	['MSFragger', 'Sage']	[0.0093401169413015, 0.0097786122193538]	[0.7219279115506224, 0.5619925223320063]	[0.1243997787072385, 0.1127602145119239]	0.503555	3.95018	1	2	0.00934012	0.11276	0.721928	0	NA	1	0	0	0	0	0	0	0	0	0	0	0	0	0	1	0	0	0	0	0	0	0	netMHCpan-4.1	HLA-B*07:02	75	NB	AEFKRKHIS	NA	NA
AEFLLHMLKNAESN	14	TRUE	sp|P18621|RL17_HUMAN	RPL17	HUMAN	Large ribosomal subunit protein uL22 OS=Homo sapiens OX=9606 GN=RPL17 PE=1 SV=3	AEFLLHM[UNIMOD:Oxidation]LKNAESN/2;AEFLLHM[UNIMOD:Oxidation]LKNAESN/3	['Comet', 'PEAKS']	[0.0062863054030397, 0.0019717384160368]	[0.4945690774254331, 0.8618558950292737]	[0.1035661591206811, 0.0404112090079029]	0.508099	2.05462	2	2	0.00197174	0.0404112	0.861856	0	NA	2	0	0	0	0	0	0	0	0	0	0	1	0	0	0	0	0	0	0	1	0	0	netMHCIIpan-4.3	DRB1_0404	0.39	SB	LHMLKNAES	1	LLHMLKNAE
AEFLLHMLKNAESNAE	16	TRUE	sp|P18621|RL17_HUMAN	RPL17	HUMAN	Large ribosomal subunit protein uL22 OS=Homo sapiens OX=9606 GN=RPL17 PE=1 SV=3	AEFLLHM[UNIMOD:Oxidation]LKNAESNAE/2	['MSFragger', 'Comet', 'Sage']	[0.0043578358822562, 0.0001797591227754, 0.0047074646940147]	[0.8698996236603327, 1.349553227371502, 0.6622271878214459]	[0.0534088323028905, 0.0001763256096381, 0.0526462574050561]	0.562563	0.00182581	1	3	0.000179759	0.000176326	1.34955	0	NA	2	0	0	0	0	0	0	1	0	0	0	1	0	0	0	0	0	0	0	0	0	0	netMHCIIpan-4.3	DRB1_0404	0.13	SB	LHMLKNAES	1	LLHMLKNAE
AEGDEAARGQQPHQGLWR	18	FALSE	sp|Q8NHH9|ATLA2_HUMAN	ATL2	HUMAN	Atlastin-2 OS=Homo sapiens OX=9606 GN=ATL2 PE=1 SV=2	[UNIMOD:Acetylation]-AEGDEAARGQQPHQGLWR/3	['MSFragger']	[0.0001194315060312]	[1.4703143479085796]	[0.0013095348746182]	0.721716	3.74716	1	1	0.000119432	0.00130953	1.47031	0	NA	3	0	0	0	0	0	0	0	0	0	0	0	0	0	0	0	0	0	0	1	1	1	netMHCIIpan-4.3	HLA-DQA10301-DQB10603	23.31	NB	DEAARGQQP	NA	NA
AEGKPGVEAGQEPAE	15	TRUE	sp|Q14596|NBR1_HUMAN	NBR1	HUMAN	Next to BRCA1 gene 1 protein OS=Homo sapiens OX=9606 GN=NBR1 PE=1 SV=3	AEGKPGVEAGQEPAE/2	['MSFragger', 'Comet', 'Sage', 'PEAKS']	[0.0001194315060312, 0.0001797591227754, 0.0001325732467188, 0.0001820167455405]	[2.2845286967519707, 1.309070613526841, 1.3364875889339385, 2.4451037025004]	[7.634286115031525e-06, 0.0002397098809668, 0.0001405931871551, 4.1243328300229405e-06]	0.919318	0.516585	1	4	0.000119432	4.12433e-06	2.4451	0	NA	13	0	0	0	0	0	0	0	0	0	1	1	0	2	0	0	1	2	3	1	1	1	netMHCIIpan-4.3	HLA-DQA10301-DQB10302	4.26	WB	KPGVEAGQE	NA	NA
AEGMAYIERKNYIHR	15	TRUE	sp|P07948|LYN_HUMAN	LYN	HUMAN	Tyrosine-protein kinase Lyn OS=Homo sapiens OX=9606 GN=LYN PE=1 SV=3	AEGMAYIERKNYIHR/3;AEGM[UNIMOD:Oxidation]AYIERKNYIHR/3	['MSFragger', 'Comet', 'Sage', 'PEAKS']	[0.0001194315060312, 0.0001797591227754, 0.0001325732467188, 0.0001820167455405]	[2.9558319069610923, 2.256814146512165, 1.53379925633174, 2.065284874443229]	[1.0925522147550435e-07, 1.8050218262989296e-07, 2.370387902395571e-05, 4.001786453402047e-05]	0.00297288	0.0230904	2	4	0.000119432	1.09255e-07	2.95583	0	NA	13	0	0	0	0	0	0	0	0	0	1	1	0	1	1	1	2	1	1	2	1	1	netMHCIIpan-4.3	DRB1_1301	0.15	SB	MAYIERKNY	1	YIERKNYIH
AEGMAYIERKNYIHRD	16	TRUE	sp|P07948|LYN_HUMAN	LYN	HUMAN	Tyrosine-protein kinase Lyn OS=Homo sapiens OX=9606 GN=LYN PE=1 SV=3	AEGMAYIERKNYIHRD/3	['MSFragger', 'Comet', 'Sage', 'PEAKS']	[0.0001194315060312, 0.0001797591227754, 0.0001325732467188, 0.0001820167455405]	[2.708827802723869, 1.4697871782221343, 1.5677802446993114, 2.3440201772030944]	[5.212661817441228e-07, 7.082348084792855e-05, 1.7444546495865726e-05, 7.551814915759361e-06]	0.116567	0.0129403	1	4	0.000119432	5.21266e-07	2.70883	0	NA	15	0	0	0	0	0	0	0	0	0	1	0	1	1	1	1	1	1	3	3	2	0	netMHCIIpan-4.3	DRB1_1301	0.26	SB	MAYIERKNY	1	YIERKNYIH
AEGVIVGHWAPPIHTH	16	TRUE	sp|Q92673|SORL_HUMAN	SORL1	HUMAN	Sortilin-related receptor OS=Homo sapiens OX=9606 GN=SORL1 PE=1 SV=2	AEGVIVGHWAPPIHTH/3	['MSFragger', 'Comet', 'Sage', 'PEAKS']	[0.0001194315060312, 0.0001797591227754, 0.0001325732467188, 0.0001820167455405]	[3.3382901439791843, 1.419559310873285, 1.4795380234484046, 2.323418491215892]	[9.720278551539384e-09, 0.0001036735908961, 3.867658991939198e-05, 8.542595256226294e-06]	0.290442	1.84596	1	4	0.000119432	9.72028e-09	3.33829	0	NA	13	0	0	0	0	0	0	1	1	0	2	1	1	1	2	0	1	2	0	0	0	1	netMHCIIpan-4.3	HLA-DQA10301-DQB10603	1.68	WB	IVGHWAPPI	1	VIVGHWAPP
AEGVIVGHWAPPIHTHG	17	FALSE	sp|Q92673|SORL_HUMAN	SORL1	HUMAN	Sortilin-related receptor OS=Homo sapiens OX=9606 GN=SORL1 PE=1 SV=2	AEGVIVGHWAPPIHTHG/2;AEGVIVGHWAPPIHTHG/3	['MSFragger', 'Comet', 'Sage', 'PEAKS']	[0.0001194315060312, 0.0001797591227754, 0.0001325732467188, 0.0001820167455405]	[3.839138000755788, 2.1221150568193634, 1.512411748004955, 2.6793298840140447]	[4.0893305799353165e-10, 5.018191144430666e-07, 2.874942599474755e-05, 1.0153728480555612e-06]	0.92053	1.92387	2	4	0.000119432	4.08933e-10	3.83914	0	NA	68	2	2	2	3	2	2	3	4	2	4	4	3	3	2	6	6	4	4	3	3	4	netMHCIIpan-4.3	DRB1_1301	2.64	WB	IVGHWAPPI	NA	NA
AEHDVTVKYYGKA	13	FALSE	sp|Q8IYS1|P20D2_HUMAN	PM20D2	HUMAN	Xaa-Arg dipeptidase OS=Homo sapiens OX=9606 GN=PM20D2 PE=1 SV=2	AEHDVTVKYYGKA/3	['MSFragger', 'Comet', 'Sage', 'PEAKS']	[0.0005836575875486, 0.0005211047420531, 0.0015105740181268, 0.0001820167455405]	[1.2272791671042524, 0.7730898922585289, 0.8018716338589664, 1.8932345263716088]	[0.0059885716098805, 0.0138130298690931, 0.0165291206204052, 0.0001118599446685]	0.528594	1.07541	1	4	0.000182017	0.00011186	1.89323	0	NA	2	0	0	0	0	0	0	0	0	0	0	1	1	0	0	0	0	0	0	0	0	0	netMHCIIpan-4.3	HLA-DQA10301-DQB10603	7.19	NB	EHDVTVKYY	NA	NA
AEIEKFDKSKLK	12	FALSE	sp|O14604|TYB4Y_HUMAN;sp|P62328|TYB4_HUMAN	TMSB4Y;TMSB4X	HUMAN	Thymosin beta-4, Y-chromosomal OS=Homo sapiens OX=9606 GN=TMSB4Y PE=1 SV=3	AEIEKFDKSKLK/2;AEIEKFDKSKLK/3	['MSFragger', 'Comet', 'Sage']	[0.000341841385597, 0.0001797591227754, 0.0001325732467188]	[1.4128842090858842, 1.1723045140297528, 1.1617081434897762]	[0.0018777769210359, 0.0006763700599855, 0.0006796708742306]	0.425996	0.112725	2	3	0.000132573	0.00067637	1.41288	0	NA	7	0	0	0	0	0	0	0	0	0	0	1	0	0	0	0	2	0	1	1	2	0	netMHCpan-4.1	HLA-C*07:02	36.667	NB	AEFDKSKLK	NA	NA
AEIEKFDKSKLKK	13	FALSE	sp|O14604|TYB4Y_HUMAN;sp|P62328|TYB4_HUMAN	TMSB4Y;TMSB4X	HUMAN	Thymosin beta-4, Y-chromosomal OS=Homo sapiens OX=9606 GN=TMSB4Y PE=1 SV=3	AEIEKFDKSKLKK/3;AEIEKFDKSKLKK/2	['MSFragger', 'Comet', 'Sage', 'PEAKS']	[0.0001194315060312, 0.0001797591227754, 0.0001325732467188, 0.0001820167455405]	[3.0328877185470287, 2.420710052623213, 1.6255143735769864, 2.002701789879973]	[6.71026288999629e-08, 5.2019249571424686e-08, 1.0361357015802842e-05, 5.817554760641542e-05]	0.714152	0.0179528	2	4	0.000119432	5.20192e-08	3.03289	0	NA	42	0	0	0	0	0	0	2	3	0	2	3	1	4	2	3	5	2	3	3	5	4	netMHCIIpan-4.3	DRB1_1301	0.23	SB	IEKFDKSKL	NA	NA
AEIEKFDKSKLKKT	14	TRUE	sp|O14604|TYB4Y_HUMAN;sp|P62328|TYB4_HUMAN	TMSB4Y;TMSB4X	HUMAN	Thymosin beta-4, Y-chromosomal OS=Homo sapiens OX=9606 GN=TMSB4Y PE=1 SV=3	AEIEKFDKSKLKKT/3;AEIEKFDKSKLKKT/2	['MSFragger', 'Comet', 'Sage', 'PEAKS']	[0.0001194315060312, 0.0001797591227754, 0.0001325732467188, 0.0001820167455405]	[2.85625038636742, 1.8908606412043352, 1.7077437465913046, 2.1383070391824783]	[2.0513125335952825e-07, 2.902521826495705e-06, 4.933536186364281e-06, 2.5857313138341852e-05]	0.535704	0.0513897	2	4	0.000119432	2.05131e-07	2.85625	1	['KDMVVDIQRRHLR(1)']	27	0	0	1	0	0	0	2	1	0	2	2	2	2	2	4	3	1	2	2	1	0	netMHCIIpan-4.3	DRB1_1301	0.19	SB	IEKFDKSKL	1	EIEKFDKSK
AEIEKFDKSKLKKTE	15	TRUE	sp|O14604|TYB4Y_HUMAN;sp|P62328|TYB4_HUMAN	TMSB4Y;TMSB4X	HUMAN	Thymosin beta-4, Y-chromosomal OS=Homo sapiens OX=9606 GN=TMSB4Y PE=1 SV=3	AEIEKFDKSKLKKTE/2;AEIEKFDKSKLKKTE/3	['MSFragger', 'Comet', 'Sage', 'PEAKS']	[0.0001194315060312, 0.0001797591227754, 0.0001325732467188, 0.0001820167455405]	[2.244415664674281, 1.5849370852212152, 1.5607301634279849, 2.284208596871337]	[9.83947378589231e-06, 2.956457646072318e-05, 1.859030763220224e-05, 1.0801496658341488e-05]	0.853195	0.315718	2	4	0.000119432	9.83947e-06	2.28421	0	NA	31	0	0	0	0	0	0	1	1	0	2	3	2	3	2	2	2	4	2	3	2	2	netMHCIIpan-4.3	DRB1_1301	0.27	SB	IEKFDKSKL	1	EIEKFDKSK
AEIEKFDKSKLKKTET	16	TRUE	sp|O14604|TYB4Y_HUMAN;sp|P62328|TYB4_HUMAN	TMSB4Y;TMSB4X	HUMAN	Thymosin beta-4, Y-chromosomal OS=Homo sapiens OX=9606 GN=TMSB4Y PE=1 SV=3	AEIEKFDKSKLKKTET/3	['MSFragger', 'Comet', 'Sage']	[0.0001194315060312, 0.0009019843656043, 0.0001325732467188]	[1.513093167111059, 0.7396101391708759, 1.221864523762674]	[0.0010005975613179, 0.0177362192899222, 0.0003952775926616]	0.519644	0.229205	1	3	0.000119432	0.000395278	1.51309	0	NA	4	0	0	0	0	0	0	0	0	0	0	0	0	0	1	0	0	0	0	0	1	2	netMHCIIpan-4.3	DRB1_1301	0.49	SB	IEKFDKSKL	1	EIEKFDKSK
AEKAIAQLNSKYGKK	15	TRUE	sp|P08473|NEP_HUMAN	MME	HUMAN	Neprilysin OS=Homo sapiens OX=9606 GN=MME PE=1 SV=2	AEKAIAQLNSKYGKK/3	['MSFragger', 'Comet', 'Sage', 'PEAKS']	[0.0023682133146215, 0.0003177292946409, 0.0001325732467188, 0.0001820167455405]	[0.9843836510835504, 0.8024744836068162, 1.2584560940038363, 1.8789311760202128]	[0.0268961604259879, 0.0110830501207525, 0.0002842003134144, 0.0001218246375805]	0.191346	0.276449	1	4	0.000132573	0.000121825	1.87893	0	NA	4	0	0	0	0	0	0	0	0	0	0	1	0	0	0	1	0	0	0	1	1	0	netMHCIIpan-4.3	DRB1_0404	0.71	SB	IAQLNSKYG	1	AIAQLNSKY
AEKSITILSTPEGTSA	16	TRUE	sp|O00425|IF2B3_HUMAN	IGF2BP3	HUMAN	Insulin-like growth factor 2 mRNA-binding protein 3 OS=Homo sapiens OX=9606 GN=IGF2BP3 PE=1 SV=2	AEKSITILSTPEGTSA/2	['MSFragger', 'Comet', 'Sage']	[0.0009435742592942, 0.0002161461147735, 0.0007259904584111]	[1.1183478290713078, 0.8730409563605767, 0.8902934155583948]	[0.0118047507824427, 0.0065166373446017, 0.0076686951790971]	0.927741	0.0151448	1	3	0.000216146	0.00651664	1.11835	0	NA	1	0	0	0	0	0	0	0	0	0	0	0	1	0	0	0	0	0	0	0	0	0	netMHCIIpan-4.3	DRB1_0404	0	SB	ITILSTPEG	0	SITILSTPE
AEKSITILSTPEGTSAA	17	FALSE	sp|O00425|IF2B3_HUMAN	IGF2BP3	HUMAN	Insulin-like growth factor 2 mRNA-binding protein 3 OS=Homo sapiens OX=9606 GN=IGF2BP3 PE=1 SV=2	AEKSITILSTPEGTSAA/2	['MSFragger', 'Comet', 'Sage', 'PEAKS']	[0.000341841385597, 0.0002161461147735, 0.0001325732467188, 0.000259336099585]	[1.3937424740991793, 1.0169466102953957, 1.1047201749033124, 1.6060755724611968]	[0.0021170027443271, 0.0021953538571274, 0.0011349956375665, 0.0006170676188115]	0.937346	0.26173	1	4	0.000132573	0.000617068	1.60608	0	NA	2	0	1	0	0	0	0	0	0	0	1	0	0	0	0	0	0	0	0	0	0	0	netMHCIIpan-4.3	DRB1_0404	0.01	SB	ITILSTPEG	NA	NA
AEKTSGSNVKIVKVKKE	17	FALSE	sp|P56381|ATP5E_HUMAN	ATP5F1E	HUMAN	ATP synthase subunit epsilon, mitochondrial OS=Homo sapiens OX=9606 GN=ATP5F1E PE=1 SV=2	AEKTSGSNVKIVKVKKE/3	['MSFragger', 'Comet', 'Sage', 'PEAKS']	[0.0001194315060312, 0.0001797591227754, 0.0001325732467188, 0.0001820167455405]	[2.42541054632881, 1.925902497343681, 1.4882592232373069, 2.603120641423263]	[3.131236632326054e-06, 2.224920727272267e-06, 3.574978310900201e-05, 1.6020864092927357e-06]	0.302035	1.24073	1	4	0.000119432	1.60209e-06	2.60312	0	NA	9	0	0	0	0	0	0	0	0	0	1	0	0	0	2	0	0	0	0	1	1	4	netMHCIIpan-4.3	HLA-DQA10103-DQB10603	14.47	NB	GSNVKIVKV	NA	NA
AEKVANAESLNAIG	14	TRUE	sp|P02786|TFR1_HUMAN	TFRC	HUMAN	Transferrin receptor protein 1 OS=Homo sapiens OX=9606 GN=TFRC PE=1 SV=2	AEKVANAESLNAIG/2	['MSFragger', 'Comet', 'Sage', 'PEAKS']	[0.0001194315060312, 0.0001797591227754, 0.0003389447520054, 0.0001820167455405]	[1.975419503792328, 1.3803596706375612, 0.9369799247025844, 2.3033901067278184]	[5.3944026764223335e-05, 0.0001395788887402, 0.005080527788149, 9.630252979207684e-06]	0.873775	0.0813769	1	4	0.000119432	9.63025e-06	2.30339	0	NA	10	0	1	1	1	0	0	1	1	2	1	2	0	0	0	0	0	0	0	0	0	0	netMHCIIpan-4.3	DRB1_0404	0.32	SB	VANAESLNA	1	KVANAESLN
AEKVTQEIVTERSVSSRQA	19	FALSE	sp|Q14126|DSG2_HUMAN	DSG2	HUMAN	Desmoglein-2 OS=Homo sapiens OX=9606 GN=DSG2 PE=1 SV=2	AEKVTQEIVTERSVSSRQA/3	['MSFragger', 'Sage', 'PEAKS']	[0.0017246074248888, 0.0005441288497116, 0.0009189065012634]	[1.043569149846005, 0.9204578600529992, 1.125552803887405]	[0.0187371665008553, 0.0058797270921029, 0.0097723490336286]	0.21059	1.18879	1	3	0.000544129	0.00587973	1.12555	0	NA	1	0	0	0	0	0	0	0	0	0	0	0	0	0	0	0	0	0	0	0	1	0	NA	NA	NA	NA	NA	NA	NA
AEKVTQEIVTERSVSSRQAQ	20	FALSE	sp|Q14126|DSG2_HUMAN	DSG2	HUMAN	Desmoglein-2 OS=Homo sapiens OX=9606 GN=DSG2 PE=1 SV=2	AEKVTQEIVTERSVSSRQAQ/3	['MSFragger', 'Sage']	[0.00570647805819, 0.0005441288497116]	[0.8283815153070071, 0.9235737070169416]	[0.0681041149213576, 0.0057201140570444]	0.378338	0.560247	1	2	0.000544129	0.00572011	0.923574	0	NA	5	0	0	0	0	0	0	0	0	0	1	0	0	1	0	0	0	0	1	1	0	1	NA	NA	NA	NA	NA	NA	NA
AELDTVCRHNYQ	12	FALSE	sp|P01920|DQB1_HUMAN	HLA-DQB1	HUMAN	HLA class II histocompatibility antigen, DQ beta 1 chain OS=Homo sapiens OX=9606 GN=HLA-DQB1 PE=1 SV=2	AELDTVCRHNYQ/3;AELDTVC[UNIMOD:Cysteinylation]RHNYQ/3	['MSFragger', 'Comet', 'Sage', 'PEAKS']	[0.0001194315060312, 0.0001797591227754, 0.0001325732467188, 0.000259336099585]	[1.869145574195444, 1.2556189403242164, 1.4347989942179544, 1.4885113369362744]	[0.0001056408890025, 0.0003595611991308, 5.791080169548484e-05, 0.0012355271842019]	-0.00388926	0.00125071	2	4	0.000119432	5.79108e-05	1.86915	0	NA	15	0	0	0	0	0	0	2	0	0	1	1	1	2	1	0	1	1	2	0	1	2	netMHCpan-4.1	HLA-B*07:02	70	NB	AELDTRHNY	NA	NA
AELDTVCRHNYQLE	14	TRUE	sp|P01920|DQB1_HUMAN	HLA-DQB1	HUMAN	HLA class II histocompatibility antigen, DQ beta 1 chain OS=Homo sapiens OX=9606 GN=HLA-DQB1 PE=1 SV=2	AELDTVC[UNIMOD:Cysteinylation]RHNYQLE/3	['MSFragger', 'Comet', 'Sage', 'PEAKS']	[0.0001194315060312, 0.0002161461147735, 0.0001325732467188, 0.000259336099585]	[2.099573550360438, 0.9925605539710752, 1.1319717642230782, 1.84149871944456]	[2.4597407953954436e-05, 0.0026404757908513, 0.0008882822684169, 0.0001522876530311]	0.128005	1.49046	1	4	0.000119432	2.45974e-05	2.09957	0	NA	11	0	0	0	0	0	0	0	0	0	1	2	1	2	0	0	1	0	1	1	1	1	netMHCIIpan-4.3	DRB1_1301	6.28	NB	LDTVCRHNY	1	ELDTVCRHN
AELDTVCRHNYQLEL	15	TRUE	sp|P01920|DQB1_HUMAN	HLA-DQB1	HUMAN	HLA class II histocompatibility antigen, DQ beta 1 chain OS=Homo sapiens OX=9606 GN=HLA-DQB1 PE=1 SV=2	AELDTVC[UNIMOD:Cysteinylation]RHNYQLEL/3	['MSFragger', 'Comet', 'Sage', 'PEAKS']	[0.0017246074248888, 0.0043071316160026, 0.00414551607445, 0.000259336099585]	[1.0548141045859123, 0.5439416392916407, 0.6688411750176358, 1.396694114491598]	[0.0174855817816008, 0.0736391957197304, 0.0499429498699605, 0.0021134737520757]	0.692993	3.84413	1	4	0.000259336	0.00211347	1.39669	0	NA	3	0	0	0	0	0	0	0	0	0	0	0	0	0	0	0	0	1	0	1	1	0	netMHCIIpan-4.3	DRB1_1301	8.78	NB	LDTVCRHNY	1	ELDTVCRHN
AELEFAIQPNTTGKQ	15	TRUE	sp|P15311|EZRI_HUMAN;sp|P26038|MOES_HUMAN;sp|P35241|RADI_HUMAN	EZR;MSN;RDX	HUMAN	Ezrin OS=Homo sapiens OX=9606 GN=EZR PE=1 SV=4	AELEFAIQPNTTGKQ/2	['MSFragger', 'Comet', 'Sage', 'PEAKS']	[0.0001194315060312, 0.0001797591227754, 0.0001325732467188, 0.0001820167455405]	[2.1246210788508164, 1.3454419115863567, 1.6843807420042989, 2.5231810957125345]	[2.0993227327780637e-05, 0.0001819116134524, 6.091417025711381e-06, 2.584879824543009e-06]	0.961089	0.876844	1	4	0.000119432	2.58488e-06	2.52318	0	NA	6	0	0	0	0	0	0	1	0	0	1	0	2	2	0	0	0	0	0	0	0	0	netMHCIIpan-4.3	DRB1_0404	0.39	SB	FAIQPNTTG	0	IQPNTTGKQ
AELIKHLKRTIPG	13	FALSE	sp|P42785|PCP_HUMAN	PRCP	HUMAN	Lysosomal Pro-X carboxypeptidase OS=Homo sapiens OX=9606 GN=PRCP PE=1 SV=1	AELIKHLKRTIPG/3	['MSFragger', 'Comet', 'Sage']	[0.0033704078193461, 0.0003177292946409, 0.0034509533258562]	[0.920420362923554, 0.7943672582308182, 0.6911699300574061]	[0.0395567619305447, 0.0117780073289224, 0.0417236315049657]	0.260715	1.77929	1	3	0.000317729	0.011778	0.92042	0	NA	3	0	0	0	0	0	0	0	0	0	0	0	0	0	0	0	0	0	0	1	1	1	netMHCIIpan-4.3	DRB1_1301	1.45	WB	LIKHLKRTI	NA	NA
AELISAIKRTLAR	13	FALSE	sp|Q96K49|TM87B_HUMAN	TMEM87B	HUMAN	Transmembrane protein 87B OS=Homo sapiens OX=9606 GN=TMEM87B PE=1 SV=1	AELISAIKRTLAR/3	['MSFragger', 'Comet', 'Sage', 'PEAKS']	[0.0078270303781773, 0.0053354890864995, 0.0062846882141691, 0.003716287959227]	[0.7647530830718122, 0.512955621701374, 0.621718701528969, 0.68481250640292]	[0.0980431466456441, 0.0913351178404735, 0.0722665934363869, 0.0985167361814097]	0.0205229	2.47847	1	4	0.00371629	0.0722666	0.764753	0	NA	5	0	0	0	0	0	0	0	0	0	2	0	0	1	2	0	0	0	0	0	0	0	netMHCIIpan-4.3	DRB1_1301	0.83	SB	ISAIKRTLA	NA	NA
AELLAVIERLGRER	14	TRUE	sp|Q96F15|GIMA5_HUMAN	GIMAP5	HUMAN	GTPase IMAP family member 5 OS=Homo sapiens OX=9606 GN=GIMAP5 PE=1 SV=1	AELLAVIERLGRER/3	['MSFragger', 'Comet', 'Sage']	[0.0001194315060312, 0.0006143135046585, 0.0001325732467188]	[1.7070509770071172, 0.760053081960338, 1.1838393525093514]	[0.0002943223834041, 0.015227187724689, 0.0005568339559579]	0.0596411	0.859989	1	3	0.000119432	0.000294322	1.70705	0	NA	4	0	1	0	0	0	0	2	1	0	0	0	0	0	0	0	0	0	0	0	0	0	netMHCIIpan-4.3	DRB1_1301	0.05	SB	LAVIERLGR	1	VIERLGRER
AELLAVIERLGREREG	16	TRUE	sp|Q96F15|GIMA5_HUMAN	GIMAP5	HUMAN	GTPase IMAP family member 5 OS=Homo sapiens OX=9606 GN=GIMAP5 PE=1 SV=1	AELLAVIERLGREREG/3	['MSFragger', 'Comet', 'Sage']	[0.0005836575875486, 0.0002161461147735, 0.0015105740181268]	[1.185242061184486, 0.9548706394354288, 0.7872585777689672]	[0.007784354668326, 0.0035118094346695, 0.0187283572987546]	0.32429	1.43736	1	3	0.000216146	0.00351181	1.18524	0	NA	2	0	0	0	0	0	0	1	1	0	0	0	0	0	0	0	0	0	0	0	0	0	netMHCIIpan-4.3	DRB1_1301	0.08	SB	LAVIERLGR	1	VIERLGRER
AELLKKQEELNRKA	14	TRUE	sp|O14828|SCAM3_HUMAN	SCAMP3	HUMAN	Secretory carrier-associated membrane protein 3 OS=Homo sapiens OX=9606 GN=SCAMP3 PE=1 SV=3	AELLKKQEELNRKA/3	['MSFragger', 'Comet', 'Sage']	[0.0001194315060312, 0.0002161461147735, 0.0001325732467188]	[1.801106492327965, 0.8475840777091544, 1.133435815248616]	[0.0001624280600182, 0.0078951258511794, 0.0008766569552289]	0.681139	0.274985	1	3	0.000119432	0.000162428	1.80111	0	NA	3	0	0	0	0	0	0	0	0	0	0	0	0	0	1	0	0	0	0	1	0	1	netMHCIIpan-4.3	DRB1_1301	2.74	WB	LKKQEELNR	1	KQEELNRKA
AELLKKQEELNRKAEE	16	TRUE	sp|O14828|SCAM3_HUMAN	SCAMP3	HUMAN	Secretory carrier-associated membrane protein 3 OS=Homo sapiens OX=9606 GN=SCAMP3 PE=1 SV=3	AELLKKQEELNRKAEE/3	['MSFragger', 'Comet', 'Sage', 'PEAKS']	[0.0001194315060312, 0.0002161461147735, 0.0001325732467188, 0.0001820167455405]	[2.391754753003828, 1.000724074736156, 1.3206447338696334, 1.9829127686984176]	[3.874188761229395e-06, 0.0024822493676794, 0.0001621928699018, 6.547871417820259e-05]	0.59944	0.527025	1	4	0.000119432	3.87419e-06	2.39175	0	NA	20	0	0	0	0	0	0	0	1	1	1	1	2	2	0	1	1	2	2	2	2	2	netMHCIIpan-4.3	DRB1_1301	2.72	WB	LKKQEELNR	1	KQEELNRKA
AELLKVKQKIKAQKDK	16	TRUE	sp|Q08752|PPID_HUMAN	PPID	HUMAN	Peptidyl-prolyl cis-trans isomerase D OS=Homo sapiens OX=9606 GN=PPID PE=1 SV=3	AELLKVKQKIKAQKDK/3	['MSFragger', 'Sage']	[0.0061256961018297, 0.0008982035928143]	[0.8078322722202438, 0.8390562306623747]	[0.0766999028581267, 0.0119943580778381]	0.0814501	1.27098	1	2	0.000898204	0.0119944	0.839056	0	NA	1	0	0	0	0	0	0	0	0	0	0	0	0	0	0	0	0	0	0	0	1	0	netMHCIIpan-4.3	DRB1_1301	0.08	SB	LKVKQKIKA	1	LLKVKQKIK
AELLSAVKRSLAR	13	FALSE	sp|Q8NBN3|TM87A_HUMAN	TMEM87A	HUMAN	Transmembrane protein 87A OS=Homo sapiens OX=9606 GN=TMEM87A PE=1 SV=3	AELLSAVKRSLAR/3	['MSFragger', 'Comet', 'Sage', 'PEAKS']	[0.000341841385597, 0.0006143135046585, 0.0003389447520054, 0.0014439631234033]	[1.4379999326439823, 0.7590230783205146, 0.9757910360271292, 0.9276007159882976]	[0.0016041441014848, 0.0153448064392408, 0.0035997133299692, 0.0285617107506335]	-0.06802	0.197836	1	4	0.000338945	0.00160414	1.438	0	NA	21	0	0	0	0	0	0	1	0	2	1	1	2	2	2	1	1	2	2	2	1	1	netMHCIIpan-4.3	DRB1_1301	2.42	WB	LLSAVKRSL	NA	NA
AELLSAVKRSLART	14	TRUE	sp|Q8NBN3|TM87A_HUMAN	TMEM87A	HUMAN	Transmembrane protein 87A OS=Homo sapiens OX=9606 GN=TMEM87A PE=1 SV=3	AELLSAVKRSLART/3	['MSFragger', 'Comet', 'Sage', 'PEAKS']	[0.0011981566820276, 0.0002161461147735, 0.0001325732467188, 0.000259336099585]	[1.069060883587286, 0.8823948783197679, 1.2116795341583146, 1.4998719275904069]	[0.0160160939155186, 0.0060725735468144, 0.0004332837649086, 0.0011556493072361]	-0.0266107	2.39168	1	4	0.000132573	0.000433284	1.49987	0	NA	22	0	0	0	0	0	0	2	2	1	2	2	2	1	1	0	1	1	1	3	2	1	netMHCIIpan-4.3	DRB1_1301	1.68	WB	LSAVKRSLA	1	LLSAVKRSL
AELRHVMTRLGEK	13	FALSE	sp|P27482|CALL3_HUMAN	CALML3	HUMAN	Calmodulin-like protein 3 OS=Homo sapiens OX=9606 GN=CALML3 PE=1 SV=2	AELRHVMTRLGEK/3	['Comet']	[0.001156626506024]	[0.699853306129322]	[0.0238275391146516]	0.861521	3.32849	1	1	0.00115663	0.0238275	0.699853	0	NA	6	0	0	0	0	0	0	0	0	0	0	0	0	0	0	0	0	1	1	2	1	1	netMHCIIpan-4.3	DRB1_0404	4.92	WB	LRHVMTRLG	NA	NA
AELYVKPGNKERGWND	16	TRUE	sp|Q9HD15|SRA1_HUMAN	SRA1	HUMAN	Steroid receptor RNA activator 1 OS=Homo sapiens OX=9606 GN=SRA1 PE=1 SV=2	[UNIMOD:Acetylation]-AELYVKPGNKERGWND/3	['MSFragger', 'PEAKS']	[0.0001194315060312, 0.0001820167455405]	[2.40826273647686, 1.9380994629953268]	[3.490014876298664e-06, 8.557778657691886e-05]	0.187326	6.49023	1	2	0.000119432	3.49001e-06	2.40826	0	NA	26	0	0	0	0	0	0	2	1	0	3	2	2	2	2	1	1	2	1	2	2	3	netMHCIIpan-4.3	DRB5_0105	6.03	NB	YVKPGNKER	1	ELYVKPGNK
AENEFVTLK	9	FALSE	sp|P02538|K2C6A_HUMAN;sp|P04259|K2C6B_HUMAN;sp|P04264|K2C1_HUMAN;sp|P12035|K2C3_HUMAN;sp|P48668|K2C6C_HUMAN	KRT6A;KRT6B;KRT1;KRT3;KRT6C	HUMAN	Keratin, type II cytoskeletal 6A OS=Homo sapiens OX=9606 GN=KRT6A PE=1 SV=3	AENEFVTLK/2	['MSFragger', 'Comet', 'Sage', 'PEAKS']	[0.0001194315060312, 0.0001797591227754, 0.0003389447520054, 0.0001820167455405]	[2.165778183424645, 1.535812457230611, 0.9538813202028592, 2.045492598933869]	[1.6181222688664417e-05, 4.2917299641382896e-05, 0.0043736036520611, 4.504533500875189e-05]	0.990221	0.0417433	1	4	0.000119432	1.61812e-05	2.16578	6	['AENEFVTIK(6)']	1	0	0	0	0	0	0	0	0	1	0	0	0	0	0	0	0	0	0	0	0	0	netMHCpan-4.1	HLA-C*07:02	9.691	NB	AENEFVTLK	NA	NA
AENPSLENHRIKSFK	15	TRUE	sp|O00505|IMA4_HUMAN	KPNA3	HUMAN	Importin subunit alpha-4 OS=Homo sapiens OX=9606 GN=KPNA3 PE=1 SV=2	[UNIMOD:Acetylation]-AENPSLENHRIKSFK/3	['MSFragger']	[0.0001194315060312]	[1.8020163931714357]	[0.0001614964138455]	0.211748	2.91386	1	1	0.000119432	0.000161496	1.80202	0	NA	1	0	0	0	0	0	0	0	0	0	0	0	0	0	0	0	0	0	0	0	0	1	netMHCIIpan-4.3	DRB1_1301	9.97	NB	LENHRIKSF	1	SLENHRIKS
AENQVLAMRKQSEGLT	16	TRUE	sp|P51572|BAP31_HUMAN	BCAP31	HUMAN	B-cell receptor-associated protein 31 OS=Homo sapiens OX=9606 GN=BCAP31 PE=1 SV=3	AENQVLAMRKQSEGLT/3	['MSFragger']	[0.0094725674446802]	[0.7172888748549069]	[0.1275957062913538]	0.369807	0.344991	1	1	0.00947257	0.127596	0.717289	0	NA	1	0	0	0	0	0	0	0	0	0	0	0	0	0	0	0	0	0	0	0	0	1	netMHCIIpan-4.3	DRB1_1301	1.03	WB	VLAMRKQSE	1	QVLAMRKQS
AENVLVADKRLIRQNKPE	18	FALSE	sp|Q8NDZ4|DIK2A_HUMAN	DIPK2A	HUMAN	Divergent protein kinase domain 2A OS=Homo sapiens OX=9606 GN=DIPK2A PE=1 SV=1	AENVLVADKRLIRQNKPE/3	['MSFragger', 'Comet', 'Sage']	[0.0005836575875486, 0.0002161461147735, 0.0005441288497116]	[1.195473288277763, 0.8357360616698095, 0.9234082174525636]	[0.0073031315985798, 0.0086317290193449, 0.005728483528902]	0.143818	0.562581	1	3	0.000216146	0.00572848	1.19547	0	NA	3	0	0	0	0	0	0	0	0	0	0	0	0	0	1	0	0	0	0	1	1	0	netMHCIIpan-4.3	DRB1_1301	0.25	SB	LVADKRLIR	NA	NA
AEPAKIEAFRASLSK	15	TRUE	sp|P00558|PGK1_HUMAN	PGK1	HUMAN	Phosphoglycerate kinase 1 OS=Homo sapiens OX=9606 GN=PGK1 PE=1 SV=3	AEPAKIEAFRASLSK/3	['Comet']	[0.004696382961193]	[0.5354494392625272]	[0.0781484952802369]	0.0450979	1.22528	1	1	0.00469638	0.0781485	0.535449	0	NA	1	0	0	0	0	0	0	0	0	0	0	0	0	0	0	0	0	1	0	0	0	0	netMHCIIpan-4.3	DRB1_0404	1.22	WB	IEAFRASLS	1	KIEAFRASL
AEPIRTFIKAKEYL	14	TRUE	sp|Q9ULH0|KDIS_HUMAN	KIDINS220	HUMAN	Kinase D-interacting substrate of 220 kDa OS=Homo sapiens OX=9606 GN=KIDINS220 PE=1 SV=3	AEPIRTFIKAKEYL/3	['MSFragger', 'Comet', 'Sage', 'PEAKS']	[0.0030102347983142, 0.005051739590972, 0.0038236043843996, 0.0033017360741293]	[0.9516023390483228, 0.522659946381668, 0.6739037773066697, 0.7047208753585016]	[0.0327983633871039, 0.0854169581022944, 0.0479595693554829, 0.0895400294936668]	0.0689163	0.0608057	1	4	0.00301023	0.0327984	0.951602	0	NA	7	0	0	0	0	0	0	0	0	0	1	0	0	2	1	0	1	1	1	0	0	0	netMHCIIpan-4.3	DRB1_1301	0.46	SB	IRTFIKAKE	1	PIRTFIKAK
AEPSAPESKHKSS	13	FALSE	sp|Q8TCJ2|STT3B_HUMAN	STT3B	HUMAN	Dolichyl-diphosphooligosaccharide--protein glycosyltransferase subunit STT3B OS=Homo sapiens OX=9606 GN=STT3B PE=1 SV=1	[UNIMOD:Acetylation]-AEPSAPESKHKSS/3	['MSFragger']	[0.0007658433850277]	[1.127896459138089]	[0.0111249695466785]	0.733771	0.813348	1	1	0.000765843	0.011125	1.1279	0	NA	2	0	0	0	0	0	0	0	0	0	0	0	0	0	0	0	0	0	0	1	1	0	netMHCIIpan-4.3	DRB1_1301	66.2	NB	SAPESKHKS	NA	NA
AEPSAPESKHKSSLNSSP	18	FALSE	sp|Q8TCJ2|STT3B_HUMAN	STT3B	HUMAN	Dolichyl-diphosphooligosaccharide--protein glycosyltransferase subunit STT3B OS=Homo sapiens OX=9606 GN=STT3B PE=1 SV=1	[UNIMOD:Acetylation]-AEPSAPESKHKSSLNSSP/3;[UNIMOD:Acetylation]-AEPSAPESKHKSSLNSSP/2	['MSFragger']	[0.0005539552404165]	[1.341597234884661]	[0.0029333751786522]	0.598004	0.0578114	2	1	0.000553955	0.00293338	1.3416	0	NA	8	0	0	0	0	0	0	0	0	0	2	0	0	0	0	0	0	1	1	1	1	2	netMHCIIpan-4.3	DRB1_1301	41.36	NB	PESKHKSSL	NA	NA
AEPSAPESKHKSSLNSSPWSG	21	FALSE	sp|Q8TCJ2|STT3B_HUMAN	STT3B	HUMAN	Dolichyl-diphosphooligosaccharide--protein glycosyltransferase subunit STT3B OS=Homo sapiens OX=9606 GN=STT3B PE=1 SV=1	[UNIMOD:Acetylation]-AEPSAPESKHKSSLNSSPWSG/3	['MSFragger', 'PEAKS']	[0.0001194315060312, 0.0001820167455405]	[1.833410780880662, 2.131384861942456]	[0.0001324226617008, 2.6950446560817368e-05]	0.669507	1.78722	1	2	0.000119432	2.69504e-05	2.13138	0	NA	7	0	0	0	0	0	0	0	0	0	0	0	0	0	0	0	0	0	3	1	1	2	NA	NA	NA	NA	NA	NA	NA
AEPVSPLKHFVLAKKA	16	TRUE	sp|Q8IWA4|MFN1_HUMAN	MFN1	HUMAN	Mitofusin-1 OS=Homo sapiens OX=9606 GN=MFN1 PE=1 SV=3	[UNIMOD:Acetylation]-AEPVSPLKHFVLAKKA/3	['MSFragger', 'PEAKS']	[0.0001194315060312, 0.0001820167455405]	[2.3087356084923987, 2.0582905795240167]	[6.550340555945584e-06, 4.172700779967539e-05]	0.227957	5.81842	1	2	0.000119432	6.55034e-06	2.30874	0	NA	16	0	0	0	0	0	0	0	1	0	1	2	1	1	1	1	0	1	2	2	2	1	netMHCIIpan-4.3	HLA-DPA10103-DPB10201	0.49	SB	LVFHKLPSV	1	KHFVLAKKA
AEQAIAVMDDSVVAE	15	TRUE	sp|Q15154|PCM1_HUMAN	PCM1	HUMAN	Pericentriolar material 1 protein OS=Homo sapiens OX=9606 GN=PCM1 PE=1 SV=6	AEQAIAVM[UNIMOD:Oxidation]DDSVVAE/2	['MSFragger', 'Comet', 'Sage']	[0.0050259403372243, 0.001328903654485, 0.0027538420538331]	[0.8464133123165055, 0.6864264920467994, 0.7245913683932972]	[0.0613089976799943, 0.0263124759815358, 0.0317226609156672]	0.752577	2.29879	1	3	0.0013289	0.0263125	0.846413	0	NA	4	0	1	0	0	0	0	0	1	2	0	0	0	0	0	0	0	0	0	0	0	0	netMHCIIpan-4.3	DRB1_0404	0.53	SB	IAVMDDSVV	0	VMDDSVVAE
AEQLKNQIRDARK	13	FALSE	sp|P62873|GBB1_HUMAN	GNB1	HUMAN	Guanine nucleotide-binding protein G(I)/G(S)/G(T) subunit beta-1 OS=Homo sapiens OX=9606 GN=GNB1 PE=1 SV=3	AEQLKNQIRDARK/3	['MSFragger', 'Comet', 'Sage', 'PEAKS']	[0.0042819499341238, 0.0002161461147735, 0.0015105740181268, 0.0004926715112698]	[0.8724720251668383, 0.9406179150583264, 0.8026372347781835, 1.3066530169491135]	[0.0526043788969685, 0.0039114711336935, 0.0164209962363475, 0.0035480470033667]	0.535102	0.0749549	1	4	0.000216146	0.00354805	1.30665	0	NA	8	0	0	0	0	0	0	0	0	0	0	1	0	0	0	0	1	1	1	1	2	1	netMHCIIpan-4.3	DRB1_1301	2.32	WB	LKNQIRDAR	NA	NA
AEQLKNQIRDARKA	14	TRUE	sp|P62873|GBB1_HUMAN	GNB1	HUMAN	Guanine nucleotide-binding protein G(I)/G(S)/G(T) subunit beta-1 OS=Homo sapiens OX=9606 GN=GNB1 PE=1 SV=3	AEQLKNQIRDARKA/3	['MSFragger', 'Comet', 'Sage', 'PEAKS']	[0.0001194315060312, 0.0001797591227754, 0.0001325732467188, 0.0001820167455405]	[2.281107838885953, 1.2610965248711092, 1.510329458682411, 2.21946281883139]	[7.801294315159965e-06, 0.0003449282126355, 2.929468799583405e-05, 1.591211138594788e-05]	0.773997	0.0785359	1	4	0.000119432	7.80129e-06	2.28111	0	NA	20	0	0	0	0	0	0	1	1	1	1	1	1	1	1	2	2	1	2	2	1	2	netMHCIIpan-4.3	DRB1_1301	1.33	WB	LKNQIRDAR	1	QLKNQIRDA
AEQNRKDAEAW	11	FALSE	sp|P08727|K1C19_HUMAN;sp|P13645|K1C10_HUMAN;sp|Q7Z3Y7|K1C28_HUMAN;sp|Q7Z3Y9|K1C26_HUMAN;sp|Q99456|K1C12_HUMAN	KRT19;KRT10;KRT28;KRT26;KRT12	HUMAN	Keratin, type I cytoskeletal 19 OS=Homo sapiens OX=9606 GN=KRT19 PE=1 SV=4	AEQNRKDAEAW/3	['MSFragger', 'Comet', 'Sage', 'PEAKS']	[0.0018906995588367, 0.0002161461147735, 0.0021794406102433, 0.0007142857142857]	[1.0324837666166833, 0.8126727638738559, 0.746454198185154, 1.215168659756233]	[0.0200558658020444, 0.0102661131399407, 0.0264417674750798, 0.0059469351769077]	0.730537	1.38583	1	4	0.000216146	0.00594694	1.21517	0	NA	5	0	0	0	0	0	0	1	0	0	1	1	1	0	0	0	1	0	0	0	0	0	netMHCpan-4.1	HLA-B*07:02	32.692	NB	AERKDAEAW	NA	NA
AEQQRLKSQDLE	12	FALSE	sp|P06734|FCER2_HUMAN	FCER2	HUMAN	Low affinity immunoglobulin epsilon Fc receptor OS=Homo sapiens OX=9606 GN=FCER2 PE=1 SV=1	AEQQRLKSQDLE/2;AEQQRLKSQDLE/3	['MSFragger', 'Comet', 'Sage']	[0.0001194315060312, 0.0089630659867099, 0.0001325732467188]	[1.6154446443648889, 0.4591422848850866, 1.0383430470022486]	[0.000524868452375, 0.1312653819980466, 0.0020591552622378]	0.504639	0.99938	2	3	0.000119432	0.000524868	1.61544	0	NA	5	0	0	0	0	0	0	0	0	0	0	0	0	0	0	0	0	1	1	0	1	2	netMHCpan-4.1	HLA-B*07:02	71.25	NB	AQRLKSQDL	NA	NA
AEQQRLKSQDLELSWN	16	TRUE	sp|P06734|FCER2_HUMAN	FCER2	HUMAN	Low affinity immunoglobulin epsilon Fc receptor OS=Homo sapiens OX=9606 GN=FCER2 PE=1 SV=1	AEQQRLKSQDLELSWN/3;AEQQRLKSQDLELSWN/2	['MSFragger', 'Comet', 'Sage', 'PEAKS']	[0.0001194315060312, 0.0001797591227754, 0.0001325732467188, 0.0001820167455405]	[2.8363552766583053, 1.3335325926204296, 1.5918115654191156, 2.154563820782179]	[2.3264382233887347e-07, 0.0001991114576653, 1.4043936568072671e-05, 2.346116049518113e-05]	0.593756	0.00208282	2	4	0.000119432	2.32644e-07	2.83636	0	NA	31	0	1	0	1	1	0	1	1	1	2	1	2	1	2	1	1	3	3	3	3	3	netMHCIIpan-4.3	DRB4_0104	0.03	SB	LKSQDLELS	1	EQQRLKSQD
AEQRGEHALKD	11	FALSE	P35908|K22E_HUMAN	KRT2	HUMAN	Keratin, type II cytoskeletal 2 epidermal OS=Homo sapiens OX=9606 GN=KRT2 PE=1 SV=2	AEQRGEHALKD/3	['PEAKS']	[0.0079471565693053]	[0.5224133709164634]	[0.2008682963257796]	0.493066	1.10779	1	1	0.00794716	0.200868	0.522413	0	NA	1	0	0	0	0	0	0	0	1	0	0	0	0	0	0	0	0	0	0	0	0	0	netMHCpan-4.1	HLA-B*07:02	65	NB	AEQRGEHAL	NA	NA
AERGALLVFAEHRYYGKS	18	FALSE	sp|Q9UHL4|DPP2_HUMAN	DPP7	HUMAN	Dipeptidyl peptidase 2 OS=Homo sapiens OX=9606 GN=DPP7 PE=1 SV=3	AERGALLVFAEHRYYGKS/3	['Comet']	[0.0009944311853619]	[0.7298707022880662]	[0.0190700519166737]	0.680786	0.449952	1	1	0.000994431	0.0190701	0.729871	0	NA	2	0	0	0	0	0	0	0	0	0	0	0	0	0	0	0	0	1	0	1	0	0	netMHCIIpan-4.3	DRB1_1301	0.87	SB	LLVFAEHRY	NA	NA
AERIKLEAERFENL	14	TRUE	sp|P49591|SYSC_HUMAN	SARS1	HUMAN	Serine--tRNA ligase, cytoplasmic OS=Homo sapiens OX=9606 GN=SARS1 PE=1 SV=3	AERIKLEAERFENL/3	['MSFragger', 'Comet']	[0.0001194315060312, 0.0002161461147735]	[1.6080070417356052, 0.8614363747383422]	[0.0005500900661157, 0.0071125939313359]	0.362208	0.26788	1	2	0.000119432	0.00055009	1.60801	0	NA	2	0	0	0	0	0	0	0	0	0	0	0	0	0	0	0	1	0	0	0	1	0	netMHCIIpan-4.3	HLA-DPA10103-DPB10402	0.19	SB	LEAERFENL	1	KLEAERFEN
AERYIKDRTLPFH	13	FALSE	sp|O14672|ADA10_HUMAN	ADAM10	HUMAN	Disintegrin and metalloproteinase domain-containing protein 10 OS=Homo sapiens OX=9606 GN=ADAM10 PE=1 SV=1	AERYIKDRTLPFH/3	['MSFragger', 'Comet', 'Sage', 'PEAKS']	[0.0005836575875486, 0.0003177292946409, 0.0001325732467188, 0.0001820167455405]	[1.2689413667028429, 0.7939039456904031, 1.0817027714971603, 1.9899711751437668]	[0.004617377661628, 0.0118189969651279, 0.0013957545355272, 6.277435889415115e-05]	0.027208	0.0604306	1	4	0.000132573	6.27744e-05	1.98997	0	NA	3	0	0	0	0	0	0	0	0	0	0	0	0	0	0	0	1	0	0	0	0	2	netMHCIIpan-4.3	HLA-DQA10301-DQB10603	4.18	WB	YIKDRTLPF	NA	NA
AESAVASFVTQLAAAE	16	TRUE	sp|Q92542|NICA_HUMAN	NCSTN	HUMAN	Nicastrin OS=Homo sapiens OX=9606 GN=NCSTN PE=1 SV=2	AESAVASFVTQLAAAE/2	['MSFragger', 'Comet', 'Sage']	[0.0001194315060312, 0.0002161461147735, 0.0015105740181268]	[1.6595024155113065, 1.104325503405468, 0.7926072181467845]	[0.0003974285352726, 0.0011324042404966, 0.0178927677412028]	0.535247	0.100425	1	3	0.000119432	0.000397429	1.6595	0	NA	1	0	0	0	0	0	0	0	1	0	0	0	0	0	0	0	0	0	0	0	0	0	netMHCIIpan-4.3	DRB1_0404	0.41	SB	VASFVTQLA	0	SFVTQLAAA
AESSESFTMASSPAQR	16	TRUE	sp|P49736|MCM2_HUMAN	MCM2	HUMAN	DNA replication licensing factor MCM2 OS=Homo sapiens OX=9606 GN=MCM2 PE=1 SV=4	[UNIMOD:Acetylation]-AESSESFTM[UNIMOD:Oxidation]ASSPAQR/2	['MSFragger', 'PEAKS']	[0.0005836575875486, 0.000259336099585]	[1.214801678087094, 1.5954882238042842]	[0.0064734772729332, 0.0006570036735585]	0.628523	3.82936	1	2	0.000259336	0.000657004	1.59549	0	NA	1	0	0	0	0	0	0	0	0	0	0	0	0	0	0	0	0	0	0	0	1	0	netMHCIIpan-4.3	HLA-DQA10103-DQB10603	3.63	WB	SFTMASSPA	0	SFTMASSPA
AETEERSLDNFFAKRD	16	TRUE	sp|Q9UKY7|CDV3_HUMAN	CDV3	HUMAN	Protein CDV3 homolog OS=Homo sapiens OX=9606 GN=CDV3 PE=1 SV=1	[UNIMOD:Acetylation]-AETEERSLDNFFAKRD/3	['MSFragger']	[0.0001194315060312]	[1.8638109408909869]	[0.0001092652471355]	0.720429	10.7369	1	1	0.000119432	0.000109265	1.86381	0	NA	2	0	0	0	0	0	0	1	1	0	0	0	0	0	0	0	0	0	0	0	0	0	netMHCIIpan-4.3	HLA-DQA10103-DQB10603	3.69	WB	ERSLDNFFA	0	SLDNFFAKR
AEVARSRDVEVLEG	14	TRUE	sp|Q01484|ANK2_HUMAN	ANK2	HUMAN	Ankyrin-2 OS=Homo sapiens OX=9606 GN=ANK2 PE=1 SV=4	AEVARSRDVEVLEG/3	['MSFragger']	[0.0078691559944453]	[0.7550830416865213]	[0.1035171102816357]	0.268231	3.81666	1	1	0.00786916	0.103517	0.755083	0	NA	1	0	0	0	0	0	0	0	0	0	0	0	0	1	0	0	0	0	0	0	0	0	netMHCIIpan-4.3	HLA-DQA10103-DQB10603	6.77	NB	VARSRDVEV	NA	NA
AEVAYQIKRLKSHPS	15	TRUE	sp|O00462|MANBA_HUMAN	MANBA	HUMAN	Beta-mannosidase OS=Homo sapiens OX=9606 GN=MANBA PE=1 SV=3	AEVAYQIKRLKSHPS/3	['MSFragger', 'Comet', 'Sage', 'PEAKS']	[0.0005836575875486, 0.0003177292946409, 0.0013551447100958, 0.0004926715112698]	[1.1860947089781129, 0.8014742938832626, 0.8109583270567904, 1.2988086748388945]	[0.0077430731567157, 0.0111665474593534, 0.0152887393577559, 0.0037101858836163]	-0.0995226	2.41497	1	4	0.000317729	0.00371019	1.29881	0	NA	5	0	0	0	0	0	0	0	0	0	0	0	0	1	0	0	0	0	1	1	1	1	netMHCIIpan-4.3	DRB1_1301	1.05	WB	VAYQIKRLK	1	QIKRLKSHP
AEVDKVTGRF	10	FALSE	sp|P63220|RS21_HUMAN	RPS21	HUMAN	Small ribosomal subunit protein eS21 OS=Homo sapiens OX=9606 GN=RPS21 PE=1 SV=1	AEVDKVTGRF/3	['MSFragger', 'Sage']	[0.0014668133480014, 0.004312167075336]	[1.060507625667085, 0.6678311188783689]	[0.0168832310820352, 0.0503474692635004]	0.730793	0.486489	1	2	0.00146681	0.0168832	1.06051	0	NA	1	0	0	0	0	0	0	0	0	0	0	1	0	0	0	0	0	0	0	0	0	0	netMHCpan-4.1	HLA-C*07:02	9.389	NB	AEVDKVTRF	NA	NA
AEVEGKDLPEHAVLK	15	TRUE	sp|Q00839|HNRPU_HUMAN	HNRNPU	HUMAN	Heterogeneous nuclear ribonucleoprotein U OS=Homo sapiens OX=9606 GN=HNRNPU PE=1 SV=6	AEVEGKDLPEHAVLK/3	['Comet']	[0.0002161461147735]	[1.034331921102331]	[0.0019245341076303]	0.386186	0.403101	1	1	0.000216146	0.00192453	1.03433	0	NA	1	0	0	0	0	0	0	0	0	0	0	0	0	0	0	0	0	0	0	1	0	0	netMHCIIpan-4.3	HLA-DPA10103-DPB10201	23.69	NB	VEGKDLPEH	1	DLPEHAVLK
AEVEQKKKRTF	11	FALSE	sp|P62841|RS15_HUMAN	RPS15	HUMAN	Small ribosomal subunit protein uS19 OS=Homo sapiens OX=9606 GN=RPS15 PE=1 SV=2	[UNIMOD:Acetylation]-AEVEQKKKRTF/3	['MSFragger', 'PEAKS']	[0.0001194315060312, 0.0001820167455405]	[1.707775650786162, 2.0724477325897044]	[0.0002929779122106, 3.833999111013195e-05]	0.308974	0.243991	1	2	0.000119432	3.834e-05	2.07245	0	NA	7	0	0	0	0	0	0	0	0	0	1	0	0	1	1	1	1	1	1	0	0	0	netMHCpan-4.1	HLA-C*07:02	18.094	NB	AEVEQKRTF	NA	NA
AEVEQKKKRTFR	12	FALSE	sp|P62841|RS15_HUMAN	RPS15	HUMAN	Small ribosomal subunit protein uS19 OS=Homo sapiens OX=9606 GN=RPS15 PE=1 SV=2	[UNIMOD:Acetylation]-AEVEQKKKRTFR/3	['MSFragger', 'PEAKS']	[0.0001194315060312, 0.0001820167455405]	[2.739302113553909, 2.253655976693194]	[4.298675660778932e-07, 1.2968140778701978e-05]	0.150916	0.867408	1	2	0.000119432	4.29868e-07	2.7393	0	NA	9	0	0	0	0	0	0	0	0	0	0	0	0	1	0	0	1	1	1	2	2	1	netMHCpan-4.1	HLA-C*07:02	50	NB	AQKKKRTFR	NA	NA
AEVEQKKKRTFRK	13	FALSE	sp|P62841|RS15_HUMAN	RPS15	HUMAN	Small ribosomal subunit protein uS19 OS=Homo sapiens OX=9606 GN=RPS15 PE=1 SV=2	[UNIMOD:Acetylation]-AEVEQKKKRTFRK/3	['MSFragger', 'PEAKS']	[0.0018906995588367, 0.000259336099585]	[1.0266757664924104, 1.851406429641077]	[0.0207822651740663, 0.0001435549590292]	0.204438	0.134851	1	2	0.000259336	0.000143555	1.85141	0	NA	2	0	0	0	0	0	0	0	0	0	0	0	0	0	1	0	0	0	0	0	0	1	netMHCIIpan-4.3	DRB1_1301	0.77	SB	VEQKKKRTF	NA	NA
AEVIWTSSDHQVLS	14	TRUE	sp|Q9NZQ7|PD1L1_HUMAN	CD274	HUMAN	Programmed cell death 1 ligand 1 OS=Homo sapiens OX=9606 GN=CD274 PE=1 SV=1	AEVIWTSSDHQVLS/2	['MSFragger', 'Comet', 'Sage']	[0.0005836575875486, 0.0002161461147735, 0.0001325732467188]	[1.3285496203393123, 0.9288280939269784, 1.157281655215946]	[0.0031824973161506, 0.0042761124093676, 0.0007073093488678]	0.747101	0.550744	1	3	0.000132573	0.000707309	1.32855	0	NA	7	0	0	0	0	0	0	0	0	0	0	1	0	0	0	0	2	4	0	0	0	0	netMHCIIpan-4.3	HLA-DQA10103-DQB10603	0.32	SB	IWTSSDHQV	0	VIWTSSDHQ
AEVIWTSSDHQVLSG	15	TRUE	sp|Q9NZQ7|PD1L1_HUMAN	CD274	HUMAN	Programmed cell death 1 ligand 1 OS=Homo sapiens OX=9606 GN=CD274 PE=1 SV=1	AEVIWTSSDHQVLSG/2	['Comet']	[0.003813882532418]	[0.5677182611438257]	[0.0622590946583972]	0.573369	1.2087	1	1	0.00381388	0.0622591	0.567718	0	NA	1	0	0	0	0	0	0	0	0	0	0	0	0	0	0	1	0	0	0	0	0	0	netMHCIIpan-4.3	HLA-DQA10103-DQB10603	0.25	SB	IWTSSDHQV	0	VIWTSSDHQ
AEVKELKKQLKLHRK	15	TRUE	sp|Q14596|NBR1_HUMAN	NBR1	HUMAN	Next to BRCA1 gene 1 protein OS=Homo sapiens OX=9606 GN=NBR1 PE=1 SV=3	AEVKELKKQLKLHRK/3	['MSFragger', 'Comet', 'Sage', 'PEAKS']	[0.0001194315060312, 0.0001797591227754, 0.0001325732467188, 0.0001820167455405]	[1.6468914432295572, 1.166934981688276, 1.2511555749953334, 2.138362262918384]	[0.0004303696308081, 0.000704476550196, 0.0003035387995976, 2.5848772944417026e-05]	0.517706	0.0309977	1	4	0.000119432	2.58488e-05	2.13836	0	NA	6	0	0	0	0	0	0	0	0	0	0	0	0	1	1	0	0	1	1	1	0	1	netMHCIIpan-4.3	DRB1_1301	0.42	SB	LKKQLKLHR	1	EVKELKKQL
AEVKVEAIPNCKSEEET	17	FALSE	sp|P43007|SATT_HUMAN	SLC1A4	HUMAN	Neutral amino acid transporter A OS=Homo sapiens OX=9606 GN=SLC1A4 PE=1 SV=1	AEVKVEAIPNCKSEEET/3	['MSFragger', 'Sage']	[0.0033704078193461, 0.000810783419479]	[0.9163214175770584, 0.8616885277020389]	[0.0405386765587516, 0.0098506461972718]	0.889039	1.06282	1	2	0.000810783	0.00985065	0.916321	0	NA	3	0	0	0	0	0	0	0	0	0	0	0	0	0	0	0	0	1	1	0	1	0	netMHCIIpan-4.3	DRB1_0404	0.31	SB	VEAIPNCKS	NA	NA
AEVLKVLGNPKSDE	14	TRUE	sp|P14649|MYL6B_HUMAN;sp|P60660|MYL6_HUMAN	MYL6B;MYL6	HUMAN	Myosin light chain 6B OS=Homo sapiens OX=9606 GN=MYL6B PE=1 SV=1	AEVLKVLGNPKSDE/3;AEVLKVLGNPKSDE/2	['MSFragger', 'Comet', 'Sage', 'PEAKS']	[0.0001194315060312, 0.0001797591227754, 0.0001325732467188, 0.0001820167455405]	[3.3693726884584683, 2.1080570383279764, 1.3126755112250883, 2.5598249999749894]	[7.98514319926205e-09, 5.583319805421896e-07, 0.0001742815526252, 2.0759020227197788e-06]	0.913389	0.937288	2	4	0.000119432	7.98514e-09	3.36937	0	NA	54	0	1	2	3	1	0	5	5	6	2	6	5	3	3	1	2	1	3	1	2	2	netMHCIIpan-4.3	DRB1_0404	0	SB	LKVLGNPKS	1	VLKVLGNPK
AEVLKVLGNPKSDEM	15	TRUE	sp|P60660|MYL6_HUMAN	MYL6	HUMAN	Myosin light polypeptide 6 OS=Homo sapiens OX=9606 GN=MYL6 PE=1 SV=2	AEVLKVLGNPKSDEM[UNIMOD:Oxidation]/2;AEVLKVLGNPKSDEM/3;AEVLKVLGNPKSDEM[UNIMOD:Oxidation]/3	['MSFragger', 'Comet', 'Sage', 'PEAKS']	[0.0001194315060312, 0.0001797591227754, 0.0001325732467188, 0.0001820167455405]	[3.3405368527980523, 2.1702747106403284, 1.2880902513053296, 1.9612900698173563]	[9.583102113859118e-09, 3.481596711224592e-07, 0.0002175495396111, 7.450843516835869e-05]	0.96152	0.673877	3	4	0.000119432	9.5831e-09	3.34054	0	NA	50	0	2	2	2	2	1	3	4	3	4	5	3	1	2	3	3	1	2	1	4	2	netMHCIIpan-4.3	DRB1_0404	0.01	SB	LKVLGNPKS	1	VLKVLGNPK
AEVLKVLGNPKSDEMN	16	TRUE	sp|P60660|MYL6_HUMAN	MYL6	HUMAN	Myosin light polypeptide 6 OS=Homo sapiens OX=9606 GN=MYL6 PE=1 SV=2	AEVLKVLGNPKSDEM[UNIMOD:Oxidation]N/3;AEVLKVLGNPKSDEMN/3;AEVLKVLGNPKSDEMN/2;AEVLKVLGNPKSDEM[UNIMOD:Oxidation]N/2	['MSFragger', 'Comet', 'Sage', 'PEAKS']	[0.0001194315060312, 0.0001797591227754, 0.0001325732467188, 0.0001820167455405]	[4.144279858772145, 1.893846697071199, 1.1269184458488195, 2.006151939048161]	[5.933448609200802e-11, 2.837504829147105e-06, 0.0009296010636238, 5.698820966510922e-05]	0.817531	1.28156	4	4	0.000119432	5.93345e-11	4.14428	0	NA	41	0	1	1	2	0	0	2	1	1	2	3	5	4	0	5	7	3	3	1	0	0	netMHCIIpan-4.3	DRB1_0404	0.01	SB	LKVLGNPKS	1	VLKVLGNPK
AEVLYSLAAAHARR	14	TRUE	sp|P49641|MA2A2_HUMAN	MAN2A2	HUMAN	Alpha-mannosidase 2x OS=Homo sapiens OX=9606 GN=MAN2A2 PE=1 SV=3	AEVLYSLAAAHARR/3	['MSFragger', 'Sage']	[0.003656914893617, 0.0019225487503433]	[0.8970121605107888, 0.7548751975759403]	[0.0454856941777498, 0.0246376232688821]	0.672575	0.203538	1	2	0.00192255	0.0246376	0.897012	0	NA	1	0	0	0	0	0	0	0	0	0	0	1	0	0	0	0	0	0	0	0	0	0	netMHCIIpan-4.3	DRB5_0105	0.02	SB	YSLAAAHAR	0	SLAAAHARR
AEVNADRITWL	11	FALSE	sp|Q08188|TGM3_HUMAN	TGM3	HUMAN	Protein-glutamine gamma-glutamyltransferase E OS=Homo sapiens OX=9606 GN=TGM3 PE=1 SV=4	AEVNADRITWL/2	['MSFragger', 'Comet', 'Sage']	[0.0079297867426283, 0.0083737674127406, 0.0096311956777073]	[0.7444085950854356, 0.4744636633107926, 0.5632547792654642]	[0.1098747952938072, 0.1185814634228152, 0.1117392966663199]	0.845969	1.48435	1	3	0.00792979	0.109875	0.744409	0	NA	2	0	0	0	1	0	0	0	1	0	0	0	0	0	0	0	0	0	0	0	0	0	netMHCpan-4.1	HLA-B*07:02	25	NB	AEADRITWL	NA	NA
AEYLAVFKKTVSSH	14	TRUE	sp|Q9Y5X3|SNX5_HUMAN	SNX5	HUMAN	Sorting nexin-5 OS=Homo sapiens OX=9606 GN=SNX5 PE=1 SV=1	AEYLAVFKKTVSSH/3	['Comet', 'Sage']	[0.0024574337370545, 0.0057447681575707]	[0.607281059144943, 0.6299111962465627]	[0.0468967675249735, 0.0678427206745608]	-0.0955019	0.981453	1	2	0.00245743	0.0468968	0.629911	0	NA	2	0	0	0	0	0	0	0	0	0	0	0	0	0	1	0	0	0	0	0	0	1	netMHCIIpan-4.3	DRB1_1301	0.67	SB	LAVFKKTVS	1	YLAVFKKTV
AEYQDTTYINHVVS	14	TRUE	sp|Q9UBR2|CATZ_HUMAN	CTSZ	HUMAN	Cathepsin Z OS=Homo sapiens OX=9606 GN=CTSZ PE=1 SV=1	AEYQDTTYINHVVS/2	['MSFragger', 'Comet', 'Sage', 'PEAKS']	[0.0001194315060312, 0.0001797591227754, 0.0001325732467188, 0.0001820167455405]	[3.012871019140912, 1.6257193530360097, 1.3530475216612956, 2.1657508948757966]	[7.61611151265245e-08, 2.169690546487425e-05, 0.0001210832900214, 2.1942445993416044e-05]	0.88594	0.0633566	1	4	0.000119432	7.61611e-08	3.01287	0	NA	20	0	2	1	3	2	0	1	1	2	1	2	1	1	0	2	1	0	0	0	0	0	netMHCIIpan-4.3	HLA-DQA10103-DQB10603	1.81	WB	QDTTYINHV	0	YQDTTYINH
AEYSYVKSTKLVLK	14	TRUE	sp|Q14331|FRG1_HUMAN	FRG1	HUMAN	Protein FRG1 OS=Homo sapiens OX=9606 GN=FRG1 PE=1 SV=1	[UNIMOD:Acetylation]-AEYSYVKSTKLVLK/3	['MSFragger', 'PEAKS']	[0.0042819499341238, 0.000259336099585]	[0.8731096103148146, 1.5439981412292376]	[0.0524067676843042, 0.0008908923367165]	-0.142188	8.20913	1	2	0.000259336	0.000890892	1.544	0	NA	5	0	0	0	0	0	0	0	0	1	1	0	1	0	0	0	0	0	0	1	1	0	netMHCIIpan-4.3	DRB5_0105	2.09	WB	YSYVKSTKL	1	EYSYVKSTK
AEYVIRTFAVEKRGVH	16	TRUE	sp|P28827|PTPRM_HUMAN	PTPRM	HUMAN	Receptor-type tyrosine-protein phosphatase mu OS=Homo sapiens OX=9606 GN=PTPRM PE=1 SV=2	AEYVIRTFAVEKRGVH/3	['MSFragger', 'Sage']	[0.0033704078193461, 0.0035178035178035]	[0.9223494032893472, 0.6851563803854709]	[0.0391025640650837, 0.0438058324868926]	0.632547	0.241511	1	2	0.00337041	0.0391026	0.922349	0	NA	1	0	0	0	0	0	0	0	0	0	0	0	0	0	0	0	0	0	0	0	1	0	netMHCIIpan-4.3	DRB1_1301	0.71	SB	IRTFAVEKR	1	VIRTFAVEK
AFGGSGGRGSSSGGGY	16	TRUE	sp|P35908|K22E_HUMAN	KRT2	HUMAN	Keratin, type II cytoskeletal 2 epidermal OS=Homo sapiens OX=9606 GN=KRT2 PE=1 SV=2	AFGGSGGRGSSSGGGY/2	['MSFragger', 'Comet', 'Sage', 'PEAKS']	[0.0001194315060312, 0.0001797591227754, 0.0001325732467188, 0.0001820167455405]	[2.4733849190298898, 1.415222993830786, 1.1469384836749847, 2.44732980458372]	[2.311597762609496e-06, 0.0001071408860969, 0.0007763388227617, 4.06975607788216e-06]	0.45702	0.042915	1	4	0.000119432	2.3116e-06	2.47338	0	NA	12	1	1	2	1	0	0	1	1	1	0	2	1	0	0	0	1	0	0	0	0	0	netMHCIIpan-4.3	HLA-DQA10301-DQB10302	76.16	NB	GRGSSSGGG	NA	NA
AFMGPLKKDRIAKEEGA	17	FALSE	sp|P39023|RL3_HUMAN	RPL3	HUMAN	Large ribosomal subunit protein uL3 OS=Homo sapiens OX=9606 GN=RPL3 PE=1 SV=2	AFMGPLKKDRIAKEEGA/3	['MSFragger', 'Comet', 'Sage']	[0.0001194315060312, 0.0023759239704329, 0.0001325732467188]	[1.597537877941262, 0.610125288267747, 1.0647106397516346]	[0.0005876527037734, 0.0459436941681905, 0.0016257223726714]	0.869326	1.82709	1	3	0.000119432	0.000587653	1.59754	0	NA	3	0	0	0	0	0	0	0	0	0	0	0	0	0	0	0	0	0	0	1	2	0	netMHCIIpan-4.3	DRB4_0104	6.22	NB	LKKDRIAKE	NA	NA
AFRLAARSPQGLGAFTPVVRQRTL	24	FALSE	Q13332|PTPRS_HUMAN	PTPRS	HUMAN	Receptor-type tyrosine-protein phosphatase S OS=Homo sapiens OX=9606 GN=PTPRS PE=1 SV=3	AFRLAARSPQGLGAFTPVVRQRTL/3	['PEAKS']	[0.003815984736061]	[0.6809101809514249]	[0.1003596832630323]	0	3.25865	1	1	0.00381598	0.10036	0.68091	0	NA	1	0	0	0	0	0	0	0	0	0	0	0	0	0	0	0	0	0	0	1	0	0	NA	NA	NA	NA	NA	NA	NA
AFRVFDKDGNGYIS	14	TRUE	sp|P0DP23|CALM1_HUMAN;sp|P0DP24|CALM2_HUMAN;sp|P0DP25|CALM3_HUMAN	CALM1;CALM2;CALM3	HUMAN	Calmodulin-1 OS=Homo sapiens OX=9606 GN=CALM1 PE=1 SV=1	AFRVFDKDGNGYIS/3	['MSFragger', 'Comet', 'Sage']	[0.0018906995588367, 0.0021208907741251, 0.0062846882141691]	[1.0350659350101816, 0.622181747971752, 0.6218568687215879]	[0.0197408800023908, 0.0421050440143878, 0.072189930670746]	0.0245541	0.563739	1	3	0.0018907	0.0197409	1.03507	0	NA	3	0	0	0	0	0	0	0	0	0	0	0	0	1	0	0	0	1	0	0	1	0	netMHCIIpan-4.3	DRB4_0104	32.05	NB	FRVFDKDGN	NA	NA
AFTVHCVKRARRH	13	FALSE	sp|Q8TCT0|CERK1_HUMAN	CERK	HUMAN	Ceramide kinase OS=Homo sapiens OX=9606 GN=CERK PE=1 SV=1	AFTVHCVKRARRH/3	['MSFragger', 'Comet', 'Sage', 'PEAKS']	[0.0001194315060312, 0.0002161461147735, 0.0008982035928143, 0.0001820167455405]	[1.4785323745322254, 0.8279630974819437, 0.8404257975228897, 1.9933724074706771]	[0.0012436094534302, 0.0091515422482839, 0.0118526927161054, 6.151130717455919e-05]	0.617601	0.142815	1	4	0.000119432	6.15113e-05	1.99337	0	NA	7	0	0	0	0	0	0	0	0	0	0	0	0	1	1	0	0	0	1	2	1	1	netMHCIIpan-4.3	DRB1_1301	2.87	WB	VHCVKRARR	NA	NA
AFTVHCVKRARRHR	14	TRUE	sp|Q8TCT0|CERK1_HUMAN	CERK	HUMAN	Ceramide kinase OS=Homo sapiens OX=9606 GN=CERK PE=1 SV=1	AFTVHCVKRARRHR/3	['MSFragger']	[0.0090062585864753]	[0.7289047659723997]	[0.1197229307123692]	0.430804	2.56589	1	1	0.00900626	0.119723	0.728905	0	NA	1	0	0	0	0	0	0	0	0	0	0	0	0	0	0	0	0	0	0	0	1	0	netMHCIIpan-4.3	DRB1_1301	1.81	WB	VHCVKRARR	1	CVKRARRHR
AFVLVVHGRASRQLQ	15	TRUE	sp|Q86Y38|XYLT1_HUMAN	XYLT1	HUMAN	Xylosyltransferase 1 OS=Homo sapiens OX=9606 GN=XYLT1 PE=1 SV=1	AFVLVVHGRASRQLQ/3	['MSFragger', 'Comet', 'Sage', 'PEAKS']	[0.0001194315060312, 0.0021208907741251, 0.0001325732467188, 0.000259336099585]	[1.892144825153662, 0.6237407981914032, 1.186801952774724, 1.6985379749244025]	[9.134163695053208e-05, 0.0416316356979506, 0.0005421679581056, 0.0003565120969169]	-0.0362806	0.017752	1	4	0.000119432	9.13416e-05	1.89214	0	NA	14	0	0	0	0	0	0	0	0	0	2	1	2	1	1	1	1	2	1	2	0	0	netMHCIIpan-4.3	DRB1_1301	0.08	SB	LVVHGRASR	1	VLVVHGRAS
AGAEYVVESTGVFT	14	TRUE	sp|P04406|G3P_HUMAN	GAPDH	HUMAN	Glyceraldehyde-3-phosphate dehydrogenase OS=Homo sapiens OX=9606 GN=GAPDH PE=1 SV=3	AGAEYVVESTGVFT/2	['MSFragger', 'Comet', 'Sage']	[0.0001194315060312, 0.0002161461147735, 0.0001325732467188]	[1.710177165271083, 1.1288877197293057, 1.363187210483262]	[0.0002885661218305, 0.000940032499323, 0.0001104985478774]	0.915604	0.0314677	1	3	0.000119432	0.000110499	1.71018	0	NA	6	1	1	1	1	1	0	0	1	0	0	0	0	0	0	0	0	0	0	0	0	0	netMHCIIpan-4.3	DRB5_0105	7.65	NB	YVVESTGVF	NA	NA
AGAEYVVESTGVFTT	15	TRUE	sp|P04406|G3P_HUMAN	GAPDH	HUMAN	Glyceraldehyde-3-phosphate dehydrogenase OS=Homo sapiens OX=9606 GN=GAPDH PE=1 SV=3	AGAEYVVESTGVFTT/2	['Sage']	[0.0096311956777073]	[0.5642165236978884]	[0.1109665977234012]	0.635936	0.102342	1	1	0.0096312	0.110967	0.564217	0	NA	1	0	1	0	0	0	0	0	0	0	0	0	0	0	0	0	0	0	0	0	0	0	netMHCIIpan-4.3	DRB5_0105	5.69	NB	YVVESTGVF	NA	NA
AGAEYVVESTGVFTTM	16	TRUE	sp|P04406|G3P_HUMAN	GAPDH	HUMAN	Glyceraldehyde-3-phosphate dehydrogenase OS=Homo sapiens OX=9606 GN=GAPDH PE=1 SV=3	AGAEYVVESTGVFTTM[UNIMOD:Oxidation]/2	['MSFragger', 'Comet', 'Sage']	[0.0050259403372243, 0.0009944311853619, 0.0031673411930318]	[0.8468943528524067, 0.733293186426465, 0.7107794254876656]	[0.0611367213884413, 0.0185905086775401, 0.0355503519174938]	0.78862	0.494467	1	3	0.000994431	0.0185905	0.846894	0	NA	2	0	1	0	0	0	1	0	0	0	0	0	0	0	0	0	0	0	0	0	0	0	netMHCIIpan-4.3	DRB5_0105	6.78	NB	YVVESTGVF	NA	NA
AGAGKVTKSAQKAQKA	16	TRUE	sp|P68104|EF1A1_HUMAN;sp|Q5VTE0|EF1A3_HUMAN	EEF1A1;EEF1A1P5	HUMAN	Elongation factor 1-alpha 1 OS=Homo sapiens OX=9606 GN=EEF1A1 PE=1 SV=1	AGAGKVTKSAQKAQKA/3	['Comet', 'Sage', 'PEAKS']	[0.0060043231126411, 0.0007259904584111, 0.0001820167455405]	[0.5010524553751742, 0.8967986365203962, 1.8820329646192224]	[0.0990960535824733, 0.0072426649567067, 0.0001195912085359]	0.417465	0.116769	1	3	0.000182017	0.000119591	1.88203	0	NA	2	0	0	0	0	0	0	0	0	0	0	0	0	0	1	0	0	0	1	0	0	0	netMHCIIpan-4.3	HLA-DPA10103-DPB10201	6.32	NB	KVTKSAQKA	0	TKSAQKAQK
AGAGKVTKSAQKAQKAK	17	FALSE	sp|P68104|EF1A1_HUMAN;sp|Q5VTE0|EF1A3_HUMAN	EEF1A1;EEF1A1P5	HUMAN	Elongation factor 1-alpha 1 OS=Homo sapiens OX=9606 GN=EEF1A1 PE=1 SV=1	AGAGKVTKSAQKAQKAK/3	['MSFragger', 'Comet', 'Sage', 'PEAKS']	[0.0001194315060312, 0.0001797591227754, 0.0001325732467188, 0.0001820167455405]	[4.175450051198457, 1.507948572818961, 1.1515133551414105, 2.528465024505114]	[4.871585884363436e-11, 5.302012579821847e-05, 0.0007450146710623, 2.504424939168245e-06]	0.698178	0.00187366	1	4	0.000119432	4.87159e-11	4.17545	0	NA	14	0	0	0	0	0	0	1	0	0	2	1	1	1	1	2	1	0	1	1	1	1	netMHCIIpan-4.3	DRB1_1301	5.29	NB	VTKSAQKAQ	NA	NA
AGALFLHQRRKY	12	FALSE	sp|P26842|CD27_HUMAN	CD27	HUMAN	CD27 antigen OS=Homo sapiens OX=9606 GN=CD27 PE=1 SV=2	AGALFLHQRRKY/3	['MSFragger', 'Comet', 'Sage', 'PEAKS']	[0.0001194315060312, 0.0002161461147735, 0.0001325732467188, 0.0007142857142857]	[2.0214804686229546, 0.9639209002580832, 1.300305655313334, 1.1876952606625344]	[4.0310447030387166e-05, 0.0032794449223276, 0.0001948537242057, 0.0069311996421526]	0.207766	0.64277	1	4	0.000119432	4.03104e-05	2.02148	0	NA	16	0	0	0	0	0	0	1	0	0	1	1	1	1	1	2	1	2	1	1	2	1	netMHCpan-4.1	HLA-C*07:02	26.9	NB	AGAHQRRKY	NA	NA
AGAVEKGVPLYR	12	FALSE	sp|P06733|ENOA_HUMAN	ENO1	HUMAN	Alpha-enolase OS=Homo sapiens OX=9606 GN=ENO1 PE=1 SV=2	AGAVEKGVPLYR/3	['MSFragger', 'Comet', 'Sage', 'PEAKS']	[0.0001194315060312, 0.0002161461147735, 0.0001325732467188, 0.0004926715112698]	[2.0647442680268338, 1.0706842400953829, 1.3325815394942315, 1.3583837529814338]	[3.065984424873166e-05, 0.001461247017855, 0.0001456355145814, 0.0026377290139962]	0.631464	0.388868	1	4	0.000119432	3.06598e-05	2.06474	0	NA	3	0	0	0	0	0	0	1	0	0	0	1	1	0	0	0	0	0	0	0	0	0	netMHCpan-4.1	HLA-C*07:02	46	NB	AGAGVPLYR	NA	NA
AGAVLRIQPLR	11	FALSE	sp|Q13332|PTPRS_HUMAN	PTPRS	HUMAN	Receptor-type tyrosine-protein phosphatase S OS=Homo sapiens OX=9606 GN=PTPRS PE=1 SV=3	AGAVLRIQPLR/3	['MSFragger', 'Comet', 'Sage', 'PEAKS']	[0.0001194315060312, 0.0002161461147735, 0.0001325732467188, 0.000259336099585]	[1.6003831278201008, 0.8834148227191128, 1.2926328151995896, 1.6628051794061327]	[0.0005771981388965, 0.0060260092731637, 0.0002088164285239, 0.0004407837441341]	0.465589	0.316134	1	4	0.000119432	0.000208816	1.66281	0	NA	14	0	0	0	0	0	0	0	1	0	0	4	0	1	0	1	3	3	0	0	0	1	netMHCpan-4.1	HLA-A*02:01	50	NB	AVLRIQPLR	NA	NA
AGDTIFNRAKLLNVG	15	TRUE	sp|P15291|B4GT1_HUMAN	B4GALT1	HUMAN	Beta-1,4-galactosyltransferase 1 OS=Homo sapiens OX=9606 GN=B4GALT1 PE=1 SV=5	AGDTIFNRAKLLNVG/3	['MSFragger']	[0.0005836575875486]	[1.2084922157570364]	[0.0067334099499382]	-0.268323	2.79409	1	1	0.000583658	0.00673341	1.20849	0	NA	1	0	0	0	0	0	0	1	0	0	0	0	0	0	0	0	0	0	0	0	0	0	netMHCIIpan-4.3	DRB1_1301	0.66	SB	IFNRAKLLN	1	TIFNRAKLL
AGDTIFNRAKLLNVGFQ	17	FALSE	sp|P15291|B4GT1_HUMAN	B4GALT1	HUMAN	Beta-1,4-galactosyltransferase 1 OS=Homo sapiens OX=9606 GN=B4GALT1 PE=1 SV=5	AGDTIFNRAKLLNVGFQ/3	['MSFragger', 'Comet', 'Sage', 'PEAKS']	[0.0001194315060312, 0.0002161461147735, 0.0001325732467188, 0.000259336099585]	[2.489113317323965, 1.0685824008414533, 1.3249961099276937, 1.7371244814775344]	[2.0926682344117123e-06, 0.0014847051182713, 0.0001559497663031, 0.0002834514228127]	0.0205342	0.105517	1	4	0.000119432	2.09267e-06	2.48911	0	NA	3	0	1	0	0	1	0	0	1	0	0	0	0	0	0	0	0	0	0	0	0	0	netMHCIIpan-4.3	DRB1_1301	1.11	WB	IFNRAKLLN	NA	NA
AGDVIYIEANSGAVKR	16	TRUE	sp|Q9Y265|RUVB1_HUMAN	RUVBL1	HUMAN	RuvB-like 1 OS=Homo sapiens OX=9606 GN=RUVBL1 PE=1 SV=1	AGDVIYIEANSGAVKR/3	['Comet', 'Sage']	[0.001156626506024, 0.0035897435897435]	[0.7031064374678754, 0.6806659054009012]	[0.0232606971588491, 0.0454223050151049]	0.561598	0.527597	1	2	0.00115663	0.0232607	0.703106	0	NA	1	0	0	0	0	0	0	0	0	0	0	0	0	0	0	0	0	1	0	0	0	0	netMHCIIpan-4.3	DRB1_0404	0.03	SB	IYIEANSGA	1	VIYIEANSG
AGEFFRDQGRQV	12	FALSE	sp|Q08345|DDR1_HUMAN	DDR1	HUMAN	Epithelial discoidin domain-containing receptor 1 OS=Homo sapiens OX=9606 GN=DDR1 PE=1 SV=1	AGEFFRDQGRQV/3	['MSFragger', 'Comet', 'Sage', 'PEAKS']	[0.0001194315060312, 0.0001797591227754, 0.0001325732467188, 0.0004926715112698]	[2.284573115818507, 1.214721972996987, 1.2765026406273143, 1.296421956854571]	[7.632141231519427e-06, 0.0004903266246649, 0.0002415157322524, 0.003760919067974]	0.165408	0.00756712	1	4	0.000119432	7.63214e-06	2.28457	0	NA	11	0	0	0	0	0	0	1	0	0	0	1	0	1	1	1	1	1	1	0	1	2	netMHCpan-4.1	HLA-B*07:02	35.778	NB	AFRDQGRQV	NA	NA
AGEFFRDQGRQVY	13	FALSE	sp|Q08345|DDR1_HUMAN	DDR1	HUMAN	Epithelial discoidin domain-containing receptor 1 OS=Homo sapiens OX=9606 GN=DDR1 PE=1 SV=1	AGEFFRDQGRQVY/3	['MSFragger', 'Sage']	[0.0069858712715855, 0.0080160320641282]	[0.783504954163671, 0.5942070711083148]	[0.0881645797611073, 0.0890200922833476]	-0.157092	1.4881	1	2	0.00698587	0.0881646	0.783505	0	NA	4	0	0	0	0	0	0	0	0	0	0	0	0	0	0	0	1	0	0	2	1	0	netMHCIIpan-4.3	DRB5_0105	9.9	NB	FFRDQGRQV	NA	NA
AGEIPVVAIRTAKGEKF	17	FALSE	sp|P30101|PDIA3_HUMAN	PDIA3	HUMAN	Protein disulfide-isomerase A3 OS=Homo sapiens OX=9606 GN=PDIA3 PE=1 SV=4	AGEIPVVAIRTAKGEKF/3	['Comet', 'Sage']	[0.0002161461147735, 0.0023347701149425]	[0.8677029865066384, 0.7358929021657714]	[0.0067843497153542, 0.0288804370462136]	0.00799131	0.234149	1	2	0.000216146	0.00678435	0.867703	0	NA	1	0	0	0	0	0	0	0	0	0	0	0	0	0	0	0	0	0	0	1	0	0	netMHCIIpan-4.3	DRB1_0404	0.02	SB	VVAIRTAKG	NA	NA
AGEKEAKSD	9	FALSE	sp|P05114|HMGN1_HUMAN	HMGN1	HUMAN	Non-histone chromosomal protein HMG-14 OS=Homo sapiens OX=9606 GN=HMGN1 PE=1 SV=3	AGEKEAKSD/2	['MSFragger', 'Comet', 'Sage', 'PEAKS']	[0.0001194315060312, 0.0001797591227754, 0.0071353279818373, 0.0001820167455405]	[1.7185676011332254, 1.4651467782336618, 0.6116399203845325, 2.1706777066001526]	[0.0002736665447867, 7.336123458282343e-05, 0.0780547494187209, 2.130515461128136e-05]	0.52786	0.74924	1	4	0.000119432	2.13052e-05	2.17068	0	NA	2	0	0	0	0	0	0	0	0	0	0	0	0	0	0	0	0	2	0	0	0	0	netMHCpan-4.1	HLA-A*02:01	95	NB	AGEKEAKSD	NA	NA
AGEKVEKPD	9	FALSE	sp|Q02878|RL6_HUMAN	RPL6	HUMAN	Large ribosomal subunit protein eL6 OS=Homo sapiens OX=9606 GN=RPL6 PE=1 SV=3	AGEKVEKPD/2	['MSFragger', 'Comet', 'Sage', 'PEAKS']	[0.0005836575875486, 0.0001797591227754, 0.0003389447520054, 0.0001820167455405]	[1.2784260108967178, 1.3138205943420391, 1.0097003453107525, 2.4304022897336863]	[0.0043519414137916, 0.0002312263625933, 0.0026604165808066, 4.5036074489597725e-06]	0.859848	0.0084564	1	4	0.000179759	4.50361e-06	2.4304	0	NA	17	0	0	0	0	0	0	1	0	0	2	2	1	2	1	1	1	1	2	1	1	1	netMHCpan-4.1	HLA-B*07:02	95	NB	AGEKVEKPD	NA	NA
AGELTPEEEAQ	11	FALSE	Q9NZT1|CALL5_HUMAN	CALML5	HUMAN	Calmodulin-like protein 5 OS=Homo sapiens OX=9606 GN=CALML5 PE=1 SV=2	[UNIMOD:Acetylation]-AGELTPEEEAQ/2	['PEAKS']	[0.0019717384160368]	[0.8635674821232439]	[0.0400509542143939]	0.804533	8.18196	1	1	0.00197174	0.040051	0.863567	0	NA	1	0	0	0	0	0	0	0	0	1	0	0	0	0	0	0	0	0	0	0	0	0	netMHCpan-4.1	HLA-A*02:01	44.6	NB	ALTPEEEAQ	NA	NA
AGELTPEEEAQYKKA	15	TRUE	sp|Q9NZT1|CALL5_HUMAN	CALML5	HUMAN	Calmodulin-like protein 5 OS=Homo sapiens OX=9606 GN=CALML5 PE=1 SV=2	[UNIMOD:Acetylation]-AGELTPEEEAQYKKA/2	['MSFragger']	[0.0093401169413015]	[0.7239915967361243]	[0.1230002819033295]	0.811353	4.98102	1	1	0.00934012	0.123	0.723992	0	NA	3	0	0	0	0	0	0	0	0	0	0	1	2	0	0	0	0	0	0	0	0	0	netMHCIIpan-4.3	DRB4_0104	7.89	NB	LTPEEEAQY	0	TPEEEAQYK
AGFLINLIDSPGHVD	15	TRUE	sp|P13639|EF2_HUMAN	EEF2	HUMAN	Elongation factor 2 OS=Homo sapiens OX=9606 GN=EEF2 PE=1 SV=4	AGFLINLIDSPGHVD/2	['MSFragger', 'Comet', 'Sage', 'PEAKS']	[0.0001194315060312, 0.0002161461147735, 0.0001325732467188, 0.0001820167455405]	[2.0288185773644223, 0.9747264269770726, 1.3374170215411323, 1.889215616399431]	[3.8482192983591627e-05, 0.0030220133036062, 0.0001394193140082, 0.0001145747446096]	0.820721	0.232925	1	4	0.000119432	3.84822e-05	2.02882	0	NA	1	0	0	0	0	0	0	0	1	0	0	0	0	0	0	0	0	0	0	0	0	0	netMHCIIpan-4.3	DRB1_0404	0.19	SB	LINLIDSPG	0	LIDSPGHVD
AGGAAQLALDKSD	13	FALSE	sp|P49748|ACADV_HUMAN	ACADVL	HUMAN	Very long-chain specific acyl-CoA dehydrogenase, mitochondrial OS=Homo sapiens OX=9606 GN=ACADVL PE=1 SV=1	AGGAAQLALDKSD/2	['MSFragger', 'Comet', 'Sage']	[0.0004459308807134, 0.0002161461147735, 0.0015105740181268]	[1.3524608331322896, 1.0918683173629928, 0.796211742639811]	[0.0027408302474646, 0.0012445288847597, 0.0173498827359792]	0.309848	2.26653	1	3	0.000216146	0.00124453	1.35246	0	NA	1	0	0	0	0	0	0	0	0	0	0	0	0	0	0	0	1	0	0	0	0	0	netMHCIIpan-4.3	DRB4_0104	1.99	WB	AAQLALDKS	NA	NA
AGGAAQLALDKSDSHPSDA	19	FALSE	sp|P49748|ACADV_HUMAN	ACADVL	HUMAN	Very long-chain specific acyl-CoA dehydrogenase, mitochondrial OS=Homo sapiens OX=9606 GN=ACADVL PE=1 SV=1	AGGAAQLALDKSDSHPSDA/2;AGGAAQLALDKSDSHPSDA/3	['MSFragger', 'Comet', 'Sage', 'PEAKS']	[0.0001194315060312, 0.0001797591227754, 0.0001325732467188, 0.0001820167455405]	[4.574646971105183, 1.9755498862576024, 1.4554450543401665, 2.521012247122709]	[3.898691375068191e-12, 1.5266136001829709e-06, 4.806820301264181e-05, 2.6186469408576147e-06]	0.822811	1.68368	2	4	0.000119432	3.89869e-12	4.57465	0	NA	14	0	0	1	0	0	0	0	0	0	0	0	0	0	0	0	0	1	1	4	3	4	NA	NA	NA	NA	NA	NA	NA
AGGAAQLALDKSDSHPSDALT	21	FALSE	sp|P49748|ACADV_HUMAN	ACADVL	HUMAN	Very long-chain specific acyl-CoA dehydrogenase, mitochondrial OS=Homo sapiens OX=9606 GN=ACADVL PE=1 SV=1	AGGAAQLALDKSDSHPSDALT/3	['MSFragger', 'PEAKS']	[0.0059784774810681, 0.000259336099585]	[0.8209155236197754, 1.697474538809109]	[0.0711180184121115, 0.0003587714770194]	-0.0587151	2.40157	1	2	0.000259336	0.000358771	1.69747	0	NA	1	0	0	0	0	0	0	0	0	0	0	0	0	0	0	0	0	0	0	1	0	0	NA	NA	NA	NA	NA	NA	NA
AGGDLITKTALDFWRAG	17	FALSE	sp|O14657|TOR1B_HUMAN	TOR1B	HUMAN	Torsin-1B OS=Homo sapiens OX=9606 GN=TOR1B PE=1 SV=2	AGGDLITKTALDFWRAG/3	['MSFragger', 'Comet', 'Sage']	[0.003656914893617, 0.0002161461147735, 0.0003389447520054]	[0.8916444332742631, 1.031520642946957, 0.985663562736296]	[0.0469599098659877, 0.0019659508337127, 0.0032967466969656]	0.12846	0.467521	1	3	0.000216146	0.00196595	1.03152	0	NA	1	0	0	0	0	0	0	0	1	0	0	0	0	0	0	0	0	0	0	0	0	0	netMHCIIpan-4.3	HLA-DPA10103-DPB10201	7.31	NB	LITKTALDF	NA	NA
AGGFLMKKELNYFAK	15	TRUE	sp|P00558|PGK1_HUMAN	PGK1	HUMAN	Phosphoglycerate kinase 1 OS=Homo sapiens OX=9606 GN=PGK1 PE=1 SV=3	AGGFLM[UNIMOD:Oxidation]KKELNYFAK/3;AGGFLMKKELNYFAK/3	['MSFragger', 'Comet', 'Sage', 'PEAKS']	[0.0001194315060312, 0.0001797591227754, 0.0001325732467188, 0.000259336099585]	[3.126569551907524, 1.400990663903228, 1.227228279269944, 1.8084495403474867]	[3.709869423192848e-08, 0.0001193567431997, 0.0003766198483023, 0.0001854246075685]	0.473968	0.0678829	2	4	0.000119432	3.70987e-08	3.12657	0	NA	45	0	1	5	2	0	0	3	3	3	2	3	3	2	3	3	1	3	2	3	1	2	netMHCIIpan-4.3	DRB1_1301	2.19	WB	FLMKKELNY	1	FLMKKELNY
AGGFLMKKELNYFAKA	16	TRUE	sp|P00558|PGK1_HUMAN	PGK1	HUMAN	Phosphoglycerate kinase 1 OS=Homo sapiens OX=9606 GN=PGK1 PE=1 SV=3	AGGFLM[UNIMOD:Oxidation]KKELNYFAKA/2;AGGFLM[UNIMOD:Oxidation]KKELNYFAKA/3;AGGFLMKKELNYFAKA/3	['MSFragger', 'Comet', 'Sage', 'PEAKS']	[0.0001194315060312, 0.0001797591227754, 0.0001325732467188, 0.0001820167455405]	[3.18701677343489, 2.2270156976416096, 1.1182216797177282, 2.351009487742527]	[2.530965842717052e-08, 2.263182115733761e-07, 0.0010052429162195, 7.242487566066443e-06]	0.588159	0.0754621	3	4	0.000119432	2.53097e-08	3.18702	0	NA	36	0	1	1	1	0	1	2	5	1	1	1	2	3	2	2	2	2	2	2	3	2	netMHCIIpan-4.3	DRB1_1301	3.02	WB	FLMKKELNY	1	FLMKKELNY
AGGHKLGLGLEFQA	14	TRUE	sp|P21796|VDAC1_HUMAN	VDAC1	HUMAN	Non-selective voltage-gated ion channel VDAC1 OS=Homo sapiens OX=9606 GN=VDAC1 PE=1 SV=2	AGGHKLGLGLEFQA/2;AGGHKLGLGLEFQA/3	['MSFragger', 'Comet', 'Sage']	[0.0004459308807134, 0.0002161461147735, 0.0015105740181268]	[1.3650193520945002, 1.0876650954456033, 0.8027176252015376]	[0.0025338563668584, 0.001284810871502, 0.0164096822595949]	0.68143	6.19451	2	3	0.000216146	0.00128481	1.36502	0	NA	8	0	1	1	1	0	0	0	1	0	4	0	0	0	0	0	0	0	0	0	0	0	netMHCIIpan-4.3	HLA-DQA10103-DQB10302	50.08	NB	KLGLGLEFQ	NA	NA
AGGHKVGLALELEA	14	TRUE	sp|P45880|VDAC2_HUMAN	VDAC2	HUMAN	Voltage-dependent anion-selective channel protein 2 OS=Homo sapiens OX=9606 GN=VDAC2 PE=1 SV=2	AGGHKVGLALELEA/3;AGGHKVGLALELEA/2	['MSFragger', 'Comet', 'Sage', 'PEAKS']	[0.0001194315060312, 0.0002161461147735, 0.0001325732467188, 0.000259336099585]	[1.6144606023355244, 1.1314917444290642, 1.285396114059662, 1.792524925886324]	[0.0005281380578679, 0.0009216576931813, 0.0002229005075592, 0.0002038650406699]	0.933911	4.54786	2	4	0.000119432	0.000203865	1.79252	0	NA	46	0	0	0	0	0	0	2	0	0	2	7	2	3	0	5	3	3	4	7	2	6	netMHCIIpan-4.3	HLA-DQA10103-DQB10302	5.94	NB	KVGLALELE	NA	NA
AGGIISRIKSYSFPKPG	17	FALSE	sp|P43405|KSYK_HUMAN	SYK	HUMAN	Tyrosine-protein kinase SYK OS=Homo sapiens OX=9606 GN=SYK PE=1 SV=1	AGGIISRIKSYSFPKPG/3	['MSFragger', 'Comet', 'Sage']	[0.0005836575875486, 0.0010705596107055, 0.0014463407578825]	[1.299192160642935, 0.7120872628424649, 0.8068287586502932]	[0.0038228147612211, 0.0217631210453541, 0.0158409516586622]	0.494374	0.494373	1	3	0.000583658	0.00382281	1.29919	0	NA	8	0	0	0	0	0	0	0	1	0	1	1	1	2	1	1	0	0	0	0	0	0	netMHCIIpan-4.3	DRB1_1301	0.92	SB	IISRIKSYS	NA	NA
AGGLFVIDK	9	FALSE	sp|Q8N428|GLT16_HUMAN;sp|Q96FL9|GLT14_HUMAN	GALNT16;GALNT14	HUMAN	Polypeptide N-acetylgalactosaminyltransferase 16 OS=Homo sapiens OX=9606 GN=GALNT16 PE=1 SV=2	AGGLFVIDK/2	['MSFragger', 'Comet', 'Sage']	[0.000341841385597, 0.0013777900248002, 0.0032436223371613]	[1.386437072732405, 0.6588898280464063, 0.7095618098803267]	[0.0022160763230197, 0.0322183957654888, 0.0359075946903748]	0.978582	3.3864	1	3	0.000341841	0.00221608	1.38644	2	['AGGIFVIDK(2)']	1	0	0	0	0	0	0	0	0	0	0	0	0	0	1	0	0	0	0	0	0	0	netMHCpan-4.1	HLA-C*07:02	50	NB	AGGLFVIDK	NA	NA
AGGLRSHLKITDSA	14	TRUE	sp|P49755|TMEDA_HUMAN	TMED10	HUMAN	Transmembrane emp24 domain-containing protein 10 OS=Homo sapiens OX=9606 GN=TMED10 PE=1 SV=2	AGGLRSHLKITDSA/3	['MSFragger', 'Comet', 'Sage', 'PEAKS']	[0.0005836575875486, 0.0001797591227754, 0.0006460643910843, 0.0001820167455405]	[1.2386165049293998, 1.1862224761986218, 0.9027138301096612, 2.033799059603446]	[0.0055795066049865, 0.0006086246285967, 0.0068754164434123, 4.830718985066069e-05]	0.0171918	0.0184894	1	4	0.000179759	4.83072e-05	2.0338	0	NA	8	0	0	0	0	0	0	0	0	0	0	0	0	0	0	0	2	2	1	1	1	1	netMHCIIpan-4.3	DRB1_1301	2.05	WB	LRSHLKITD	1	GLRSHLKIT
AGGLRSHLKITDSAG	15	TRUE	sp|P49755|TMEDA_HUMAN	TMED10	HUMAN	Transmembrane emp24 domain-containing protein 10 OS=Homo sapiens OX=9606 GN=TMED10 PE=1 SV=2	AGGLRSHLKITDSAG/3	['MSFragger', 'Comet', 'Sage']	[0.0005836575875486, 0.001156626506024, 0.0001325732467188]	[1.2559859680574323, 0.705825553988904, 1.0629185631885425]	[0.0050062769393793, 0.0227969911937608, 0.0016520693258306]	0.0905542	0.0965391	1	3	0.000132573	0.00165207	1.25599	0	NA	18	0	0	0	0	0	0	1	1	0	1	1	2	1	0	1	1	1	2	2	1	3	netMHCIIpan-4.3	DRB1_1301	1.27	WB	LRSHLKITD	1	GLRSHLKIT
AGGTKPKKPVGAAKKPK	17	FALSE	sp|P16403|H12_HUMAN	H1-2	HUMAN	Histone H1.2 OS=Homo sapiens OX=9606 GN=H1-2 PE=1 SV=2	AGGTKPKKPVGAAKKPK/3	['MSFragger', 'Comet', 'Sage', 'PEAKS']	[0.0059784774810681, 0.0002161461147735, 0.0003389447520054, 0.0001820167455405]	[0.816609883822231, 0.8160210105792062, 0.993929783429421, 1.9399813947024231]	[0.0729120139124419, 0.0100111033125369, 0.0030625474843187, 8.462138874197451e-05]	0.621089	0.52026	1	4	0.000182017	8.46214e-05	1.93998	0	NA	2	0	0	0	0	0	0	0	0	0	0	0	0	0	2	0	0	0	0	0	0	0	netMHCIIpan-4.3	DRB5_0105	24.5	NB	KKPVGAAKK	NA	NA
AGGVMTVLIKRNTTIPT	17	FALSE	sp|P11142|HSP7C_HUMAN	HSPA8	HUMAN	Heat shock cognate 71 kDa protein OS=Homo sapiens OX=9606 GN=HSPA8 PE=1 SV=1	AGGVM[UNIMOD:Oxidation]TVLIKRNTTIPT/3;AGGVM[UNIMOD:Oxidation]TVLIKRNTTIPT/2	['MSFragger', 'Comet', 'Sage', 'PEAKS']	[0.0001194315060312, 0.001328903654485, 0.0004440990340846, 0.0001820167455405]	[1.568378311765362, 0.685761726673931, 0.9236891894550568, 1.9453338473239403]	[0.0007063012173478, 0.0264418287854052, 0.0057142807546332, 8.195915723736826e-05]	0.520904	0.719726	2	4	0.000119432	8.19592e-05	1.94533	0	NA	37	1	0	0	1	0	1	2	1	4	2	2	3	2	4	2	1	1	2	4	2	2	netMHCIIpan-4.3	DRB1_1301	2.68	WB	MTVLIKRNT	NA	NA
AGGVVSPQPHSSYYSG	16	TRUE	sp|Q9ULH0|KDIS_HUMAN	KIDINS220	HUMAN	Kinase D-interacting substrate of 220 kDa OS=Homo sapiens OX=9606 GN=KIDINS220 PE=1 SV=3	AGGVVSPQPHSSYYSG/2	['MSFragger', 'Comet', 'Sage', 'PEAKS']	[0.0005836575875486, 0.0002161461147735, 0.0001325732467188, 0.0004926715112698]	[1.2315438667987282, 0.8265201091362762, 1.0849258669059028, 1.31739227152393]	[0.0058312947089824, 0.0092513957891808, 0.0013559327826749, 0.0033371106677893]	0.664334	2.20443	1	4	0.000132573	0.00135593	1.31739	0	NA	6	0	0	0	0	0	0	0	0	0	1	2	0	0	0	2	0	0	1	0	0	0	netMHCIIpan-4.3	DRB4_0104	11.31	NB	VSPQPHSSY	0	SPQPHSSYY
AGGYVYWVARKPMK	14	TRUE	sp|Q96GE9|DMAC1_HUMAN	DMAC1	HUMAN	Distal membrane-arm assembly complex protein 1 OS=Homo sapiens OX=9606 GN=DMAC1 PE=1 SV=1	AGGYVYWVARKPMK/3	['MSFragger', 'Comet', 'Sage', 'PEAKS']	[0.000341841385597, 0.0002161461147735, 0.0003389447520054, 0.0006084205402774]	[1.4071872464269608, 0.8791541587496039, 0.9994202538959388, 1.258706673992865]	[0.0019460233869424, 0.0062229102551691, 0.0029161554620008, 0.0046569608712484]	-0.117559	0.591031	1	4	0.000216146	0.00194602	1.40719	0	NA	3	0	0	0	0	0	0	0	0	0	0	0	0	0	0	0	1	0	0	0	1	1	netMHCIIpan-4.3	DRB1_1301	1.06	WB	VYWVARKPM	1	YVYWVARKP
AGIQHSCQDIGAK	13	FALSE	sp|P12268|IMDH2_HUMAN	IMPDH2	HUMAN	Inosine-5'-monophosphate dehydrogenase 2 OS=Homo sapiens OX=9606 GN=IMPDH2 PE=1 SV=2	AGIQHSCQDIGAK/2;AGIQHSCQDIGAK/3	['MSFragger', 'Comet', 'Sage', 'PEAKS']	[0.0001194315060312, 0.0002161461147735, 0.0001325732467188, 0.0001820167455405]	[1.9117793189064785, 1.078901991387292, 1.2934610761716374, 2.138720208729868]	[8.067580443671617e-05, 0.0013730296452535, 0.0002072622778277, 2.5793485952829336e-05]	0.526744	0.088855	2	4	0.000119432	2.57935e-05	2.13872	0	NA	2	0	0	0	0	0	0	0	0	0	0	0	0	0	0	0	0	0	0	0	1	1	netMHCIIpan-4.3	HLA-DQA10103-DQB10603	0.04	SB	QHSCQDIGA	NA	NA
AGIQHSCQDIGAKS	14	TRUE	sp|P12268|IMDH2_HUMAN	IMPDH2	HUMAN	Inosine-5'-monophosphate dehydrogenase 2 OS=Homo sapiens OX=9606 GN=IMPDH2 PE=1 SV=2	AGIQHSCQDIGAKS/2;AGIQHSCQDIGAKS/3	['MSFragger', 'Comet', 'Sage', 'PEAKS']	[0.0001194315060312, 0.0001797591227754, 0.0001325732467188, 0.0001820167455405]	[2.0690250865375432, 1.3607622510587356, 1.226997571763699, 1.968943810621783]	[2.9840775366983024e-05, 0.0001619519508833, 0.0003774039539543, 7.117831395399787e-05]	0.684755	0.0122725	2	4	0.000119432	2.98408e-05	2.06903	0	NA	9	0	0	0	0	0	0	0	0	0	0	0	0	1	0	0	1	1	3	0	1	2	netMHCIIpan-4.3	HLA-DQA10103-DQB10603	0.02	SB	QHSCQDIGA	0	SCQDIGAKS
AGIVYAQRRLKK	12	FALSE	sp|Q9H7F0|AT133_HUMAN	ATP13A3	HUMAN	Polyamine-transporting ATPase 13A3 OS=Homo sapiens OX=9606 GN=ATP13A3 PE=1 SV=4	AGIVYAQRRLKK/3	['MSFragger', 'Sage']	[0.0010224948875255, 0.0035178035178035]	[1.0854412463223908, 0.6876785598697825]	[0.0144749554274789, 0.0429211839548788]	-0.255909	0.465422	1	2	0.00102249	0.014475	1.08544	0	NA	2	0	0	0	0	0	0	0	0	0	0	0	0	0	0	0	0	0	0	1	1	0	netMHCpan-4.1	HLA-C*07:02	49	NB	AYAQRRLKK	NA	NA
AGKILKDQDTLIQHG	15	TRUE	sp|Q9UHD9|UBQL2_HUMAN	UBQLN2	HUMAN	Ubiquilin-2 OS=Homo sapiens OX=9606 GN=UBQLN2 PE=1 SV=2	AGKILKDQDTLIQHG/3	['MSFragger', 'Comet', 'Sage', 'PEAKS']	[0.0001194315060312, 0.0002161461147735, 0.0006460643910843, 0.0001820167455405]	[1.4677657125814398, 0.8037290829211258, 0.9006144977550465, 2.124625710110514]	[0.0013306765326837, 0.0109791856122631, 0.0070036206582678, 2.806238451485206e-05]	0.284157	0.464053	1	4	0.000119432	2.80624e-05	2.12463	0	NA	2	0	0	0	0	0	0	0	0	0	0	0	0	0	0	0	0	1	0	1	0	0	netMHCIIpan-4.3	DRB4_0104	0.59	SB	LKDQDTLIQ	0	DQDTLIQHG
AGKILKDQDTLIQHGIH	17	FALSE	sp|Q9UHD9|UBQL2_HUMAN	UBQLN2	HUMAN	Ubiquilin-2 OS=Homo sapiens OX=9606 GN=UBQLN2 PE=1 SV=2	AGKILKDQDTLIQHGIH/3	['MSFragger', 'Comet', 'Sage', 'PEAKS']	[0.0001194315060312, 0.0001797591227754, 0.0001325732467188, 0.0001820167455405]	[2.6183803074004968, 1.6992503426189405, 1.351593808461378, 2.3261198390221205]	[9.23749326007745e-07, 1.241992927420316e-05, 0.0001226817118988, 8.40562020071982e-06]	0.818336	0.108975	1	4	0.000119432	9.23749e-07	2.61838	0	NA	17	0	0	0	0	0	0	1	2	0	2	2	1	0	1	2	1	2	1	0	1	1	netMHCIIpan-4.3	DRB4_0104	1.19	WB	LKDQDTLIQ	NA	NA
AGKILKDQDTLSQHG	15	TRUE	sp|Q9UMX0|UBQL1_HUMAN	UBQLN1	HUMAN	Ubiquilin-1 OS=Homo sapiens OX=9606 GN=UBQLN1 PE=1 SV=2	AGKILKDQDTLSQHG/3;AGKILKDQDTLSQHG/2	['MSFragger', 'Comet', 'Sage', 'PEAKS']	[0.0001194315060312, 0.0001797591227754, 0.0001325732467188, 0.0001820167455405]	[2.8333566354022035, 1.6243828033256986, 1.3476541694873003, 2.515513833606546]	[2.370991359773665e-07, 2.191803477081771e-05, 0.0001271203647569, 2.7062424203109777e-06]	0.854142	0.331711	2	4	0.000119432	2.37099e-07	2.83336	0	NA	8	0	0	0	0	0	0	0	0	0	0	0	0	1	1	0	0	0	0	2	3	1	netMHCIIpan-4.3	DRB1_0404	0.14	SB	ILKDQDTLS	0	DQDTLSQHG
AGKILKDQDTLSQHGIH	17	FALSE	sp|Q9UMX0|UBQL1_HUMAN	UBQLN1	HUMAN	Ubiquilin-1 OS=Homo sapiens OX=9606 GN=UBQLN1 PE=1 SV=2	AGKILKDQDTLSQHGIH/3;AGKILKDQDTLSQHGIH/2	['MSFragger', 'Comet', 'Sage', 'PEAKS']	[0.0001194315060312, 0.0001797591227754, 0.0001325732467188, 0.0001820167455405]	[3.6008615069220937, 2.019061939904074, 1.4204410013357782, 2.329678850030271]	[1.846254959767863e-09, 1.0971957934460992e-06, 6.592051803922823e-05, 8.228503199258857e-06]	0.876251	0.000916411	2	4	0.000119432	1.84625e-09	3.60086	0	NA	27	0	1	1	2	0	0	1	1	1	1	1	1	2	2	1	1	2	3	2	3	1	netMHCIIpan-4.3	DRB1_0404	0.41	SB	ILKDQDTLS	NA	NA
AGKILKDQDTLSQHGIHD	18	FALSE	sp|Q9UMX0|UBQL1_HUMAN	UBQLN1	HUMAN	Ubiquilin-1 OS=Homo sapiens OX=9606 GN=UBQLN1 PE=1 SV=2	AGKILKDQDTLSQHGIHD/3	['MSFragger', 'Comet', 'Sage']	[0.0005836575875486, 0.0002161461147735, 0.0014463407578825]	[1.286938934904087, 0.9125715967037734, 0.8075697445492082]	[0.0041267115941468, 0.0048350948163197, 0.0157404762769881]	0.688302	0.466078	1	3	0.000216146	0.00412671	1.28694	0	NA	3	0	0	0	0	0	0	0	0	0	0	0	0	0	0	0	0	0	0	2	0	1	netMHCIIpan-4.3	DRB1_0404	0.77	SB	ILKDQDTLS	NA	NA
AGKILVDVSNPTE	13	FALSE	sp|Q658P3|STEA3_HUMAN	STEAP3	HUMAN	Metalloreductase STEAP3 OS=Homo sapiens OX=9606 GN=STEAP3 PE=1 SV=2	AGKILVDVSNPTE/2	['MSFragger', 'Comet', 'Sage', 'PEAKS']	[0.0001194315060312, 0.0002161461147735, 0.0001325732467188, 0.0001820167455405]	[1.7752701357757448, 0.8849490395444327, 1.343118039992492, 2.1607970843414663]	[0.0001912455294732, 0.0059566340348209, 0.0001324302634529, 2.2602441292733625e-05]	0.7557	1.3632	1	4	0.000119432	2.26024e-05	2.1608	0	NA	3	0	0	0	0	0	0	0	0	0	0	2	0	0	0	0	1	0	0	0	0	0	netMHCIIpan-4.3	DRB1_0404	0.63	SB	ILVDVSNPT	NA	NA
AGKILVDVSNPTEQ	14	TRUE	sp|Q658P3|STEA3_HUMAN	STEAP3	HUMAN	Metalloreductase STEAP3 OS=Homo sapiens OX=9606 GN=STEAP3 PE=1 SV=2	AGKILVDVSNPTEQ/2	['MSFragger', 'Comet', 'Sage', 'PEAKS']	[0.0001194315060312, 0.0001797591227754, 0.0001325732467188, 0.0001820167455405]	[3.166211413119554, 2.757097316393481, 1.5972935737106124, 2.780469149219602]	[2.8870001638516484e-08, 4.047534543883417e-09, 1.3366159754445924e-05, 5.543372922889364e-07]	0.94305	0.0335741	1	4	0.000119432	4.04753e-09	3.16621	0	NA	23	0	2	1	3	1	0	2	3	2	1	2	4	0	0	2	0	0	0	0	0	0	netMHCIIpan-4.3	DRB1_0404	0.24	SB	ILVDVSNPT	0	ILVDVSNPT
AGKILVDVSNPTEQE	15	TRUE	sp|Q658P3|STEA3_HUMAN	STEAP3	HUMAN	Metalloreductase STEAP3 OS=Homo sapiens OX=9606 GN=STEAP3 PE=1 SV=2	AGKILVDVSNPTEQE/2	['MSFragger', 'Comet', 'Sage', 'PEAKS']	[0.0001194315060312, 0.0001797591227754, 0.0001325732467188, 0.0001820167455405]	[2.7686832636579464, 2.1898277101141725, 1.4974871734926043, 2.46576252640561]	[3.569547233432258e-07, 3.001357738498264e-07, 3.2893704912463767e-05, 3.644720630694683e-06]	0.883261	0.00858464	1	4	0.000119432	3.00136e-07	2.76868	0	NA	12	0	0	0	1	1	0	1	0	0	2	2	3	0	0	2	0	0	0	0	0	0	netMHCIIpan-4.3	DRB1_0404	0.14	SB	ILVDVSNPT	0	DVSNPTEQE
AGKINYVFRHYIFNPR	16	TRUE	sp|Q9NYU2|UGGG1_HUMAN	UGGT1	HUMAN	UDP-glucose:glycoprotein glucosyltransferase 1 OS=Homo sapiens OX=9606 GN=UGGT1 PE=1 SV=3	AGKINYVFRHYIFNPR/3	['MSFragger', 'Comet', 'Sage', 'PEAKS']	[0.0001194315060312, 0.0001797591227754, 0.0001325732467188, 0.000259336099585]	[2.6865116410953056, 1.2384637086019668, 1.354096226886639, 1.63567057155761]	[6.003033656645189e-07, 0.0004095278292934, 0.0001199431352232, 0.0005177787665935]	0.253971	0.573064	1	4	0.000119432	6.00303e-07	2.68651	0	NA	12	0	0	0	0	0	0	0	0	0	1	1	1	1	0	0	1	1	1	1	3	1	netMHCIIpan-4.3	HLA-DPA10103-DPB10201	0.57	SB	FIYHRFVYN	1	KINYVFRHY
AGKQAVSASGK	11	FALSE	sp|P14927|QCR7_HUMAN	UQCRB	HUMAN	Cytochrome b-c1 complex subunit 7 OS=Homo sapiens OX=9606 GN=UQCRB PE=1 SV=2	[UNIMOD:Acetylation]-AGKQAVSASGK/2	['MSFragger', 'PEAKS']	[0.0001194315060312, 0.0001820167455405]	[2.6147359004185025, 2.74476934129804]	[9.452936445284268e-07, 6.863641131915998e-07]	0.93324	0.0850932	1	2	0.000119432	6.86364e-07	2.74477	0	NA	14	0	0	0	0	0	0	2	0	0	0	0	1	1	1	1	1	1	2	2	1	1	netMHCpan-4.1	HLA-B*07:02	35.444	NB	AGKQAVSAK	NA	NA
AGKQAVSASGKWLD	14	TRUE	sp|P14927|QCR7_HUMAN	UQCRB	HUMAN	Cytochrome b-c1 complex subunit 7 OS=Homo sapiens OX=9606 GN=UQCRB PE=1 SV=2	[UNIMOD:Acetylation]-AGKQAVSASGKWLD/2	['MSFragger', 'PEAKS']	[0.0001194315060312, 0.0001820167455405]	[2.3780684108094063, 2.261781116348232]	[4.22456648738942e-06, 1.2352762278890488e-05]	0.900813	5.75982	1	2	0.000119432	4.22457e-06	2.37807	0	NA	20	0	0	0	0	0	0	1	0	0	3	3	3	2	0	2	2	2	0	1	1	0	netMHCIIpan-4.3	DRB1_1301	28.75	NB	VSASGKWLD	0	QAVSASGKW
AGKQLEDGR	9	FALSE	sp|P0CG47|UBB_HUMAN;sp|P0CG48|UBC_HUMAN;sp|P62979|RS27A_HUMAN;sp|P62987|RL40_HUMAN	UBB;UBC;RPS27A;UBA52	HUMAN	Polyubiquitin-B OS=Homo sapiens OX=9606 GN=UBB PE=1 SV=1	AGKQLEDGR/2	['Sage']	[0.0079447877377417]	[0.5955452076122506]	[0.0881338059390766]	0.714782	0.549232	1	1	0.00794479	0.0881338	0.595545	0	NA	1	0	0	0	0	0	0	0	0	0	0	1	0	0	0	0	0	0	0	0	0	0	netMHCpan-4.1	HLA-C*07:02	47	NB	AGKQLEDGR	NA	NA
AGKQLEDGRT	10	FALSE	sp|P0CG47|UBB_HUMAN;sp|P0CG48|UBC_HUMAN;sp|P62979|RS27A_HUMAN;sp|P62987|RL40_HUMAN	UBB;UBC;RPS27A;UBA52	HUMAN	Polyubiquitin-B OS=Homo sapiens OX=9606 GN=UBB PE=1 SV=1	AGKQLEDGRT/2	['MSFragger', 'Comet', 'Sage', 'PEAKS']	[0.0009435742592942, 0.0002161461147735, 0.0003389447520054, 0.0001820167455405]	[1.1094545311104718, 0.8317762891989975, 0.9798393383489292, 2.0578282589657464]	[0.0124745468779618, 0.0088927767485875, 0.0034722923476752, 4.18425172645302e-05]	0.842183	0.253817	1	4	0.000182017	4.18425e-05	2.05783	0	NA	1	0	0	0	0	0	0	0	0	0	0	1	0	0	0	0	0	0	0	0	0	0	netMHCpan-4.1	HLA-A*02:01	87.5	NB	AGKQLEDRT	NA	NA
AGKQLEDGRTLSDY	14	TRUE	sp|P0CG47|UBB_HUMAN;sp|P0CG48|UBC_HUMAN;sp|P62979|RS27A_HUMAN;sp|P62987|RL40_HUMAN	UBB;UBC;RPS27A;UBA52	HUMAN	Polyubiquitin-B OS=Homo sapiens OX=9606 GN=UBB PE=1 SV=1	AGKQLEDGRTLSDY/3	['MSFragger', 'Comet', 'Sage', 'PEAKS']	[0.0001194315060312, 0.0016277807921866, 0.0007259904584111, 0.0003837298541826]	[1.605123449351394, 0.6379826924497705, 0.8745494262489772, 1.38983492095045]	[0.0005601905686259, 0.0375366244643586, 0.0088035731992679, 0.0021992768327905]	-0.0151172	2.26982	1	4	0.000119432	0.000560191	1.60512	0	NA	1	0	0	0	0	0	0	0	0	0	0	1	0	0	0	0	0	0	0	0	0	0	netMHCIIpan-4.3	HLA-DQA10301-DQB10302	12.09	NB	LEDGRTLSD	NA	NA
AGKQLEDGRTLSDYNIQ	17	FALSE	sp|P0CG47|UBB_HUMAN;sp|P0CG48|UBC_HUMAN;sp|P62979|RS27A_HUMAN;sp|P62987|RL40_HUMAN	UBB;UBC;RPS27A;UBA52	HUMAN	Polyubiquitin-B OS=Homo sapiens OX=9606 GN=UBB PE=1 SV=1	AGKQLEDGRTLSDYNIQ/2;AGKQLEDGRTLSDYNIQ/3	['MSFragger', 'Comet', 'Sage', 'PEAKS']	[0.0001194315060312, 0.0002161461147735, 0.0001325732467188, 0.000259336099585]	[1.6148404831935226, 0.957250851685708, 1.26225788412281, 1.803397610387347]	[0.0005268734548071, 0.0034491522393466, 0.0002746222078622, 0.0001910871420603]	0.35018	2.73757	2	4	0.000119432	0.000191087	1.8034	0	NA	16	0	0	0	0	0	0	0	0	1	0	1	1	2	2	1	1	1	1	2	2	1	netMHCIIpan-4.3	HLA-DQA10103-DQB10603	1.21	WB	GRTLSDYNI	NA	NA
AGKQLEDGRTLSDYNIQK	18	FALSE	sp|P0CG47|UBB_HUMAN;sp|P0CG48|UBC_HUMAN;sp|P62979|RS27A_HUMAN;sp|P62987|RL40_HUMAN	UBB;UBC;RPS27A;UBA52	HUMAN	Polyubiquitin-B OS=Homo sapiens OX=9606 GN=UBB PE=1 SV=1	AGKQLEDGRTLSDYNIQK/3	['MSFragger', 'Comet', 'Sage', 'PEAKS']	[0.0001194315060312, 0.0001797591227754, 0.0001325732467188, 0.000259336099585]	[1.765544240306696, 1.2956348272131126, 1.1763276888245615, 1.474069825045482]	[0.0002033713921471, 0.0002654294176264, 0.0005958185961238, 0.0013449421788458]	0.464009	1.69641	1	4	0.000119432	0.000203371	1.76554	0	NA	6	0	0	0	0	0	0	0	0	0	0	0	0	0	0	0	0	1	1	2	1	1	netMHCIIpan-4.3	HLA-DQA10103-DQB10603	0.69	SB	GRTLSDYNI	NA	NA
AGKQLEDGRTLSDYNIQKE	19	FALSE	sp|P0CG47|UBB_HUMAN;sp|P0CG48|UBC_HUMAN;sp|P62979|RS27A_HUMAN;sp|P62987|RL40_HUMAN	UBB;UBC;RPS27A;UBA52	HUMAN	Polyubiquitin-B OS=Homo sapiens OX=9606 GN=UBB PE=1 SV=1	AGKQLEDGRTLSDYNIQKE/3	['MSFragger', 'Comet', 'Sage', 'PEAKS']	[0.0001194315060312, 0.0002161461147735, 0.0001325732467188, 0.0001820167455405]	[1.814313430669397, 0.8137705793049075, 1.1245761391071216, 2.3241778862810327]	[0.0001494169354191, 0.0101818014891066, 0.0009493972320812, 8.503865264913579e-06]	0.411653	1.74438	1	4	0.000119432	8.50387e-06	2.32418	0	NA	13	0	0	0	0	0	0	0	0	0	0	1	0	2	1	1	1	2	1	2	1	1	NA	NA	NA	NA	NA	NA	NA
AGKQLEDGRTLSDYNIQKES	20	FALSE	sp|P0CG47|UBB_HUMAN;sp|P0CG48|UBC_HUMAN;sp|P62979|RS27A_HUMAN;sp|P62987|RL40_HUMAN	UBB;UBC;RPS27A;UBA52	HUMAN	Polyubiquitin-B OS=Homo sapiens OX=9606 GN=UBB PE=1 SV=1	AGKQLEDGRTLSDYNIQKES/3	['MSFragger', 'Comet', 'Sage', 'PEAKS']	[0.0007658433850277, 0.0088228465289064, 0.0032869128968082, 0.000259336099585]	[1.126950271430952, 0.4607303978971135, 0.7042358348381577, 1.4717743962035108]	[0.0111905712531357, 0.1298984934354236, 0.0375096465016058, 0.0013631883188158]	0.398192	3.20055	1	4	0.000259336	0.00136319	1.47177	0	NA	3	0	0	0	0	0	0	0	0	0	0	0	0	1	0	0	0	1	0	1	0	0	NA	NA	NA	NA	NA	NA	NA
AGKSVTCHVKHYTNPS	16	TRUE	sp|P01876|IGHA1_HUMAN	IGHA1	HUMAN	Immunoglobulin heavy constant alpha 1 OS=Homo sapiens OX=9606 GN=IGHA1 PE=1 SV=3	AGKSVTCHVKHYTNPS/3	['MSFragger', 'Comet', 'Sage']	[0.000341841385597, 0.0036617559397087, 0.0003389447520054]	[1.4050365839695529, 0.5717351428721699, 0.9881078536645737]	[0.0019724224650477, 0.0605062905346838, 0.0032257115184378]	0.176169	0.16653	1	3	0.000338945	0.00197242	1.40504	0	NA	1	0	0	0	0	0	0	0	0	0	0	0	0	0	0	0	0	0	0	0	1	0	netMHCIIpan-4.3	DRB1_1301	0.48	SB	VTCHVKHYT	1	SVTCHVKHY
AGKVTKSAQKAQKA	14	TRUE	sp|P68104|EF1A1_HUMAN;sp|Q05639|EF1A2_HUMAN;sp|Q5VTE0|EF1A3_HUMAN	EEF1A1;EEF1A2;EEF1A1P5	HUMAN	Elongation factor 1-alpha 1 OS=Homo sapiens OX=9606 GN=EEF1A1 PE=1 SV=1	AGKVTKSAQKAQKA/3	['MSFragger', 'Comet', 'Sage', 'PEAKS']	[0.000341841385597, 0.0008066142367412, 0.0001325732467188, 0.000259336099585]	[1.389867133034394, 0.744868017364147, 1.1195043056856475, 1.621044443885017]	[0.002168998427743, 0.0170545979192935, 0.000993713101775, 0.0005646864155864]	0.202209	0.803003	1	4	0.000132573	0.000564686	1.62104	0	NA	5	0	0	0	0	0	0	0	0	0	0	0	0	0	1	1	0	0	1	2	0	0	netMHCIIpan-4.3	DRB1_1301	7.31	NB	VTKSAQKAQ	0	TKSAQKAQK
AGKVTKSAQKAQKAK	15	TRUE	sp|P68104|EF1A1_HUMAN;sp|Q5VTE0|EF1A3_HUMAN	EEF1A1;EEF1A1P5	HUMAN	Elongation factor 1-alpha 1 OS=Homo sapiens OX=9606 GN=EEF1A1 PE=1 SV=1	AGKVTKSAQKAQKAK/3	['MSFragger', 'Comet', 'Sage', 'PEAKS']	[0.0001194315060312, 0.0001797591227754, 0.0001325732467188, 0.0001820167455405]	[2.9979415149020863, 1.4788906048113517, 1.394314592907355, 2.19703704250532]	[8.370483093867384e-08, 6.609717186305287e-05, 8.344365184929864e-05, 1.8196913776271057e-05]	0.420441	0.20815	1	4	0.000119432	8.37048e-08	2.99794	0	NA	16	0	0	0	0	0	0	1	1	0	1	1	2	1	1	1	2	1	1	1	1	1	netMHCIIpan-4.3	DRB1_1301	4.29	WB	VTKSAQKAQ	0	TKSAQKAQK
AGLIIGKGGATVKAVMEQ	18	FALSE	sp|P51513|NOVA1_HUMAN;sp|Q9UNW9|NOVA2_HUMAN	NOVA1;NOVA2	HUMAN	RNA-binding protein Nova-1 OS=Homo sapiens OX=9606 GN=NOVA1 PE=1 SV=2	AGLIIGKGGATVKAVMEQ/3	['Comet']	[0.0019681517266058]	[0.6262297356411911]	[0.040886402445434]	0.661645	3.29689	1	1	0.00196815	0.0408864	0.62623	0	NA	13	0	0	0	0	0	0	1	1	0	1	1	1	1	0	1	6	0	0	0	0	0	netMHCIIpan-4.3	HLA-DPA10103-DPB10201	16.63	NB	IIGKGGATV	NA	NA
AGLKGRLDYLSSLKVKG	17	FALSE	sp|P08195|4F2_HUMAN	SLC3A2	HUMAN	Amino acid transporter heavy chain SLC3A2 OS=Homo sapiens OX=9606 GN=SLC3A2 PE=1 SV=3	AGLKGRLDYLSSLKVKG/3	['MSFragger', 'Comet', 'Sage', 'PEAKS']	[0.0053367833751111, 0.0001797591227754, 0.0003389447520054, 0.000259336099585]	[0.8379549518115945, 1.2128417829732778, 1.0182133005000409, 1.5580651922546085]	[0.0644134632812954, 0.0004973685088204, 0.0024655327794059, 0.0008198398928207]	0.664063	0.517557	1	4	0.000179759	0.000497369	1.55807	0	NA	4	0	0	0	0	0	0	0	0	0	0	1	0	0	0	0	0	0	1	0	0	2	netMHCIIpan-4.3	DRB1_0404	2.25	WB	LDYLSSLKV	NA	NA
AGLKILRVINEPTAAA	16	TRUE	sp|P48723|HSP13_HUMAN	HSPA13	HUMAN	Heat shock 70 kDa protein 13 OS=Homo sapiens OX=9606 GN=HSPA13 PE=1 SV=1	AGLKILRVINEPTAAA/2	['Sage']	[0.0057447681575707]	[0.6329744345781667]	[0.0662510429299974]	0.0604059	0.87932	1	1	0.00574477	0.066251	0.632974	0	NA	2	0	1	0	0	1	0	0	0	0	0	0	0	0	0	0	0	0	0	0	0	0	netMHCIIpan-4.3	DRB1_0404	0.23	SB	ILRVINEPT	0	VINEPTAAA
AGLKILRVINEPTAAAM	17	FALSE	sp|P48723|HSP13_HUMAN	HSPA13	HUMAN	Heat shock 70 kDa protein 13 OS=Homo sapiens OX=9606 GN=HSPA13 PE=1 SV=1	AGLKILRVINEPTAAAM[UNIMOD:Oxidation]/3;AGLKILRVINEPTAAAM[UNIMOD:Oxidation]/2	['MSFragger', 'Comet', 'Sage']	[0.0001194315060312, 0.0001797591227754, 0.0001325732467188]	[2.001244814175796, 2.234403130584412, 1.464114630792047]	[4.5814631612168944e-05, 2.139760808586079e-07, 4.445143371193879e-05]	0.811856	0.026516	2	3	0.000119432	2.13976e-07	2.2344	0	NA	9	1	1	2	1	2	1	0	0	1	0	0	0	0	0	0	0	0	0	0	0	0	netMHCIIpan-4.3	DRB1_0404	0.11	SB	VINEPTAAA	NA	NA
AGLLRQQEELDRKAAE	16	TRUE	sp|O15127|SCAM2_HUMAN	SCAMP2	HUMAN	Secretory carrier-associated membrane protein 2 OS=Homo sapiens OX=9606 GN=SCAMP2 PE=1 SV=2	AGLLRQQEELDRKAAE/3	['MSFragger', 'Comet', 'Sage']	[0.0001194315060312, 0.0002161461147735, 0.0005441288497116]	[1.4542064495452234, 0.9071560892580384, 0.91142979002263]	[0.0014489815918797, 0.0050370225897441, 0.0063672637043769]	0.584595	0.947888	1	3	0.000119432	0.00144898	1.45421	0	NA	2	0	0	0	0	0	0	0	0	0	0	0	0	0	0	0	0	0	1	1	0	0	netMHCIIpan-4.3	DRB4_0104	4	WB	LRQQEELDR	1	QQEELDRKA
AGLNVLRIINEPTAAA	16	TRUE	sp|P0DMV8|HS71A_HUMAN;sp|P0DMV9|HS71B_HUMAN;sp|P11142|HSP7C_HUMAN;sp|P17066|HSP76_HUMAN;sp|P34931|HS71L_HUMAN	HSPA1A;HSPA1B;HSPA8;HSPA6;HSPA1L	HUMAN	Heat shock 70 kDa protein 1A OS=Homo sapiens OX=9606 GN=HSPA1A PE=1 SV=1	AGLNVLRIINEPTAAA/2	['MSFragger', 'Comet', 'Sage']	[0.0001194315060312, 0.0001797591227754, 0.0003389447520054]	[1.5211054760802871, 1.5907187580788922, 1.0084995988482874]	[0.0009513748341444, 2.8295775113767932e-05, 0.0026891041457822]	0.790527	0.342685	1	3	0.000119432	2.82958e-05	1.59072	0	NA	1	0	0	0	0	0	0	0	1	0	0	0	0	0	0	0	0	0	0	0	0	0	netMHCIIpan-4.3	DRB1_0404	0.21	SB	IINEPTAAA	0	IINEPTAAA
AGLNVLRIINEPTAAAI	17	FALSE	sp|P0DMV8|HS71A_HUMAN;sp|P0DMV9|HS71B_HUMAN;sp|P11142|HSP7C_HUMAN;sp|P17066|HSP76_HUMAN;sp|P34931|HS71L_HUMAN	HSPA1A;HSPA1B;HSPA8;HSPA6;HSPA1L	HUMAN	Heat shock 70 kDa protein 1A OS=Homo sapiens OX=9606 GN=HSPA1A PE=1 SV=1	AGLNVLRIINEPTAAAI/2	['MSFragger', 'Comet', 'Sage', 'PEAKS']	[0.0001194315060312, 0.0002161461147735, 0.0001325732467188, 0.000259336099585]	[1.691691893554922, 1.0054243943368328, 1.111280361429043, 1.4208737235975075]	[0.0003243123929479, 0.0023954762352104, 0.0010699910113463, 0.0018361148130135]	0.895017	0.0208682	1	4	0.000119432	0.000324312	1.69169	0	NA	2	0	0	0	0	1	0	0	1	0	0	0	0	0	0	0	0	0	0	0	0	0	netMHCIIpan-4.3	DRB1_0404	0.02	SB	IINEPTAAA	NA	NA
AGLNVLRIINEPTAAAIA	18	FALSE	sp|P0DMV8|HS71A_HUMAN;sp|P0DMV9|HS71B_HUMAN;sp|P11142|HSP7C_HUMAN;sp|P17066|HSP76_HUMAN;sp|P34931|HS71L_HUMAN	HSPA1A;HSPA1B;HSPA8;HSPA6;HSPA1L	HUMAN	Heat shock 70 kDa protein 1A OS=Homo sapiens OX=9606 GN=HSPA1A PE=1 SV=1	AGLNVLRIINEPTAAAIA/2	['MSFragger', 'Comet', 'Sage']	[0.0009435742592942, 0.0002161461147735, 0.0001325732467188]	[1.1089489717316874, 0.9187977831585006, 1.1810835004243827]	[0.0125137248015027, 0.0046128843196105, 0.0005708316865398]	0.714886	0.173297	1	3	0.000132573	0.000570832	1.18108	0	NA	2	0	0	1	0	0	0	0	1	0	0	0	0	0	0	0	0	0	0	0	0	0	netMHCIIpan-4.3	DRB1_0404	0.01	SB	IINEPTAAA	NA	NA
AGLQFPVGR	9	FALSE	sp|P04908|H2A1B_HUMAN;sp|P0C0S5|H2AZ_HUMAN;sp|P0C0S8|H2A1_HUMAN;sp|P16104|H2AX_HUMAN;sp|P20671|H2A1D_HUMAN;sp|Q16777|H2A2C_HUMAN;sp|Q6FI13|H2A2A_HUMAN;sp|Q71UI9|H2AV_HUMAN;sp|Q7L7L0|H2A3_HUMAN;sp|Q8IUE6|H2A2B_HUMAN;sp|Q93077|H2A1C_HUMAN;sp|Q96KK5|H2A1H_HUMAN;sp|Q96QV6|H2A1A_HUMAN;sp|Q99878|H2A1J_HUMAN;sp|Q9BTM1|H2AJ_HUMAN	H2AC8;H2AZ1;H2AC17;H2AX;H2AC7;H2AC20;H2AC19;H2AZ2;H2AC25;H2AC21;H2AC6;H2AC12;H2AC1;H2AC14;H2AJ	HUMAN	Histone H2A type 1-B/E OS=Homo sapiens OX=9606 GN=H2AC8 PE=1 SV=2	AGLQFPVGR/2	['MSFragger', 'Comet', 'Sage', 'PEAKS']	[0.0001194315060312, 0.0002161461147735, 0.0003389447520054, 0.000259336099585]	[1.6813784658759483, 0.9241366382904956, 0.970574294348888, 1.4187243405106829]	[0.0003461438470846, 0.0044304653202593, 0.0037707329153227, 0.0018592640288501]	0.968172	0.0854576	1	4	0.000119432	0.000346144	1.68138	0	NA	15	0	0	0	0	0	0	1	2	2	4	0	3	2	0	1	0	0	0	0	0	0	netMHCpan-4.1	HLA-C*07:02	13.643	NB	AGLQFPVGR	NA	NA
AGLVFLLAHTRHP	13	FALSE	sp|P41440|S19A1_HUMAN	SLC19A1	HUMAN	Reduced folate transporter OS=Homo sapiens OX=9606 GN=SLC19A1 PE=1 SV=3	AGLVFLLAHTRHP/3	['MSFragger', 'Sage']	[0.0005836575875486, 0.0021794406102433]	[1.157948542909128, 0.7463403839066524]	[0.0092278064323915, 0.0264669833977436]	-0.062565	3.86047	1	2	0.000583658	0.00922781	1.15795	0	NA	1	0	0	0	0	0	0	1	0	0	0	0	0	0	0	0	0	0	0	0	0	0	netMHCIIpan-4.3	DRB5_0105	0.62	SB	LVFLLAHTR	NA	NA
AGLVLLYHRRGKA	13	FALSE	sp|Q96AP7|ESAM_HUMAN	ESAM	HUMAN	Endothelial cell-selective adhesion molecule OS=Homo sapiens OX=9606 GN=ESAM PE=1 SV=1	AGLVLLYHRRGKA/3	['MSFragger', 'Sage', 'PEAKS']	[0.0055586884717634, 0.001746484051843, 0.0026948366928964]	[0.8311605206893893, 0.7780841857044519, 0.8037096858609281]	[0.0670129626593397, 0.0202490304488385, 0.0546122204746713]	-0.128174	0.0174457	1	3	0.00174648	0.020249	0.831161	0	NA	6	0	0	0	0	0	0	0	0	0	0	0	0	0	0	1	2	2	0	0	1	0	netMHCIIpan-4.3	DRB1_1301	0.31	SB	VLLYHRRGK	NA	NA
AGNEAGRFG	9	FALSE	sp|Q6UWP8|SBSN_HUMAN	SBSN	HUMAN	Suprabasin OS=Homo sapiens OX=9606 GN=SBSN PE=1 SV=2	AGNEAGRFG/2	['MSFragger', 'Sage', 'PEAKS']	[0.0018906995588367, 0.0099875156054931, 0.0014439631234033]	[1.0347040340490838, 0.557616750544678, 0.9468082769197652]	[0.019784735646427, 0.1163594219444349, 0.0257799161357003]	0.905955	1.20224	1	3	0.00144396	0.0197847	1.0347	0	NA	1	0	0	0	0	0	0	0	0	0	0	1	0	0	0	0	0	0	0	0	0	0	netMHCpan-4.1	HLA-C*07:02	51.667	NB	AGNEAGRFG	NA	NA
AGNKLAMQEFMILPVG	16	TRUE	sp|P06733|ENOA_HUMAN;sp|P09104|ENOG_HUMAN;sp|P13929|ENOB_HUMAN	ENO1;ENO2;ENO3	HUMAN	Alpha-enolase OS=Homo sapiens OX=9606 GN=ENO1 PE=1 SV=2	AGNKLAMQEFMILPVG/2;AGNKLAMQEFM[UNIMOD:Oxidation]ILPVG/2;AGNKLAM[UNIMOD:Oxidation]QEFM[UNIMOD:Oxidation]ILPVG/2	['MSFragger', 'Comet', 'Sage', 'PEAKS']	[0.0001194315060312, 0.0001797591227754, 0.000810783419479, 0.0001820167455405]	[2.320334691164877, 1.3695761704752136, 0.8542107941330095, 2.566945775827921]	[6.08691454505166e-06, 0.0001514773227041, 0.010514131373138, 1.9893019380838336e-06]	0.97066	0.373247	3	4	0.000119432	1.9893e-06	2.56695	0	NA	4	0	0	0	0	0	0	0	3	1	0	0	0	0	0	0	0	0	0	0	0	0	netMHCIIpan-4.3	HLA-DPA10103-DPB10402	0.26	SB	LAMQEFMIL	NA	NA
AGNPQGPSPQ	10	FALSE	sp|P04280|PRP1_HUMAN	PRB1	HUMAN	Basic salivary proline-rich protein 1 OS=Homo sapiens OX=9606 GN=PRB1 PE=1 SV=3	AGNPQGPSPQ/2	['MSFragger', 'Comet', 'Sage', 'PEAKS']	[0.0005836575875486, 0.0065193194466528, 0.0035897435897435, 0.0004926715112698]	[1.2330870466955153, 0.4919577669195249, 0.68144757785146, 1.3091329102013554]	[0.0057754063643164, 0.1054165229083192, 0.045137054712746, 0.0034982253902085]	0.836947	2.04543	1	4	0.000492672	0.00349823	1.30913	0	NA	4	0	0	0	0	0	0	0	0	4	0	0	0	0	0	0	0	0	0	0	0	0	netMHCpan-4.1	HLA-B*07:02	45.25	NB	AGNPQGPSQ	NA	NA
AGNRMLAQQAVKRTAH	16	TRUE	sp|P04844|RPN2_HUMAN	RPN2	HUMAN	Dolichyl-diphosphooligosaccharide--protein glycosyltransferase subunit 2 OS=Homo sapiens OX=9606 GN=RPN2 PE=1 SV=3	AGNRM[UNIMOD:Oxidation]LAQQAVKRTAH/3;AGNRMLAQQAVKRTAH/3	['MSFragger', 'Comet', 'Sage', 'PEAKS']	[0.0001194315060312, 0.0002161461147735, 0.0001325732467188, 0.0001820167455405]	[2.38728094504204, 0.970399716066924, 1.0750494716064705, 2.0666877577395653]	[3.985400426284942e-06, 0.0031225806710035, 0.0014816714820734, 3.968356629623496e-05]	0.823206	0.421071	2	4	0.000119432	3.9854e-06	2.38728	0	NA	7	0	0	0	0	0	0	0	0	0	0	0	0	0	0	0	0	0	0	4	1	2	netMHCIIpan-4.3	DRB5_0105	0.04	SB	MLAQQAVKR	0	MLAQQAVKR
AGPIRAFVVPHSH	13	FALSE	sp|Q9Y2E5|MA2B2_HUMAN	MAN2B2	HUMAN	Epididymis-specific alpha-mannosidase OS=Homo sapiens OX=9606 GN=MAN2B2 PE=1 SV=4	AGPIRAFVVPHSH/3	['MSFragger', 'Comet', 'Sage', 'PEAKS']	[0.0001194315060312, 0.0001797591227754, 0.0001325732467188, 0.0001820167455405]	[2.979563582568772, 1.4913356933095985, 1.408493017360568, 2.484793206746143]	[9.402469700795518e-08, 6.01420284847453e-05, 7.342391169277747e-05, 3.25241489090697e-06]	0.969699	1.28586	1	4	0.000119432	9.40247e-08	2.97956	0	NA	20	0	0	0	0	0	0	1	1	2	2	1	2	1	1	1	2	1	1	2	1	1	netMHCIIpan-4.3	HLA-DQA10103-DQB10302	0.11	SB	IRAFVVPHS	NA	NA
AGPIRAFVVPHSHM	14	TRUE	sp|Q9Y2E5|MA2B2_HUMAN	MAN2B2	HUMAN	Epididymis-specific alpha-mannosidase OS=Homo sapiens OX=9606 GN=MAN2B2 PE=1 SV=4	AGPIRAFVVPHSHM[UNIMOD:Oxidation]/3	['MSFragger', 'Comet']	[0.0078270303781773, 0.0085857009054011]	[0.7619939005269388, 0.4707702814084844]	[0.0995779754976358, 0.1215376724201888]	0.736076	1.27093	1	2	0.00782703	0.099578	0.761994	0	NA	1	0	0	0	0	0	0	0	0	0	0	0	1	0	0	0	0	0	0	0	0	0	netMHCIIpan-4.3	DRB1_0404	0.14	SB	IRAFVVPHS	0	AFVVPHSHM
AGPIRAFVVPHSHMD	15	TRUE	sp|Q9Y2E5|MA2B2_HUMAN	MAN2B2	HUMAN	Epididymis-specific alpha-mannosidase OS=Homo sapiens OX=9606 GN=MAN2B2 PE=1 SV=4	AGPIRAFVVPHSHMD/3;AGPIRAFVVPHSHM[UNIMOD:Oxidation]D/3	['MSFragger', 'Comet', 'Sage', 'PEAKS']	[0.0001194315060312, 0.0001797591227754, 0.0001325732467188, 0.0001820167455405]	[3.341413596260784, 2.016910092415753, 1.4427385399779211, 2.58361321041203]	[9.530097766575262e-09, 1.1152652372903082e-06, 5.390742369658003e-05, 1.8004612166394492e-06]	0.983015	0.326776	2	4	0.000119432	9.5301e-09	3.34141	0	NA	42	0	0	0	2	1	0	4	4	2	1	2	0	4	4	3	4	3	2	1	2	3	netMHCIIpan-4.3	HLA-DQA10301-DQB10603	0.04	SB	IRAFVVPHS	0	AFVVPHSHM
AGPIRAFVVPHSHMDV	16	TRUE	sp|Q9Y2E5|MA2B2_HUMAN	MAN2B2	HUMAN	Epididymis-specific alpha-mannosidase OS=Homo sapiens OX=9606 GN=MAN2B2 PE=1 SV=4	AGPIRAFVVPHSHMDV/3	['MSFragger', 'Comet', 'Sage', 'PEAKS']	[0.0001194315060312, 0.0001797591227754, 0.0001325732467188, 0.0001820167455405]	[3.004928319221766, 1.2286204708941877, 1.3851033569087168, 2.321698811068571]	[8.00857080970634e-08, 0.0004412721049618, 9.06745534633092e-05, 8.630954029123417e-06]	0.964657	0.00270216	1	4	0.000119432	8.00857e-08	3.00493	0	NA	9	0	0	0	0	0	0	0	0	0	0	0	0	0	0	0	0	2	2	1	2	2	netMHCIIpan-4.3	DRB1_0404	0.12	SB	IRAFVVPHS	0	AFVVPHSHM
AGPIRAFVVPHSHMDVG	17	FALSE	sp|Q9Y2E5|MA2B2_HUMAN	MAN2B2	HUMAN	Epididymis-specific alpha-mannosidase OS=Homo sapiens OX=9606 GN=MAN2B2 PE=1 SV=4	AGPIRAFVVPHSHM[UNIMOD:Oxidation]DVG/3;AGPIRAFVVPHSHMDVG/3	['MSFragger', 'Comet', 'Sage', 'PEAKS']	[0.0001194315060312, 0.0001797591227754, 0.0001325732467188, 0.0001820167455405]	[3.051176470070807, 1.3614855700037802, 1.1413421932311534, 2.331941808353624]	[5.977135877698864e-08, 0.0001610657232896, 0.000816447444616, 8.117830992018319e-06]	0.905364	0.00662777	2	4	0.000119432	5.97714e-08	3.05118	0	NA	14	0	0	0	0	0	0	0	0	0	1	2	0	1	2	1	1	2	1	1	1	1	netMHCIIpan-4.3	DRB1_0404	0.27	SB	IRAFVVPHS	NA	NA
AGPPISEGK	9	FALSE	sp|Q15517|CDSN_HUMAN	CDSN	HUMAN	Corneodesmosin OS=Homo sapiens OX=9606 GN=CDSN PE=1 SV=4	AGPPISEGK/2	['MSFragger', 'Comet']	[0.0059784774810681, 0.007426133670406]	[0.8184022720639719, 0.4840122662813886]	[0.0721601514711578, 0.1112274970526576]	0.872419	0.839416	1	2	0.00597848	0.0721602	0.818402	0	NA	1	0	0	0	0	0	0	0	0	0	0	1	0	0	0	0	0	0	0	0	0	0	netMHCpan-4.1	HLA-C*07:02	10.11	NB	AGPPISEGK	NA	NA
AGPRLRNMASLYGQLD	16	TRUE	sp|Q9Y2I2|NTNG1_HUMAN	NTNG1	HUMAN	Netrin-G1 OS=Homo sapiens OX=9606 GN=NTNG1 PE=1 SV=3	AGPRLRNMASLYGQLD/3	['Comet']	[0.005051739590972]	[0.5209838846106225]	[0.0864136673853059]	-0.00845503	0.160095	1	1	0.00505174	0.0864137	0.520984	0	NA	1	0	0	0	0	0	0	0	0	0	0	0	0	1	0	0	0	0	0	0	0	0	netMHCIIpan-4.3	DRB1_0404	0.02	SB	LRNMASLYG	1	RLRNMASLY
AGRHGDDL	8	FALSE	O95678|K2C75_HUMAN;P02538|K2C6A_HUMAN;P04259|K2C6B_HUMAN;P12035|K2C3_HUMAN;P13647|K2C5_HUMAN;P48668|K2C6C_HUMAN;Q01546|K22O_HUMAN;Q3SY84|K2C71_HUMAN;Q7Z794|K2C1B_HUMAN;Q86Y46|K2C73_HUMAN	KRT75;KRT6A;KRT6B;KRT3;KRT5;KRT6C;KRT76;KRT71;KRT77;KRT73	HUMAN	Keratin, type II cytoskeletal 75 OS=Homo sapiens OX=9606 GN=KRT75 PE=1 SV=2	AGRHGDDL/2	['PEAKS']	[0.003815984736061]	[0.6819388677508371]	[0.0998711793807602]	0.606855	0.437494	1	1	0.00381598	0.0998712	0.681939	0	NA	1	0	0	0	0	0	0	0	0	0	0	1	0	0	0	0	0	0	0	0	0	0	netMHCpan-4.1	HLA-B*07:02	16.225	NB	AGR-HGDDL	NA	NA
AGRHGDSVRNSKIE	14	TRUE	P04264|K2C1_HUMAN	KRT1	HUMAN	Keratin, type II cytoskeletal 1 OS=Homo sapiens OX=9606 GN=KRT1 PE=1 SV=6	AGRHGDSVRNSKIE/3	['PEAKS']	[0.0020749153652943]	[0.8565053308704484]	[0.0415572007314642]	0.214177	0.332985	1	1	0.00207492	0.0415572	0.856505	0	NA	1	0	0	0	0	0	0	0	0	0	0	1	0	0	0	0	0	0	0	0	0	0	netMHCIIpan-4.3	HLA-DQA10103-DQB10603	23	NB	GDSVRNSKI	NA	NA
AGRKLALKTID	11	FALSE	sp|O75947|ATP5H_HUMAN	ATP5PD	HUMAN	ATP synthase subunit d, mitochondrial OS=Homo sapiens OX=9606 GN=ATP5PD PE=1 SV=3	[UNIMOD:Acetylation]-AGRKLALKTID/3	['MSFragger', 'PEAKS']	[0.0005836575875486, 0.0001820167455405]	[1.1554941372138658, 2.1397249264535336]	[0.0093699378337037, 2.563893155817502e-05]	0.334112	5.13429	1	2	0.000182017	2.56389e-05	2.13972	0	NA	21	0	0	0	0	0	0	1	1	0	1	1	1	2	3	2	2	2	0	1	1	3	netMHCpan-4.1	HLA-C*07:02	75	NB	ARKLALKTI	NA	NA
AGRYSGRKAVIVK	13	FALSE	sp|P61353|RL27_HUMAN	RPL27	HUMAN	Large ribosomal subunit protein eL27 OS=Homo sapiens OX=9606 GN=RPL27 PE=1 SV=2	AGRYSGRKAVIVK/3	['Sage']	[0.0039800152426115]	[0.6711067376112414]	[0.0490463263848458]	-0.14835	0.812764	1	1	0.00398002	0.0490463	0.671107	0	NA	1	0	0	0	0	0	0	0	0	0	0	0	0	0	1	0	0	0	0	0	0	0	netMHCIIpan-4.3	HLA-DPA10103-DPB10201	5.21	NB	YSGRKAVIV	NA	NA
AGSLDISKSLIRNPA	15	TRUE	sp|Q5FWE3|PRRT3_HUMAN	PRRT3	HUMAN	Proline-rich transmembrane protein 3 OS=Homo sapiens OX=9606 GN=PRRT3 PE=1 SV=3	AGSLDISKSLIRNPA/2;AGSLDISKSLIRNPA/3	['MSFragger', 'Comet', 'Sage', 'PEAKS']	[0.0001194315060312, 0.0001797591227754, 0.0001325732467188, 0.0001820167455405]	[3.3020483739095985, 1.429405862128533, 1.4684733999703516, 2.225653367502158]	[1.2225007617345777e-08, 9.6211292672881e-05, 4.27371626697565e-05, 1.5333531313869556e-05]	0.88519	0.0014974	2	4	0.000119432	1.2225e-08	3.30205	0	NA	45	0	0	0	0	0	0	2	5	4	2	3	3	4	2	2	2	3	2	4	6	1	netMHCIIpan-4.3	DRB5_0105	0.78	SB	LDISKSLIR	0	SKSLIRNPA
AGSLDISKSLIRNPAE	16	TRUE	sp|Q5FWE3|PRRT3_HUMAN	PRRT3	HUMAN	Proline-rich transmembrane protein 3 OS=Homo sapiens OX=9606 GN=PRRT3 PE=1 SV=3	AGSLDISKSLIRNPAE/3	['MSFragger', 'Comet', 'Sage', 'PEAKS']	[0.0001194315060312, 0.0004188920305791, 0.0047591216498288, 0.000259336099585]	[1.807778204773259, 0.7787109072344913, 0.6557721844808858, 1.6288549338728535]	[0.0001557196178672, 0.0132439751318567, 0.0554114638363203, 0.0005391345867031]	0.0514939	1.3679	1	4	0.000119432	0.00015572	1.80778	0	NA	5	0	0	0	0	0	0	0	0	0	0	0	0	0	0	1	0	1	1	1	1	0	netMHCIIpan-4.3	DRB5_0105	1.02	WB	LDISKSLIR	0	SKSLIRNPA
AGSLKSSQLGREIDD	15	TRUE	sp|P15907|SIAT1_HUMAN	ST6GAL1	HUMAN	Beta-galactoside alpha-2,6-sialyltransferase 1 OS=Homo sapiens OX=9606 GN=ST6GAL1 PE=1 SV=1	AGSLKSSQLGREIDD/3;AGSLKSSQLGREIDD/2	['MSFragger', 'Comet', 'Sage', 'PEAKS']	[0.0001194315060312, 0.0002161461147735, 0.0003389447520054, 0.000259336099585]	[2.094081192750423, 0.9652243579137608, 0.9979402430897336, 1.6537701944859688]	[2.54669959492428e-05, 0.0032472666380354, 0.0029549218499182, 0.0004650636928113]	0.840272	1.19093	2	4	0.000119432	2.5467e-05	2.09408	0	NA	15	0	0	0	0	0	0	0	0	0	0	2	2	1	0	1	1	2	2	1	2	1	netMHCIIpan-4.3	HLA-DQA10103-DQB10302	3.25	WB	LKSSQLGRE	0	LKSSQLGRE
AGSLTLSKTELGKKA	15	TRUE	sp|P29144|TPP2_HUMAN	TPP2	HUMAN	Tripeptidyl-peptidase 2 OS=Homo sapiens OX=9606 GN=TPP2 PE=1 SV=4	AGSLTLSKTELGKKA/3	['MSFragger', 'Comet', 'Sage', 'PEAKS']	[0.0001194315060312, 0.0001797591227754, 0.0001325732467188, 0.0001820167455405]	[1.7191101377612292, 1.5203201809081204, 1.4763416589406866, 2.0357835456230786]	[0.0002727300026214, 4.827004995164067e-05, 3.980827655071256e-05, 4.77374596295146e-05]	0.268039	0.138523	1	4	0.000119432	3.98083e-05	2.03578	0	NA	4	0	0	0	0	0	0	0	0	0	0	0	0	0	0	0	1	0	0	1	1	1	netMHCIIpan-4.3	DRB1_0404	0.22	SB	LTLSKTELG	0	SKTELGKKA
AGSVFRAHVKHRK	13	FALSE	sp|P62917|RL8_HUMAN	RPL8	HUMAN	Large ribosomal subunit protein uL2 OS=Homo sapiens OX=9606 GN=RPL8 PE=1 SV=2	AGSVFRAHVKHRK/3	['MSFragger', 'Comet', 'Sage']	[0.0009435742592942, 0.0003177292946409, 0.0001325732467188]	[1.1216787601479126, 0.7983566460269147, 1.0594528726046042]	[0.011563095578649, 0.0114308192760922, 0.001704230273909]	0.620002	0.0632636	1	3	0.000132573	0.00170423	1.12168	0	NA	3	0	0	0	0	0	0	0	0	0	0	0	0	0	0	0	0	1	0	1	1	0	netMHCIIpan-4.3	DRB1_1301	1.03	WB	FRAHVKHRK	NA	NA
AGSVFRAHVKHRKG	14	TRUE	sp|P62917|RL8_HUMAN	RPL8	HUMAN	Large ribosomal subunit protein uL2 OS=Homo sapiens OX=9606 GN=RPL8 PE=1 SV=2	AGSVFRAHVKHRKG/3	['MSFragger', 'Comet', 'Sage', 'PEAKS']	[0.0001194315060312, 0.0001797591227754, 0.0001325732467188, 0.0001820167455405]	[1.7982813092537562, 1.523622939380158, 1.3559908959429772, 1.9495545222236488]	[0.0001653551249497, 4.7075563667054376e-05, 0.0001179103898519, 7.991890736692175e-05]	0.884511	0.0058011	1	4	0.000119432	4.70756e-05	1.94955	0	NA	14	0	0	0	0	0	0	0	0	0	1	1	1	1	0	2	1	2	1	1	1	2	netMHCIIpan-4.3	DRB1_1301	0.3	SB	FRAHVKHRK	1	VFRAHVKHR
AGSVFRAHVKHRKGAA	16	TRUE	sp|P62917|RL8_HUMAN	RPL8	HUMAN	Large ribosomal subunit protein uL2 OS=Homo sapiens OX=9606 GN=RPL8 PE=1 SV=2	AGSVFRAHVKHRKGAA/3	['MSFragger', 'Comet', 'PEAKS']	[0.0023682133146215, 0.0013777900248002, 0.0011364927832708]	[0.9856581782130778, 0.6608988655187552, 1.047454209463501]	[0.0266887741761077, 0.0317473949017979, 0.0149819378064462]	0.763935	0.0855803	1	3	0.00113649	0.0149819	1.04745	0	NA	2	0	0	0	0	0	0	0	0	0	0	0	0	0	0	0	0	0	0	1	1	0	netMHCIIpan-4.3	DRB1_1301	0.22	SB	FRAHVKHRK	1	VFRAHVKHR
AGTVRRQAVDVSPLR	15	TRUE	sp|P46782|RS5_HUMAN	RPS5	HUMAN	Small ribosomal subunit protein uS7 OS=Homo sapiens OX=9606 GN=RPS5 PE=1 SV=4	AGTVRRQAVDVSPLR/3	['MSFragger', 'Comet', 'Sage', 'PEAKS']	[0.000341841385597, 0.001156626506024, 0.0002635046113306, 0.000259336099585]	[1.388244607554451, 0.6996293681431448, 1.034389051787442, 1.7258632370185176]	[0.0021911426755459, 0.023867049659903, 0.0021333594989404, 0.0003030774114505]	0.753683	0.612348	1	4	0.000259336	0.000303077	1.72586	0	NA	10	0	0	0	0	0	0	0	1	0	1	1	1	1	0	1	0	0	1	1	1	1	netMHCIIpan-4.3	DRB4_0104	0	SB	VRRQAVDVS	0	QAVDVSPLR
AGTYYCVKFRKG	12	FALSE	sp|O00241|SIRB1_HUMAN;sp|P78324|SHPS1_HUMAN	SIRPB1;SIRPA	HUMAN	Signal-regulatory protein beta-1 OS=Homo sapiens OX=9606 GN=SIRPB1 PE=1 SV=5	AGTYYCVKFRKG/3	['Sage']	[0.0009832841691248]	[0.8314237724200836]	[0.01281433219603]	0.147593	0.187922	1	1	0.000983284	0.0128143	0.831424	0	NA	1	0	0	0	0	0	0	0	0	0	0	0	0	0	0	0	0	0	0	0	1	0	netMHCpan-4.1	HLA-C*07:02	100	NB	AYCVKFRKG	NA	NA
AGTYYCVKFRKGSPD	15	TRUE	sp|O00241|SIRB1_HUMAN;sp|P78324|SHPS1_HUMAN	SIRPB1;SIRPA	HUMAN	Signal-regulatory protein beta-1 OS=Homo sapiens OX=9606 GN=SIRPB1 PE=1 SV=5	AGTYYCVKFRKGSPD/2;AGTYYC[UNIMOD:Cysteinylation]VKFRKGSPD/3;AGTYYC[UNIMOD:Cysteinylation]VKFRKGSPD/2;AGTYYCVKFRKGSPD/3	['MSFragger', 'Comet', 'Sage', 'PEAKS']	[0.0001194315060312, 0.0001797591227754, 0.0001325732467188, 0.0001820167455405]	[2.5846454803302774, 1.8059127974954856, 1.3922906552174912, 2.2179323351600027]	[1.1435016696590951e-06, 5.52934395007363e-06, 8.498136054012884e-05, 1.605848673203423e-05]	0.64964	0.00638556	4	4	0.000119432	1.1435e-06	2.58465	0	NA	30	0	0	0	0	0	0	0	0	0	2	1	2	3	3	2	2	2	2	3	3	5	netMHCIIpan-4.3	HLA-DPA10103-DPB10201	0.33	SB	YYCVKFRKG	1	TYYCVKFRK
AGVGVLVWRRRPR	13	FALSE	sp|Q95460|HMR1_HUMAN	MR1	HUMAN	Major histocompatibility complex class I-related gene protein OS=Homo sapiens OX=9606 GN=MR1 PE=1 SV=1	AGVGVLVWRRRPR/3	['MSFragger', 'Comet', 'Sage']	[0.0005836575875486, 0.0003177292946409, 0.0003389447520054]	[1.218282157829407, 0.8019303115547823, 0.9560362534359164]	[0.0063344043128412, 0.011128401653874, 0.0042907383997863]	0.367359	0.0568283	1	3	0.000317729	0.00429074	1.21828	0	NA	12	0	0	0	0	0	0	0	0	0	0	1	0	1	1	1	1	0	1	2	2	2	netMHCIIpan-4.3	DRB1_1301	0.24	SB	VLVWRRRPR	NA	NA
AGVLAHLEEER	11	FALSE	sp|P35579|MYH9_HUMAN;sp|P35580|MYH10_HUMAN	MYH9;MYH10	HUMAN	Myosin-9 OS=Homo sapiens OX=9606 GN=MYH9 PE=1 SV=4	AGVLAHLEEER/3	['MSFragger', 'Comet', 'Sage']	[0.0001194315060312, 0.0081530260269677, 0.0003389447520054]	[1.4765304617534445, 0.4755194612340726, 0.9682721557169456]	[0.0012593587337101, 0.1177479798262297, 0.0038487286111675]	0.425376	2.7536	1	3	0.000119432	0.00125936	1.47653	0	NA	1	0	0	0	0	0	0	0	1	0	0	0	0	0	0	0	0	0	0	0	0	0	netMHCpan-4.1	HLA-A*02:01	32.944	NB	ALAHLEEER	NA	NA
AGVSLKTLHPDLGTDKD	17	FALSE	sp|P00338|LDHA_HUMAN	LDHA	HUMAN	L-lactate dehydrogenase A chain OS=Homo sapiens OX=9606 GN=LDHA PE=1 SV=2	AGVSLKTLHPDLGTDKD/3	['Comet', 'Sage']	[0.0002161461147735, 0.0007259904584111]	[1.128509614535894, 0.8800018241742705]	[0.00094273078676, 0.0083931441225993]	0.354274	0.236765	1	2	0.000216146	0.000942731	1.12851	0	NA	1	0	0	0	0	0	0	0	0	0	0	0	0	1	0	0	0	0	0	0	0	0	netMHCIIpan-4.3	DRB4_0104	0.1	SB	LKTLHPDLG	NA	NA
AGYIEDLKKFLKP	13	FALSE	sp|P54709|AT1B3_HUMAN	ATP1B3	HUMAN	Sodium/potassium-transporting ATPase subunit beta-3 OS=Homo sapiens OX=9606 GN=ATP1B3 PE=1 SV=1	AGYIEDLKKFLKP/3	['MSFragger', 'Comet', 'Sage']	[0.0021371326803205, 0.0032632030914555, 0.0047591216498288]	[1.0141203802611112, 0.58397103392369, 0.6552753893817878]	[0.0224407455203821, 0.0554478507455097, 0.0556296122123662]	-0.234099	0.294743	1	3	0.00213713	0.0224407	1.01412	0	NA	3	0	0	0	0	0	0	2	1	0	0	0	0	0	0	0	0	0	0	0	0	0	netMHCIIpan-4.3	DRB1_1301	2.01	WB	IEDLKKFLK	NA	NA
AGYIEDLKKFLKPY	14	TRUE	sp|P54709|AT1B3_HUMAN	ATP1B3	HUMAN	Sodium/potassium-transporting ATPase subunit beta-3 OS=Homo sapiens OX=9606 GN=ATP1B3 PE=1 SV=1	AGYIEDLKKFLKPY/3	['Comet']	[0.0013777900248002]	[0.6645005113667706]	[0.0309195976498216]	0.0542717	0.122846	1	1	0.00137779	0.0309196	0.664501	0	NA	2	0	0	0	0	0	0	1	1	0	0	0	0	0	0	0	0	0	0	0	0	0	netMHCIIpan-4.3	DRB1_1301	1.66	WB	IEDLKKFLK	1	YIEDLKKFL
AGYIEDLKKFLKPYT	15	TRUE	sp|P54709|AT1B3_HUMAN	ATP1B3	HUMAN	Sodium/potassium-transporting ATPase subunit beta-3 OS=Homo sapiens OX=9606 GN=ATP1B3 PE=1 SV=1	AGYIEDLKKFLKPYT/3;AGYIEDLKKFLKPYT/2	['MSFragger', 'Comet', 'Sage']	[0.0001194315060312, 0.0001797591227754, 0.0001325732467188]	[2.41893168370204, 1.4688295623090992, 1.554762215140939]	[3.2622386734435825e-06, 7.1339893857424e-05, 1.9618822220605644e-05]	0.198041	0.147803	2	3	0.000119432	3.26224e-06	2.41893	0	NA	6	0	1	2	0	0	0	2	1	0	0	0	0	0	0	0	0	0	0	0	0	0	netMHCIIpan-4.3	DRB1_1301	1.45	WB	IEDLKKFLK	1	YIEDLKKFL
AGYIEDLKKFLKPYTL	16	TRUE	sp|P54709|AT1B3_HUMAN	ATP1B3	HUMAN	Sodium/potassium-transporting ATPase subunit beta-3 OS=Homo sapiens OX=9606 GN=ATP1B3 PE=1 SV=1	AGYIEDLKKFLKPYTL/3	['MSFragger', 'Comet', 'Sage']	[0.0005836575875486, 0.0010705596107055, 0.0007259904584111]	[1.2414554877341475, 0.721153113198042, 0.8963302163070795]	[0.005481519169562, 0.0203468378967796, 0.0072725532218058]	-0.0741292	0.00971578	1	3	0.000583658	0.00548152	1.24146	0	NA	1	0	0	1	0	0	0	0	0	0	0	0	0	0	0	0	0	0	0	0	0	0	netMHCIIpan-4.3	DRB1_1301	2.62	WB	IEDLKKFLK	1	YIEDLKKFL
AGYQMNFETAKSRVTQ	16	TRUE	sp|P21796|VDAC1_HUMAN	VDAC1	HUMAN	Non-selective voltage-gated ion channel VDAC1 OS=Homo sapiens OX=9606 GN=VDAC1 PE=1 SV=2	AGYQM[UNIMOD:Oxidation]NFETAKSRVTQ/3	['Comet']	[0.0074891604256996]	[0.4834647997911857]	[0.1116380731165091]	-0.0575807	2.34934	1	1	0.00748916	0.111638	0.483465	0	NA	1	0	0	0	0	0	0	0	0	0	0	0	0	0	0	0	0	1	0	0	0	0	netMHCIIpan-4.3	DRB5_0105	0.42	SB	MNFETAKSR	0	QMNFETAKS
AGYVLSKEALKRFVD	15	TRUE	sp|Q9NS00|C1GLT_HUMAN	C1GALT1	HUMAN	Glycoprotein-N-acetylgalactosamine 3-beta-galactosyltransferase 1 OS=Homo sapiens OX=9606 GN=C1GALT1 PE=1 SV=1	AGYVLSKEALKRFVD/3	['Comet']	[0.0039452698732477]	[0.5603294226303126]	[0.0656076235959019]	-0.0668286	1.25273	1	1	0.00394527	0.0656076	0.560329	0	NA	1	0	0	0	0	0	0	0	0	0	0	0	0	0	1	0	0	0	0	0	0	0	netMHCIIpan-4.3	DRB5_0105	0.45	SB	YVLSKEALK	1	SKEALKRFV
AHASTSAMADRINIKR	16	TRUE	sp|Q9UBR2|CATZ_HUMAN	CTSZ	HUMAN	Cathepsin Z OS=Homo sapiens OX=9606 GN=CTSZ PE=1 SV=1	AHASTSAMADRINIKR/3	['MSFragger', 'Sage', 'PEAKS']	[0.0001194315060312, 0.0008982035928143, 0.000259336099585]	[1.4567174616216825, 0.8496466737121875, 1.4207103969419816]	[0.0014263119145025, 0.0109402129099828, 0.0018378639828472]	0.272687	0.87733	1	3	0.000119432	0.00142631	1.45672	0	NA	3	0	0	0	0	0	0	0	0	0	0	0	0	0	0	0	0	1	0	0	1	1	netMHCIIpan-4.3	HLA-DQA10103-DQB10603	2.72	WB	TSAMADRIN	0	HASTSAMAD
AHDEIIPMSIRKGK	14	TRUE	sp|Q14165|MLEC_HUMAN	MLEC	HUMAN	Malectin OS=Homo sapiens OX=9606 GN=MLEC PE=1 SV=1	AHDEIIPMSIRKGK/3	['MSFragger', 'Comet', 'Sage', 'PEAKS']	[0.0001194315060312, 0.0001797591227754, 0.0001325732467188, 0.0001820167455405]	[2.2792724330981, 1.8621616783729968, 1.452163657540166, 2.35172470121638]	[7.892400736651814e-06, 3.6085849084559743e-06, 4.95126461029024e-05, 7.211557690716866e-06]	0.872213	0.939068	1	4	0.000119432	3.60858e-06	2.35172	0	NA	11	0	0	0	0	0	0	0	0	0	1	0	1	1	1	1	2	1	1	1	0	1	netMHCIIpan-4.3	DRB1_0404	1.44	WB	IIPMSIRKG	1	EIIPMSIRK
AHDEIIPMSIRKGKL	15	TRUE	sp|Q14165|MLEC_HUMAN	MLEC	HUMAN	Malectin OS=Homo sapiens OX=9606 GN=MLEC PE=1 SV=1	AHDEIIPM[UNIMOD:Oxidation]SIRKGKL/3;AHDEIIPMSIRKGKL/3	['MSFragger', 'Comet', 'Sage', 'PEAKS']	[0.0001194315060312, 0.0001797591227754, 0.0001325732467188, 0.0001820167455405]	[2.550536345169661, 1.810853607008088, 1.4356506721428677, 2.463167436237927]	[1.4188869071972275e-06, 5.325911503429146e-06, 5.746749925841996e-05, 3.701762409339572e-06]	0.671144	0.896685	2	4	0.000119432	1.41889e-06	2.55054	0	NA	13	0	0	0	0	0	0	0	0	0	1	1	1	1	0	1	1	1	2	2	1	1	netMHCIIpan-4.3	DRB1_0404	1.46	WB	IIPMSIRKG	1	EIIPMSIRK
AHDEIIPMSIRKGKLS	16	TRUE	sp|Q14165|MLEC_HUMAN	MLEC	HUMAN	Malectin OS=Homo sapiens OX=9606 GN=MLEC PE=1 SV=1	AHDEIIPMSIRKGKLS/3	['MSFragger', 'Comet', 'Sage', 'PEAKS']	[0.0001194315060312, 0.0013777900248002, 0.0003389447520054, 0.000259336099585]	[1.5071729333132355, 0.6631090726091078, 0.9715830757096464, 1.4818331741279156]	[0.0010385874297198, 0.0312369046184277, 0.0037370488197488, 0.0012849912473507]	0.349564	1.69752	1	4	0.000119432	0.00103859	1.50717	0	NA	10	0	0	0	0	0	0	0	0	0	2	0	1	0	0	1	2	1	1	1	1	0	netMHCIIpan-4.3	DRB1_0404	1.34	WB	IIPMSIRKG	1	EIIPMSIRK
AHESVVKSE	9	FALSE	P13073|COX41_HUMAN	COX4I1	HUMAN	Cytochrome c oxidase subunit 4 isoform 1, mitochondrial OS=Homo sapiens OX=9606 GN=COX4I1 PE=1 SV=1	AHESVVKSE/2	['PEAKS']	[0.0019717384160368]	[0.8616064994032488]	[0.0404639563160694]	0.492691	0.0803681	1	1	0.00197174	0.040464	0.861606	0	NA	2	0	0	0	0	0	0	0	0	0	0	1	0	0	0	0	0	1	0	0	0	0	netMHCpan-4.1	HLA-C*07:02	18.094	NB	AHESVVKSE	NA	NA
AHESVVKSED	10	FALSE	sp|P13073|COX41_HUMAN	COX4I1	HUMAN	Cytochrome c oxidase subunit 4 isoform 1, mitochondrial OS=Homo sapiens OX=9606 GN=COX4I1 PE=1 SV=1	AHESVVKSED/2	['MSFragger', 'Comet', 'Sage', 'PEAKS']	[0.0001194315060312, 0.0001797591227754, 0.0001325732467188, 0.0001820167455405]	[2.272009391697913, 1.4719698055299408, 1.4054754853861888, 2.487453268683976]	[8.263482021578546e-06, 6.96603826682486e-05, 7.545035629348158e-05, 3.2010522941581e-06]	0.937048	0.426021	1	4	0.000119432	3.20105e-06	2.48745	0	NA	25	0	0	0	0	0	0	2	1	0	2	1	1	2	2	2	2	3	2	2	2	1	netMHCpan-4.1	HLA-C*07:02	75	NB	AHESVVKSD	NA	NA
AHESVVKSEDFSLPAYMD	18	FALSE	sp|P13073|COX41_HUMAN	COX4I1	HUMAN	Cytochrome c oxidase subunit 4 isoform 1, mitochondrial OS=Homo sapiens OX=9606 GN=COX4I1 PE=1 SV=1	AHESVVKSEDFSLPAYM[UNIMOD:Oxidation]D/3	['MSFragger', 'Comet', 'Sage', 'PEAKS']	[0.0001194315060312, 0.0001797591227754, 0.0001325732467188, 0.0001820167455405]	[3.5383089071894203, 1.8839002529302784, 1.4762233953788415, 2.00908909473153]	[2.742510657503939e-09, 3.059916515851326e-06, 3.985077762007532e-05, 5.599649878552806e-05]	0.559163	0.413914	1	4	0.000119432	2.74251e-09	3.53831	0	NA	3	0	0	0	0	0	0	0	0	0	0	0	0	1	1	0	1	0	0	0	0	0	netMHCIIpan-4.3	DRB1_0404	16.91	NB	VVKSEDFSL	NA	NA
AHESVVKSEDFSLPAYMDRRD	21	FALSE	sp|P13073|COX41_HUMAN	COX4I1	HUMAN	Cytochrome c oxidase subunit 4 isoform 1, mitochondrial OS=Homo sapiens OX=9606 GN=COX4I1 PE=1 SV=1	AHESVVKSEDFSLPAYMDRRD/3	['MSFragger', 'Comet', 'PEAKS']	[0.0001194315060312, 0.0002161461147735, 0.0001820167455405]	[1.7766931195539086, 1.1337871879725083, 2.203641858743488]	[0.0001895330416825, 0.0009057581638715, 1.7491876972029656e-05]	0.628751	0.0628933	1	3	0.000119432	1.74919e-05	2.20364	0	NA	6	0	0	0	0	0	0	0	0	0	1	1	0	0	0	1	1	1	1	0	0	0	NA	NA	NA	NA	NA	NA	NA
AHHAAGQAGNEAGRFG	16	TRUE	sp|Q6UWP8|SBSN_HUMAN	SBSN	HUMAN	Suprabasin OS=Homo sapiens OX=9606 GN=SBSN PE=1 SV=2	AHHAAGQAGNEAGRFG/3	['MSFragger', 'Comet', 'Sage', 'PEAKS']	[0.0001194315060312, 0.0001797591227754, 0.0001325732467188, 0.0001820167455405]	[2.0758953658842785, 1.3844256050714816, 1.4696838405667545, 2.6127872551231373]	[2.8571738923830155e-05, 0.0001353392659211, 4.227294441553619e-05, 1.5120403235853696e-06]	0.77908	0.134787	1	4	0.000119432	1.51204e-06	2.61279	0	NA	2	0	0	0	0	0	0	0	0	0	0	2	0	0	0	0	0	0	0	0	0	0	netMHCIIpan-4.3	HLA-DQA10301-DQB10302	6.57	NB	HAAGQAGNE	NA	NA
AHNQIAIYAHQPRTA	15	TRUE	sp|Q9BYC5|FUT8_HUMAN	FUT8	HUMAN	Alpha-(1,6)-fucosyltransferase OS=Homo sapiens OX=9606 GN=FUT8 PE=1 SV=2	AHNQIAIYAHQPRTA/3	['MSFragger', 'Comet', 'Sage', 'PEAKS']	[0.0001194315060312, 0.0001797591227754, 0.0001325732467188, 0.0004926715112698]	[2.38043929338763, 1.1905009330499057, 1.1799965518562292, 1.322213525546891]	[4.161677987495751e-06, 0.0005891949623141, 0.0005764486752732, 0.0032463959742423]	0.144216	0.766357	1	4	0.000119432	4.16168e-06	2.38044	0	NA	7	0	0	0	0	0	0	0	0	0	0	1	0	1	1	0	1	1	1	0	0	1	netMHCIIpan-4.3	DRB1_1301	0.01	SB	IAIYAHQPR	1	AIYAHQPRT
AHNQIAIYAHQPRTADE	17	FALSE	sp|Q9BYC5|FUT8_HUMAN	FUT8	HUMAN	Alpha-(1,6)-fucosyltransferase OS=Homo sapiens OX=9606 GN=FUT8 PE=1 SV=2	AHNQIAIYAHQPRTADE/3	['MSFragger', 'Comet', 'Sage', 'PEAKS']	[0.0001194315060312, 0.0001797591227754, 0.0001325732467188, 0.0001820167455405]	[2.4959928277520858, 1.168274939270486, 1.174688879851738, 2.1844486836245736]	[2.0035479736970664e-06, 0.0006973551840643, 0.0006046793209637, 1.962029008344419e-05]	0.784158	0.363601	1	4	0.000119432	2.00355e-06	2.49599	0	NA	10	0	0	0	0	0	0	0	0	0	0	0	1	0	1	1	1	1	1	1	2	1	netMHCIIpan-4.3	DRB1_1301	0.01	SB	IAIYAHQPR	NA	NA
AHSGKIKIYFDSDAK	15	TRUE	sp|Q8IZK6|MCLN2_HUMAN	MCOLN2	HUMAN	Mucolipin-2 OS=Homo sapiens OX=9606 GN=MCOLN2 PE=1 SV=2	AHSGKIKIYFDSDAK/3	['MSFragger', 'Comet', 'Sage', 'PEAKS']	[0.0001194315060312, 0.0001797591227754, 0.0001325732467188, 0.0001820167455405]	[2.660531066978909, 1.9536589119446557, 1.3295809125316127, 2.250570769979149]	[7.075376713651737e-07, 1.8024311607626395e-06, 0.000149631469292, 1.320975429841537e-05]	0.354113	0.301468	1	4	0.000119432	7.07538e-07	2.66053	0	NA	11	0	0	0	0	0	0	0	0	0	1	2	1	0	1	2	0	1	2	1	0	0	netMHCIIpan-4.3	DRB1_0404	2.54	WB	IKIYFDSDA	1	KIYFDSDAK
AHSGKIKIYFDSDAKIE	17	FALSE	sp|Q8IZK6|MCLN2_HUMAN	MCOLN2	HUMAN	Mucolipin-2 OS=Homo sapiens OX=9606 GN=MCOLN2 PE=1 SV=2	AHSGKIKIYFDSDAKIE/3	['MSFragger', 'Comet', 'Sage']	[0.000341841385597, 0.0002161461147735, 0.0002635046113306]	[1.426496456403184, 0.9013048714933524, 1.032263457806909]	[0.0017241783395316, 0.0052646413382708, 0.0021743394146888]	0.21177	0.0652483	1	3	0.000216146	0.00172418	1.4265	0	NA	2	0	0	0	0	0	0	0	0	0	0	0	0	0	0	0	1	0	0	1	0	0	netMHCIIpan-4.3	DRB1_0404	1.56	WB	IKIYFDSDA	NA	NA
AHVIVMAATNRPNS	14	TRUE	sp|P55072|TERA_HUMAN	VCP	HUMAN	Transitional endoplasmic reticulum ATPase OS=Homo sapiens OX=9606 GN=VCP PE=1 SV=4	AHVIVMAATNRPNS/3	['MSFragger', 'Comet', 'Sage']	[0.0059784774810681, 0.0002161461147735, 0.0016922064491868]	[0.8148878691612486, 1.105770867720707, 0.7836825427854177]	[0.0736411931613473, 0.0011200663405745, 0.0193076657989929]	0.765518	0.0275125	1	3	0.000216146	0.00112007	1.10577	0	NA	1	0	0	0	0	0	0	0	0	0	0	0	0	0	0	0	0	1	0	0	0	0	netMHCIIpan-4.3	DRB1_0404	0.12	SB	IVMAATNRP	1	VIVMAATNR
AHVKHRKGAARLR	13	FALSE	P62917|RL8_HUMAN	RPL8	HUMAN	Large ribosomal subunit protein uL2 OS=Homo sapiens OX=9606 GN=RPL8 PE=1 SV=2	AHVKHRKGAARLR/3	['PEAKS']	[0.0092250922509225]	[0.4778240509785307]	[0.2390292621849989]	0.225268	0.58562	1	1	0.00922509	0.239029	0.477824	0	NA	1	0	0	0	0	0	0	0	0	0	0	0	0	0	1	0	0	0	0	0	0	0	netMHCIIpan-4.3	DRB1_1301	9.22	NB	VKHRKGAAR	NA	NA
AHYKLVPQQLAH	12	FALSE	sp|P10606|COX5B_HUMAN	COX5B	HUMAN	Cytochrome c oxidase subunit 5B, mitochondrial OS=Homo sapiens OX=9606 GN=COX5B PE=1 SV=2	AHYKLVPQQLAH/3	['MSFragger', 'Comet', 'Sage', 'PEAKS']	[0.0001194315060312, 0.0001797591227754, 0.0001325732467188, 0.0001820167455405]	[2.216120793496945, 1.6345980198025007, 1.3702873352624256, 2.0971983436465043]	[1.176810313160862e-05, 2.0283521426626217e-05, 0.0001036424071325, 3.3065031773400306e-05]	0.940285	0.847396	1	4	0.000119432	1.17681e-05	2.21612	0	NA	27	0	0	0	0	0	0	2	0	0	2	3	4	3	5	3	1	2	1	0	1	0	netMHCpan-4.1	HLA-C*07:02	9.823	NB	AHYPQQLAH	NA	NA
AIAAKEKDIQEEST	14	TRUE	sp|P42704|LPPRC_HUMAN	LRPPRC	HUMAN	Leucine-rich PPR motif-containing protein, mitochondrial OS=Homo sapiens OX=9606 GN=LRPPRC PE=1 SV=3	AIAAKEKDIQEEST/2	['Comet']	[0.0013777900248002]	[0.6611670478745587]	[0.0316850265885839]	0.269806	1.60243	1	1	0.00137779	0.031685	0.661167	0	NA	1	0	0	0	0	0	0	0	0	0	0	0	0	0	0	0	0	0	0	0	0	1	netMHCIIpan-4.3	DRB1_1301	6.28	NB	IAAKEKDIQ	1	AIAAKEKDI
AIAAKEKDIQEESTFSS	17	FALSE	sp|P42704|LPPRC_HUMAN	LRPPRC	HUMAN	Leucine-rich PPR motif-containing protein, mitochondrial OS=Homo sapiens OX=9606 GN=LRPPRC PE=1 SV=3	AIAAKEKDIQEESTFSS/2;AIAAKEKDIQEESTFSS/3	['MSFragger', 'Comet', 'Sage']	[0.0001194315060312, 0.0001797591227754, 0.0001325732467188]	[2.4520382596157835, 1.8141978115871005, 1.071815632503161]	[2.645815753362561e-06, 5.192481986089832e-06, 0.0015253097835453]	0.720755	3.39485	2	3	0.000119432	2.64582e-06	2.45204	0	NA	12	0	0	0	0	0	0	0	0	0	0	0	0	1	0	1	1	0	2	2	3	2	netMHCIIpan-4.3	DRB1_1301	16.62	NB	IAAKEKDIQ	NA	NA
AIAAKEKDIQEESTFSSR	18	FALSE	sp|P42704|LPPRC_HUMAN	LRPPRC	HUMAN	Leucine-rich PPR motif-containing protein, mitochondrial OS=Homo sapiens OX=9606 GN=LRPPRC PE=1 SV=3	AIAAKEKDIQEESTFSSR/3	['MSFragger', 'Sage']	[0.0087235996326905, 0.0043915209864031]	[0.7347512903418209, 0.6671864303794467]	[0.1159219643280713, 0.0506072141756104]	0.379559	1.52019	1	2	0.00439152	0.0506072	0.734751	0	NA	2	0	0	0	0	0	0	0	0	0	0	0	0	0	0	0	0	0	0	1	0	1	netMHCIIpan-4.3	DRB1_0404	3.11	WB	IQEESTFSS	NA	NA
AIATIKTKRSIQFVD	15	TRUE	sp|P68363|TBA1B_HUMAN	TUBA1B	HUMAN	Tubulin alpha-1B chain OS=Homo sapiens OX=9606 GN=TUBA1B PE=1 SV=1	AIATIKTKRSIQFVD/3	['MSFragger', 'Comet', 'PEAKS']	[0.0095375066232684, 0.0093349791698811, 0.0007142857142857]	[0.716244486225433, 0.4551781552447317, 1.1866866706340244]	[0.1283248004236597, 0.1347312328557268, 0.0069701707945184]	-0.135859	3.36735	1	3	0.000714286	0.00697017	1.18669	0	NA	6	0	0	0	0	0	0	0	0	0	0	0	0	2	0	0	1	1	0	0	1	1	netMHCIIpan-4.3	DRB1_1301	1.92	WB	IKTKRSIQF	0	TIKTKRSIQ
AIFFLPDSSKLLSG	14	TRUE	sp|P33908|MA1A1_HUMAN	MAN1A1	HUMAN	Mannosyl-oligosaccharide 1,2-alpha-mannosidase IA OS=Homo sapiens OX=9606 GN=MAN1A1 PE=1 SV=3	AIFFLPDSSKLLSG/2	['MSFragger', 'Comet', 'Sage', 'PEAKS']	[0.0001194315060312, 0.0001797591227754, 0.0001325732467188, 0.0001820167455405]	[2.398334429557259, 1.1952142768706733, 1.295125141083092, 2.0103785058495287]	[3.7162420485155095e-06, 0.0005685072004817, 0.0002041746801812, 5.5566598011966975e-05]	0.879384	0.443227	1	4	0.000119432	3.71624e-06	2.39833	0	NA	4	0	1	1	0	1	0	0	1	0	0	0	0	0	0	0	0	0	0	0	0	0	netMHCIIpan-4.3	DRB5_0105	10.59	NB	FLPDSSKLL	0	IFFLPDSSK
AIFLFVDKTVPQSS	14	TRUE	sp|P60520|GBRL2_HUMAN	GABARAPL2	HUMAN	Gamma-aminobutyric acid receptor-associated protein-like 2 OS=Homo sapiens OX=9606 GN=GABARAPL2 PE=1 SV=1	AIFLFVDKTVPQSS/2	['MSFragger', 'Sage']	[0.003656914893617, 0.0070639818122767]	[0.9004688684982279, 0.6142013526495002]	[0.0445597528052897, 0.0765466511557276]	0.946097	0.560578	1	2	0.00365691	0.0445598	0.900469	0	NA	1	0	0	0	0	0	0	0	0	1	0	0	0	0	0	0	0	0	0	0	0	0	netMHCIIpan-4.3	DRB1_0404	0.26	SB	LFVDKTVPQ	0	VDKTVPQSS
AIFLFVDKTVPQSSL	15	TRUE	sp|P60520|GBRL2_HUMAN	GABARAPL2	HUMAN	Gamma-aminobutyric acid receptor-associated protein-like 2 OS=Homo sapiens OX=9606 GN=GABARAPL2 PE=1 SV=1	AIFLFVDKTVPQSSL/2	['MSFragger', 'Comet', 'Sage', 'PEAKS']	[0.000341841385597, 0.0002161461147735, 0.0009832841691248, 0.0001820167455405]	[1.3924315611945912, 1.1233521728043612, 0.8297335714393885, 2.221015973021246]	[0.0021344513370497, 0.0009803181244435, 0.0130031047112136, 1.5764931384900703e-05]	0.965911	0.0102039	1	4	0.000182017	1.57649e-05	2.22102	0	NA	1	0	0	0	0	0	0	0	1	0	0	0	0	0	0	0	0	0	0	0	0	0	netMHCIIpan-4.3	DRB1_0404	0.56	SB	LFVDKTVPQ	0	DKTVPQSSL
AIGGGLSSVGGGSSTIK	17	FALSE	sp|P02538|K2C6A_HUMAN;sp|P48668|K2C6C_HUMAN	KRT6A;KRT6C	HUMAN	Keratin, type II cytoskeletal 6A OS=Homo sapiens OX=9606 GN=KRT6A PE=1 SV=3	AIGGGLSSVGGGSSTIK/2	['MSFragger', 'Comet', 'Sage']	[0.0005836575875486, 0.0002161461147735, 0.0001325732467188]	[1.2255717998182163, 1.1492743287443723, 1.087472293854843]	[0.0060527184413634, 0.0008054162689527, 0.0013252720217957]	0.80456	0.0387645	1	3	0.000132573	0.000805416	1.22557	0	NA	2	0	0	0	0	0	0	0	0	0	0	0	2	0	0	0	0	0	0	0	0	0	netMHCIIpan-4.3	DRB1_0404	20.6	NB	LSSVGGGSS	NA	NA
AIHSWLTRAMYSR	13	FALSE	sp|P28070|PSB4_HUMAN	PSMB4	HUMAN	Proteasome subunit beta type-4 OS=Homo sapiens OX=9606 GN=PSMB4 PE=1 SV=4	AIHSWLTRAMYSR/3	['MSFragger', 'Comet', 'Sage']	[0.003656914893617, 0.0002161461147735, 0.0003389447520054]	[0.8897386444913546, 0.9022075465414676, 0.945505799690576]	[0.0474941645082159, 0.0052288698091491, 0.0047109038864015]	-0.00906292	1.51212	1	3	0.000216146	0.0047109	0.945506	0	NA	1	0	0	0	0	0	0	0	0	0	0	0	0	0	0	0	0	0	0	0	0	1	netMHCIIpan-4.3	DRB1_1301	8.76	NB	IHSWLTRAM	NA	NA
AIHSWLTRAMYSRR	14	TRUE	sp|P28070|PSB4_HUMAN	PSMB4	HUMAN	Proteasome subunit beta type-4 OS=Homo sapiens OX=9606 GN=PSMB4 PE=1 SV=4	AIHSWLTRAMYSRR/3	['MSFragger']	[0.0071071540143705]	[0.7768929641992351]	[0.0915399944405062]	-0.051082	1.17616	1	1	0.00710715	0.09154	0.776893	0	NA	1	0	0	0	0	0	0	0	0	0	0	0	0	1	0	0	0	0	0	0	0	0	netMHCIIpan-4.3	DRB1_1301	10.9	NB	IHSWLTRAM	0	SWLTRAMYS
AIIEIHSKRIQ	11	FALSE	sp|Q96G97|BSCL2_HUMAN	BSCL2	HUMAN	Seipin OS=Homo sapiens OX=9606 GN=BSCL2 PE=1 SV=3	AIIEIHSKRIQ/3	['MSFragger', 'Comet', 'Sage']	[0.0010224948875255, 0.0002161461147735, 0.0003389447520054]	[1.0876200493625383, 0.941085572520767, 0.9985048764467684]	[0.0142812042282808, 0.0038976646719826, 0.0029400725031725]	0.0389499	1.59054	1	3	0.000216146	0.00294007	1.08762	0	NA	2	0	0	0	0	0	0	0	0	0	0	0	0	0	0	0	0	1	1	0	0	0	netMHCpan-4.1	HLA-A*02:01	40.875	NB	AIIEIHSKI	NA	NA
AIIEIHSKRIQL	12	FALSE	sp|Q96G97|BSCL2_HUMAN	BSCL2	HUMAN	Seipin OS=Homo sapiens OX=9606 GN=BSCL2 PE=1 SV=3	AIIEIHSKRIQL/3	['Comet', 'Sage']	[0.0031940607734806, 0.0009832841691248]	[0.5881518523618183, 0.837180912458323]	[0.0538127010366837, 0.0121909968759459]	-0.0206464	3.50339	1	2	0.000983284	0.012191	0.837181	0	NA	2	0	0	0	0	0	0	0	0	0	0	0	0	0	0	0	0	0	0	0	0	2	netMHCpan-4.1	HLA-A*02:01	5.719	NB	AIIEIHIQL	NA	NA
AIKELGDHVTNLRK	14	TRUE	sp|P02794|FRIH_HUMAN	FTH1	HUMAN	Ferritin heavy chain OS=Homo sapiens OX=9606 GN=FTH1 PE=1 SV=2	AIKELGDHVTNLRK/3;AIKELGDHVTNLRK/2	['MSFragger', 'Comet', 'Sage', 'PEAKS']	[0.0001194315060312, 0.0001797591227754, 0.0001325732467188, 0.0001820167455405]	[3.603964615056277, 2.0143789846156133, 1.8361569416628576, 2.710231059912144]	[1.8103652875966515e-09, 1.136900639872376e-06, 1.5484771770836784e-06, 8.439492256506176e-07]	0.761624	0.0146503	2	4	0.000119432	1.81037e-09	3.60396	0	NA	32	0	0	1	0	0	0	2	2	1	2	2	2	2	1	2	1	3	3	3	3	2	netMHCIIpan-4.3	DRB1_1301	2.06	WB	LGDHVTNLR	1	AIKELGDHV
AIKELGDHVTNLRKM	15	TRUE	sp|P02794|FRIH_HUMAN	FTH1	HUMAN	Ferritin heavy chain OS=Homo sapiens OX=9606 GN=FTH1 PE=1 SV=2	AIKELGDHVTNLRKM[UNIMOD:Oxidation]/3;AIKELGDHVTNLRKM/3;AIKELGDHVTNLRKM[UNIMOD:Oxidation]/2;AIKELGDHVTNLRKM/2	['MSFragger', 'Comet', 'Sage', 'PEAKS']	[0.0001194315060312, 0.0001797591227754, 0.0001325732467188, 0.0001820167455405]	[2.7210940018430185, 1.7309783696705967, 1.606302454528535, 2.2581772970641296]	[4.82346906118565e-07, 9.76287166861603e-06, 1.2322639762461218e-05, 1.2622019262587414e-05]	0.91034	0.595499	4	4	0.000119432	4.82347e-07	2.72109	0	NA	41	0	0	0	1	0	1	2	1	1	2	2	2	2	2	3	3	3	3	5	5	3	netMHCIIpan-4.3	DRB1_1301	1.71	WB	LGDHVTNLR	1	AIKELGDHV
AIKELGDHVTNLRKMG	16	TRUE	sp|P02794|FRIH_HUMAN	FTH1	HUMAN	Ferritin heavy chain OS=Homo sapiens OX=9606 GN=FTH1 PE=1 SV=2	AIKELGDHVTNLRKMG/3;AIKELGDHVTNLRKM[UNIMOD:Oxidation]G/3;AIKELGDHVTNLRKMG/2	['MSFragger', 'Comet', 'Sage', 'PEAKS']	[0.0001194315060312, 0.0001797591227754, 0.0001325732467188, 0.0001820167455405]	[3.006633446921927, 1.537690821677164, 1.5127894205647698, 2.422540879857333]	[7.922648027755593e-08, 4.231003416267983e-05, 2.8651622643369437e-05, 4.720533988719698e-06]	0.794579	0.163705	3	4	0.000119432	7.92265e-08	3.00663	0	NA	63	0	1	1	1	2	0	2	3	2	3	5	4	4	4	4	3	4	5	4	7	4	netMHCIIpan-4.3	DRB1_1301	1.32	WB	LGDHVTNLR	1	HVTNLRKMG
AIKELGDHVTNLRKMGAP	18	FALSE	sp|P02794|FRIH_HUMAN	FTH1	HUMAN	Ferritin heavy chain OS=Homo sapiens OX=9606 GN=FTH1 PE=1 SV=2	AIKELGDHVTNLRKMGAP/3;AIKELGDHVTNLRKM[UNIMOD:Oxidation]GAP/3	['MSFragger', 'Comet', 'Sage', 'PEAKS']	[0.0001194315060312, 0.0001797591227754, 0.0001325732467188, 0.0001820167455405]	[2.697531989821434, 1.686097607494104, 1.3754533203233303, 2.303575078374497]	[5.5987821507385e-07, 1.3723231408752345e-05, 9.89227841087988e-05, 9.61959998446838e-06]	0.498598	0.0140334	2	4	0.000119432	5.59878e-07	2.69753	0	NA	56	0	0	0	0	0	0	0	1	0	4	3	2	5	4	2	4	3	6	7	8	7	netMHCIIpan-4.3	DRB1_1301	2.26	WB	LGDHVTNLR	NA	NA
AIKELGDHVTNLRKMGAPE	19	FALSE	sp|P02794|FRIH_HUMAN	FTH1	HUMAN	Ferritin heavy chain OS=Homo sapiens OX=9606 GN=FTH1 PE=1 SV=2	AIKELGDHVTNLRKM[UNIMOD:Oxidation]GAPE/3;AIKELGDHVTNLRKMGAPE/3	['MSFragger', 'Comet', 'Sage', 'PEAKS']	[0.0001194315060312, 0.0002161461147735, 0.0001325732467188, 0.0001820167455405]	[2.209680648513157, 1.0266077471783064, 1.237025239365822, 2.0344805261347543]	[1.2257429924998567e-05, 0.0020404764848024, 0.000344782425031, 4.811078472376862e-05]	0.735117	0.000121758	2	4	0.000119432	1.22574e-05	2.20968	0	NA	43	0	0	0	1	1	0	2	2	1	1	2	3	3	3	2	2	2	6	7	4	1	NA	NA	NA	NA	NA	NA	NA
AIKKKDELERVAKSNR	16	TRUE	sp|P46782|RS5_HUMAN	RPS5	HUMAN	Small ribosomal subunit protein uS7 OS=Homo sapiens OX=9606 GN=RPS5 PE=1 SV=4	AIKKKDELERVAKSNR/3	['MSFragger', 'Comet', 'Sage', 'PEAKS']	[0.0001194315060312, 0.0002161461147735, 0.0001325732467188, 0.000259336099585]	[2.3090521609606407, 1.0303159274636395, 1.3798366593285405, 1.5904840717273847]	[6.537236574196039e-06, 0.0019839703188667, 9.508708845557244e-05, 0.0006767625321026]	0.208303	1.50826	1	4	0.000119432	6.53724e-06	2.30905	0	NA	7	0	0	0	0	0	0	0	0	0	1	0	0	1	2	1	1	0	0	0	1	0	netMHCIIpan-4.3	HLA-DQA10301-DQB10603	4.8	WB	DELERVAKS	1	ELERVAKSN
AILDIITSRSNRQR	14	TRUE	sp|P08133|ANXA6_HUMAN	ANXA6	HUMAN	Annexin A6 OS=Homo sapiens OX=9606 GN=ANXA6 PE=1 SV=3	AILDIITSRSNRQR/3	['MSFragger', 'Comet', 'Sage', 'PEAKS']	[0.0071071540143705, 0.0002161461147735, 0.0054495912806539, 0.0006084205402774]	[0.7778889793651927, 0.8676474551598697, 0.6411997757695275, 1.2530609510332968]	[0.0910241460570049, 0.006787191362626, 0.0621396947774123, 0.0048076142265964]	0.175524	3.76665	1	4	0.000216146	0.00480761	1.25306	0	NA	15	0	0	0	0	0	0	0	1	0	1	0	1	1	1	0	2	2	0	2	2	2	netMHCIIpan-4.3	DRB1_0404	0.43	SB	IITSRSNRQ	0	IITSRSNRQ
AILVDLEPGTMDSVR	15	TRUE	sp|P07437|TBB5_HUMAN;sp|Q13509|TBB3_HUMAN;sp|Q13885|TBB2A_HUMAN;sp|Q9BVA1|TBB2B_HUMAN	TUBB;TUBB3;TUBB2A;TUBB2B	HUMAN	Tubulin beta chain OS=Homo sapiens OX=9606 GN=TUBB PE=1 SV=2	AILVDLEPGTM[UNIMOD:Oxidation]DSVR/2	['MSFragger', 'Comet', 'Sage']	[0.0001194315060312, 0.0002161461147735, 0.0001325732467188]	[1.885611935202871, 1.0917080936456045, 1.390381639972628]	[9.519422118337666e-05, 0.0012460410207492, 8.645771181309766e-05]	0.921201	0.308391	1	3	0.000119432	8.64577e-05	1.88561	0	NA	2	0	0	0	0	0	0	0	0	2	0	0	0	0	0	0	0	0	0	0	0	0	netMHCIIpan-4.3	DRB4_0104	12.88	NB	LEPGTMDSV	0	EPGTMDSVR
AIMTTETTKTARATGAS	17	FALSE	sp|Q14126|DSG2_HUMAN	DSG2	HUMAN	Desmoglein-2 OS=Homo sapiens OX=9606 GN=DSG2 PE=1 SV=2	AIMTTETTKTARATGAS/2	['MSFragger', 'Comet', 'Sage', 'PEAKS']	[0.0001194315060312, 0.0002161461147735, 0.0001325732467188, 0.0001820167455405]	[2.418985631015692, 1.0484289787569958, 1.250206457698422, 2.04395869165722]	[3.261125547131521e-06, 0.0017296228679178, 0.000306147654623, 4.54603444831158e-05]	0.813611	0.699861	1	4	0.000119432	3.26113e-06	2.41899	0	NA	4	0	0	0	0	0	0	0	0	0	1	0	0	0	0	0	0	0	1	0	1	1	netMHCIIpan-4.3	HLA-DQA10103-DQB10603	0.83	SB	TETTKTARA	NA	NA
AIQKSWTATTYMEY	14	TRUE	sp|P53634|CATC_HUMAN	CTSC	HUMAN	Dipeptidyl peptidase 1 OS=Homo sapiens OX=9606 GN=CTSC PE=1 SV=2	AIQKSWTATTYM[UNIMOD:Oxidation]EY/2	['MSFragger', 'Comet', 'Sage']	[0.0001194315060312, 0.0001797591227754, 0.0001325732467188]	[1.6856833957981328, 1.5182891317144551, 1.2640766143778772]	[0.0003368582339224, 4.90196069871503e-05, 0.0002701548903053]	0.767868	2.76574	1	3	0.000119432	4.90196e-05	1.68568	0	NA	2	0	0	0	0	0	0	0	2	0	0	0	0	0	0	0	0	0	0	0	0	0	netMHCIIpan-4.3	HLA-DPA10103-DPB10402	3.05	WB	WTATTYMEY	0	KSWTATTYM
AIQKSWTATTYMEYE	15	TRUE	sp|P53634|CATC_HUMAN	CTSC	HUMAN	Dipeptidyl peptidase 1 OS=Homo sapiens OX=9606 GN=CTSC PE=1 SV=2	AIQKSWTATTYMEYE/2	['MSFragger', 'Comet', 'Sage', 'PEAKS']	[0.0001194315060312, 0.0001797591227754, 0.0001325732467188, 0.0001820167455405]	[2.546016123072636, 2.317185632503393, 1.515375242604046, 2.336745131831331]	[1.4600461159592166e-06, 1.1414444219726261e-07, 2.7990867812104317e-05, 7.88782731882213e-06]	0.84017	1.84138	1	4	0.000119432	1.14144e-07	2.54602	0	NA	2	0	0	0	0	0	0	0	0	0	2	0	0	0	0	0	0	0	0	0	0	0	netMHCIIpan-4.3	HLA-DPA10103-DPB10402	0.9	SB	WTATTYMEY	0	TATTYMEYE
AIVDKVPSV	9	FALSE	sp|Q9Y678|COPG1_HUMAN	COPG1	HUMAN	Coatomer subunit gamma-1 OS=Homo sapiens OX=9606 GN=COPG1 PE=1 SV=1	AIVDKVPSV/2	['MSFragger', 'Comet', 'Sage', 'PEAKS']	[0.0001194315060312, 0.0001797591227754, 0.0003389447520054, 0.000259336099585]	[1.697033673831167, 1.4000730677597235, 1.0075999392579311, 1.852073049075443]	[0.0003135509749563, 0.000120190510205, 0.0027107986315281, 0.0001429856275373]	0.96278	1.14878	1	4	0.000119432	0.000120191	1.85207	0	NA	15	0	0	0	0	0	0	1	4	1	2	2	2	2	0	1	0	0	0	0	0	0	netMHCpan-4.1	HLA-A*02:01	0.006	SB	AIVDKVPSV	NA	NA
AIVVDPVHGFM	11	FALSE	sp|P01130|LDLR_HUMAN	LDLR	HUMAN	Low-density lipoprotein receptor OS=Homo sapiens OX=9606 GN=LDLR PE=1 SV=1	AIVVDPVHGFM[UNIMOD:Oxidation]/2	['MSFragger', 'Comet']	[0.0029345762126704, 0.0055654137764155]	[0.9547292060081212, 0.5079430632424773]	[0.0321854467873243, 0.0945343843938018]	0.744098	0.161019	1	2	0.00293458	0.0321854	0.954729	0	NA	1	0	0	0	0	0	0	0	0	1	0	0	0	0	0	0	0	0	0	0	0	0	netMHCpan-4.1	HLA-B*07:02	10.817	NB	AVDPVHGFM	NA	NA
AKADGIVSKNF	11	FALSE	sp|P63220|RS21_HUMAN	RPS21	HUMAN	Small ribosomal subunit protein eS21 OS=Homo sapiens OX=9606 GN=RPS21 PE=1 SV=1	AKADGIVSKNF/2	['MSFragger', 'Comet']	[0.0005836575875486, 0.0002161461147735]	[1.2353004274430646, 0.8306710819840565]	[0.005696178492021, 0.0089670222775936]	0.85236	0.36003	1	2	0.000216146	0.00569618	1.2353	0	NA	2	0	1	0	0	0	1	0	0	0	0	0	0	0	0	0	0	0	0	0	0	0	netMHCpan-4.1	HLA-C*07:02	3.945	NB	AKADGIVSF	NA	NA
AKAIELSLKEQRQQ	14	TRUE	sp|Q92783|STAM1_HUMAN	STAM	HUMAN	Signal transducing adapter molecule 1 OS=Homo sapiens OX=9606 GN=STAM PE=1 SV=3	AKAIELSLKEQRQQ/3	['MSFragger', 'Comet', 'Sage']	[0.0005836575875486, 0.0013777900248002, 0.0003389447520054]	[1.284228745075513, 0.6848764400656318, 0.9517113411786696]	[0.0041971224959073, 0.0266150492094275, 0.0044586395284148]	-0.069939	0.40787	1	3	0.000338945	0.00419712	1.28423	0	NA	2	0	0	0	0	0	0	0	0	0	0	0	0	0	0	0	0	1	0	0	0	1	netMHCIIpan-4.3	DRB1_1301	0.55	SB	IELSLKEQR	1	ELSLKEQRQ
AKAIELSLKEQRQQS	15	TRUE	sp|Q92783|STAM1_HUMAN	STAM	HUMAN	Signal transducing adapter molecule 1 OS=Homo sapiens OX=9606 GN=STAM PE=1 SV=3	AKAIELSLKEQRQQS/3	['MSFragger', 'Comet', 'Sage', 'PEAKS']	[0.0001194315060312, 0.0002161461147735, 0.0001325732467188, 0.0001820167455405]	[1.8662036016394168, 1.1098503452473554, 1.3443153551585751, 1.9850043787304883]	[0.0001076245481271, 0.0010859628358067, 0.0001310075429287, 6.46654320084778e-05]	0.163923	0.274552	1	4	0.000119432	6.46654e-05	1.985	0	NA	12	0	0	0	0	0	0	0	0	0	0	0	0	1	0	1	2	2	2	2	1	1	netMHCIIpan-4.3	DRB1_1301	0.44	SB	IELSLKEQR	0	SLKEQRQQS
AKAIELSLKEQRQQST	16	TRUE	sp|Q92783|STAM1_HUMAN	STAM	HUMAN	Signal transducing adapter molecule 1 OS=Homo sapiens OX=9606 GN=STAM PE=1 SV=3	AKAIELSLKEQRQQST/3;AKAIELSLKEQRQQST/2	['MSFragger', 'Comet', 'Sage', 'PEAKS']	[0.0001194315060312, 0.0002161461147735, 0.0001325732467188, 0.0001820167455405]	[2.264155674040033, 0.9988649588414228, 1.341119478980826, 1.9846028008541652]	[8.684399586975386e-06, 0.0025174300086901, 0.0001348395628889, 6.482079188426334e-05]	0.631443	0.246644	2	4	0.000119432	8.6844e-06	2.26416	0	NA	9	0	0	0	0	0	0	0	0	0	0	0	0	1	0	1	1	1	1	1	2	1	netMHCIIpan-4.3	DRB1_1301	0.71	SB	IELSLKEQR	0	SLKEQRQQS
AKAKELATKLG	11	FALSE	sp|P62424|RL7A_HUMAN	RPL7A	HUMAN	Large ribosomal subunit protein eL8 OS=Homo sapiens OX=9606 GN=RPL7A PE=1 SV=2	AKAKELATKLG/3	['MSFragger']	[0.0023033309709425]	[1.0020195627967703]	[0.0241601042877469]	0.688656	0.129982	1	1	0.00230333	0.0241601	1.00202	0	NA	2	0	0	0	0	0	0	0	0	0	0	0	0	0	0	0	0	1	0	0	0	1	netMHCpan-4.1	HLA-B*07:02	50.385	NB	AAKELATKL	NA	NA
AKALGVMDDLKSG	13	FALSE	sp|P26572|MGAT1_HUMAN	MGAT1	HUMAN	Alpha-1,3-mannosyl-glycoprotein 2-beta-N-acetylglucosaminyltransferase OS=Homo sapiens OX=9606 GN=MGAT1 PE=1 SV=2	AKALGVMDDLKSG/3	['MSFragger', 'Comet', 'Sage', 'PEAKS']	[0.0002384642899725, 0.0013777900248002, 0.0001325732467188, 0.0001820167455405]	[1.4423698187899967, 0.6748834900474687, 1.1060119880609696, 2.0947351071072657]	[0.0015607525170297, 0.0286481883937867, 0.0011218915160243, 3.355574750446e-05]	0.778617	1.07246	1	4	0.000132573	3.35557e-05	2.09474	0	NA	1	0	0	0	0	0	0	0	0	0	1	0	0	0	0	0	0	0	0	0	0	0	netMHCIIpan-4.3	DRB1_0404	0.28	SB	LGVMDDLKS	NA	NA
AKALGVMDDLKSGVP	15	TRUE	sp|P26572|MGAT1_HUMAN	MGAT1	HUMAN	Alpha-1,3-mannosyl-glycoprotein 2-beta-N-acetylglucosaminyltransferase OS=Homo sapiens OX=9606 GN=MGAT1 PE=1 SV=2	AKALGVM[UNIMOD:Oxidation]DDLKSGVP/3;AKALGVMDDLKSGVP/2;AKALGVMDDLKSGVP/3	['MSFragger', 'Comet', 'Sage', 'PEAKS']	[0.0001194315060312, 0.0001797591227754, 0.0001325732467188, 0.0001820167455405]	[2.617058976808345, 1.780701499619218, 1.206028120491769, 2.223408080972717]	[9.3150318391086e-07, 6.694886656932735e-06, 0.0004559247130778, 1.554090819787065e-05]	0.75348	0.623749	3	4	0.000119432	9.31503e-07	2.61706	0	NA	48	0	0	0	0	0	0	4	2	5	4	6	1	9	10	3	1	1	2	0	0	0	netMHCIIpan-4.3	DRB1_0404	0.1	SB	LGVMDDLKS	1	ALGVMDDLK
AKALKAKKAVLK	12	FALSE	sp|P62750|RL23A_HUMAN	RPL23A	HUMAN	Large ribosomal subunit protein uL23 OS=Homo sapiens OX=9606 GN=RPL23A PE=1 SV=1	AKALKAKKAVLK/3	['Comet', 'Sage', 'PEAKS']	[0.0001797591227754, 0.0021794406102433, 0.0001820167455405]	[1.3700149771068035, 0.749041203416342, 2.1157182227768]	[0.000150973912989, 0.0258746740188312, 2.959806315505973e-05]	0.193278	1.23954	1	3	0.000179759	2.95981e-05	2.11572	0	NA	1	0	0	0	0	0	0	0	0	0	0	0	0	0	1	0	0	0	0	0	0	0	netMHCpan-4.1	HLA-B*07:02	53.462	NB	ALKAKKAVL	NA	NA
AKDIGFIKLD	10	FALSE	sp|P62273|RS29_HUMAN	RPS29	HUMAN	Small ribosomal subunit protein uS14 OS=Homo sapiens OX=9606 GN=RPS29 PE=1 SV=2	AKDIGFIKLD/2	['MSFragger', 'Comet']	[0.0005836575875486, 0.0013777900248002]	[1.246080571616, 0.6733655251213998]	[0.0053255523860966, 0.0289698954763843]	0.79266	1.68716	1	2	0.000583658	0.00532555	1.24608	0	NA	1	0	1	0	0	0	0	0	0	0	0	0	0	0	0	0	0	0	0	0	0	0	netMHCpan-4.1	HLA-C*07:02	45.5	NB	AKDIGFIKL	NA	NA
AKDVKFG	7	FALSE	sp|P10809|CH60_HUMAN	HSPD1	HUMAN	60 kDa heat shock protein, mitochondrial OS=Homo sapiens OX=9606 GN=HSPD1 PE=1 SV=2	AKDVKFG/2	['MSFragger', 'Comet', 'Sage', 'PEAKS']	[0.0005836575875486, 0.0002161461147735, 0.0057447681575707, 0.0001820167455405]	[1.1885375916467875, 1.0453000926141012, 0.6316411509687828, 2.379617327703675]	[0.0076260012672354, 0.0017711079969582, 0.0669397188835733, 6.102980819665459e-06]	0.962333	0.135732	1	4	0.000182017	6.10298e-06	2.37962	0	NA	10	0	0	0	0	0	0	0	0	0	1	0	0	1	3	1	1	1	1	0	0	1	NA	NA	NA	NA	NA	NA	NA
AKDVKFGA	8	FALSE	sp|P10809|CH60_HUMAN	HSPD1	HUMAN	60 kDa heat shock protein, mitochondrial OS=Homo sapiens OX=9606 GN=HSPD1 PE=1 SV=2	AKDVKFGA/2	['Comet', 'Sage']	[0.0003177292946409, 0.0035897435897435]	[0.7903496473277686, 0.6835438594584652]	[0.0121381660683717, 0.0443801438262952]	0.983515	0.00569333	1	2	0.000317729	0.0121382	0.79035	0	NA	2	0	0	0	0	0	0	0	0	0	0	0	0	0	0	0	0	0	1	0	0	1	netMHCpan-4.1	HLA-B*07:02	47	NB	AKD-VKFGA	NA	NA
AKDVKFGAD	9	FALSE	sp|P10809|CH60_HUMAN	HSPD1	HUMAN	60 kDa heat shock protein, mitochondrial OS=Homo sapiens OX=9606 GN=HSPD1 PE=1 SV=2	AKDVKFGAD/2	['MSFragger', 'Comet', 'Sage', 'PEAKS']	[0.0001194315060312, 0.0001797591227754, 0.0023347701149425, 0.0001820167455405]	[1.636052357214573, 1.3968988922044905, 0.7394846762520549, 2.7768587306629384]	[0.0004608510355114, 0.0001231198763886, 0.0280283054018924, 5.664443354171658e-07]	0.983001	0.279083	1	4	0.000119432	5.66444e-07	2.77686	0	NA	13	0	0	0	0	0	0	0	0	0	1	1	1	1	1	1	1	1	1	1	1	2	netMHCpan-4.1	HLA-C*07:02	75	NB	AKDVKFGAD	NA	NA
AKDVKFGADARA	12	FALSE	sp|P10809|CH60_HUMAN	HSPD1	HUMAN	60 kDa heat shock protein, mitochondrial OS=Homo sapiens OX=9606 GN=HSPD1 PE=1 SV=2	AKDVKFGADARA/3;AKDVKFGADARA/2	['MSFragger', 'Comet', 'Sage', 'PEAKS']	[0.0001194315060312, 0.0001797591227754, 0.0001325732467188, 0.0001820167455405]	[2.452053580221044, 1.6762160046164087, 1.5308359974393362, 2.5595972170062677]	[2.645559335495695e-06, 1.4791611818883733e-05, 2.434621015817504e-05, 2.07873359985161e-06]	0.951327	0.00721093	2	4	0.000119432	2.07873e-06	2.5596	0	NA	40	0	0	1	0	0	0	3	2	1	2	3	3	3	1	3	2	3	2	5	3	3	netMHCpan-4.1	HLA-A*02:01	80	NB	AKFGADARA	NA	NA
AKDVKFGADARAL	13	FALSE	sp|P10809|CH60_HUMAN	HSPD1	HUMAN	60 kDa heat shock protein, mitochondrial OS=Homo sapiens OX=9606 GN=HSPD1 PE=1 SV=2	AKDVKFGADARAL/3	['MSFragger', 'Comet', 'Sage']	[0.0005836575875486, 0.0032632030914555, 0.0003389447520054]	[1.3214080226115044, 0.5845887511581485, 0.9424461333306644]	[0.0033276641950726, 0.0552033397709475, 0.0048404024120641]	0.277175	0.0825958	1	3	0.000338945	0.00332766	1.32141	0	NA	3	0	0	0	0	0	0	1	0	0	0	0	0	0	0	0	1	0	0	1	0	0	netMHCIIpan-4.3	HLA-DQA10103-DQB10603	2.39	WB	VKFGADARA	NA	NA
AKDVKFGADARALM	14	TRUE	sp|P10809|CH60_HUMAN	HSPD1	HUMAN	60 kDa heat shock protein, mitochondrial OS=Homo sapiens OX=9606 GN=HSPD1 PE=1 SV=2	AKDVKFGADARALM[UNIMOD:Oxidation]/3;AKDVKFGADARALM/2;AKDVKFGADARALM[UNIMOD:Oxidation]/2;AKDVKFGADARALM/3	['MSFragger', 'Comet', 'Sage', 'PEAKS']	[0.0001194315060312, 0.0001797591227754, 0.0001325732467188, 0.0001820167455405]	[3.3138954399939498, 1.9854123401380088, 1.327432373392094, 2.2620167041059047]	[1.13422855860303e-08, 1.4165024572956618e-06, 0.0001525598537592, 1.2335361812048403e-05]	0.702735	0.166196	4	4	0.000119432	1.13423e-08	3.3139	0	NA	48	0	0	0	0	0	0	1	1	1	5	1	1	1	2	1	2	4	5	6	7	10	netMHCIIpan-4.3	DRB1_0404	2.04	WB	VKFGADARA	NA	NA
AKDVKFGADARALMLQ	16	TRUE	sp|P10809|CH60_HUMAN	HSPD1	HUMAN	60 kDa heat shock protein, mitochondrial OS=Homo sapiens OX=9606 GN=HSPD1 PE=1 SV=2	AKDVKFGADARALMLQ/3	['MSFragger', 'Comet', 'Sage', 'PEAKS']	[0.0001194315060312, 0.0002161461147735, 0.0005441288497116, 0.0004926715112698]	[1.6825664568967251, 0.8587813460659377, 0.9155006028538404, 1.3517432486862673]	[0.0003435561502054, 0.0072563718189564, 0.0061427130602084, 0.0027405324836404]	-0.00434079	0.0800632	1	4	0.000119432	0.000343556	1.68257	0	NA	6	0	0	0	0	0	0	0	0	0	0	0	0	1	1	0	0	0	1	1	1	1	netMHCIIpan-4.3	DRB1_0404	3.81	WB	VKFGADARA	NA	NA
AKDVKFGADARALMLQG	17	FALSE	sp|P10809|CH60_HUMAN	HSPD1	HUMAN	60 kDa heat shock protein, mitochondrial OS=Homo sapiens OX=9606 GN=HSPD1 PE=1 SV=2	AKDVKFGADARALMLQG/3	['Comet', 'Sage', 'PEAKS']	[0.0021208907741251, 0.0005441288497116, 0.000259336099585]	[0.623811187713929, 0.9117739601429494, 1.6926930100209532]	[0.0416103823673903, 0.0063479717758385, 0.000369107866079]	0.0592379	0.200664	1	3	0.000259336	0.000369108	1.69269	0	NA	5	0	0	0	0	0	0	0	0	0	0	0	0	0	0	0	1	0	2	0	1	1	netMHCIIpan-4.3	DRB1_0404	5.82	NB	VKFGADARA	NA	NA
AKDVKFGADARALMLQGVD	19	FALSE	sp|P10809|CH60_HUMAN	HSPD1	HUMAN	60 kDa heat shock protein, mitochondrial OS=Homo sapiens OX=9606 GN=HSPD1 PE=1 SV=2	AKDVKFGADARALM[UNIMOD:Oxidation]LQGVD/3	['MSFragger', 'Comet', 'Sage']	[0.0010224948875255, 0.0010705596107055, 0.0032869128968082]	[1.1010478006020428, 0.7219639291732708, 0.7025922556627846]	[0.0131419448187979, 0.0202246458690702, 0.0380172292805419]	-0.000697544	0.0587825	1	3	0.00102249	0.0131419	1.10105	0	NA	4	0	0	0	0	0	0	0	0	0	0	0	0	0	3	0	0	0	0	1	0	0	NA	NA	NA	NA	NA	NA	NA
AKEAAEQDVEKKK	13	FALSE	sp|P26373|RL13_HUMAN	RPL13	HUMAN	Large ribosomal subunit protein eL13 OS=Homo sapiens OX=9606 GN=RPL13 PE=1 SV=4	AKEAAEQDVEKKK/3	['MSFragger', 'Comet', 'Sage', 'PEAKS']	[0.0001194315060312, 0.0002161461147735, 0.0001325732467188, 0.0001820167455405]	[2.060466246813181, 1.1143435811219635, 1.0673889562572343, 2.11733416814795]	[3.1500834705096986e-05, 0.0010495997574946, 0.0015871219442147, 2.931336406784149e-05]	0.26338	0.124285	1	4	0.000119432	2.93134e-05	2.11733	0	NA	1	0	0	0	0	0	0	0	0	0	0	0	0	0	1	0	0	0	0	0	0	0	netMHCIIpan-4.3	HLA-DQA10301-DQB10302	11.55	NB	KEAAEQDVE	NA	NA
AKEELERQAVDQIKSQ	16	TRUE	sp|P15311|EZRI_HUMAN	EZR	HUMAN	Ezrin OS=Homo sapiens OX=9606 GN=EZR PE=1 SV=4	AKEELERQAVDQIKSQ/3	['MSFragger', 'Comet', 'Sage', 'PEAKS']	[0.0001194315060312, 0.0001797591227754, 0.0001325732467188, 0.0001820167455405]	[1.9823471145331075, 1.18558846220361, 1.098925764871518, 2.168300010289578]	[5.163144184189142e-05, 0.0006115578353661, 0.0011956738676857, 2.1610370077620097e-05]	0.840321	3.25094	1	4	0.000119432	2.16104e-05	2.1683	0	NA	12	0	0	0	0	0	0	0	0	0	1	0	1	2	1	1	1	1	0	1	2	1	netMHCIIpan-4.3	DRB4_0104	0.01	SB	LERQAVDQI	1	AKEELERQA
AKEELERQAVDQIKSQE	17	FALSE	sp|P15311|EZRI_HUMAN	EZR	HUMAN	Ezrin OS=Homo sapiens OX=9606 GN=EZR PE=1 SV=4	AKEELERQAVDQIKSQE/3	['MSFragger', 'Comet', 'Sage']	[0.0005836575875486, 0.0002161461147735, 0.0012615235322658]	[1.3236583204715786, 0.9205320539112992, 0.8178844213625179]	[0.0032812244427125, 0.0045528211689486, 0.0144038519123912]	0.734987	1.34079	1	3	0.000216146	0.00328122	1.32366	0	NA	7	0	0	0	0	0	0	0	0	0	0	1	0	0	0	1	0	0	1	2	1	1	netMHCIIpan-4.3	DRB4_0104	0.01	SB	LERQAVDQI	NA	NA
AKEGKIEIFRHILQR	15	TRUE	sp|Q9Y5S1|TRPV2_HUMAN	TRPV2	HUMAN	Transient receptor potential cation channel subfamily V member 2 OS=Homo sapiens OX=9606 GN=TRPV2 PE=1 SV=1	AKEGKIEIFRHILQR/3	['MSFragger', 'Sage']	[0.0082181259600614, 0.005378568473314]	[0.739701768262764, 0.6436513961053528]	[0.1127864664224114, 0.0609590156490681]	-0.119378	2.93971	1	2	0.00537857	0.060959	0.739702	0	NA	1	0	0	0	0	0	0	0	0	0	0	0	0	0	0	0	0	0	0	1	0	0	netMHCIIpan-4.3	DRB1_1301	0.44	SB	IEIFRHILQ	1	KIEIFRHIL
AKELRQKVKYLQDQ	14	TRUE	sp|Q15025|TNIP1_HUMAN	TNIP1	HUMAN	TNFAIP3-interacting protein 1 OS=Homo sapiens OX=9606 GN=TNIP1 PE=1 SV=2	AKELRQKVKYLQDQ/3	['MSFragger', 'Comet', 'Sage', 'PEAKS']	[0.000341841385597, 0.0002161461147735, 0.0003389447520054, 0.0055543911129742]	[1.3900090969404726, 0.8681781814227667, 0.959203291017135, 0.618968973230379]	[0.0021670715062481, 0.0067600813053229, 0.0041717530116294, 0.1334539666531997]	0.238514	4.11055	1	4	0.000216146	0.00216707	1.39001	0	NA	7	0	0	0	0	0	0	0	0	0	0	1	0	1	0	0	1	0	1	2	0	1	netMHCIIpan-4.3	DRB1_1301	0.12	SB	LRQKVKYLQ	1	ELRQKVKYL
AKELRQKVKYLQDQL	15	TRUE	sp|Q15025|TNIP1_HUMAN	TNIP1	HUMAN	TNFAIP3-interacting protein 1 OS=Homo sapiens OX=9606 GN=TNIP1 PE=1 SV=2	AKELRQKVKYLQDQL/3	['MSFragger', 'Comet', 'Sage']	[0.0071071540143705, 0.0012355065576886, 0.0059767479941051]	[0.779477217062951, 0.6943456486688507, 0.6264676497702266]	[0.0902070252231556, 0.0248179815125386, 0.0696722588350835]	-0.0182153	6.82521	1	3	0.00123551	0.024818	0.779477	0	NA	5	0	0	0	0	0	0	0	0	0	0	0	0	0	1	0	0	2	0	1	0	1	netMHCIIpan-4.3	DRB1_1301	0.11	SB	LRQKVKYLQ	1	KVKYLQDQL
AKELRQKVKYLQDQLSPLT	19	FALSE	sp|Q15025|TNIP1_HUMAN	TNIP1	HUMAN	TNFAIP3-interacting protein 1 OS=Homo sapiens OX=9606 GN=TNIP1 PE=1 SV=2	AKELRQKVKYLQDQLSPLT/3	['Comet']	[0.0086361160818485]	[0.4680900477735215]	[0.1237228091058687]	0.859285	2.01477	1	1	0.00863612	0.123723	0.46809	0	NA	1	0	0	0	0	0	0	0	0	0	0	0	0	0	0	0	0	0	0	1	0	0	NA	NA	NA	NA	NA	NA	NA
AKEQIENYKKQTRNGLG	17	FALSE	sp|Q9BYC5|FUT8_HUMAN	FUT8	HUMAN	Alpha-(1,6)-fucosyltransferase OS=Homo sapiens OX=9606 GN=FUT8 PE=1 SV=2	AKEQIENYKKQTRNGLG/3	['MSFragger', 'Comet', 'Sage']	[0.000341841385597, 0.0021208907741251, 0.0001325732467188]	[1.3810048687955632, 0.6173123513575683, 1.077095533313591]	[0.0022927177232054, 0.0436170100963349, 0.0014547045725121]	0.205735	2.13303	1	3	0.000132573	0.0014547	1.381	0	NA	2	0	0	0	0	0	0	0	0	0	0	0	0	0	0	0	0	0	1	1	0	0	netMHCIIpan-4.3	DRB1_1301	0.01	SB	IENYKKQTR	NA	NA
AKEQLEIRHRNRM	13	FALSE	sp|Q06481|APLP2_HUMAN	APLP2	HUMAN	Amyloid beta precursor like protein 2 OS=Homo sapiens OX=9606 GN=APLP2 PE=1 SV=2	AKEQLEIRHRNRM/3	['MSFragger']	[0.0023682133146215]	[0.9931413414827224]	[0.0255019873493617]	0.439369	0.135828	1	1	0.00236821	0.025502	0.993141	0	NA	2	0	0	0	0	0	0	0	0	0	0	0	0	0	0	0	0	0	0	1	1	0	netMHCIIpan-4.3	DRB1_1301	0.93	SB	LEIRHRNRM	NA	NA
AKEQLEIRHRNRMD	14	TRUE	sp|Q06481|APLP2_HUMAN	APLP2	HUMAN	Amyloid beta precursor like protein 2 OS=Homo sapiens OX=9606 GN=APLP2 PE=1 SV=2	AKEQLEIRHRNRMD/3	['MSFragger', 'Comet', 'Sage']	[0.0023033309709425, 0.0068308181096108, 0.0003389447520054]	[1.002080211628878, 0.4905588145989568, 1.0208364439463042]	[0.02415117698985, 0.1064197947397469, 0.0024083807904452]	0.2492	0.0738984	1	3	0.000338945	0.00240838	1.02084	0	NA	3	0	0	0	0	0	0	0	0	0	0	0	0	1	0	0	0	0	0	0	1	1	netMHCIIpan-4.3	DRB1_1301	0.11	SB	LEIRHRNRM	1	QLEIRHRNR
AKFAGRNFRNPLAK	14	TRUE	sp|P06733|ENOA_HUMAN	ENO1	HUMAN	Alpha-enolase OS=Homo sapiens OX=9606 GN=ENO1 PE=1 SV=2	AKFAGRNFRNPLAK/3	['MSFragger', 'Sage']	[0.0038098393241676, 0.0050841806967827]	[0.8858815585310922, 0.6509649200886165]	[0.0485931431318395, 0.0575550557353991]	-0.160377	2.29552	1	2	0.00380984	0.0485931	0.885882	0	NA	3	0	0	0	0	0	0	0	1	1	1	0	0	0	0	0	0	0	0	0	0	0	netMHCIIpan-4.3	HLA-DPA10103-DPB10201	0.58	SB	FAGRNFRNP	NA	NA
AKGAEASAASEEEAGPQ	17	FALSE	sp|P49006|MRP_HUMAN	MARCKSL1	HUMAN	MARCKS-related protein OS=Homo sapiens OX=9606 GN=MARCKSL1 PE=1 SV=2	AKGAEASAASEEEAGPQ/2	['MSFragger', 'Comet', 'Sage', 'PEAKS']	[0.0004459308807134, 0.0001797591227754, 0.0001325732467188, 0.0001820167455405]	[1.3640898978385043, 1.47148626268839, 1.111581930235557, 2.275846007787458]	[0.002548627247648, 6.991639923370348e-05, 0.0010670935793331, 1.13557329067113e-05]	0.790094	0.755033	1	4	0.000132573	1.13557e-05	2.27585	0	NA	5	0	0	0	0	0	0	0	0	0	0	0	0	0	0	0	0	0	1	1	2	1	netMHCIIpan-4.3	HLA-DQA10301-DQB10302	0.03	SB	EASAASEEE	NA	NA
AKGKPDAAKKGVVK	14	TRUE	sp|P09429|HMGB1_HUMAN	HMGB1	HUMAN	High mobility group protein B1 OS=Homo sapiens OX=9606 GN=HMGB1 PE=1 SV=3	AKGKPDAAKKGVVK/3	['MSFragger', 'Comet', 'Sage', 'PEAKS']	[0.0009435742592942, 0.0002161461147735, 0.001746484051843, 0.000259336099585]	[1.1099349496294983, 1.0822188846338556, 0.77847318856046, 1.765895864107007]	[0.0124374288575232, 0.0013389482129765, 0.0201822306843079, 0.000238871318516]	0.170064	0.117687	1	4	0.000216146	0.000238871	1.7659	0	NA	1	0	0	0	0	0	0	0	0	0	0	0	0	0	1	0	0	0	0	0	0	0	netMHCIIpan-4.3	DRB1_1301	40.87	NB	PDAAKKGVV	0	GKPDAAKKG
AKGKPDAAKKGVVKAE	16	TRUE	P09429|HMGB1_HUMAN	HMGB1	HUMAN	High mobility group protein B1 OS=Homo sapiens OX=9606 GN=HMGB1 PE=1 SV=3	AKGKPDAAKKGVVKAE/3	['PEAKS']	[0.000259336099585]	[1.4329689048742724]	[0.001710986226068]	0.294404	1.27426	1	1	0.000259336	0.00171099	1.43297	0	NA	1	0	0	0	0	0	0	0	0	0	0	0	0	0	1	0	0	0	0	0	0	0	netMHCIIpan-4.3	DRB1_1301	25.87	NB	PDAAKKGVV	0	GKPDAAKKG
AKGKPDAAKKGVVKAEK	17	FALSE	sp|P09429|HMGB1_HUMAN	HMGB1	HUMAN	High mobility group protein B1 OS=Homo sapiens OX=9606 GN=HMGB1 PE=1 SV=3	AKGKPDAAKKGVVKAEK/3	['MSFragger', 'Comet', 'Sage', 'PEAKS']	[0.000341841385597, 0.0002161461147735, 0.0003389447520054, 0.0001820167455405]	[1.433565680184116, 0.8906657495281668, 0.9866392516033302, 2.0490531349058867]	[0.0016493984940296, 0.0057050509952477, 0.0032682082020761, 4.409653454216356e-05]	0.119755	0.0199092	1	4	0.000182017	4.40965e-05	2.04905	0	NA	1	0	0	0	0	0	0	0	0	0	0	0	0	0	1	0	0	0	0	0	0	0	netMHCIIpan-4.3	DRB5_0105	20.73	NB	DAAKKGVVK	NA	NA
AKGRFRVNFVDPAASS	16	TRUE	sp|P55011|S12A2_HUMAN	SLC12A2	HUMAN	Solute carrier family 12 member 2 OS=Homo sapiens OX=9606 GN=SLC12A2 PE=1 SV=1	AKGRFRVNFVDPAASS/3	['MSFragger', 'Sage', 'PEAKS']	[0.0033704078193461, 0.0020118884316415, 0.0014439631234033]	[0.922405746824061, 0.7522435713449974, 0.9244300139145728]	[0.0390893731066868, 0.0251885630848819, 0.0290477969314001]	0.152074	0.711699	1	3	0.00144396	0.0251886	0.92443	0	NA	3	0	0	0	0	0	0	0	0	0	0	0	0	0	0	0	0	0	0	0	1	2	netMHCIIpan-4.3	DRB4_0104	0.2	SB	FRVNFVDPA	0	NFVDPAASS
AKGTFIADSHQNF	13	FALSE	sp|P04844|RPN2_HUMAN	RPN2	HUMAN	Dolichyl-diphosphooligosaccharide--protein glycosyltransferase subunit 2 OS=Homo sapiens OX=9606 GN=RPN2 PE=1 SV=3	AKGTFIADSHQNF/3;AKGTFIADSHQNF/2	['MSFragger', 'Comet', 'Sage', 'PEAKS']	[0.0001194315060312, 0.0001797591227754, 0.0001325732467188, 0.0001820167455405]	[1.8731967702716397, 1.6116216526213305, 1.303162066612229, 2.265921623199608]	[0.0001029689940163, 2.4146182254420945e-05, 0.0001898975344067, 1.205048869254526e-05]	0.875564	0.599505	2	4	0.000119432	1.20505e-05	2.26592	0	NA	27	0	0	1	1	0	0	2	2	0	2	1	1	2	1	2	1	2	1	1	3	4	netMHCIIpan-4.3	HLA-DQA10103-DQB10603	5.29	NB	GTFIADSHQ	NA	NA
AKGTFIADSHQNFA	14	TRUE	sp|P04844|RPN2_HUMAN	RPN2	HUMAN	Dolichyl-diphosphooligosaccharide--protein glycosyltransferase subunit 2 OS=Homo sapiens OX=9606 GN=RPN2 PE=1 SV=3	AKGTFIADSHQNFA/3;AKGTFIADSHQNFA/2	['MSFragger', 'Comet', 'Sage', 'PEAKS']	[0.0001194315060312, 0.0001797591227754, 0.0001325732467188, 0.0001820167455405]	[2.8787347173267435, 1.3303227741878714, 1.5552563826093126, 2.2940979220560425]	[1.7793383149224937e-07, 0.0002040192162808, 1.9531538712495467e-05, 1.0180873610943378e-05]	0.880478	0.0943171	2	4	0.000119432	1.77934e-07	2.87873	0	NA	33	0	0	0	0	0	0	2	2	2	3	5	2	2	1	1	1	2	2	2	3	3	netMHCIIpan-4.3	HLA-DQA10103-DQB10603	4.66	WB	GTFIADSHQ	0	IADSHQNFA
AKGTFIADSHQNFAL	15	TRUE	sp|P04844|RPN2_HUMAN	RPN2	HUMAN	Dolichyl-diphosphooligosaccharide--protein glycosyltransferase subunit 2 OS=Homo sapiens OX=9606 GN=RPN2 PE=1 SV=3	AKGTFIADSHQNFAL/3;AKGTFIADSHQNFAL/2	['MSFragger', 'Comet', 'Sage', 'PEAKS']	[0.004734693877551, 0.0002161461147735, 0.001746484051843, 0.000259336099585]	[0.8576587913566499, 0.8403324730915183, 0.7593343326372949, 1.6805168683662253]	[0.0573983713688916, 0.0083382144651689, 0.0237299963820099, 0.0003967884669562]	0.462265	1.66268	2	4	0.000216146	0.000396788	1.68052	0	NA	9	0	0	0	0	0	0	0	0	0	1	0	2	1	0	1	0	1	0	3	0	0	netMHCIIpan-4.3	HLA-DQA10103-DQB10603	6.88	NB	GTFIADSHQ	0	IADSHQNFA
AKHAVSEGTKAVTKYTSAK	19	FALSE	sp|O60814|H2B1K_HUMAN;sp|P06899|H2B1J_HUMAN;sp|P57053|H2BFS_HUMAN	H2BC12;H2BC11;H2BC12L	HUMAN	Histone H2B type 1-K OS=Homo sapiens OX=9606 GN=H2BC12 PE=1 SV=3	AKHAVSEGTKAVTKYTSAK/3	['Comet']	[0.0002161461147735]	[0.8738324813721593]	[0.0064778436706951]	0.0539911	0.254955	1	1	0.000216146	0.00647784	0.873832	0	NA	1	0	0	0	0	0	0	0	0	0	0	0	0	0	1	0	0	0	0	0	0	0	NA	NA	NA	NA	NA	NA	NA
AKHAVSEGTKAVTKYTSSK	19	FALSE	sp|A0A2R8Y619|H2BK1_HUMAN;sp|P23527|H2B1O_HUMAN;sp|P33778|H2B1B_HUMAN;sp|P58876|H2B1D_HUMAN;sp|P62807|H2B1C_HUMAN;sp|Q16778|H2B2E_HUMAN;sp|Q5QNW6|H2B2F_HUMAN;sp|Q8N257|H2B3B_HUMAN;sp|Q93079|H2B1H_HUMAN;sp|Q96A08|H2B1A_HUMAN;sp|Q99877|H2B1N_HUMAN;sp|Q99879|H2B1M_HUMAN;sp|Q99880|H2B1L_HUMAN	H2BK1;H2BC17;H2BC3;H2BC5;H2BC10;H2BC21;H2BC18;H2BC26;H2BC9;H2BC1;H2BC15;H2BC14;H2BC13	HUMAN	Histone H2B type 2-K1 OS=Homo sapiens OX=9606 GN=H2BK1 PE=1 SV=1	AKHAVSEGTKAVTKYTSSK/3	['MSFragger', 'Sage', 'PEAKS']	[0.0001194315060312, 0.0001325732467188, 0.0001820167455405]	[2.5456015255302606, 1.163046278388865, 2.2254572535573995]	[1.4638805228399405e-06, 0.0006715297383604, 1.5351533791045293e-05]	0.153688	0.725286	1	3	0.000119432	1.46388e-06	2.5456	0	NA	1	0	0	0	0	0	0	0	0	0	0	0	0	0	1	0	0	0	0	0	0	0	NA	NA	NA	NA	NA	NA	NA
AKHAWCGGNFLEVT	14	TRUE	sp|P51809|VAMP7_HUMAN	VAMP7	HUMAN	Vesicle-associated membrane protein 7 OS=Homo sapiens OX=9606 GN=VAMP7 PE=1 SV=3	AKHAWC[UNIMOD:Cysteinylation]GGNFLEVT/3	['MSFragger', 'Comet', 'Sage', 'PEAKS']	[0.0001194315060312, 0.0002161461147735, 0.0001325732467188, 0.0007142857142857]	[1.7791987105676834, 0.8170681214483666, 1.2871997345967574, 1.194160136036491]	[0.000186554846564, 0.009932646018779, 0.0002193038848888, 0.0066863483123594]	0.399487	5.3725	1	4	0.000119432	0.000186555	1.7792	0	NA	11	0	0	0	0	0	0	0	0	0	1	1	1	0	1	1	1	1	1	1	1	1	netMHCIIpan-4.3	HLA-DPA10103-DPB10402	0.24	SB	WCGGNFLEV	NA	NA
AKHAWCGGNFLEVTE	15	TRUE	sp|P51809|VAMP7_HUMAN	VAMP7	HUMAN	Vesicle-associated membrane protein 7 OS=Homo sapiens OX=9606 GN=VAMP7 PE=1 SV=3	AKHAWC[UNIMOD:Cysteinylation]GGNFLEVTE/2;AKHAWC[UNIMOD:Cysteinylation]GGNFLEVTE/3	['MSFragger', 'Comet', 'Sage', 'PEAKS']	[0.0001194315060312, 0.0002161461147735, 0.0001325732467188, 0.000259336099585]	[1.558040510387824, 1.0339621761468891, 1.0389842864292596, 1.728241749383256]	[0.0007538640147379, 0.0019299311775969, 0.002047364709848, 0.000298822409846]	0.426936	5.59994	2	4	0.000119432	0.000298822	1.72824	0	NA	22	0	0	0	0	0	0	1	1	0	1	1	1	1	1	1	1	1	1	2	4	5	netMHCIIpan-4.3	HLA-DPA10103-DPB10402	0.13	SB	WCGGNFLEV	NA	NA
AKHAWCGGNFLEVTEQ	16	TRUE	sp|P51809|VAMP7_HUMAN	VAMP7	HUMAN	Vesicle-associated membrane protein 7 OS=Homo sapiens OX=9606 GN=VAMP7 PE=1 SV=3	AKHAWC[UNIMOD:Cysteinylation]GGNFLEVTEQ/2;AKHAWC[UNIMOD:Cysteinylation]GGNFLEVTEQ/3	['MSFragger', 'Comet', 'Sage', 'PEAKS']	[0.0001194315060312, 0.0001797591227754, 0.0001325732467188, 0.000259336099585]	[2.7440465750589955, 1.4034004522544423, 1.4984729940483408, 1.8142791845978004]	[4.171572370539979e-07, 0.000117194541022, 3.260241356008244e-05, 0.0001790977958529]	0.682685	4.26069	2	4	0.000119432	4.17157e-07	2.74405	0	NA	37	0	1	1	1	1	0	1	2	1	2	2	2	2	3	2	2	2	2	4	3	3	netMHCIIpan-4.3	HLA-DPA10103-DPB10402	0.1	SB	WCGGNFLEV	NA	NA
AKHDKYMADMDELFS	15	TRUE	sp|Q9UNE7|CHIP_HUMAN	STUB1	HUMAN	E3 ubiquitin-protein ligase CHIP OS=Homo sapiens OX=9606 GN=STUB1 PE=1 SV=2	AKHDKYM[UNIMOD:Oxidation]ADMDELFS/3;AKHDKYM[UNIMOD:Oxidation]ADM[UNIMOD:Oxidation]DELFS/3;AKHDKYMADM[UNIMOD:Oxidation]DELFS/3	['MSFragger', 'Comet']	[0.000341841385597, 0.005051739590972]	[1.416566312882209, 0.523529555747278]	[0.0018349368513716, 0.084903937708624]	0.0386806	0.19743	3	2	0.000341841	0.00183494	1.41657	0	NA	3	0	0	0	0	0	0	0	0	0	0	0	0	0	0	0	0	0	0	1	0	2	netMHCIIpan-4.3	HLA-DQA10301-DQB10302	6.19	NB	DKYMADMDE	NA	NA
AKHEIKTIKIVGP	13	FALSE	sp|O00469|PLOD2_HUMAN	PLOD2	HUMAN	Procollagen-lysine,2-oxoglutarate 5-dioxygenase 2 OS=Homo sapiens OX=9606 GN=PLOD2 PE=1 SV=2	AKHEIKTIKIVGP/3	['MSFragger', 'Comet', 'Sage', 'PEAKS']	[0.0001194315060312, 0.0001797591227754, 0.0001325732467188, 0.0001820167455405]	[2.155599748864208, 1.7874369835259003, 1.2215603731663427, 2.005242182933505]	[1.725734474362203e-05, 6.36136395651937e-06, 0.0003963628107932, 5.729892503492914e-05]	0.373564	0.0137874	1	4	0.000119432	6.36136e-06	2.1556	0	NA	10	0	0	0	0	0	0	0	0	0	0	0	0	1	1	1	1	2	1	1	2	0	netMHCIIpan-4.3	HLA-DPA10103-DPB10201	5.44	NB	HEIKTIKIV	NA	NA
AKHEIKTIKIVGPE	14	TRUE	sp|O00469|PLOD2_HUMAN	PLOD2	HUMAN	Procollagen-lysine,2-oxoglutarate 5-dioxygenase 2 OS=Homo sapiens OX=9606 GN=PLOD2 PE=1 SV=2	AKHEIKTIKIVGPE/3	['MSFragger', 'Comet', 'Sage', 'PEAKS']	[0.0001194315060312, 0.0001797591227754, 0.0001325732467188, 0.0001820167455405]	[2.816701502588367, 2.3277373009375566, 1.3364803813114747, 2.159346697535116]	[2.6344391331337624e-07, 1.0535833731720229e-07, 0.0001406023288805, 2.279940485758898e-05]	0.202696	0.324899	1	4	0.000119432	1.05358e-07	2.8167	0	NA	18	0	0	0	0	0	0	2	1	1	2	1	1	1	1	1	1	1	1	1	2	1	netMHCIIpan-4.3	HLA-DQA10103-DQB10603	1.92	WB	IKTIKIVGP	1	EIKTIKIVG
AKHEIKTIKIVGPEE	15	TRUE	sp|O00469|PLOD2_HUMAN	PLOD2	HUMAN	Procollagen-lysine,2-oxoglutarate 5-dioxygenase 2 OS=Homo sapiens OX=9606 GN=PLOD2 PE=1 SV=2	AKHEIKTIKIVGPEE/3	['MSFragger', 'Comet', 'Sage', 'PEAKS']	[0.0001194315060312, 0.0001797591227754, 0.0001325732467188, 0.0001820167455405]	[2.935902563758221, 2.0691150101855267, 1.2401974123737955, 2.130824064849401]	[1.2393556610902028e-07, 7.503663326117284e-07, 0.000335061315156, 2.7041002938113668e-05]	0.0848846	0.041197	1	4	0.000119432	1.23936e-07	2.9359	0	NA	15	0	0	0	0	0	0	1	1	1	1	1	2	1	1	1	1	1	1	1	0	1	netMHCIIpan-4.3	HLA-DQA10103-DQB10603	1.22	WB	IKTIKIVGP	1	EIKTIKIVG
AKHEQILVLD	10	FALSE	Q9P0L0|VAPA_HUMAN	VAPA	HUMAN	Vesicle-associated membrane protein-associated protein A OS=Homo sapiens OX=9606 GN=VAPA PE=1 SV=3	[UNIMOD:Acetylation]-AKHEQILVLD/2	['PEAKS']	[0.0010323468685478]	[1.055822291730834]	[0.0143148416017757]	0.822299	11.4749	1	1	0.00103235	0.0143148	1.05582	0	NA	1	0	0	0	0	0	0	0	0	0	0	0	1	0	0	0	0	0	0	0	0	0	netMHCpan-4.1	HLA-C*07:02	21.579	NB	AKHEQILVL	NA	NA
AKHYHKEYR	9	FALSE	sp|P18124|RL7_HUMAN	RPL7	HUMAN	Large ribosomal subunit protein uL30 OS=Homo sapiens OX=9606 GN=RPL7 PE=1 SV=1	AKHYHKEYR/3	['MSFragger', 'Comet', 'Sage', 'PEAKS']	[0.0001194315060312, 0.0002161461147735, 0.0001325732467188, 0.0001820167455405]	[2.072111283806765, 1.12996745266521, 1.1406539169782373, 1.9323971583474864]	[2.926388518098794e-05, 0.000932369562496, 0.0008215208575394, 8.854202254343948e-05]	0.56604	0.0787741	1	4	0.000119432	2.92639e-05	2.07211	0	NA	3	0	0	0	0	0	0	0	0	0	0	1	1	0	1	0	0	0	0	0	0	0	netMHCpan-4.1	HLA-C*07:02	17.143	NB	AKHYHKEYR	NA	NA
AKHYQFASGAFLHIK	15	TRUE	sp|Q8WUM4|PDC6I_HUMAN	PDCD6IP	HUMAN	Programmed cell death 6-interacting protein OS=Homo sapiens OX=9606 GN=PDCD6IP PE=1 SV=1	AKHYQFASGAFLHIK/3	['MSFragger', 'Comet', 'Sage', 'PEAKS']	[0.0005836575875486, 0.0025414074138988, 0.0032869128968082, 0.000259336099585]	[1.2250136380608458, 0.6060866379992328, 0.7025164174052646, 1.7042702090544364]	[0.0060738373999057, 0.0473025983336571, 0.0380408027372308, 0.0003445752759542]	0.729439	2.39569	1	4	0.000259336	0.000344575	1.70427	0	NA	1	0	0	0	0	0	0	0	0	0	0	0	0	1	0	0	0	0	0	0	0	0	netMHCIIpan-4.3	HLA-DPA10103-DPB10402	0.07	SB	FASGAFLHI	NA	NA
AKIKARDLRGKK	12	FALSE	sp|P42766|RL35_HUMAN	RPL35	HUMAN	Large ribosomal subunit protein uL29 OS=Homo sapiens OX=9606 GN=RPL35 PE=1 SV=2	AKIKARDLRGKK/3	['Comet', 'PEAKS']	[0.0074891604256996, 0.0061625235011489]	[0.483008598133322, 0.5977369897375907]	[0.1119812201712636, 0.1465449454750279]	-0.0314057	0.0443918	1	2	0.00616252	0.111981	0.597737	0	NA	2	0	0	0	0	0	0	0	0	0	0	0	0	0	1	0	0	0	0	0	1	0	netMHCpan-4.1	HLA-B*07:02	59.444	NB	AARDLRGKK	NA	NA
AKKAGAAKAKKPAGATPK	18	FALSE	sp|P16401|H15_HUMAN	H1-5	HUMAN	Histone H1.5 OS=Homo sapiens OX=9606 GN=H1-5 PE=1 SV=3	AKKAGAAKAKKPAGATPK/3	['MSFragger', 'Comet', 'Sage', 'PEAKS']	[0.0005836575875486, 0.0002161461147735, 0.0003389447520054, 0.0001820167455405]	[1.2545040779399672, 1.0665566723803588, 1.0096592441209755, 2.05955844422658]	[0.0050527966145523, 0.0015076695770119, 0.0026613935247795, 4.141186733002633e-05]	0.410329	0.630675	1	4	0.000182017	4.14119e-05	2.05956	0	NA	1	0	0	0	0	0	0	0	0	0	0	0	0	0	1	0	0	0	0	0	0	0	netMHCIIpan-4.3	DRB1_1301	20.44	NB	GAAKAKKPA	NA	NA
AKKAIYMDDDVIVQ	14	TRUE	sp|Q68CQ7|GL8D1_HUMAN	GLT8D1	HUMAN	Glycosyltransferase 8 domain-containing protein 1 OS=Homo sapiens OX=9606 GN=GLT8D1 PE=1 SV=2	AKKAIYMDDDVIVQ/3	['MSFragger', 'Comet', 'Sage', 'PEAKS']	[0.0001194315060312, 0.0002161461147735, 0.0001325732467188, 0.000259336099585]	[1.521225693693246, 0.8270604966349243, 1.2216166995581987, 1.5323643220727858]	[0.0009506549372147, 0.0092138758060501, 0.0003961616123488, 0.0009542308123796]	0.0640327	2.85006	1	4	0.000119432	0.000396162	1.53236	0	NA	8	0	0	0	0	0	0	0	0	0	0	0	0	1	0	0	1	1	1	1	1	2	netMHCIIpan-4.3	DRB4_0104	4	WB	IYMDDDVIV	0	YMDDDVIVQ
AKKAIYMDDDVIVQG	15	TRUE	sp|Q68CQ7|GL8D1_HUMAN	GLT8D1	HUMAN	Glycosyltransferase 8 domain-containing protein 1 OS=Homo sapiens OX=9606 GN=GLT8D1 PE=1 SV=2	AKKAIYMDDDVIVQG/3	['MSFragger', 'Comet', 'Sage']	[0.004130183380142, 0.0003177292946409, 0.000810783419479]	[0.8770650028546668, 0.79179841242857, 0.8688888064619178]	[0.0511964371995165, 0.0120070557967589, 0.0092503532725277]	0.0479695	1.10468	1	3	0.000317729	0.00925035	0.877065	0	NA	3	0	0	0	0	0	0	0	0	0	0	0	0	0	0	0	0	0	1	0	1	1	netMHCIIpan-4.3	DRB4_0104	2.55	WB	IYMDDDVIV	0	YMDDDVIVQ
AKKETVWRLEEFGRFAS	17	FALSE	sp|P01903|DRA_HUMAN	HLA-DRA	HUMAN	HLA class II histocompatibility antigen, DR alpha chain OS=Homo sapiens OX=9606 GN=HLA-DRA PE=1 SV=2	AKKETVWRLEEFGRFAS/3	['MSFragger']	[0.0095375066232684]	[0.7157958960179835]	[0.1286390516310276]	0.237696	2.5676	1	1	0.00953751	0.128639	0.715796	0	NA	1	0	0	0	0	0	0	0	0	0	0	0	0	1	0	0	0	0	0	0	0	0	netMHCIIpan-4.3	DRB5_0105	1.41	WB	VWRLEEFGR	NA	NA
AKKGGEKKKGRSAIN	15	TRUE	sp|P62899|RL31_HUMAN	RPL31	HUMAN	Large ribosomal subunit protein eL31 OS=Homo sapiens OX=9606 GN=RPL31 PE=1 SV=1	AKKGGEKKKGRSAIN/3	['MSFragger', 'Comet', 'Sage', 'PEAKS']	[0.0042819499341238, 0.0010705596107055, 0.000810783419479, 0.000259336099585]	[0.8723909454411679, 0.7169751701716788, 0.8645755688164464, 1.4970824324751455]	[0.0526295588980598, 0.0209879810788238, 0.0096055322643843, 0.0011747786277734]	0.284671	1.72058	1	4	0.000259336	0.00117478	1.49708	0	NA	3	0	0	0	0	0	0	0	0	0	0	0	1	0	0	0	0	0	0	1	1	0	netMHCIIpan-4.3	DRB1_1301	45.38	NB	EKKKGRSAI	NA	NA
AKKHLEINPDHPIVET	16	TRUE	sp|P08238|HS90B_HUMAN	HSP90AB1	HUMAN	Heat shock protein HSP 90-beta OS=Homo sapiens OX=9606 GN=HSP90AB1 PE=1 SV=4	AKKHLEINPDHPIVET/2;AKKHLEINPDHPIVET/3	['MSFragger', 'Comet', 'Sage', 'PEAKS']	[0.0001194315060312, 0.0001797591227754, 0.0001325732467188, 0.0001820167455405]	[2.5655732894219985, 1.5571524039976066, 1.2417022453326398, 1.8707305152991984]	[1.2901359928584737e-06, 3.65022358911691e-05, 0.0003305459939504, 0.0001279316577965]	0.333009	1.27262	2	4	0.000119432	1.29014e-06	2.56557	0	NA	9	0	0	0	0	0	0	0	0	0	0	0	0	0	0	0	0	0	1	2	2	4	netMHCIIpan-4.3	HLA-DQA10103-DQB10302	2.15	WB	LEINPDHPI	1	HLEINPDHP
AKKKSIRVILDLTPN	15	TRUE	sp|P08195|4F2_HUMAN	SLC3A2	HUMAN	Amino acid transporter heavy chain SLC3A2 OS=Homo sapiens OX=9606 GN=SLC3A2 PE=1 SV=3	AKKKSIRVILDLTPN/3	['MSFragger', 'Comet', 'Sage', 'PEAKS']	[0.000341841385597, 0.0001797591227754, 0.0001325732467188, 0.0001820167455405]	[1.4062876605625827, 1.2276824065972791, 1.1055465460709484, 2.0193187567354918]	[0.0019570227328928, 0.000444422818757, 0.0011265954983057, 5.267511855013913e-05]	0.291566	3.48381	1	4	0.000132573	5.26751e-05	2.01932	0	NA	15	0	0	0	0	0	0	0	0	0	1	2	1	1	1	2	1	1	1	1	2	1	netMHCIIpan-4.3	HLA-DQA10103-DQB10302	2.54	WB	KKSIRVILD	NA	NA
AKKKSIRVILDLTPNY	16	TRUE	sp|P08195|4F2_HUMAN	SLC3A2	HUMAN	Amino acid transporter heavy chain SLC3A2 OS=Homo sapiens OX=9606 GN=SLC3A2 PE=1 SV=3	AKKKSIRVILDLTPNY/3	['Comet', 'PEAKS']	[0.0004188920305791, 0.0004926715112698]	[0.7834200326745506, 1.2975931644477234]	[0.012785075203577, 0.0037359403751354]	0.956351	0.515757	1	2	0.000418892	0.00373594	1.29759	0	NA	1	0	0	0	0	0	0	0	0	0	0	0	0	0	0	0	0	1	0	0	0	0	netMHCIIpan-4.3	DRB1_0404	2.3	WB	IRVILDLTP	NA	NA
AKKMYFDAVQAIET	14	TRUE	sp|P33908|MA1A1_HUMAN	MAN1A1	HUMAN	Mannosyl-oligosaccharide 1,2-alpha-mannosidase IA OS=Homo sapiens OX=9606 GN=MAN1A1 PE=1 SV=3	AKKMYFDAVQAIET/3;AKKMYFDAVQAIET/2	['MSFragger', 'Comet', 'Sage', 'PEAKS']	[0.0009435742592942, 0.0002161461147735, 0.0004440990340846, 0.0027849185946872]	[1.1082210798918088, 1.06215586938232, 0.9317103012324806, 0.7549625563010423]	[0.0125703444912327, 0.0015587884644378, 0.0053230864381513, 0.0699081722689694]	0.574161	0.52669	2	4	0.000216146	0.00155879	1.10822	0	NA	7	0	0	0	0	0	0	0	0	0	0	0	0	3	0	0	4	0	0	0	0	0	netMHCIIpan-4.3	HLA-DPA10103-DPB10402	3.06	WB	MYFDAVQAI	0	YFDAVQAIE
AKKMYFDAVQAIETH	15	TRUE	sp|P33908|MA1A1_HUMAN	MAN1A1	HUMAN	Mannosyl-oligosaccharide 1,2-alpha-mannosidase IA OS=Homo sapiens OX=9606 GN=MAN1A1 PE=1 SV=3	AKKMYFDAVQAIETH/3	['MSFragger', 'Comet', 'Sage', 'PEAKS']	[0.0001194315060312, 0.0001797591227754, 0.0001325732467188, 0.0001820167455405]	[1.504772019103081, 1.1756553346592025, 1.264903023925482, 2.1491056672178708]	[0.0010543996555081, 0.0006594011330203, 0.0002681490581071, 2.423983284919895e-05]	0.882741	0.536836	1	4	0.000119432	2.42398e-05	2.14911	0	NA	1	0	0	0	0	0	0	0	0	0	0	0	0	0	0	0	0	0	0	0	1	0	netMHCIIpan-4.3	HLA-DPA10103-DPB10402	2.73	WB	MYFDAVQAI	0	YFDAVQAIE
AKKPAGAAKKPKKATGAATPK	21	FALSE	P10412|H14_HUMAN	H1-4	HUMAN	Histone H1.4 OS=Homo sapiens OX=9606 GN=H1-4 PE=1 SV=2	AKKPAGAAKKPKKATGAATPK/3	['PEAKS']	[0.0009189065012634]	[1.1131709529404308]	[0.0104604877760958]	0.0796146	2.00977	1	1	0.000918907	0.0104605	1.11317	0	NA	1	0	0	0	0	0	0	0	0	0	0	0	0	0	1	0	0	0	0	0	0	0	NA	NA	NA	NA	NA	NA	NA
AKKTPKKAKKPAAA	14	TRUE	sp|P10412|H14_HUMAN;sp|P16403|H12_HUMAN	H1-4;H1-2	HUMAN	Histone H1.4 OS=Homo sapiens OX=9606 GN=H1-4 PE=1 SV=2	AKKTPKKAKKPAAA/3	['Comet', 'Sage', 'PEAKS']	[0.0089630659867099, 0.0027538420538331, 0.0009189065012634]	[0.4590380851128119, 0.7224490586281609, 1.1456939330801694]	[0.1313554967074884, 0.0322900631623879, 0.0087461152276911]	0.573008	2.46747	1	3	0.000918907	0.00874612	1.14569	0	NA	2	0	0	0	0	0	0	0	0	0	0	0	2	0	0	0	0	0	0	0	0	0	netMHCIIpan-4.3	DRB1_1301	34.54	NB	PKKAKKPAA	1	TPKKAKKPA
AKKVDAGGKVKKG	13	FALSE	Q02878|RL6_HUMAN	RPL6	HUMAN	Large ribosomal subunit protein eL6 OS=Homo sapiens OX=9606 GN=RPL6 PE=1 SV=3	AKKVDAGGKVKKG/3	['PEAKS']	[0.0014439631234033]	[0.9425020595673536]	[0.0263799237019213]	0.0895227	1.22114	1	1	0.00144396	0.0263799	0.942502	0	NA	1	0	0	0	0	0	0	1	0	0	0	0	0	0	0	0	0	0	0	0	0	0	netMHCIIpan-4.3	HLA-DQA10301-DQB10302	7.19	NB	DAGGKVKKG	NA	NA
AKKVVNPLFEKRPK	14	TRUE	sp|P62424|RL7A_HUMAN	RPL7A	HUMAN	Large ribosomal subunit protein eL8 OS=Homo sapiens OX=9606 GN=RPL7A PE=1 SV=2	AKKVVNPLFEKRPK/3	['MSFragger', 'Comet', 'Sage', 'PEAKS']	[0.0011981566820276, 0.0002161461147735, 0.0003389447520054, 0.000259336099585]	[1.0712809539154562, 1.0884322594042537, 1.00590365685802, 1.6791943059817096]	[0.0157982070936769, 0.0012773627390015, 0.0027521749136993, 0.0003999168920505]	0.063613	1.55023	1	4	0.000216146	0.000399917	1.67919	0	NA	1	0	0	0	0	0	0	0	0	0	0	0	0	0	0	0	0	1	0	0	0	0	netMHCIIpan-4.3	HLA-DPA10103-DPB10402	3.74	WB	VVNPLFEKR	0	VVNPLFEKR
AKLVANMLSVAGADH	15	TRUE	sp|P11908|PRPS2_HUMAN;sp|P60891|PRPS1_HUMAN	PRPS2;PRPS1	HUMAN	Ribose-phosphate pyrophosphokinase 2 OS=Homo sapiens OX=9606 GN=PRPS2 PE=1 SV=2	AKLVANMLSVAGADH/3;AKLVANMLSVAGADH/2;AKLVANM[UNIMOD:Oxidation]LSVAGADH/3	['MSFragger', 'Comet', 'Sage', 'PEAKS']	[0.0001194315060312, 0.0001797591227754, 0.0001325732467188, 0.0001820167455405]	[2.7497754017515192, 1.386877475903743, 1.5084805525394445, 2.0885245359813664]	[4.023096488424702e-07, 0.0001328451447457, 2.978749839153202e-05, 3.4825535700134046e-05]	0.950619	1.51228	3	4	0.000119432	4.0231e-07	2.74978	0	NA	16	0	0	0	0	0	0	0	0	0	0	1	1	1	0	3	2	5	3	0	0	0	netMHCIIpan-4.3	DRB1_0404	0.76	SB	VANMLSVAG	0	MLSVAGADH
AKLWCSTTADYDRDH	15	TRUE	sp|P11717|MPRI_HUMAN	IGF2R	HUMAN	Cation-independent mannose-6-phosphate receptor OS=Homo sapiens OX=9606 GN=IGF2R PE=1 SV=3	AKLWCSTTADYDRDH/3	['MSFragger', 'Comet', 'Sage', 'PEAKS']	[0.0001194315060312, 0.0001797591227754, 0.0001325732467188, 0.0001820167455405]	[2.0110824185522658, 1.465824325990392, 1.2466211217702896, 2.085302711527713]	[4.305076009672599e-05, 7.298510269776566e-05, 0.000316206482123, 3.550305557092417e-05]	0.162666	1.89508	1	4	0.000119432	3.55031e-05	2.0853	0	NA	3	0	0	0	0	0	0	0	0	0	0	1	0	1	0	0	0	0	0	0	0	1	netMHCIIpan-4.3	HLA-DQA10301-DQB10302	8.67	NB	WCSTTADYD	0	WCSTTADYD
AKMDATANDVPSPYE	15	TRUE	sp|P30101|PDIA3_HUMAN	PDIA3	HUMAN	Protein disulfide-isomerase A3 OS=Homo sapiens OX=9606 GN=PDIA3 PE=1 SV=4	AKMDATANDVPSPYE/2	['MSFragger', 'Comet', 'Sage']	[0.0042089626145085, 0.0086361160818485, 0.0035178035178035]	[0.876033631283496, 0.4663207535465691, 0.686171361094555]	[0.0515094586875574, 0.125183842432346, 0.0434478397636936]	0.828958	1.94919	1	3	0.0035178	0.0434478	0.876034	0	NA	1	0	0	0	0	0	0	0	0	0	0	1	0	0	0	0	0	0	0	0	0	0	netMHCIIpan-4.3	HLA-DQA10103-DQB10603	0.01	SB	DATANDVPS	0	TANDVPSPY
AKNQVAMNPTNTVFDAK	17	FALSE	sp|P11142|HSP7C_HUMAN	HSPA8	HUMAN	Heat shock cognate 71 kDa protein OS=Homo sapiens OX=9606 GN=HSPA8 PE=1 SV=1	AKNQVAMNPTNTVFDAK/2;AKNQVAM[UNIMOD:Oxidation]NPTNTVFDAK/3;AKNQVAMNPTNTVFDAK/3	['MSFragger', 'Comet', 'Sage', 'PEAKS']	[0.0001194315060312, 0.0001797591227754, 0.0001325732467188, 0.0001820167455405]	[4.20037222934786, 2.2123077146884627, 1.589166564136469, 2.7219419524743453]	[4.16101520711984e-11, 2.530507075433957e-07, 1.4383141665248338e-05, 7.868298217018237e-07]	0.907809	0.267455	3	4	0.000119432	4.16102e-11	4.20037	0	NA	32	0	0	0	0	0	0	1	1	0	3	3	3	2	1	2	6	2	2	2	2	2	netMHCIIpan-4.3	DRB1_0404	1.69	WB	VAMNPTNTV	NA	NA
AKNSYVRDDAIFIK	14	TRUE	sp|Q12933|TRAF2_HUMAN	TRAF2	HUMAN	TNF receptor-associated factor 2 OS=Homo sapiens OX=9606 GN=TRAF2 PE=1 SV=2	AKNSYVRDDAIFIK/3	['MSFragger', 'Comet', 'Sage']	[0.0005836575875486, 0.0002161461147735, 0.0032436223371613]	[1.1651844678254482, 0.8629236235909771, 0.7088089309531095]	[0.0088210949476693, 0.0070332936243812, 0.0361301478512886]	0.0281082	0.268943	1	3	0.000216146	0.00703329	1.16518	0	NA	6	0	0	0	0	0	0	0	0	0	0	1	1	1	0	1	1	0	1	0	0	0	netMHCIIpan-4.3	HLA-DQA10103-DQB10603	1.09	WB	NSYVRDDAI	0	VRDDAIFIK
AKNSYVRDDAIFIKA	15	TRUE	sp|Q12933|TRAF2_HUMAN	TRAF2	HUMAN	TNF receptor-associated factor 2 OS=Homo sapiens OX=9606 GN=TRAF2 PE=1 SV=2	AKNSYVRDDAIFIKA/3	['MSFragger', 'Comet', 'Sage', 'PEAKS']	[0.0001194315060312, 0.0002161461147735, 0.0001325732467188, 0.0018726591760299]	[1.6774645262933203, 0.9428178759602536, 1.0949280900418763, 0.9022421047619494]	[0.000354807679955, 0.0038469445679436, 0.0012394086828346, 0.0326767155820611]	0.11559	0.00512559	1	4	0.000119432	0.000354808	1.67746	0	NA	14	0	0	0	0	0	0	1	0	0	2	1	1	1	1	0	0	2	2	1	1	1	netMHCIIpan-4.3	HLA-DQA10103-DQB10603	1.92	WB	NSYVRDDAI	0	VRDDAIFIK
AKNWVKELQRQASPN	15	TRUE	sp|P20339|RAB5A_HUMAN;sp|P51148|RAB5C_HUMAN	RAB5A;RAB5C	HUMAN	Ras-related protein Rab-5A OS=Homo sapiens OX=9606 GN=RAB5A PE=1 SV=2	AKNWVKELQRQASPN/3	['MSFragger', 'Comet', 'Sage', 'PEAKS']	[0.0005836575875486, 0.0002161461147735, 0.0005441288497116, 0.0001820167455405]	[1.1670654156908271, 1.0249333989393443, 0.9208100738632704, 2.001232590661127]	[0.0087183145011823, 0.0020665142814157, 0.0058614677757096, 5.8688627141982034e-05]	0.109843	1.5335	1	4	0.000182017	5.86886e-05	2.00123	0	NA	19	0	0	0	0	0	0	0	0	0	1	1	1	2	1	1	2	1	2	3	2	2	netMHCIIpan-4.3	DRB1_1301	1.31	WB	VKELQRQAS	1	WVKELQRQA
AKNWVKELQRQASPNI	16	TRUE	sp|P20339|RAB5A_HUMAN;sp|P51148|RAB5C_HUMAN	RAB5A;RAB5C	HUMAN	Ras-related protein Rab-5A OS=Homo sapiens OX=9606 GN=RAB5A PE=1 SV=2	AKNWVKELQRQASPNI/3	['MSFragger', 'Comet', 'Sage', 'PEAKS']	[0.0001194315060312, 0.0017106329341856, 0.0023347701149425, 0.000259336099585]	[1.4532459843696353, 0.6355449774416996, 0.7359192129578077, 1.81309747190495]	[0.0014577469862018, 0.0382090232048835, 0.0288741075200303, 0.000180362669104]	0.515499	2.25194	1	4	0.000119432	0.000180363	1.8131	0	NA	7	0	0	0	0	0	0	0	0	0	0	0	0	0	0	0	1	2	1	1	1	1	netMHCIIpan-4.3	DRB1_1301	1.52	WB	VKELQRQAS	1	WVKELQRQA
AKNWVKELQRQASPNIV	17	FALSE	sp|P20339|RAB5A_HUMAN;sp|P51148|RAB5C_HUMAN	RAB5A;RAB5C	HUMAN	Ras-related protein Rab-5A OS=Homo sapiens OX=9606 GN=RAB5A PE=1 SV=2	AKNWVKELQRQASPNIV/3	['MSFragger', 'Comet', 'Sage', 'PEAKS']	[0.0001194315060312, 0.0002161461147735, 0.0001325732467188, 0.000259336099585]	[1.9641573476354968, 1.0019920758474998, 1.1189346743208572, 1.623626129394686]	[5.792664885638999e-05, 0.0024585363864476, 0.0009988172969631, 0.000556110017138]	0.252868	1.13258	1	4	0.000119432	5.79266e-05	1.96416	0	NA	22	0	0	1	0	0	0	1	1	0	2	1	1	2	2	1	1	2	3	1	1	2	netMHCIIpan-4.3	DRB1_1301	2.03	WB	VKELQRQAS	NA	NA
AKPAPAKP	8	FALSE	P12111|CO6A3_HUMAN	COL6A3	HUMAN	Collagen alpha-3(VI) chain OS=Homo sapiens OX=9606 GN=COL6A3 PE=1 SV=5	AKPAPAKP/2	['PEAKS']	[0.0093199508398197]	[0.4672489785042696]	[0.2487324162632487]	0.952767	0.800565	1	1	0.00931995	0.248732	0.467249	0	NA	4	0	0	0	0	0	0	0	1	0	0	0	0	0	0	2	0	0	0	0	1	0	netMHCpan-4.1	HLA-C*07:02	58.333	NB	AKPAPAKP-	NA	NA
AKPAQGAKYRGSIHDFPGFDPN	22	FALSE	sp|P08133|ANXA6_HUMAN	ANXA6	HUMAN	Annexin A6 OS=Homo sapiens OX=9606 GN=ANXA6 PE=1 SV=3	[UNIMOD:Acetylation]-AKPAQGAKYRGSIHDFPGFDPN/3	['MSFragger', 'PEAKS']	[0.0079297867426283, 0.0029930518439337]	[0.7450667435117776, 0.7379312167417564]	[0.1094730045874595, 0.0760961208076218]	0.497105	4.95023	1	2	0.00299305	0.0760961	0.745067	0	NA	5	0	0	0	0	0	0	0	0	0	0	0	2	1	0	0	1	1	0	0	0	0	NA	NA	NA	NA	NA	NA	NA
AKPKKAPKSPAKAK	14	TRUE	sp|P10412|H14_HUMAN	H1-4	HUMAN	Histone H1.4 OS=Homo sapiens OX=9606 GN=H1-4 PE=1 SV=2	AKPKKAPKSPAKAK/3	['MSFragger', 'Comet', 'Sage', 'PEAKS']	[0.0023033309709425, 0.0003177292946409, 0.0099118083196753, 0.000259336099585]	[1.0013253537274496, 0.7960682020447694, 0.5589446039054307, 1.8338100920102236]	[0.0242625172759986, 0.0116287229460871, 0.1152573126881337, 0.000159427205899]	0.379441	0.97878	1	4	0.000259336	0.000159427	1.83381	0	NA	1	0	0	0	0	0	0	0	0	0	1	0	0	0	0	0	0	0	0	0	0	0	netMHCIIpan-4.3	HLA-DPA10103-DPB10201	36.78	NB	KAPKSPAKA	1	KPKKAPKSP
AKPKKATKSPAKPK	14	TRUE	sp|P16401|H15_HUMAN	H1-5	HUMAN	Histone H1.5 OS=Homo sapiens OX=9606 GN=H1-5 PE=1 SV=3	AKPKKATKSPAKPK/3	['Sage', 'PEAKS']	[0.000810783419479, 0.0009189065012634]	[0.8583529778747765, 1.132829151966369]	[0.0101414170751375, 0.0093887584473044]	0.117271	0.899369	1	2	0.000810783	0.00938876	1.13283	0	NA	2	0	0	0	0	0	0	0	0	0	1	0	1	0	0	0	0	0	0	0	0	0	netMHCIIpan-4.3	DRB5_0105	19.01	NB	KKATKSPAK	0	ATKSPAKPK
AKPRNQGGYGGSSSSSSY	18	FALSE	sp|A0A2R8Y4L2|RA1L3_HUMAN;sp|P09651|ROA1_HUMAN	HNRNPA1L3;HNRNPA1	HUMAN	Heterogeneous nuclear ribonucleoprotein A1-like 3 OS=Homo sapiens OX=9606 GN=HNRNPA1L3 PE=1 SV=2	AKPRNQGGYGGSSSSSSY/3	['MSFragger', 'Sage']	[0.0078691559944453, 0.0008982035928143]	[0.7528887961464616, 0.8418192214334757]	[0.1047966020917691, 0.0117102218952107]	0.00967606	1.08306	1	2	0.000898204	0.0117102	0.841819	0	NA	1	0	0	0	0	0	0	0	0	0	1	0	0	0	0	0	0	0	0	0	0	0	netMHCIIpan-4.3	DRB1_0404	57.9	NB	YGGSSSSSS	NA	NA
AKPVAAKP	8	FALSE	P12111|CO6A3_HUMAN	COL6A3	HUMAN	Collagen alpha-3(VI) chain OS=Homo sapiens OX=9606 GN=COL6A3 PE=1 SV=5	AKPVAAKP/2	['PEAKS']	[0.0011364927832708]	[1.052866404892116]	[0.0145471238767228]	0.965185	0.842644	1	1	0.00113649	0.0145471	1.05287	0	NA	1	0	0	0	0	0	0	1	0	0	0	0	0	0	0	0	0	0	0	0	0	0	netMHCpan-4.1	HLA-C*07:02	70	NB	AKP-VAAKP	NA	NA
AKQIALHAELDRRASE	16	TRUE	sp|Q9UKG1|DP13A_HUMAN	APPL1	HUMAN	DCC-interacting protein 13-alpha OS=Homo sapiens OX=9606 GN=APPL1 PE=1 SV=1	AKQIALHAELDRRASE/3	['MSFragger', 'Comet', 'Sage']	[0.0005836575875486, 0.0013777900248002, 0.0009832841691248]	[1.280443796570744, 0.6843880987863438, 0.8284346980314073]	[0.0042974694625075, 0.0267110712492639, 0.0131499923100111]	-0.0228029	0.754925	1	3	0.000583658	0.00429747	1.28044	0	NA	4	0	0	0	0	0	0	0	0	0	0	0	0	0	0	0	0	0	0	2	1	1	netMHCIIpan-4.3	DRB1_1301	0.24	SB	IALHAELDR	1	QIALHAELD
AKQKLRQLQDLVA	13	FALSE	sp|Q15154|PCM1_HUMAN	PCM1	HUMAN	Pericentriolar material 1 protein OS=Homo sapiens OX=9606 GN=PCM1 PE=1 SV=6	AKQKLRQLQDLVA/3	['MSFragger', 'Comet', 'Sage']	[0.0001194315060312, 0.0020555903119134, 0.0005441288497116]	[1.5797858112664658, 0.6253848992568429, 0.90968901993287]	[0.0006572798582009, 0.0411379191070784, 0.0064657230545906]	0.477942	0.00480152	1	3	0.000119432	0.00065728	1.57979	0	NA	12	0	0	0	0	0	0	0	0	0	0	0	2	0	1	1	1	2	1	0	2	2	netMHCIIpan-4.3	DRB1_0404	1.92	WB	LRQLQDLVA	NA	NA
AKQKLRQLQDLVAMVQ	16	TRUE	sp|Q15154|PCM1_HUMAN	PCM1	HUMAN	Pericentriolar material 1 protein OS=Homo sapiens OX=9606 GN=PCM1 PE=1 SV=6	AKQKLRQLQDLVAM[UNIMOD:Oxidation]VQ/3	['MSFragger', 'Comet']	[0.0033704078193461, 0.0002161461147735]	[0.9284043727875244, 0.9809438654580944]	[0.0377090991575026, 0.0028831296508779]	0.131256	0.579527	1	2	0.000216146	0.00288313	0.980944	0	NA	3	0	0	0	0	0	0	0	0	0	0	0	0	0	0	0	0	1	0	2	0	0	netMHCIIpan-4.3	DRB1_0404	0.16	SB	LRQLQDLVA	1	KLRQLQDLV
AKQPHVGDYRQ	11	FALSE	sp|Q06323|PSME1_HUMAN	PSME1	HUMAN	Proteasome activator complex subunit 1 OS=Homo sapiens OX=9606 GN=PSME1 PE=1 SV=1	AKQPHVGDYRQ/2	['MSFragger', 'Sage', 'PEAKS']	[0.0009435742592942, 0.0003389447520054, 0.0004926715112698]	[1.106826306261173, 0.9709762075494374, 1.3044259928302335]	[0.0126795417467483, 0.0037572769498499, 0.003593370831099]	0.861985	0.592274	1	3	0.000338945	0.00359337	1.30443	0	NA	2	0	0	0	0	0	0	0	0	0	0	0	0	0	0	0	0	0	0	0	0	2	netMHCpan-4.1	HLA-B*07:02	36.556	NB	APHVGDYRQ	NA	NA
AKQRIVSHVRKLVFQGD	17	FALSE	sp|Q9P107|GMIP_HUMAN	GMIP	HUMAN	GEM-interacting protein OS=Homo sapiens OX=9606 GN=GMIP PE=1 SV=2	AKQRIVSHVRKLVFQGD/3	['Comet', 'Sage']	[0.0009019843656043, 0.0047591216498288]	[0.7404869044503629, 0.6555602137320177]	[0.0176207298158783, 0.0555044482403467]	0.0322332	0.0859853	1	2	0.000901984	0.0176207	0.740487	0	NA	3	0	0	0	0	0	0	0	0	0	0	0	0	2	0	0	0	0	0	0	0	1	netMHCIIpan-4.3	DRB1_1301	0.05	SB	IVSHVRKLV	NA	NA
AKRAKEAAEQDVEKKK	16	TRUE	sp|P26373|RL13_HUMAN	RPL13	HUMAN	Large ribosomal subunit protein eL13 OS=Homo sapiens OX=9606 GN=RPL13 PE=1 SV=4	AKRAKEAAEQDVEKKK/3	['MSFragger', 'Comet', 'Sage', 'PEAKS']	[0.0005836575875486, 0.0075501376327172, 0.0001325732467188, 0.000259336099585]	[1.184451205208925, 0.4818615167876895, 1.190796798689982, 1.836983053494884]	[0.0078228401313671, 0.1128481267981943, 0.0005230005398091, 0.0001564413161712]	0.204783	0.113776	1	4	0.000132573	0.000156441	1.83698	0	NA	1	0	0	0	0	0	0	0	0	0	0	0	0	0	1	0	0	0	0	0	0	0	netMHCIIpan-4.3	HLA-DQA10103-DQB10302	1.99	WB	KEAAEQDVE	0	RAKEAAEQD
AKRFIGKIFTAEEL	14	TRUE	sp|P48723|HSP13_HUMAN	HSPA13	HUMAN	Heat shock 70 kDa protein 13 OS=Homo sapiens OX=9606 GN=HSPA13 PE=1 SV=1	AKRFIGKIFTAEEL/3	['MSFragger', 'Comet']	[0.0050259403372243, 0.0017106329341856]	[0.84259752651303, 0.636590856535714]	[0.0626917518064824, 0.0379191333302746]	0.0393688	0.0276599	1	2	0.00171063	0.0379191	0.842598	0	NA	4	0	0	0	0	0	0	0	0	0	0	0	0	1	2	0	1	0	0	0	0	0	netMHCIIpan-4.3	HLA-DPA10103-DPB10201	0.1	SB	FIGKIFTAE	NA	NA
AKRFIGKIFTAEELE	15	TRUE	sp|P48723|HSP13_HUMAN	HSPA13	HUMAN	Heat shock 70 kDa protein 13 OS=Homo sapiens OX=9606 GN=HSPA13 PE=1 SV=1	AKRFIGKIFTAEELE/3	['MSFragger', 'Comet', 'Sage', 'PEAKS']	[0.000341841385597, 0.0002161461147735, 0.0001325732467188, 0.0001820167455405]	[1.4216156149545278, 0.8636744033638107, 1.0816407109743191, 1.902524960515087]	[0.0017777630365077, 0.0069935957809662, 0.0013965326037917, 0.0001058270777597]	-0.126041	0.0385611	1	4	0.000132573	0.000105827	1.90252	0	NA	4	0	0	0	0	0	0	0	0	0	0	0	0	0	0	0	0	0	0	1	1	2	netMHCIIpan-4.3	HLA-DPA10103-DPB10201	0.09	SB	FIGKIFTAE	1	KIFTAEELE
AKRFIGKIFTAEELEA	16	TRUE	sp|P48723|HSP13_HUMAN	HSPA13	HUMAN	Heat shock 70 kDa protein 13 OS=Homo sapiens OX=9606 GN=HSPA13 PE=1 SV=1	AKRFIGKIFTAEELEA/3	['MSFragger', 'Comet', 'Sage', 'PEAKS']	[0.0001194315060312, 0.0005211047420531, 0.0001325732467188, 0.000259336099585]	[1.4508894605973492, 0.7756464725552521, 1.0474759653296146, 1.598158935228699]	[0.0014794766302787, 0.0135512827441652, 0.0018973976682962, 0.0006466938792179]	-0.0785595	0.0185315	1	4	0.000119432	0.000646694	1.59816	0	NA	9	0	0	0	0	0	0	0	0	0	1	1	0	1	1	0	2	3	0	0	0	0	netMHCIIpan-4.3	HLA-DPA10103-DPB10201	0.13	SB	FIGKIFTAE	1	KIFTAEELE
AKRTKKVGIVG	11	FALSE	sp|P61513|RL37A_HUMAN	RPL37A	HUMAN	Large ribosomal subunit protein eL43 OS=Homo sapiens OX=9606 GN=RPL37A PE=1 SV=2	AKRTKKVGIVG/3	['MSFragger', 'Comet', 'Sage', 'PEAKS']	[0.0013785497656465, 0.0010705596107055, 0.0034509533258562, 0.0004926715112698]	[1.0665816355747573, 0.7250870420330757, 0.6901008641434522, 1.2820366006685144]	[0.0162628779624799, 0.0197606481776784, 0.0420870245035712, 0.0040811472763877]	0.142142	0.430614	1	4	0.000492672	0.00408115	1.28204	0	NA	12	0	0	0	0	0	0	1	0	0	1	1	1	1	1	1	1	1	1	0	1	1	netMHCpan-4.1	HLA-B*07:02	62.857	NB	ATKKVGIVG	NA	NA
AKRTKKVGIVGK	12	FALSE	sp|P61513|RL37A_HUMAN	RPL37A	HUMAN	Large ribosomal subunit protein eL43 OS=Homo sapiens OX=9606 GN=RPL37A PE=1 SV=2	AKRTKKVGIVGK/3	['MSFragger', 'Comet', 'Sage', 'PEAKS']	[0.000341841385597, 0.0002161461147735, 0.0001325732467188, 0.0001820167455405]	[1.4348569869107497, 0.8777667645902498, 1.179174858051414, 2.3233363942750045]	[0.0016360906886066, 0.0062883963199386, 0.0005807314952859, 8.546792841294156e-06]	0.667152	0.270726	1	4	0.000132573	8.54679e-06	2.32334	0	NA	11	0	0	0	0	0	0	1	0	0	1	1	2	0	1	0	1	0	1	1	1	1	netMHCpan-4.1	HLA-C*07:02	50	NB	AKRTKKVGK	NA	NA
AKRTKKVGIVGKY	13	FALSE	sp|P61513|RL37A_HUMAN	RPL37A	HUMAN	Large ribosomal subunit protein eL43 OS=Homo sapiens OX=9606 GN=RPL37A PE=1 SV=2	AKRTKKVGIVGKY/3	['MSFragger', 'Comet', 'Sage', 'PEAKS']	[0.0001194315060312, 0.0001797591227754, 0.0001325732467188, 0.0001820167455405]	[2.107712499712428, 1.4127291241417534, 1.1160628057364217, 2.2310888388293915]	[2.3363089352004887e-05, 0.0001091872430213, 0.0010249511760329, 1.4842888416952777e-05]	0.443742	0.737573	1	4	0.000119432	1.48429e-05	2.23109	0	NA	8	0	0	0	0	0	0	0	0	0	1	0	1	0	1	0	0	1	1	1	1	1	netMHCIIpan-4.3	HLA-DQA10103-DQB10302	48.54	NB	TKKVGIVGK	NA	NA
AKRTKKVGIVGKYG	14	TRUE	sp|P61513|RL37A_HUMAN	RPL37A	HUMAN	Large ribosomal subunit protein eL43 OS=Homo sapiens OX=9606 GN=RPL37A PE=1 SV=2	AKRTKKVGIVGKYG/3	['MSFragger', 'Comet', 'Sage', 'PEAKS']	[0.0001194315060312, 0.0001797591227754, 0.0001325732467188, 0.0001820167455405]	[1.8477618665343003, 1.9485110817987217, 1.5205509944920594, 2.4325948703371574]	[0.0001209357316303, 1.8742197253852565e-06, 2.671372965503976e-05, 4.444903537516888e-06]	0.551898	0.684874	1	4	0.000119432	1.87422e-06	2.43259	0	NA	15	0	0	0	0	0	0	1	0	0	1	1	1	1	2	2	1	1	1	1	1	1	netMHCIIpan-4.3	HLA-DQA10103-DQB10302	24.38	NB	KVGIVGKYG	1	KVGIVGKYG
AKRTKKVGIVGKYGTR	16	TRUE	sp|P61513|RL37A_HUMAN	RPL37A	HUMAN	Large ribosomal subunit protein eL43 OS=Homo sapiens OX=9606 GN=RPL37A PE=1 SV=2	AKRTKKVGIVGKYGTR/3	['MSFragger', 'Comet', 'Sage', 'PEAKS']	[0.0001194315060312, 0.0002161461147735, 0.0003389447520054, 0.0001820167455405]	[1.6455016090137569, 1.067851004703421, 1.0119735019522211, 2.2121996057676294]	[0.000434162746299, 0.0014929559416609, 0.0026069342240704, 1.661882956560235e-05]	0.753042	0.0999075	1	4	0.000119432	1.66188e-05	2.2122	0	NA	4	0	0	0	0	0	0	2	0	0	0	0	0	0	2	0	0	0	0	0	0	0	netMHCIIpan-4.3	DRB1_1301	12.38	NB	VGIVGKYGT	1	KVGIVGKYG
AKRTKKVGIVGKYGTRY	17	FALSE	sp|P61513|RL37A_HUMAN	RPL37A	HUMAN	Large ribosomal subunit protein eL43 OS=Homo sapiens OX=9606 GN=RPL37A PE=1 SV=2	AKRTKKVGIVGKYGTRY/3	['MSFragger', 'Comet', 'Sage', 'PEAKS']	[0.0011096726465692, 0.0012355065576886, 0.0001325732467188, 0.0009189065012634]	[1.077998008114727, 0.6871577522238203, 1.0678722268998848, 1.0769812299826471]	[0.01515641921568, 0.0261708931641776, 0.0015802545442942, 0.0127541226102633]	0.474203	0.6095	1	4	0.000132573	0.00158025	1.078	0	NA	6	0	0	0	0	0	0	1	2	0	0	1	1	0	0	0	0	0	0	0	0	1	netMHCIIpan-4.3	DRB1_1301	8.26	NB	VGIVGKYGT	NA	NA
AKRTKKVGIVGKYGTRYG	18	FALSE	sp|P61513|RL37A_HUMAN	RPL37A	HUMAN	Large ribosomal subunit protein eL43 OS=Homo sapiens OX=9606 GN=RPL37A PE=1 SV=2	AKRTKKVGIVGKYGTRYG/3	['MSFragger', 'Comet', 'Sage']	[0.0001194315060312, 0.0002161461147735, 0.0001325732467188]	[1.5466506165597038, 1.0287893592427917, 1.0862206234436915]	[0.0008099684100965, 0.0020070408947419, 0.0013402558572697]	0.431133	0.626951	1	3	0.000119432	0.000809968	1.54665	0	NA	3	0	0	0	0	0	0	0	0	0	1	0	0	0	0	0	0	1	0	0	1	0	netMHCIIpan-4.3	DRB1_1301	5.47	NB	VGIVGKYGT	NA	NA
AKRTKKVGIVGKYGTRYGAS	20	FALSE	sp|P61513|RL37A_HUMAN	RPL37A	HUMAN	Large ribosomal subunit protein eL43 OS=Homo sapiens OX=9606 GN=RPL37A PE=1 SV=2	AKRTKKVGIVGKYGTRYGAS/3	['Comet', 'Sage']	[0.0002161461147735, 0.000810783419479]	[0.8830225211507726, 0.8657277829570896]	[0.0060438771654351, 0.0095093733364144]	0.734106	0.916049	1	2	0.000216146	0.00604388	0.883023	0	NA	3	0	0	0	0	0	0	0	0	0	0	0	0	0	0	0	0	0	0	1	1	1	NA	NA	NA	NA	NA	NA	NA
AKRVIISAPSAD	12	FALSE	sp|P04406|G3P_HUMAN	GAPDH	HUMAN	Glyceraldehyde-3-phosphate dehydrogenase OS=Homo sapiens OX=9606 GN=GAPDH PE=1 SV=3	AKRVIISAPSAD/2	['MSFragger', 'Comet', 'Sage', 'PEAKS']	[0.0001194315060312, 0.0001797591227754, 0.0001325732467188, 0.000259336099585]	[2.0849733029293045, 1.627322461062893, 1.169004888164179, 1.5176420578796732]	[2.6977295906965695e-05, 2.14346153828948e-05, 0.000636442904724, 0.0010407950705207]	0.904426	0.0821265	1	4	0.000119432	2.14346e-05	2.08497	0	NA	5	0	0	0	0	0	0	0	0	1	0	0	0	1	0	0	0	1	1	0	0	1	netMHCpan-4.1	HLA-A*02:01	73.75	NB	AIISAPSAD	NA	NA
AKRVIISAPSADA	13	FALSE	sp|P04406|G3P_HUMAN	GAPDH	HUMAN	Glyceraldehyde-3-phosphate dehydrogenase OS=Homo sapiens OX=9606 GN=GAPDH PE=1 SV=3	AKRVIISAPSADA/3	['MSFragger', 'Comet', 'Sage', 'PEAKS']	[0.0001194315060312, 0.0002161461147735, 0.0001325732467188, 0.0001820167455405]	[1.8071755026786664, 1.0637818748989591, 1.0688938907283836, 2.500229225705864]	[0.0001563140872298, 0.0015397025520504, 0.0015658334496064, 2.965443167461929e-06]	0.401727	0.013814	1	4	0.000119432	2.96544e-06	2.50023	0	NA	4	0	0	0	0	0	0	0	0	0	0	0	0	0	0	1	0	0	1	0	2	0	netMHCIIpan-4.3	HLA-DQA10103-DQB10302	0.9	SB	IISAPSADA	NA	NA
AKRVIISAPSADAP	14	TRUE	sp|P04406|G3P_HUMAN	GAPDH	HUMAN	Glyceraldehyde-3-phosphate dehydrogenase OS=Homo sapiens OX=9606 GN=GAPDH PE=1 SV=3	AKRVIISAPSADAP/2;AKRVIISAPSADAP/3	['MSFragger', 'Comet', 'Sage', 'PEAKS']	[0.0001194315060312, 0.0001797591227754, 0.0001325732467188, 0.0001820167455405]	[2.4683063262085896, 2.059420876206885, 1.4967910317840074, 2.653388934913991]	[2.3870696032004126e-06, 8.076666557379186e-07, 3.3100968024848585e-05, 1.1858877516696336e-06]	0.8546	0.638587	2	4	0.000119432	8.07667e-07	2.65339	0	NA	61	2	1	2	3	0	2	4	7	6	3	3	5	3	0	6	5	1	2	0	3	3	netMHCIIpan-4.3	DRB1_0404	0.04	SB	IISAPSADA	0	IISAPSADA
AKRVIISAPSADAPM	15	TRUE	sp|P04406|G3P_HUMAN	GAPDH	HUMAN	Glyceraldehyde-3-phosphate dehydrogenase OS=Homo sapiens OX=9606 GN=GAPDH PE=1 SV=3	AKRVIISAPSADAPM[UNIMOD:Oxidation]/2;AKRVIISAPSADAPM[UNIMOD:Oxidation]/3;AKRVIISAPSADAPM/3;AKRVIISAPSADAPM/2	['MSFragger', 'Comet', 'Sage', 'PEAKS']	[0.0001194315060312, 0.0001797591227754, 0.0001325732467188, 0.0001820167455405]	[3.564172686271782, 2.3010825028113904, 1.631140597832513, 2.330785003687566]	[2.3285755208354947e-09, 1.2898589667683997e-07, 9.848438314623998e-06, 8.174218442254268e-06]	0.86413	0.000401522	4	4	0.000119432	2.32858e-09	3.56417	8	['AKVQWKVDNALQSG(7)', 'KILRVINEPTAAAM(1)']	209	1	1	3	2	2	0	9	8	9	12	15	12	21	14	16	15	12	14	18	14	11	netMHCIIpan-4.3	DRB1_0404	0.03	SB	IISAPSADA	0	SAPSADAPM
AKRVIISAPSADAPMF	16	TRUE	sp|P04406|G3P_HUMAN	GAPDH	HUMAN	Glyceraldehyde-3-phosphate dehydrogenase OS=Homo sapiens OX=9606 GN=GAPDH PE=1 SV=3	AKRVIISAPSADAPMF/3;AKRVIISAPSADAPM[UNIMOD:Oxidation]F/3;AKRVIISAPSADAPM[UNIMOD:Oxidation]F/2	['MSFragger', 'Comet', 'Sage', 'PEAKS']	[0.0001194315060312, 0.0001797591227754, 0.0001325732467188, 0.0001820167455405]	[3.782438334607815, 2.522755312733628, 1.6341165203135306, 2.0392118825498526]	[5.85367428785352e-10, 2.3974511508288538e-08, 9.587484568228696e-06, 4.6768976563197966e-05]	0.801816	0.00486614	3	4	0.000119432	5.85367e-10	3.78244	0	NA	76	4	3	7	2	3	2	4	6	7	3	5	5	2	3	4	3	2	2	3	3	3	netMHCIIpan-4.3	DRB1_0404	0.02	SB	IISAPSADA	0	SAPSADAPM
AKRVIISAPSADAPMFV	17	FALSE	sp|P04406|G3P_HUMAN	GAPDH	HUMAN	Glyceraldehyde-3-phosphate dehydrogenase OS=Homo sapiens OX=9606 GN=GAPDH PE=1 SV=3	AKRVIISAPSADAPM[UNIMOD:Oxidation]FV/3	['MSFragger', 'Comet', 'Sage', 'PEAKS']	[0.0001194315060312, 0.0001797591227754, 0.0001325732467188, 0.0001820167455405]	[2.650745065081819, 1.6219683616730511, 1.404163065738717, 2.452255019665105]	[7.527236038212673e-07, 2.2323227516532865e-05, 7.634908105914704e-05, 3.951558657517425e-06]	0.254266	0.584091	1	4	0.000119432	7.52724e-07	2.65075	0	NA	18	0	1	0	0	0	0	0	1	1	2	3	2	1	1	1	1	2	1	1	0	0	netMHCIIpan-4.3	DRB1_0404	0.05	SB	IISAPSADA	NA	NA
AKSIVFHRKKNL	12	FALSE	sp|P62826|RAN_HUMAN	RAN	HUMAN	GTP-binding nuclear protein Ran OS=Homo sapiens OX=9606 GN=RAN PE=1 SV=3	AKSIVFHRKKNL/3	['MSFragger', 'PEAKS']	[0.0078691559944453, 0.0009189065012634]	[0.7553839936616068, 1.1457094136114694]	[0.1033427123925035, 0.008745368304958]	-0.0112999	0.856439	1	2	0.000918907	0.00874537	1.14571	0	NA	1	0	0	0	0	0	0	0	0	0	0	0	0	0	0	0	0	0	0	0	0	1	netMHCpan-4.1	HLA-B*07:02	25.767	NB	AVFHRKKNL	NA	NA
AKSIVFHRKKNLQ	13	FALSE	sp|P62826|RAN_HUMAN	RAN	HUMAN	GTP-binding nuclear protein Ran OS=Homo sapiens OX=9606 GN=RAN PE=1 SV=3	AKSIVFHRKKNLQ/3	['MSFragger', 'Sage', 'PEAKS']	[0.0021371326803205, 0.0072064777327935, 0.0011364927832708]	[1.0085401922259083, 0.6095503642306492, 1.0427366507371425]	[0.0232183565567552, 0.0793041101738946, 0.0153712043382687]	-0.122972	1.31633	1	3	0.00113649	0.0153712	1.04274	0	NA	3	0	0	0	0	0	0	0	0	0	0	0	0	1	0	0	0	1	0	1	0	0	netMHCIIpan-4.3	DRB1_1301	0.03	SB	IVFHRKKNL	NA	NA
AKSIVFHRKKNLQY	14	TRUE	sp|P62826|RAN_HUMAN	RAN	HUMAN	GTP-binding nuclear protein Ran OS=Homo sapiens OX=9606 GN=RAN PE=1 SV=3	AKSIVFHRKKNLQY/3	['MSFragger', 'Comet', 'Sage', 'PEAKS']	[0.0005836575875486, 0.0001797591227754, 0.0003389447520054, 0.0004926715112698]	[1.2432393154175212, 1.1789696381847288, 0.9376370024973434, 1.2961725225758165]	[0.0054208316948086, 0.00064303568606, 0.0050510549786321, 0.0037662595719181]	-0.0247246	2.21574	1	4	0.000179759	0.000643036	1.29617	0	NA	8	0	0	0	0	0	0	0	0	0	0	0	0	1	1	0	0	1	2	1	1	1	netMHCIIpan-4.3	DRB1_1301	0.01	SB	IVFHRKKNL	1	SIVFHRKKN
AKSIVFHRKKNLQYYD	16	TRUE	sp|P62826|RAN_HUMAN	RAN	HUMAN	GTP-binding nuclear protein Ran OS=Homo sapiens OX=9606 GN=RAN PE=1 SV=3	AKSIVFHRKKNLQYYD/3	['MSFragger', 'Comet', 'Sage', 'PEAKS']	[0.0001194315060312, 0.0001797591227754, 0.0003389447520054, 0.0007142857142857]	[2.0174625130553268, 1.4312110972213643, 0.97993991691713, 1.2247189948648536]	[4.1348035921903565e-05, 9.490261965366424e-05, 0.0034691839546705, 0.0056374741072779]	0.284008	3.70401	1	4	0.000119432	4.1348e-05	2.01746	0	NA	11	0	0	0	0	0	0	0	0	0	1	0	1	1	1	1	1	1	1	1	1	1	netMHCIIpan-4.3	DRB1_1301	0.03	SB	IVFHRKKNL	1	SIVFHRKKN
AKTDQAQKAEGAGDAK	16	TRUE	sp|P05204|HMGN2_HUMAN	HMGN2	HUMAN	Non-histone chromosomal protein HMG-17 OS=Homo sapiens OX=9606 GN=HMGN2 PE=1 SV=3	AKTDQAQKAEGAGDAK/2;AKTDQAQKAEGAGDAK/3	['MSFragger', 'Comet', 'Sage', 'PEAKS']	[0.0001194315060312, 0.0001797591227754, 0.0001325732467188, 0.0001820167455405]	[2.828164082898838, 1.378406644644117, 1.2974938786533057, 2.2701829593678853]	[2.4501685144319e-07, 0.0001416623040228, 0.0001998587196622, 1.1747114301619626e-05]	0.583605	0.0680684	2	4	0.000119432	2.45017e-07	2.82816	0	NA	27	0	0	0	0	0	0	0	0	0	0	0	0	0	0	0	4	2	4	6	5	6	netMHCIIpan-4.3	HLA-DQA10301-DQB10603	1.01	WB	DQAQKAEGA	0	AKTDQAQKA
AKTEWLDGKHVVF	13	FALSE	sp|P62937|PPIA_HUMAN	PPIA	HUMAN	Peptidyl-prolyl cis-trans isomerase A OS=Homo sapiens OX=9606 GN=PPIA PE=1 SV=2	AKTEWLDGKHVVF/3	['MSFragger', 'Comet', 'Sage']	[0.0001194315060312, 0.0002161461147735, 0.0014463407578825]	[1.4641437950879137, 0.8626533340223489, 0.8064825530499757]	[0.0013613054972617, 0.0070476399849773, 0.0158881067501053]	0.0956119	2.26007	1	3	0.000119432	0.00136131	1.46414	0	NA	1	0	0	0	0	0	0	0	0	0	1	0	0	0	0	0	0	0	0	0	0	0	netMHCIIpan-4.3	DRB1_1301	59.93	NB	EWLDGKHVV	NA	NA
AKTLATWATKELRK	14	TRUE	sp|Q14974|IMB1_HUMAN	KPNB1	HUMAN	Importin subunit beta-1 OS=Homo sapiens OX=9606 GN=KPNB1 PE=1 SV=2	AKTLATWATKELRK/3	['MSFragger', 'Comet', 'Sage', 'PEAKS']	[0.0001194315060312, 0.0002161461147735, 0.0001325732467188, 0.0001820167455405]	[1.7078474183988512, 1.1115900363354154, 1.311601578739536, 1.9495580830973709]	[0.0002928450975787, 0.0010717368063777, 0.000175978053275, 7.991720763185844e-05]	0.194604	0.352846	1	4	0.000119432	7.99172e-05	1.94956	0	NA	13	0	0	0	0	0	0	0	0	0	1	1	1	1	1	2	1	1	1	1	1	1	netMHCIIpan-4.3	DRB1_1301	2.4	WB	LATWATKEL	1	TLATWATKE
AKVAVLGASGGIGQPLSL	18	FALSE	sp|P40926|MDHM_HUMAN	MDH2	HUMAN	Malate dehydrogenase, mitochondrial OS=Homo sapiens OX=9606 GN=MDH2 PE=1 SV=3	AKVAVLGASGGIGQPLSL/2	['Comet', 'Sage', 'PEAKS']	[0.0013777900248002, 0.0014463407578825, 0.0009189065012634]	[0.6744787253146296, 0.8082167876758052, 1.1513190999826022]	[0.0287336319604466, 0.0156532397584852, 0.0084787439583205]	0.131075	0.389885	1	3	0.000918907	0.00847874	1.15132	0	NA	1	0	0	0	0	1	0	0	0	0	0	0	0	0	0	0	0	0	0	0	0	0	netMHCIIpan-4.3	DRB1_0404	26.56	NB	VAVLGASGG	NA	NA
AKVERADGYEPPVQESV	17	FALSE	sp|P61247|RS3A_HUMAN	RPS3A	HUMAN	Small ribosomal subunit protein eS1 OS=Homo sapiens OX=9606 GN=RPS3A PE=1 SV=2	AKVERADGYEPPVQESV/3	['MSFragger', 'Comet', 'Sage', 'PEAKS']	[0.0001194315060312, 0.0001797591227754, 0.0003389447520054, 0.000259336099585]	[1.7082309983351436, 1.2026789159522808, 1.0294291756189675, 1.6658596392728022]	[0.0002921362553887, 0.0005372186320422, 0.0022301981636352, 0.0004328642039988]	0.362679	0.72856	1	4	0.000119432	0.000292136	1.70823	0	NA	10	0	0	0	0	0	0	0	0	0	0	0	0	0	1	1	1	1	2	1	2	1	netMHCIIpan-4.3	HLA-DQA10301-DQB10302	4.8	WB	DGYEPPVQE	NA	NA
AKVQWKVDN	9	FALSE	sp|P01834|IGKC_HUMAN	IGKC	HUMAN	Immunoglobulin kappa constant OS=Homo sapiens OX=9606 GN=IGKC PE=1 SV=2	AKVQWKVDN/2	['MSFragger', 'Comet', 'Sage', 'PEAKS']	[0.0001194315060312, 0.0001797591227754, 0.0001325732467188, 0.0001820167455405]	[2.30351062892586, 1.9839601682754264, 1.1664911052673734, 2.749342699118553]	[6.770467871715452e-06, 1.4322035026657614e-06, 0.0006510163859571, 6.67834481510973e-07]	0.972793	0.0100999	1	4	0.000119432	6.67834e-07	2.74934	0	NA	17	0	0	0	1	1	0	1	1	1	2	2	2	1	1	1	1	1	1	0	0	0	netMHCpan-4.1	HLA-C*07:02	75	NB	AKVQWKVDN	NA	NA
AKVQWKVDNALQ	12	FALSE	sp|P01834|IGKC_HUMAN	IGKC	HUMAN	Immunoglobulin kappa constant OS=Homo sapiens OX=9606 GN=IGKC PE=1 SV=2	AKVQWKVDNALQ/3	['Sage', 'PEAKS']	[0.0035897435897435, 0.0018726591760299]	[0.6805585173207179, 0.8984674535599831]	[0.045461621909389, 0.0333353849463793]	0.0302058	1.39548	1	2	0.00187266	0.0333354	0.898467	0	NA	1	0	0	0	0	0	0	0	0	0	0	0	0	0	0	0	0	0	0	1	0	0	netMHCpan-4.1	HLA-A*02:01	58.182	NB	AQWKVDNAL	NA	NA
AKVQWKVDNALQS	13	FALSE	sp|P01834|IGKC_HUMAN	IGKC	HUMAN	Immunoglobulin kappa constant OS=Homo sapiens OX=9606 GN=IGKC PE=1 SV=2	AKVQWKVDNALQS/2;AKVQWKVDNALQS/3	['MSFragger', 'Comet', 'Sage', 'PEAKS']	[0.0001194315060312, 0.0001797591227754, 0.0001325732467188, 0.0001820167455405]	[1.9800035890538543, 1.296341201134398, 1.337153901704961, 1.909915035296484]	[5.240244942954861e-05, 0.0002640109738603, 0.0001397506364807, 0.0001012607173836]	0.562615	0.305865	2	4	0.000119432	5.24024e-05	1.98	0	NA	22	0	0	0	0	0	0	0	2	0	3	3	2	1	1	4	2	1	1	2	0	0	netMHCIIpan-4.3	HLA-DPA10103-DPB10402	11.94	NB	WKVDNALQS	NA	NA
AKVQWKVDNALQSG	14	TRUE	sp|P01834|IGKC_HUMAN	IGKC	HUMAN	Immunoglobulin kappa constant OS=Homo sapiens OX=9606 GN=IGKC PE=1 SV=2	AKVQWKVDNALQSG/3;AKVQWKVDNALQSG/2	['MSFragger', 'Comet', 'Sage', 'PEAKS']	[0.0001194315060312, 0.0001797591227754, 0.0001325732467188, 0.0001820167455405]	[2.6295961883974064, 1.889226078016985, 1.191392080292072, 1.8595202926548045]	[8.604779455296515e-07, 2.938740831439889e-06, 0.000520202850359, 0.0001367760744737]	0.64927	0.0273125	2	4	0.000119432	8.60478e-07	2.6296	7	['AKRVIISAPSADAPM(7)']	35	0	0	0	0	0	0	4	2	3	3	3	4	3	0	3	0	1	3	5	0	1	netMHCIIpan-4.3	HLA-DPA10103-DPB10402	4.26	WB	WKVDNALQS	1	KVQWKVDNA
AKVQWKVDNALQSGN	15	TRUE	sp|P01834|IGKC_HUMAN	IGKC	HUMAN	Immunoglobulin kappa constant OS=Homo sapiens OX=9606 GN=IGKC PE=1 SV=2	AKVQWKVDNALQSGN/2;AKVQWKVDNALQSGN/3	['MSFragger', 'Comet', 'Sage', 'PEAKS']	[0.0001194315060312, 0.0001797591227754, 0.0001325732467188, 0.0001820167455405]	[3.2445029488550445, 2.007176500169653, 1.365630635473916, 2.1264978077758614]	[1.7593372700970748e-08, 1.2007899981863493e-06, 0.0001080893755223, 2.774989668928225e-05]	0.846899	0.0258151	2	4	0.000119432	1.75934e-08	3.2445	0	NA	39	0	0	1	0	0	1	2	3	3	0	4	4	4	2	4	3	2	2	2	2	0	netMHCIIpan-4.3	HLA-DPA10103-DPB10402	2.87	WB	WKVDNALQS	1	KVQWKVDNA
AKVQWKVDNALQSGNS	16	TRUE	sp|P01834|IGKC_HUMAN	IGKC	HUMAN	Immunoglobulin kappa constant OS=Homo sapiens OX=9606 GN=IGKC PE=1 SV=2	AKVQWKVDNALQSGNS/3;AKVQWKVDNALQSGNS/2	['MSFragger', 'Comet', 'Sage', 'PEAKS']	[0.0001194315060312, 0.0001797591227754, 0.0001325732467188, 0.0001820167455405]	[2.1301544061032405, 1.343989585553173, 1.200958320893847, 2.0861110921650874]	[2.0271133109940943e-05, 0.0001839268817913, 0.0004772388229597, 3.533183294909705e-05]	0.802571	0.395876	2	4	0.000119432	2.02711e-05	2.13015	0	NA	14	0	0	0	0	0	0	0	0	0	0	2	2	2	1	1	1	1	1	1	1	1	netMHCIIpan-4.3	HLA-DPA10103-DPB10402	2.79	WB	WKVDNALQS	1	KVQWKVDNA
AKVSSLIERISD	12	FALSE	sp|Q14554|PDIA5_HUMAN	PDIA5	HUMAN	Protein disulfide-isomerase A5 OS=Homo sapiens OX=9606 GN=PDIA5 PE=1 SV=1	AKVSSLIERISD/2	['MSFragger', 'Comet', 'Sage', 'PEAKS']	[0.0001194315060312, 0.0001797591227754, 0.0001325732467188, 0.0001820167455405]	[2.1436681205648056, 1.4900846026487204, 1.1333045262651311, 2.396132396481323]	[1.861028061387204e-05, 6.071559368986459e-05, 0.0008776932386541, 5.528691996133633e-06]	0.867825	1.56103	1	4	0.000119432	5.52869e-06	2.39613	0	NA	7	0	0	0	0	0	0	0	0	0	0	0	0	3	0	1	2	1	0	0	0	0	netMHCpan-4.1	HLA-A*02:01	90	NB	AVSSLIERI	NA	NA
AKYAISMARKIGAR	14	TRUE	sp|P13796|PLSL_HUMAN	LCP1	HUMAN	Plastin-2 OS=Homo sapiens OX=9606 GN=LCP1 PE=1 SV=6	AKYAISMARKIGAR/3	['MSFragger', 'Comet', 'Sage', 'PEAKS']	[0.0059784774810681, 0.0004188920305791, 0.000810783419479, 0.000259336099585]	[0.8158219982675516, 0.781396418655548, 0.861472623270768, 1.5749198955397752]	[0.0732448058550249, 0.0129803212544756, 0.0098692193369294, 0.000742064733304]	-0.0161748	0.188112	1	4	0.000259336	0.000742065	1.57492	0	NA	14	0	0	0	0	0	0	0	0	0	1	1	0	3	1	1	1	2	1	1	1	1	netMHCIIpan-4.3	DRB5_0105	0.7	SB	YAISMARKI	1	AISMARKIG
AKYAISMARKIGARV	15	TRUE	sp|P13796|PLSL_HUMAN	LCP1	HUMAN	Plastin-2 OS=Homo sapiens OX=9606 GN=LCP1 PE=1 SV=6	AKYAISMARKIGARV/3	['MSFragger', 'Comet', 'Sage', 'PEAKS']	[0.0001194315060312, 0.0002161461147735, 0.0001325732467188, 0.0001820167455405]	[1.780384343932889, 0.96452422078486, 1.2102824565202548, 1.996862462662336]	[0.0001851619219266, 0.003264511488379, 0.0004387741247386, 6.024163747888788e-05]	-0.0390797	2.18659	1	4	0.000119432	6.02416e-05	1.99686	0	NA	9	0	0	0	0	0	0	0	0	0	0	0	0	1	1	1	1	1	2	1	1	0	netMHCIIpan-4.3	DRB1_1301	0.83	SB	ISMARKIGA	1	AISMARKIG
AKYAISMARKIGARVY	16	TRUE	sp|P13796|PLSL_HUMAN	LCP1	HUMAN	Plastin-2 OS=Homo sapiens OX=9606 GN=LCP1 PE=1 SV=6	AKYAISM[UNIMOD:Oxidation]ARKIGARVY/3;AKYAISMARKIGARVY/3	['MSFragger', 'Comet', 'Sage', 'PEAKS']	[0.0001194315060312, 0.0002161461147735, 0.0001325732467188, 0.000259336099585]	[1.6280345995191168, 1.083350268244933, 1.2987173075770917, 1.7782040994201826]	[0.0004847758512291, 0.0013275174531208, 0.0001976654023053, 0.0002220030626916]	0.141584	0.000402968	2	4	0.000119432	0.000197665	1.7782	0	NA	33	0	0	0	0	0	0	1	1	0	2	3	3	2	2	3	3	3	1	4	2	3	netMHCIIpan-4.3	DRB1_1301	0.78	SB	ISMARKIGA	1	AISMARKIG
AKYFIRDEFLRIS	13	FALSE	sp|Q5JWF2|GNAS1_HUMAN	GNAS	HUMAN	Guanine nucleotide-binding protein G(s) subunit alpha isoforms XLas OS=Homo sapiens OX=9606 GN=GNAS PE=1 SV=2	AKYFIRDEFLRIS/3	['MSFragger', 'Comet', 'Sage']	[0.0006710122699386, 0.0002161461147735, 0.0022665457842248]	[1.141929041040096, 0.9247491493208378, 0.7430862587360991]	[0.010195434267203, 0.0044100021882364, 0.0271975933642681]	-0.155847	0.121336	1	3	0.000216146	0.00441	1.14193	0	NA	1	0	0	0	0	0	0	0	1	0	0	0	0	0	0	0	0	0	0	0	0	0	netMHCIIpan-4.3	HLA-DPA10103-DPB10402	0.12	SB	FIRDEFLRI	NA	NA
AKYFIRDEFLRISTA	15	TRUE	sp|Q5JWF2|GNAS1_HUMAN	GNAS	HUMAN	Guanine nucleotide-binding protein G(s) subunit alpha isoforms XLas OS=Homo sapiens OX=9606 GN=GNAS PE=1 SV=2	AKYFIRDEFLRISTA/3	['Sage']	[0.0032436223371613]	[0.7096753403377737]	[0.0358741452233418]	-0.0647669	0.0588623	1	1	0.00324362	0.0358741	0.709675	0	NA	1	0	0	0	0	0	0	1	0	0	0	0	0	0	0	0	0	0	0	0	0	0	netMHCIIpan-4.3	HLA-DPA10103-DPB10402	0.11	SB	FIRDEFLRI	NA	NA
AKYRGSIHDFPGFDPN	16	TRUE	sp|P08133|ANXA6_HUMAN	ANXA6	HUMAN	Annexin A6 OS=Homo sapiens OX=9606 GN=ANXA6 PE=1 SV=3	AKYRGSIHDFPGFDPN/3	['MSFragger', 'Sage']	[0.003656914893617, 0.0024993305364634]	[0.8966504731279307, 0.729390880889187]	[0.0455836300739435, 0.0304850924559062]	0.0866487	0.0125017	1	2	0.00249933	0.0304851	0.89665	0	NA	2	0	0	0	0	0	0	0	0	0	0	0	0	0	0	0	0	1	0	0	1	0	netMHCIIpan-4.3	HLA-DQA10103-DQB10603	4.18	WB	RGSIHDFPG	0	SIHDFPGFD
ALADGVQKV	9	FALSE	sp|O14791|APOL1_HUMAN	APOL1	HUMAN	Apolipoprotein L1 OS=Homo sapiens OX=9606 GN=APOL1 PE=1 SV=5	ALADGVQKV/2	['MSFragger', 'Comet', 'Sage', 'PEAKS']	[0.0001194315060312, 0.0002161461147735, 0.0006460643910843, 0.0004926715112698]	[1.4938514039126105, 0.9806859608080348, 0.9016904654109016, 1.3610484126314557]	[0.0011293957138331, 0.0028887620218099, 0.00693762294069, 0.0025975305747592]	0.984312	0.666995	1	4	0.000119432	0.0011294	1.49385	0	NA	6	0	0	0	0	0	0	0	0	0	0	1	0	1	0	2	1	0	1	0	0	0	netMHCpan-4.1	HLA-A*02:01	0.004	SB	ALADGVQKV	NA	NA
ALATISTLEAVRGRP	15	TRUE	sp|O75629|CREG1_HUMAN	CREG1	HUMAN	Protein CREG1 OS=Homo sapiens OX=9606 GN=CREG1 PE=1 SV=1	ALATISTLEAVRGRP/3	['MSFragger', 'Comet', 'Sage', 'PEAKS']	[0.003431536658855, 0.0039452698732477, 0.0059767479941051, 0.0009189065012634]	[0.907069573288898, 0.5597040763947877, 0.6265021878383146, 1.1006560189112489]	[0.0428412798193655, 0.0658985816562083, 0.0696536950823969, 0.0112039979478931]	0.0949086	0.947619	1	4	0.000918907	0.011204	1.10066	0	NA	3	0	0	0	0	0	0	0	0	0	0	0	1	1	0	0	0	0	0	1	0	0	netMHCIIpan-4.3	HLA-DQA10301-DQB10603	0.17	SB	ISTLEAVRG	0	TISTLEAVR
ALCTRLAIMVQGQFKCLGSPQHL	23	FALSE	Q99758|ABCA3_HUMAN	ABCA3	HUMAN	Phospholipid-transporting ATPase ABCA3 OS=Homo sapiens OX=9606 GN=ABCA3 PE=1 SV=2	ALCTRLAIM[UNIMOD:Oxidation]VQGQFKCLGSPQHL/3	['PEAKS']	[0.0088404605263157]	[0.4900331790618505]	[0.2281371434542227]	-0.0701452	1.74451	1	1	0.00884046	0.228137	0.490033	0	NA	1	0	0	0	0	0	0	0	0	0	0	0	0	0	0	0	0	0	0	0	1	0	NA	NA	NA	NA	NA	NA	NA
ALDPEISSGEGLR	13	FALSE	sp|Q08554|DSC1_HUMAN	DSC1	HUMAN	Desmocollin-1 OS=Homo sapiens OX=9606 GN=DSC1 PE=1 SV=2	ALDPEISSGEGLR/2	['MSFragger', 'Comet', 'Sage', 'PEAKS']	[0.0001194315060312, 0.0002161461147735, 0.0001325732467188, 0.0009189065012634]	[1.9463150244079883, 0.982838941676747, 1.1220100747435868, 1.1151439845145412]	[6.484653983970956e-05, 0.0028420777459049, 0.0009715668643103, 0.0103477521176783]	0.572453	0.674887	1	4	0.000119432	6.48465e-05	1.94632	0	NA	3	0	0	1	0	0	0	0	0	0	0	1	1	0	0	0	0	0	0	0	0	0	netMHCIIpan-4.3	HLA-DQA10301-DQB10302	49.25	NB	PEISSGEGL	NA	NA
ALDSKANNLSSLSKK	15	TRUE	sp|O75396|SC22B_HUMAN	SEC22B	HUMAN	Vesicle-trafficking protein SEC22b OS=Homo sapiens OX=9606 GN=SEC22B PE=1 SV=5	ALDSKANNLSSLSKK/3	['MSFragger', 'Comet', 'Sage', 'PEAKS']	[0.0001194315060312, 0.0001797591227754, 0.0001325732467188, 0.0001820167455405]	[2.8790286858577416, 1.183210843919264, 1.4198476897279075, 2.00301877491649]	[1.7760323962648785e-07, 0.0006226840501268, 6.627434657822304e-05, 5.806543749482107e-05]	0.465108	0.393754	1	4	0.000119432	1.77603e-07	2.87903	0	NA	1	0	0	0	0	0	0	0	0	0	0	0	0	0	0	0	0	0	0	0	0	1	netMHCIIpan-4.3	DRB5_0105	32.33	NB	ANNLSSLSK	0	KANNLSSLS
ALEEANNDLENKIQ	14	TRUE	sp|P35527|K1C9_HUMAN	KRT9	HUMAN	Keratin, type I cytoskeletal 9 OS=Homo sapiens OX=9606 GN=KRT9 PE=1 SV=3	ALEEANNDLENKIQ/2	['MSFragger', 'Comet', 'Sage', 'PEAKS']	[0.0001194315060312, 0.0001797591227754, 0.0002635046113306, 0.0036112586298459]	[3.056984415517419, 1.9390038897996764, 1.0326558218691222, 0.6969288705176144]	[5.761511248647793e-08, 2.014402159563761e-06, 0.0021667166524694, 0.0929694985738441]	0.548918	0.591342	1	4	0.000119432	5.76151e-08	3.05698	0	NA	4	0	1	0	1	0	0	0	0	2	0	0	0	0	0	0	0	0	0	0	0	0	netMHCIIpan-4.3	HLA-DQA10103-DQB10603	24.29	NB	EEANNDLEN	NA	NA
ALEEQLQQIR	10	FALSE	sp|P13645|K1C10_HUMAN	KRT10	HUMAN	Keratin, type I cytoskeletal 10 OS=Homo sapiens OX=9606 GN=KRT10 PE=1 SV=6	ALEEQLQQIR/2	['MSFragger', 'Comet', 'Sage', 'PEAKS']	[0.0001194315060312, 0.0001797591227754, 0.0001325732467188, 0.0001820167455405]	[2.025315769859142, 1.3279939153990776, 1.3351474543769668, 2.152752932295892]	[3.934432068097546e-05, 0.000207655545793, 0.0001423031920125, 2.3716694291080893e-05]	0.798722	0.0333264	1	4	0.000119432	2.37167e-05	2.15275	0	NA	24	2	2	2	2	4	2	2	2	2	1	1	1	0	0	1	0	0	0	0	0	0	netMHCpan-4.1	HLA-A*02:01	7.468	NB	ALEEQLQQI	NA	NA
ALEEQLQQIRAE	12	FALSE	sp|P13645|K1C10_HUMAN	KRT10	HUMAN	Keratin, type I cytoskeletal 10 OS=Homo sapiens OX=9606 GN=KRT10 PE=1 SV=6	ALEEQLQQIRAE/2	['MSFragger', 'Comet', 'Sage', 'PEAKS']	[0.0001194315060312, 0.0001797591227754, 0.0001325732467188, 0.0001820167455405]	[2.5505022935859696, 1.746010793183871, 1.3997181091126, 2.45069457597791]	[1.4191925872964925e-06, 8.710574347908663e-06, 7.947319017462808e-05, 3.988630538087149e-06]	0.82757	0.108884	1	4	0.000119432	1.41919e-06	2.5505	0	NA	29	2	2	3	2	2	3	1	2	3	2	1	2	1	0	1	1	0	1	0	0	0	netMHCpan-4.1	HLA-A*02:01	36.333	NB	ALEEQLQQE	NA	NA
ALETIEVSKIDGSHRT	16	TRUE	sp|P98164|LRP2_HUMAN	LRP2	HUMAN	Low-density lipoprotein receptor-related protein 2 OS=Homo sapiens OX=9606 GN=LRP2 PE=1 SV=3	ALETIEVSKIDGSHRT/3	['MSFragger', 'Comet']	[0.0090062585864753, 0.0013777900248002]	[0.7306815238076945, 0.6772829963533042]	[0.1185565065427252, 0.0281466920609727]	0.0488835	1.96273	1	2	0.00137779	0.0281467	0.730682	0	NA	1	0	0	0	0	0	0	0	0	0	0	0	0	0	0	0	0	1	0	0	0	0	netMHCIIpan-4.3	DRB4_0104	0.01	SB	IEVSKIDGS	0	VSKIDGSHR
ALETLEGHQRAIMAH	15	TRUE	sp|O75955|FLOT1_HUMAN	FLOT1	HUMAN	Flotillin-1 OS=Homo sapiens OX=9606 GN=FLOT1 PE=1 SV=3	ALETLEGHQRAIM[UNIMOD:Oxidation]AH/3;ALETLEGHQRAIMAH/3	['MSFragger', 'Comet', 'Sage', 'PEAKS']	[0.0001194315060312, 0.0001797591227754, 0.0001325732467188, 0.000259336099585]	[1.929715552940479, 1.2628372473310188, 1.501643648723502, 1.7433386816293]	[7.202446565367396e-05, 0.0003404038247029, 3.168292033722652e-05, 0.0002731690718888]	0.0125134	0.0353476	2	4	0.000119432	3.16829e-05	1.92972	0	NA	9	0	0	0	0	0	0	0	0	0	0	0	0	0	1	1	1	1	2	1	1	1	netMHCIIpan-4.3	DRB1_1301	2.14	WB	LEGHQRAIM	1	TLEGHQRAI
ALETLEGHQRAIMAHM	16	TRUE	sp|O75955|FLOT1_HUMAN	FLOT1	HUMAN	Flotillin-1 OS=Homo sapiens OX=9606 GN=FLOT1 PE=1 SV=3	ALETLEGHQRAIM[UNIMOD:Oxidation]AHM[UNIMOD:Oxidation]/3;ALETLEGHQRAIMAHM/3	['MSFragger', 'Comet', 'Sage', 'PEAKS']	[0.0001194315060312, 0.0001797591227754, 0.0001325732467188, 0.0001820167455405]	[2.0063103666368503, 1.5131007155251526, 1.238896216636926, 2.0807302620338755]	[4.437000058452341e-05, 5.098765712578454e-05, 0.0003390152562663, 3.648726712590124e-05]	0.0691111	0.0147012	2	4	0.000119432	3.64873e-05	2.08073	0	NA	13	0	0	0	0	0	0	0	0	0	2	0	0	1	0	0	0	2	1	2	3	2	netMHCIIpan-4.3	DRB1_1301	2.69	WB	LEGHQRAIM	1	TLEGHQRAI
ALETLEGHQRAIMAHMT	17	FALSE	sp|O75955|FLOT1_HUMAN	FLOT1	HUMAN	Flotillin-1 OS=Homo sapiens OX=9606 GN=FLOT1 PE=1 SV=3	ALETLEGHQRAIM[UNIMOD:Oxidation]AHM[UNIMOD:Oxidation]T/3	['MSFragger', 'Comet']	[0.0001194315060312, 0.0002161461147735]	[1.4628814168929387, 1.0645824695967423]	[0.001372144499, 0.0015303911538531]	0.202609	0.814862	1	2	0.000119432	0.00137214	1.46288	0	NA	2	0	0	0	0	0	0	0	0	1	0	0	0	0	0	0	0	0	0	1	0	0	netMHCIIpan-4.3	DRB1_1301	3.54	WB	LEGHQRAIM	NA	NA
ALHILARDPMNRME	14	TRUE	sp|P14923|PLAK_HUMAN	JUP	HUMAN	Junction plakoglobin OS=Homo sapiens OX=9606 GN=JUP PE=1 SV=3	ALHILARDPMNRME/3	['MSFragger', 'Comet', 'Sage', 'PEAKS']	[0.0005836575875486, 0.0002161461147735, 0.0001325732467188, 0.000259336099585]	[1.2953090904020756, 0.8277701521949169, 1.1026837167633483, 1.446599125565782]	[0.0039166191644683, 0.0091648318751071, 0.001155963543668, 0.0015799310410391]	0.64534	0.178118	1	4	0.000132573	0.00115596	1.4466	0	NA	5	0	0	0	0	0	0	0	0	0	0	0	0	0	0	0	0	1	2	1	0	1	netMHCIIpan-4.3	DRB1_1301	2.75	WB	ILARDPMNR	1	ALHILARDP
ALITQQDLAPQQ	12	FALSE	sp|O14763|TR10B_HUMAN	TNFRSF10B	HUMAN	Tumor necrosis factor receptor superfamily member 10B OS=Homo sapiens OX=9606 GN=TNFRSF10B PE=1 SV=2	ALITQQDLAPQQ/2	['MSFragger', 'Comet', 'Sage', 'PEAKS']	[0.0001194315060312, 0.0001797591227754, 0.0001325732467188, 0.0001820167455405]	[2.092908594263753, 1.601827661288724, 1.3769716706754591, 2.5610785239876463]	[2.565659542788704e-05, 2.600870857209103e-05, 9.757693042042329e-05, 2.0603883034152327e-06]	0.982407	0.137956	1	4	0.000119432	2.06039e-06	2.56108	0	NA	14	0	1	0	1	0	0	2	2	3	1	1	3	0	0	0	0	0	0	0	0	0	netMHCpan-4.1	HLA-A*02:01	22.692	NB	ALIDLAPQQ	NA	NA
ALITQQDLAPQQRAAPQQ	18	FALSE	sp|O14763|TR10B_HUMAN	TNFRSF10B	HUMAN	Tumor necrosis factor receptor superfamily member 10B OS=Homo sapiens OX=9606 GN=TNFRSF10B PE=1 SV=2	ALITQQDLAPQQRAAPQQ/2	['MSFragger', 'Comet', 'Sage', 'PEAKS']	[0.0001194315060312, 0.0001797591227754, 0.0001325732467188, 0.0001820167455405]	[1.445803340230576, 1.5062700249782122, 1.2594598187767652, 1.9376650004182805]	[0.0015274776034231, 5.369963887394625e-05, 0.0002816396018282, 8.580010784720877e-05]	0.883117	0.101172	1	4	0.000119432	5.36996e-05	1.93767	0	NA	4	0	0	0	0	0	0	0	0	0	0	0	0	3	0	1	0	0	0	0	0	0	netMHCIIpan-4.3	DRB4_0104	0.94	SB	ITQQDLAPQ	NA	NA
ALITQQDLAPQQRAAPQQK	19	FALSE	sp|O14763|TR10B_HUMAN	TNFRSF10B	HUMAN	Tumor necrosis factor receptor superfamily member 10B OS=Homo sapiens OX=9606 GN=TNFRSF10B PE=1 SV=2	ALITQQDLAPQQRAAPQQK/3	['MSFragger', 'Comet']	[0.0001194315060312, 0.0057803468208092]	[1.8233481105970493, 0.5047626900940978]	[0.0001411214022982, 0.0966159767980253]	0.874465	0.72578	1	2	0.000119432	0.000141121	1.82335	0	NA	2	0	0	0	0	0	0	0	0	0	0	0	0	0	0	0	0	0	0	2	0	0	NA	NA	NA	NA	NA	NA	NA
ALIVTWQKKKAVSPE	15	TRUE	P41217|OX2G_HUMAN	CD200	HUMAN	OX-2 membrane glycoprotein OS=Homo sapiens OX=9606 GN=CD200 PE=1 SV=4	ALIVTWQKKKAVSPE/3	['PEAKS']	[0.0007142857142857]	[1.1794882715400978]	[0.0072545144326276]	-0.0400246	5.91295	1	1	0.000714286	0.00725451	1.17949	0	NA	1	0	0	0	0	0	0	0	0	0	0	0	0	0	0	0	1	0	0	0	0	0	netMHCIIpan-4.3	DRB1_1301	0.03	SB	IVTWQKKKA	1	LIVTWQKKK
ALKAKKAVLKGVH	13	FALSE	sp|P62750|RL23A_HUMAN	RPL23A	HUMAN	Large ribosomal subunit protein uL23 OS=Homo sapiens OX=9606 GN=RPL23A PE=1 SV=1	ALKAKKAVLKGVH/3	['Sage']	[0.0014463407578825]	[0.8063703502983887]	[0.0159034182560902]	-0.166978	1.63674	1	1	0.00144634	0.0159034	0.80637	0	NA	1	0	0	0	0	0	0	0	0	0	0	0	1	0	0	0	0	0	0	0	0	0	netMHCIIpan-4.3	DRB5_0105	4.24	WB	LKAKKAVLK	NA	NA
ALKAKKAVLKGVHSHKKK	18	FALSE	P62750|RL23A_HUMAN	RPL23A	HUMAN	Large ribosomal subunit protein uL23 OS=Homo sapiens OX=9606 GN=RPL23A PE=1 SV=1	ALKAKKAVLKGVHSHKKK/3	['PEAKS']	[0.0009189065012634]	[1.074089715708397]	[0.0129572072720515]	0.0648086	1.20084	1	1	0.000918907	0.0129572	1.07409	0	NA	1	0	0	0	0	0	0	0	0	0	0	0	0	0	0	0	0	0	0	0	1	0	netMHCIIpan-4.3	DRB5_0105	2.19	WB	LKGVHSHKK	NA	NA
ALKEASMVITESPA	14	TRUE	sp|P27105|STOM_HUMAN	STOM	HUMAN	Stomatin OS=Homo sapiens OX=9606 GN=STOM PE=1 SV=3	ALKEASMVITESPA/2	['Comet', 'PEAKS']	[0.0014521691777092, 0.0006084205402774]	[0.6545257200928648, 1.267031127488386]	[0.033264842596049, 0.0044430754357911]	0.401899	0.0326879	1	2	0.000608421	0.00444308	1.26703	0	NA	1	0	0	0	0	0	0	0	0	0	1	0	0	0	0	0	0	0	0	0	0	0	netMHCIIpan-4.3	HLA-DQA10103-DQB10603	2.48	WB	EASMVITES	0	SMVITESPA
ALKLFIHNKEVYH	13	FALSE	sp|O00469|PLOD2_HUMAN	PLOD2	HUMAN	Procollagen-lysine,2-oxoglutarate 5-dioxygenase 2 OS=Homo sapiens OX=9606 GN=PLOD2 PE=1 SV=2	ALKLFIHNKEVYH/3	['MSFragger', 'Comet', 'Sage', 'PEAKS']	[0.0001194315060312, 0.0001797591227754, 0.0001325732467188, 0.0001820167455405]	[2.757230343461462, 1.3941747346248183, 1.354641415475335, 1.9308431860864723]	[3.837768724409474e-07, 0.0001256907925288, 0.000119354651548, 8.936743348122116e-05]	0.256225	0.0189858	1	4	0.000119432	3.83777e-07	2.75723	0	NA	10	0	0	0	0	0	0	0	0	0	1	1	1	1	0	0	0	1	2	1	1	1	netMHCIIpan-4.3	DRB1_1301	0.5	SB	LFIHNKEVY	NA	NA
ALKLFIHNKEVYHE	14	TRUE	sp|O00469|PLOD2_HUMAN	PLOD2	HUMAN	Procollagen-lysine,2-oxoglutarate 5-dioxygenase 2 OS=Homo sapiens OX=9606 GN=PLOD2 PE=1 SV=2	ALKLFIHNKEVYHE/3	['MSFragger', 'Comet', 'Sage', 'PEAKS']	[0.0001194315060312, 0.0001797591227754, 0.0001325732467188, 0.0001820167455405]	[2.8020570274896928, 1.6123448338377018, 1.4421757099567714, 2.3452771313023084]	[2.890162736095837e-07, 2.401406362890904e-05, 5.4181874387034256e-05, 7.495227405972713e-06]	0.370706	0.0127412	1	4	0.000119432	2.89016e-07	2.80206	0	NA	12	0	0	0	0	0	0	0	1	0	1	2	2	1	2	2	0	1	0	0	0	0	netMHCIIpan-4.3	DRB1_1301	0.25	SB	LFIHNKEVY	1	KLFIHNKEV
ALKLFIHNKEVYHEK	15	TRUE	sp|O00469|PLOD2_HUMAN	PLOD2	HUMAN	Procollagen-lysine,2-oxoglutarate 5-dioxygenase 2 OS=Homo sapiens OX=9606 GN=PLOD2 PE=1 SV=2	ALKLFIHNKEVYHEK/3	['MSFragger', 'Comet', 'Sage', 'PEAKS']	[0.0001194315060312, 0.0001797591227754, 0.0001325732467188, 0.0001820167455405]	[2.6531705852452383, 1.7110591026296469, 1.5452427494754577, 2.113033450162131]	[7.412619102046112e-07, 1.1355601233841153e-05, 2.1378460299198057e-05, 3.0077191297475423e-05]	0.190981	0.0154576	1	4	0.000119432	7.41262e-07	2.65317	0	NA	15	0	0	0	0	0	0	1	2	0	0	1	1	1	2	1	1	1	1	1	1	1	netMHCIIpan-4.3	DRB1_1301	0.1	SB	LFIHNKEVY	1	KLFIHNKEV
ALKLFIHNKEVYHEKD	16	TRUE	sp|O00469|PLOD2_HUMAN	PLOD2	HUMAN	Procollagen-lysine,2-oxoglutarate 5-dioxygenase 2 OS=Homo sapiens OX=9606 GN=PLOD2 PE=1 SV=2	ALKLFIHNKEVYHEKD/3	['MSFragger', 'Comet', 'Sage', 'PEAKS']	[0.0001194315060312, 0.0001797591227754, 0.0001325732467188, 0.0001820167455405]	[4.2255337708585685, 1.4377275551164532, 1.346927543680332, 2.2021861754392087]	[3.5487108712449436e-11, 9.032497876155692e-05, 0.0001279563946423, 1.7644881381359148e-05]	0.419891	0.565502	1	4	0.000119432	3.54871e-11	4.22553	0	NA	14	0	0	0	0	0	0	0	0	0	2	1	1	1	1	2	1	1	2	1	1	0	netMHCIIpan-4.3	DRB1_1301	0.18	SB	LFIHNKEVY	1	KLFIHNKEV
ALKQISSNKCFG	12	FALSE	sp|P10768|ESTD_HUMAN	ESD	HUMAN	S-formylglutathione hydrolase OS=Homo sapiens OX=9606 GN=ESD PE=1 SV=2	[UNIMOD:Acetylation]-ALKQISSNKCFG/2	['MSFragger', 'PEAKS']	[0.0005836575875486, 0.0009189065012634]	[1.2086433769194165, 1.1177020013645491]	[0.0067270623234143, 0.0102033547076318]	0.913345	14.9079	1	2	0.000583658	0.00672706	1.20864	0	NA	12	0	0	0	0	0	0	0	0	0	2	2	0	2	0	1	1	1	2	1	0	0	netMHCpan-4.1	HLA-A*02:01	75	NB	ALKQISSFG	NA	NA
ALKQISSNKCFGG	13	FALSE	sp|P10768|ESTD_HUMAN	ESD	HUMAN	S-formylglutathione hydrolase OS=Homo sapiens OX=9606 GN=ESD PE=1 SV=2	[UNIMOD:Acetylation]-ALKQISSNKCFGG/2	['MSFragger', 'PEAKS']	[0.0005836575875486, 0.0001820167455405]	[1.1993585190758405, 1.9338978950771832]	[0.0071282545960075, 8.775210609626682e-05]	0.883055	16.1748	1	2	0.000182017	8.77521e-05	1.9339	0	NA	9	0	0	0	0	0	0	0	0	0	0	0	1	2	0	0	1	0	1	2	1	1	netMHCIIpan-4.3	DRB1_0404	10.5	NB	LKQISSNKC	NA	NA
ALKRQGRTLYGFGG	14	TRUE	sp|P62805|H4_HUMAN	H4C16	HUMAN	Histone H4 OS=Homo sapiens OX=9606 GN=H4C16 PE=1 SV=2	ALKRQGRTLYGFGG/3	['MSFragger', 'Comet', 'Sage']	[0.0026879389577733, 0.0002161461147735, 0.0047591216498288]	[0.9618629760761052, 0.9246379424492096, 0.6562793965816559]	[0.0308281384422896, 0.004413710441146, 0.0551895360789847]	0.455962	0.000815794	1	3	0.000216146	0.00441371	0.961863	0	NA	12	0	0	0	0	0	0	1	1	2	3	0	1	0	0	1	0	0	1	1	0	1	netMHCIIpan-4.3	DRB1_1301	15.06	NB	LKRQGRTLY	1	ALKRQGRTL
ALLDYREDGVTPYM	14	TRUE	sp|P13693|TCTP_HUMAN	TPT1	HUMAN	Translationally-controlled tumor protein OS=Homo sapiens OX=9606 GN=TPT1 PE=1 SV=1	ALLDYREDGVTPYM[UNIMOD:Oxidation]/2	['MSFragger', 'Comet', 'Sage', 'PEAKS']	[0.000341841385597, 0.0002161461147735, 0.0001325732467188, 0.0006084205402774]	[1.4081303087892718, 1.0405437917416254, 1.0654427809687863, 1.2568190180591925]	[0.0019345583333423, 0.0018360811319748, 0.0016150789475125, 0.0047068199084089]	0.851043	0.0678964	1	4	0.000132573	0.00161508	1.40813	0	NA	11	0	0	0	0	0	0	1	2	1	0	3	1	3	0	0	0	0	0	0	0	0	netMHCIIpan-4.3	HLA-DQA10301-DQB10302	36.89	NB	YREDGVTPY	NA	NA
ALLECRINSGEEVLRK	16	TRUE	sp|O43422|P52K_HUMAN	THAP12	HUMAN	52 kDa repressor of the inhibitor of the protein kinase OS=Homo sapiens OX=9606 GN=THAP12 PE=1 SV=2	ALLEC[UNIMOD:Cysteinylation]RINSGEEVLRK/3	['Comet']	[0.0064418641641482]	[0.4926668625297586]	[0.1049111891915642]	0.141114	0.641559	1	1	0.00644186	0.104911	0.492667	0	NA	1	0	0	0	0	0	0	0	0	0	0	0	0	1	0	0	0	0	0	0	0	0	netMHCIIpan-4.3	DRB1_1301	40.47	NB	INSGEEVLR	0	ECRINSGEE
ALLHFRTHCFNWH	13	FALSE	sp|Q99538|LGMN_HUMAN	LGMN	HUMAN	Legumain OS=Homo sapiens OX=9606 GN=LGMN PE=1 SV=1	ALLHFRTHC[UNIMOD:Cysteinylation]FNWH/3	['MSFragger', 'Comet', 'Sage', 'PEAKS']	[0.0001194315060312, 0.0003177292946409, 0.0001325732467188, 0.0001820167455405]	[1.888695106163611, 0.7990351422166458, 1.2212982326055932, 1.8765239089681705]	[9.335617845769952e-05, 0.0113727848893248, 0.0003973005229465, 0.0001235865765322]	0.171085	3.39812	1	4	0.000119432	9.33562e-05	1.8887	0	NA	5	0	0	0	0	0	0	0	0	0	0	0	0	1	0	0	0	0	0	2	1	1	netMHCIIpan-4.3	HLA-DPA10103-DPB10201	14.35	NB	FCHTRFHLL	NA	NA
ALLVFAEHRYYGKS	14	TRUE	sp|Q9UHL4|DPP2_HUMAN	DPP7	HUMAN	Dipeptidyl peptidase 2 OS=Homo sapiens OX=9606 GN=DPP7 PE=1 SV=3	ALLVFAEHRYYGKS/3	['MSFragger', 'Comet', 'Sage', 'PEAKS']	[0.0001194315060312, 0.0002161461147735, 0.0001325732467188, 0.0001820167455405]	[1.573955336777543, 1.0508520171934783, 1.1977624284593196, 2.05371633622352]	[0.0006818960642379, 0.0016981641420988, 0.0004911830262972, 4.288402516759812e-05]	0.011108	0.00137778	1	4	0.000119432	4.2884e-05	2.05372	0	NA	5	0	0	0	0	0	0	0	0	0	0	0	0	0	0	0	0	1	1	1	1	1	netMHCIIpan-4.3	DRB1_1301	2.39	WB	LVFAEHRYY	1	LVFAEHRYY
ALLVRLQEVTHSVR	14	TRUE	sp|P26010|ITB7_HUMAN	ITGB7	HUMAN	Integrin beta-7 OS=Homo sapiens OX=9606 GN=ITGB7 PE=1 SV=1	ALLVRLQEVTHSVR/3	['MSFragger', 'Comet', 'Sage', 'PEAKS']	[0.0001194315060312, 0.0002161461147735, 0.0001325732467188, 0.0001820167455405]	[1.590692455146834, 1.111508467249443, 1.186649408775882, 2.056607210178856]	[0.0006135854028039, 0.0010723996444208, 0.000542913606479, 4.214913089282886e-05]	0.345872	2.31082	1	4	0.000119432	4.21491e-05	2.05661	0	NA	13	0	0	0	0	0	0	0	0	0	2	1	0	2	1	0	0	1	2	2	0	2	netMHCIIpan-4.3	DRB4_0104	0.25	SB	VRLQEVTHS	0	LQEVTHSVR
ALNQFSDMSFAEIKHK	16	TRUE	sp|P09668|CATH_HUMAN	CTSH	HUMAN	Pro-cathepsin H OS=Homo sapiens OX=9606 GN=CTSH PE=1 SV=4	ALNQFSDMSFAEIKHK/3	['MSFragger', 'Comet', 'Sage', 'PEAKS']	[0.0001194315060312, 0.0002161461147735, 0.0001325732467188, 0.000259336099585]	[1.6669424215794333, 0.9199341065753583, 1.1788310821402956, 1.6982314114469776]	[0.0003791875280309, 0.0045734413834337, 0.000582532726943, 0.000357161964764]	0.33565	0.551498	1	4	0.000119432	0.000357162	1.69823	0	NA	6	0	0	0	0	0	0	0	0	0	1	0	0	1	0	0	0	2	0	2	0	0	netMHCIIpan-4.3	HLA-DPA10103-DPB10402	0.18	SB	FSDMSFAEI	0	QFSDMSFAE
ALPEFDGKRFQNVAK	15	TRUE	sp|P14625|ENPL_HUMAN;sp|Q58FF3|ENPLL_HUMAN	HSP90B1;HSP90B2P	HUMAN	Endoplasmin OS=Homo sapiens OX=9606 GN=HSP90B1 PE=1 SV=1	ALPEFDGKRFQNVAK/3	['MSFragger', 'Comet', 'Sage']	[0.0005836575875486, 0.0002161461147735, 0.0003389447520054]	[1.1853327978620791, 1.047436412271828, 0.9881835510360636]	[0.0077799512039323, 0.0017426769052078, 0.0032235359267162]	0.55162	0.0104778	1	3	0.000216146	0.00174268	1.18533	0	NA	15	0	1	1	1	0	0	1	0	0	1	0	1	1	0	1	1	1	1	1	2	1	netMHCIIpan-4.3	HLA-DPA10103-DPB10201	0	SB	FDGKRFQNV	1	EFDGKRFQN
ALPEFDGKRFQNVAKE	16	TRUE	sp|P14625|ENPL_HUMAN;sp|Q58FF3|ENPLL_HUMAN	HSP90B1;HSP90B2P	HUMAN	Endoplasmin OS=Homo sapiens OX=9606 GN=HSP90B1 PE=1 SV=1	ALPEFDGKRFQNVAKE/3	['MSFragger', 'Sage']	[0.0021371326803205, 0.0001325732467188]	[1.01213682952654, 1.062000437121913]	[0.0227142230371053, 0.0016657313557128]	-0.0977584	0.449676	1	2	0.000132573	0.00166573	1.062	0	NA	5	0	0	0	0	0	0	0	0	0	0	0	0	0	0	0	1	0	1	1	1	1	netMHCIIpan-4.3	HLA-DPA10103-DPB10201	0	SB	FDGKRFQNV	1	EFDGKRFQN
ALPEFDGKRFQNVAKEG	17	FALSE	sp|P14625|ENPL_HUMAN;sp|Q58FF3|ENPLL_HUMAN	HSP90B1;HSP90B2P	HUMAN	Endoplasmin OS=Homo sapiens OX=9606 GN=HSP90B1 PE=1 SV=1	ALPEFDGKRFQNVAKEG/3	['MSFragger', 'Comet', 'Sage']	[0.0001194315060312, 0.0001797591227754, 0.0001325732467188]	[1.7978501585181286, 1.2344715134632689, 1.3201403246591137]	[0.0001658064361589, 0.0004221177373691, 0.0001629325384749]	-0.0136042	0.000329721	1	3	0.000119432	0.000162933	1.79785	0	NA	25	0	0	0	1	0	0	0	0	2	1	2	0	2	2	2	2	2	2	2	3	2	netMHCIIpan-4.3	HLA-DPA10103-DPB10201	0	SB	FDGKRFQNV	NA	NA
ALPGQLKPFETLLSQN	16	TRUE	sp|P09211|GSTP1_HUMAN	GSTP1	HUMAN	Glutathione S-transferase P OS=Homo sapiens OX=9606 GN=GSTP1 PE=1 SV=2	ALPGQLKPFETLLSQN/2	['Sage']	[0.0037434064999149]	[0.674971384481857]	[0.0475505791369041]	0.778993	0.15216	1	1	0.00374341	0.0475506	0.674971	0	NA	2	0	0	0	0	0	0	0	2	0	0	0	0	0	0	0	0	0	0	0	0	0	netMHCIIpan-4.3	DRB1_0404	0.14	SB	LKPFETLLS	1	QLKPFETLL
ALPVYVFTRPTYSRR	15	TRUE	sp|Q12891|HYAL2_HUMAN	HYAL2	HUMAN	Hyaluronidase-2 OS=Homo sapiens OX=9606 GN=HYAL2 PE=1 SV=4	ALPVYVFTRPTYSRR/3	['Sage']	[0.0087892944809565]	[0.5776700318192868]	[0.100616246640631]	0.663359	4.29622	1	1	0.00878929	0.100616	0.57767	0	NA	1	0	0	0	0	0	0	0	0	0	0	0	0	0	0	0	0	0	0	0	0	1	netMHCIIpan-4.3	DRB1_1301	0.15	SB	VYVFTRPTY	0	YVFTRPTYS
ALQNIIPASTGAAK	14	TRUE	sp|P04406|G3P_HUMAN	GAPDH	HUMAN	Glyceraldehyde-3-phosphate dehydrogenase OS=Homo sapiens OX=9606 GN=GAPDH PE=1 SV=3	ALQNIIPASTGAAK/2	['MSFragger', 'Comet', 'Sage', 'PEAKS']	[0.0001194315060312, 0.0002161461147735, 0.0001325732467188, 0.0001820167455405]	[1.910762957587469, 0.8718844397510286, 1.6372381449475355, 1.9013373719481008]	[8.119602451333719e-05, 0.0065737348775164, 9.321181779372338e-06, 0.0001065797990649]	0.934694	0.000223634	1	4	0.000119432	9.32118e-06	1.91076	0	NA	26	2	2	1	3	1	2	1	3	1	2	2	1	1	0	3	1	0	0	0	0	0	netMHCIIpan-4.3	DRB1_0404	0.04	SB	IIPASTGAA	0	IIPASTGAA
ALQNIIPASTGAAKA	15	TRUE	sp|P04406|G3P_HUMAN	GAPDH	HUMAN	Glyceraldehyde-3-phosphate dehydrogenase OS=Homo sapiens OX=9606 GN=GAPDH PE=1 SV=3	ALQNIIPASTGAAKA/2	['MSFragger', 'Comet', 'Sage', 'PEAKS']	[0.0001194315060312, 0.0001797591227754, 0.0001325732467188, 0.0001820167455405]	[2.14882103052973, 1.1780621493789176, 1.699314877973633, 2.487679910447309]	[1.8013441936645667e-05, 0.0006474759201292, 5.323425717839107e-06, 3.1967137941419086e-06]	0.934637	0.132292	1	4	0.000119432	3.19671e-06	2.48768	0	NA	39	2	2	3	4	2	0	2	3	6	3	3	4	1	0	3	1	0	0	0	0	0	netMHCIIpan-4.3	DRB1_0404	0.01	SB	IIPASTGAA	0	IIPASTGAA
ALQNIIPASTGAAKAVG	17	FALSE	sp|P04406|G3P_HUMAN	GAPDH	HUMAN	Glyceraldehyde-3-phosphate dehydrogenase OS=Homo sapiens OX=9606 GN=GAPDH PE=1 SV=3	ALQNIIPASTGAAKAVG/2;ALQNIIPASTGAAKAVG/3	['MSFragger', 'Comet', 'Sage', 'PEAKS']	[0.0001194315060312, 0.0002161461147735, 0.0001325732467188, 0.0001820167455405]	[2.6346761334914954, 1.0382042628545705, 1.544361042547412, 2.7317993720071727]	[8.332650290979644e-07, 0.0018689077739067, 2.1549218495006508e-05, 7.417581108328505e-07]	0.96418	1.57292	2	4	0.000119432	7.41758e-07	2.7318	0	NA	50	1	2	4	3	5	1	3	2	9	3	4	3	5	3	2	0	0	0	0	0	0	netMHCIIpan-4.3	DRB1_0404	0.02	SB	IIPASTGAA	NA	NA
ALQQDGVKEVFAEA	14	TRUE	sp|P84095|RHOG_HUMAN	RHOG	HUMAN	Rho-related GTP-binding protein RhoG OS=Homo sapiens OX=9606 GN=RHOG PE=1 SV=1	ALQQDGVKEVFAEA/2	['MSFragger', 'Comet', 'Sage', 'PEAKS']	[0.0001194315060312, 0.0002161461147735, 0.0007259904584111, 0.000259336099585]	[1.7067786305979626, 1.0305960711587996, 0.8720543080083322, 1.6650842623050222]	[0.0002948292529866, 0.0019797654250278, 0.0089978548108915, 0.0004348610684294]	0.535601	1.52979	1	4	0.000119432	0.000294829	1.70678	0	NA	1	0	0	0	0	0	0	0	0	0	0	0	0	1	0	0	0	0	0	0	0	0	netMHCIIpan-4.3	HLA-DQA10103-DQB10603	3.64	WB	QDGVKEVFA	NA	NA
ALQVVRARKQIVAGVN	16	TRUE	sp|P01034|CYTC_HUMAN	CST3	HUMAN	Cystatin-C OS=Homo sapiens OX=9606 GN=CST3 PE=1 SV=1	ALQVVRARKQIVAGVN/3	['MSFragger', 'Comet', 'PEAKS']	[0.003656914893617, 0.0010705596107055, 0.0009189065012634]	[0.8973659513902494, 0.7233316403037844, 1.1588321081464263]	[0.0453900901977082, 0.0200201508153038, 0.0081339784035083]	-0.0646982	3.10634	1	3	0.000918907	0.00813398	1.15883	0	NA	14	0	0	0	0	0	0	1	1	0	1	0	1	3	1	1	1	1	1	0	1	1	netMHCIIpan-4.3	DRB1_1301	0.95	SB	VVRARKQIV	1	QVVRARKQI
ALRGQTGGDVN	11	FALSE	sp|P08779|K1C16_HUMAN	KRT16	HUMAN	Keratin, type I cytoskeletal 16 OS=Homo sapiens OX=9606 GN=KRT16 PE=1 SV=4	ALRGQTGGDVN/2	['MSFragger', 'Comet', 'Sage', 'PEAKS']	[0.0001194315060312, 0.0001797591227754, 0.0003389447520054, 0.0001820167455405]	[2.06397215694579, 1.3010098032523392, 1.0216796381183555, 2.662457427156181]	[3.0809950980062604e-05, 0.0002548248098537, 0.002390289709102, 1.1232474620853349e-06]	0.950595	1.72786	1	4	0.000119432	1.12325e-06	2.66246	0	NA	1	0	0	0	0	0	0	0	0	0	0	1	0	0	0	0	0	0	0	0	0	0	netMHCpan-4.1	HLA-A*02:01	68.333	NB	ALRGQTGGV	NA	NA
ALRIAKKKRWNSI	13	FALSE	sp|Q9UNE7|CHIP_HUMAN	STUB1	HUMAN	E3 ubiquitin-protein ligase CHIP OS=Homo sapiens OX=9606 GN=STUB1 PE=1 SV=2	ALRIAKKKRWNSI/3	['Comet', 'Sage', 'PEAKS']	[0.0081530260269677, 0.0089962121212121, 0.000259336099585]	[0.475490741924849, 0.5755113182857723, 1.8255022413381945]	[0.117770584129371, 0.1022202799301389, 0.0001675167952455]	0.498844	8.10935	1	3	0.000259336	0.000167517	1.8255	0	NA	1	0	0	0	0	0	0	0	0	0	0	0	0	0	0	0	0	0	0	1	0	0	netMHCIIpan-4.3	DRB1_1301	1.61	WB	IAKKKRWNS	NA	NA
ALRYPMAVGLNK	12	FALSE	sp|Q9Y3U8|RL36_HUMAN	RPL36	HUMAN	Large ribosomal subunit protein eL36 OS=Homo sapiens OX=9606 GN=RPL36 PE=1 SV=3	ALRYPMAVGLNK/3	['MSFragger', 'Comet', 'Sage', 'PEAKS']	[0.0001194315060312, 0.0001797591227754, 0.0001325732467188, 0.0001820167455405]	[2.274286448029379, 1.376522915038772, 1.4458795334047778, 2.4451872804454786]	[8.14530344678238e-06, 0.0001437012506172, 5.2401121661287885e-05, 4.1222706097326106e-06]	0.927969	0.00996613	1	4	0.000119432	4.12227e-06	2.44519	0	NA	30	0	0	0	0	0	0	5	2	0	1	2	2	2	3	1	1	1	2	2	3	3	netMHCpan-4.1	HLA-B*07:02	12.452	NB	APMAVGLNK	NA	NA
ALRYPMAVGLNKG	13	FALSE	sp|Q9Y3U8|RL36_HUMAN	RPL36	HUMAN	Large ribosomal subunit protein eL36 OS=Homo sapiens OX=9606 GN=RPL36 PE=1 SV=3	ALRYPMAVGLNKG/3	['MSFragger', 'Comet', 'Sage', 'PEAKS']	[0.0009435742592942, 0.0001797591227754, 0.0001325732467188, 0.000259336099585]	[1.107119598064447, 1.186928406462104, 1.2528182791797642, 1.574838668370864]	[0.0126565027965067, 0.0006053752473796, 0.0002990219191796, 0.0007424214247987]	0.811006	1.60288	1	4	0.000132573	0.000299022	1.57484	0	NA	2	0	0	0	0	0	0	0	0	0	0	1	1	0	0	0	0	0	0	0	0	0	netMHCIIpan-4.3	DRB5_0105	9.16	NB	YPMAVGLNK	NA	NA
ALRYPMAVGLNKGHKVTK	18	FALSE	sp|Q9Y3U8|RL36_HUMAN	RPL36	HUMAN	Large ribosomal subunit protein eL36 OS=Homo sapiens OX=9606 GN=RPL36 PE=1 SV=3	ALRYPMAVGLNKGHKVTK/3	['MSFragger', 'Comet', 'Sage', 'PEAKS']	[0.0001194315060312, 0.0001797591227754, 0.0003389447520054, 0.000259336099585]	[1.4979612822169723, 1.6490749054543925, 0.9983228529872608, 1.7701255507539897]	[0.0011005688986262, 1.8173694985870896e-05, 0.002944851482026, 0.000232935261142]	0.680686	0.46646	1	4	0.000119432	1.81737e-05	1.77013	0	NA	5	0	0	0	0	0	0	0	0	0	0	0	0	0	0	0	0	0	0	0	2	3	netMHCIIpan-4.3	DRB5_0105	10.98	NB	YPMAVGLNK	NA	NA
ALSDADVQKQIKH	13	FALSE	sp|P36543|VATE1_HUMAN	ATP6V1E1	HUMAN	V-type proton ATPase subunit E 1 OS=Homo sapiens OX=9606 GN=ATP6V1E1 PE=1 SV=1	[UNIMOD:Acetylation]-ALSDADVQKQIKH/3	['MSFragger', 'PEAKS']	[0.0001194315060312, 0.0009189065012634]	[1.823247136465084, 1.0820130944370172]	[0.0001412115231887, 0.012408078460718]	0.00164233	3.36947	1	2	0.000119432	0.000141212	1.82325	0	NA	6	0	0	0	0	0	0	0	0	0	2	0	0	1	1	0	0	0	0	0	1	1	netMHCIIpan-4.3	HLA-DQA10103-DQB10603	8.5	NB	LSDADVQKQ	NA	NA
ALSITALCTALAEPA	15	TRUE	sp|O75204|TM127_HUMAN	TMEM127	HUMAN	Transmembrane protein 127 OS=Homo sapiens OX=9606 GN=TMEM127 PE=1 SV=1	ALSITALC[UNIMOD:Cysteinylation]TALAEPA/2	['MSFragger', 'Comet', 'Sage', 'PEAKS']	[0.0024377503047187, 0.0002161461147735, 0.0007259904584111, 0.0004926715112698]	[0.9793807376720266, 0.8288828335917012, 0.8825987917450361, 1.298338503193366]	[0.0277253825408589, 0.0090884545883644, 0.0082042762726047, 0.0037201276262255]	0.796977	1.04631	1	4	0.000216146	0.00372013	1.29834	0	NA	1	0	0	0	0	0	0	0	1	0	0	0	0	0	0	0	0	0	0	0	0	0	netMHCIIpan-4.3	DRB1_0404	2.94	WB	ITALCTALA	NA	NA
ALSQAMVATKQAMSP	15	TRUE	sp|A6NNT2|CP096_HUMAN	C16orf96	HUMAN	Uncharacterized protein C16orf96 OS=Homo sapiens OX=9606 GN=C16orf96 PE=1 SV=3	ALSQAM[UNIMOD:Oxidation]VATKQAMSP/2	['Comet']	[0.0013777900248002]	[0.678191076323064]	[0.0279591285315272]	0.702246	6.0623	1	1	0.00137779	0.0279591	0.678191	0	NA	1	0	0	1	0	0	0	0	0	0	0	0	0	0	0	0	0	0	0	0	0	0	netMHCIIpan-4.3	HLA-DPA10103-DPB10402	11.94	NB	MVATKQAMS	0	MVATKQAMS
ALTQAVSKLWVP	12	FALSE	sp|Q9BXJ7|AMNLS_HUMAN	AMN	HUMAN	Protein amnionless OS=Homo sapiens OX=9606 GN=AMN PE=1 SV=2	ALTQAVSKLWVP/2	['Sage']	[0.0093377275580665]	[0.5667575335786156]	[0.1089464137216961]	0.533304	0.00365301	1	1	0.00933773	0.108946	0.566758	0	NA	8	0	0	0	0	0	0	0	0	0	1	0	0	5	2	0	0	0	0	0	0	0	netMHCpan-4.1	HLA-A*02:01	20.517	NB	ALVSKLWVP	NA	NA
ALVLQYHARHHCPE	14	TRUE	sp|Q9NXH8|TOR4A_HUMAN	TOR4A	HUMAN	Torsin-4A OS=Homo sapiens OX=9606 GN=TOR4A PE=1 SV=2	ALVLQYHARHHCPE/3	['MSFragger', 'Comet', 'Sage']	[0.0048092598630583, 0.0010705596107055, 0.0043915209864031]	[0.8528476343575148, 0.714656929183363, 0.6672022850174978]	[0.0590418844924908, 0.0213521979001972, 0.0506008117898953]	-0.132051	0.219657	1	3	0.00107056	0.0213522	0.852848	0	NA	1	0	0	0	0	0	0	0	0	0	0	0	0	0	0	0	0	0	0	0	0	1	netMHCIIpan-4.3	DRB1_1301	1.13	WB	LQYHARHHC	1	VLQYHARHH
ALVVIVQNRKKINS	14	TRUE	sp|P32249|GP183_HUMAN	GPR183	HUMAN	G-protein coupled receptor 183 OS=Homo sapiens OX=9606 GN=GPR183 PE=1 SV=3	ALVVIVQNRKKINS/3	['MSFragger', 'Comet', 'Sage', 'PEAKS']	[0.0001194315060312, 0.0002161461147735, 0.0001325732467188, 0.0001820167455405]	[1.703310142128689, 1.027038938528258, 1.174700854261948, 2.113373108387873]	[0.0003013612854904, 0.0020338242144232, 0.0006046141031218, 3.0016149775793657e-05]	-0.0848462	2.76018	1	4	0.000119432	3.00161e-05	2.11337	0	NA	13	0	0	0	0	0	0	0	0	0	0	0	0	2	1	2	1	2	2	1	1	1	netMHCIIpan-4.3	DRB1_1301	0.08	SB	VIVQNRKKI	1	VVIVQNRKK
AMELLKVSKDKR	12	FALSE	sp|Q9Y3U8|RL36_HUMAN	RPL36	HUMAN	Large ribosomal subunit protein eL36 OS=Homo sapiens OX=9606 GN=RPL36 PE=1 SV=3	AMELLKVSKDKR/3	['MSFragger', 'Comet', 'Sage', 'PEAKS']	[0.0021371326803205, 0.0001797591227754, 0.0001325732467188, 0.000259336099585]	[1.0123156301094274, 1.472629310744404, 1.0406125649909346, 1.8453389975969048]	[0.0226894395287983, 6.931271158985357e-05, 0.0020177252554281, 0.0001488417554806]	-0.0650188	0.398334	1	4	0.000132573	6.93127e-05	1.84534	0	NA	3	0	0	0	0	0	0	0	0	0	0	0	0	0	0	0	0	0	0	0	1	2	netMHCpan-4.1	HLA-A*02:01	68.333	NB	AMELLKVSR	NA	NA
AMSYVKDDIFRIY	13	FALSE	sp|Q13501|SQSTM_HUMAN	SQSTM1	HUMAN	Sequestosome-1 OS=Homo sapiens OX=9606 GN=SQSTM1 PE=1 SV=1	AM[UNIMOD:Oxidation]SYVKDDIFRIY/3	['MSFragger']	[0.0050259403372243]	[0.8465010132020578]	[0.0612775552687376]	0.341857	0.693252	1	1	0.00502594	0.0612776	0.846501	0	NA	1	0	0	0	0	1	0	0	0	0	0	0	0	0	0	0	0	0	0	0	0	0	netMHCIIpan-4.3	HLA-DPA10103-DPB10402	13.66	NB	YVKDDIFRI	NA	NA
AMSYVKDDIFRIYIK	15	TRUE	sp|Q13501|SQSTM_HUMAN	SQSTM1	HUMAN	Sequestosome-1 OS=Homo sapiens OX=9606 GN=SQSTM1 PE=1 SV=1	AM[UNIMOD:Oxidation]SYVKDDIFRIYIK/3;AMSYVKDDIFRIYIK/3	['MSFragger', 'Comet', 'Sage']	[0.000341841385597, 0.0001797591227754, 0.0002635046113306]	[1.4329692470167172, 1.505485856350018, 1.0342221020631146]	[0.00165558136229, 5.402006529343943e-05, 0.0021365502795986]	0.023695	0.00658386	2	3	0.000179759	5.40201e-05	1.50549	0	NA	10	0	1	3	2	0	0	2	2	0	0	0	0	0	0	0	0	0	0	0	0	0	netMHCIIpan-4.3	HLA-DPA10103-DPB10402	9.79	NB	YVKDDIFRI	NA	NA
AMSYVKDDIFRIYIKE	16	TRUE	sp|Q13501|SQSTM_HUMAN	SQSTM1	HUMAN	Sequestosome-1 OS=Homo sapiens OX=9606 GN=SQSTM1 PE=1 SV=1	AM[UNIMOD:Oxidation]SYVKDDIFRIYIKE/3	['Comet']	[0.0087549391802897]	[0.4625060906420688]	[0.1283846571157416]	-0.0875165	0.244511	1	1	0.00875494	0.128385	0.462506	0	NA	1	0	0	0	0	0	0	1	0	0	0	0	0	0	0	0	0	0	0	0	0	0	netMHCIIpan-4.3	HLA-DPA10103-DPB10402	12.87	NB	YVKDDIFRI	NA	NA
ANAEKTSGSNVKIVKVKKE	19	FALSE	sp|P56381|ATP5E_HUMAN	ATP5F1E	HUMAN	ATP synthase subunit epsilon, mitochondrial OS=Homo sapiens OX=9606 GN=ATP5F1E PE=1 SV=2	ANAEKTSGSNVKIVKVKKE/3	['MSFragger', 'Comet', 'Sage', 'PEAKS']	[0.0001194315060312, 0.0001797591227754, 0.0001325732467188, 0.0001820167455405]	[2.6535637542958344, 1.181318135787348, 1.2871581712840483, 1.9824828689157057]	[7.394205147442008e-07, 0.0006316855328517, 0.0002193861103496, 6.564713298163379e-05]	0.482965	0.9945	1	4	0.000119432	7.39421e-07	2.65356	0	NA	4	0	0	0	0	0	0	0	0	0	0	0	0	0	1	0	0	0	1	1	1	0	NA	NA	NA	NA	NA	NA	NA
ANAKIYKLDDPSCPRPE	17	FALSE	sp|P41091|IF2G_HUMAN	EIF2S3	HUMAN	Eukaryotic translation initiation factor 2 subunit 3 OS=Homo sapiens OX=9606 GN=EIF2S3 PE=1 SV=3	ANAKIYKLDDPSCPRPE/3	['MSFragger', 'Comet', 'Sage', 'PEAKS']	[0.0001194315060312, 0.0001797591227754, 0.0001325732467188, 0.0001820167455405]	[2.451361825375659, 1.615701230365084, 1.2497349725035014, 2.211725510798947]	[2.6571619033869667e-06, 2.341028117180053e-05, 0.0003074519502167, 1.666603563752708e-05]	0.667627	0.601544	1	4	0.000119432	2.65716e-06	2.45136	0	NA	4	0	0	0	0	0	0	0	0	0	0	0	0	0	0	0	0	0	0	0	1	3	netMHCIIpan-4.3	DRB1_0404	1.07	WB	IYKLDDPSC	NA	NA
ANAPEESRKKIN	12	FALSE	sp|P29508|SPB3_HUMAN;sp|P48594|SPB4_HUMAN	SERPINB3;SERPINB4	HUMAN	Serpin B3 OS=Homo sapiens OX=9606 GN=SERPINB3 PE=1 SV=2	ANAPEESRKKIN/3;ANAPEESRKKIN/2	['MSFragger', 'Comet', 'Sage']	[0.0001194315060312, 0.0016277807921866, 0.0007259904584111]	[1.4890848531685643, 0.6390820979126409, 0.8978319196404977]	[0.0011637693154819, 0.0372371027355891, 0.0071771586901174]	0.459225	1.45548	2	3	0.000119432	0.00116377	1.48908	0	NA	2	0	0	0	0	0	0	0	0	0	0	2	0	0	0	0	0	0	0	0	0	0	netMHCpan-4.1	HLA-B*07:02	41.2	NB	APEESRKKI	NA	NA
ANARLFGIRAK	11	FALSE	sp|P26373|RL13_HUMAN	RPL13	HUMAN	Large ribosomal subunit protein eL13 OS=Homo sapiens OX=9606 GN=RPL13 PE=1 SV=4	ANARLFGIRAK/3	['MSFragger', 'Comet', 'Sage', 'PEAKS']	[0.000341841385597, 0.0002161461147735, 0.0019225487503433, 0.000259336099585]	[1.403767380962164, 0.8574039837148968, 0.7557204364846841, 1.7230352582370094]	[0.0019881682357356, 0.007332092156645, 0.0244630982456091, 0.000308215106847]	0.163259	0.0983532	1	4	0.000216146	0.000308215	1.72304	0	NA	8	0	0	0	0	0	0	0	0	0	0	0	0	0	1	0	0	0	1	3	1	2	netMHCpan-4.1	HLA-C*07:02	19.923	NB	ARLFGIRAK	NA	NA
ANASATTTEPLPEKTQESL	19	FALSE	sp|P55327|TPD52_HUMAN	TPD52	HUMAN	Tumor protein D52 OS=Homo sapiens OX=9606 GN=TPD52 PE=1 SV=2	ANASATTTEPLPEKTQESL/2	['MSFragger', 'Sage']	[0.0050259403372243, 0.0007259904584111]	[0.8443900283967068, 0.8932755223472678]	[0.0620385927851574, 0.0074704400617906]	0.490022	0.475211	1	2	0.00072599	0.00747044	0.893276	0	NA	1	0	0	0	0	0	0	0	0	0	0	0	0	0	0	0	0	0	0	0	1	0	NA	NA	NA	NA	NA	NA	NA
ANDAVELHIKNVQPSDQ	17	FALSE	sp|Q9P2B2|FPRP_HUMAN	PTGFRN	HUMAN	Prostaglandin F2 receptor negative regulator OS=Homo sapiens OX=9606 GN=PTGFRN PE=1 SV=2	ANDAVELHIKNVQPSDQ/3	['MSFragger', 'Comet', 'Sage', 'PEAKS']	[0.0005836575875486, 0.0002161461147735, 0.001746484051843, 0.0001820167455405]	[1.1530979859122985, 0.847414241407041, 0.7683453561849922, 2.1996826837355825]	[0.0095107859038482, 0.0079052313944928, 0.021991600449775, 1.7911154706399802e-05]	0.589539	1.78478	1	4	0.000182017	1.79112e-05	2.19968	0	NA	2	0	0	0	0	0	0	0	0	0	0	0	0	0	0	0	0	0	1	0	1	0	netMHCIIpan-4.3	DRB1_1301	0.09	SB	VELHIKNVQ	NA	NA
ANDGVLLAAERRNIHK	16	TRUE	sp|P25789|PSA4_HUMAN	PSMA4	HUMAN	Proteasome subunit alpha type-4 OS=Homo sapiens OX=9606 GN=PSMA4 PE=1 SV=1	ANDGVLLAAERRNIHK/3	['MSFragger', 'Comet', 'Sage']	[0.0011981566820276, 0.0002161461147735, 0.0003389447520054]	[1.0733678197343324, 0.9973489995138184, 0.9714438300368606]	[0.0155960291793819, 0.0025464848772956, 0.0037416806415401]	0.154593	0.00590507	1	3	0.000216146	0.00254648	1.07337	0	NA	5	0	0	0	0	0	0	0	0	0	0	0	0	0	0	0	0	0	1	1	2	1	netMHCIIpan-4.3	DRB1_1301	1.11	WB	LLAAERRNI	1	VLLAAERRN
ANGILNVSAVDKSTG	15	TRUE	sp|P11142|HSP7C_HUMAN	HSPA8	HUMAN	Heat shock cognate 71 kDa protein OS=Homo sapiens OX=9606 GN=HSPA8 PE=1 SV=1	ANGILNVSAVDKSTG/2	['MSFragger', 'Comet', 'Sage', 'PEAKS']	[0.0001194315060312, 0.0001797591227754, 0.0001325732467188, 0.0001820167455405]	[2.618095552831225, 1.6724778689607291, 1.4079434976283205, 2.403582853009614]	[9.254148538931746e-07, 1.5217116437514224e-05, 7.378884923461726e-05, 5.287616548985751e-06]	0.815874	0.0614074	1	4	0.000119432	9.25415e-07	2.6181	0	NA	16	0	0	0	0	2	0	3	3	1	2	1	1	0	0	1	1	0	1	0	0	0	netMHCIIpan-4.3	DRB4_0104	0.01	SB	LNVSAVDKS	NA	NA
ANGILNVSAVDKSTGK	16	TRUE	sp|P11142|HSP7C_HUMAN	HSPA8	HUMAN	Heat shock cognate 71 kDa protein OS=Homo sapiens OX=9606 GN=HSPA8 PE=1 SV=1	ANGILNVSAVDKSTGK/2	['MSFragger', 'Comet', 'Sage']	[0.0001194315060312, 0.0001797591227754, 0.0001325732467188]	[1.9774066133191184, 1.242816059606805, 1.35401473509068]	[5.327029344760232e-05, 0.0003962294138781, 0.0001200313473802]	0.869677	0.549513	1	3	0.000119432	5.32703e-05	1.97741	0	NA	4	0	0	0	0	0	0	0	0	0	0	1	1	1	0	0	0	0	0	0	0	1	netMHCIIpan-4.3	DRB4_0104	0.01	SB	LNVSAVDKS	0	SAVDKSTGK
ANGILNVSAVDKSTGKE	17	FALSE	sp|P11142|HSP7C_HUMAN	HSPA8	HUMAN	Heat shock cognate 71 kDa protein OS=Homo sapiens OX=9606 GN=HSPA8 PE=1 SV=1	ANGILNVSAVDKSTGKE/2;ANGILNVSAVDKSTGKE/3	['MSFragger', 'Comet', 'Sage', 'PEAKS']	[0.0001194315060312, 0.0001797591227754, 0.0001325732467188, 0.0001820167455405]	[3.3826023558674514, 1.9335427414435624, 1.437207100175387, 2.543155020427685]	[7.344049536713665e-09, 2.099618354468164e-06, 5.6666118949663415e-05, 2.293666862531103e-06]	0.844753	0.356036	2	4	0.000119432	7.34405e-09	3.3826	0	NA	46	0	3	3	4	3	1	3	4	3	3	3	3	2	1	4	3	2	0	1	0	0	netMHCIIpan-4.3	DRB4_0104	0.01	SB	LNVSAVDKS	NA	NA
ANGILNVSAVDKSTGKEN	18	FALSE	sp|P11142|HSP7C_HUMAN	HSPA8	HUMAN	Heat shock cognate 71 kDa protein OS=Homo sapiens OX=9606 GN=HSPA8 PE=1 SV=1	ANGILNVSAVDKSTGKEN/2;ANGILNVSAVDKSTGKEN/3	['MSFragger', 'Comet', 'Sage', 'PEAKS']	[0.0001194315060312, 0.0001797591227754, 0.0001325732467188, 0.0001820167455405]	[2.7811587336539185, 1.7064440573454045, 1.3716804426471585, 2.4653914920899016]	[3.298664291629265e-07, 1.176024496078758e-05, 0.0001023479368593, 3.652822038216304e-06]	0.76626	0.0263069	2	4	0.000119432	3.29866e-07	2.78116	0	NA	29	0	1	1	0	0	1	2	3	0	0	3	2	3	1	2	1	4	0	4	1	0	netMHCIIpan-4.3	DRB4_0104	0.02	SB	LNVSAVDKS	NA	NA
ANHLLLQNNLPAVR	14	TRUE	sp|P48643|TCPE_HUMAN	CCT5	HUMAN	T-complex protein 1 subunit epsilon OS=Homo sapiens OX=9606 GN=CCT5 PE=1 SV=1	ANHLLLQNNLPAVR/3	['MSFragger', 'Comet', 'Sage', 'PEAKS']	[0.0001194315060312, 0.0001797591227754, 0.0001325732467188, 0.0001820167455405]	[2.098830155346713, 1.6690937038715103, 1.3348657208307, 2.443882426315277]	[2.4713347207339545e-05, 1.5612876321828378e-05, 0.0001426653190266, 4.154584804306459e-06]	0.940231	0.89071	1	4	0.000119432	4.15458e-06	2.44388	0	NA	11	0	0	0	0	0	0	0	0	0	0	1	0	1	0	1	2	3	1	0	1	1	netMHCIIpan-4.3	DRB1_0404	0.17	SB	LLLQNNLPA	1	HLLLQNNLP
ANIRNMSVIAHVDH	14	TRUE	sp|P13639|EF2_HUMAN	EEF2	HUMAN	Elongation factor 2 OS=Homo sapiens OX=9606 GN=EEF2 PE=1 SV=4	ANIRNMSVIAHVDH/3	['MSFragger', 'Comet', 'Sage', 'PEAKS']	[0.0001194315060312, 0.0002161461147735, 0.0001325732467188, 0.0001820167455405]	[1.946000324016548, 0.9329035965583444, 1.2818701381816031, 2.192853430597257]	[6.497573449895319e-05, 0.0041463829692392, 0.0002301028466093, 1.865812105833932e-05]	0.847048	0.862155	1	4	0.000119432	1.86581e-05	2.19285	0	NA	5	0	0	0	0	0	0	0	0	0	0	1	0	0	1	0	0	1	2	0	0	0	netMHCIIpan-4.3	DRB1_0404	0.25	SB	IRNMSVIAH	NA	NA
ANIRNMSVIAHVDHG	15	TRUE	sp|P13639|EF2_HUMAN	EEF2	HUMAN	Elongation factor 2 OS=Homo sapiens OX=9606 GN=EEF2 PE=1 SV=4	ANIRNMSVIAHVDHG/3	['MSFragger', 'Sage']	[0.0078270303781773, 0.0009832841691248]	[0.7577064547069319, 0.8376081782689231]	[0.1020056744596343, 0.0121459229919418]	0.57784	2.33234	1	2	0.000983284	0.0121459	0.837608	0	NA	2	0	0	0	0	0	0	0	0	0	0	0	0	0	0	0	0	1	0	0	1	0	netMHCIIpan-4.3	HLA-DQA10103-DQB10302	0.3	SB	NMSVIAHVD	1	SVIAHVDHG
ANNVGLLRTLVRRG	14	TRUE	sp|A6NCL7|AN33B_HUMAN	ANKRD33B	HUMAN	Ankyrin repeat domain-containing protein 33B OS=Homo sapiens OX=9606 GN=ANKRD33B PE=1 SV=1	ANNVGLLRTLVRRG/3	['Comet']	[0.0043071316160026]	[0.5435275975078389]	[0.0738533890210015]	0.250882	3.95736	1	1	0.00430713	0.0738534	0.543528	0	NA	1	0	0	0	0	0	0	0	0	0	0	0	0	0	0	0	1	0	0	0	0	0	netMHCIIpan-4.3	DRB5_0105	2.65	WB	VGLLRTLVR	1	LLRTLVRRG
ANPRKFNLDATELSIR	16	TRUE	sp|O43752|STX6_HUMAN	STX6	HUMAN	Syntaxin-6 OS=Homo sapiens OX=9606 GN=STX6 PE=1 SV=1	ANPRKFNLDATELSIR/3	['MSFragger', 'Comet', 'Sage', 'PEAKS']	[0.0001194315060312, 0.0002161461147735, 0.0001325732467188, 0.000259336099585]	[1.7270359096617276, 1.0525306462094048, 1.0853722521124072, 1.4874328964464445]	[0.0002594076822201, 0.0016767058129252, 0.0013505074547364, 0.0012433863296536]	0.869311	0.1125	1	4	0.000119432	0.000259408	1.72704	0	NA	8	0	0	0	0	0	0	0	1	0	0	0	0	0	1	1	0	1	1	1	2	0	netMHCIIpan-4.3	DRB4_0104	1.61	WB	FNLDATELS	NA	NA
ANRILLVAKREVEN	14	TRUE	sp|P18206|VINC_HUMAN	VCL	HUMAN	Vinculin OS=Homo sapiens OX=9606 GN=VCL PE=1 SV=4	ANRILLVAKREVEN/3	['MSFragger', 'Comet', 'Sage']	[0.0023682133146215, 0.0038848070264335, 0.0014463407578825]	[0.987272577036719, 0.5649622834251776, 0.8074118239745399]	[0.0264283045741761, 0.0634889957501999, 0.015761838395501]	0.478884	0.0798838	1	3	0.00144634	0.0157618	0.987273	0	NA	1	0	0	0	0	0	0	0	0	0	0	0	0	0	0	0	0	0	0	0	1	0	netMHCIIpan-4.3	DRB1_1301	0.17	SB	ILLVAKREV	1	RILLVAKRE
ANSDQTVTVKE	11	FALSE	sp|P80723|BASP1_HUMAN	BASP1	HUMAN	Brain acid soluble protein 1 OS=Homo sapiens OX=9606 GN=BASP1 PE=1 SV=2	ANSDQTVTVKE/2	['MSFragger', 'Sage']	[0.0078270303781773, 0.0057447681575707]	[0.7577181037778445, 0.6297334465252181]	[0.1019990072437669, 0.0679361095857354]	0.528743	0.790182	1	2	0.00574477	0.0679361	0.757718	0	NA	1	0	0	0	0	0	0	0	0	0	0	0	0	0	0	0	0	0	0	0	1	0	netMHCpan-4.1	HLA-A*02:01	66.667	NB	ANSDQTVTE	NA	NA
ANTNDCHWCNDHCVPRN	17	FALSE	O75882|ATRN_HUMAN	ATRN	HUMAN	Attractin OS=Homo sapiens OX=9606 GN=ATRN PE=1 SV=2	ANTNDCHWCNDHC[UNIMOD:Cysteinylation]VPRN/3	['PEAKS']	[0.0062454460289372]	[0.5778570722984274]	[0.1596608012224509]	0.287114	0.77976	1	1	0.00624545	0.159661	0.577857	0	NA	1	0	0	0	0	0	0	0	0	0	0	0	0	1	0	0	0	0	0	0	0	0	netMHCIIpan-4.3	HLA-DQA10103-DQB10603	40.71	NB	CHWCNDHCV	NA	NA
ANVIAYDHSRVIL	13	FALSE	sp|P10586|PTPRF_HUMAN;sp|P23468|PTPRD_HUMAN;sp|Q13332|PTPRS_HUMAN	PTPRF;PTPRD;PTPRS	HUMAN	Receptor-type tyrosine-protein phosphatase F OS=Homo sapiens OX=9606 GN=PTPRF PE=1 SV=2	ANVIAYDHSRVIL/3	['MSFragger', 'Comet', 'PEAKS']	[0.0038098393241676, 0.0015415306492564, 0.000259336099585]	[0.8876432190432229, 0.6395900018652745, 1.5154732986185455]	[0.0480882415168564, 0.0370995055354748, 0.0010541855548181]	0.0951136	1.70692	1	3	0.000259336	0.00105419	1.51547	2	['ANVIAYDHSRVLL(2)']	1	0	0	0	0	0	0	0	0	0	0	0	0	0	0	0	0	0	0	0	1	0	netMHCIIpan-4.3	DRB1_1301	8.16	NB	VIAYDHSRV	NA	NA
ANVIAYDHSRVLL	13	FALSE	sp|P23468|PTPRD_HUMAN	PTPRD	HUMAN	Receptor-type tyrosine-protein phosphatase delta OS=Homo sapiens OX=9606 GN=PTPRD PE=1 SV=2	ANVIAYDHSRVLL/3	['Sage', 'PEAKS']	[0.0094147183430095, 0.0019717384160368]	[0.5663903024686604, 0.8584812808615052]	[0.109236467088553, 0.0411304692701719]	0.129043	0.270718	1	2	0.00197174	0.0411305	0.858481	2	['ANVIAYDHSRVIL(2)']	1	0	0	0	0	0	0	0	0	0	0	0	0	0	0	0	0	0	0	1	0	0	netMHCIIpan-4.3	DRB1_1301	9.5	NB	VIAYDHSRV	NA	NA
ANVYLIKGKTLRSE	14	TRUE	sp|O00469|PLOD2_HUMAN	PLOD2	HUMAN	Procollagen-lysine,2-oxoglutarate 5-dioxygenase 2 OS=Homo sapiens OX=9606 GN=PLOD2 PE=1 SV=2	ANVYLIKGKTLRSE/3	['MSFragger', 'Comet', 'Sage']	[0.0001194315060312, 0.0002161461147735, 0.0003389447520054]	[1.466436662945789, 1.082952620770485, 0.9956928861761744]	[0.001341835441456, 0.0013315238715186, 0.0030147634786739]	-0.0777736	0.238758	1	3	0.000119432	0.00133152	1.46644	0	NA	5	0	0	0	0	0	0	0	0	0	0	0	0	1	0	0	0	0	0	2	1	1	netMHCIIpan-4.3	DRB1_1301	1.38	WB	YLIKGKTLR	1	YLIKGKTLR
ANYIVWKTNHFTIPK	15	TRUE	sp|P40189|IL6RB_HUMAN	IL6ST	HUMAN	Interleukin-6 receptor subunit beta OS=Homo sapiens OX=9606 GN=IL6ST PE=1 SV=2	ANYIVWKTNHFTIPK/3	['MSFragger', 'Comet', 'Sage', 'PEAKS']	[0.0001194315060312, 0.0001797591227754, 0.0001325732467188, 0.0001820167455405]	[2.171349327285567, 1.3752489159035577, 1.5332786677422865, 2.242658215259014]	[1.562089810039047e-05, 0.0001450968336509, 2.3815484532688293e-05, 1.3850187266299763e-05]	0.29136	0.950476	1	4	0.000119432	1.38502e-05	2.24266	0	NA	20	0	0	0	0	0	0	0	0	0	3	6	2	7	2	0	0	0	0	0	0	0	netMHCIIpan-4.3	DRB1_1301	2.26	WB	IVWKTNHFT	1	YIVWKTNHF
APAERMSKFLRH	12	FALSE	sp|Q96D96|HVCN1_HUMAN	HVCN1	HUMAN	Voltage-gated hydrogen channel 1 OS=Homo sapiens OX=9606 GN=HVCN1 PE=1 SV=1	APAERMSKFLRH/3	['Comet', 'Sage']	[0.0051194539249146, 0.0070639818122767]	[0.5191686891938495, 0.6140521654046767]	[0.0875049742001228, 0.0766337865248921]	0.0863443	0.0632376	1	2	0.00511945	0.0766338	0.614052	0	NA	2	0	0	0	0	0	0	0	0	0	0	0	0	1	0	0	0	0	1	0	0	0	netMHCpan-4.1	HLA-B*07:02	6.14	NB	APAERMSKH	NA	NA
APAERMSKFLRHFT	14	TRUE	Q96D96|HVCN1_HUMAN	HVCN1	HUMAN	Voltage-gated hydrogen channel 1 OS=Homo sapiens OX=9606 GN=HVCN1 PE=1 SV=1	APAERMSKFLRHFT/3	['PEAKS']	[0.0013583880461851]	[0.9991021071832276]	[0.0194683257930521]	-0.13286	1.43228	1	1	0.00135839	0.0194683	0.999102	0	NA	1	0	0	0	0	0	0	0	0	0	0	0	0	0	0	0	0	0	0	0	0	1	netMHCIIpan-4.3	DRB1_1301	12.82	NB	AERMSKFLR	1	RMSKFLRHF
APALVSKKLNVTEQ	14	TRUE	sp|P06733|ENOA_HUMAN	ENO1	HUMAN	Alpha-enolase OS=Homo sapiens OX=9606 GN=ENO1 PE=1 SV=2	APALVSKKLNVTEQ/3	['MSFragger', 'Comet', 'Sage', 'PEAKS']	[0.0001194315060312, 0.0004188920305791, 0.0050841806967827, 0.000259336099585]	[1.735799177284023, 0.7804404358746858, 0.650579117827127, 1.4685770291881837]	[0.0002454330029418, 0.0130735776898217, 0.0577302739265973, 0.001389009253609]	0.136972	2.32157	1	4	0.000119432	0.000245433	1.7358	0	NA	20	0	0	0	0	0	0	0	1	0	1	1	2	2	1	2	2	1	2	1	2	2	netMHCIIpan-4.3	HLA-DPA10103-DPB10201	0.01	SB	LVSKKLNVT	1	ALVSKKLNV
APALVSKKLNVTEQE	15	TRUE	sp|P06733|ENOA_HUMAN	ENO1	HUMAN	Alpha-enolase OS=Homo sapiens OX=9606 GN=ENO1 PE=1 SV=2	APALVSKKLNVTEQE/3;APALVSKKLNVTEQE/2	['MSFragger', 'Comet', 'Sage', 'PEAKS']	[0.0001194315060312, 0.0001797591227754, 0.0001325732467188, 0.000259336099585]	[2.3657132741477307, 1.7488228086595816, 1.3255509956088698, 1.7252059066615462]	[4.568000891644007e-06, 8.526708059628564e-06, 0.0001551711143815, 0.0003042639431855]	0.836686	2.38308	2	4	0.000119432	4.568e-06	2.36571	0	NA	27	0	0	1	0	0	0	2	2	1	3	2	2	3	1	2	1	1	2	2	1	1	netMHCIIpan-4.3	HLA-DPA10103-DPB10201	0.01	SB	LVSKKLNVT	1	ALVSKKLNV
APALVSKKLNVTEQEK	16	TRUE	sp|P06733|ENOA_HUMAN	ENO1	HUMAN	Alpha-enolase OS=Homo sapiens OX=9606 GN=ENO1 PE=1 SV=2	APALVSKKLNVTEQEK/3	['MSFragger', 'Comet', 'Sage', 'PEAKS']	[0.0001194315060312, 0.0001797591227754, 0.0001325732467188, 0.0001820167455405]	[3.155755878944309, 2.0483642833905176, 1.6924507856181454, 2.3069300818314717]	[3.0844112712528864e-08, 8.783803424660717e-07, 5.663588533293941e-06, 9.42840882485986e-06]	0.193275	0.960621	1	4	0.000119432	3.08441e-08	3.15576	0	NA	12	0	0	0	0	0	0	0	0	0	2	1	0	2	0	1	1	1	1	1	1	1	netMHCIIpan-4.3	HLA-DPA10103-DPB10201	0.01	SB	LVSKKLNVT	1	ALVSKKLNV
APALVSKKLNVTEQEKID	18	FALSE	sp|P06733|ENOA_HUMAN	ENO1	HUMAN	Alpha-enolase OS=Homo sapiens OX=9606 GN=ENO1 PE=1 SV=2	APALVSKKLNVTEQEKID/3	['Comet']	[0.004087761741887]	[0.550830518655031]	[0.0701583117094719]	-0.0593303	3.99078	1	1	0.00408776	0.0701583	0.550831	0	NA	1	0	0	0	0	0	0	0	0	0	0	0	0	0	0	0	0	1	0	0	0	0	netMHCIIpan-4.3	HLA-DPA10103-DPB10201	0.03	SB	LVSKKLNVT	NA	NA
APAPGTASAAP	11	FALSE	sp|Q5EBL2|ZN628_HUMAN	ZNF628	HUMAN	Zinc finger protein 628 OS=Homo sapiens OX=9606 GN=ZNF628 PE=1 SV=3	APAPGTASAAP/1	['MSFragger']	[0.0064556762714533]	[0.789095484862089]	[0.0853993320135958]	0.703656	1.48427	1	1	0.00645568	0.0853993	0.789095	0	NA	1	0	0	0	0	0	0	0	0	0	0	1	0	0	0	0	0	0	0	0	0	0	netMHCpan-4.1	HLA-B*07:02	1.49	WB	APAPGTAAP	NA	NA
APAPPKAEA	9	FALSE	sp|P62750|RL23A_HUMAN	RPL23A	HUMAN	Large ribosomal subunit protein uL23 OS=Homo sapiens OX=9606 GN=RPL23A PE=1 SV=1	APAPPKAEA/2	['MSFragger']	[0.0005836575875486]	[1.1738309416882298]	[0.0083583517922355]	0.961935	0.296421	1	1	0.000583658	0.00835835	1.17383	0	NA	2	0	0	0	0	0	0	0	0	0	0	0	0	0	0	0	0	0	0	0	1	1	netMHCpan-4.1	HLA-B*07:02	0.052	SB	APAPPKAEA	NA	NA
APAQKAPAPKASGKKA	16	TRUE	sp|P50914|RL14_HUMAN	RPL14	HUMAN	Large ribosomal subunit protein eL14 OS=Homo sapiens OX=9606 GN=RPL14 PE=1 SV=4	APAQKAPAPKASGKKA/3	['MSFragger', 'Comet', 'Sage', 'PEAKS']	[0.0004459308807134, 0.0010705596107055, 0.0001325732467188, 0.0001820167455405]	[1.3707519851395908, 0.7226483562321965, 1.1175370960839364, 2.0540151708953016]	[0.0024446144780614, 0.0201220591127452, 0.0010114512319036, 4.280746851091966e-05]	0.0856098	0.134863	1	4	0.000132573	4.28075e-05	2.05402	0	NA	1	0	0	0	0	0	0	0	0	0	0	0	0	0	1	0	0	0	0	0	0	0	netMHCIIpan-4.3	HLA-DQA10103-DQB10302	30.52	NB	QKAPAPKAS	0	PAPKASGKK
APARFKAKFVGD	12	FALSE	sp|Q14118|DAG1_HUMAN	DAG1	HUMAN	Dystroglycan 1 OS=Homo sapiens OX=9606 GN=DAG1 PE=1 SV=2	APARFKAKFVGD/3	['MSFragger', 'Comet']	[0.0005836575875486, 0.0002161461147735]	[1.245082151238437, 0.8699365498672998]	[0.0053588414655331, 0.0066710277023861]	0.0496429	1.48049	1	2	0.000216146	0.00535884	1.24508	0	NA	2	0	0	0	0	0	0	0	0	0	0	0	0	1	0	0	0	0	1	0	0	0	netMHCpan-4.1	HLA-B*07:02	36.111	NB	APARFKAKF	NA	NA
APARFKAKFVGDPALVLN	18	FALSE	sp|Q14118|DAG1_HUMAN	DAG1	HUMAN	Dystroglycan 1 OS=Homo sapiens OX=9606 GN=DAG1 PE=1 SV=2	APARFKAKFVGDPALVLN/3	['MSFragger', 'Comet', 'Sage', 'PEAKS']	[0.0001194315060312, 0.0002161461147735, 0.0001325732467188, 0.0001820167455405]	[1.7980674273580162, 1.0444519225972937, 1.460377858423989, 1.9289286730097048]	[0.0001655788542572, 0.0017825238217337, 4.597571576888118e-05, 9.03949081651241e-05]	0.125905	0.0327707	1	4	0.000119432	4.59757e-05	1.92893	0	NA	22	0	1	1	1	2	0	1	2	0	1	3	3	2	2	1	2	0	0	0	0	0	netMHCIIpan-4.3	HLA-DPA10103-DPB10402	4.26	WB	FVGDPALVL	NA	NA
APASPFRQL	9	FALSE	sp|Q07021|C1QBP_HUMAN	C1QBP	HUMAN	Complement component 1 Q subcomponent-binding protein, mitochondrial OS=Homo sapiens OX=9606 GN=C1QBP PE=1 SV=1	APASPFRQL/2	['MSFragger', 'Sage']	[0.0005836575875486, 0.0032869128968082]	[1.259181140685777, 0.7003961054861229]	[0.0049074245092969, 0.0387053686217126]	0.968613	1.72177	1	2	0.000583658	0.00490742	1.25918	0	NA	5	0	0	0	0	0	0	1	0	0	0	2	0	2	0	0	0	0	0	0	0	0	netMHCpan-4.1	HLA-B*07:02	0.005	SB	APASPFRQL	NA	NA
APDDLALLKNLRSEEQK	17	FALSE	sp|Q86UE4|LYRIC_HUMAN	MTDH	HUMAN	Protein LYRIC OS=Homo sapiens OX=9606 GN=MTDH PE=1 SV=2	APDDLALLKNLRSEEQK/3	['Comet']	[0.0035006830601092]	[0.5750965467391064]	[0.0590751135156223]	0.0138413	4.15702	1	1	0.00350068	0.0590751	0.575097	0	NA	1	0	0	0	0	0	0	0	0	0	0	0	0	1	0	0	0	0	0	0	0	0	netMHCIIpan-4.3	DRB1_0404	0.04	SB	LALLKNLRS	NA	NA
APDGRTCVDVDE	12	FALSE	sp|Q6UXI9|NPNT_HUMAN	NPNT	HUMAN	Nephronectin OS=Homo sapiens OX=9606 GN=NPNT PE=1 SV=3	APDGRTCVDVDE/2	['MSFragger', 'Comet', 'Sage', 'PEAKS']	[0.0002384642899725, 0.0005211047420531, 0.001746484051843, 0.0007142857142857]	[1.4426634941316276, 0.7749182200723048, 0.7705586351101767, 1.2378088917775083]	[0.0015578785423911, 0.0136253405920576, 0.0215834888668696, 0.0052383936227519]	0.75063	0.799359	1	4	0.000238464	0.00155788	1.44266	0	NA	12	0	0	0	0	0	0	0	0	0	0	0	0	1	0	0	0	2	1	2	4	2	netMHCpan-4.1	HLA-B*07:02	20.304	NB	APDGRTCVE	NA	NA
APDGRTCVDVDECA	14	TRUE	sp|Q6UXI9|NPNT_HUMAN	NPNT	HUMAN	Nephronectin OS=Homo sapiens OX=9606 GN=NPNT PE=1 SV=3	APDGRTCVDVDEC[UNIMOD:Cysteinylation]A/2;APDGRTCVDVDEC[UNIMOD:Cysteinylation]A/3	['MSFragger', 'Comet', 'Sage', 'PEAKS']	[0.0001194315060312, 0.0001797591227754, 0.0001325732467188, 0.0001820167455405]	[1.5312017872188073, 1.923525837654504, 1.148014786779905, 2.6634375770242005]	[0.0008927658797341, 2.265403168985022e-06, 0.0007688532461352, 1.1166784387239726e-06]	0.4294	0.479336	2	4	0.000119432	1.11668e-06	2.66344	0	NA	6	0	0	0	0	0	0	0	0	0	0	0	0	0	0	0	0	1	1	1	2	1	netMHCIIpan-4.3	HLA-DQA10103-DQB10603	1.91	WB	GRTCVDVDE	NA	NA
APDGSQRAVL	10	FALSE	sp|Q9GZS1|RPA49_HUMAN	POLR1E	HUMAN	DNA-directed RNA polymerase I subunit RPA49 OS=Homo sapiens OX=9606 GN=POLR1E PE=1 SV=3	APDGSQRAVL/2	['MSFragger']	[0.0044294971700434]	[0.8637284788484514]	[0.0553862896095957]	0.860138	0.0573691	1	1	0.0044295	0.0553863	0.863728	0	NA	2	0	0	0	0	0	0	0	0	0	0	0	0	0	0	0	0	0	0	0	1	1	netMHCpan-4.1	HLA-B*07:02	0.033	SB	APDGSRAVL	NA	NA
APDQDEIQRLPGLAKQP	17	FALSE	sp|P10619|PPGB_HUMAN	CTSA	HUMAN	Lysosomal protective protein OS=Homo sapiens OX=9606 GN=CTSA PE=1 SV=2	APDQDEIQRLPGLAKQP/3	['MSFragger', 'Comet', 'Sage']	[0.0001194315060312, 0.0002161461147735, 0.0003389447520054]	[1.5899158311728128, 0.8140324295782662, 1.0290843655144015]	[0.0006165986359068, 0.0101617928309819, 0.0022370900470178]	0.563194	0.0144512	1	3	0.000119432	0.000616599	1.58992	0	NA	8	0	0	0	0	0	0	0	0	0	0	0	0	0	0	0	1	1	1	2	1	2	netMHCIIpan-4.3	DRB5_0105	0.4	SB	IQRLPGLAK	NA	NA
APDQDEIQRLPGLAKQPS	18	FALSE	sp|P10619|PPGB_HUMAN	CTSA	HUMAN	Lysosomal protective protein OS=Homo sapiens OX=9606 GN=CTSA PE=1 SV=2	APDQDEIQRLPGLAKQPS/3	['MSFragger', 'Comet', 'Sage', 'PEAKS']	[0.0001194315060312, 0.0001797591227754, 0.0001325732467188, 0.0001820167455405]	[3.76070734031633, 1.6796671748373346, 1.2882779927759942, 1.9731556475339893]	[6.716332079799068e-10, 1.4409342513557115e-05, 0.0002171814770394, 6.940954486159674e-05]	0.72239	0.184065	1	4	0.000119432	6.71633e-10	3.76071	0	NA	33	0	1	0	1	1	0	1	2	1	1	1	2	2	2	2	3	3	3	2	2	3	netMHCIIpan-4.3	DRB5_0105	0.33	SB	IQRLPGLAK	NA	NA
APDSQRLKLL	10	FALSE	sp|Q9UQE7|SMC3_HUMAN	SMC3	HUMAN	Structural maintenance of chromosomes protein 3 OS=Homo sapiens OX=9606 GN=SMC3 PE=1 SV=2	APDSQRLKLL/3	['MSFragger']	[0.0023033309709425]	[1.0007842279898342]	[0.0243426380155732]	0.700721	1.46884	1	1	0.00230333	0.0243426	1.00078	0	NA	1	0	0	0	0	0	0	0	0	0	0	0	0	0	0	0	0	0	0	1	0	0	netMHCpan-4.1	HLA-B*07:02	0.099	SB	APDSQRLKL	NA	NA
APEEHPVL	8	FALSE	sp|A5A3E0|POTEF_HUMAN;sp|P60709|ACTB_HUMAN;sp|P63261|ACTG_HUMAN	POTEF;ACTB;ACTG1	HUMAN	POTE ankyrin domain family member F OS=Homo sapiens OX=9606 GN=POTEF PE=1 SV=2	APEEHPVL/2	['MSFragger', 'Comet', 'Sage', 'PEAKS']	[0.0010224948875255, 0.0002161461147735, 0.0088600585396724, 0.0009189065012634]	[1.0939347891913067, 0.9564721468315516, 0.5768844786274573, 1.1627451404914628]	[0.0137338804727299, 0.0034695273515163, 0.1011974823280048, 0.0079598308025285]	0.954573	0.523563	1	4	0.000216146	0.00346953	1.16275	0	NA	13	0	0	0	0	0	0	2	2	3	3	1	0	1	0	0	0	0	0	0	0	1	netMHCpan-4.1	HLA-B*07:02	0.31	SB	APEEH-PVL	NA	NA
APEEHPVLL	9	FALSE	sp|A5A3E0|POTEF_HUMAN;sp|P60709|ACTB_HUMAN;sp|P63261|ACTG_HUMAN	POTEF;ACTB;ACTG1	HUMAN	POTE ankyrin domain family member F OS=Homo sapiens OX=9606 GN=POTEF PE=1 SV=2	APEEHPVLL/2	['MSFragger', 'Comet']	[0.0023033309709425, 0.0024574337370545]	[0.999982117788142, 0.6073596738095677]	[0.0244618722697598, 0.0468701731559506]	0.896154	4.03399	1	2	0.00230333	0.0244619	0.999982	0	NA	4	0	0	0	0	0	0	1	1	1	1	0	0	0	0	0	0	0	0	0	0	0	netMHCpan-4.1	HLA-B*07:02	0.068	SB	APEEHPVLL	NA	NA
APEFVKVKGNLRRTGQE	17	FALSE	sp|Q9H098|F107B_HUMAN	FAM107B	HUMAN	Protein FAM107B OS=Homo sapiens OX=9606 GN=FAM107B PE=1 SV=1	APEFVKVKGNLRRTGQE/3	['MSFragger', 'Sage']	[0.0021371326803205, 0.0016922064491868]	[1.0079993939956575, 0.7808446438121354]	[0.0232950902236864, 0.0197795213103748]	0.0794176	0.997687	1	2	0.00169221	0.0197795	1.008	0	NA	2	0	0	0	0	0	0	0	0	0	0	0	0	0	0	0	0	0	0	1	1	0	netMHCIIpan-4.3	DRB5_0105	0.01	SB	FVKVKGNLR	NA	NA
APEMLTQHGAQEQL	14	TRUE	sp|Q9NQG7|HPS4_HUMAN	HPS4	HUMAN	BLOC-3 complex member HPS4 OS=Homo sapiens OX=9606 GN=HPS4 PE=1 SV=2	APEMLTQHGAQEQL/2	['MSFragger', 'Sage']	[0.0054023544589582, 0.0047074646940147]	[0.8328312419223821, 0.6648925267000416]	[0.0663648343354575, 0.0515413123970813]	-0.0579189	4.48424	1	2	0.00470746	0.0515413	0.832831	0	NA	1	0	0	0	0	0	0	1	0	0	0	0	0	0	0	0	0	0	0	0	0	0	netMHCIIpan-4.3	HLA-DQA10301-DQB10603	8.87	NB	PEMLTQHGA	0	EMLTQHGAQ
APEPSTVQILHSPA	14	TRUE	sp|P20273|CD22_HUMAN	CD22	HUMAN	B-cell receptor CD22 OS=Homo sapiens OX=9606 GN=CD22 PE=1 SV=2	APEPSTVQILHSPA/2	['MSFragger', 'Comet', 'Sage', 'PEAKS']	[0.0001194315060312, 0.0001797591227754, 0.0001325732467188, 0.000259336099585]	[2.40271839516772, 1.2986876507892668, 1.2950385213626996, 1.5887886088190877]	[3.614594866515379e-06, 0.0002593533319976, 0.00020433425905, 0.0006835899312061]	0.654201	1.07937	1	4	0.000119432	3.61459e-06	2.40272	0	NA	10	0	0	0	0	0	0	0	1	0	2	2	1	1	0	1	1	0	1	0	0	0	netMHCIIpan-4.3	HLA-DQA10301-DQB10603	0.09	SB	PSTVQILHS	0	TVQILHSPA
APESAPLKSKMIY	13	FALSE	sp|P23528|COF1_HUMAN;sp|Q9Y281|COF2_HUMAN	CFL1;CFL2	HUMAN	Cofilin-1 OS=Homo sapiens OX=9606 GN=CFL1 PE=1 SV=3	APESAPLKSKM[UNIMOD:Oxidation]IY/2	['Comet']	[0.0020555903119134]	[0.6255901829340094]	[0.0410766681677152]	0.1631	1.93335	1	1	0.00205559	0.0410767	0.62559	0	NA	1	0	0	0	0	0	0	0	1	0	0	0	0	0	0	0	0	0	0	0	0	0	netMHCIIpan-4.3	HLA-DQA10103-DQB10603	62.15	NB	PESAPLKSK	NA	NA
APFSPDENSLVL	12	FALSE	sp|O75326|SEM7A_HUMAN	SEMA7A	HUMAN	Semaphorin-7A OS=Homo sapiens OX=9606 GN=SEMA7A PE=1 SV=1	APFSPDENSLVL/2	['MSFragger', 'Sage']	[0.0010224948875255, 0.0057447681575707]	[1.101287417280998, 0.6321952648132745]	[0.0131224458497714, 0.066652738900869]	0.882411	0.112722	1	2	0.00102249	0.0131224	1.10129	0	NA	2	0	0	0	0	0	0	0	1	1	0	0	0	0	0	0	0	0	0	0	0	0	netMHCpan-4.1	HLA-B*07:02	0.243	SB	APFSPSLVL	NA	NA
APGAESAVASFVTQLAAAE	19	FALSE	sp|Q92542|NICA_HUMAN	NCSTN	HUMAN	Nicastrin OS=Homo sapiens OX=9606 GN=NCSTN PE=1 SV=2	APGAESAVASFVTQLAAAE/2	['MSFragger', 'Comet', 'Sage', 'PEAKS']	[0.0001194315060312, 0.0001797591227754, 0.0001325732467188, 0.0001820167455405]	[1.9627046169421023, 1.6940219848779277, 1.3388288284301373, 2.523349499180462]	[5.846133735591728e-05, 1.292248889870598e-05, 0.0001376549201748, 2.5822762161673144e-06]	0.898568	0.0355051	1	4	0.000119432	2.58228e-06	2.52335	0	NA	6	0	1	2	0	0	0	0	3	0	0	0	0	0	0	0	0	0	0	0	0	0	NA	NA	NA	NA	NA	NA	NA
APGFFSKAKELRE	13	FALSE	sp|Q9NR96|TLR9_HUMAN	TLR9	HUMAN	Toll-like receptor 9 OS=Homo sapiens OX=9606 GN=TLR9 PE=1 SV=2	APGFFSKAKELRE/3	['MSFragger', 'Comet', 'Sage', 'PEAKS']	[0.0001194315060312, 0.0001797591227754, 0.0001325732467188, 0.0001820167455405]	[2.1909818880795244, 1.2310998228899288, 1.392516230907844, 2.10151196408496]	[1.379653954110414e-05, 0.0004330516816017, 8.480858351728062e-05, 3.2222900093674254e-05]	0.115557	0.393612	1	4	0.000119432	1.37965e-05	2.19098	0	NA	10	0	0	0	0	0	0	0	0	0	0	0	1	1	1	0	0	1	1	2	2	1	netMHCIIpan-4.3	DRB1_1301	1.12	WB	FFSKAKELR	NA	NA
APGGSGAGEERMPP	14	TRUE	sp|P14784|IL2RB_HUMAN	IL2RB	HUMAN	Interleukin-2 receptor subunit beta OS=Homo sapiens OX=9606 GN=IL2RB PE=1 SV=1	APGGSGAGEERM[UNIMOD:Oxidation]PP/2	['MSFragger', 'Comet', 'Sage']	[0.0001194315060312, 0.0059299623367256, 0.0010773751224289]	[1.4847115327627798, 0.50251511511952, 0.8206639948677131]	[0.0011962205909247, 0.098111649284369, 0.0140627664652452]	0.56696	1.51209	1	3	0.000119432	0.00119622	1.48471	0	NA	7	0	0	0	0	0	0	0	0	0	0	0	0	0	0	2	1	2	0	1	1	0	netMHCIIpan-4.3	HLA-DQA10301-DQB10302	1.53	WB	PGGSGAGEE	NA	NA
APGGSGAGEERMPPS	15	TRUE	sp|P14784|IL2RB_HUMAN	IL2RB	HUMAN	Interleukin-2 receptor subunit beta OS=Homo sapiens OX=9606 GN=IL2RB PE=1 SV=1	APGGSGAGEERM[UNIMOD:Oxidation]PPS/2	['Comet']	[0.0035006830601092]	[0.5773391694493757]	[0.0581379966739555]	0.431482	2.7929	1	1	0.00350068	0.058138	0.577339	0	NA	1	0	0	0	0	0	0	0	0	0	0	0	0	0	0	0	0	0	0	0	1	0	netMHCIIpan-4.3	HLA-DQA10301-DQB10302	2.51	WB	PGGSGAGEE	NA	NA
APGHRDFIKNMITGTSQ	17	FALSE	sp|P68104|EF1A1_HUMAN;sp|Q05639|EF1A2_HUMAN;sp|Q5VTE0|EF1A3_HUMAN	EEF1A1;EEF1A2;EEF1A1P5	HUMAN	Elongation factor 1-alpha 1 OS=Homo sapiens OX=9606 GN=EEF1A1 PE=1 SV=1	APGHRDFIKNMITGTSQ/3;APGHRDFIKNMITGTSQ/2;APGHRDFIKNM[UNIMOD:Oxidation]ITGTSQ/3	['MSFragger', 'Comet', 'Sage', 'PEAKS']	[0.0001194315060312, 0.0001797591227754, 0.0001325732467188, 0.0001820167455405]	[2.5972392621138565, 1.2991927561059304, 1.1301501800022478, 2.3618175022468053]	[1.0559340653296632e-06, 0.0002583615072182, 0.0009029612727407, 6.788911166879452e-06]	0.640592	1.03727	3	4	0.000119432	1.05593e-06	2.59724	0	NA	54	0	1	0	1	1	0	2	3	1	4	4	2	4	3	4	3	5	3	6	5	2	netMHCIIpan-4.3	DRB1_0404	1.55	WB	IKNMITGTS	NA	NA
APGHRDFIKNMITGTSQA	18	FALSE	sp|P68104|EF1A1_HUMAN;sp|Q05639|EF1A2_HUMAN;sp|Q5VTE0|EF1A3_HUMAN	EEF1A1;EEF1A2;EEF1A1P5	HUMAN	Elongation factor 1-alpha 1 OS=Homo sapiens OX=9606 GN=EEF1A1 PE=1 SV=1	APGHRDFIKNMITGTSQA/3;APGHRDFIKNM[UNIMOD:Oxidation]ITGTSQA/3;APGHRDFIKNMITGTSQA/2	['MSFragger', 'Comet', 'Sage', 'PEAKS']	[0.0001194315060312, 0.0001797591227754, 0.0003389447520054, 0.0001820167455405]	[2.976891512369264, 1.4809933984626562, 1.000060002482675, 2.61642032169342]	[9.562758141369857e-08, 6.505107558785593e-05, 0.002899554340432, 1.479521886555295e-06]	0.709345	0.736355	3	4	0.000119432	9.56276e-08	2.97689	0	NA	41	0	0	2	1	1	0	2	2	1	3	2	2	3	3	2	2	2	3	4	3	3	netMHCIIpan-4.3	DRB1_0404	0.68	SB	IKNMITGTS	NA	NA
APGHRDFIKNMITGTSQAD	19	FALSE	sp|P68104|EF1A1_HUMAN;sp|Q05639|EF1A2_HUMAN;sp|Q5VTE0|EF1A3_HUMAN	EEF1A1;EEF1A2;EEF1A1P5	HUMAN	Elongation factor 1-alpha 1 OS=Homo sapiens OX=9606 GN=EEF1A1 PE=1 SV=1	APGHRDFIKNM[UNIMOD:Oxidation]ITGTSQAD/3;APGHRDFIKNMITGTSQAD/3	['MSFragger', 'Comet', 'Sage', 'PEAKS']	[0.0001194315060312, 0.0001797591227754, 0.0001325732467188, 0.0001820167455405]	[3.854399581141439, 1.692191991354964, 1.2542433409344724, 2.665633284093333]	[3.712980281827031e-10, 1.3103154373327375e-05, 0.0002952040956433, 1.10210176738736e-06]	0.180458	1.20007	2	4	0.000119432	3.71298e-10	3.8544	0	NA	56	0	1	1	1	1	0	3	2	1	3	3	3	4	4	3	5	5	3	4	4	5	NA	NA	NA	NA	NA	NA	NA
APGKVILHGEHAVVH	15	TRUE	sp|Q03426|KIME_HUMAN	MVK	HUMAN	Mevalonate kinase OS=Homo sapiens OX=9606 GN=MVK PE=1 SV=1	APGKVILHGEHAVVH/3	['MSFragger', 'Comet', 'Sage']	[0.0001194315060312, 0.0001797591227754, 0.0001325732467188]	[2.342346558302469, 1.6274474577039153, 1.0847915900262934]	[5.295694152450153e-06, 2.141429799810864e-05, 0.0013575690091163]	0.195614	0.0128701	1	3	0.000119432	5.29569e-06	2.34235	0	NA	8	0	0	0	0	0	0	1	0	0	0	0	0	2	1	1	1	1	1	0	0	0	netMHCIIpan-4.3	DRB1_1301	1.23	WB	VILHGEHAV	1	KVILHGEHA
APGKVILHGEHAVVHG	16	TRUE	sp|Q03426|KIME_HUMAN	MVK	HUMAN	Mevalonate kinase OS=Homo sapiens OX=9606 GN=MVK PE=1 SV=1	APGKVILHGEHAVVHG/3	['MSFragger', 'Comet', 'Sage', 'PEAKS']	[0.0001194315060312, 0.0001797591227754, 0.0001325732467188, 0.0006084205402774]	[2.126071166162246, 1.8964168910193504, 1.2840419355706996, 1.2669906840812062]	[2.080154179534261e-05, 2.782710107956554e-06, 0.0002256395830515, 0.0044440913814013]	0.422715	0.143686	1	4	0.000119432	2.78271e-06	2.12607	0	NA	4	0	0	0	0	0	0	0	1	0	0	0	0	0	0	0	0	0	1	1	0	1	netMHCIIpan-4.3	DRB1_1301	0.95	SB	VILHGEHAV	1	KVILHGEHA
APGKVILHGEHAVVHGK	17	FALSE	sp|Q03426|KIME_HUMAN	MVK	HUMAN	Mevalonate kinase OS=Homo sapiens OX=9606 GN=MVK PE=1 SV=1	APGKVILHGEHAVVHGK/3	['MSFragger', 'Comet', 'Sage', 'PEAKS']	[0.0001194315060312, 0.0001797591227754, 0.0001325732467188, 0.0001820167455405]	[3.8938681254031664, 2.027803733780643, 1.357348598788216, 1.9952764866909944]	[2.892590753484544e-10, 1.02675048294442e-06, 0.0001164749594787, 6.081533404230754e-05]	0.133738	0.00819014	1	4	0.000119432	2.89259e-10	3.89387	0	NA	9	0	0	0	0	0	0	1	1	0	1	1	1	0	0	1	0	0	0	1	1	1	netMHCIIpan-4.3	DRB1_1301	1.32	WB	VILHGEHAV	NA	NA
APGLVSVIKHKVR	13	FALSE	sp|Q9H0X4|F234A_HUMAN	FAM234A	HUMAN	Protein FAM234A OS=Homo sapiens OX=9606 GN=FAM234A PE=1 SV=1	APGLVSVIKHKVR/3	['MSFragger', 'Comet', 'Sage', 'PEAKS']	[0.0001194315060312, 0.0001797591227754, 0.0001325732467188, 0.0001820167455405]	[3.2926254696372625, 2.227644623317253, 1.4575994646197332, 1.9323592779043883]	[1.2975902410232788e-08, 2.2524030811510093e-07, 4.714284109282655e-05, 8.856205249749635e-05]	0.254814	2.45342	1	4	0.000119432	1.29759e-08	3.29263	0	NA	44	0	0	0	0	0	0	3	6	1	5	3	3	4	3	3	4	2	1	3	1	2	netMHCIIpan-4.3	DRB1_1301	0.11	SB	LVSVIKHKV	NA	NA
APGLVSVIKHKVRD	14	TRUE	sp|Q9H0X4|F234A_HUMAN	FAM234A	HUMAN	Protein FAM234A OS=Homo sapiens OX=9606 GN=FAM234A PE=1 SV=1	APGLVSVIKHKVRD/3	['MSFragger', 'Comet', 'Sage', 'PEAKS']	[0.0001194315060312, 0.0001797591227754, 0.0001325732467188, 0.0001820167455405]	[2.605022419032874, 1.5915164803143351, 1.573438031167912, 2.0235857783664626]	[1.005202237744917e-06, 2.8125041707599254e-05, 1.6576342278200823e-05, 5.134852404260003e-05]	0.273184	2.36004	1	4	0.000119432	1.0052e-06	2.60502	0	NA	22	0	0	0	0	0	0	5	1	0	1	1	1	1	2	1	1	1	2	2	1	2	netMHCIIpan-4.3	DRB1_1301	0.03	SB	LVSVIKHKV	1	SVIKHKVRD
APGLVSVIKHKVRDL	15	TRUE	sp|Q9H0X4|F234A_HUMAN	FAM234A	HUMAN	Protein FAM234A OS=Homo sapiens OX=9606 GN=FAM234A PE=1 SV=1	APGLVSVIKHKVRDL/3	['MSFragger', 'Comet', 'Sage', 'PEAKS']	[0.0001194315060312, 0.0001797591227754, 0.0001325732467188, 0.0001820167455405]	[3.694053960620277, 1.9817636247532169, 1.8605738976289787, 2.204185521607318]	[1.023894639367235e-09, 1.4562841183322672e-06, 1.2422652601080356e-06, 1.7435074273725687e-05]	0.18152	0.00421053	1	4	0.000119432	1.02389e-09	3.69405	0	NA	32	0	1	1	1	0	0	2	2	0	1	1	2	2	1	2	2	2	2	3	4	3	netMHCIIpan-4.3	DRB1_1301	0.04	SB	LVSVIKHKV	1	SVIKHKVRD
APGLVSVIKHKVRDLVPS	18	FALSE	sp|Q9H0X4|F234A_HUMAN	FAM234A	HUMAN	Protein FAM234A OS=Homo sapiens OX=9606 GN=FAM234A PE=1 SV=1	APGLVSVIKHKVRDLVPS/3	['MSFragger', 'Comet', 'Sage', 'PEAKS']	[0.0005836575875486, 0.0002161461147735, 0.0005441288497116, 0.000259336099585]	[1.2371246186521607, 0.8535142469182814, 0.9234837424092271, 1.6588249962436417]	[0.0056316983525121, 0.0075501873177482, 0.0057246624392016, 0.0004513202845535]	0.0422648	0.199237	1	4	0.000216146	0.00045132	1.65882	0	NA	5	0	2	0	0	0	0	2	1	0	0	0	0	0	0	0	0	0	0	0	0	0	netMHCIIpan-4.3	DRB1_1301	0.36	SB	LVSVIKHKV	NA	NA
APGPGRLVAQLDTEGVG	17	FALSE	sp|Q969P0|IGSF8_HUMAN	IGSF8	HUMAN	Immunoglobulin superfamily member 8 OS=Homo sapiens OX=9606 GN=IGSF8 PE=1 SV=1	APGPGRLVAQLDTEGVG/2	['Sage']	[0.000810783419479]	[0.8643341573531229]	[0.0096257989968377]	0.734547	1.775	1	1	0.000810783	0.0096258	0.864334	0	NA	3	0	0	0	1	0	0	0	0	2	0	0	0	0	0	0	0	0	0	0	0	0	netMHCIIpan-4.3	DRB1_0404	0.92	SB	LVAQLDTEG	NA	NA
APGPGRLVAQLDTEGVGSL	19	FALSE	sp|Q969P0|IGSF8_HUMAN	IGSF8	HUMAN	Immunoglobulin superfamily member 8 OS=Homo sapiens OX=9606 GN=IGSF8 PE=1 SV=1	APGPGRLVAQLDTEGVGSL/2	['MSFragger', 'Comet', 'Sage']	[0.0001194315060312, 0.0002161461147735, 0.0003389447520054]	[1.7444496661345776, 1.1584588975084733, 1.018654681560939]	[0.0002323759129318, 0.0007512382988438, 0.0024558230529942]	0.710775	0.0868129	1	3	0.000119432	0.000232376	1.74445	0	NA	3	0	0	1	0	0	0	0	2	0	0	0	0	0	0	0	0	0	0	0	0	0	NA	NA	NA	NA	NA	NA	NA
APGPPGRSM	9	FALSE	sp|Q8IY67|RAVR1_HUMAN	RAVER1	HUMAN	Ribonucleoprotein PTB-binding 1 OS=Homo sapiens OX=9606 GN=RAVER1 PE=1 SV=1	APGPPGRSM/2	['MSFragger', 'Sage']	[0.000341841385597, 0.0065114764772912]	[1.4362453124718098, 0.6178935592701407]	[0.0016219018877189, 0.0744175373044152]	0.953928	0.661405	1	2	0.000341841	0.0016219	1.43625	0	NA	4	0	0	0	0	0	0	0	0	0	0	0	0	0	0	0	0	0	0	0	2	2	netMHCpan-4.1	HLA-B*07:02	0.004	SB	APGPPGRSM	NA	NA
APGTRFPLESAHDPDVG	17	FALSE	sp|Q9UN70|PCDGK_HUMAN	PCDHGC3	HUMAN	Protocadherin gamma-C3 OS=Homo sapiens OX=9606 GN=PCDHGC3 PE=1 SV=1	APGTRFPLESAHDPDVG/3	['MSFragger', 'Comet', 'Sage']	[0.0011981566820276, 0.0042464612822647, 0.0047591216498288]	[1.0689577516727613, 0.5479554615118205, 0.6577881476432139]	[0.0160262865508884, 0.0715921835300244, 0.0545341156205699]	0.377326	0.0249986	1	3	0.00119816	0.0160263	1.06896	0	NA	3	0	0	0	0	0	0	0	0	0	0	0	0	0	0	0	0	0	1	1	0	1	netMHCIIpan-4.3	HLA-DQA10103-DQB10603	3.57	WB	LESAHDPDV	NA	NA
APGTTMFLHWLVGMVYVF	18	FALSE	sp|O60337|MARH6_HUMAN	MARCHF6	HUMAN	E3 ubiquitin-protein ligase MARCHF6 OS=Homo sapiens OX=9606 GN=MARCHF6 PE=1 SV=2	APGTTM[UNIMOD:Oxidation]FLHWLVGMVYVF/3	['MSFragger']	[0.0071071540143705]	[0.777379640164755]	[0.0912876091618805]	0.246201	0.282471	1	1	0.00710715	0.0912876	0.77738	0	NA	1	0	0	0	0	0	1	0	0	0	0	0	0	0	0	0	0	0	0	0	0	0	netMHCIIpan-4.3	HLA-DPA10103-DPB10201	36.74	NB	VLWHLFMTT	NA	NA
APGVHNIIAIADGYQQ	16	TRUE	sp|O75976|CBPD_HUMAN	CPD	HUMAN	Carboxypeptidase D OS=Homo sapiens OX=9606 GN=CPD PE=1 SV=2	APGVHNIIAIADGYQQ/2	['MSFragger', 'Comet', 'Sage']	[0.0042819499341238, 0.0060761112887751, 0.0024993305364634]	[0.8729245343647001, 0.4994251716969543, 0.7271053630457124]	[0.0524640571953772, 0.1002015862451598, 0.0310686846696138]	0.79101	0.647517	1	3	0.00249933	0.0310687	0.872925	0	NA	1	0	0	1	0	0	0	0	0	0	0	0	0	0	0	0	0	0	0	0	0	0	netMHCIIpan-4.3	HLA-DQA10103-DQB10302	0.23	SB	VHNIIAIAD	0	IIAIADGYQ
[truncated: 25,077 more rows]
[truncated: 7 more columns]

## Sheet: S2B_JY_MHCII_0.5MY
Supplemental Data S2B. Identified immunopeptide sequences for the JY 0.5 million cell dilution (3 samples). See legend for explanation of each column.
[truncated: 2,370 more rows]

[truncated: 6 more sheets: S2C_JY_MHCII_1MY, S2D_JY_MHCII_2MY, S2E_JY_MHCII_4MY, S2F_JY_MHCII_8MY, S2G_JY_MHCII_16MY, S2H_JY_MHCII_32MY]
