# Supplementary material for: A Platform for High-throughput and Ultrasensitive Immunopeptidomics
Source: Mol Cell Proteomics. 2026 May 18;25(6):101590. doi: 10.1016/j.mcpro.2026.101590 (PMC13284484; doi:10.1016/j.mcpro.2026.101590)
Supplement: Supplemental Data S3 [file mmc3.xlsx]

## Sheet: Legend
Column	Explanation
peptide	Plain peptide sequence identified peptide (aggregates peptidoforms: charge and modifications).
length	Peptide length in amino acids.
immuno	Specified as immunopeptide length (TRUE/FALSE), typically 8-12 for MHC class I and 14-16 for MHC class II.
protein_list	Semicolon-seperated list of matching UniProtKB proteins.
gene	Semicolon-seperated list of matching genes according UniProtKB annotation - matching order proteins.
species	Species according UniProtKB annotation, semicolon-seperated list if multiple.
description leftmost	Description of the first protein in the list.
peptidoform	Semicolon-seperated list of identified peptidoform(s) for the peptide sequence (thus considering peptide precursor charge and modifications).
engine	List of search engines that identified the peptide at a 1% peptide Q-value (PEAKS Studio, Comet, MSFragger and/or Sage).
peptide_qval	List of mokapot peptide Q-values per search engine after re-scroring by TIMS2Rescore (same order engine list).
peptide_score	List of mokapot peptide scores per search engine after re-scroring by TIMS2Rescore (same order engine list).
peptide_PEP	List of mokapot peptide posterior error probabilities per search engine after re-scroring by TIMS2Rescore (same order engine list).
rescoring:spec_pearson	Spectral Pearson correlation to MS2PIP-predicted peptide, derived from TIMS2Rescore output reports.
rescoring:rt_diff_best	Deviation to predicted retention time (rt) derived from TIMS2Rescore output reports.
#peptidoform	Number of peptideforms identified.
#engine	Number of search engines identifying the peptide.
peptide_qval_lowest	Lowest mokapot peptide Q-value across re-scored search engine results.
peptide_PEP_lowest	Lowest mokapot peptide posterior error probability across re-scored search engine results.
peptide_score_highest	Highest mokapot peptide score across re-scored search engine results.
#chimeric_PSMs	Number of spectra that matched to this peptide sequence by one search engine, but were matched to another peptide sequence by any other engine. Hence, ambiguous spectra assigned to multiple peptides.
#chimeric_peptides	List of ambiguously peptides (and their respective PSMs) that were assigned to the spectra also matching this peptide sequence.
PSMs_total	Total number of peptide-to-spectrum matches (PSMs) to this peptide sequence across all runs (all timsTOF .d samples searched).
PSMs_run_0.5_a	Number of peptide-to-spectrum matches (PSMs) to this peptide sequence in this specific run (one timsTOF .d sample). Example: here replicate 'a' of 0.5 million.
PSMs_run_0.5_b	Number of peptide-to-spectrum matches (PSMs) to this peptide sequence in this specific run (one timsTOF .d sample). Example: here replicate 'b' of 0.5 million.
PSMs_run_0.5_c	Number of peptide-to-spectrum matches (PSMs) to this peptide sequence in this specific run (one timsTOF .d sample). Example: here replicate 'c' of 0.5 million.
PSMs_cond_0.5	Number of peptide-to-spectrum matches (PSMs) to this peptide sequence in the specified conditions (multiple timsTOF .d samples). Example: here 0.5 million, summing the PSMs of replicate a, b and c.
tool	Either 'netMHCpan-4.1' or 'netMHCIIpan-4.3' for MHC class I and II predictions, or 'NA' if no prediction performed.
mhc	MHC molecule that had the lowest %Rank score.
rank	%Rank score. Default thresholds for NetMHCpan-4.1 are < 0.5 for weak binding, < 0.5 for strong binders, while for NetMHCpan-4.1 are < 5 for weak binding, < 2 for strong binders.
bind_level	Either 'SB' for strong binder, 'WB' for weak binder, 'NB' for non-binder and 'NA' if no binding prediction was performed.
core	Peptide 9-mer core used by NetMHCpan.
cluster	Assigned cluster by GibbsCluster2.0. The number of variables is automatically assigned based on the Kullback-Leibler Distance (KLD) in GibbsCluster2.0.
gibbs_core	The peptide core used in GibbsCluster2.0 for the peptide.

## Sheet: S3A_HeLa_AllDilutions
Supplemental Data S3A. Identified immunopeptide sequences for all HeLa cell dilutions searched together. See legend for explanation of each column.
peptide	length	immuno	protein_list	gene	species	description leftmost	peptidoform	engine	peptide_qval	peptide_score	peptide_PEP	rescoring:spec_pearson	rescoring:rt_diff_best	#peptidoform	#engine	peptide_qval_lowest	peptide_PEP_lowest	peptide_score_highest	#chimeric_PSMs	#chimeric_peptides	PSMs_total	PSMs_run_0.5_a	PSMs_run_0.5_b	PSMs_run_0.5_c	PSMs_run_16_a	PSMs_run_16_b	PSMs_run_16_c	PSMs_run_1_a	PSMs_run_1_b	PSMs_run_1_c	PSMs_run_2_a	PSMs_run_2_b	PSMs_run_2_c	PSMs_run_32_a	PSMs_run_32_b	PSMs_run_32_c	PSMs_run_4_a	PSMs_run_4_b	PSMs_run_4_c	PSMs_run_8_a	PSMs_run_8_b	PSMs_run_8_c	PSMs_cond_0.5MY	PSMs_cond_16MY	PSMs_cond_1MY	PSMs_cond_2MY	PSMs_cond_32MY	PSMs_cond_4MY	PSMs_cond_8MY
AAAAAAAAY	9	TRUE	sp|A8MTJ6|FOXI3_HUMAN;sp|O43251|RFOX2_HUMAN;sp|P11161|EGR2_HUMAN;sp|Q04726|TLE3_HUMAN;sp|Q04727|TLE4_HUMAN;sp|Q1XH10|SKDA1_HUMAN;sp|Q8TAU0|NKX23_HUMAN;sp|Q9BX46|RBM24_HUMAN	FOXI3;RBFOX2;EGR2;TLE3;TLE4;SKIDA1;NKX2-3;RBM24	HUMAN	Forkhead box protein I3 OS=Homo sapiens OX=9606 GN=FOXI3 PE=1 SV=3	AAAAAAAAY/1	['MSFragger', 'Comet', 'PEAKS']	[0.0049627791563275, 0.0084602368866328, 0.0006620324395895]	[0.7325699858608603, 0.3049481266198262, 0.7399680337881419]	[0.0411497371944244, 0.0912915121934352, 0.0107501342568094]	0.987601	0.0184973	1	3	0.000662032	0.0107501	0.739968	0	NA	6	0	0	0	1	0	2	0	0	0	0	0	0	0	0	0	0	1	0	0	1	1	0	3	0	0	0	1	2
AAAAAAAQSVY	11	TRUE	sp|P07203|GPX1_HUMAN	GPX1	HUMAN	Glutathione peroxidase 1 OS=Homo sapiens OX=9606 GN=GPX1 PE=1 SV=4	AAAAAAAQSVY/1	['MSFragger', 'Comet', 'Sage', 'PEAKS']	[0.0009835259404966, 0.001211533801793, 0.0007720020586721, 0.0001978239366963]	[1.3064524649158418, 0.5132956963420221, 0.7218240904705242, 1.601491258801928]	[0.0012741358695535, 0.013349984774586, 0.00384952380431, 2.33941912740092e-05]	0.961996	1.23397	1	4	0.000197824	2.33942e-05	1.60149	0	NA	12	0	0	0	1	1	1	0	0	0	0	0	0	1	3	1	0	0	2	0	1	1	0	3	0	0	5	2	2
AAAAAAATM	9	TRUE	Q9NQS7|INCE_HUMAN	INCENP	HUMAN	Inner centromere protein OS=Homo sapiens OX=9606 GN=INCENP PE=1 SV=3	AAAAAAATM/1	['PEAKS']	[0.0042243262927895]	[0.4782739703997952]	[0.057373726775681]	0.938964	1.58635	1	1	0.00422433	0.0573737	0.478274	0	NA	2	0	0	0	0	0	0	0	0	0	0	0	0	0	0	1	0	0	0	0	0	1	0	0	0	0	1	0	1
AAAAAAQSVY	10	TRUE	sp|P07203|GPX1_HUMAN	GPX1	HUMAN	Glutathione peroxidase 1 OS=Homo sapiens OX=9606 GN=GPX1 PE=1 SV=4	AAAAAAQSVY/1	['MSFragger', 'Comet', 'Sage', 'PEAKS']	[0.0013003901170351, 0.0012738853503184, 0.0007720020586721, 0.0001978239366963]	[1.0365182784674425, 0.4849625205354149, 0.6971677790453629, 1.4472417170799976]	[0.0054980957514933, 0.0174257982882806, 0.0048751311804695, 7.094320952401613e-05]	0.957984	0.0366633	1	4	0.000197824	7.09432e-05	1.44724	0	NA	15	0	0	0	1	1	1	0	0	0	0	2	2	1	1	1	1	1	1	0	1	1	0	3	0	4	3	3	2
AAAAAMAEQESARN	14	FALSE	sp|Q7L5D6|GET4_HUMAN	GET4	HUMAN	Golgi to ER traffic protein 4 homolog OS=Homo sapiens OX=9606 GN=GET4 PE=1 SV=1	[UNIMOD:Acetylation]-AAAAAM[UNIMOD:Oxidation]AEQESARN/2	['MSFragger', 'PEAKS']	[0.0009835259404966, 0.0001978239366963]	[2.0366884123592923, 1.7565154553549445]	[8.532146060594562e-05, 7.671081699058829e-06]	0.70643	11.6409	1	2	0.000197824	7.67108e-06	2.03669	0	NA	3	0	0	0	1	2	0	0	0	0	0	0	0	0	0	0	0	0	0	0	0	0	0	3	0	0	0	0	0
AAAAAQSVY	9	TRUE	sp|P07203|GPX1_HUMAN	GPX1	HUMAN	Glutathione peroxidase 1 OS=Homo sapiens OX=9606 GN=GPX1 PE=1 SV=4	AAAAAQSVY/1	['MSFragger', 'Comet', 'Sage', 'PEAKS']	[0.0011679968853416, 0.002368804664723, 0.0009657170449058, 0.0001978239366963]	[1.1094354070158756, 0.4226141323186387, 0.6561506961061367, 1.0975582514050022]	[0.0035773294944257, 0.0312300371871788, 0.0072191752372615, 0.0008738428365674]	0.90098	0.015181	1	4	0.000197824	0.000873843	1.10944	0	NA	48	1	4	2	4	2	3	2	3	2	2	2	2	3	2	2	2	2	2	1	2	3	7	9	7	6	7	6	6
AAAAAVAVV	9	TRUE	sp|Q14839|CHD4_HUMAN	CHD4	HUMAN	Chromodomain-helicase-DNA-binding protein 4 OS=Homo sapiens OX=9606 GN=CHD4 PE=1 SV=2	AAAAAVAVV/1	['Comet']	[0.0091860168410308]	[0.2906172951089986]	[0.1035324181091797]	0.853175	3.40391	1	1	0.00918602	0.103532	0.290617	0	NA	4	0	0	0	0	0	0	0	0	0	0	0	0	1	0	0	0	0	3	0	0	0	0	0	0	0	1	3	0
AAAAEAAAAAA	11	TRUE	sp|Q8IZU1|FAM9A_HUMAN	FAM9A	HUMAN	Protein FAM9A OS=Homo sapiens OX=9606 GN=FAM9A PE=1 SV=1	AAAAEAAAAAA/1	['Comet']	[0.0015701668302257]	[0.4403358094526945]	[0.0264732630848666]	0.969816	0.303771	1	1	0.00157017	0.0264733	0.440336	2	['EAAAAAAAAAA(1)', 'SPSAAAAAAAA(1)']	3	0	0	0	1	0	0	0	0	0	0	0	0	0	0	0	0	1	0	0	1	0	0	1	0	0	0	1	1
AAAAGMLLLG	10	TRUE	Q16850|CP51A_HUMAN	CYP51A1	HUMAN	Lanosterol 14-alpha demethylase OS=Homo sapiens OX=9606 GN=CYP51A1 PE=1 SV=4	AAAAGM[UNIMOD:Oxidation]LLLG/1	['PEAKS']	[0.0001978239366963]	[1.1067897768294586]	[0.0008179908661464]	0.946412	2.11997	1	1	0.000197824	0.000817991	1.10679	0	NA	1	0	0	0	0	0	1	0	0	0	0	0	0	0	0	0	0	0	0	0	0	0	0	1	0	0	0	0	0
AAAAHTFFV	9	TRUE	sp|Q8IVL6|P3H3_HUMAN	P3H3	HUMAN	Prolyl 3-hydroxylase 3 OS=Homo sapiens OX=9606 GN=P3H3 PE=1 SV=1	AAAAHTFFV/2	['MSFragger', 'Comet', 'Sage']	[0.0011679968853416, 0.0048265460030165, 0.0012903225806451]	[1.079292259989438, 0.3624544874586524, 0.6189347163920149]	[0.0042596562558183, 0.0544220069915699, 0.0103009969553391]	0.882174	2.7973	1	3	0.001168	0.00425966	1.07929	0	NA	3	0	0	0	0	0	0	0	0	0	0	0	0	1	0	2	0	0	0	0	0	0	0	0	0	0	3	0	0
AAAAKPNNLSLVVHGPGDLR	20	FALSE	sp|Q00796|DHSO_HUMAN	SORD	HUMAN	Sorbitol dehydrogenase OS=Homo sapiens OX=9606 GN=SORD PE=1 SV=4	[UNIMOD:Acetylation]-AAAAKPNNLSLVVHGPGDLR/3	['MSFragger', 'PEAKS']	[0.0009835259404966, 0.0001978239366963]	[1.471107735449547, 1.894846732343748]	[0.0006124434579468, 2.836259816882743e-06]	0.482439	4.69148	1	2	0.000197824	2.83626e-06	1.89485	0	NA	2	0	0	0	0	0	0	0	0	0	0	0	0	0	2	0	0	0	0	0	0	0	0	0	0	0	2	0	0
AAAALASVL	9	TRUE	O00458|IFRD1_HUMAN	IFRD1	HUMAN	Interferon-related developmental regulator 1 OS=Homo sapiens OX=9606 GN=IFRD1 PE=1 SV=4	AAAALASVL/1	['PEAKS']	[0.0003597769382982]	[0.8859433008209616]	[0.0039212027557276]	0.862943	1.33809	1	1	0.000359777	0.0039212	0.885943	0	NA	1	0	0	0	1	0	0	0	0	0	0	0	0	0	0	0	0	0	0	0	0	0	0	1	0	0	0	0	0
AAAALVLKA	9	TRUE	sp|Q9Y490|TLN1_HUMAN	TLN1	HUMAN	Talin-1 OS=Homo sapiens OX=9606 GN=TLN1 PE=1 SV=3	AAAALVLKA/2;AAAALVLKA/1	['MSFragger', 'Comet', 'Sage', 'PEAKS']	[0.0009835259404966, 0.0036077402427025, 0.0022659926791005, 0.0001978239366963]	[1.257949282382684, 0.3898314149593814, 0.5527349310169053, 1.2859713480402952]	[0.0016150356361144, 0.0423216524630866, 0.0193217087615541, 0.0002261763603227]	0.96094	0.746019	2	4	0.000197824	0.000226176	1.28597	0	NA	36	0	0	0	2	1	3	0	0	2	0	1	0	3	2	3	0	3	1	0	11	4	0	6	2	1	8	4	15
AAAANPQTL	9	TRUE	sp|Q15652|JHD2C_HUMAN	JMJD1C	HUMAN	Probable JmjC domain-containing histone demethylation protein 2C OS=Homo sapiens OX=9606 GN=JMJD1C PE=1 SV=2	AAAANPQTL/1	['MSFragger', 'Comet', 'Sage', 'PEAKS']	[0.0010526315789473, 0.0056719022687609, 0.002148612354521, 0.0001978239366963]	[1.1222008783338893, 0.3424002766240953, 0.566145256727118, 1.326141014123044]	[0.0033268273236544, 0.065307441379811, 0.0170186156989321, 0.0001694596925958]	0.990829	0.400852	1	4	0.000197824	0.00016946	1.32614	0	NA	7	0	0	0	0	1	2	0	0	0	0	0	0	0	0	2	0	0	1	0	0	1	0	3	0	0	2	1	1
AAAANSGSSLPLFD	14	FALSE	Q12972|PP1R8_HUMAN	PPP1R8	HUMAN	Nuclear inhibitor of protein phosphatase 1 OS=Homo sapiens OX=9606 GN=PPP1R8 PE=1 SV=2	[UNIMOD:Acetylation]-AAAANSGSSLPLFD/2	['PEAKS']	[0.0024412572474824]	[0.5916229603084813]	[0.0285539476041483]	0.812251	2.69763	1	1	0.00244126	0.0285539	0.591623	0	NA	1	0	0	0	0	0	0	0	0	0	0	0	0	0	0	1	0	0	0	0	0	0	0	0	0	0	1	0	0
AAAATSSKTPS	11	TRUE	sp|Q9UNZ5|L10K_HUMAN	C19orf53	HUMAN	Leydig cell tumor 10 kDa protein homolog OS=Homo sapiens OX=9606 GN=C19orf53 PE=1 SV=1	AAAATSSKTPS/2	['MSFragger', 'Comet', 'Sage']	[0.0061341853035143, 0.0078940326465078, 0.0029163966299416]	[0.709874681708115, 0.3116211649962449, 0.5246340776281927]	[0.0480238898067564, 0.0860549171930439, 0.025179161081432]	0.755937	2.63802	1	3	0.0029164	0.0251792	0.709875	0	NA	1	0	0	0	0	0	0	0	0	0	0	0	0	0	0	0	0	0	0	1	0	0	0	0	0	0	0	0	1
AAAAVAAVV	9	TRUE	sp|O75446|SAP30_HUMAN	SAP30	HUMAN	Histone deacetylase complex subunit SAP30 OS=Homo sapiens OX=9606 GN=SAP30 PE=1 SV=1	AAAAVAAVV/1	['Comet', 'PEAKS']	[0.0091860168410308, 0.0044830079537237]	[0.2907272307113999, 0.4593779299457171]	[0.1034331296654815, 0.064154754922053]	0.900201	4.33719	1	2	0.00448301	0.0641548	0.459378	0	NA	12	0	0	0	0	1	2	0	0	1	0	1	1	0	1	1	0	0	0	0	1	3	0	3	1	2	2	0	4
AAAAVAEQV	9	TRUE	sp|Q12873|CHD3_HUMAN	CHD3	HUMAN	Chromodomain-helicase-DNA-binding protein 3 OS=Homo sapiens OX=9606 GN=CHD3 PE=1 SV=3	AAAAVAEQV/1	['MSFragger', 'Comet', 'Sage', 'PEAKS']	[0.0020976925382079, 0.0022552151851155, 0.0052098000563221, 0.0001978239366963]	[0.8821920164700066, 0.4265208046010986, 0.4620183644121443, 1.0831699503435384]	[0.0147900568587391, 0.0301144001673109, 0.0450520492463087, 0.0009685387684782]	0.899834	0.77293	1	4	0.000197824	0.000968539	1.08317	0	NA	9	0	0	0	1	1	1	0	0	0	0	1	0	1	0	1	1	0	0	0	1	1	0	3	0	1	2	1	2
AAAAVVAAA	9	TRUE	sp|O75400|PR40A_HUMAN;sp|Q8WWH5|TRUB1_HUMAN	PRPF40A;TRUB1	HUMAN	Pre-mRNA-processing factor 40 homolog A OS=Homo sapiens OX=9606 GN=PRPF40A PE=1 SV=2	AAAAVVAAA/1	['MSFragger', 'Comet']	[0.0023327015599941, 0.005181347150259]	[0.8455125160903207, 0.348839050482445]	[0.0189616791068349, 0.0616061583183975]	0.982605	1.23687	1	2	0.0023327	0.0189617	0.845513	0	NA	15	0	0	0	1	1	1	0	0	0	0	1	3	1	1	1	0	1	2	0	0	2	0	3	0	4	3	3	2
AAADFTAKV	9	TRUE	sp|Q9Y3F4|STRAP_HUMAN	STRAP	HUMAN	Serine-threonine kinase receptor-associated protein OS=Homo sapiens OX=9606 GN=STRAP PE=1 SV=1	AAADFTAKV/1;AAADFTAKV/2	['MSFragger', 'Comet', 'Sage', 'PEAKS']	[0.0009835259404966, 0.0010840108401084, 0.0007720020586721, 0.0001978239366963]	[1.3726344351883473, 0.5715500834318595, 0.7338398804118679, 1.3877322752167571]	[0.0009373345943298, 0.0077095575017492, 0.0034308628052486, 0.0001088328612917]	0.975429	1.24718	2	4	0.000197824	0.000108833	1.38773	0	NA	29	1	0	0	1	4	3	0	0	0	1	0	1	2	2	5	2	1	0	1	2	3	1	8	0	2	9	3	6
AAADIATMV	9	TRUE	sp|P53597|SUCA_HUMAN	SUCLG1	HUMAN	Succinate--CoA ligase [ADP/GDP-forming] subunit alpha, mitochondrial OS=Homo sapiens OX=9606 GN=SUCLG1 PE=1 SV=4	AAADIATM[UNIMOD:Oxidation]V/1	['MSFragger', 'Sage', 'PEAKS']	[0.0055757261410788, 0.0093691442848219, 0.003825779870512]	[0.725132020038663, 0.4001827269533906, 0.4946087875992104]	[0.0432914625859984, 0.0785904749531924, 0.0520345851811054]	0.708234	2.78745	1	3	0.00382578	0.0432915	0.725132	0	NA	5	0	0	0	1	1	1	0	0	0	0	0	0	1	0	0	0	0	0	0	1	0	0	3	0	0	1	0	1
AAADIFKHY	9	TRUE	sp|Q8WVM7|STAG1_HUMAN	STAG1	HUMAN	Cohesin subunit SA-1 OS=Homo sapiens OX=9606 GN=STAG1 PE=1 SV=3	AAADIFKHY/2	['MSFragger', 'Comet', 'Sage']	[0.0009835259404966, 0.0010840108401084, 0.0007720020586721]	[1.1988635847350235, 0.5621475566212487, 0.6638868533140909]	[0.0021878984285914, 0.0084246522845589, 0.0067042571050743]	0.877193	0.141052	1	3	0.000772002	0.0021879	1.19886	0	NA	6	0	0	0	0	0	0	0	0	0	0	1	3	0	0	0	0	1	1	0	0	0	0	0	0	4	0	2	0
AAADITSSL	9	TRUE	sp|Q9H5I5|PIEZ2_HUMAN	PIEZO2	HUMAN	Piezo-type mechanosensitive ion channel component 2 OS=Homo sapiens OX=9606 GN=PIEZO2 PE=1 SV=2	AAADITSSL/1	['MSFragger', 'Comet', 'Sage', 'PEAKS']	[0.0019694731659281, 0.0025247971145175, 0.0043636363636363, 0.0018682858477347]	[0.9546706933158114, 0.4146488732216862, 0.4871181332678048, 0.6197267900372014]	[0.0091754524945845, 0.0336311123660417, 0.0357400045098263, 0.0238523910864362]	0.974948	0.31745	1	4	0.00186829	0.00917545	0.954671	0	NA	25	0	0	0	2	2	3	0	0	0	0	2	2	3	1	2	1	1	1	1	3	1	0	7	0	4	6	3	5
AAAELIKEV	9	TRUE	sp|Q13425|SNTB2_HUMAN	SNTB2	HUMAN	Beta-2-syntrophin OS=Homo sapiens OX=9606 GN=SNTB2 PE=1 SV=1	AAAELIKEV/2	['MSFragger', 'Comet', 'Sage', 'PEAKS']	[0.0014329213684399, 0.002368804664723, 0.0020408163265306, 0.0001978239366963]	[1.0254325744167354, 0.4203613224752035, 0.5795166188453524, 0.9891997328081842]	[0.0058823862511302, 0.0318916229722168, 0.0149911963819494, 0.0018921371968161]	0.957349	2.84233	1	4	0.000197824	0.00189214	1.02543	0	NA	7	0	0	0	0	0	0	0	0	0	0	0	0	0	0	1	1	0	1	1	1	2	0	0	0	0	1	2	4
AAAEPVTV	8	TRUE	sp|Q96C34|RUND1_HUMAN	RUNDC1	HUMAN	RUN domain-containing protein 1 OS=Homo sapiens OX=9606 GN=RUNDC1 PE=1 SV=3	AAAEPVTV/1	['MSFragger', 'Comet', 'Sage', 'PEAKS']	[0.0058259968928016, 0.0091860168410308, 0.0052098000563221, 0.0003597769382982]	[0.7238135619636284, 0.2921261629368807, 0.4623386296046071, 0.965498305305192]	[0.0436821241814145, 0.1021771339734368, 0.0449198890444008, 0.0022384093183846]	0.993368	1.51473	1	4	0.000359777	0.00223841	0.965498	0	NA	15	0	0	0	2	0	1	0	0	0	1	0	1	1	2	2	0	1	0	1	2	1	0	3	0	2	5	1	4
AAAEQAISV	9	TRUE	sp|Q01780|EXOSX_HUMAN	EXOSC10	HUMAN	Exosome complex component 10 OS=Homo sapiens OX=9606 GN=EXOSC10 PE=1 SV=2	AAAEQAISV/1	['MSFragger', 'Comet', 'Sage']	[0.0022136953955135, 0.006144612746499, 0.0043636363636363]	[0.8587665810345236, 0.3385186815623296, 0.4862924444933506]	[0.0173261638143065, 0.0676387335638518, 0.0360147013008319]	0.944382	3.73048	1	3	0.0022137	0.0173262	0.858767	0	NA	2	0	0	0	1	0	1	0	0	0	0	0	0	0	0	0	0	0	0	0	0	0	0	2	0	0	0	0	0
AAAFNTTV	8	TRUE	sp|Q13098|CSN1_HUMAN	GPS1	HUMAN	COP9 signalosome complex subunit 1 OS=Homo sapiens OX=9606 GN=GPS1 PE=1 SV=4	AAAFNTTV/1	['Sage', 'PEAKS']	[0.0060386473429951, 0.0027128862094951]	[0.4408120806291029, 0.5663168642915243]	[0.0546652104544434, 0.0334987930505116]	0.943568	0.00619966	1	2	0.00271289	0.0334988	0.566317	0	NA	7	0	0	0	0	1	0	0	0	0	0	0	0	1	0	1	0	0	1	0	1	2	0	1	0	0	2	1	3
AAAGAAENAFRAP	13	FALSE	sp|O14828|SCAM3_HUMAN	SCAMP3	HUMAN	Secretory carrier-associated membrane protein 3 OS=Homo sapiens OX=9606 GN=SCAMP3 PE=1 SV=3	AAAGAAENAFRAP/2	['MSFragger', 'Comet', 'Sage', 'PEAKS']	[0.0009835259404966, 0.0010840108401084, 0.0007720020586721, 0.0001978239366963]	[2.0860046909205767, 0.823249904860594, 0.9606125143649068, 1.59365406155508]	[7.35325598069001e-05, 0.0007134985283815, 0.0003899884469285, 2.4750780100929047e-05]	0.860798	0.61252	1	4	0.000197824	2.47508e-05	2.086	0	NA	1	0	0	0	0	0	0	0	0	0	0	0	0	0	0	0	0	0	0	0	1	0	0	0	0	0	0	0	1
AAAGVFALL	9	TRUE	Q8TCJ2|STT3B_HUMAN	STT3B	HUMAN	Dolichyl-diphosphooligosaccharide--protein glycosyltransferase subunit STT3B OS=Homo sapiens OX=9606 GN=STT3B PE=1 SV=1	AAAGVFALL/1	['PEAKS']	[0.0061780398764392]	[0.4058208040390918]	[0.0873593602540345]	0.973624	0.731906	1	1	0.00617804	0.0873594	0.405821	0	NA	4	0	0	0	1	1	0	0	0	0	0	0	0	0	1	0	0	0	0	0	1	0	0	2	0	0	1	0	1
AAAGVLAGV	9	TRUE	Q96P11|NSUN5_HUMAN	NSUN5	HUMAN	28S rRNA (cytosine-C(5))-methyltransferase OS=Homo sapiens OX=9606 GN=NSUN5 PE=1 SV=2	AAAGVLAGV/1	['PEAKS']	[0.0031305903398926]	[0.5234647315747183]	[0.0436808404462684]	0.956852	3.20019	1	1	0.00313059	0.0436808	0.523465	0	NA	6	0	0	0	0	0	1	0	0	0	0	0	0	0	0	1	0	0	1	0	1	2	0	1	0	0	1	1	3
AAAKALRIL	9	TRUE	sp|O95793|STAU1_HUMAN	STAU1	HUMAN	Double-stranded RNA-binding protein Staufen homolog 1 OS=Homo sapiens OX=9606 GN=STAU1 PE=1 SV=2	AAAKALRIL/2	['Comet']	[0.005181347150259]	[0.3492572582499459]	[0.0613727255116179]	0.79358	0.52978	1	1	0.00518135	0.0613727	0.349257	0	NA	1	0	0	0	0	0	0	0	0	0	0	0	0	0	0	1	0	0	0	0	0	0	0	0	0	0	1	0	0
AAAKDTHED	9	TRUE	sp|P43487|RANG_HUMAN	RANBP1	HUMAN	Ran-specific GTPase-activating protein OS=Homo sapiens OX=9606 GN=RANBP1 PE=1 SV=1	[UNIMOD:Acetylation]-AAAKDTHED/2	['MSFragger', 'PEAKS']	[0.0009835259404966, 0.0001978239366963]	[1.5220916769153097, 1.3591688477375112]	[0.0004976936073328, 0.000133644473002]	0.805356	0.134927	1	2	0.000197824	0.000133644	1.52209	0	NA	26	2	1	0	1	1	1	2	2	2	1	2	1	1	1	1	1	2	1	1	1	1	3	3	6	4	3	4	3
AAAKDTHEDHD	11	TRUE	P43487|RANG_HUMAN	RANBP1	HUMAN	Ran-specific GTPase-activating protein OS=Homo sapiens OX=9606 GN=RANBP1 PE=1 SV=1	[UNIMOD:Acetylation]-AAAKDTHEDHD/2	['PEAKS']	[0.0001978239366963]	[1.068169694581628]	[0.0010781170216626]	0.348091	0.795925	1	1	0.000197824	0.00107812	1.06817	0	NA	1	0	0	0	0	0	0	0	0	0	0	0	0	0	0	1	0	0	0	0	0	0	0	0	0	0	1	0	0
AAAKDTHEDHDTSTE	15	FALSE	P43487|RANG_HUMAN	RANBP1	HUMAN	Ran-specific GTPase-activating protein OS=Homo sapiens OX=9606 GN=RANBP1 PE=1 SV=1	[UNIMOD:Acetylation]-AAAKDTHEDHDTSTE/3	['PEAKS']	[0.0021611608521148]	[0.6061066178418156]	[0.0260340978883147]	-0.00347793	0.701492	1	1	0.00216116	0.0260341	0.606107	0	NA	2	0	0	0	0	0	0	2	0	0	0	0	0	0	0	0	0	0	0	0	0	0	0	0	2	0	0	0	0
AAAKDTHEDHDTSTEN	16	FALSE	sp|P43487|RANG_HUMAN	RANBP1	HUMAN	Ran-specific GTPase-activating protein OS=Homo sapiens OX=9606 GN=RANBP1 PE=1 SV=1	[UNIMOD:Acetylation]-AAAKDTHEDHDTSTEN/3	['MSFragger']	[0.0041897553723476]	[0.7680383695356191]	[0.0322724398565224]	0.0606232	2.34906	1	1	0.00418976	0.0322724	0.768038	0	NA	1	0	0	0	0	0	0	0	0	0	0	0	0	0	0	1	0	0	0	0	0	0	0	0	0	0	1	0	0
AAAKDTHEDHDTSTENTDE	19	FALSE	sp|P43487|RANG_HUMAN	RANBP1	HUMAN	Ran-specific GTPase-activating protein OS=Homo sapiens OX=9606 GN=RANBP1 PE=1 SV=1	[UNIMOD:Acetylation]-AAAKDTHEDHDTSTENTDE/3	['MSFragger', 'PEAKS']	[0.007303788066353, 0.0053870144598809]	[0.6724103598467961, 0.4247935597506208]	[0.0618003432768873, 0.0784174873576944]	-0.0234448	0.119328	1	2	0.00538701	0.0618003	0.67241	0	NA	1	0	0	0	0	0	0	1	0	0	0	0	0	0	0	0	0	0	0	0	0	0	0	0	1	0	0	0	0
AAALASVL	8	TRUE	O00458|IFRD1_HUMAN;Q99748|NRTN_HUMAN	IFRD1;NRTN	HUMAN	Interferon-related developmental regulator 1 OS=Homo sapiens OX=9606 GN=IFRD1 PE=1 SV=4	AAALASVL/1	['PEAKS']	[0.0069473391690982]	[0.3795352820346491]	[0.1011821408763273]	0.951484	1.30366	1	1	0.00694734	0.101182	0.379535	0	NA	3	0	0	0	0	0	0	0	0	0	0	0	0	0	1	2	0	0	0	0	0	0	0	0	0	0	3	0	0
AAALGEAAG	9	TRUE	P0DTL6|ZTRF1_HUMAN	ZFTRAF1	HUMAN	Zinc finger TRAF-type-containing protein 1 OS=Homo sapiens OX=9606 GN=ZFTRAF1 PE=1 SV=1	AAALGEAAG/1	['PEAKS']	[0.0034038774604114]	[0.5107459268477206]	[0.0472013750205826]	0.864088	2.7813	1	1	0.00340388	0.0472014	0.510746	0	NA	6	0	1	0	0	1	1	0	0	0	1	0	0	0	0	0	0	0	1	0	1	0	1	2	0	1	0	1	1
AAALIIHHV	9	TRUE	sp|Q96ST3|SIN3A_HUMAN	SIN3A	HUMAN	Paired amphipathic helix protein Sin3a OS=Homo sapiens OX=9606 GN=SIN3A PE=1 SV=2	AAALIIHHV/2	['MSFragger', 'Comet', 'Sage', 'PEAKS']	[0.0009835259404966, 0.001418439716312, 0.0016498247061249, 0.0001978239366963]	[1.3031581307846574, 0.455822327347621, 0.60620623804462, 1.2245755675718504]	[0.0012943860063266, 0.0229037271962531, 0.0116299568125967, 0.0003515425343968]	0.988548	1.73577	1	4	0.000197824	0.000351543	1.30316	0	NA	42	0	0	0	3	2	2	2	1	2	3	2	2	3	1	3	2	3	3	2	3	3	0	7	5	7	7	8	8
AAAMDVDTPSGTN	13	FALSE	sp|P62877|RBX1_HUMAN	RBX1	HUMAN	E3 ubiquitin-protein ligase RBX1 OS=Homo sapiens OX=9606 GN=RBX1 PE=1 SV=1	[UNIMOD:Acetylation]-AAAMDVDTPSGTN/2	['MSFragger', 'PEAKS']	[0.0009835259404966, 0.0001978239366963]	[1.3713161949242785, 1.3591534718340528]	[0.0009429183767596, 0.0001336592475458]	0.907072	11.1602	1	2	0.000197824	0.000133659	1.37132	0	NA	2	0	0	0	0	0	0	0	0	0	0	0	0	0	1	1	0	0	0	0	0	0	0	0	0	0	2	0	0
AAANAIRVY	9	TRUE	sp|Q9NRK6|ABCBA_HUMAN	ABCB10	HUMAN	ATP-binding cassette sub-family B member 10, mitochondrial OS=Homo sapiens OX=9606 GN=ABCB10 PE=1 SV=2	AAANAIRVY/2	['MSFragger', 'Comet', 'Sage', 'PEAKS']	[0.0009835259404966, 0.0010840108401084, 0.0007720020586721, 0.0001978239366963]	[1.7892003294617471, 0.7138317180521727, 0.9402629789562528, 1.611191808541919]	[0.0001874356019053, 0.0020118058513405, 0.0004740481241681, 2.181758117715611e-05]	0.962437	0.737039	1	4	0.000197824	2.18176e-05	1.7892	0	NA	23	0	0	0	1	1	2	0	0	2	1	2	1	2	0	2	2	1	1	3	1	1	0	4	2	4	4	4	5
AAANLTKIV	9	TRUE	sp|Q13423|NNTM_HUMAN	NNT	HUMAN	NAD(P) transhydrogenase, mitochondrial OS=Homo sapiens OX=9606 GN=NNT PE=1 SV=3	AAANLTKIV/2	['MSFragger', 'Comet', 'Sage', 'PEAKS']	[0.0009835259404966, 0.0067615157064375, 0.003033689924956, 0.0001978239366963]	[1.3047309239971254, 0.3312730148492447, 0.520344165763598, 1.2522920391137022]	[0.0012846706152224, 0.0722004907689154, 0.0262135789689225, 0.0002880927316386]	0.91103	4.69252	1	4	0.000197824	0.000288093	1.30473	0	NA	6	0	0	0	0	0	2	0	0	0	0	0	0	2	0	0	0	0	0	0	1	1	0	2	0	0	2	0	2
AAANPQTL	8	TRUE	Q15652|JHD2C_HUMAN	JMJD1C	HUMAN	Probable JmjC domain-containing histone demethylation protein 2C OS=Homo sapiens OX=9606 GN=JMJD1C PE=1 SV=2	AAANPQTL/1	['PEAKS']	[0.0032616753150481]	[0.5147871100495881]	[0.0460560211839783]	0.810991	0.438708	1	1	0.00326168	0.046056	0.514787	0	NA	1	0	0	0	0	0	0	0	0	0	0	0	0	0	0	1	0	0	0	0	0	0	0	0	0	0	1	0	0
AAANPTLAF	9	TRUE	sp|Q8TB72|PUM2_HUMAN	PUM2	HUMAN	Pumilio homolog 2 OS=Homo sapiens OX=9606 GN=PUM2 PE=1 SV=2	AAANPTLAF/1	['MSFragger', 'Comet', 'Sage', 'PEAKS']	[0.0020242914979757, 0.0019142419601837, 0.0029163966299416, 0.0001978239366963]	[0.901221407575746, 0.4303145399112614, 0.5339009808824914, 1.0118953229857537]	[0.0130223234827795, 0.0290683437896178, 0.0230782757469277, 0.0016102824071509]	0.988086	0.913505	1	4	0.000197824	0.00161028	1.0119	0	NA	12	0	0	0	2	2	1	0	0	0	0	0	0	1	0	2	1	0	1	0	1	1	0	5	0	0	3	2	2
AAAPAGTTF	9	TRUE	sp|Q9H0Z9|RBM38_HUMAN	RBM38	HUMAN	RNA-binding protein 38 OS=Homo sapiens OX=9606 GN=RBM38 PE=1 SV=2	AAAPAGTTF/1	['MSFragger', 'Comet', 'Sage', 'PEAKS']	[0.0013003901170351, 0.0015701668302257, 0.0081705604493808, 0.0001978239366963]	[1.047543307443525, 0.4463133097170541, 0.4127260360818498, 1.0761594844904672]	[0.0051437734861027, 0.0250349963303493, 0.070343183783223, 0.0010183021156228]	0.988331	2.75434	1	4	0.000197824	0.0010183	1.07616	0	NA	6	0	0	0	1	0	1	0	0	0	0	0	0	1	0	0	0	0	0	0	3	0	0	2	0	0	1	0	3
AAAPAIMSY	9	TRUE	sp|Q8N3X1|FNBP4_HUMAN	FNBP4	HUMAN	Formin-binding protein 4 OS=Homo sapiens OX=9606 GN=FNBP4 PE=1 SV=3	AAAPAIM[UNIMOD:Oxidation]SY/1	['MSFragger', 'Comet', 'Sage', 'PEAKS']	[0.0009835259404966, 0.0010840108401084, 0.0007720020586721, 0.0001978239366963]	[1.5449260106649356, 0.6340606986673156, 0.6832087730004105, 1.3175025213930378]	[0.0004546885233823, 0.0042733880034464, 0.0055723529555745, 0.0001803154436822]	0.973919	0.135618	1	4	0.000197824	0.000180315	1.54493	0	NA	10	0	0	0	1	2	1	0	0	0	0	0	0	1	2	1	0	0	0	0	2	0	0	4	0	0	4	0	2
AAAPHTVSY	9	TRUE	sp|O75907|DGAT1_HUMAN	DGAT1	HUMAN	Diacylglycerol O-acyltransferase 1 OS=Homo sapiens OX=9606 GN=DGAT1 PE=1 SV=2	AAAPHTVSY/2	['MSFragger', 'Comet', 'Sage']	[0.0009835259404966, 0.0036077402427025, 0.0012903225806451]	[1.2609182057830732, 0.3841343565341233, 0.6158560196626438]	[0.0015912749182247, 0.0446044686163441, 0.0106079560942226]	0.892253	0.000383006	1	3	0.000983526	0.00159127	1.26092	0	NA	8	0	0	0	2	2	0	0	0	0	0	0	0	1	1	0	0	0	0	0	1	1	0	4	0	0	2	0	2
AAAPIISSV	9	TRUE	sp|Q92562|FIG4_HUMAN	FIG4	HUMAN	Polyphosphoinositide phosphatase OS=Homo sapiens OX=9606 GN=FIG4 PE=1 SV=1	AAAPIISSV/1	['MSFragger', 'Comet', 'Sage', 'PEAKS']	[0.0019694731659281, 0.0036077402427025, 0.0040964952207555, 0.0001978239366963]	[0.9587675806838848, 0.3869089015270765, 0.4986834130930948, 1.1003041814934105]	[0.008936847839355, 0.0434782449469773, 0.0320972631069284, 0.0008568448969374]	0.971989	1.69388	1	4	0.000197824	0.000856845	1.1003	0	NA	4	0	0	0	0	1	0	0	0	0	0	0	0	2	0	1	0	0	0	0	0	0	0	1	0	0	3	0	0
AAAPLRLIA	9	TRUE	sp|Q9NU22|MDN1_HUMAN	MDN1	HUMAN	Midasin OS=Homo sapiens OX=9606 GN=MDN1 PE=1 SV=2	AAAPLRLIA/2	['MSFragger', 'PEAKS']	[0.0020976925382079, 0.0004989190088142]	[0.8731210043464975, 0.7847767110773736]	[0.0157217972389039, 0.0079163498660802]	0.986827	1.47986	1	2	0.000498919	0.00791635	0.873121	0	NA	4	0	0	0	0	0	0	0	0	0	0	0	0	3	0	1	0	0	0	0	0	0	0	0	0	0	4	0	0
AAAPQLLIV	9	TRUE	sp|Q10589|BST2_HUMAN	BST2	HUMAN	Bone marrow stromal antigen 2 OS=Homo sapiens OX=9606 GN=BST2 PE=1 SV=1	AAAPQLLIV/1;AAAPQLLIV/2	['MSFragger', 'PEAKS']	[0.0019694731659281, 0.0001978239366963]	[0.9823353275607936, 1.1837245882573093]	[0.0076908978105527, 0.000471316497254]	0.995504	0.83656	2	2	0.000197824	0.000471316	1.18372	0	NA	66	0	1	0	5	5	5	3	1	3	2	2	2	6	4	5	3	5	3	2	4	5	1	15	7	6	15	11	11
AAAPQTMVM	9	TRUE	sp|Q3SYG4|PTHB1_HUMAN	BBS9	HUMAN	Protein PTHB1 OS=Homo sapiens OX=9606 GN=BBS9 PE=1 SV=1	AAAPQTMVM[UNIMOD:Oxidation]/1;AAAPQTM[UNIMOD:Oxidation]VM/1;AAAPQTMVM/1;AAAPQTM[UNIMOD:Oxidation]VM[UNIMOD:Oxidation]/1	['MSFragger', 'Comet', 'Sage', 'PEAKS']	[0.0009835259404966, 0.0048181535592166, 0.002148612354521, 0.0003597769382982]	[1.1983319388376557, 0.3663222013279232, 0.5696317263777039, 0.9257386533325278]	[0.0021940487323985, 0.0525310644092945, 0.0164653833574708, 0.0029644106634458]	0.966677	0.458591	4	4	0.000359777	0.00219405	1.19833	0	NA	4	0	0	0	0	0	0	0	0	0	0	0	0	0	0	3	0	0	0	0	1	0	0	0	0	0	3	0	1
AAAPSSLAV	9	TRUE	sp|P0DMW3|SIML1_HUMAN	SMIM10L1	HUMAN	Small integral membrane protein 10-like protein 1 OS=Homo sapiens OX=9606 GN=SMIM10L1 PE=1 SV=2	AAAPSSLAV/1	['Comet']	[0.0086866329573447]	[0.2974496052645212]	[0.0975223144206322]	0.977199	0.504475	1	1	0.00868663	0.0975223	0.29745	0	NA	1	0	0	0	0	0	1	0	0	0	0	0	0	0	0	0	0	0	0	0	0	0	0	1	0	0	0	0	0
AAAPVIKAY	9	TRUE	sp|Q8IW45|NNRD_HUMAN	NAXD	HUMAN	ATP-dependent (S)-NAD(P)H-hydrate dehydratase OS=Homo sapiens OX=9606 GN=NAXD PE=1 SV=1	AAAPVIKAY/1;AAAPVIKAY/2	['MSFragger', 'Comet', 'Sage', 'PEAKS']	[0.0009835259404966, 0.0010840108401084, 0.0007720020586721, 0.0001978239366963]	[1.487108692806317, 0.6323931292732287, 0.7018584508173662, 1.259359703047351]	[0.0005733293334086, 0.0043412051035798, 0.0046609527938761, 0.0002738315181701]	0.989464	0.041824	2	4	0.000197824	0.000273832	1.48711	0	NA	26	0	1	1	1	1	2	1	1	1	1	1	1	1	2	2	1	1	3	0	2	2	2	4	3	3	5	5	4
AAAQAAYL	8	TRUE	sp|Q9Y490|TLN1_HUMAN;sp|Q9Y4G6|TLN2_HUMAN	TLN1;TLN2	HUMAN	Talin-1 OS=Homo sapiens OX=9606 GN=TLN1 PE=1 SV=3	AAAQAAYL/1	['Sage', 'PEAKS']	[0.0095794973874098, 0.0004989190088142]	[0.3990698310057722, 0.8181877984109965]	[0.0793627405837926, 0.0062870210668335]	0.85715	3.62372	1	2	0.000498919	0.00628702	0.818188	0	NA	2	0	0	0	1	0	0	0	0	0	0	0	0	0	0	0	0	0	1	0	0	0	0	1	0	0	0	1	0
AAAQEADGARSA	12	TRUE	sp|O96005|CLPT1_HUMAN	CLPTM1	HUMAN	Putative lipid scramblase CLPTM1 OS=Homo sapiens OX=9606 GN=CLPTM1 PE=1 SV=1	[UNIMOD:Acetylation]-AAAQEADGARSA/2	['MSFragger', 'PEAKS']	[0.0009835259404966, 0.0001978239366963]	[1.4660942416298075, 1.660823560131569]	[0.0006253473125321, 1.526763710854083e-05]	0.811539	3.13517	1	2	0.000197824	1.52676e-05	1.66082	0	NA	2	0	0	0	0	0	0	0	0	0	0	0	0	0	0	0	0	0	0	0	2	0	0	0	0	0	0	0	2
AAAQVGTSV	9	TRUE	sp|P51610|HCFC1_HUMAN	HCFC1	HUMAN	Host cell factor 1 OS=Homo sapiens OX=9606 GN=HCFC1 PE=1 SV=2	AAAQVGTSV/1	['MSFragger']	[0.0049627791563275]	[0.7427384210243001]	[0.0383866331940144]	0.497571	0.0762597	1	1	0.00496278	0.0383866	0.742738	0	NA	1	0	0	0	0	0	0	0	0	0	0	0	0	0	0	1	0	0	0	0	0	0	0	0	0	0	1	0	0
AAASESLFVSNHAY	14	FALSE	sp|P04075|ALDOA_HUMAN	ALDOA	HUMAN	Fructose-bisphosphate aldolase A OS=Homo sapiens OX=9606 GN=ALDOA PE=1 SV=2	AAASESLFVSNHAY/2	['MSFragger', 'Comet', 'Sage', 'PEAKS']	[0.0010526315789473, 0.0010840108401084, 0.0014796026210103, 0.0001978239366963]	[1.1411974243245924, 0.7838239778455391, 0.610180118366141, 1.3953177862980355]	[0.0029905839746576, 0.001038559039511, 0.0111977931720211, 0.000103055731659]	0.763415	2.16459	1	4	0.000197824	0.000103056	1.39532	0	NA	1	0	0	0	0	0	0	0	0	0	0	0	0	1	0	0	0	0	0	0	0	0	0	0	0	0	1	0	0
AAASFPWSA	9	TRUE	sp|O95365|ZBT7A_HUMAN	ZBTB7A	HUMAN	Zinc finger and BTB domain-containing protein 7A OS=Homo sapiens OX=9606 GN=ZBTB7A PE=1 SV=1	AAASFPWSA/1	['MSFragger', 'Comet', 'Sage', 'PEAKS']	[0.0063653723742838, 0.0026274303730951, 0.0055172413793103, 0.0001978239366963]	[0.7045666897591546, 0.4096098604906761, 0.4531854796110974, 0.9981353363958596]	[0.0497827815604456, 0.0352420436817137, 0.0488450960010558, 0.0017757840802741]	0.983732	0.154828	1	4	0.000197824	0.00177578	0.998135	0	NA	3	0	0	0	0	0	0	0	0	0	0	0	0	1	0	1	0	0	0	0	0	1	0	0	0	0	2	0	1
AAASIANIV	9	TRUE	sp|P17987|TCPA_HUMAN	TCP1	HUMAN	T-complex protein 1 subunit alpha OS=Homo sapiens OX=9606 GN=TCP1 PE=1 SV=1	AAASIANIV/1	['MSFragger', 'Comet', 'Sage', 'PEAKS']	[0.0020976925382079, 0.002368804664723, 0.0044591484464902, 0.0001978239366963]	[0.88428428949187, 0.4188611558756139, 0.473759655176684, 1.1241698777579494]	[0.0145836390864353, 0.0323397464549613, 0.0404401646317249, 0.000722292900148]	0.970263	0.883203	1	4	0.000197824	0.000722293	1.12417	0	NA	38	1	1	1	3	3	2	1	0	1	1	2	1	2	3	2	2	3	2	2	3	2	3	8	2	4	7	7	7
AAASLVPVV	9	TRUE	O14981|BTAF1_HUMAN	BTAF1	HUMAN	TATA-binding protein-associated factor 172 OS=Homo sapiens OX=9606 GN=BTAF1 PE=1 SV=2	AAASLVPVV/1	['PEAKS']	[0.0078859988931931]	[0.3682962946382686]	[0.1076296738959957]	0.982377	0.970641	1	1	0.007886	0.10763	0.368296	0	NA	3	0	0	0	1	0	1	0	0	0	0	0	0	0	0	1	0	0	0	0	0	0	0	2	0	0	1	0	0
AAASVVMAA	9	TRUE	sp|Q9H0U9|TSYL1_HUMAN	TSPYL1	HUMAN	Testis-specific Y-encoded-like protein 1 OS=Homo sapiens OX=9606 GN=TSPYL1 PE=1 SV=3	AAASVVM[UNIMOD:Oxidation]AA/1;AAASVVMAA/1	['MSFragger', 'Comet', 'Sage', 'PEAKS']	[0.0010526315789473, 0.0015701668302257, 0.0092592592592592, 0.0001978239366963]	[1.1317224503737164, 0.4408615644533143, 0.40331529983019, 1.091780455550119]	[0.0031531142114644, 0.0263435734306834, 0.0764528478133692, 0.0009107105196736]	0.925952	0.132216	2	4	0.000197824	0.000910711	1.13172	0	NA	23	0	0	0	1	1	1	0	2	1	5	1	1	1	1	2	1	1	1	1	1	1	0	3	3	7	4	3	3
AAATAPTTAATTAATAAQ	18	FALSE	sp|P37108|SRP14_HUMAN	SRP14	HUMAN	Signal recognition particle 14 kDa protein OS=Homo sapiens OX=9606 GN=SRP14 PE=1 SV=2	AAATAPTTAATTAATAAQ/2	['MSFragger', 'Comet', 'Sage', 'PEAKS']	[0.0009835259404966, 0.0010840108401084, 0.0007720020586721, 0.0001978239366963]	[2.100873394885644, 0.7654462571933238, 1.4069812250212563, 1.731176728293637]	[7.033173027103315e-05, 0.0012354685883538, 5.378888154125864e-06, 9.204665257243946e-06]	0.760394	1.19378	1	4	0.000197824	5.37889e-06	2.10087	0	NA	10	0	0	0	2	1	2	0	0	0	0	0	0	1	0	1	0	1	0	0	1	1	0	5	0	0	2	1	2
AAATGGSVL	9	TRUE	sp|Q7L4I2|RSRC2_HUMAN	RSRC2	HUMAN	Arginine/serine-rich coiled-coil protein 2 OS=Homo sapiens OX=9606 GN=RSRC2 PE=1 SV=1	AAATGGSVL/1	['MSFragger', 'Comet', 'PEAKS']	[0.0049627791563275, 0.0073265136853746, 0.0001978239366963]	[0.7379401825817551, 0.3238136325809584, 1.0181708010199273]	[0.039667328468428, 0.0771955032230193, 0.0015399542512833]	0.960674	3.70887	1	3	0.000197824	0.00153995	1.01817	0	NA	24	0	0	1	1	1	2	0	1	1	1	1	1	2	1	2	1	2	1	1	2	2	1	4	2	3	5	4	5
AAATLTSKLYS	11	TRUE	sp|Q9UDW1|QCR9_HUMAN	UQCR10	HUMAN	Cytochrome b-c1 complex subunit 9 OS=Homo sapiens OX=9606 GN=UQCR10 PE=1 SV=3	AAATLTSKLYS/2	['MSFragger', 'Comet', 'Sage', 'PEAKS']	[0.0009835259404966, 0.0010840108401084, 0.0007720020586721, 0.0001978239366963]	[1.825343497077695, 0.715459101399737, 0.9003585466331322, 1.5783760595773335]	[0.0001661532849029, 0.0019811163168097, 0.0006950922457915, 2.762563207842168e-05]	0.964629	0.775159	1	4	0.000197824	2.76256e-05	1.82534	0	NA	6	0	0	0	0	1	2	0	0	0	0	0	0	0	0	0	0	0	0	0	1	2	0	3	0	0	0	0	3
AAATSVHVV	9	TRUE	sp|Q68EM7|RHG17_HUMAN	ARHGAP17	HUMAN	Rho GTPase-activating protein 17 OS=Homo sapiens OX=9606 GN=ARHGAP17 PE=1 SV=1	AAATSVHVV/1;AAATSVHVV/2	['MSFragger', 'Comet', 'Sage', 'PEAKS']	[0.0013003901170351, 0.0025247971145175, 0.0029163966299416, 0.0001978239366963]	[1.0587797244641524, 0.4135572748812369, 0.5323367114714965, 1.538997495442037]	[0.0048089979220788, 0.0339738837199451, 0.023420527357501, 3.667044180716162e-05]	0.99486	0.232882	2	4	0.000197824	3.66704e-05	1.539	0	NA	48	0	0	1	3	4	5	1	1	2	0	2	3	4	2	3	1	2	4	1	5	4	1	12	4	5	9	7	10
AAAVAVAAA	9	TRUE	sp|Q7Z5L9|I2BP2_HUMAN	IRF2BP2	HUMAN	Interferon regulatory factor 2-binding protein 2 OS=Homo sapiens OX=9606 GN=IRF2BP2 PE=1 SV=2	AAAVAVAAA/1	['Comet']	[0.0084602368866328]	[0.3001027827191172]	[0.0952747964777902]	0.96359	1.4932	1	1	0.00846024	0.0952748	0.300103	0	NA	1	0	0	0	0	0	1	0	0	0	0	0	0	0	0	0	0	0	0	0	0	0	0	1	0	0	0	0	0
AAAVDVRTW	9	TRUE	sp|Q9Y2E4|DIP2C_HUMAN	DIP2C	HUMAN	Disco-interacting protein 2 homolog C OS=Homo sapiens OX=9606 GN=DIP2C PE=1 SV=2	AAAVDVRTW/2	['MSFragger', 'Comet', 'Sage', 'PEAKS']	[0.0009835259404966, 0.0010840108401084, 0.0009657170449058, 0.0001978239366963]	[1.2293076116349633, 0.5268591045983301, 0.6518432579160476, 1.294212554524106]	[0.0018672295627609, 0.0117494384983787, 0.0075227345368651, 0.0002131707291666]	0.995229	1.68613	1	4	0.000197824	0.000213171	1.29421	0	NA	5	0	0	0	0	0	1	0	0	0	0	0	0	0	0	3	0	0	0	0	0	1	0	1	0	0	3	0	1
AAAVNSAL	8	TRUE	Q14671|PUM1_HUMAN	PUM1	HUMAN	Pumilio homolog 1 OS=Homo sapiens OX=9606 GN=PUM1 PE=1 SV=3	AAAVNSAL/1	['PEAKS']	[0.0062831611281764]	[0.3990091389893397]	[0.0907770951270589]	0.8952	0.877481	1	1	0.00628316	0.0907771	0.399009	0	NA	1	0	0	0	0	0	0	0	0	0	0	0	0	0	0	0	0	1	0	0	0	0	0	0	0	0	0	1	0
AAAVPRAAF	9	TRUE	sp|P30040|ERP29_HUMAN	ERP29	HUMAN	Endoplasmic reticulum resident protein 29 OS=Homo sapiens OX=9606 GN=ERP29 PE=1 SV=4	AAAVPRAAF/2	['MSFragger', 'Sage']	[0.0073728188744163, 0.0056287753981328]	[0.6690918977666248, 0.4511462824718367]	[0.0631830225924013, 0.049762514210202]	0.996634	1.90066	1	2	0.00562878	0.0497625	0.669092	0	NA	2	0	0	0	0	0	0	0	0	0	0	0	0	0	0	0	0	0	0	0	2	0	0	0	0	0	0	0	2
AAAYLQHL	8	TRUE	sp|O00192|ARVC_HUMAN;sp|O60716|CTND1_HUMAN;sp|Q99569|PKP4_HUMAN;sp|Q9UQB3|CTND2_HUMAN	ARVCF;CTNND1;PKP4;CTNND2	HUMAN	Splicing regulator ARVCF OS=Homo sapiens OX=9606 GN=ARVCF PE=1 SV=1	AAAYLQHL/2	['MSFragger', 'Comet', 'Sage', 'PEAKS']	[0.0022136953955135, 0.0010840108401084, 0.0020100502512562, 0.0001978239366963]	[0.8582126251794358, 0.5360572653159961, 0.5971461583904912, 1.192253828394224]	[0.017391454377955, 0.0107741226353326, 0.0126778704447503, 0.0004433384611758]	0.956862	0.912986	1	4	0.000197824	0.000443338	1.19225	0	NA	32	1	0	0	2	2	3	1	1	2	1	2	1	2	2	1	1	1	2	4	1	2	1	7	4	4	5	4	7
AADAEAEVASLNR	13	FALSE	sp|P06753|TPM3_HUMAN	TPM3	HUMAN	Tropomyosin alpha-3 chain OS=Homo sapiens OX=9606 GN=TPM3 PE=1 SV=2	AADAEAEVASLNR/2	['MSFragger', 'Comet', 'Sage']	[0.0009835259404966, 0.0010840108401084, 0.0007720020586721]	[1.5566228987259223, 0.8314232444539337, 0.910829161091547]	[0.0004343677997394, 0.0006600630345046, 0.0006286793787333]	0.637391	0.0375262	1	3	0.000772002	0.000434368	1.55662	0	NA	1	0	0	0	0	0	0	0	0	0	0	1	0	0	0	0	0	0	0	0	0	0	0	0	0	1	0	0	0
AADAFKEL	8	TRUE	sp|P14314|GLU2B_HUMAN	PRKCSH	HUMAN	Glucosidase 2 subunit beta OS=Homo sapiens OX=9606 GN=PRKCSH PE=1 SV=2	AADAFKEL/2	['Comet', 'Sage']	[0.005181347150259, 0.0058344640434192]	[0.3488010952210842, 0.4460200155232645]	[0.0616273853935114, 0.0521406680709929]	0.909123	0.985152	1	2	0.00518135	0.0521407	0.44602	0	NA	2	0	0	0	1	1	0	0	0	0	0	0	0	0	0	0	0	0	0	0	0	0	0	2	0	0	0	0	0
AADQAGKEVE	10	TRUE	sp|Q6UWP8|SBSN_HUMAN	SBSN	HUMAN	Suprabasin OS=Homo sapiens OX=9606 GN=SBSN PE=1 SV=2	AADQAGKEVE/2	['MSFragger', 'Comet', 'Sage', 'PEAKS']	[0.0010526315789473, 0.0091860168410308, 0.0012903225806451, 0.0001978239366963]	[1.1670502794724775, 0.2903085617163183, 0.619069849168053, 1.3863751913160562]	[0.0025943459009445, 0.1038117088171752, 0.0102877270969101, 0.000109900041345]	0.68916	0.358321	1	4	0.000197824	0.0001099	1.38638	0	NA	1	0	1	0	0	0	0	0	0	0	0	0	0	0	0	0	0	0	0	0	0	0	1	0	0	0	0	0	0
AADQAGKEVEK	11	TRUE	Q6UWP8|SBSN_HUMAN	SBSN	HUMAN	Suprabasin OS=Homo sapiens OX=9606 GN=SBSN PE=1 SV=2	AADQAGKEVEK/2	['PEAKS']	[0.0003597769382982]	[0.972336949313661]	[0.0021325506795313]	0.443718	1.48553	1	1	0.000359777	0.00213255	0.972337	0	NA	1	0	0	0	0	1	0	0	0	0	0	0	0	0	0	0	0	0	0	0	0	0	0	1	0	0	0	0	0
AAEADGPLK	9	TRUE	sp|O75352|MPU1_HUMAN	MPDU1	HUMAN	Mannose-P-dolichol utilization defect 1 protein OS=Homo sapiens OX=9606 GN=MPDU1 PE=1 SV=2	[UNIMOD:Acetylation]-AAEADGPLK/1	['MSFragger', 'PEAKS']	[0.0019180470793374, 0.0001978239366963]	[0.9836470843921872, 1.027895574544415]	[0.0076274466675441, 0.0014369252899208]	0.908811	8.71113	1	2	0.000197824	0.00143693	1.0279	0	NA	1	0	0	0	0	0	0	0	0	0	0	0	0	0	1	0	0	0	0	0	0	0	0	0	0	0	1	0	0
AAEDVVATGAD	11	TRUE	sp|O00264|PGRC1_HUMAN	PGRMC1	HUMAN	Membrane-associated progesterone receptor component 1 OS=Homo sapiens OX=9606 GN=PGRMC1 PE=1 SV=3	AAEDVVATGAD/1	['MSFragger', 'Comet', 'Sage', 'PEAKS']	[0.0009835259404966, 0.0010840108401084, 0.0007720020586721, 0.0001978239366963]	[1.544318674149576, 0.762207458612315, 0.8436692950386899, 1.5852799468421954]	[0.0004557739600815, 0.0012738544894215, 0.0011971414959829, 2.628735175126096e-05]	0.982291	0.323798	1	4	0.000197824	2.62874e-05	1.58528	0	NA	13	0	0	0	2	1	1	0	0	0	0	0	0	0	4	0	0	1	1	0	1	2	0	4	0	0	4	2	3
AAEEKEEAREKML	13	FALSE	sp|Q01650|LAT1_HUMAN	SLC7A5	HUMAN	Large neutral amino acids transporter small subunit 1 OS=Homo sapiens OX=9606 GN=SLC7A5 PE=1 SV=2	AAEEKEEAREKM[UNIMOD:Oxidation]L/3	['MSFragger', 'Sage']	[0.0010526315789473, 0.0023793337865397]	[1.1939705076986111, 0.5467064939469484]	[0.0022452764278061, 0.020453957061721]	0.576582	0.217684	1	2	0.00105263	0.00224528	1.19397	0	NA	1	0	0	0	0	1	0	0	0	0	0	0	0	0	0	0	0	0	0	0	0	0	0	1	0	0	0	0	0
AAEEKEEAREKMLA	14	FALSE	sp|Q01650|LAT1_HUMAN	SLC7A5	HUMAN	Large neutral amino acids transporter small subunit 1 OS=Homo sapiens OX=9606 GN=SLC7A5 PE=1 SV=2	AAEEKEEAREKM[UNIMOD:Oxidation]LA/3	['MSFragger', 'Comet', 'Sage', 'PEAKS']	[0.0009835259404966, 0.0071942446043165, 0.0007720020586721, 0.0001978239366963]	[1.6403434991151846, 0.326032142133347, 0.7268823914347062, 1.4654626641863322]	[0.0003164066085221, 0.0756773220295295, 0.0036673963421001, 6.223022031721179e-05]	0.334642	1.56204	1	4	0.000197824	6.22302e-05	1.64034	0	NA	1	0	0	0	0	0	0	0	0	0	0	0	0	0	1	0	0	0	0	0	0	0	0	0	0	0	1	0	0
AAEGPSDIPD	10	TRUE	sp|P42771|CDN2A_HUMAN	CDKN2A	HUMAN	Cyclin-dependent kinase inhibitor 2A OS=Homo sapiens OX=9606 GN=CDKN2A PE=1 SV=2	AAEGPSDIPD/1	['MSFragger', 'Comet', 'Sage', 'PEAKS']	[0.0010526315789473, 0.002368804664723, 0.002148612354521, 0.0003597769382982]	[1.1717375906809395, 0.4229475563547945, 0.5663862024880431, 0.9007552254531072]	[0.0025292388644289, 0.0311332656074753, 0.0169798022379949, 0.0035341435351795]	0.951666	1.26557	1	4	0.000359777	0.00252924	1.17174	0	NA	11	0	0	0	0	1	0	0	0	0	0	0	0	3	4	3	0	0	0	0	0	0	0	1	0	0	10	0	0
AAFAEVTTV	9	TRUE	sp|O75398|DEAF1_HUMAN	DEAF1	HUMAN	Deformed epidermal autoregulatory factor 1 homolog OS=Homo sapiens OX=9606 GN=DEAF1 PE=1 SV=1	AAFAEVTTV/1	['MSFragger', 'Comet', 'Sage', 'PEAKS']	[0.0010526315789473, 0.002368804664723, 0.0009657170449058, 0.0006620324395895]	[1.1160537454715211, 0.4168519095715153, 0.6469467866021962, 0.7422605667752877]	[0.0034448430815747, 0.0329495756573981, 0.0078832430024096, 0.0105841828010341]	0.986158	0.480786	1	4	0.000662032	0.00344484	1.11605	0	NA	5	0	0	0	1	0	0	0	0	1	0	0	0	1	0	1	0	0	0	0	1	0	0	1	1	0	2	0	1
AAFAGGTSL	9	TRUE	sp|Q9BYD6|RM01_HUMAN	MRPL1	HUMAN	Large ribosomal subunit protein uL1m OS=Homo sapiens OX=9606 GN=MRPL1 PE=1 SV=2	AAFAGGTSL/1	['MSFragger', 'Comet', 'Sage', 'PEAKS']	[0.0011679968853416, 0.0017374517374517, 0.00396522800061, 0.0001978239366963]	[1.0663583531499228, 0.4336415218918515, 0.5011115557169584, 1.020640112181137]	[0.0045971568005276, 0.0281803095922018, 0.0313791330273552, 0.0015131212329095]	0.901805	1.15212	1	4	0.000197824	0.00151312	1.06636	0	NA	10	0	0	0	1	3	1	0	0	0	0	0	0	1	1	1	0	0	1	0	1	0	0	5	0	0	3	1	1
AAFAYTVKY	9	TRUE	sp|Q8N2K1|UB2J2_HUMAN	UBE2J2	HUMAN	Ubiquitin-conjugating enzyme E2 J2 OS=Homo sapiens OX=9606 GN=UBE2J2 PE=1 SV=3	AAFAYTVKY/2;AAFAYTVKY/1	['MSFragger', 'Comet', 'Sage', 'PEAKS']	[0.0009835259404966, 0.0010840108401084, 0.0007720020586721, 0.0001978239366963]	[1.7757367928011056, 0.8193964466398412, 0.9912727066322274, 1.4982508642444985]	[0.0001961606590959, 0.0007401713581873, 0.0002906191128807, 4.915752320009544e-05]	0.988039	0.723049	2	4	0.000197824	4.91575e-05	1.77574	0	NA	50	1	1	1	4	2	4	3	1	2	1	1	3	4	3	3	1	3	3	1	5	3	3	10	6	5	10	7	9
AAFDGGFTV	9	TRUE	sp|Q86WA8|LONP2_HUMAN	LONP2	HUMAN	Lon protease homolog 2, peroxisomal OS=Homo sapiens OX=9606 GN=LONP2 PE=1 SV=1	AAFDGGFTV/1	['MSFragger', 'Comet', 'Sage', 'PEAKS']	[0.0009835259404966, 0.001211533801793, 0.0007720020586721, 0.0001978239366963]	[1.2164871915907671, 0.5140772341852173, 0.7239176800099797, 1.160512692216254]	[0.0019950259046115, 0.0132521404658982, 0.0037730721204366, 0.0005566893709408]	0.902445	0.14547	1	4	0.000197824	0.000556689	1.21649	0	NA	35	0	0	0	3	2	2	1	2	1	1	2	2	2	3	2	1	2	2	2	3	2	0	7	4	5	7	5	7
AAFDGHAREL	10	TRUE	sp|Q3MIP1|IPIL2_HUMAN	ITPRIPL2	HUMAN	Inositol 1,4,5-trisphosphate receptor-interacting protein-like 2 OS=Homo sapiens OX=9606 GN=ITPRIPL2 PE=1 SV=1	AAFDGHAREL/2	['MSFragger', 'Comet', 'Sage', 'PEAKS']	[0.0009835259404966, 0.0010840108401084, 0.0007720020586721, 0.0001978239366963]	[1.8230382604743087, 0.7692194937297209, 0.8584845539441119, 1.905274952862389]	[0.0001674240607406, 0.0011922047727769, 0.0010385953027819, 2.6313036294644155e-06]	0.973777	0.132388	1	4	0.000197824	2.6313e-06	1.90527	0	NA	19	0	0	0	2	2	2	0	0	0	1	1	2	1	1	2	0	1	1	0	1	2	0	6	0	4	4	2	3
AAFDGRHSQTL	11	TRUE	sp|P78395|PRAME_HUMAN	PRAME	HUMAN	Melanoma antigen preferentially expressed in tumors OS=Homo sapiens OX=9606 GN=PRAME PE=1 SV=1	AAFDGRHSQTL/2	['MSFragger', 'Comet', 'Sage', 'PEAKS']	[0.0009835259404966, 0.0010840108401084, 0.0007720020586721, 0.0001978239366963]	[1.7472083137801642, 0.8766670332585116, 0.6817998097433383, 1.4854368862613057]	[0.0002162605010296, 0.0004289848428029, 0.0056480289474201, 5.390312656652134e-05]	0.723076	0.366441	1	4	0.000197824	5.39031e-05	1.74721	0	NA	16	0	0	0	0	0	6	0	0	0	0	0	0	2	1	3	0	0	1	0	1	2	0	6	0	0	6	1	3
AAFDKIQQL	9	TRUE	sp|Q9P2I0|CPSF2_HUMAN	CPSF2	HUMAN	Cleavage and polyadenylation specificity factor subunit 2 OS=Homo sapiens OX=9606 GN=CPSF2 PE=1 SV=2	AAFDKIQQL/2;AAFDKIQQL/1	['MSFragger', 'Comet', 'Sage', 'PEAKS']	[0.0009835259404966, 0.0010840108401084, 0.0007720020586721, 0.0001978239366963]	[1.5574452425353826, 0.6911885579175662, 0.7560982195749135, 1.453455484650482]	[0.0004329799503728, 0.0024915634210548, 0.0027717766624815, 6.784277074702578e-05]	0.976885	0.0160384	2	4	0.000197824	6.78428e-05	1.55745	0	NA	30	1	0	2	1	1	1	3	2	1	1	2	2	1	1	2	1	2	1	1	2	2	3	3	6	5	4	4	5
AAFGAPGII	9	TRUE	sp|O95758|PTBP3_HUMAN;sp|P26599|PTBP1_HUMAN	PTBP3;PTBP1	HUMAN	Polypyrimidine tract-binding protein 3 OS=Homo sapiens OX=9606 GN=PTBP3 PE=1 SV=2	AAFGAPGII/1	['MSFragger', 'Comet', 'Sage', 'PEAKS']	[0.0011679968853416, 0.0010840108401084, 0.0009657170449058, 0.0001978239366963]	[1.0763130080610657, 0.5477872962941588, 0.6602090741440699, 1.23406485348104]	[0.0043348236659206, 0.0096463917360447, 0.0069443260217355, 0.0003283867057096]	0.989726	0.527945	1	4	0.000197824	0.000328387	1.23406	0	NA	39	0	0	0	2	3	3	0	1	1	1	1	1	4	3	4	2	2	2	2	3	4	0	8	2	3	11	6	9
AAFGGNPKSV	10	TRUE	P06276|CHLE_HUMAN	BCHE	HUMAN	Cholinesterase OS=Homo sapiens OX=9606 GN=BCHE PE=1 SV=1	AAFGGNPKSV/2	['PEAKS']	[0.0062831611281764]	[0.3997745581164257]	[0.0903874309844497]	0.941183	1.90636	1	1	0.00628316	0.0903874	0.399775	0	NA	2	0	0	0	0	0	0	0	0	0	0	0	0	0	0	1	0	0	0	0	1	0	0	0	0	0	1	0	1
AAFHEEFVV	9	TRUE	sp|P51114|FXR1_HUMAN	FXR1	HUMAN	RNA-binding protein FXR1 OS=Homo sapiens OX=9606 GN=FXR1 PE=1 SV=3	AAFHEEFVV/2	['MSFragger', 'Sage']	[0.0049627791563275, 0.0023793337865397]	[0.7398081696991853, 0.5436088069160203]	[0.0391638966661398, 0.0210607251864375]	0.889475	1.48711	1	2	0.00237933	0.0210607	0.739808	0	NA	1	0	0	0	0	0	0	0	0	0	0	0	0	0	0	0	0	0	0	0	1	0	0	0	0	0	0	0	1
AAFLAVRV	8	TRUE	sp|Q2M1Z3|RHG31_HUMAN	ARHGAP31	HUMAN	Rho GTPase-activating protein 31 OS=Homo sapiens OX=9606 GN=ARHGAP31 PE=1 SV=2	AAFLAVRV/2	['MSFragger', 'Comet', 'Sage', 'PEAKS']	[0.0055757261410788, 0.0052724077328646, 0.0044591484464902, 0.00096]	[0.7257411714702425, 0.3452097432566006, 0.4757674658761476, 0.6760083165308233]	[0.0431121047991365, 0.0636674053956016, 0.0396978878055754, 0.0165091258750344]	0.980809	1.17284	1	4	0.00096	0.0165091	0.725741	0	NA	6	1	0	0	0	0	0	0	1	1	2	1	0	0	0	0	0	0	0	0	0	0	1	0	2	3	0	0	0
AAFLKAIGY	9	TRUE	sp|O75533|SF3B1_HUMAN	SF3B1	HUMAN	Splicing factor 3B subunit 1 OS=Homo sapiens OX=9606 GN=SF3B1 PE=1 SV=3	AAFLKAIGY/1;AAFLKAIGY/2	['MSFragger', 'Comet', 'Sage', 'PEAKS']	[0.0009835259404966, 0.0010840108401084, 0.0007720020586721, 0.0001978239366963]	[1.915729837761428, 0.8205090530087731, 1.0394872622832674, 1.3202372346592095]	[0.0001240640677556, 0.0007323693540001, 0.0001830029872678, 0.0001768056888704]	0.965456	0.134754	2	4	0.000197824	0.000124064	1.91573	0	NA	24	1	2	0	1	1	1	1	1	1	1	2	2	1	1	2	1	1	1	1	1	1	3	3	3	5	4	3	3
AAFNALVTF	9	TRUE	sp|Q9Y3T9|NOC2L_HUMAN	NOC2L	HUMAN	Nucleolar complex protein 2 homolog OS=Homo sapiens OX=9606 GN=NOC2L PE=1 SV=4	AAFNALVTF/1	['MSFragger', 'PEAKS']	[0.0038319419734501, 0.0001978239366963]	[0.7800933361598065, 1.0366254812103657]	[0.0297064298093891, 0.001350262320915]	0.99027	0.311324	1	2	0.000197824	0.00135026	1.03663	0	NA	2	0	0	0	0	0	0	0	0	0	0	0	0	1	0	1	0	0	0	0	0	0	0	0	0	0	2	0	0
AAFNSGKVDIVA	12	TRUE	sp|P04406|G3P_HUMAN	GAPDH	HUMAN	Glyceraldehyde-3-phosphate dehydrogenase OS=Homo sapiens OX=9606 GN=GAPDH PE=1 SV=3	AAFNSGKVDIVA/2	['MSFragger', 'Comet', 'Sage', 'PEAKS']	[0.0010526315789473, 0.0017374517374517, 0.0041580041580041, 0.0001978239366963]	[1.135513030136906, 0.4329553669049819, 0.4924125952242368, 1.7334739262715764]	[0.0030868935292368, 0.0283612559423545, 0.034025711081913, 9.053826585911654e-06]	0.904991	1.97498	1	4	0.000197824	9.05383e-06	1.73347	0	NA	2	0	0	0	0	0	0	0	0	0	0	0	0	0	2	0	0	0	0	0	0	0	0	0	0	0	2	0	0
AAFPGASLY	9	TRUE	sp|Q15038|DAZP2_HUMAN	DAZAP2	HUMAN	DAZ-associated protein 2 OS=Homo sapiens OX=9606 GN=DAZAP2 PE=1 SV=1	AAFPGASLY/1	['MSFragger', 'Comet', 'Sage', 'PEAKS']	[0.0009835259404966, 0.0010840108401084, 0.0007720020586721, 0.0001978239366963]	[1.5003060471675067, 0.7942289732277914, 0.7557590652105445, 1.313680936750523]	[0.000543290656342, 0.0009406615121493, 0.0027808016709519, 0.0001853369914949]	0.997756	0.24437	1	4	0.000197824	0.000185337	1.50031	0	NA	83	3	5	0	5	5	7	1	5	3	2	3	5	4	4	6	4	3	4	4	6	4	8	17	9	10	14	11	14
AAFPHKIIF	9	TRUE	sp|Q1W4C9|ISK13_HUMAN	SPINK13	HUMAN	Serine protease inhibitor Kazal-type 13 OS=Homo sapiens OX=9606 GN=SPINK13 PE=1 SV=1	AAFPHKIIF/2	['MSFragger', 'Comet', 'Sage', 'PEAKS']	[0.0009835259404966, 0.0010840108401084, 0.0007720020586721, 0.0001978239366963]	[1.46987708117828, 0.6957112264623434, 0.7779788135368314, 1.4276004086636518]	[0.0006155813417344, 0.0023873710210336, 0.0022473507013198, 8.170605727649115e-05]	0.94711	1.07605	1	4	0.000197824	8.17061e-05	1.46988	0	NA	90	1	1	2	5	5	5	3	2	2	5	2	3	7	4	5	3	4	10	8	8	5	4	15	7	10	16	17	21
AAFPHKIIFF	10	TRUE	sp|Q1W4C9|ISK13_HUMAN	SPINK13	HUMAN	Serine protease inhibitor Kazal-type 13 OS=Homo sapiens OX=9606 GN=SPINK13 PE=1 SV=1	AAFPHKIIFF/2;AAFPHKIIFF/3	['MSFragger', 'Comet', 'Sage', 'PEAKS']	[0.0009835259404966, 0.0010840108401084, 0.0007720020586721, 0.0001978239366963]	[1.7419719289013498, 0.883296312200379, 0.8177961047808021, 1.5937262290368126]	[0.000220205795506, 0.0004027365353473, 0.0015342191734031, 2.473793614736656e-05]	0.937394	0.00213025	2	4	0.000197824	2.47379e-05	1.74197	0	NA	39	0	0	0	2	3	2	0	0	3	3	1	2	3	4	2	3	3	2	2	2	2	0	7	3	6	9	8	6
AAFPIAVV	8	TRUE	sp|Q53GS7|GLE1_HUMAN	GLE1	HUMAN	mRNA export factor GLE1 OS=Homo sapiens OX=9606 GN=GLE1 PE=1 SV=2	AAFPIAVV/1	['MSFragger', 'Comet', 'Sage', 'PEAKS']	[0.0020242914979757, 0.001211533801793, 0.0028380634390651, 0.0001978239366963]	[0.9193643958419816, 0.502410047438734, 0.5369244094647235, 1.0742886000075171]	[0.0115481539886659, 0.014789825690246, 0.02243052502289, 0.0010320061073906]	0.981612	0.0587779	1	4	0.000197824	0.00103201	1.07429	0	NA	22	0	0	0	1	2	1	0	0	1	0	2	1	1	2	3	2	2	1	0	2	1	0	4	1	3	6	5	3
AAFPIAVVA	9	TRUE	sp|Q53GS7|GLE1_HUMAN	GLE1	HUMAN	mRNA export factor GLE1 OS=Homo sapiens OX=9606 GN=GLE1 PE=1 SV=2	AAFPIAVVA/1	['MSFragger', 'Comet', 'Sage', 'PEAKS']	[0.0009835259404966, 0.0010840108401084, 0.002148612354521, 0.0001978239366963]	[1.4719221280997126, 0.5851307884881787, 0.567303812999441, 1.2586277404937258]	[0.0006103774181648, 0.0067822458859756, 0.0168327804940477, 0.0002752751553281]	0.98968	0.139172	1	4	0.000197824	0.000275275	1.47192	0	NA	33	0	0	0	2	2	3	0	2	2	3	1	1	3	2	2	1	1	3	1	2	2	0	7	4	5	7	5	5
AAFPKKLAFA	10	TRUE	sp|O75396|SC22B_HUMAN	SEC22B	HUMAN	Vesicle-trafficking protein SEC22b OS=Homo sapiens OX=9606 GN=SEC22B PE=1 SV=5	AAFPKKLAFA/2	['MSFragger', 'Comet', 'Sage']	[0.0009835259404966, 0.0010840108401084, 0.0023793337865397]	[1.488602635981541, 0.6597189859109026, 0.5431002961413051]	[0.0005698314858044, 0.0033538910757437, 0.0211619967318316]	0.979358	0.101894	1	3	0.000983526	0.000569831	1.4886	0	NA	5	0	0	0	3	2	0	0	0	0	0	0	0	0	0	0	0	0	0	0	0	0	0	5	0	0	0	0	0
AAFPLPVVV	9	TRUE	sp|Q9H6Y7|RN167_HUMAN	RNF167	HUMAN	E3 ubiquitin-protein ligase RNF167 OS=Homo sapiens OX=9606 GN=RNF167 PE=1 SV=1	AAFPLPVVV/1	['MSFragger', 'Comet', 'Sage', 'PEAKS']	[0.0019694731659281, 0.0010840108401084, 0.0037232392181197, 0.0001978239366963]	[0.9492945740195458, 0.5547830346647649, 0.5111259330056157, 1.13958042460109]	[0.0094992895714886, 0.0090306130210314, 0.0285775964489376, 0.0006468025546867]	0.956978	0.0681411	1	4	0.000197824	0.000646803	1.13958	0	NA	10	0	0	0	1	1	1	0	0	0	0	0	0	1	2	2	0	1	0	0	1	0	0	3	0	0	5	1	1
AAFPYGGVL	9	TRUE	sp|Q6PCD5|RFWD3_HUMAN	RFWD3	HUMAN	E3 ubiquitin-protein ligase RFWD3 OS=Homo sapiens OX=9606 GN=RFWD3 PE=1 SV=3	AAFPYGGVL/1	['MSFragger', 'Comet', 'Sage', 'PEAKS']	[0.0009835259404966, 0.0010840108401084, 0.0007720020586721, 0.0001978239366963]	[1.5057823185292858, 0.6059954989257076, 0.6948078698976399, 1.2785269051968535]	[0.0005313778042217, 0.0055698537758521, 0.0049865713057839, 0.0002386044219052]	0.995071	0.00890291	1	4	0.000197824	0.000238604	1.50578	0	NA	38	2	2	0	2	2	2	1	1	2	1	2	2	3	3	2	1	2	2	1	2	3	4	6	4	5	8	5	6
AAFPYPMMH	9	TRUE	sp|Q7Z6I8|CE024_HUMAN	C5orf24	HUMAN	UPF0461 protein C5orf24 OS=Homo sapiens OX=9606 GN=C5orf24 PE=1 SV=1	AAFPYPM[UNIMOD:Oxidation]M[UNIMOD:Oxidation]H/2	['MSFragger', 'Comet', 'Sage']	[0.0010526315789473, 0.0067615157064375, 0.0052098000563221]	[1.1914190377792135, 0.3313599142790167, 0.4613469245325865]	[0.0022758948675466, 0.0721441165220295, 0.0453303197999302]	0.97928	3.85232	1	3	0.00105263	0.00227589	1.19142	0	NA	19	0	0	0	0	3	3	0	0	0	0	0	0	2	3	3	2	0	0	1	1	1	0	6	0	0	8	2	3
AAFRIVVM	8	TRUE	sp|Q8WUI4|HDAC7_HUMAN	HDAC7	HUMAN	Histone deacetylase 7 OS=Homo sapiens OX=9606 GN=HDAC7 PE=1 SV=2	AAFRIVVM[UNIMOD:Oxidation]/1;AAFRIVVM[UNIMOD:Oxidation]/2;AAFRIVVM/2	['MSFragger', 'Comet', 'Sage', 'PEAKS']	[0.0009835259404966, 0.0010840108401084, 0.0007720020586721, 0.0001978239366963]	[1.6311010412125777, 0.7771697055152524, 0.952982187739058, 1.134580457413694]	[0.0003273910919216, 0.0011059425284147, 0.0004196024495748, 0.0006703927400338]	0.980961	0.00107746	3	4	0.000197824	0.000327391	1.6311	0	NA	48	1	3	1	2	1	1	1	1	1	6	4	5	2	1	4	3	3	1	3	2	2	5	4	3	15	7	7	7
AAFSHAQVF	9	TRUE	sp|P78367|NKX32_HUMAN	NKX3-2	HUMAN	Homeobox protein Nkx-3.2 OS=Homo sapiens OX=9606 GN=NKX3-2 PE=1 SV=2	AAFSHAQVF/2	['MSFragger', 'Comet', 'Sage', 'PEAKS']	[0.0014329213684399, 0.0012738853503184, 0.0020408163265306, 0.0029908778226409]	[1.0258871429529128, 0.483664619483183, 0.5758402860162839, 0.5436935992721312]	[0.0058660459204494, 0.0176395595014605, 0.0155236413234169, 0.0385682076256126]	0.953464	0.949867	1	4	0.00127389	0.00586605	1.02589	0	NA	6	0	0	0	1	0	1	0	0	0	0	0	0	0	1	0	0	0	1	0	1	1	0	2	0	0	1	1	2
AAFSVISVV	9	TRUE	O95197|RTN3_HUMAN	RTN3	HUMAN	Reticulon-3 OS=Homo sapiens OX=9606 GN=RTN3 PE=1 SV=2	AAFSVISVV/1	['PEAKS']	[0.0015625]	[0.6336820668246832]	[0.0217926524079327]	0.952203	0.0969574	1	1	0.0015625	0.0217927	0.633682	0	NA	5	0	0	0	1	1	1	0	0	0	0	0	0	1	0	1	0	0	0	0	0	0	0	3	0	0	2	0	0
AAGADIKEMQ	10	TRUE	sp|P30084|ECHM_HUMAN	ECHS1	HUMAN	Enoyl-CoA hydratase, mitochondrial OS=Homo sapiens OX=9606 GN=ECHS1 PE=1 SV=4	AAGADIKEM[UNIMOD:Oxidation]Q/2	['MSFragger', 'Sage']	[0.0009835259404966, 0.0040964952207555]	[1.1993976871292764, 0.4981684411085507]	[0.0021817400625869, 0.0322515868264473]	0.80869	0.598235	1	2	0.000983526	0.00218174	1.1994	0	NA	2	0	0	2	0	0	0	0	0	0	0	0	0	0	0	0	0	0	0	0	0	0	2	0	0	0	0	0	0
AAGAGKVTKSAQKAQKA	17	FALSE	P68104|EF1A1_HUMAN;Q5VTE0|EF1A3_HUMAN	EEF1A1;EEF1A1P5	HUMAN	Elongation factor 1-alpha 1 OS=Homo sapiens OX=9606 GN=EEF1A1 PE=1 SV=1	AAGAGKVTKSAQKAQKA/3	['PEAKS']	[0.00096]	[0.6859690754186242]	[0.0154529361596792]	0.205994	1.62742	1	1	0.00096	0.0154529	0.685969	0	NA	2	0	0	0	0	0	0	1	0	0	0	0	0	1	0	0	0	0	0	0	0	0	0	0	1	0	1	0	0
AAGDGDVKLGT	11	TRUE	sp|O15173|PGRC2_HUMAN	PGRMC2	HUMAN	Membrane-associated progesterone receptor component 2 OS=Homo sapiens OX=9606 GN=PGRMC2 PE=1 SV=1	[UNIMOD:Acetylation]-AAGDGDVKLGT/1	['MSFragger', 'PEAKS']	[0.0009835259404966, 0.0001978239366963]	[1.3169842423994995, 1.3129744232731848]	[0.0012118848947237, 0.0001862805335623]	0.923008	10.5654	1	2	0.000197824	0.000186281	1.31698	0	NA	3	0	0	0	0	1	0	0	0	0	0	0	0	0	1	1	0	0	0	0	0	0	0	1	0	0	2	0	0
AAGKGPLATGGIKKSGKK	18	FALSE	sp|Q9Y2S6|TMA7_HUMAN	TMA7	HUMAN	Translation machinery-associated protein 7 OS=Homo sapiens OX=9606 GN=TMA7 PE=1 SV=1	AAGKGPLATGGIKKSGKK/3	['MSFragger', 'Sage']	[0.0019694731659281, 0.0025329280648429]	[0.9441068800151462, 0.540847157837973]	[0.0098237513171024, 0.0216164652518029]	0.174371	0.798577	1	2	0.00196947	0.00982375	0.944107	0	NA	1	0	0	0	0	0	0	0	0	0	0	1	0	0	0	0	0	0	0	0	0	0	0	0	0	1	0	0	0
AAGPPISEGK	10	TRUE	sp|Q15517|CDSN_HUMAN	CDSN	HUMAN	Corneodesmosin OS=Homo sapiens OX=9606 GN=CDSN PE=1 SV=4	AAGPPISEGK/2	['MSFragger', 'Sage', 'PEAKS']	[0.0097945532728141, 0.005094099334937, 0.0052736602052451]	[0.6346569357572767, 0.4646200035088129, 0.4326188712974283]	[0.0792863257732883, 0.043989026431928, 0.0749676295939671]	0.951441	0.610788	1	3	0.0050941	0.043989	0.634657	0	NA	2	0	1	0	0	0	0	1	0	0	0	0	0	0	0	0	0	0	0	0	0	0	1	0	1	0	0	0	0
AAGPPISEGKY	11	TRUE	sp|Q15517|CDSN_HUMAN	CDSN	HUMAN	Corneodesmosin OS=Homo sapiens OX=9606 GN=CDSN PE=1 SV=4	AAGPPISEGKY/2	['MSFragger', 'Comet', 'Sage', 'PEAKS']	[0.0011679968853416, 0.0036077402427025, 0.0023793337865397, 0.0001978239366963]	[1.099045207853376, 0.3895793124283374, 0.5460023784818243, 1.0528817670721315]	[0.0037973109945824, 0.0424202394876823, 0.0205903598131761, 0.0012024479647253]	0.874375	0.112278	1	4	0.000197824	0.00120245	1.09905	0	NA	14	0	2	2	0	3	0	1	0	0	0	0	0	2	0	0	0	0	1	0	0	3	4	3	1	0	2	1	3
AAGPPISEGKYF	12	TRUE	sp|Q15517|CDSN_HUMAN	CDSN	HUMAN	Corneodesmosin OS=Homo sapiens OX=9606 GN=CDSN PE=1 SV=4	AAGPPISEGKYF/2	['MSFragger', 'Comet', 'Sage']	[0.0009835259404966, 0.0010840108401084, 0.0056287753981328]	[1.3003523556583576, 0.5553788018418907, 0.4497676298477724]	[0.0013119361158561, 0.0089800184119134, 0.0503918974033023]	0.633185	1.72243	1	3	0.000983526	0.00131194	1.30035	0	NA	2	0	1	1	0	0	0	0	0	0	0	0	0	0	0	0	0	0	0	0	0	0	2	0	0	0	0	0	0
AAGPPTHEV	9	TRUE	sp|P29597|TYK2_HUMAN	TYK2	HUMAN	Non-receptor tyrosine-protein kinase TYK2 OS=Homo sapiens OX=9606 GN=TYK2 PE=1 SV=3	AAGPPTHEV/2	['MSFragger']	[0.0013003901170351]	[1.0442281816549814]	[0.0052475267584621]	0.812009	0.0402949	1	1	0.00130039	0.00524753	1.04423	0	NA	1	0	0	0	0	0	0	0	0	0	0	0	0	0	0	1	0	0	0	0	0	0	0	0	0	0	1	0	0
AAGQVGKEAD	10	TRUE	sp|Q6UWP8|SBSN_HUMAN	SBSN	HUMAN	Suprabasin OS=Homo sapiens OX=9606 GN=SBSN PE=1 SV=2	AAGQVGKEAD/2	['MSFragger', 'Comet', 'Sage', 'PEAKS']	[0.0010526315789473, 0.0069998600027999, 0.0020408163265306, 0.0001978239366963]	[1.1196826948620602, 0.3297997252915277, 0.5897163077930171, 1.3581200009791516]	[0.0033746001362037, 0.0731625335417329, 0.0136063973550726, 0.0001346560497343]	0.910798	0.447435	1	4	0.000197824	0.000134656	1.35812	0	NA	1	0	1	0	0	0	0	0	0	0	0	0	0	0	0	0	0	0	0	0	0	0	1	0	0	0	0	0	0
AAGTLYTYPEN	11	TRUE	sp|P26641|EF1G_HUMAN	EEF1G	HUMAN	Elongation factor 1-gamma OS=Homo sapiens OX=9606 GN=EEF1G PE=1 SV=3	[UNIMOD:Acetylation]-AAGTLYTYPEN/2	['MSFragger', 'PEAKS']	[0.0011679968853416, 0.0001978239366963]	[1.0872511686344797, 1.2017636793839237]	[0.0040660331001366, 0.0004140918657887]	0.936164	3.6142	1	2	0.000197824	0.000414092	1.20176	0	NA	9	0	1	0	0	1	1	1	0	0	1	1	0	1	0	0	0	0	1	0	1	0	1	2	1	2	1	1	1
AAGVASLLT	9	TRUE	sp|P10809|CH60_HUMAN	HSPD1	HUMAN	60 kDa heat shock protein, mitochondrial OS=Homo sapiens OX=9606 GN=HSPD1 PE=1 SV=2	AAGVASLLT/1	['MSFragger', 'PEAKS']	[0.0091743119266055, 0.0003597769382982]	[0.6430269584703925, 0.9715259865752216]	[0.0750647011231086, 0.0021448416477598]	0.936014	0.420612	1	2	0.000359777	0.00214484	0.971526	0	NA	5	0	0	0	0	1	1	0	0	0	0	0	0	1	1	1	0	0	0	0	0	0	0	2	0	0	3	0	0
AAHHLPAMVL	10	TRUE	sp|Q9H4Q4|PRD12_HUMAN	PRDM12	HUMAN	PR domain zinc finger protein 12 OS=Homo sapiens OX=9606 GN=PRDM12 PE=1 SV=2	AAHHLPAMVL/2	['Comet']	[0.001211533801793]	[0.5122433655821861]	[0.0134828659508544]	0.263559	7.23722	1	1	0.00121153	0.0134829	0.512243	0	NA	1	0	0	0	0	0	0	1	0	0	0	0	0	0	0	0	0	0	0	0	0	0	0	0	1	0	0	0	0
AAIDHQIEV	9	TRUE	sp|Q9Y485|DMXL1_HUMAN	DMXL1	HUMAN	DmX-like protein 1 OS=Homo sapiens OX=9606 GN=DMXL1 PE=1 SV=3	AAIDHQIEV/2	['MSFragger', 'Sage']	[0.0014329213684399, 0.0022659926791005]	[1.0206409705612514, 0.5586005469197485]	[0.006057780128654, 0.018279014611927]	0.872091	0.196723	1	2	0.00143292	0.00605778	1.02064	1	['MKLSLVAAM(1)']	1	0	0	0	0	0	0	0	0	0	0	0	0	0	0	0	0	1	0	0	0	0	0	0	0	0	0	1	0
AAIEFISKM	9	TRUE	sp|O95835|LATS1_HUMAN	LATS1	HUMAN	Serine/threonine-protein kinase LATS1 OS=Homo sapiens OX=9606 GN=LATS1 PE=1 SV=1	AAIEFISKM[UNIMOD:Oxidation]/2	['MSFragger', 'Comet', 'Sage', 'PEAKS']	[0.0009835259404966, 0.001211533801793, 0.0011133377866844, 0.0003597769382982]	[1.2418907126391203, 0.5173470090306408, 0.6393980752940777, 0.9311321037637322]	[0.0017510859144836, 0.0128504524431041, 0.0084729398536621, 0.0028537998829976]	0.911356	1.22095	1	4	0.000359777	0.00175109	1.24189	0	NA	9	0	0	0	1	1	1	0	0	0	0	0	0	1	1	1	0	0	0	1	1	1	0	3	0	0	3	0	3
AAIKPGTPL	9	TRUE	sp|P09001|RM03_HUMAN	MRPL3	HUMAN	Large ribosomal subunit protein uL3m OS=Homo sapiens OX=9606 GN=MRPL3 PE=1 SV=1	AAIKPGTPL/2	['MSFragger', 'Comet', 'Sage']	[0.0010526315789473, 0.0089858793324775, 0.0020408163265306]	[1.148161214290936, 0.2928618735666243, 0.5839592617316975]	[0.0028773118951056, 0.1015221153143095, 0.0143717275493909]	0.989971	0.106792	1	3	0.00105263	0.00287731	1.14816	0	NA	13	0	0	0	1	2	1	0	0	0	0	0	0	1	2	1	0	0	1	0	2	2	0	4	0	0	4	1	4
AAINFQPKM	9	TRUE	sp|Q96RK4|BBS4_HUMAN	BBS4	HUMAN	Bardet-Biedl syndrome 4 protein OS=Homo sapiens OX=9606 GN=BBS4 PE=1 SV=2	AAINFQPKM[UNIMOD:Oxidation]/2;AAINFQPKM/2	['MSFragger', 'Comet', 'Sage', 'PEAKS']	[0.0009835259404966, 0.0010840108401084, 0.0007720020586721, 0.0001978239366963]	[1.5903700700335757, 0.6180711130606855, 0.6941261908394791, 1.2263814370146229]	[0.000381471302246, 0.0049697568471545, 0.0050192322536153, 0.0003470137076498]	0.966976	0.00724452	2	4	0.000197824	0.000347014	1.59037	0	NA	31	1	0	0	2	1	2	0	0	1	1	2	1	3	3	2	1	2	3	1	2	3	1	5	1	4	8	6	6
AAIRKKLVIVGDGA	14	FALSE	sp|P08134|RHOC_HUMAN;sp|P61586|RHOA_HUMAN	RHOC;RHOA	HUMAN	Rho-related GTP-binding protein RhoC OS=Homo sapiens OX=9606 GN=RHOC PE=1 SV=1	[UNIMOD:Acetylation]-AAIRKKLVIVGDGA/3	['MSFragger', 'PEAKS']	[0.0097945532728141, 0.0001978239366963]	[0.6348500260420487, 1.0663392652767278]	[0.0791866034508317, 0.0010923038122197]	0.0157886	8.9234	1	2	0.000197824	0.0010923	1.06634	0	NA	3	0	0	0	0	1	1	0	0	0	0	0	0	1	0	0	0	0	0	0	0	0	0	2	0	0	1	0	0
AAISHGRVF	9	TRUE	sp|Q9NRX2|RM17_HUMAN	MRPL17	HUMAN	Large ribosomal subunit protein bL17m OS=Homo sapiens OX=9606 GN=MRPL17 PE=1 SV=1	AAISHGRVF/2	['MSFragger', 'Comet', 'Sage', 'PEAKS']	[0.0020242914979757, 0.001418439716312, 0.0043636363636363, 0.0003597769382982]	[0.9167534397967968, 0.4549129705040924, 0.4838190490485248, 0.869387072222997]	[0.0117486238872517, 0.0230995696276802, 0.0368497111977048, 0.0044029730212733]	0.971908	0.0905749	1	4	0.000359777	0.00440297	0.916753	0	NA	2	0	0	0	0	1	0	0	0	0	0	0	0	0	0	1	0	0	0	0	0	0	0	1	0	0	1	0	0
AAKAVANTM	9	TRUE	sp|P48643|TCPE_HUMAN	CCT5	HUMAN	T-complex protein 1 subunit epsilon OS=Homo sapiens OX=9606 GN=CCT5 PE=1 SV=1	AAKAVANTM[UNIMOD:Oxidation]/2	['MSFragger', 'Comet', 'Sage', 'PEAKS']	[0.0009835259404966, 0.0010840108401084, 0.0007720020586721, 0.0001978239366963]	[1.992791000691141, 0.6880802752486371, 0.8654552762400637, 1.3370751824417462]	[9.756200079289762e-05, 0.0025657948708454, 0.000971438184973, 0.0001566503339516]	0.82615	1.92175	1	4	0.000197824	9.7562e-05	1.99279	0	NA	17	0	0	0	2	3	3	0	0	0	0	0	0	2	1	2	0	0	0	0	2	2	0	8	0	0	5	0	4
AAKEQWKEL	9	TRUE	sp|O95229|ZWINT_HUMAN	ZWINT	HUMAN	ZW10 interactor OS=Homo sapiens OX=9606 GN=ZWINT PE=1 SV=2	AAKEQWKEL/2	['MSFragger', 'Comet', 'PEAKS']	[0.0022136953955135, 0.0012738853503184, 0.0001978239366963]	[0.8564328068535751, 0.4878722990543923, 1.086834024770961]	[0.017602993443934, 0.0169558536354822, 0.0009434980789022]	0.547285	0.441422	1	3	0.000197824	0.000943498	1.08683	0	NA	9	0	0	0	1	1	0	0	0	0	0	0	0	2	1	1	0	0	0	0	1	2	0	2	0	0	4	0	3
AAKNFITKM	9	TRUE	sp|Q9NYU2|UGGG1_HUMAN	UGGT1	HUMAN	UDP-glucose:glycoprotein glucosyltransferase 1 OS=Homo sapiens OX=9606 GN=UGGT1 PE=1 SV=3	AAKNFITKM[UNIMOD:Oxidation]/2	['MSFragger', 'Comet', 'Sage']	[0.0011679968853416, 0.0031943510423671, 0.002148612354521]	[1.0731302365272164, 0.3930670394562945, 0.570335934746644]	[0.0044168000751102, 0.0410758403274887, 0.0163558039053576]	0.80764	3.51945	1	3	0.001168	0.0044168	1.07313	0	NA	1	0	0	0	0	0	1	0	0	0	0	0	0	0	0	0	0	0	0	0	0	0	0	1	0	0	0	0	0
AAKPFSVVV	9	TRUE	sp|P49754|VPS41_HUMAN	VPS41	HUMAN	Vacuolar protein sorting-associated protein 41 homolog OS=Homo sapiens OX=9606 GN=VPS41 PE=1 SV=3	AAKPFSVVV/2	['MSFragger', 'PEAKS']	[0.0073728188744163, 0.0024412572474824]	[0.6654681162214809, 0.5738687788986]	[0.0647253315247494, 0.0319469126810208]	0.916354	3.09637	1	2	0.00244126	0.0319469	0.665468	0	NA	1	0	0	0	0	0	0	0	0	0	0	0	0	1	0	0	0	0	0	0	0	0	0	0	0	0	1	0	0
AAKPKAAKAKK	11	TRUE	P16401|H15_HUMAN	H1-5	HUMAN	Histone H1.5 OS=Homo sapiens OX=9606 GN=H1-5 PE=1 SV=3	AAKPKAAKAKK/2	['PEAKS']	[0.0008095854922279]	[0.7232616881350387]	[0.0120364274912768]	0.0564663	0.30805	1	1	0.000809585	0.0120364	0.723262	0	NA	1	0	0	0	0	0	0	0	0	0	0	0	0	0	0	0	1	0	0	0	0	0	0	0	0	0	0	1	0
AAKPKAAKPKAAKAK	15	FALSE	P16401|H15_HUMAN	H1-5	HUMAN	Histone H1.5 OS=Homo sapiens OX=9606 GN=H1-5 PE=1 SV=3	AAKPKAAKPKAAKAK/3	['PEAKS']	[0.0076230076230076]	[0.3708610839836948]	[0.1061290732516446]	0.197402	2.85049	1	1	0.00762301	0.106129	0.370861	0	NA	2	0	0	0	0	0	0	0	0	0	0	0	0	0	0	0	0	0	0	2	0	0	0	0	0	0	0	0	2
AAKVFESIGKFG	12	TRUE	sp|P35232|PHB1_HUMAN	PHB1	HUMAN	Prohibitin 1 OS=Homo sapiens OX=9606 GN=PHB1 PE=1 SV=1	[UNIMOD:Acetylation]-AAKVFESIGKFG/2	['MSFragger', 'PEAKS']	[0.0009835259404966, 0.0001978239366963]	[1.4235885746815915, 1.665553254605494]	[0.0007488258030481, 1.4756984271848273e-05]	0.830485	5.21912	1	2	0.000197824	1.4757e-05	1.66555	0	NA	3	0	0	0	0	0	0	0	0	0	0	0	0	0	0	0	0	0	0	0	1	2	0	0	0	0	0	0	3
AALAPLPPLPAQFKSIQ	17	FALSE	sp|Q9NP79|VTA1_HUMAN	VTA1	HUMAN	Vacuolar protein sorting-associated protein VTA1 homolog OS=Homo sapiens OX=9606 GN=VTA1 PE=1 SV=1	[UNIMOD:Acetylation]-AALAPLPPLPAQFKSIQ/2	['MSFragger', 'PEAKS']	[0.0011679968853416, 0.0078859988931931]	[1.07840273058002, 0.3671255540963956]	[0.0042819426878014, 0.108320462688899]	0.588024	0.645823	1	2	0.001168	0.00428194	1.0784	0	NA	1	0	0	0	0	0	0	0	0	0	0	0	0	0	0	1	0	0	0	0	0	0	0	0	0	0	1	0	0
AALDDEEAGGRPAMEPGN	18	FALSE	sp|Q00839|HNRPU_HUMAN	HNRNPU	HUMAN	Heterogeneous nuclear ribonucleoprotein U OS=Homo sapiens OX=9606 GN=HNRNPU PE=1 SV=6	AALDDEEAGGRPAM[UNIMOD:Oxidation]EPGN/2	['MSFragger', 'Comet', 'Sage']	[0.0009835259404966, 0.001211533801793, 0.0007720020586721]	[1.2644481794732498, 0.5092505863180884, 0.715290818716772]	[0.001563561605483, 0.01386800088105, 0.0040981870061676]	0.598993	2.33234	1	3	0.000772002	0.00156356	1.26445	0	NA	1	0	0	0	0	1	0	0	0	0	0	0	0	0	0	0	0	0	0	0	0	0	0	1	0	0	0	0	0
AALTRDPQFQKLQQ	14	FALSE	sp|P06744|G6PI_HUMAN	GPI	HUMAN	Glucose-6-phosphate isomerase OS=Homo sapiens OX=9606 GN=GPI PE=1 SV=4	[UNIMOD:Acetylation]-AALTRDPQFQKLQQ/2	['MSFragger', 'PEAKS']	[0.0009835259404966, 0.0001978239366963]	[1.352487931376608, 1.0682859876173936]	[0.001027173370434, 0.0010772218898147]	0.956622	8.59519	1	2	0.000197824	0.00102717	1.35249	0	NA	13	2	1	0	0	0	0	1	1	1	1	1	2	0	0	0	1	2	0	0	0	0	3	0	3	4	0	3	0
AAMGGAMVL	9	TRUE	sp|Q96N19|G137A_HUMAN	GPR137	HUMAN	Integral membrane protein GPR137 OS=Homo sapiens OX=9606 GN=GPR137 PE=1 SV=2	AAM[UNIMOD:Oxidation]GGAM[UNIMOD:Oxidation]VL/1	['MSFragger', 'Comet', 'Sage', 'PEAKS']	[0.0009835259404966, 0.0012738853503184, 0.0020408163265306, 0.0004989190088142]	[1.226122850576, 0.4865335952921545, 0.5765803961990612, 0.8246075114578998]	[0.0018980522690011, 0.0171704794181807, 0.0154149751407407, 0.0060135547043139]	0.887567	1.75693	1	4	0.000498919	0.00189805	1.22612	0	NA	4	0	0	0	1	0	1	0	0	0	0	0	0	1	0	1	0	0	0	0	0	0	0	2	0	0	2	0	0
AAMLDTVVFK	10	TRUE	sp|O00487|PSDE_HUMAN	PSMD14	HUMAN	26S proteasome non-ATPase regulatory subunit 14 OS=Homo sapiens OX=9606 GN=PSMD14 PE=1 SV=1	AAM[UNIMOD:Oxidation]LDTVVFK/2	['MSFragger', 'Comet', 'Sage', 'PEAKS']	[0.0009835259404966, 0.0010840108401084, 0.0007720020586721, 0.0001978239366963]	[1.6689220658572232, 0.8327042488259374, 1.2533022534470075, 1.6085462493402671]	[0.0002850813848828, 0.0006520587821606, 2.3510561268078784e-05, 2.2236708072882545e-05]	0.971647	0.220228	1	4	0.000197824	2.22367e-05	1.66892	0	NA	12	0	0	0	2	3	2	0	0	0	0	0	0	1	1	1	0	0	0	0	2	0	0	7	0	0	3	0	2
AAMPRPVSY	9	TRUE	sp|Q6TFL4|KLH24_HUMAN	KLHL24	HUMAN	Kelch-like protein 24 OS=Homo sapiens OX=9606 GN=KLHL24 PE=1 SV=1	AAM[UNIMOD:Oxidation]PRPVSY/2;AAMPRPVSY/2	['MSFragger', 'Comet', 'Sage', 'PEAKS']	[0.0009835259404966, 0.0010840108401084, 0.0007720020586721, 0.0001978239366963]	[1.5995219147510262, 0.844905952500874, 0.9265934343156847, 1.5748191620438956]	[0.0003684576917996, 0.0005805189691597, 0.0005404606513926, 2.8341493694025563e-05]	0.993573	0.00273186	2	4	0.000197824	2.83415e-05	1.59952	0	NA	64	0	0	1	3	4	6	0	0	0	1	1	4	6	2	8	3	4	5	1	9	6	1	13	0	6	16	12	16
AAMPVAQHL	9	TRUE	sp|A1L0T0|HACL2_HUMAN	ILVBL	HUMAN	2-hydroxyacyl-CoA lyase 2 OS=Homo sapiens OX=9606 GN=ILVBL PE=1 SV=2	AAM[UNIMOD:Oxidation]PVAQHL/2	['MSFragger', 'Comet', 'Sage', 'PEAKS']	[0.0011679968853416, 0.0012738853503184, 0.0060386473429951, 0.0001978239366963]	[1.084830403158968, 0.4638393014604697, 0.4398046292279371, 1.211232041389696]	[0.0041238416181952, 0.0212464523766254, 0.0551665383912019, 0.0003868847338305]	0.964396	0.904396	1	4	0.000197824	0.000386885	1.21123	0	NA	7	0	0	0	2	1	1	0	0	0	0	0	0	1	0	0	0	0	0	0	1	1	0	4	0	0	1	0	2
AAMSVAQRV	9	TRUE	sp|O43143|DHX15_HUMAN	DHX15	HUMAN	ATP-dependent RNA helicase DHX15 OS=Homo sapiens OX=9606 GN=DHX15 PE=1 SV=2	AAM[UNIMOD:Oxidation]SVAQRV/2	['MSFragger', 'Comet', 'PEAKS']	[0.0085065013974966, 0.0076612903225806, 0.0004989190088142]	[0.6505255290762675, 0.3145602801224386, 0.7624095002424093]	[0.0714547055600053, 0.0838373064178248, 0.0092271918146817]	0.906896	0.214714	1	3	0.000498919	0.00922719	0.76241	0	NA	3	0	0	0	0	1	1	0	0	0	0	0	0	1	0	0	0	0	0	0	0	0	0	2	0	0	1	0	0
AANLFAQTY	9	TRUE	sp|P22314|UBA1_HUMAN	UBA1	HUMAN	Ubiquitin-like modifier-activating enzyme 1 OS=Homo sapiens OX=9606 GN=UBA1 PE=1 SV=3	AANLFAQTY/1	['MSFragger', 'Comet', 'Sage', 'PEAKS']	[0.0060225525371604, 0.003877847794474, 0.0055172413793103, 0.0003597769382982]	[0.7107980941331953, 0.3810094676712401, 0.4571868877520322, 0.9719580017393252]	[0.0477239841783376, 0.0459065615813016, 0.0470909372596554, 0.0021382853603028]	0.797668	0.451564	1	4	0.000359777	0.00213829	0.971958	0	NA	6	0	0	0	1	1	2	0	0	0	0	0	0	0	0	1	0	0	0	0	1	0	0	4	0	0	1	0	1
AANPHSFVF	9	TRUE	sp|Q9NQ55|SSF1_HUMAN	PPAN	HUMAN	Suppressor of SWI4 1 homolog OS=Homo sapiens OX=9606 GN=PPAN PE=1 SV=1	AANPHSFVF/2	['MSFragger', 'Comet', 'Sage', 'PEAKS']	[0.0009835259404966, 0.0010840108401084, 0.0007720020586721, 0.0004989190088142]	[1.5035946145533658, 0.6022329804904984, 0.7479005766683626, 0.8536301033981376]	[0.0005360992306478, 0.0057712336854087, 0.0029983419796754, 0.0049148715422979]	0.956277	1.07527	1	4	0.000498919	0.000536099	1.50359	0	NA	13	0	0	0	1	1	1	0	0	0	0	0	0	1	1	1	0	1	2	0	3	1	0	3	0	0	3	3	4
AANPLGMPVPAAAGAQQ	17	FALSE	sp|P68400|CSK21_HUMAN	CSNK2A1	HUMAN	Casein kinase II subunit alpha OS=Homo sapiens OX=9606 GN=CSNK2A1 PE=1 SV=1	AANPLGM[UNIMOD:Oxidation]PVPAAAGAQQ/2	['Comet']	[0.0076612903225806]	[0.3144517169249828]	[0.0839182732708359]	0.912572	2.70859	1	1	0.00766129	0.0839183	0.314452	0	NA	1	0	0	0	0	0	0	0	0	0	0	0	0	1	0	0	0	0	0	0	0	0	0	0	0	0	1	0	0
AANSDQTVTVKE	12	TRUE	sp|P80723|BASP1_HUMAN	BASP1	HUMAN	Brain acid soluble protein 1 OS=Homo sapiens OX=9606 GN=BASP1 PE=1 SV=2	AANSDQTVTVKE/2	['MSFragger', 'Comet', 'Sage', 'PEAKS']	[0.0009835259404966, 0.0010840108401084, 0.0007720020586721, 0.0001978239366963]	[2.5915880949964443, 0.9903388401896848, 2.2535917807800967, 1.3985120972408616]	[1.6900992659906203e-05, 0.0001452972123597, 1.591543365746586e-09, 0.0001007156195545]	0.761718	1.17815	1	4	0.000197824	1.59154e-09	2.59159	0	NA	3	0	0	0	0	0	0	0	0	0	1	0	0	0	0	0	1	0	0	1	0	0	0	0	0	1	0	1	1
AAPAAEEKEEAREKMLA	17	FALSE	sp|Q01650|LAT1_HUMAN	SLC7A5	HUMAN	Large neutral amino acids transporter small subunit 1 OS=Homo sapiens OX=9606 GN=SLC7A5 PE=1 SV=2	AAPAAEEKEEAREKM[UNIMOD:Oxidation]LA/3	['MSFragger', 'Sage']	[0.0009835259404966, 0.0053028188668713]	[1.294154743666113, 0.4587963731285525]	[0.0013517173989243, 0.0464022460770364]	0.699192	1.67623	1	2	0.000983526	0.00135172	1.29415	0	NA	1	0	0	0	0	0	0	0	0	0	0	0	0	0	1	0	0	0	0	0	0	0	0	0	0	0	1	0	0
AAPGVDLT	8	TRUE	P13645|K1C10_HUMAN;P19012|K1C15_HUMAN;Q7Z3Y8|K1C27_HUMAN;Q7Z3Z0|K1C25_HUMAN;Q99456|K1C12_HUMAN	KRT10;KRT15;KRT27;KRT25;KRT12	HUMAN	Keratin, type I cytoskeletal 10 OS=Homo sapiens OX=9606 GN=KRT10 PE=1 SV=6	AAPGVDLT/1	['PEAKS']	[0.00096]	[0.6871483655550243]	[0.0153321691923787]	0.878582	1.27493	1	1	0.00096	0.0153322	0.687148	0	NA	2	1	0	0	0	0	0	0	0	0	0	0	0	0	0	0	0	0	1	0	0	0	1	0	0	0	0	1	0
AAPGVDLTQ	9	TRUE	sp|P13645|K1C10_HUMAN	KRT10	HUMAN	Keratin, type I cytoskeletal 10 OS=Homo sapiens OX=9606 GN=KRT10 PE=1 SV=6	AAPGVDLTQ/1	['MSFragger', 'Comet', 'Sage', 'PEAKS']	[0.0014329213684399, 0.001418439716312, 0.0041580041580041, 0.0001978239366963]	[1.0070451537034302, 0.4488200176559467, 0.4906971700187789, 1.003290980381221]	[0.0065882788081418, 0.0244549460986796, 0.0345723277220539, 0.0017118932447995]	0.912725	2.04139	1	4	0.000197824	0.00171189	1.00705	0	NA	12	3	0	3	0	0	0	1	0	2	0	0	0	0	0	0	0	0	3	0	0	0	6	0	3	0	0	3	0
AAPPEPGEPEERKSLK	16	FALSE	sp|Q5RI15|COX20_HUMAN	COX20	HUMAN	Cytochrome c oxidase assembly protein COX20, mitochondrial OS=Homo sapiens OX=9606 GN=COX20 PE=1 SV=2	[UNIMOD:Acetylation]-AAPPEPGEPEERKSLK/3	['MSFragger', 'PEAKS']	[0.0009835259404966, 0.0003597769382982]	[1.6360042633403928, 0.8909821567488113]	[0.0003215088676821, 0.0037850892096331]	0.933694	0.564473	1	2	0.000359777	0.000321509	1.636	0	NA	16	0	0	0	1	3	2	0	0	0	0	0	0	2	3	1	0	1	1	0	1	1	0	6	0	0	6	2	2
AAPTEPVIHNGSQGTGTNG	19	FALSE	sp|Q15417|CNN3_HUMAN	CNN3	HUMAN	Calponin-3 OS=Homo sapiens OX=9606 GN=CNN3 PE=1 SV=1	AAPTEPVIHNGSQGTGTNG/2	['MSFragger', 'Sage']	[0.0038319419734501, 0.0029163966299416]	[0.7810472047711106, 0.5256464683377314]	[0.0295122357476129, 0.0249408892579743]	0.624526	1.28724	1	2	0.0029164	0.0249409	0.781047	0	NA	2	0	0	0	1	1	0	0	0	0	0	0	0	0	0	0	0	0	0	0	0	0	0	2	0	0	0	0	0
AAPVVAPPGVVV	12	TRUE	Q13144|EI2BE_HUMAN	EIF2B5	HUMAN	Translation initiation factor eIF2B subunit epsilon OS=Homo sapiens OX=9606 GN=EIF2B5 PE=1 SV=3	[UNIMOD:Acetylation]-AAPVVAPPGVVV/2	['PEAKS']	[0.0029908778226409]	[0.5335587057108886]	[0.0410576274007654]	0.811041	3.05951	1	1	0.00299088	0.0410576	0.533559	0	NA	1	0	0	0	0	0	0	0	0	0	0	0	0	0	1	0	0	0	0	0	0	0	0	0	0	0	1	0	0
AAQEAVKLY	9	TRUE	sp|O60506|HNRPQ_HUMAN	SYNCRIP	HUMAN	Heterogeneous nuclear ribonucleoprotein Q OS=Homo sapiens OX=9606 GN=SYNCRIP PE=1 SV=2	AAQEAVKLY/1;AAQEAVKLY/2	['MSFragger', 'Comet', 'Sage', 'PEAKS']	[0.0009835259404966, 0.0010840108401084, 0.0007720020586721, 0.0001978239366963]	[1.6664271522880814, 0.6859848696374801, 0.9125665509872298, 1.318011796260273]	[0.0002876661926857, 0.0026170803411308, 0.0006182901818981, 0.0001796566029406]	0.956927	4.13458	2	4	0.000197824	0.000179657	1.66643	0	NA	16	0	0	0	1	0	1	0	0	0	1	1	1	1	2	3	1	1	1	1	1	0	0	2	0	3	6	3	2
AAQEPASVL	9	TRUE	sp|Q13415|ORC1_HUMAN	ORC1	HUMAN	Origin recognition complex subunit 1 OS=Homo sapiens OX=9606 GN=ORC1 PE=1 SV=2	AAQEPASVL/1	['MSFragger', 'Comet', 'PEAKS']	[0.0069790628115653, 0.0084602368866328, 0.0003597769382982]	[0.680290998779534, 0.3004291620453299, 0.9262210416584568]	[0.0586278556702924, 0.0950015931136178, 0.0029543486591058]	0.977235	3.80432	1	3	0.000359777	0.00295435	0.926221	0	NA	4	0	0	0	0	0	1	0	0	0	0	0	0	1	0	1	0	0	0	0	1	0	0	1	0	0	2	0	1
AAQETKSD	8	TRUE	P80723|BASP1_HUMAN	BASP1	HUMAN	Brain acid soluble protein 1 OS=Homo sapiens OX=9606 GN=BASP1 PE=1 SV=2	AAQETKSD/1	['PEAKS']	[0.0051620303986234]	[0.4444164152545217]	[0.0700175478122957]	0.742566	17.0445	1	1	0.00516203	0.0700175	0.444416	0	NA	1	0	0	0	0	0	0	0	0	0	0	0	0	0	0	0	0	0	0	0	0	1	0	0	0	0	0	0	1
AAQGEPQVQFK	11	TRUE	sp|P62826|RAN_HUMAN	RAN	HUMAN	GTP-binding nuclear protein Ran OS=Homo sapiens OX=9606 GN=RAN PE=1 SV=3	[UNIMOD:Acetylation]-AAQGEPQVQFK/2	['MSFragger', 'PEAKS']	[0.0015994313133108, 0.0001978239366963]	[0.9984777197980226, 1.5941762302184714]	[0.0069492301019268, 2.4657997736942996e-05]	0.984607	10.2684	1	2	0.000197824	2.4658e-05	1.59418	0	NA	14	0	0	0	2	0	4	0	0	0	0	0	0	1	2	1	0	0	0	0	2	2	0	6	0	0	4	0	4
AAQGEPQVQFKL	12	TRUE	sp|P62826|RAN_HUMAN	RAN	HUMAN	GTP-binding nuclear protein Ran OS=Homo sapiens OX=9606 GN=RAN PE=1 SV=3	[UNIMOD:Acetylation]-AAQGEPQVQFKL/2	['MSFragger', 'PEAKS']	[0.0009835259404966, 0.0001978239366963]	[1.786969295467004, 1.4765025273948555]	[0.0001888497384003, 5.7480389675507775e-05]	0.951669	3.60669	1	2	0.000197824	5.74804e-05	1.78697	0	NA	6	0	0	0	1	2	1	0	0	0	0	0	0	2	0	0	0	0	0	0	0	0	0	4	0	0	2	0	0
AAQIPIVATTSTPGIVRN	18	FALSE	sp|Q6PI98|IN80C_HUMAN	INO80C	HUMAN	INO80 complex subunit C OS=Homo sapiens OX=9606 GN=INO80C PE=1 SV=1	[UNIMOD:Acetylation]-AAQIPIVATTSTPGIVRN/2	['MSFragger', 'PEAKS']	[0.0009835259404966, 0.0001978239366963]	[1.734613751871386, 1.4394208453589583]	[0.0002258927679522, 7.504766197486312e-05]	0.732816	2.18412	1	2	0.000197824	7.50477e-05	1.73461	0	NA	3	0	0	0	0	0	0	0	0	0	0	0	0	1	2	0	0	0	0	0	0	0	0	0	0	0	3	0	0
AAQPQPSVA	9	TRUE	sp|Q96KR1|ZFR_HUMAN	ZFR	HUMAN	Zinc finger RNA-binding protein OS=Homo sapiens OX=9606 GN=ZFR PE=1 SV=2	AAQPQPSVA/1	['MSFragger', 'Comet', 'Sage', 'PEAKS']	[0.0009835259404966, 0.0010840108401084, 0.0012903225806451, 0.0001978239366963]	[1.2772515798310995, 0.5744813994070272, 0.6191868775383617, 1.0077241775736818]	[0.0014677404183779, 0.0074992497432684, 0.0102762487503378, 0.0016587738750343]	0.99888	1.74048	1	4	0.000197824	0.00146774	1.27725	0	NA	50	0	0	0	4	3	2	0	0	1	2	3	2	2	4	4	3	1	4	5	4	6	0	9	1	7	10	8	15
AAQPSPSTV	9	TRUE	sp|P11308|ERG_HUMAN	ERG	HUMAN	Transcriptional regulator ERG OS=Homo sapiens OX=9606 GN=ERG PE=1 SV=3	AAQPSPSTV/1	['MSFragger', 'Comet', 'Sage', 'PEAKS']	[0.0009835259404966, 0.0010840108401084, 0.0007720020586721, 0.0001978239366963]	[1.4654583516122155, 0.6410689838492442, 0.811940654536194, 1.1135217950036564]	[0.0006270070219414, 0.0039997559863768, 0.0016228156142769, 0.0007795123260213]	0.99771	0.570867	1	4	0.000197824	0.000627007	1.46546	0	NA	27	0	0	0	1	1	3	0	0	0	0	0	0	1	2	2	1	4	5	1	2	4	0	5	0	0	5	10	7
AAQSVTHIV	9	TRUE	sp|Q96T76|MMS19_HUMAN	MMS19	HUMAN	MMS19 nucleotide excision repair protein homolog OS=Homo sapiens OX=9606 GN=MMS19 PE=1 SV=2	AAQSVTHIV/2	['MSFragger']	[0.0086071038913807]	[0.6495388484068358]	[0.0719206158067941]	0.929995	2.27933	1	1	0.0086071	0.0719206	0.649539	0	NA	1	0	0	0	0	0	0	0	0	0	0	0	0	0	0	1	0	0	0	0	0	0	0	0	0	0	1	0	0
AARPATSTL	9	TRUE	sp|Q04637|IF4G1_HUMAN	EIF4G1	HUMAN	Eukaryotic translation initiation factor 4 gamma 1 OS=Homo sapiens OX=9606 GN=EIF4G1 PE=1 SV=4	AARPATSTL/2	['MSFragger', 'Comet', 'Sage', 'PEAKS']	[0.0009835259404966, 0.001211533801793, 0.0007720020586721, 0.0001978239366963]	[1.4154760743168249, 0.5101508319195659, 0.7406379614005377, 1.3301172902696816]	[0.0007755836005366, 0.0137510145261951, 0.0032144747247838, 0.0001646847033088]	0.987828	0.808995	1	4	0.000197824	0.000164685	1.41548	0	NA	26	0	0	1	1	1	3	1	1	1	3	1	1	2	1	1	0	2	1	1	2	2	1	5	3	5	4	3	5
AARPDQLSF	9	TRUE	sp|Q9BVN2|RUSC1_HUMAN	RUSC1	HUMAN	AP-4 complex accessory subunit RUSC1 OS=Homo sapiens OX=9606 GN=RUSC1 PE=1 SV=3	AARPDQLSF/2	['MSFragger', 'Sage']	[0.0039316702819956, 0.0020408163265306]	[0.7773856485978478, 0.5863301724258142]	[0.0302646083072526, 0.0140515331470985]	0.967649	1.40572	1	2	0.00204082	0.0140515	0.777386	0	NA	3	0	0	0	0	0	0	0	0	0	0	0	0	1	0	1	0	0	0	0	1	0	0	0	0	0	2	0	1
AARSPSASITDEDSNV	16	FALSE	sp|Q86W92|LIPB1_HUMAN	PPFIBP1	HUMAN	Liprin-beta-1 OS=Homo sapiens OX=9606 GN=PPFIBP1 PE=1 SV=2	AARSPSASITDEDSNV/2	['MSFragger', 'Comet', 'Sage', 'PEAKS']	[0.0009835259404966, 0.0010840108401084, 0.0007720020586721, 0.0001978239366963]	[1.6597796951153665, 1.1417442296265905, 0.858791313509228, 1.168423740261741]	[0.0002946886759183, 3.435531075230069e-05, 0.0010355445755285, 0.0005259889180338]	0.831541	0.998351	1	4	0.000197824	3.43553e-05	1.65978	0	NA	3	0	0	0	3	0	0	0	0	0	0	0	0	0	0	0	0	0	0	0	0	0	0	3	0	0	0	0	0
AARVIIEKY	9	TRUE	sp|P08708|RS17_HUMAN	RPS17	HUMAN	Small ribosomal subunit protein eS17 OS=Homo sapiens OX=9606 GN=RPS17 PE=1 SV=2	AARVIIEKY/2	['MSFragger', 'Comet', 'Sage']	[0.0020242914979757, 0.0073539425303009, 0.0059307184256638]	[0.9116831154524602, 0.3202734920235607, 0.442831243996784]	[0.0121488553048053, 0.0796767635184651, 0.053673184425564]	0.990328	0.449625	1	3	0.00202429	0.0121489	0.911683	0	NA	2	0	0	0	0	0	0	0	0	0	0	0	0	0	0	0	0	0	0	0	1	1	0	0	0	0	0	0	2
AASALIRTL	9	TRUE	sp|Q13535|ATR_HUMAN	ATR	HUMAN	Serine/threonine-protein kinase ATR OS=Homo sapiens OX=9606 GN=ATR PE=1 SV=3	AASALIRTL/2	['MSFragger', 'Comet', 'Sage', 'PEAKS']	[0.0009835259404966, 0.0010840108401084, 0.0011133377866844, 0.0001978239366963]	[1.3057664963217488, 0.539186198777825, 0.6301848441188436, 1.208653475958173]	[0.0012783211750253, 0.0104610653688056, 0.0092523171440293, 0.0003941124229931]	0.994424	1.18207	1	4	0.000197824	0.000394112	1.30577	0	NA	9	0	0	0	1	1	2	0	0	0	0	0	0	1	0	1	0	0	0	0	2	1	0	4	0	0	2	0	3
AASGAAMSL	9	TRUE	sp|P08195|4F2_HUMAN	SLC3A2	HUMAN	Amino acid transporter heavy chain SLC3A2 OS=Homo sapiens OX=9606 GN=SLC3A2 PE=1 SV=3	AASGAAM[UNIMOD:Oxidation]SL/1	['MSFragger']	[0.0019694731659281]	[0.9452678912800908]	[0.0097500908102391]	0.399838	0.372706	1	1	0.00196947	0.00975009	0.945268	0	NA	1	0	0	0	0	0	0	0	0	0	0	0	0	0	0	0	0	0	0	0	1	0	0	0	0	0	0	0	1
AASGLDHLKN	10	TRUE	sp|Q03188|CENPC_HUMAN	CENPC	HUMAN	Centromere protein C OS=Homo sapiens OX=9606 GN=CENPC PE=1 SV=2	[UNIMOD:Acetylation]-AASGLDHLKN/2	['MSFragger', 'PEAKS']	[0.0009835259404966, 0.0001978239366963]	[1.3484317826127423, 1.199382242157844]	[0.0010464841714611, 0.0004212300259722]	0.689851	6.89498	1	2	0.000197824	0.00042123	1.34843	0	NA	4	0	0	0	0	0	0	0	0	0	0	0	0	1	2	1	0	0	0	0	0	0	0	0	0	0	4	0	0
AASGLPLMV	9	TRUE	sp|O95881|TXD12_HUMAN	TXNDC12	HUMAN	Thioredoxin domain-containing protein 12 OS=Homo sapiens OX=9606 GN=TXNDC12 PE=1 SV=1	AASGLPLM[UNIMOD:Oxidation]V/1	['MSFragger', 'Comet', 'Sage', 'PEAKS']	[0.0013003901170351, 0.0010840108401084, 0.0023793337865397, 0.0003597769382982]	[1.042923804565271, 0.5196204969509403, 0.5447817478080196, 0.979862010528589]	[0.0052889967245864, 0.0125783135396625, 0.0208289316316076, 0.0020217587953995]	0.9955	2.08293	1	4	0.000359777	0.00202176	1.04292	0	NA	8	0	0	0	1	1	1	0	0	0	0	0	0	1	1	1	1	0	0	0	1	0	0	3	0	0	3	1	1
AASGRVLEV	9	TRUE	sp|Q96C23|GALM_HUMAN	GALM	HUMAN	Galactose mutarotase OS=Homo sapiens OX=9606 GN=GALM PE=1 SV=1	AASGRVLEV/2	['MSFragger', 'Comet', 'Sage']	[0.0026980971314967, 0.0094243504839531, 0.0028380634390651]	[0.81725035021962, 0.2897613586842561, 0.5360485357205065]	[0.02300948627191, 0.1043083893215773, 0.0226163301427669]	0.913647	1.4477	1	3	0.0026981	0.0226163	0.81725	0	NA	1	0	0	0	0	0	1	0	0	0	0	0	0	0	0	0	0	0	0	0	0	0	0	1	0	0	0	0	0
AASKPVEA	8	TRUE	sp|O94826|TOM70_HUMAN	TOMM70	HUMAN	Mitochondrial import receptor subunit TOM70 OS=Homo sapiens OX=9606 GN=TOMM70 PE=1 SV=1	[UNIMOD:Acetylation]-AASKPVEA/1	['MSFragger', 'PEAKS']	[0.0030851213013602, 0.0023133867982726]	[0.813851719169059, 0.5999102226940599]	[0.0235528354757901, 0.0270860615795838]	0.849726	1.24281	1	2	0.00231339	0.0235528	0.813852	0	NA	4	0	0	0	1	1	2	0	0	0	0	0	0	0	0	0	0	0	0	0	0	0	0	4	0	0	0	0	0
AASKPVEAA	9	TRUE	sp|O94826|TOM70_HUMAN	TOMM70	HUMAN	Mitochondrial import receptor subunit TOM70 OS=Homo sapiens OX=9606 GN=TOMM70 PE=1 SV=1	[UNIMOD:Acetylation]-AASKPVEAA/1	['MSFragger', 'PEAKS']	[0.0020242914979757, 0.0001978239366963]	[0.9010908936466432, 1.39854736270923]	[0.0130336413118217, 0.0001006900831825]	0.908157	0.0256555	1	2	0.000197824	0.00010069	1.39855	0	NA	8	0	0	0	1	1	1	0	0	0	0	0	0	0	2	1	0	0	1	0	1	0	0	3	0	0	3	1	1
AASLVTSTV	9	TRUE	sp|P51610|HCFC1_HUMAN	HCFC1	HUMAN	Host cell factor 1 OS=Homo sapiens OX=9606 GN=HCFC1 PE=1 SV=2	AASLVTSTV/1	['MSFragger', 'Comet', 'Sage', 'PEAKS']	[0.0022136953955135, 0.0048265460030165, 0.0029163966299416, 0.0001978239366963]	[0.8560281709138572, 0.3639905927388891, 0.5240886976951347, 1.0926398616434283]	[0.0176514642697693, 0.053663363998124, 0.0253084344391445, 0.0009051304436396]	0.975676	0.214691	1	4	0.000197824	0.00090513	1.09264	0	NA	19	0	0	0	3	1	2	0	0	0	0	0	2	1	1	2	1	1	1	1	2	1	0	6	0	2	4	3	4
AASPIITLV	9	TRUE	sp|Q8TEM1|PO210_HUMAN	NUP210	HUMAN	Nuclear pore membrane glycoprotein 210 OS=Homo sapiens OX=9606 GN=NUP210 PE=1 SV=3	AASPIITLV/1	['MSFragger', 'Comet', 'Sage', 'PEAKS']	[0.0011679968853416, 0.0065378055713473, 0.0025329280648429, 0.0001978239366963]	[1.065248326310679, 0.3343691921585952, 0.5406413306142988, 1.3293648457499698]	[0.0046275119772732, 0.0702170733184764, 0.0216584532225628, 0.0001655778620276]	0.971863	0.488258	1	4	0.000197824	0.000165578	1.32936	0	NA	30	1	2	0	2	3	2	1	0	1	1	1	0	3	2	2	0	1	2	1	2	3	3	7	2	2	7	3	6
AASPQAPTL	9	TRUE	sp|Q12772|SRBP2_HUMAN	SREBF2	HUMAN	Sterol regulatory element-binding protein 2 OS=Homo sapiens OX=9606 GN=SREBF2 PE=1 SV=2	AASPQAPTL/1	['MSFragger', 'PEAKS']	[0.0054580896686159, 0.0003597769382982]	[0.7263339910644634, 0.9086011777861572]	[0.04293824124928, 0.0033445388876912]	0.969306	3.5262	1	2	0.000359777	0.00334454	0.908601	0	NA	12	0	0	0	3	2	2	0	0	0	0	0	0	2	0	1	0	0	1	0	1	0	0	7	0	0	3	1	1
AASPTSPTY	9	TRUE	sp|Q12857|NFIA_HUMAN	NFIA	HUMAN	Nuclear factor 1 A-type OS=Homo sapiens OX=9606 GN=NFIA PE=1 SV=2	AASPTSPTY/1	['MSFragger', 'Comet', 'Sage', 'PEAKS']	[0.0009835259404966, 0.0010840108401084, 0.0007720020586721, 0.0001978239366963]	[1.474970964829101, 0.6098740303136557, 0.8037120207274641, 1.3173315813395454]	[0.0006027161456217, 0.0053696106653064, 0.0017560288217418, 0.0001805371266948]	0.987432	0.010977	1	4	0.000197824	0.000180537	1.47497	0	NA	19	0	0	0	5	2	1	0	0	0	0	0	0	2	1	2	1	0	1	0	3	1	0	8	0	0	5	2	4
AASPVVSSM	9	TRUE	sp|P18583|SON_HUMAN	SON	HUMAN	Protein SON OS=Homo sapiens OX=9606 GN=SON PE=1 SV=4	AASPVVSSM/1;AASPVVSSM[UNIMOD:Oxidation]/1	['MSFragger', 'Comet', 'Sage', 'PEAKS']	[0.0009835259404966, 0.0010840108401084, 0.0011133377866844, 0.0001978239366963]	[1.302377285074955, 0.8315565744469334, 0.6461012874290065, 1.254509492008674]	[0.0012992419394138, 0.0006592253722728, 0.0079472098203749, 0.0002835402820949]	0.942624	0.675	2	4	0.000197824	0.00028354	1.30238	0	NA	15	0	0	0	3	1	2	0	0	0	0	0	0	1	1	1	1	0	1	1	2	1	0	6	0	0	3	2	4
AASQHVF	7	FALSE	sp|Q9NQT4|EXOS5_HUMAN	EXOSC5	HUMAN	Exosome complex component RRP46 OS=Homo sapiens OX=9606 GN=EXOSC5 PE=1 SV=1	AASQHVF/1	['MSFragger', 'Comet', 'PEAKS']	[0.0073728188744163, 0.0097271349166245, 0.0001978239366963]	[0.66727056960885, 0.2859650346351355, 1.1772925983434035]	[0.0639539296823909, 0.1078132288999905, 0.0004935728732158]	0.990444	1.87491	1	3	0.000197824	0.000493573	1.17729	0	NA	7	0	0	0	1	2	1	0	0	0	0	0	0	1	0	1	0	0	0	0	0	1	0	4	0	0	2	0	1
AASSIQRVL	9	TRUE	sp|Q5BKT4|AG10A_HUMAN;sp|Q5I7T1|AG10B_HUMAN	ALG10;ALG10B	HUMAN	Dol-P-Glc:Glc(2)Man(9)GlcNAc(2)-PP-Dol alpha-1,2-glucosyltransferase OS=Homo sapiens OX=9606 GN=ALG10 PE=1 SV=1	AASSIQRVL/2	['MSFragger', 'Comet', 'Sage', 'PEAKS']	[0.0009835259404966, 0.001418439716312, 0.002148612354521, 0.0001978239366963]	[1.2776831684251213, 0.4498273273025183, 0.5632578735798414, 1.5034538079421966]	[0.001464633988987, 0.0242255940534792, 0.0174905683157184, 4.735203372544516e-05]	0.985686	2.27938	1	4	0.000197824	4.7352e-05	1.50345	0	NA	21	1	1	2	2	0	2	1	1	1	1	1	1	2	0	1	1	2	0	0	0	1	4	4	3	3	3	3	1
AATEIVERV	9	TRUE	sp|Q9UID3|VPS51_HUMAN	VPS51	HUMAN	Vacuolar protein sorting-associated protein 51 homolog OS=Homo sapiens OX=9606 GN=VPS51 PE=1 SV=2	AATEIVERV/1;AATEIVERV/2	['MSFragger', 'Comet', 'Sage', 'PEAKS']	[0.0009835259404966, 0.0010840108401084, 0.0007720020586721, 0.0001978239366963]	[1.4293872858076495, 0.5616104828498828, 0.792312453210272, 1.4514138837960862]	[0.0007303722029965, 0.0084674392262034, 0.0019588222212658, 6.884621460808747e-05]	0.976163	0.222864	2	4	0.000197824	6.88462e-05	1.45141	0	NA	71	1	1	2	5	5	4	2	2	2	4	4	3	5	5	5	3	3	4	5	3	3	4	14	6	11	15	10	11
AATEKVQLL	9	TRUE	sp|Q6ZRV2|FA83H_HUMAN	FAM83H	HUMAN	Protein FAM83H OS=Homo sapiens OX=9606 GN=FAM83H PE=1 SV=3	AATEKVQLL/2	['MSFragger', 'Comet', 'Sage']	[0.0020242914979757, 0.001418439716312, 0.0040964952207555]	[0.9142440527259136, 0.4468407390277639, 0.4978934938404525]	[0.0119448785389485, 0.0249118373383579, 0.0323342732923523]	0.942103	3.45267	1	3	0.00141844	0.0119449	0.914244	0	NA	7	0	0	0	0	1	1	0	0	0	0	0	0	0	1	1	0	1	1	0	0	1	0	2	0	0	2	2	1
AATEVVNIL	9	TRUE	sp|Q6J4K2|NCLX_HUMAN	SLC8B1	HUMAN	Mitochondrial sodium/calcium exchanger protein OS=Homo sapiens OX=9606 GN=SLC8B1 PE=1 SV=2	AATEVVNIL/1	['MSFragger', 'PEAKS']	[0.0032096008931063, 0.0001978239366963]	[0.8008796564267394, 1.0729598817081103]	[0.0257493181200131, 0.0010418497903917]	0.968856	0.527718	1	2	0.000197824	0.00104185	1.07296	0	NA	2	0	0	0	0	1	0	0	0	0	0	0	0	0	0	1	0	0	0	0	0	0	0	1	0	0	1	0	0
AATKIINEV	9	TRUE	sp|P55145|MANF_HUMAN	MANF	HUMAN	Mesencephalic astrocyte-derived neurotrophic factor OS=Homo sapiens OX=9606 GN=MANF PE=1 SV=3	AATKIINEV/2	['MSFragger', 'Comet', 'Sage', 'PEAKS']	[0.0010526315789473, 0.001418439716312, 0.0007720020586721, 0.0001978239366963]	[1.1553932935974476, 0.4555095690210289, 0.6957402263341478, 1.2961421656338523]	[0.0027649206471679, 0.0229708988483949, 0.0049422428411308, 0.0002102351088049]	0.892339	0.00859051	1	4	0.000197824	0.000210235	1.29614	0	NA	7	0	0	0	1	0	2	0	0	0	0	0	0	1	0	1	0	1	0	0	0	1	0	3	0	0	2	1	1
AATPAVRTV	9	TRUE	sp|P11940|PABP1_HUMAN;sp|Q9H361|PABP3_HUMAN	PABPC1;PABPC3	HUMAN	Polyadenylate-binding protein 1 OS=Homo sapiens OX=9606 GN=PABPC1 PE=1 SV=2	AATPAVRTV/2	['MSFragger', 'Comet', 'Sage', 'PEAKS']	[0.0010526315789473, 0.003877847794474, 0.0059307184256638, 0.0001978239366963]	[1.1162282705235624, 0.3819581284405184, 0.4425379986109861, 1.344003457826798]	[0.0034414266167098, 0.045507449957968, 0.053816208329595, 0.0001490393457887]	0.972345	0.00351498	1	4	0.000197824	0.000149039	1.344	0	NA	26	0	1	1	1	1	1	0	2	1	1	1	3	1	2	2	1	1	2	0	2	2	2	3	3	5	5	4	4
AATPVPSVV	9	TRUE	sp|Q15633|TRBP2_HUMAN	TARBP2	HUMAN	RISC-loading complex subunit TARBP2 OS=Homo sapiens OX=9606 GN=TARBP2 PE=1 SV=3	AATPVPSVV/1	['MSFragger', 'Comet', 'Sage', 'PEAKS']	[0.0014329213684399, 0.001211533801793, 0.0029163966299416, 0.0003597769382982]	[1.0144255077885065, 0.5020856616353692, 0.5312027702450047, 0.9111944335353308]	[0.0062941140757317, 0.0148350199882043, 0.0236717107103732, 0.0032840907063744]	0.994732	1.59124	1	4	0.000359777	0.00328409	1.01443	0	NA	16	0	0	0	2	1	2	0	0	0	0	0	0	3	1	1	0	1	2	0	3	0	0	5	0	0	5	3	3
AATQLVNQL	9	TRUE	sp|P35249|RFC4_HUMAN	RFC4	HUMAN	Replication factor C subunit 4 OS=Homo sapiens OX=9606 GN=RFC4 PE=1 SV=2	AATQLVNQL/2	['MSFragger', 'Comet', 'Sage', 'PEAKS']	[0.006481128478841, 0.0056719022687609, 0.0077269800386349, 0.0001978239366963]	[0.7019870464705704, 0.3422643512111148, 0.4173294011868237, 1.0089141419309715]	[0.0506594351019611, 0.0653877872059675, 0.0675191571042717, 0.0016447948066451]	0.934642	2.51347	1	4	0.000197824	0.00164479	1.00891	0	NA	12	0	0	0	1	1	2	0	0	0	0	0	0	1	4	1	0	0	1	0	1	0	0	4	0	0	6	1	1
AATTAILIA	9	TRUE	sp|P07093|GDN_HUMAN	SERPINE2	HUMAN	Glia-derived nexin OS=Homo sapiens OX=9606 GN=SERPINE2 PE=1 SV=1	AATTAILIA/1	['Sage', 'PEAKS']	[0.0093691442848219, 0.0003597769382982]	[0.4002719557381257, 0.958146246266287]	[0.0785288501634689, 0.0023579873560503]	0.997464	1.66166	1	2	0.000359777	0.00235799	0.958146	0	NA	8	0	0	0	1	2	1	0	0	0	0	0	0	3	0	1	0	0	0	0	0	0	0	4	0	0	4	0	0
AATTVLQEL	9	TRUE	sp|Q9NUL3|STAU2_HUMAN	STAU2	HUMAN	Double-stranded RNA-binding protein Staufen homolog 2 OS=Homo sapiens OX=9606 GN=STAU2 PE=1 SV=2	AATTVLQEL/1	['MSFragger', 'Sage']	[0.0023327015599941, 0.0080552359033371]	[0.8541318811823372, 0.413199772598005]	[0.0178805026500563, 0.0700476736331157]	0.935387	1.46546	1	2	0.0023327	0.0178805	0.854132	0	NA	2	0	0	0	1	0	1	0	0	0	0	0	0	0	0	0	0	0	0	0	0	0	0	2	0	0	0	0	0
AAVAIKAMAK	10	TRUE	sp|P63241|IF5A1_HUMAN;sp|Q6IS14|IF5AL_HUMAN	EIF5A;EIF5AL1	HUMAN	Eukaryotic translation initiation factor 5A-1 OS=Homo sapiens OX=9606 GN=EIF5A PE=1 SV=2	AAVAIKAM[UNIMOD:Oxidation]AK/2	['MSFragger', 'Comet', 'Sage']	[0.0009835259404966, 0.001211533801793, 0.0007720020586721]	[1.388854251442673, 0.5062335324866366, 0.7700006572798533]	[0.0008717586214497, 0.0142673221516964, 0.0024259657208176]	0.942498	0.159612	1	3	0.000772002	0.000871759	1.38885	0	NA	2	0	0	0	1	1	0	0	0	0	0	0	0	0	0	0	0	0	0	0	0	0	0	2	0	0	0	0	0
AAVDAGMAM	9	TRUE	sp|P26599|PTBP1_HUMAN	PTBP1	HUMAN	Polypyrimidine tract-binding protein 1 OS=Homo sapiens OX=9606 GN=PTBP1 PE=1 SV=2	AAVDAGM[UNIMOD:Oxidation]AM[UNIMOD:Oxidation]/1	['MSFragger', 'Sage', 'PEAKS']	[0.0014329213684399, 0.0055172413793103, 0.0003597769382982]	[1.013928326438637, 0.4531470454580057, 0.8689590445162023]	[0.006313461290767, 0.0488622392932766, 0.0044161649992338]	0.850711	5.0338	1	3	0.000359777	0.00441616	1.01393	0	NA	13	0	0	0	2	2	1	0	0	0	0	0	0	1	1	1	0	0	0	0	5	0	0	5	0	0	3	0	5
AAVDNPIFY	9	TRUE	sp|Q13423|NNTM_HUMAN	NNT	HUMAN	NAD(P) transhydrogenase, mitochondrial OS=Homo sapiens OX=9606 GN=NNT PE=1 SV=3	AAVDNPIFY/1	['Sage', 'PEAKS']	[0.003474415666456, 0.0024412572474824]	[0.51421704272301, 0.5964631457930573]	[0.0277627648594827, 0.027688012977319]	0.91728	0.478579	1	2	0.00244126	0.027688	0.596463	0	NA	3	0	0	0	1	0	0	0	0	0	0	0	0	0	0	2	0	0	0	0	0	0	0	1	0	0	2	0	0
AAVDTSSEITTKDLK	15	FALSE	sp|P06454|PTMA_HUMAN	PTMA	HUMAN	Prothymosin alpha OS=Homo sapiens OX=9606 GN=PTMA PE=1 SV=2	AAVDTSSEITTKDLK/2	['MSFragger', 'Sage']	[0.0065491183879093, 0.0068412051045915]	[0.6973861418465341, 0.4278310398141509]	[0.0522592372401476, 0.0614606723673625]	0.494381	0.551677	1	2	0.00654912	0.0522592	0.697386	0	NA	1	0	0	0	0	0	0	0	0	0	0	0	0	0	0	1	0	0	0	0	0	0	0	0	0	0	1	0	0
AAVFHAV	7	FALSE	P57723|PCBP4_HUMAN	PCBP4	HUMAN	Poly(rC)-binding protein 4 OS=Homo sapiens OX=9606 GN=PCBP4 PE=1 SV=1	AAVFHAV/1	['PEAKS']	[0.0003597769382982]	[0.906031407285755]	[0.0034055150256551]	0.981688	4.61092	1	1	0.000359777	0.00340552	0.906031	0	NA	3	0	0	0	0	0	1	0	0	0	0	0	0	0	0	0	0	0	0	1	0	1	0	1	0	0	0	0	2
AAVFKTL	7	FALSE	Q8IWZ6|BBS7_HUMAN	BBS7	HUMAN	Bardet-Biedl syndrome 7 protein OS=Homo sapiens OX=9606 GN=BBS7 PE=1 SV=2	AAVFKTL/1	['PEAKS']	[0.0004989190088142]	[0.8540240775830069]	[0.0049013925755492]	0.951902	6.6832	1	1	0.000498919	0.00490139	0.854024	0	NA	4	0	0	0	0	1	0	0	0	0	0	0	0	1	0	1	0	0	0	0	1	0	0	1	0	0	2	0	1
AAVGLALLV	9	TRUE	P03901|NU4LM_HUMAN	MT-ND4L	HUMAN	NADH-ubiquinone oxidoreductase chain 4L OS=Homo sapiens OX=9606 GN=MT-ND4L PE=1 SV=1	AAVGLALLV/1	['PEAKS']	[0.0052736602052451]	[0.4366384658638293]	[0.0732476827431533]	0.966823	0.762256	1	1	0.00527366	0.0732477	0.436638	0	NA	2	0	0	0	1	0	0	0	0	0	0	0	0	0	0	1	0	0	0	0	0	0	0	1	0	0	1	0	0
AAVGTGSSY	9	TRUE	sp|P17275|JUNB_HUMAN	JUNB	HUMAN	Transcription factor JunB OS=Homo sapiens OX=9606 GN=JUNB PE=1 SV=1	AAVGTGSSY/1	['MSFragger', 'Comet', 'Sage', 'PEAKS']	[0.0009835259404966, 0.0010840108401084, 0.0007720020586721, 0.0001978239366963]	[1.3689895933742928, 0.5592038242415189, 0.6940827964257699, 1.274106096292918]	[0.0009528705328422, 0.008661845486554, 0.005021318598892, 0.0002463050439008]	0.985021	0.0452653	1	4	0.000197824	0.000246305	1.36899	0	NA	36	0	0	0	2	3	3	0	2	3	0	1	3	1	2	3	4	2	2	1	2	2	0	8	5	4	6	8	5
AAVPAVIQF	9	TRUE	sp|Q96QE2|MYCT_HUMAN	SLC2A13	HUMAN	Proton myo-inositol cotransporter OS=Homo sapiens OX=9606 GN=SLC2A13 PE=1 SV=3	AAVPAVIQF/1	['MSFragger', 'Comet', 'Sage', 'PEAKS']	[0.0011679968853416, 0.001418439716312, 0.0007720020586721, 0.0001978239366963]	[1.0754747996537, 0.4522399731572562, 0.6748717592388029, 1.0220995130232542]	[0.004356243502364, 0.0236848288669273, 0.0060353001051225, 0.0014974804045492]	0.965456	0.0500492	1	4	0.000197824	0.00149748	1.07547	0	NA	38	0	0	0	2	3	4	0	2	1	1	1	2	4	1	4	1	2	1	2	3	4	0	9	3	4	9	4	9
AAVPSAGSV	9	TRUE	sp|Q14160|SCRIB_HUMAN	SCRIB	HUMAN	Protein scribble homolog OS=Homo sapiens OX=9606 GN=SCRIB PE=1 SV=5	AAVPSAGSV/1	['MSFragger']	[0.0093840230991337]	[0.6401796389487703]	[0.076477750842368]	0.981706	2.70365	1	1	0.00938402	0.0764778	0.64018	0	NA	1	0	0	0	0	0	1	0	0	0	0	0	0	0	0	0	0	0	0	0	0	0	0	1	0	0	0	0	0
AAVPSGASTGIY	12	TRUE	sp|P06733|ENOA_HUMAN;sp|P09104|ENOG_HUMAN;sp|P13929|ENOB_HUMAN	ENO1;ENO2;ENO3	HUMAN	Alpha-enolase OS=Homo sapiens OX=9606 GN=ENO1 PE=1 SV=2	AAVPSGASTGIY/1	['MSFragger', 'Comet', 'Sage', 'PEAKS']	[0.0010526315789473, 0.0010840108401084, 0.0007720020586721, 0.0001978239366963]	[1.1879361182549626, 0.6164725821186714, 0.7695594471271134, 1.3736765224669458]	[0.0023184842471341, 0.0050453258456615, 0.002436247556424, 0.0001204068806835]	0.989046	0.0686301	1	4	0.000197824	0.000120407	1.37368	0	NA	4	0	0	0	0	1	0	0	0	0	0	0	0	0	3	0	0	0	0	0	0	0	0	1	0	0	3	0	0
AAVPSGASTGIYE	13	FALSE	sp|P06733|ENOA_HUMAN;sp|P09104|ENOG_HUMAN;sp|P13929|ENOB_HUMAN	ENO1;ENO2;ENO3	HUMAN	Alpha-enolase OS=Homo sapiens OX=9606 GN=ENO1 PE=1 SV=2	AAVPSGASTGIYE/2;AAVPSGASTGIYE/1	['MSFragger', 'Comet', 'Sage', 'PEAKS']	[0.0009835259404966, 0.0010840108401084, 0.0007720020586721, 0.0001978239366963]	[2.0381325776942583, 1.0588517317119577, 0.9390316861472744, 1.621965690575383]	[8.494847994493888e-05, 7.565976982772979e-05, 0.0004796799401602, 2.019074443355336e-05]	0.981387	0.558607	2	4	0.000197824	2.01907e-05	2.03813	0	NA	6	0	0	0	0	0	0	0	0	0	0	0	0	1	5	0	0	0	0	0	0	0	0	0	0	0	6	0	0
AAVQAAEVKVD	11	TRUE	Q15046|SYK_HUMAN	KARS1	HUMAN	Lysine--tRNA ligase OS=Homo sapiens OX=9606 GN=KARS1 PE=1 SV=3	[UNIMOD:Acetylation]-AAVQAAEVKVD/2	['PEAKS']	[0.0001978239366963]	[1.326306749929976]	[0.0001692579303884]	0.916556	17.2449	1	1	0.000197824	0.000169258	1.32631	0	NA	3	0	0	0	0	0	0	0	0	0	0	0	0	0	0	3	0	0	0	0	0	0	0	0	0	0	3	0	0
AAVQAAEVKVDGSEPKLSKN	20	FALSE	sp|Q15046|SYK_HUMAN	KARS1	HUMAN	Lysine--tRNA ligase OS=Homo sapiens OX=9606 GN=KARS1 PE=1 SV=3	[UNIMOD:Acetylation]-AAVQAAEVKVDGSEPKLSKN/3	['MSFragger', 'PEAKS']	[0.0009835259404966, 0.0001978239366963]	[1.9007191320066248, 1.5279445710718278]	[0.0001301220639522, 3.970460175760364e-05]	0.155092	8.98875	1	2	0.000197824	3.97046e-05	1.90072	0	NA	6	0	0	0	0	1	0	0	0	0	0	0	0	1	2	2	0	0	0	0	0	0	0	1	0	0	5	0	0
AAWGGHTEV	9	TRUE	sp|Q9ULJ7|ANR50_HUMAN	ANKRD50	HUMAN	Ankyrin repeat domain-containing protein 50 OS=Homo sapiens OX=9606 GN=ANKRD50 PE=1 SV=4	AAWGGHTEV/2	['MSFragger', 'Sage']	[0.0060225525371604, 0.0072888194715605]	[0.7184089227206907, 0.4222275145688527]	[0.0453191271948307, 0.064628332066536]	0.968298	2.08325	1	2	0.00602255	0.0453191	0.718409	0	NA	2	0	0	0	0	0	0	0	0	0	0	0	0	0	0	2	0	0	0	0	0	0	0	0	0	0	2	0	0
AAYAGGLVL	9	TRUE	sp|P09884|DPOLA_HUMAN	POLA1	HUMAN	DNA polymerase alpha catalytic subunit OS=Homo sapiens OX=9606 GN=POLA1 PE=1 SV=2	AAYAGGLVL/1	['MSFragger', 'Comet', 'Sage', 'PEAKS']	[0.0011679968853416, 0.0012738853503184, 0.0007720020586721, 0.0001978239366963]	[1.095617515490472, 0.4694243421114299, 0.7416891979884961, 1.3937348179901423]	[0.0038732556941068, 0.0201623874679453, 0.0031822524621215, 0.0001042354553319]	0.988352	1.08669	1	4	0.000197824	0.000104235	1.39373	0	NA	43	1	1	1	4	2	2	1	1	1	1	2	2	4	2	3	2	2	2	1	5	3	3	8	3	5	9	6	9
AAYELQRFL	9	TRUE	sp|O15020|SPTN2_HUMAN	SPTBN2	HUMAN	Spectrin beta chain, non-erythrocytic 2 OS=Homo sapiens OX=9606 GN=SPTBN2 PE=1 SV=3	AAYELQRFL/2	['MSFragger', 'Comet', 'Sage']	[0.0011679968853416, 0.0052724077328646, 0.0067291199366671]	[1.0623402289265278, 0.3478217262964794, 0.429661337473199]	[0.0047081231547924, 0.0621775051809526, 0.0604573901526526]	0.88098	0.314536	1	3	0.001168	0.00470812	1.06234	0	NA	1	0	0	0	0	0	0	0	0	0	0	0	0	1	0	0	0	0	0	0	0	0	0	0	0	0	1	0	0
AAYGEPLQA	9	TRUE	sp|P23610|HAP40_HUMAN	F8A3	HUMAN	40-kDa huntingtin-associated protein OS=Homo sapiens OX=9606 GN=F8A3 PE=1 SV=2	AAYGEPLQA/1	['MSFragger', 'Comet', 'Sage', 'PEAKS']	[0.0010526315789473, 0.001418439716312, 0.0007720020586721, 0.0001978239366963]	[1.1159453090156752, 0.4553721632863657, 0.7037587736115919, 1.3121394530712112]	[0.0034469677773733, 0.0230004710059471, 0.0045768800315932, 0.0001874018166317]	0.993137	0.0110125	1	4	0.000197824	0.000187402	1.31214	0	NA	18	0	0	0	3	1	2	0	0	0	0	0	1	1	1	1	0	1	4	0	2	1	0	6	0	1	3	5	3
AAYGGKLRY	9	TRUE	sp|P98160|PGBM_HUMAN	HSPG2	HUMAN	Basement membrane-specific heparan sulfate proteoglycan core protein OS=Homo sapiens OX=9606 GN=HSPG2 PE=1 SV=4	AAYGGKLRY/2	['MSFragger', 'Comet', 'Sage', 'PEAKS']	[0.0009835259404966, 0.0010840108401084, 0.0007720020586721, 0.0001978239366963]	[1.4317846934735847, 0.7144409704320513, 0.7003120938381981, 1.6618890810465936]	[0.0007229013792153, 0.0020002611790573, 0.0047305018210799, 1.5151074949476558e-05]	0.994779	0.199597	1	4	0.000197824	1.51511e-05	1.66189	0	NA	11	0	0	0	1	2	1	0	0	0	0	0	1	1	0	2	0	0	1	0	1	1	0	4	0	1	3	1	2
AAYGGYPTA	9	TRUE	sp|Q96KR1|ZFR_HUMAN	ZFR	HUMAN	Zinc finger RNA-binding protein OS=Homo sapiens OX=9606 GN=ZFR PE=1 SV=2	AAYGGYPTA/1	['MSFragger', 'Comet', 'Sage', 'PEAKS']	[0.0009835259404966, 0.0012738853503184, 0.0007720020586721, 0.0001978239366963]	[1.2288511024239763, 0.4889696120064839, 0.7406288880055446, 1.3276606476454564]	[0.0018716113023342, 0.0167819150394089, 0.0032147542543885, 0.0001676186952522]	0.932656	0.141842	1	4	0.000197824	0.000167619	1.32766	0	NA	32	2	0	0	2	2	2	1	1	4	1	1	2	3	2	1	1	2	1	1	2	1	2	6	6	4	6	4	4
AAYGNVFSA	9	TRUE	sp|Q8NI36|WDR36_HUMAN	WDR36	HUMAN	WD repeat-containing protein 36 OS=Homo sapiens OX=9606 GN=WDR36 PE=1 SV=1	AAYGNVFSA/1	['MSFragger', 'Comet', 'Sage', 'PEAKS']	[0.0009835259404966, 0.0026274303730951, 0.0011133377866844, 0.0001978239366963]	[1.2916776269689074, 0.4092050034483401, 0.6387299199994155, 1.369090329217576]	[0.0013680184851129, 0.03537468593092, 0.0085271997688416, 0.0001244433953728]	0.991502	1.24312	1	4	0.000197824	0.000124443	1.36909	0	NA	5	0	0	0	0	0	0	0	0	0	0	0	0	2	0	2	0	0	0	0	1	0	0	0	0	0	4	0	1
AAYGNVIVA	9	TRUE	sp|Q8NFZ4|NLGN2_HUMAN	NLGN2	HUMAN	Neuroligin-2 OS=Homo sapiens OX=9606 GN=NLGN2 PE=1 SV=1	AAYGNVIVA/1	['MSFragger', 'PEAKS']	[0.008277541083384, 0.0001978239366963]	[0.6525090600545852, 1.1900816477332328]	[0.0705263174084906, 0.0004503025888362]	0.994924	1.25695	1	2	0.000197824	0.000450303	1.19008	0	NA	14	0	0	0	1	2	1	0	1	0	0	0	1	1	1	1	0	1	1	0	2	1	0	4	1	1	3	2	3
AAYGRSPMV	9	TRUE	sp|Q04726|TLE3_HUMAN	TLE3	HUMAN	Transducin-like enhancer protein 3 OS=Homo sapiens OX=9606 GN=TLE3 PE=1 SV=2	AAYGRSPM[UNIMOD:Oxidation]V/2	['Comet', 'Sage']	[0.0078940326465078, 0.0044591484464902]	[0.3114348753873863, 0.4773112615578852]	[0.0861972801380526, 0.0391360005682627]	0.898708	0.876177	1	2	0.00445915	0.039136	0.477311	0	NA	1	0	0	0	0	0	1	0	0	0	0	0	0	0	0	0	0	0	0	0	0	0	0	1	0	0	0	0	0
AAYGYGIRY	9	TRUE	sp|P06737|PYGL_HUMAN;sp|P11216|PYGB_HUMAN;sp|P11217|PYGM_HUMAN	PYGL;PYGB;PYGM	HUMAN	Glycogen phosphorylase, liver form OS=Homo sapiens OX=9606 GN=PYGL PE=1 SV=4	AAYGYGIRY/2;AAYGYGIRY/1	['MSFragger', 'Comet', 'Sage', 'PEAKS']	[0.0009835259404966, 0.0010840108401084, 0.0007720020586721, 0.0001978239366963]	[1.7651914423048112, 0.6309287873806284, 0.8876891420789228, 1.6016116150157376]	[0.0002033256980146, 0.004401643515775, 0.000784896796782, 2.337394847390964e-05]	0.993627	2.43943	2	4	0.000197824	2.33739e-05	1.76519	0	NA	57	2	3	1	3	4	3	1	1	2	1	2	2	5	4	5	3	2	3	2	5	3	6	10	4	5	14	8	10
AAYKLVL	7	FALSE	sp|P18669|PGAM1_HUMAN;sp|Q8N0Y7|PGAM4_HUMAN	PGAM1;PGAM4	HUMAN	Phosphoglycerate mutase 1 OS=Homo sapiens OX=9606 GN=PGAM1 PE=1 SV=2	[UNIMOD:Acetylation]-AAYKLVL/1	['MSFragger', 'PEAKS']	[0.0061341853035143, 0.0006620324395895]	[0.7078064531241978, 0.7429356558884781]	[0.0487021113898111, 0.0105357818529648]	0.988344	6.61253	1	2	0.000662032	0.0105358	0.742936	0	NA	10	0	0	0	2	1	1	0	0	0	0	0	0	1	2	2	0	0	1	0	0	0	0	4	0	0	5	1	0
AAYKLVLIR	9	TRUE	sp|P18669|PGAM1_HUMAN;sp|Q8N0Y7|PGAM4_HUMAN	PGAM1;PGAM4	HUMAN	Phosphoglycerate mutase 1 OS=Homo sapiens OX=9606 GN=PGAM1 PE=1 SV=2	[UNIMOD:Acetylation]-AAYKLVLIR/2	['MSFragger', 'PEAKS']	[0.0009835259404966, 0.0001978239366963]	[1.2841691190615243, 1.5206266852621628]	[0.0014188793030406, 4.185031165591189e-05]	0.977477	4.75944	1	2	0.000197824	4.18503e-05	1.52063	0	NA	30	3	2	0	2	0	2	3	1	2	1	2	1	1	2	1	1	2	1	1	1	1	5	4	6	4	4	4	3
AAYKLVLIRHGE	12	TRUE	sp|P18669|PGAM1_HUMAN;sp|Q8N0Y7|PGAM4_HUMAN	PGAM1;PGAM4	HUMAN	Phosphoglycerate mutase 1 OS=Homo sapiens OX=9606 GN=PGAM1 PE=1 SV=2	[UNIMOD:Acetylation]-AAYKLVLIRHGE/3	['MSFragger', 'PEAKS']	[0.0009835259404966, 0.0001978239366963]	[1.7233457774414231, 1.4922548314343609]	[0.0002349379648421, 5.132375739875782e-05]	0.581196	10.667	1	2	0.000197824	5.13238e-05	1.72335	0	NA	16	0	2	0	1	0	0	0	0	0	0	1	1	1	4	1	0	0	1	3	0	1	2	1	0	2	6	1	4
AAYKLVLIRHGESA	14	FALSE	sp|P18669|PGAM1_HUMAN	PGAM1	HUMAN	Phosphoglycerate mutase 1 OS=Homo sapiens OX=9606 GN=PGAM1 PE=1 SV=2	[UNIMOD:Acetylation]-AAYKLVLIRHGESA/3;[UNIMOD:Acetylation]-AAYKLVLIRHGESA/2	['MSFragger', 'PEAKS']	[0.0009835259404966, 0.0001978239366963]	[1.871820972875282, 1.1871157267782888]	[0.0001427584975464, 0.0004599879216986]	0.83171	8.16983	2	2	0.000197824	0.000142758	1.87182	0	NA	27	2	2	0	2	0	1	1	1	2	2	3	2	1	1	1	1	2	1	1	0	1	4	3	4	7	3	4	2
AAYMSKVEL	9	TRUE	sp|P08729|K2C7_HUMAN	KRT7	HUMAN	Keratin, type II cytoskeletal 7 OS=Homo sapiens OX=9606 GN=KRT7 PE=1 SV=5	AAYM[UNIMOD:Oxidation]SKVEL/2	['MSFragger', 'PEAKS']	[0.0019694731659281, 0.0086633663366336]	[0.9721637314389292, 0.3528953376888575]	[0.0082033058393173, 0.1170131250398923]	0.788724	3.41689	1	2	0.00196947	0.00820331	0.972164	0	NA	3	0	0	0	0	0	1	0	0	0	0	0	0	0	0	2	0	0	0	0	0	0	0	1	0	0	2	0	0
AAYPEIVAV	9	TRUE	sp|Q17RS7|GEN_HUMAN	GEN1	HUMAN	Flap endonuclease GEN homolog 1 OS=Homo sapiens OX=9606 GN=GEN1 PE=1 SV=2	AAYPEIVAV/1	['MSFragger', 'Comet', 'Sage', 'PEAKS']	[0.0009835259404966, 0.0010840108401084, 0.0007720020586721, 0.0001978239366963]	[1.3073780869180804, 0.5198359073282445, 0.6875081982521545, 1.199530738363422]	[0.001268514233345, 0.0125528277724257, 0.0053476205342076, 0.0004207813558617]	0.990749	0.00785404	1	4	0.000197824	0.000420781	1.30738	0	NA	29	1	1	0	2	2	3	1	1	1	1	3	1	1	2	1	2	0	1	1	3	1	2	7	3	5	4	3	5
AAYPGASGL	9	TRUE	sp|Q9H7S9|ZN703_HUMAN	ZNF703	HUMAN	Zinc finger protein 703 OS=Homo sapiens OX=9606 GN=ZNF703 PE=1 SV=1	AAYPGASGL/1	['MSFragger', 'Comet', 'Sage', 'PEAKS']	[0.0015994313133108, 0.0012738853503184, 0.005094099334937, 0.0001978239366963]	[1.000589085532337, 0.4837558299094809, 0.46597692897177, 1.030474020704641]	[0.0068582670519667, 0.0176244528228048, 0.0434440661132397, 0.0014107712780689]	0.999381	2.25319	1	4	0.000197824	0.00141077	1.03047	0	NA	30	0	0	0	1	2	2	0	2	3	0	4	1	1	1	3	1	1	2	1	3	2	0	5	5	5	5	4	6
AAYPNTMVS	9	TRUE	sp|Q92783|STAM1_HUMAN	STAM	HUMAN	Signal transducing adapter molecule 1 OS=Homo sapiens OX=9606 GN=STAM PE=1 SV=3	AAYPNTMVS/1;AAYPNTM[UNIMOD:Oxidation]VS/1	['MSFragger', 'Comet', 'Sage', 'PEAKS']	[0.0009835259404966, 0.0010840108401084, 0.0011133377866844, 0.0001978239366963]	[1.5731496163155194, 0.6893011632526922, 0.6356247887173528, 1.565630791347482]	[0.0004074530372419, 0.002536377815835, 0.0087839256942835, 3.027777357227153e-05]	0.984531	0.00793975	2	4	0.000197824	3.02778e-05	1.57315	0	NA	20	0	0	0	2	2	1	0	0	0	0	0	0	3	4	6	0	0	0	0	1	1	0	5	0	0	13	0	2
AAYPQVRCY	9	TRUE	sp|Q8NCG7|DGLB_HUMAN	DAGLB	HUMAN	Diacylglycerol lipase-beta OS=Homo sapiens OX=9606 GN=DAGLB PE=1 SV=2	AAYPQVRC[UNIMOD:Cysteinylation]Y/2	['MSFragger', 'Comet', 'Sage']	[0.0073728188744163, 0.00950931913275, 0.0028380634390651]	[0.665088166546517, 0.2876370157877025, 0.5369889485976024]	[0.0648890235742295, 0.1062568464050434, 0.0224168929062096]	0.984911	5.14785	1	3	0.00283806	0.0224169	0.665088	0	NA	2	0	0	0	0	0	0	0	0	0	0	0	0	1	0	0	0	0	0	0	1	0	0	0	0	0	1	0	1
AAYQALEL	8	TRUE	sp|Q8TDW4|ST7L_HUMAN	ST7L	HUMAN	Suppressor of tumorigenicity 7 protein-like OS=Homo sapiens OX=9606 GN=ST7L PE=1 SV=1	AAYQALEL/1	['Comet', 'Sage', 'PEAKS']	[0.0039948865452221, 0.003474415666456, 0.0014215763702416]	[0.3776353360158148, 0.51482483892039, 0.6589553370121042]	[0.0473535463238592, 0.0276052125448551, 0.0184753217919205]	0.986026	0.700505	1	3	0.00142158	0.0184753	0.658955	0	NA	10	0	0	0	1	0	0	0	1	1	1	1	2	0	0	0	0	1	1	0	1	0	0	1	2	4	0	2	1
AAYQSVRIL	9	TRUE	sp|Q9HAT2|SIAE_HUMAN	SIAE	HUMAN	Sialate O-acetylesterase OS=Homo sapiens OX=9606 GN=SIAE PE=1 SV=1	AAYQSVRIL/2	['MSFragger', 'Comet', 'Sage', 'PEAKS']	[0.0009835259404966, 0.0010840108401084, 0.0007720020586721, 0.0001978239366963]	[1.5461709314812393, 0.5370212390982255, 0.7339402881127167, 1.4855212653832766]	[0.0004524731282248, 0.0106766936823589, 0.0034275632231294, 5.387042521600913e-05]	0.976066	0.995248	1	4	0.000197824	5.38704e-05	1.54617	0	NA	19	0	0	0	2	1	1	0	0	0	0	0	1	2	4	1	0	0	1	0	2	4	0	4	0	1	7	1	6
AAYRASLV	8	TRUE	sp|O15405|TOX3_HUMAN;sp|O94900|TOX_HUMAN	TOX3;TOX	HUMAN	TOX high mobility group box family member 3 OS=Homo sapiens OX=9606 GN=TOX3 PE=1 SV=2	AAYRASLV/2	['MSFragger', 'Comet', 'Sage', 'PEAKS']	[0.0014329213684399, 0.0010840108401084, 0.0016498247061249, 0.0024412572474824]	[1.0107996783065911, 0.5289608671930592, 0.6038551444712369, 0.5806383023921563]	[0.0064367502209114, 0.0115191123058979, 0.0118933643183771, 0.0306119462419974]	0.951992	0.226182	1	4	0.00108401	0.00643675	1.0108	0	NA	24	2	1	2	1	2	1	2	1	2	1	0	1	1	1	1	1	1	1	0	1	1	5	4	5	2	3	3	2
AAYRLPYL	8	TRUE	sp|Q6UW63|PLGT2_HUMAN	POGLUT2	HUMAN	Protein O-glucosyltransferase 2 OS=Homo sapiens OX=9606 GN=POGLUT2 PE=1 SV=1	AAYRLPYL/2	['Sage']	[0.0044591484464902]	[0.4746252315377725]	[0.040118559290597]	0.927001	0.292382	1	1	0.00445915	0.0401186	0.474625	0	NA	3	0	1	0	0	0	0	0	2	0	0	0	0	0	0	0	0	0	0	0	0	0	1	0	2	0	0	0	0
AAYRVGML	8	TRUE	sp|A7E2V4|ZSWM8_HUMAN	ZSWIM8	HUMAN	Zinc finger SWIM domain-containing protein 8 OS=Homo sapiens OX=9606 GN=ZSWIM8 PE=1 SV=1	AAYRVGM[UNIMOD:Oxidation]L/2;AAYRVGML/2	['MSFragger', 'Comet', 'Sage', 'PEAKS']	[0.0010526315789473, 0.001211533801793, 0.0011133377866844, 0.0001978239366963]	[1.1236463085810784, 0.493481653366965, 0.6385978868837469, 1.2004425161854166]	[0.0032997584073128, 0.0160851137748648, 0.0085379627506452, 0.0004180369143343]	0.990137	1.6046	2	4	0.000197824	0.000418037	1.20044	0	NA	47	1	5	1	1	3	2	1	1	4	2	3	3	2	2	0	1	2	4	2	6	1	7	6	6	8	4	7	9
AAYSDGYGRVY	11	TRUE	sp|O43251|RFOX2_HUMAN	RBFOX2	HUMAN	RNA binding protein fox-1 homolog 2 OS=Homo sapiens OX=9606 GN=RBFOX2 PE=1 SV=3	AAYSDGYGRVY/2	['MSFragger', 'Comet', 'Sage']	[0.0020242914979757, 0.001418439716312, 0.0007720020586721]	[0.905954561782252, 0.4569307598341108, 0.7881225615343378]	[0.0126189826567863, 0.0226672209196626, 0.0020391042435681]	0.805294	0.83471	1	3	0.000772002	0.0020391	0.905955	0	NA	1	0	0	0	0	0	0	0	0	0	0	0	0	0	0	0	0	0	0	0	1	0	0	0	0	0	0	0	1
AAYSGISSV	9	TRUE	sp|Q6P1K1|HRG1_HUMAN	SLC48A1	HUMAN	Heme transporter HRG1 OS=Homo sapiens OX=9606 GN=SLC48A1 PE=1 SV=1	AAYSGISSV/1	['MSFragger', 'Comet', 'Sage']	[0.0020242914979757, 0.0036077402427025, 0.0073882047958522]	[0.9095773712976474, 0.3901575070646034, 0.420898180654156]	[0.0123194178721403, 0.0421944596306495, 0.0654014757957487]	0.946566	0.827001	1	3	0.00202429	0.0123194	0.909577	0	NA	7	0	0	0	1	1	1	0	0	0	0	0	0	1	0	1	0	0	0	0	1	1	0	3	0	0	2	0	2
AAYYHPSYL	9	TRUE	sp|Q14687|GSE1_HUMAN	GSE1	HUMAN	Genetic suppressor element 1 OS=Homo sapiens OX=9606 GN=GSE1 PE=1 SV=3	AAYYHPSYL/1;AAYYHPSYL/2	['MSFragger', 'Comet', 'Sage', 'PEAKS']	[0.0009835259404966, 0.0010840108401084, 0.0007720020586721, 0.0001978239366963]	[1.9998255430094949, 0.6740956915883699, 0.94423303339721, 1.635931168054008]	[9.547662504963915e-05, 0.0029280836258824, 0.0004563357764606, 1.826116143912513e-05]	0.969831	0.908881	2	4	0.000197824	1.82612e-05	1.99983	0	NA	29	0	1	0	2	2	1	2	1	1	1	1	1	1	3	3	3	2	1	1	1	1	1	5	4	3	7	6	3
AAYYLPRHL	9	TRUE	sp|Q9Y618|NCOR2_HUMAN	NCOR2	HUMAN	Nuclear receptor corepressor 2 OS=Homo sapiens OX=9606 GN=NCOR2 PE=1 SV=3	AAYYLPRHL/2	['MSFragger', 'Comet', 'Sage', 'PEAKS']	[0.0009835259404966, 0.0036077402427025, 0.0007720020586721, 0.0001978239366963]	[1.33547600339309, 0.3884074955226029, 0.7222095707079267, 1.7131038595536423]	[0.0011111372850322, 0.0428814101522324, 0.0038353319410532, 1.0482448626727282e-05]	0.952263	1.4871	1	4	0.000197824	1.04824e-05	1.7131	0	NA	4	0	0	0	1	1	0	0	0	0	0	0	0	1	0	1	0	0	0	0	0	0	0	2	0	0	2	0	0
AAYYPPSQI	9	TRUE	sp|P11940|PABP1_HUMAN;sp|Q9H361|PABP3_HUMAN	PABPC1;PABPC3	HUMAN	Polyadenylate-binding protein 1 OS=Homo sapiens OX=9606 GN=PABPC1 PE=1 SV=2	AAYYPPSQI/1	['MSFragger', 'Comet', 'Sage', 'PEAKS']	[0.0009835259404966, 0.0010840108401084, 0.0007720020586721, 0.0001978239366963]	[1.435383390454165, 0.6054496612010414, 0.8062743900573464, 1.3137782961292668]	[0.0007118572368783, 0.0055986271774029, 0.0017134150008784, 0.0001852073437862]	0.991552	0.644803	1	4	0.000197824	0.000185207	1.43538	0	NA	27	0	0	0	3	2	2	0	0	0	0	0	0	3	1	2	0	1	3	1	2	7	0	7	0	0	6	4	10
ADAGKEGN	8	TRUE	sp|P05204|HMGN2_HUMAN	HMGN2	HUMAN	Non-histone chromosomal protein HMG-17 OS=Homo sapiens OX=9606 GN=HMGN2 PE=1 SV=3	ADAGKEGN/1	['Comet', 'Sage', 'PEAKS']	[0.0089858793324775, 0.005094099334937, 0.0001978239366963]	[0.2943901119645666, 0.4689632661424243, 1.154973858433813]	[0.1001735697785619, 0.0422671894566551, 0.0005792399382572]	0.911623	0.972982	1	3	0.000197824	0.00057924	1.15497	0	NA	1	0	0	0	0	0	0	0	0	0	0	0	0	0	1	0	0	0	0	0	0	0	0	0	0	0	1	0	0
ADARALMLQ	9	TRUE	sp|P10809|CH60_HUMAN	HSPD1	HUMAN	60 kDa heat shock protein, mitochondrial OS=Homo sapiens OX=9606 GN=HSPD1 PE=1 SV=2	ADARALM[UNIMOD:Oxidation]LQ/2	['MSFragger', 'Comet', 'Sage']	[0.0011679968853416, 0.0015701668302257, 0.002148612354521]	[1.0852636282391754, 0.4411994116997171, 0.5686194910469651]	[0.0041134274990253, 0.0262605647348672, 0.0166241586245818]	0.958448	0.0125479	1	3	0.001168	0.00411343	1.08526	0	NA	1	0	0	0	0	0	0	0	0	0	0	0	0	0	1	0	0	0	0	0	0	0	0	0	0	0	1	0	0
ADDAGAAGGPGGP	13	FALSE	sp|P15880|RS2_HUMAN	RPS2	HUMAN	Small ribosomal subunit protein uS5 OS=Homo sapiens OX=9606 GN=RPS2 PE=1 SV=2	[UNIMOD:Acetylation]-ADDAGAAGGPGGP/1	['MSFragger', 'PEAKS']	[0.0010526315789473, 0.0001978239366963]	[1.1303805252993244, 1.1659597261482169]	[0.0031769503026286, 0.0005353656769922]	0.746924	9.18734	1	2	0.000197824	0.000535366	1.16596	0	NA	2	0	0	0	0	0	0	0	0	0	0	0	0	0	2	0	0	0	0	0	0	0	0	0	0	0	2	0	0
ADDDSQDSDDEKMPDLE	17	FALSE	sp|Q15185|TEBP_HUMAN	PTGES3	HUMAN	Prostaglandin E synthase 3 OS=Homo sapiens OX=9606 GN=PTGES3 PE=1 SV=1	ADDDSQDSDDEKM[UNIMOD:Oxidation]PDLE/2	['MSFragger', 'Comet', 'Sage']	[0.0009835259404966, 0.0010840108401084, 0.0009657170449058]	[1.6241502738799134, 0.7529208701555516, 0.6620954225577583]	[0.0003359478811327, 0.0013906584207297, 0.0068201439747215]	0.936126	3.70966	1	3	0.000965717	0.000335948	1.62415	0	NA	6	0	0	0	2	0	1	0	0	0	0	2	0	0	0	0	0	1	0	0	0	0	0	3	0	2	0	1	0
ADDFRLK	7	FALSE	sp|O76014|KRT37_HUMAN;sp|O76015|KRT38_HUMAN;sp|P13645|K1C10_HUMAN;sp|P13646|K1C13_HUMAN;sp|P19012|K1C15_HUMAN;sp|Q2M2I5|K1C24_HUMAN;sp|Q7Z3Y7|K1C28_HUMAN;sp|Q7Z3Y8|K1C27_HUMAN;sp|Q7Z3Y9|K1C26_HUMAN;sp|Q7Z3Z0|K1C25_HUMAN	KRT37;KRT38;KRT10;KRT13;KRT15;KRT24;KRT28;KRT27;KRT26;KRT25	HUMAN	Keratin, type I cuticular Ha7 OS=Homo sapiens OX=9606 GN=KRT37 PE=1 SV=3	ADDFRLK/2	['MSFragger', 'Comet', 'PEAKS']	[0.0092827004219409, 0.0019142419601837, 0.0014215763702416]	[0.641528767919415, 0.4316424955059096, 0.6614751566592116]	[0.0758052764170004, 0.0287106501438779, 0.0181716626196237]	0.966138	0.229592	1	3	0.00142158	0.0181717	0.661475	1	['ADDFRIK(1)']	5	1	0	3	0	0	0	0	0	1	0	0	0	0	0	0	0	0	0	0	0	0	4	0	1	0	0	0	0
ADDLTDPAPA	10	TRUE	sp|P06576|ATPB_HUMAN	ATP5F1B	HUMAN	ATP synthase subunit beta, mitochondrial OS=Homo sapiens OX=9606 GN=ATP5F1B PE=1 SV=3	ADDLTDPAPA/1	['MSFragger', 'Comet', 'Sage', 'PEAKS']	[0.0013003901170351, 0.0010840108401084, 0.0007720020586721, 0.0001978239366963]	[1.0562244832045635, 0.55854829830723, 0.6815125122007253, 1.074316420517287]	[0.0048829034679462, 0.0087155644768701, 0.005663585088298, 0.0010318009912804]	0.985211	3.87785	1	4	0.000197824	0.0010318	1.07432	0	NA	30	4	1	1	2	1	1	2	1	1	1	1	1	2	2	2	0	1	1	1	3	1	6	4	4	3	6	2	5
ADDLTDPAPAT	11	TRUE	sp|P06576|ATPB_HUMAN	ATP5F1B	HUMAN	ATP synthase subunit beta, mitochondrial OS=Homo sapiens OX=9606 GN=ATP5F1B PE=1 SV=3	ADDLTDPAPAT/1	['MSFragger', 'Comet', 'Sage', 'PEAKS']	[0.0009835259404966, 0.0010840108401084, 0.0007720020586721, 0.0001978239366963]	[1.3668827067917562, 0.7482278585862487, 0.9015561240733496, 1.3592151485415236]	[0.0009619911862278, 0.0014536992774165, 0.0006871542557497, 0.0001335999929026]	0.965395	2.16175	1	4	0.000197824	0.0001336	1.36688	0	NA	15	0	1	0	6	2	0	0	1	0	0	0	2	0	1	1	1	0	0	0	0	0	1	8	1	2	2	1	0
ADEAPRKGSFSA	12	TRUE	sp|Q13619|CUL4A_HUMAN	CUL4A	HUMAN	Cullin-4A OS=Homo sapiens OX=9606 GN=CUL4A PE=1 SV=3	[UNIMOD:Acetylation]-ADEAPRKGSFSA/2	['MSFragger']	[0.0020976925382079]	[0.8925439197096926]	[0.0137984543602239]	0.878278	2.40259	1	1	0.00209769	0.0137985	0.892544	0	NA	5	0	0	0	0	1	0	0	0	0	0	0	0	0	3	1	0	0	0	0	0	0	0	1	0	0	4	0	0
ADEAPRKGSFSALVGRTN	18	FALSE	sp|Q13619|CUL4A_HUMAN	CUL4A	HUMAN	Cullin-4A OS=Homo sapiens OX=9606 GN=CUL4A PE=1 SV=3	[UNIMOD:Acetylation]-ADEAPRKGSFSALVGRTN/3	['MSFragger', 'PEAKS']	[0.0009835259404966, 0.0001978239366963]	[1.4296904432235995, 1.2682062845734023]	[0.0007294224383805, 0.0002569698730086]	0.62712	4.4679	1	2	0.000197824	0.00025697	1.42969	0	NA	2	0	0	0	0	0	0	0	0	0	0	0	0	0	1	1	0	0	0	0	0	0	0	0	0	0	2	0	0
ADEDGEGIHPSAPHRN	16	FALSE	sp|Q96L92|SNX27_HUMAN	SNX27	HUMAN	Sorting nexin-27 OS=Homo sapiens OX=9606 GN=SNX27 PE=1 SV=2	[UNIMOD:Acetylation]-ADEDGEGIHPSAPHRN/3	['MSFragger', 'PEAKS']	[0.0009835259404966, 0.0001978239366963]	[2.2679869465181897, 1.6096173740619506]	[4.2964267015287e-05, 2.2066052079443648e-05]	0.0747987	0.0943846	1	2	0.000197824	2.20661e-05	2.26799	0	NA	2	0	0	0	0	0	0	0	0	0	0	0	0	0	2	0	0	0	0	0	0	0	0	0	0	0	2	0	0
ADEIAKAQVARPGGD	15	FALSE	sp|P49773|HINT1_HUMAN	HINT1	HUMAN	Adenosine 5'-monophosphoramidase HINT1 OS=Homo sapiens OX=9606 GN=HINT1 PE=1 SV=2	[UNIMOD:Acetylation]-ADEIAKAQVARPGGD/2	['MSFragger', 'PEAKS']	[0.0009835259404966, 0.0001978239366963]	[1.543978535589798, 1.0903316095013489]	[0.0004563831967489, 0.0009201952588579]	0.889666	11.952	1	2	0.000197824	0.000456383	1.54398	0	NA	2	0	0	0	0	0	0	0	0	0	0	0	0	0	0	1	0	0	0	0	1	0	0	0	0	0	1	0	1
ADEKPKEGVKTEN	13	FALSE	sp|P61956|SUMO2_HUMAN	SUMO2	HUMAN	Small ubiquitin-related modifier 2 OS=Homo sapiens OX=9606 GN=SUMO2 PE=1 SV=3	[UNIMOD:Acetylation]-ADEKPKEGVKTEN/3	['MSFragger', 'PEAKS']	[0.0010526315789473, 0.0004989190088142]	[1.1808682528126018, 0.7487437224321394]	[0.0024078124909787, 0.0101280015466357]	0.0835409	0.518649	1	2	0.000498919	0.00240781	1.18087	0	NA	1	0	0	0	0	0	0	0	0	0	0	0	0	0	0	1	0	0	0	0	0	0	0	0	0	0	1	0	0
ADERDEKIL	9	TRUE	sp|A4D1F6|LRRD1_HUMAN	LRRD1	HUMAN	Leucine-rich repeat and death domain-containing protein 1 OS=Homo sapiens OX=9606 GN=LRRD1 PE=1 SV=2	ADERDEKIL/2	['Comet']	[0.0039948865452221]	[0.3772906789618978]	[0.0475037935007424]	0.907873	4.76912	1	1	0.00399489	0.0475038	0.377291	0	NA	9	0	0	1	1	0	0	0	0	0	0	0	1	1	1	0	0	0	1	1	2	0	1	1	0	1	2	1	3
ADESTGSIAKRLQ	13	FALSE	sp|P04075|ALDOA_HUMAN	ALDOA	HUMAN	Fructose-bisphosphate aldolase A OS=Homo sapiens OX=9606 GN=ALDOA PE=1 SV=2	ADESTGSIAKRLQ/3	['MSFragger', 'Comet', 'Sage', 'PEAKS']	[0.0009835259404966, 0.0027652955409609, 0.0007720020586721, 0.0001978239366963]	[1.2829002571620949, 0.4006890978006015, 0.68113495523438, 1.554309755961268]	[0.001427695045041, 0.0382799594620579, 0.0056840934047225, 3.284631529347894e-05]	0.158931	0.431251	1	4	0.000197824	3.28463e-05	1.55431	0	NA	2	0	0	0	0	0	0	0	0	0	0	0	0	0	2	0	0	0	0	0	0	0	0	0	0	0	2	0	0
ADETRNLQ	8	TRUE	sp|P16070|CD44_HUMAN	CD44	HUMAN	CD44 antigen OS=Homo sapiens OX=9606 GN=CD44 PE=1 SV=3	ADETRNLQ/2	['MSFragger', 'Sage']	[0.0073728188744163, 0.0063812815740494]	[0.6648506126111067, 0.4352980530084841]	[0.0649915603337003, 0.0574618661245187]	0.768387	0.806023	1	2	0.00638128	0.0574619	0.664851	0	NA	1	0	0	0	0	0	0	0	0	0	0	0	0	0	0	0	0	0	0	0	1	0	0	0	0	0	0	0	1
ADETRNLQNVDMKIGV	16	FALSE	sp|P16070|CD44_HUMAN	CD44	HUMAN	CD44 antigen OS=Homo sapiens OX=9606 GN=CD44 PE=1 SV=3	ADETRNLQNVDMKIGV/3;ADETRNLQNVDM[UNIMOD:Oxidation]KIGV/3	['MSFragger', 'Comet', 'Sage', 'PEAKS']	[0.0009835259404966, 0.0010840108401084, 0.0007720020586721, 0.0001978239366963]	[3.1757042525263293, 1.4384865012453136, 1.7435718592040197, 1.8766049912888696]	[3.1370016570632346e-06, 2.0350189509841565e-06, 2.126682916346275e-07, 3.233913954252135e-06]	0.741095	0.239942	2	4	0.000197824	2.12668e-07	3.1757	0	NA	10	0	0	0	1	1	1	0	0	0	0	0	0	1	3	1	0	0	0	0	2	0	0	3	0	0	5	0	2
ADFLIKA	7	FALSE	O75179|ANR17_HUMAN;Q8IWZ3|ANKH1_HUMAN	ANKRD17;ANKHD1	HUMAN	Ankyrin repeat domain-containing protein 17 OS=Homo sapiens OX=9606 GN=ANKRD17 PE=1 SV=3	ADFLIKA/1	['PEAKS']	[0.0027128862094951]	[0.5577268333350315]	[0.0353474239895327]	0.992951	4.5768	1	1	0.00271289	0.0353474	0.557727	0	NA	3	0	0	0	0	1	0	0	0	0	0	0	0	0	1	1	0	0	0	0	0	0	0	1	0	0	2	0	0
ADFTAKV	7	FALSE	Q9Y3F4|STRAP_HUMAN	STRAP	HUMAN	Serine-threonine kinase receptor-associated protein OS=Homo sapiens OX=9606 GN=STRAP PE=1 SV=1	ADFTAKV/1	['PEAKS']	[0.00096]	[0.6879853774687769]	[0.0152469915261956]	0.738335	5.19254	1	1	0.00096	0.015247	0.687985	0	NA	1	0	0	0	0	0	1	0	0	0	0	0	0	0	0	0	0	0	0	0	0	0	0	1	0	0	0	0	0
ADGIVSKNF	9	TRUE	sp|P63220|RS21_HUMAN	RPS21	HUMAN	Small ribosomal subunit protein eS21 OS=Homo sapiens OX=9606 GN=RPS21 PE=1 SV=1	ADGIVSKNF/2;ADGIVSKNF/1	['MSFragger', 'Comet', 'Sage', 'PEAKS']	[0.0011679968853416, 0.0010840108401084, 0.0020408163265306, 0.0027128862094951]	[1.096188218207692, 0.5669778385755191, 0.5928298473740189, 0.5615332968447435]	[0.0038604912348981, 0.008049397216466, 0.013209390488263, 0.0345170685063854]	0.931522	0.720606	2	4	0.00108401	0.00386049	1.09619	0	NA	7	0	0	0	1	2	0	0	0	0	0	0	0	0	1	3	0	0	0	0	0	0	0	3	0	0	4	0	0
ADHIQKV	7	FALSE	sp|Q9Y678|COPG1_HUMAN	COPG1	HUMAN	Coatomer subunit gamma-1 OS=Homo sapiens OX=9606 GN=COPG1 PE=1 SV=1	ADHIQKV/1	['MSFragger', 'Comet', 'Sage', 'PEAKS']	[0.0035778175313059, 0.0017374517374517, 0.0023793337865397, 0.0062831611281764]	[0.7890401922999952, 0.4341127291221486, 0.5459255432780381, 0.3905675408252116]	[0.0279337876567405, 0.0280567025191876, 0.0206052981684308, 0.0951704446042916]	0.84328	0.162794	1	4	0.00173745	0.0206053	0.78904	0	NA	5	0	0	0	3	0	0	0	0	0	0	0	0	0	0	1	0	0	0	0	0	1	0	3	0	0	1	0	1
ADHSFSDGVPSDSVEAAKN	19	FALSE	sp|Q99733|NP1L4_HUMAN	NAP1L4	HUMAN	Nucleosome assembly protein 1-like 4 OS=Homo sapiens OX=9606 GN=NAP1L4 PE=1 SV=1	[UNIMOD:Acetylation]-ADHSFSDGVPSDSVEAAKN/2;[UNIMOD:Acetylation]-ADHSFSDGVPSDSVEAAKN/3	['MSFragger', 'PEAKS']	[0.0009835259404966, 0.0001978239366963]	[2.12753191496594, 1.7532650431287198]	[6.495783837055392e-05, 7.852537675381813e-06]	0.944133	1.99554	2	2	0.000197824	7.85254e-06	2.12753	0	NA	11	0	0	0	1	1	0	0	0	0	0	0	0	1	3	4	0	0	0	0	1	0	0	2	0	0	8	0	1
ADIAESQVNK	10	TRUE	sp|P11055|MYH3_HUMAN;sp|P12882|MYH1_HUMAN;sp|P12883|MYH7_HUMAN;sp|P13533|MYH6_HUMAN;sp|P13535|MYH8_HUMAN;sp|Q9UKX2|MYH2_HUMAN;sp|Q9UKX3|MYH13_HUMAN;sp|Q9Y623|MYH4_HUMAN	MYH3;MYH1;MYH7;MYH6;MYH8;MYH2;MYH13;MYH4	HUMAN	Myosin-3 OS=Homo sapiens OX=9606 GN=MYH3 PE=1 SV=3	ADIAESQVNK/2	['MSFragger', 'Comet', 'Sage', 'PEAKS']	[0.0009835259404966, 0.0010840108401084, 0.0018419975440032, 0.0001978239366963]	[1.2303156632203576, 0.6314528224849755, 0.6012379828681689, 1.41895489521481]	[0.001857596708566, 0.0043799187903782, 0.012193521647246, 8.694705830078487e-05]	0.972519	0.76933	1	4	0.000197824	8.69471e-05	1.41895	3	['AEVAESQVNK(3)']	12	1	1	0	0	0	0	0	2	0	0	0	1	0	0	0	1	1	0	3	1	1	2	0	2	1	0	2	5
ADIQTER	7	FALSE	P62280|RS11_HUMAN	RPS11	HUMAN	Small ribosomal subunit protein uS17 OS=Homo sapiens OX=9606 GN=RPS11 PE=1 SV=3	[UNIMOD:Acetylation]-ADIQTER/1	['PEAKS']	[0.0043427909669947]	[0.4636704411169985]	[0.0625548506062426]	0.945357	5.85881	1	1	0.00434279	0.0625549	0.46367	0	NA	1	0	0	0	0	0	0	0	0	0	0	0	0	1	0	0	0	0	0	0	0	0	0	0	0	0	1	0	0
ADIQTERAY	9	TRUE	sp|P62280|RS11_HUMAN	RPS11	HUMAN	Small ribosomal subunit protein uS17 OS=Homo sapiens OX=9606 GN=RPS11 PE=1 SV=3	[UNIMOD:Acetylation]-ADIQTERAY/1;[UNIMOD:Acetylation]-ADIQTERAY/2	['MSFragger', 'PEAKS']	[0.0009835259404966, 0.0001978239366963]	[1.278608449720351, 1.3354696661795282]	[0.0014580004437349, 0.0001584687716774]	0.928209	11.1215	2	2	0.000197824	0.000158469	1.33547	0	NA	6	0	0	0	0	0	0	0	0	0	0	0	0	1	1	3	0	0	0	0	1	0	0	0	0	0	5	0	1
ADKIHSV	7	FALSE	O95147|DUS14_HUMAN	DUSP14	HUMAN	Dual specificity protein phosphatase 14 OS=Homo sapiens OX=9606 GN=DUSP14 PE=1 SV=1	ADKIHSV/1	['PEAKS']	[0.006060606060606]	[0.4077536638770112]	[0.0864098934800816]	0.934167	4.23869	1	1	0.00606061	0.0864099	0.407754	0	NA	2	0	0	0	1	0	0	0	0	0	0	0	0	0	0	0	1	0	0	0	0	0	0	1	0	0	0	1	0
ADKPDMGEIASFD	13	FALSE	sp|P63313|TYB10_HUMAN	TMSB10	HUMAN	Thymosin beta-10 OS=Homo sapiens OX=9606 GN=TMSB10 PE=1 SV=2	[UNIMOD:Acetylation]-ADKPDM[UNIMOD:Oxidation]GEIASFD/2	['MSFragger', 'PEAKS']	[0.0009835259404966, 0.0001978239366963]	[1.655692719205839, 1.557483286593115]	[0.0002991061962594, 3.210507903817088e-05]	0.769348	2.5132	1	2	0.000197824	3.21051e-05	1.65569	0	NA	9	0	0	0	1	4	0	0	0	0	0	0	0	1	2	1	0	0	0	0	0	0	0	5	0	0	4	0	0
ADKPDMGEIASFDKA	15	FALSE	sp|P63313|TYB10_HUMAN	TMSB10	HUMAN	Thymosin beta-10 OS=Homo sapiens OX=9606 GN=TMSB10 PE=1 SV=2	[UNIMOD:Acetylation]-ADKPDM[UNIMOD:Oxidation]GEIASFDKA/2	['MSFragger']	[0.0009835259404966]	[1.82625336603427]	[0.0001656547840999]	0.557514	2.90065	1	1	0.000983526	0.000165655	1.82625	0	NA	2	0	0	0	0	1	0	0	0	0	0	0	0	0	0	1	0	0	0	0	0	0	0	1	0	0	1	0	0
ADKPDMGEIASFDKAK	16	FALSE	sp|P63313|TYB10_HUMAN	TMSB10	HUMAN	Thymosin beta-10 OS=Homo sapiens OX=9606 GN=TMSB10 PE=1 SV=2	[UNIMOD:Acetylation]-ADKPDM[UNIMOD:Oxidation]GEIASFDKAK/3	['MSFragger', 'PEAKS']	[0.0009835259404966, 0.0001978239366963]	[3.370642003928494, 2.3084887522492616]	[1.7882351942871032e-06, 1.447556463511759e-07]	0.957063	2.51029	1	2	0.000197824	1.44756e-07	3.37064	0	NA	4	0	0	0	1	2	0	0	0	0	0	0	0	0	0	1	0	0	0	0	0	0	0	3	0	0	1	0	0
ADKPDMGEIASFDKAKL	17	FALSE	sp|P63313|TYB10_HUMAN	TMSB10	HUMAN	Thymosin beta-10 OS=Homo sapiens OX=9606 GN=TMSB10 PE=1 SV=2	[UNIMOD:Acetylation]-ADKPDM[UNIMOD:Oxidation]GEIASFDKAKL/3	['MSFragger', 'PEAKS']	[0.0009835259404966, 0.0001978239366963]	[2.7857176566247137, 2.18746321341226]	[9.656818588373584e-06, 3.4569093550059946e-07]	0.894506	2.18524	1	2	0.000197824	3.45691e-07	2.78572	0	NA	11	0	0	0	2	2	0	0	0	1	0	0	0	2	3	1	0	0	0	0	0	0	0	4	1	0	6	0	0
ADKPDMGEIASFDKAKLK	18	FALSE	sp|P63313|TYB10_HUMAN	TMSB10	HUMAN	Thymosin beta-10 OS=Homo sapiens OX=9606 GN=TMSB10 PE=1 SV=2	[UNIMOD:Acetylation]-ADKPDM[UNIMOD:Oxidation]GEIASFDKAKLK/3;[UNIMOD:Acetylation]-ADKPDMGEIASFDKAKLK/3	['MSFragger', 'PEAKS']	[0.0009835259404966, 0.0001978239366963]	[2.360709012552952, 1.8243441816104835]	[3.288562048586844e-05, 4.709530091307068e-06]	0.723758	0.0116614	2	2	0.000197824	4.70953e-06	2.36071	0	NA	10	0	0	0	3	2	0	0	0	0	0	0	0	1	0	1	0	0	1	0	2	0	0	5	0	0	2	1	2
ADNEKLDNQRLKN	13	FALSE	sp|O00629|IMA3_HUMAN	KPNA4	HUMAN	Importin subunit alpha-3 OS=Homo sapiens OX=9606 GN=KPNA4 PE=1 SV=1	[UNIMOD:Acetylation]-ADNEKLDNQRLKN/3	['MSFragger', 'PEAKS']	[0.0009835259404966, 0.0001978239366963]	[2.4026061358763604, 1.4721002948634878]	[2.914370850658661e-05, 5.932935066089908e-05]	0.190337	0.0731067	1	2	0.000197824	2.91437e-05	2.40261	0	NA	3	0	0	0	0	0	0	0	0	0	0	0	0	1	1	1	0	0	0	0	0	0	0	0	0	0	3	0	0
ADNEKLDNQRLKNFKN	16	FALSE	sp|O00629|IMA3_HUMAN	KPNA4	HUMAN	Importin subunit alpha-3 OS=Homo sapiens OX=9606 GN=KPNA4 PE=1 SV=1	[UNIMOD:Acetylation]-ADNEKLDNQRLKNFKN/3	['MSFragger']	[0.0019694731659281]	[0.9583278943683876]	[0.0089621241557585]	0.393157	0.781136	1	1	0.00196947	0.00896212	0.958328	0	NA	2	0	0	0	1	0	0	0	0	0	0	0	0	0	0	1	0	0	0	0	0	0	0	1	0	0	1	0	0
ADPAAVVKRTGSN	13	FALSE	sp|Q8N556|AFAP1_HUMAN	AFAP1	HUMAN	Actin filament-associated protein 1 OS=Homo sapiens OX=9606 GN=AFAP1 PE=1 SV=2	ADPAAVVKRTGSN/2	['MSFragger']	[0.0049627791563275]	[0.7449639828160861]	[0.0378063179866517]	0.33483	0.859799	1	1	0.00496278	0.0378063	0.744964	0	NA	1	0	0	0	0	0	0	0	0	0	0	0	0	0	0	1	0	0	0	0	0	0	0	0	0	0	1	0	0
ADPRTPTAPAVNLAGA	16	FALSE	sp|Q9UQ35|SRRM2_HUMAN	SRRM2	HUMAN	Serine/arginine repetitive matrix protein 2 OS=Homo sapiens OX=9606 GN=SRRM2 PE=1 SV=2	ADPRTPTAPAVNLAGA/2	['MSFragger', 'Comet', 'Sage', 'PEAKS']	[0.0020976925382079, 0.004240615674572, 0.0020408163265306, 0.0001978239366963]	[0.8842997657461559, 0.3731653217772737, 0.5914753378216163, 1.4268435859324666]	[0.0145821237914612, 0.0493380389548458, 0.0133806788644708, 8.215195372230181e-05]	0.806889	0.190429	1	4	0.000197824	8.2152e-05	1.42684	0	NA	2	0	0	0	0	0	0	0	0	0	0	0	0	1	0	1	0	0	0	0	0	0	0	0	0	0	2	0	0
ADSGLERLV	9	TRUE	sp|Q9BTY7|HGH1_HUMAN	HGH1	HUMAN	Protein HGH1 homolog OS=Homo sapiens OX=9606 GN=HGH1 PE=1 SV=1	ADSGLERLV/2	['MSFragger']	[0.0077215345017771]	[0.6600235536101794]	[0.0671074313341418]	0.866447	0.476564	1	1	0.00772153	0.0671074	0.660024	0	NA	4	0	0	0	0	0	0	0	0	0	0	0	1	0	0	0	1	0	1	1	0	0	0	0	0	1	0	2	1
ADVTARSLQYEYKAN	15	FALSE	sp|O75643|U520_HUMAN	SNRNP200	HUMAN	U5 small nuclear ribonucleoprotein 200 kDa helicase OS=Homo sapiens OX=9606 GN=SNRNP200 PE=1 SV=2	[UNIMOD:Acetylation]-ADVTARSLQYEYKAN/2	['MSFragger']	[0.0011679968853416]	[1.083755015390788]	[0.0041498227480201]	0.815167	6.31109	1	1	0.001168	0.00414982	1.08376	0	NA	3	0	0	0	1	2	0	0	0	0	0	0	0	0	0	0	0	0	0	0	0	0	0	3	0	0	0	0	0
ADVTARSLQYEYKANSN	17	FALSE	sp|O75643|U520_HUMAN	SNRNP200	HUMAN	U5 small nuclear ribonucleoprotein 200 kDa helicase OS=Homo sapiens OX=9606 GN=SNRNP200 PE=1 SV=2	[UNIMOD:Acetylation]-ADVTARSLQYEYKANSN/2;[UNIMOD:Acetylation]-ADVTARSLQYEYKANSN/3	['MSFragger', 'PEAKS']	[0.0009835259404966, 0.0001978239366963]	[2.350491707421701, 1.5686254748633544]	[3.386878183025198e-05, 2.963259076395469e-05]	0.512428	7.36493	2	2	0.000197824	2.96326e-05	2.35049	0	NA	3	0	0	0	0	1	0	0	0	0	0	0	0	0	2	0	0	0	0	0	0	0	0	1	0	0	2	0	0
ADVVVGKDKGGEQR	14	FALSE	sp|Q9NRG0|CHRC1_HUMAN	CHRAC1	HUMAN	Chromatin accessibility complex protein 1 OS=Homo sapiens OX=9606 GN=CHRAC1 PE=1 SV=1	[UNIMOD:Acetylation]-ADVVVGKDKGGEQR/3	['MSFragger', 'PEAKS']	[0.0009835259404966, 0.0001978239366963]	[2.2438889309807424, 1.5353193758459125]	[4.605550931171418e-05, 3.765347607421008e-05]	0.435308	1.4157	1	2	0.000197824	3.76535e-05	2.24389	0	NA	7	0	0	0	1	1	1	0	0	0	0	0	0	1	0	1	0	0	0	0	1	1	0	3	0	0	2	0	2
ADVVVGKDKGGEQRLIS	17	FALSE	sp|Q9NRG0|CHRC1_HUMAN	CHRAC1	HUMAN	Chromatin accessibility complex protein 1 OS=Homo sapiens OX=9606 GN=CHRAC1 PE=1 SV=1	[UNIMOD:Acetylation]-ADVVVGKDKGGEQRLIS/3	['MSFragger', 'PEAKS']	[0.002566661913589, 0.0087791495198902]	[0.8281053545520681, 0.3480029270822047]	[0.0213584357100158, 0.1201304901673182]	0.484117	8.56197	1	2	0.00256666	0.0213584	0.828105	0	NA	4	0	0	0	0	0	0	0	0	0	0	0	0	1	1	2	0	0	0	0	0	0	0	0	0	0	4	0	0
AEAAAAPAAASGPNQMSFT	19	FALSE	sp|P30049|ATPD_HUMAN	ATP5F1D	HUMAN	ATP synthase subunit delta, mitochondrial OS=Homo sapiens OX=9606 GN=ATP5F1D PE=1 SV=2	AEAAAAPAAASGPNQM[UNIMOD:Oxidation]SFT/2	['MSFragger', 'Comet', 'Sage', 'PEAKS']	[0.0009835259404966, 0.0010840108401084, 0.0007720020586721, 0.0001978239366963]	[1.7103648546985324, 1.040461880345291, 0.921088745381722, 1.6774870439371612]	[0.0002458888422906, 9.014291548454526e-05, 0.0005697624494887, 1.3543154451797047e-05]	0.952554	0.492825	1	4	0.000197824	1.35432e-05	1.71036	0	NA	4	0	0	0	0	0	0	0	0	0	0	0	0	0	0	0	0	0	0	0	4	0	0	0	0	0	0	0	4
AEAEAFLKKAVVQSP	15	FALSE	sp|Q3KQU3|MA7D1_HUMAN	MAP7D1	HUMAN	MAP7 domain-containing protein 1 OS=Homo sapiens OX=9606 GN=MAP7D1 PE=1 SV=1	AEAEAFLKKAVVQSP/2	['MSFragger', 'Sage']	[0.0026980971314967, 0.0044591484464902]	[0.8203328773299313, 0.4776006803430743]	[0.0225277463836894, 0.0390315096354429]	0.628335	2.95139	1	2	0.0026981	0.0225277	0.820333	0	NA	1	0	0	0	0	0	0	0	0	0	0	0	0	1	0	0	0	0	0	0	0	0	0	0	0	0	1	0	0
AEAEAFLKKAVVQSPQ	16	FALSE	sp|Q3KQU3|MA7D1_HUMAN	MAP7D1	HUMAN	MAP7 domain-containing protein 1 OS=Homo sapiens OX=9606 GN=MAP7D1 PE=1 SV=1	AEAEAFLKKAVVQSPQ/2	['Comet']	[0.0026274303730951]	[0.4096888141851403]	[0.0352162327608022]	0.810755	3.87461	1	1	0.00262743	0.0352162	0.409689	0	NA	2	0	0	0	0	0	0	0	0	0	0	0	0	0	1	1	0	0	0	0	0	0	0	0	0	0	2	0	0
AEAEESPGDPGTASPRP	17	FALSE	sp|Q96EC8|YIPF6_HUMAN	YIPF6	HUMAN	Protein YIPF6 OS=Homo sapiens OX=9606 GN=YIPF6 PE=1 SV=2	[UNIMOD:Acetylation]-AEAEESPGDPGTASPRP/2	['MSFragger']	[0.0023327015599941]	[0.8476674315972605]	[0.0186850964552191]	0.835856	6.42531	1	1	0.0023327	0.0186851	0.847667	0	NA	2	0	0	0	0	2	0	0	0	0	0	0	0	0	0	0	0	0	0	0	0	0	0	2	0	0	0	0	0
AEAELMYINEVER	13	FALSE	sp|Q15678|PTN14_HUMAN	PTPN14	HUMAN	Tyrosine-protein phosphatase non-receptor type 14 OS=Homo sapiens OX=9606 GN=PTPN14 PE=1 SV=2	AEAELMYINEVER/3	['Comet']	[0.0058029885390976]	[0.3420862042163241]	[0.065493230973352]	0.738592	8.74947	1	1	0.00580299	0.0654932	0.342086	0	NA	1	0	0	0	0	0	0	0	0	0	0	1	0	0	0	0	0	0	0	0	0	0	0	0	0	1	0	0	0
AEAESLYQSK	10	TRUE	sp|P04264|K2C1_HUMAN	KRT1	HUMAN	Keratin, type II cytoskeletal 1 OS=Homo sapiens OX=9606 GN=KRT1 PE=1 SV=6	AEAESLYQSK/2	['MSFragger', 'Comet', 'Sage']	[0.0038319419734501, 0.0045284197376639, 0.0007720020586721]	[0.780176256469539, 0.3678449085065531, 0.7166805830686109]	[0.0296894982121207, 0.0518039298876609, 0.0040439820582638]	0.875414	0.760661	1	3	0.000772002	0.00404398	0.780176	0	NA	4	0	0	0	0	0	1	0	0	1	0	0	1	1	0	0	0	0	0	0	0	0	0	1	1	1	1	0	0
AEAFDDVVGETVGKTD	16	FALSE	sp|P27816|MAP4_HUMAN	MAP4	HUMAN	Microtubule-associated protein 4 OS=Homo sapiens OX=9606 GN=MAP4 PE=1 SV=3	AEAFDDVVGETVGKTD/2	['MSFragger', 'Comet', 'Sage', 'PEAKS']	[0.0009835259404966, 0.0010840108401084, 0.0007720020586721, 0.0001978239366963]	[2.412825997127922, 1.067901530067923, 0.9519939359635567, 1.6198087373842949]	[2.8297500604500904e-05, 6.941159413464493e-05, 0.0004235988996162, 2.0506426773542223e-05]	0.892627	0.34633	1	4	0.000197824	2.05064e-05	2.41283	0	NA	1	0	0	0	0	1	0	0	0	0	0	0	0	0	0	0	0	0	0	0	0	0	0	1	0	0	0	0	0
AEAVTADSEVLEERQK	16	FALSE	sp|Q9NPL8|TIDC1_HUMAN	TIMMDC1	HUMAN	Complex I assembly factor TIMMDC1, mitochondrial OS=Homo sapiens OX=9606 GN=TIMMDC1 PE=1 SV=2	AEAVTADSEVLEERQK/3	['MSFragger', 'Comet', 'Sage']	[0.0066516064257028, 0.0010840108401084, 0.0020408163265306]	[0.6862897254602615, 0.5346160056611281, 0.5791451452254489]	[0.0563148907468516, 0.010921443719836, 0.015044169771581]	0.801426	1.33216	1	3	0.00108401	0.0109214	0.68629	0	NA	1	0	0	0	0	0	0	0	0	0	0	0	0	0	1	0	0	0	0	0	0	0	0	0	0	0	1	0	0
AEDMETKIKN	10	TRUE	sp|P14854|CX6B1_HUMAN	COX6B1	HUMAN	Cytochrome c oxidase subunit 6B1 OS=Homo sapiens OX=9606 GN=COX6B1 PE=1 SV=2	[UNIMOD:Acetylation]-AEDM[UNIMOD:Oxidation]ETKIKN/2	['MSFragger', 'PEAKS']	[0.0010526315789473, 0.0043427909669947]	[1.1280810119446705, 0.471277486261575]	[0.0032182817920641, 0.0598062969210678]	0.42776	0.204297	1	2	0.00105263	0.00321828	1.12808	0	NA	3	0	0	0	0	0	0	0	0	0	0	0	0	0	2	1	0	0	0	0	0	0	0	0	0	0	3	0	0
AEDMETKIKNYK	12	TRUE	sp|P14854|CX6B1_HUMAN	COX6B1	HUMAN	Cytochrome c oxidase subunit 6B1 OS=Homo sapiens OX=9606 GN=COX6B1 PE=1 SV=2	[UNIMOD:Acetylation]-AEDM[UNIMOD:Oxidation]ETKIKNYK/3	['MSFragger', 'PEAKS']	[0.0009835259404966, 0.0001978239366963]	[1.5901894018982432, 1.2416676262692046]	[0.0003817335943031, 0.0003109375721554]	0.480428	0.122041	1	2	0.000197824	0.000310938	1.59019	0	NA	3	0	0	0	2	1	0	0	0	0	0	0	0	0	0	0	0	0	0	0	0	0	0	3	0	0	0	0	0
AEEPKPVE	8	TRUE	sp|P80723|BASP1_HUMAN	BASP1	HUMAN	Brain acid soluble protein 1 OS=Homo sapiens OX=9606 GN=BASP1 PE=1 SV=2	AEEPKPVE/2	['MSFragger', 'Comet', 'Sage', 'PEAKS']	[0.0049627791563275, 0.006144612746499, 0.0033285782215882, 0.0001978239366963]	[0.7323193170117934, 0.3369350752614791, 0.5154140023834478, 1.3007331990227184]	[0.0412202240068258, 0.0686120848591565, 0.0274533164099476, 0.0002034118223169]	0.984924	1.18062	1	4	0.000197824	0.000203412	1.30073	0	NA	2	0	0	0	0	0	0	0	0	0	0	0	0	0	0	2	0	0	0	0	0	0	0	0	0	0	2	0	0
AEFAEVSK	8	TRUE	sp|P02768|ALBU_HUMAN	ALB	HUMAN	Albumin OS=Homo sapiens OX=9606 GN=ALB PE=1 SV=2	AEFAEVSK/2;AEFAEVSK/1	['MSFragger', 'Comet', 'Sage', 'PEAKS']	[0.0020242914979757, 0.0012738853503184, 0.0020408163265306, 0.0001978239366963]	[0.9329478768824876, 0.4917839683313081, 0.5801750765026086, 1.1770593358439796]	[0.0105637694608258, 0.0163438546018096, 0.0148977492096311, 0.0004943994109617]	0.99839	0.287214	2	4	0.000197824	0.000494399	1.17706	0	NA	23	1	1	2	0	0	2	0	1	1	1	1	1	1	0	0	1	2	2	2	1	3	4	2	2	3	1	5	6
AEGAGDAK	8	TRUE	sp|P05204|HMGN2_HUMAN	HMGN2	HUMAN	Non-histone chromosomal protein HMG-17 OS=Homo sapiens OX=9606 GN=HMGN2 PE=1 SV=3	AEGAGDAK/1	['MSFragger', 'Comet', 'Sage', 'PEAKS']	[0.0010526315789473, 0.0010840108401084, 0.0007720020586721, 0.0001978239366963]	[1.1870677758354, 0.5766023793324719, 0.6914540936585964, 1.1117919121821949]	[0.0023292473092176, 0.007350657444413, 0.0051493299092789, 0.0007892246307915]	0.984285	0.00332164	1	4	0.000197824	0.000789225	1.18707	0	NA	180	9	15	7	4	3	2	7	22	11	9	13	18	3	8	2	9	6	12	9	7	4	31	9	40	40	13	27	20
AEGDNRSTNL	10	TRUE	sp|Q15041|AR6P1_HUMAN	ARL6IP1	HUMAN	ADP-ribosylation factor-like protein 6-interacting protein 1 OS=Homo sapiens OX=9606 GN=ARL6IP1 PE=1 SV=2	[UNIMOD:Acetylation]-AEGDNRSTNL/2	['MSFragger']	[0.0020242914979757]	[0.912027622881466]	[0.0121211960393992]	0.853834	5.1585	1	1	0.00202429	0.0121212	0.912028	0	NA	1	0	0	0	0	0	0	0	0	0	0	0	0	0	1	0	0	0	0	0	0	0	0	0	0	0	1	0	0
AEGEAEAAKMLG	12	TRUE	sp|Q99623|PHB2_HUMAN	PHB2	HUMAN	Prohibitin-2 OS=Homo sapiens OX=9606 GN=PHB2 PE=1 SV=2	AEGEAEAAKM[UNIMOD:Oxidation]LG/2	['MSFragger', 'Comet', 'Sage', 'PEAKS']	[0.0009835259404966, 0.0010840108401084, 0.0007720020586721, 0.0001978239366963]	[2.406808034567085, 0.8079307021212246, 1.436854553724837, 1.749655448680144]	[2.879276898757773e-05, 0.0008255786154033, 4.0380656831403945e-06, 8.059079454835686e-06]	0.933029	0.0207109	1	4	0.000197824	4.03807e-06	2.40681	0	NA	7	0	0	0	1	1	3	0	0	0	0	0	0	0	1	0	0	0	0	0	1	0	0	5	0	0	1	0	1
AEIEKFDK	8	TRUE	sp|O14604|TYB4Y_HUMAN;sp|P62328|TYB4_HUMAN	TMSB4Y;TMSB4X	HUMAN	Thymosin beta-4, Y-chromosomal OS=Homo sapiens OX=9606 GN=TMSB4Y PE=1 SV=3	AEIEKFDK/2	['MSFragger', 'Comet', 'Sage', 'PEAKS']	[0.0020976925382079, 0.001211533801793, 0.0033285782215882, 0.0001978239366963]	[0.8737106822695437, 0.501372481681133, 0.5159590559023719, 1.240285420341235]	[0.0156593631522904, 0.0149348649311592, 0.0273135133322324, 0.0003140395723572]	0.981965	0.591648	1	4	0.000197824	0.00031404	1.24029	0	NA	5	0	0	0	2	1	0	0	0	0	0	0	0	2	0	0	0	0	0	0	0	0	0	3	0	0	2	0	0
AEIITVSDGRGVK	13	FALSE	sp|Q9BRG1|VPS25_HUMAN	VPS25	HUMAN	Vacuolar protein-sorting-associated protein 25 OS=Homo sapiens OX=9606 GN=VPS25 PE=1 SV=1	AEIITVSDGRGVK/2;AEIITVSDGRGVK/3	['MSFragger', 'Comet', 'Sage']	[0.0014329213684399, 0.0010840108401084, 0.0007720020586721]	[1.0189524913119608, 0.628316438834146, 0.7812164328421175]	[0.0061209808543564, 0.0045115595001001, 0.0021786723868435]	0.940071	0.237588	2	3	0.000772002	0.00217867	1.01895	0	NA	6	0	0	0	0	0	0	0	0	0	0	0	0	1	2	3	0	0	0	0	0	0	0	0	0	0	6	0	0
AEKNGLVKIKVAEDE	15	FALSE	sp|P08195|4F2_HUMAN	SLC3A2	HUMAN	Amino acid transporter heavy chain SLC3A2 OS=Homo sapiens OX=9606 GN=SLC3A2 PE=1 SV=3	AEKNGLVKIKVAEDE/3	['MSFragger']	[0.0019694731659281]	[0.942946951007968]	[0.0098979548721856]	0.402024	1.90365	1	1	0.00196947	0.00989795	0.942947	0	NA	1	0	0	0	0	0	0	0	0	0	0	0	0	0	1	0	0	0	0	0	0	0	0	0	0	0	1	0	0
AELGAGGDGHRGGDGAVRSE	20	FALSE	sp|Q14244|MAP7_HUMAN	MAP7	HUMAN	Ensconsin OS=Homo sapiens OX=9606 GN=MAP7 PE=1 SV=1	[UNIMOD:Acetylation]-AELGAGGDGHRGGDGAVRSE/3	['MSFragger', 'PEAKS']	[0.0009835259404966, 0.0001978239366963]	[1.6394769624541945, 1.228176893424233]	[0.0003174178709468, 0.0003425687056189]	0.178238	2.69911	1	2	0.000197824	0.000317418	1.63948	0	NA	6	0	0	0	0	0	0	0	0	0	0	1	1	0	0	0	0	1	0	0	3	0	0	0	0	2	0	1	3
AELYVKPGNKE	11	TRUE	sp|Q9HD15|SRA1_HUMAN	SRA1	HUMAN	Steroid receptor RNA activator 1 OS=Homo sapiens OX=9606 GN=SRA1 PE=1 SV=2	[UNIMOD:Acetylation]-AELYVKPGNKE/2	['MSFragger', 'PEAKS']	[0.0019694731659281, 0.0059288537549407]	[0.9793403391435952, 0.4109235603350558]	[0.0078379807701785, 0.0848719771982493]	0.9214	10.7012	1	2	0.00196947	0.00783798	0.97934	0	NA	3	0	0	0	2	0	0	0	0	0	0	0	0	1	0	0	0	0	0	0	0	0	0	2	0	0	1	0	0
AENEFVTLK	9	TRUE	sp|P02538|K2C6A_HUMAN;sp|P04259|K2C6B_HUMAN;sp|P04264|K2C1_HUMAN;sp|P12035|K2C3_HUMAN;sp|P48668|K2C6C_HUMAN	KRT6A;KRT6B;KRT1;KRT3;KRT6C	HUMAN	Keratin, type II cytoskeletal 6A OS=Homo sapiens OX=9606 GN=KRT6A PE=1 SV=3	AENEFVTLK/2	['MSFragger', 'Comet', 'Sage', 'PEAKS']	[0.0009835259404966, 0.0010840108401084, 0.0070726915520628, 0.0001978239366963]	[1.3206188597032555, 0.5650577939668485, 0.4259281380231952, 1.2519946628745142]	[0.0011912483220663, 0.0081965236356002, 0.0625200012596794, 0.0002887087702958]	0.985788	0.254461	1	4	0.000197824	0.000288709	1.32062	2	['AENEFVTIK(2)']	6	3	0	2	0	0	0	0	0	1	0	0	0	0	0	0	0	0	0	0	0	0	5	0	1	0	0	0	0
AENGDAKTD	9	TRUE	sp|P05204|HMGN2_HUMAN	HMGN2	HUMAN	Non-histone chromosomal protein HMG-17 OS=Homo sapiens OX=9606 GN=HMGN2 PE=1 SV=3	AENGDAKTD/1	['MSFragger', 'Comet', 'Sage', 'PEAKS']	[0.0045521488820457, 0.0089858793324775, 0.0012903225806451, 0.0001978239366963]	[0.7612026107376939, 0.2951056700319025, 0.6233757279590402, 1.3412868506954418]	[0.0338233682727149, 0.0995477208792501, 0.0098736491911485, 0.000151978589963]	0.838128	0.09464	1	4	0.000197824	0.000151979	1.34129	0	NA	2	0	0	0	0	0	0	0	0	0	0	0	0	0	1	0	0	0	1	0	0	0	0	0	0	0	1	1	0
AENGDAKTDQAQKAEGAGDA	20	FALSE	sp|P05204|HMGN2_HUMAN	HMGN2	HUMAN	Non-histone chromosomal protein HMG-17 OS=Homo sapiens OX=9606 GN=HMGN2 PE=1 SV=3	AENGDAKTDQAQKAEGAGDA/3	['MSFragger', 'Comet', 'Sage', 'PEAKS']	[0.0009835259404966, 0.0010840108401084, 0.0007720020586721, 0.0001978239366963]	[2.0647869833255403, 0.9038209180717924, 0.7740277906716967, 1.411006043632776]	[7.837341934987522e-05, 0.0003312259736711, 0.002334100266774, 9.206175590494802e-05]	0.330323	1.14401	1	4	0.000197824	7.83734e-05	2.06479	0	NA	1	0	0	0	0	0	0	0	0	0	0	0	0	0	0	0	1	0	0	0	0	0	0	0	0	0	0	1	0
AENLLDGPPNPKRAKLSSP	19	FALSE	sp|Q92793|CBP_HUMAN	CREBBP	HUMAN	CREB-binding protein OS=Homo sapiens OX=9606 GN=CREBBP PE=1 SV=3	[UNIMOD:Acetylation]-AENLLDGPPNPKRAKLSSP/3	['MSFragger']	[0.0022136953955135]	[0.8693843681113234]	[0.0161236378122821]	0.532367	5.52534	1	1	0.0022137	0.0161236	0.869384	0	NA	1	0	0	0	0	0	0	0	0	0	0	0	0	0	1	0	0	0	0	0	0	0	0	0	0	0	1	0	0
AENPSLEN	8	TRUE	O00505|IMA4_HUMAN	KPNA3	HUMAN	Importin subunit alpha-4 OS=Homo sapiens OX=9606 GN=KPNA3 PE=1 SV=2	[UNIMOD:Acetylation]-AENPSLEN/1	['PEAKS']	[0.0014215763702416]	[0.6611906891585277]	[0.018205709266362]	0.957976	8.80694	1	1	0.00142158	0.0182057	0.661191	0	NA	1	0	0	0	0	0	0	0	0	0	0	0	0	0	0	1	0	0	0	0	0	0	0	0	0	0	1	0	0
AENPSLENHRIKSFKN	16	FALSE	sp|O00505|IMA4_HUMAN	KPNA3	HUMAN	Importin subunit alpha-4 OS=Homo sapiens OX=9606 GN=KPNA3 PE=1 SV=2	[UNIMOD:Acetylation]-AENPSLENHRIKSFKN/3	['MSFragger', 'PEAKS']	[0.0011679968853416, 0.0061780398764392]	[1.0882845364259772, 0.4055394619001082]	[0.0040416382762642, 0.0874983066062662]	0.154469	0.304192	1	2	0.001168	0.00404164	1.08828	0	NA	3	0	0	0	0	0	0	0	0	0	0	0	0	1	1	1	0	0	0	0	0	0	0	0	0	0	3	0	0
AEPARPDITYQEPQGTQPA	19	FALSE	sp|Q9Y6H1|CHCH2_HUMAN	CHCHD2	HUMAN	Coiled-coil-helix-coiled-coil-helix domain-containing protein 2 OS=Homo sapiens OX=9606 GN=CHCHD2 PE=1 SV=1	AEPARPDITYQEPQGTQPA/2	['Comet', 'Sage']	[0.0010840108401084, 0.0055172413793103]	[0.6440332291223888, 0.4529535875109249]	[0.003889355248007, 0.0489486158105291]	0.919005	0.452787	1	2	0.00108401	0.00388936	0.644033	0	NA	2	0	0	0	0	1	0	0	0	0	0	0	0	1	0	0	0	0	0	0	0	0	0	1	0	0	1	0	0
AEPAVQRTLLE	11	TRUE	sp|P14209|CD99_HUMAN	CD99	HUMAN	CD99 antigen OS=Homo sapiens OX=9606 GN=CD99 PE=1 SV=1	AEPAVQRTLLE/2	['MSFragger', 'Comet', 'Sage', 'PEAKS']	[0.0009835259404966, 0.0010840108401084, 0.0007720020586721, 0.0001978239366963]	[2.241211537041937, 0.6481809734180093, 0.7469934329018287, 1.5927850936906522]	[4.641240483841751e-05, 0.0037399688449972, 0.0030245240229789, 2.490595855768947e-05]	0.9683	1.30982	1	4	0.000197824	2.4906e-05	2.24121	0	NA	6	0	0	0	0	1	0	0	0	0	0	0	0	1	3	1	0	0	0	0	0	0	0	1	0	0	5	0	0
AEPAVQRTLLEK	12	TRUE	sp|P14209|CD99_HUMAN	CD99	HUMAN	CD99 antigen OS=Homo sapiens OX=9606 GN=CD99 PE=1 SV=1	AEPAVQRTLLEK/3;AEPAVQRTLLEK/2	['MSFragger', 'Comet', 'Sage']	[0.0009835259404966, 0.0010840108401084, 0.0007720020586721]	[1.601412013180491, 0.5235705831948434, 0.6972107336587822]	[0.0003658354663451, 0.0121190418698859, 0.0048731259664493]	0.810303	0.00411895	2	3	0.000772002	0.000365835	1.60141	0	NA	17	1	0	0	2	3	0	0	0	0	0	0	1	2	3	3	0	0	1	0	1	0	1	5	0	1	8	1	1
AEPEKNGEVVHTPETSV	17	FALSE	sp|O15427|MOT4_HUMAN	SLC16A3	HUMAN	Monocarboxylate transporter 4 OS=Homo sapiens OX=9606 GN=SLC16A3 PE=1 SV=1	AEPEKNGEVVHTPETSV/3;AEPEKNGEVVHTPETSV/2	['MSFragger', 'Comet', 'Sage', 'PEAKS']	[0.0009835259404966, 0.0010840108401084, 0.0007720020586721, 0.0001978239366963]	[1.3235849922180911, 0.6053785958869411, 0.6998283204582444, 1.3904338123395263]	[0.0011747175013008, 0.0056023842385249, 0.0047524720242979, 0.0001067391670652]	0.892342	1.29699	2	4	0.000197824	0.000106739	1.39043	0	NA	42	2	0	0	6	7	3	0	0	1	0	0	1	5	5	7	0	1	1	0	2	1	2	16	1	1	17	2	3
AEPEPEPEPEPEPALD	16	FALSE	sp|Q9NP92|RT30_HUMAN	MRPS30	HUMAN	Large ribosomal subunit protein mL65 OS=Homo sapiens OX=9606 GN=MRPS30 PE=1 SV=2	AEPEPEPEPEPEPALD/2	['MSFragger', 'Comet', 'Sage']	[0.0009835259404966, 0.0010840108401084, 0.0007720020586721]	[1.2414008160365058, 0.5477089570055076, 0.6993564172825414]	[0.001755445093829, 0.0096535189432632, 0.0047740012687383]	0.736636	1.34327	1	3	0.000772002	0.00175545	1.2414	0	NA	1	0	0	0	0	1	0	0	0	0	0	0	0	0	0	0	0	0	0	0	0	0	0	1	0	0	0	0	0
AEPEPEPEPEPEPALDL	17	FALSE	sp|Q9NP92|RT30_HUMAN	MRPS30	HUMAN	Large ribosomal subunit protein mL65 OS=Homo sapiens OX=9606 GN=MRPS30 PE=1 SV=2	AEPEPEPEPEPEPALDL/2	['MSFragger', 'Comet', 'Sage', 'PEAKS']	[0.0020976925382079, 0.0048265460030165, 0.0007720020586721, 0.0012732770969282]	[0.8793559171551043, 0.362857448191043, 0.6887905323828738, 0.6671494372362312]	[0.0150748655002758, 0.0542220130887435, 0.005282358900737, 0.0175047962053084]	0.726635	0.0551654	1	4	0.000772002	0.00528236	0.879356	0	NA	1	0	0	0	0	1	0	0	0	0	0	0	0	0	0	0	0	0	0	0	0	0	0	1	0	0	0	0	0
AEPFLSEYQHQPQTSN	16	FALSE	sp|O94992|HEXI1_HUMAN	HEXIM1	HUMAN	Protein HEXIM1 OS=Homo sapiens OX=9606 GN=HEXIM1 PE=1 SV=1	[UNIMOD:Acetylation]-AEPFLSEYQHQPQTSN/2	['MSFragger', 'PEAKS']	[0.0009835259404966, 0.0001978239366963]	[1.9116983969163763, 1.5754696625694171]	[0.0001256590182568, 2.8209201881821167e-05]	0.816988	6.20749	1	2	0.000197824	2.82092e-05	1.9117	0	NA	3	0	0	0	0	0	0	0	0	0	0	0	0	1	1	1	0	0	0	0	0	0	0	0	0	0	3	0	0
AEPPPPPEPARI	12	TRUE	sp|Q8TCZ2|C99L2_HUMAN	CD99L2	HUMAN	CD99 antigen-like protein 2 OS=Homo sapiens OX=9606 GN=CD99L2 PE=1 SV=1	AEPPPPPEPARI/2	['Sage', 'PEAKS']	[0.0043636363636363, 0.0048857594481965]	[0.4871544856638364, 0.4486494649095199]	[0.0357279567107008, 0.0683127345763459]	0.699713	1.62201	1	2	0.00436364	0.035728	0.487154	0	NA	3	0	0	0	1	0	0	0	0	0	0	0	0	0	1	1	0	0	0	0	0	0	0	1	0	0	2	0	0
AEPSAATQSHSISSS	15	FALSE	sp|O95197|RTN3_HUMAN	RTN3	HUMAN	Reticulon-3 OS=Homo sapiens OX=9606 GN=RTN3 PE=1 SV=2	[UNIMOD:Acetylation]-AEPSAATQSHSISSS/2	['MSFragger', 'PEAKS']	[0.002566661913589, 0.0001978239366963]	[0.8243063730239442, 1.3743542906167372]	[0.0219219659234067, 0.0001198215482938]	0.461992	5.28564	1	2	0.000197824	0.000119822	1.37435	0	NA	2	0	0	0	0	1	0	0	0	0	0	0	0	0	0	0	0	0	0	0	1	0	0	1	0	0	0	0	1
AEPSAATQSHSISSSS	16	FALSE	sp|O95197|RTN3_HUMAN	RTN3	HUMAN	Reticulon-3 OS=Homo sapiens OX=9606 GN=RTN3 PE=1 SV=2	[UNIMOD:Acetylation]-AEPSAATQSHSISSSS/2	['MSFragger', 'PEAKS']	[0.0009835259404966, 0.0001978239366963]	[1.38497907210784, 1.4711225692859184]	[0.000886914654032, 5.974800409480917e-05]	0.464246	4.97458	1	2	0.000197824	5.9748e-05	1.47112	0	NA	8	0	0	0	1	2	1	0	0	0	0	0	0	0	0	0	0	0	0	0	3	1	0	4	0	0	0	0	4
AEPSAATQSHSISSSSF	17	FALSE	sp|O95197|RTN3_HUMAN	RTN3	HUMAN	Reticulon-3 OS=Homo sapiens OX=9606 GN=RTN3 PE=1 SV=2	[UNIMOD:Acetylation]-AEPSAATQSHSISSSSF/2	['MSFragger']	[0.0009835259404966]	[1.8208422085476823]	[0.0001686451065267]	0.312086	10.0786	1	1	0.000983526	0.000168645	1.82084	0	NA	1	0	0	0	1	0	0	0	0	0	0	0	0	0	0	0	0	0	0	0	0	0	0	1	0	0	0	0	0
AEPSAATQSHSISSSSFG	18	FALSE	sp|O95197|RTN3_HUMAN	RTN3	HUMAN	Reticulon-3 OS=Homo sapiens OX=9606 GN=RTN3 PE=1 SV=2	[UNIMOD:Acetylation]-AEPSAATQSHSISSSSFG/2	['MSFragger', 'PEAKS']	[0.0009835259404966, 0.0001978239366963]	[1.289230453145951, 1.3202162563647024]	[0.0013843529389008, 0.0001768323511211]	0.682868	8.19107	1	2	0.000197824	0.000176832	1.32022	0	NA	8	0	0	0	1	1	1	0	0	0	0	0	0	2	0	1	0	1	0	0	1	0	0	3	0	0	3	1	1
AEPSAPESKHKSSLN	15	FALSE	sp|Q8TCJ2|STT3B_HUMAN	STT3B	HUMAN	Dolichyl-diphosphooligosaccharide--protein glycosyltransferase subunit STT3B OS=Homo sapiens OX=9606 GN=STT3B PE=1 SV=1	[UNIMOD:Acetylation]-AEPSAPESKHKSSLN/3	['MSFragger', 'PEAKS']	[0.0009835259404966, 0.0001978239366963]	[1.5314327996756678, 1.1720885974900563]	[0.0004795427069616, 0.0005123441970684]	0.537522	0.201771	1	2	0.000197824	0.000479543	1.53143	0	NA	4	0	0	0	1	0	0	0	0	0	0	0	0	1	1	1	0	0	0	0	0	0	0	1	0	0	3	0	0
AEPSAPESKHKSSLNS	16	FALSE	sp|Q8TCJ2|STT3B_HUMAN	STT3B	HUMAN	Dolichyl-diphosphooligosaccharide--protein glycosyltransferase subunit STT3B OS=Homo sapiens OX=9606 GN=STT3B PE=1 SV=1	[UNIMOD:Acetylation]-AEPSAPESKHKSSLNS/3	['MSFragger']	[0.0068707058088694]	[0.6841885665355082]	[0.0571152134117379]	0.822498	1.76407	1	1	0.00687071	0.0571152	0.684189	0	NA	1	0	0	0	0	0	0	0	0	0	0	0	0	0	1	0	0	0	0	0	0	0	0	0	0	0	1	0	0
AEPSAPESKHKSSLNSSP	18	FALSE	sp|Q8TCJ2|STT3B_HUMAN	STT3B	HUMAN	Dolichyl-diphosphooligosaccharide--protein glycosyltransferase subunit STT3B OS=Homo sapiens OX=9606 GN=STT3B PE=1 SV=1	[UNIMOD:Acetylation]-AEPSAPESKHKSSLNSSP/3	['MSFragger', 'PEAKS']	[0.0009835259404966, 0.0001978239366963]	[1.297219367112187, 1.5644466340199763]	[0.0013318691915223, 3.0536750076845484e-05]	0.631985	0.00176353	1	2	0.000197824	3.05368e-05	1.56445	0	NA	9	0	0	0	1	1	1	0	0	0	0	0	0	1	2	1	0	0	1	0	1	0	0	3	0	0	4	1	1
AEQDVEKKK	9	TRUE	P26373|RL13_HUMAN	RPL13	HUMAN	Large ribosomal subunit protein eL13 OS=Homo sapiens OX=9606 GN=RPL13 PE=1 SV=4	AEQDVEKKK/2	['PEAKS']	[0.0012732770969282]	[0.6661339394042455]	[0.0176224413675866]	0.610134	2.98997	1	1	0.00127328	0.0176224	0.666134	0	NA	1	0	0	0	0	0	0	0	0	0	0	0	0	0	0	0	1	0	0	0	0	0	0	0	0	0	0	1	0
AEQLRDEEVHAGLG	14	FALSE	sp|P50454|SERPH_HUMAN	SERPINH1	HUMAN	Serpin H1 OS=Homo sapiens OX=9606 GN=SERPINH1 PE=1 SV=2	AEQLRDEEVHAGLG/3	['MSFragger', 'Comet']	[0.0020976925382079, 0.0067615157064375]	[0.8870632697765122, 0.3318397623142727]	[0.0143142340783551, 0.071833563755158]	-0.0720155	0.0674976	1	2	0.00209769	0.0143142	0.887063	0	NA	2	0	0	0	0	0	0	0	0	0	0	0	0	0	2	0	0	0	0	0	0	0	0	0	0	0	2	0	0
AERSAGLAF	9	TRUE	sp|P50454|SERPH_HUMAN	SERPINH1	HUMAN	Serpin H1 OS=Homo sapiens OX=9606 GN=SERPINH1 PE=1 SV=2	AERSAGLAF/2	['MSFragger', 'Comet']	[0.0020976925382079, 0.0026274303730951]	[0.8941155238523779, 0.4049585869600446]	[0.013654267501424, 0.0367955233780243]	0.931951	3.31916	1	2	0.00209769	0.0136543	0.894116	0	NA	3	0	0	0	0	1	1	0	0	0	0	0	0	1	0	0	0	0	0	0	0	0	0	2	0	0	1	0	0
AESSDKLYR	9	TRUE	sp|P09874|PARP1_HUMAN	PARP1	HUMAN	Poly [ADP-ribose] polymerase 1 OS=Homo sapiens OX=9606 GN=PARP1 PE=1 SV=4	[UNIMOD:Acetylation]-AESSDKLYR/2	['MSFragger']	[0.0009835259404966]	[1.251283433991046]	[0.0016699330711781]	0.863381	3.17176	1	1	0.000983526	0.00166993	1.25128	0	NA	1	0	0	0	0	0	0	0	0	0	0	0	0	0	1	0	0	0	0	0	0	0	0	0	0	0	1	0	0
AETQQPPAAPPAAPALSAA	19	FALSE	sp|P67809|YBOX1_HUMAN	YBX1	HUMAN	Y-box-binding protein 1 OS=Homo sapiens OX=9606 GN=YBX1 PE=1 SV=3	AETQQPPAAPPAAPALSAA/2	['Comet', 'Sage']	[0.0012738853503184, 0.0041580041580041]	[0.4809238051961869, 0.4967080726602671]	[0.0180995400924787, 0.0326931111884723]	0.863596	0.448582	1	2	0.00127389	0.0180995	0.496708	0	NA	2	0	1	0	0	0	0	0	0	0	0	0	0	0	0	0	0	0	0	0	1	0	1	0	0	0	0	0	1
AETVADTRRLITKP	14	FALSE	O60493|SNX3_HUMAN	SNX3	HUMAN	Sorting nexin-3 OS=Homo sapiens OX=9606 GN=SNX3 PE=1 SV=3	[UNIMOD:Acetylation]-AETVADTRRLITKP/3	['PEAKS']	[0.0003597769382982]	[0.976249831026878]	[0.0020742148666579]	-0.0469591	8.36384	1	1	0.000359777	0.00207421	0.97625	0	NA	3	0	0	0	0	0	0	0	0	0	0	0	0	2	1	0	0	0	0	0	0	0	0	0	0	0	3	0	0
AEVAESQVNK	10	TRUE	sp|Q9Y2K3|MYH15_HUMAN	MYH15	HUMAN	Myosin-15 OS=Homo sapiens OX=9606 GN=MYH15 PE=1 SV=6	AEVAESQVNK/2	['MSFragger', 'Comet']	[0.0086071038913807, 0.002368804664723]	[0.6488295990275192, 0.4166984032939183]	[0.0722572131295487, 0.0329966250174128]	0.841615	0.521268	1	2	0.0023688	0.0329966	0.64883	3	['ADIAESQVNK(3)']	1	0	0	0	0	0	0	0	0	0	0	0	0	0	0	0	0	0	1	0	0	0	0	0	0	0	0	1	0
AEVELSAPV	9	TRUE	sp|Q8TCG5|CPT1C_HUMAN	CPT1C	HUMAN	Palmitoyl thioesterase CPT1C OS=Homo sapiens OX=9606 GN=CPT1C PE=1 SV=1	AEVELSAPV/1	['Comet', 'Sage']	[0.0031943510423671, 0.0055172413793103]	[0.3930312552697487, 0.4548113869785705]	[0.0410894221949743, 0.0481250303503413]	0.992872	0.129185	1	2	0.00319435	0.0410894	0.454811	0	NA	27	2	4	1	1	1	0	3	1	2	2	2	1	2	0	0	0	2	1	0	1	1	7	2	6	5	2	3	2
AEVKKPAAAAAPGTAE	16	FALSE	sp|P50454|SERPH_HUMAN	SERPINH1	HUMAN	Serpin H1 OS=Homo sapiens OX=9606 GN=SERPINH1 PE=1 SV=2	AEVKKPAAAAAPGTAE/2	['MSFragger', 'Comet', 'Sage', 'PEAKS']	[0.0009835259404966, 0.0010840108401084, 0.0007720020586721, 0.0001978239366963]	[1.2437167519617602, 0.6382485655543941, 0.7318820046213053, 1.9804465279375183]	[0.0017349498843889, 0.0041077058761812, 0.0034958400446773, 1.532337723290056e-06]	0.964307	1.11749	1	4	0.000197824	1.53234e-06	1.98045	0	NA	4	0	0	0	3	1	0	0	0	0	0	0	0	0	0	0	0	0	0	0	0	0	0	4	0	0	0	0	0
AEVKKPAAAAAPGTAEK	17	FALSE	sp|P50454|SERPH_HUMAN	SERPINH1	HUMAN	Serpin H1 OS=Homo sapiens OX=9606 GN=SERPINH1 PE=1 SV=2	AEVKKPAAAAAPGTAEK/3	['MSFragger', 'Comet', 'Sage', 'PEAKS']	[0.0009835259404966, 0.0010840108401084, 0.0007720020586721, 0.0001978239366963]	[2.514889256289117, 0.9522625618310576, 0.9954336995732532, 2.1818873633779927]	[2.108386339637217e-05, 0.0002088110716636, 0.0002792476002737, 3.59836741326956e-07]	0.966735	0.020817	1	4	0.000197824	3.59837e-07	2.51489	0	NA	10	0	0	0	1	2	2	0	0	0	0	0	0	1	0	1	0	0	0	0	1	2	0	5	0	0	2	0	3
AEVNADRITWL	11	TRUE	sp|Q08188|TGM3_HUMAN	TGM3	HUMAN	Protein-glutamine gamma-glutamyltransferase E OS=Homo sapiens OX=9606 GN=TGM3 PE=1 SV=4	AEVNADRITWL/2	['MSFragger', 'Sage', 'PEAKS']	[0.0061341853035143, 0.0029163966299416, 0.0004989190088142]	[0.7085615287219607, 0.529443253885523, 0.8355603928944462]	[0.0484534578229611, 0.0240666666342092, 0.005573420947045]	0.299055	0.898659	1	3	0.000498919	0.00557342	0.83556	0	NA	1	0	1	0	0	0	0	0	0	0	0	0	0	0	0	0	0	0	0	0	0	0	1	0	0	0	0	0	0
AEYPAAPVY	9	TRUE	sp|Q96H35|RBM18_HUMAN	RBM18	HUMAN	Probable RNA-binding protein 18 OS=Homo sapiens OX=9606 GN=RBM18 PE=1 SV=1	AEYPAAPVY/1	['MSFragger', 'Comet', 'Sage', 'PEAKS']	[0.0009835259404966, 0.0010840108401084, 0.0007720020586721, 0.0001978239366963]	[1.5015921034135944, 0.6948433832499951, 0.8311374682732454, 1.284344369893686]	[0.0005404647424724, 0.0024070208226741, 0.0013499955909369, 0.0002288361011407]	0.962869	1.87185	1	4	0.000197824	0.000228836	1.50159	0	NA	16	0	0	0	2	4	1	0	0	0	0	0	0	1	1	1	0	1	2	0	1	2	0	7	0	0	3	3	3
AEYPSVTNY	9	TRUE	sp|P31327|CPSM_HUMAN	CPS1	HUMAN	Carbamoyl-phosphate synthase [ammonia], mitochondrial OS=Homo sapiens OX=9606 GN=CPS1 PE=1 SV=2	AEYPSVTNY/2;AEYPSVTNY/1	['MSFragger', 'Comet', 'Sage', 'PEAKS']	[0.0009835259404966, 0.0010840108401084, 0.0007720020586721, 0.0001978239366963]	[1.360064697984416, 0.5466550230312428, 0.682642691612216, 1.3312438873389585]	[0.0009922289141821, 0.0097499159279224, 0.0056026352007055, 0.000163356412886]	0.987543	2.49313	2	4	0.000197824	0.000163356	1.36006	0	NA	24	0	0	0	3	1	3	0	0	0	0	0	0	5	2	2	0	0	1	0	3	4	0	7	0	0	9	1	7
AEYSYVKSTK	10	TRUE	sp|Q14331|FRG1_HUMAN	FRG1	HUMAN	Protein FRG1 OS=Homo sapiens OX=9606 GN=FRG1 PE=1 SV=1	[UNIMOD:Acetylation]-AEYSYVKSTK/2	['MSFragger', 'PEAKS']	[0.0009835259404966, 0.0001978239366963]	[1.316342534027098, 1.6012925586889173]	[0.00121557254433, 2.3427649160397076e-05]	0.898324	6.81423	1	2	0.000197824	2.34276e-05	1.60129	0	NA	3	0	0	0	1	2	0	0	0	0	0	0	0	0	0	0	0	0	0	0	0	0	0	3	0	0	0	0	0
AEYSYVKSTKLVLK	14	FALSE	sp|Q14331|FRG1_HUMAN	FRG1	HUMAN	Protein FRG1 OS=Homo sapiens OX=9606 GN=FRG1 PE=1 SV=1	[UNIMOD:Acetylation]-AEYSYVKSTKLVLK/3	['MSFragger', 'PEAKS']	[0.002566661913589, 0.0001978239366963]	[0.8313507969212139, 1.0610755380083092]	[0.0208888476801516, 0.0011341405056451]	-0.103507	6.86633	1	2	0.000197824	0.00113414	1.06108	0	NA	1	0	0	0	0	0	0	0	0	0	0	0	0	0	1	0	0	0	0	0	0	0	0	0	0	0	1	0	0
AFANLRKVL	9	TRUE	sp|O43175|SERA_HUMAN	PHGDH	HUMAN	D-3-phosphoglycerate dehydrogenase OS=Homo sapiens OX=9606 GN=PHGDH PE=1 SV=4	[UNIMOD:Acetylation]-AFANLRKVL/2	['MSFragger', 'PEAKS']	[0.0010526315789473, 0.0001978239366963]	[1.1445899816252476, 1.4175216353359763]	[0.002934766373429, 8.784782659310676e-05]	0.927296	6.48169	1	2	0.000197824	8.78478e-05	1.41752	0	NA	9	0	0	0	1	1	0	0	0	0	0	0	0	1	2	1	0	1	1	1	0	0	0	2	0	0	4	2	1
AFANLRKVLIS	11	TRUE	sp|O43175|SERA_HUMAN	PHGDH	HUMAN	D-3-phosphoglycerate dehydrogenase OS=Homo sapiens OX=9606 GN=PHGDH PE=1 SV=4	[UNIMOD:Acetylation]-AFANLRKVLIS/2	['MSFragger', 'PEAKS']	[0.0049627791563275, 0.0001978239366963]	[0.7499917612441731, 1.5094219250335794]	[0.0365265618016945, 4.5362518725648587e-05]	0.450977	3.88978	1	2	0.000197824	4.53625e-05	1.50942	0	NA	3	0	0	0	0	0	0	0	0	0	0	0	0	1	1	1	0	0	0	0	0	0	0	0	0	0	3	0	0
AFDDVVGETVGKTD	14	FALSE	sp|P27816|MAP4_HUMAN	MAP4	HUMAN	Microtubule-associated protein 4 OS=Homo sapiens OX=9606 GN=MAP4 PE=1 SV=3	AFDDVVGETVGKTD/2	['MSFragger', 'Comet', 'Sage', 'PEAKS']	[0.0009835259404966, 0.0010840108401084, 0.0007720020586721, 0.0001978239366963]	[1.245381296620404, 0.8106521928084648, 0.9185655527226608, 1.6538090876269422]	[0.0017203939274046, 0.0008044544123768, 0.0005837193123584, 1.6057688216960436e-05]	0.806635	0.0945355	1	4	0.000197824	1.60577e-05	1.65381	0	NA	1	0	0	0	0	1	0	0	0	0	0	0	0	0	0	0	0	0	0	0	0	0	0	1	0	0	0	0	0
AFKDTGKTPVEPEVAI	16	FALSE	sp|P60866|RS20_HUMAN	RPS20	HUMAN	Small ribosomal subunit protein uS10 OS=Homo sapiens OX=9606 GN=RPS20 PE=1 SV=1	[UNIMOD:Acetylation]-AFKDTGKTPVEPEVAI/2	['MSFragger']	[0.0009835259404966]	[1.2285377800183117]	[0.0018746257022328]	0.834127	2.76677	1	1	0.000983526	0.00187463	1.22854	0	NA	3	0	0	0	0	0	0	0	1	0	1	1	0	0	0	0	0	0	0	0	0	0	0	0	1	2	0	0	0
AFLASPEYVNLPINGNGKQ	19	FALSE	sp|P09211|GSTP1_HUMAN	GSTP1	HUMAN	Glutathione S-transferase P OS=Homo sapiens OX=9606 GN=GSTP1 PE=1 SV=2	AFLASPEYVNLPINGNGKQ/2	['MSFragger', 'Comet', 'Sage', 'PEAKS']	[0.0009835259404966, 0.0010840108401084, 0.0007720020586721, 0.0001978239366963]	[2.8109481681563806, 1.1706868788959346, 0.920983162570485, 1.935488715476035]	[8.979286786664815e-06, 2.607818669028896e-05, 0.0005703397289627, 2.117342061739505e-06]	0.914838	0.332088	1	4	0.000197824	2.11734e-06	2.81095	0	NA	4	0	0	0	0	0	1	0	0	0	0	0	0	2	0	0	0	0	0	0	1	0	0	1	0	0	2	0	1
AFLKAIGY	8	TRUE	sp|O75533|SF3B1_HUMAN	SF3B1	HUMAN	Splicing factor 3B subunit 1 OS=Homo sapiens OX=9606 GN=SF3B1 PE=1 SV=3	AFLKAIGY/1	['MSFragger', 'Comet', 'Sage', 'PEAKS']	[0.0020242914979757, 0.0048265460030165, 0.0020408163265306, 0.0003597769382982]	[0.9149732398602743, 0.3623053759420532, 0.5840304694417081, 0.9788203168642828]	[0.0118874841274052, 0.0544961904899681, 0.0143620068887505, 0.0020367507066312]	0.964172	1.48347	1	4	0.000359777	0.00203675	0.97882	0	NA	5	0	0	0	0	0	0	0	0	0	0	0	0	1	1	2	0	0	0	0	0	1	0	0	0	0	4	0	1
AFNSGKVDIV	10	TRUE	sp|P04406|G3P_HUMAN	GAPDH	HUMAN	Glyceraldehyde-3-phosphate dehydrogenase OS=Homo sapiens OX=9606 GN=GAPDH PE=1 SV=3	AFNSGKVDIV/2	['MSFragger', 'Comet', 'Sage', 'PEAKS']	[0.0009835259404966, 0.0010840108401084, 0.0007720020586721, 0.0001978239366963]	[1.2884604315224286, 0.6745671180332685, 0.7275904315982056, 1.3546065649962549]	[0.0013895406626796, 0.0029150758516474, 0.0036425989680702, 0.0001381007137413]	0.948866	0.201626	1	4	0.000197824	0.000138101	1.35461	0	NA	2	0	2	0	0	0	0	0	0	0	0	0	0	0	0	0	0	0	0	0	0	0	2	0	0	0	0	0	0
AFPHKIIF	8	TRUE	sp|Q1W4C9|ISK13_HUMAN	SPINK13	HUMAN	Serine protease inhibitor Kazal-type 13 OS=Homo sapiens OX=9606 GN=SPINK13 PE=1 SV=1	AFPHKIIF/2	['MSFragger', 'Comet', 'Sage', 'PEAKS']	[0.0019694731659281, 0.0010840108401084, 0.0016498247061249, 0.0001978239366963]	[0.9662256185815392, 0.7414516372789849, 0.6043559055087329, 1.1834405572903994]	[0.0085198965790011, 0.0015497984244006, 0.011836771095373, 0.0004722778697209]	0.995912	1.42999	1	4	0.000197824	0.000472278	1.18344	0	NA	17	0	0	0	2	1	1	0	0	0	1	0	1	1	1	2	0	1	1	2	1	2	0	4	0	2	4	2	5
AFPKAVSV	8	TRUE	sp|O15427|MOT4_HUMAN	SLC16A3	HUMAN	Monocarboxylate transporter 4 OS=Homo sapiens OX=9606 GN=SLC16A3 PE=1 SV=1	AFPKAVSV/1	['Comet', 'PEAKS']	[0.0019142419601837, 0.0001978239366963]	[0.4309292184186846, 1.0518579431831054]	[0.0289022371855127, 0.0012112647239024]	0.953214	8.78582	1	2	0.000197824	0.00121126	1.05186	0	NA	1	0	0	0	0	0	0	0	0	0	0	0	0	1	0	0	0	0	0	0	0	0	0	0	0	0	1	0	0
AFQGHGAGNLAGLKGRLDY	19	FALSE	sp|P08195|4F2_HUMAN	SLC3A2	HUMAN	Amino acid transporter heavy chain SLC3A2 OS=Homo sapiens OX=9606 GN=SLC3A2 PE=1 SV=3	AFQGHGAGNLAGLKGRLDY/3	['MSFragger', 'Comet', 'Sage']	[0.00625878145357, 0.0022552151851155, 0.0020100502512562]	[0.7071430362544033, 0.4281331939858781, 0.6003128546365953]	[0.0489215786536751, 0.029665388890711, 0.0123014038509622]	0.655123	2.84261	1	3	0.00201005	0.0123014	0.707143	0	NA	1	0	0	0	0	0	0	0	0	0	0	0	0	0	1	0	0	0	0	0	0	0	0	0	0	0	1	0	0
AFQKIVVL	8	TRUE	sp|Q7L1Q6|5MP2_HUMAN;sp|Q9Y6E2|5MP1_HUMAN	BZW1;BZW2	HUMAN	eIF5-mimic protein 2 OS=Homo sapiens OX=9606 GN=BZW1 PE=1 SV=1	AFQKIVVL/1	['Comet', 'PEAKS']	[0.0048265460030165, 0.0008095854922279]	[0.3563079437510911, 0.7200241426133929]	[0.0575608916490144, 0.0123020488987498]	0.898113	3.93584	1	2	0.000809585	0.012302	0.720024	0	NA	3	0	0	0	0	0	0	0	0	0	0	0	0	1	0	1	0	0	0	0	1	0	0	0	0	0	2	0	1
AGAGIALNDH	10	TRUE	P04406|G3P_HUMAN	GAPDH	HUMAN	Glyceraldehyde-3-phosphate dehydrogenase OS=Homo sapiens OX=9606 GN=GAPDH PE=1 SV=3	AGAGIALNDH/2	['PEAKS']	[0.0001978239366963]	[1.1224938254412589]	[0.0007310142661059]	0.948429	2.32346	1	1	0.000197824	0.000731014	1.12249	0	NA	1	0	1	0	0	0	0	0	0	0	0	0	0	0	0	0	0	0	0	0	0	0	1	0	0	0	0	0	0
AGAHLQGGAK	10	TRUE	sp|P04406|G3P_HUMAN	GAPDH	HUMAN	Glyceraldehyde-3-phosphate dehydrogenase OS=Homo sapiens OX=9606 GN=GAPDH PE=1 SV=3	AGAHLQGGAK/2	['MSFragger', 'Comet', 'Sage', 'PEAKS']	[0.0019694731659281, 0.0022552151851155, 0.0020408163265306, 0.0001978239366963]	[0.9585917598001288, 0.4255794075585122, 0.5786767366389335, 1.3960976237125111]	[0.0089469458189427, 0.0303796212237807, 0.0151112292794244, 0.0001024794659031]	0.852436	0.220923	1	4	0.000197824	0.000102479	1.3961	0	NA	26	1	1	1	1	0	2	1	2	1	3	1	2	2	1	0	0	0	2	0	3	2	3	3	4	6	3	2	5
AGAPPGTAY	9	TRUE	sp|Q02218|ODO1_HUMAN	OGDH	HUMAN	2-oxoglutarate dehydrogenase complex component E1 OS=Homo sapiens OX=9606 GN=OGDH PE=1 SV=3	AGAPPGTAY/1	['MSFragger', 'Comet', 'Sage', 'PEAKS']	[0.0009835259404966, 0.0010840108401084, 0.0020408163265306, 0.0001978239366963]	[1.3778087375069683, 0.5587911858114957, 0.5941950582625706, 1.3069234761138433]	[0.0009157952615506, 0.0086956217390233, 0.0130389392754666, 0.0001945605826858]	0.994517	0.00113942	1	4	0.000197824	0.000194561	1.37781	0	NA	128	7	5	6	7	8	5	4	7	11	7	6	6	9	4	4	5	7	6	3	6	5	18	20	22	19	17	18	14
AGDFVNMV	8	TRUE	P10809|CH60_HUMAN	HSPD1	HUMAN	60 kDa heat shock protein, mitochondrial OS=Homo sapiens OX=9606 GN=HSPD1 PE=1 SV=2	AGDFVNM[UNIMOD:Oxidation]V/1	['PEAKS']	[0.0042243262927895]	[0.4776375025559223]	[0.0575913127278977]	0.412471	0.310346	1	1	0.00422433	0.0575913	0.477638	0	NA	1	0	0	0	0	0	0	0	0	0	0	0	0	1	0	0	0	0	0	0	0	0	0	0	0	0	1	0	0
AGDRLVEV	8	TRUE	sp|O14745|NHRF1_HUMAN;sp|Q15599|NHRF2_HUMAN	NHERF1;NHERF2	HUMAN	Na(+)/H(+) exchange regulatory cofactor NHE-RF1 OS=Homo sapiens OX=9606 GN=NHERF1 PE=1 SV=4	AGDRLVEV/2	['MSFragger', 'Comet', 'Sage', 'PEAKS']	[0.006481128478841, 0.0071318696685778, 0.0044591484464902, 0.0003597769382982]	[0.7024781795271346, 0.3283817484988787, 0.4767913827827317, 0.9682990437943924]	[0.0504914151863942, 0.0740997305492399, 0.0393243662072208, 0.0021944440213012]	0.982998	3.13979	1	4	0.000359777	0.00219444	0.968299	0	NA	27	1	1	1	1	2	2	2	1	1	2	2	1	1	1	1	0	1	2	1	2	1	3	5	4	5	3	3	4
AGEAPTENPAPPTQQSSAE	19	FALSE	sp|P16989|YBOX3_HUMAN	YBX3	HUMAN	Y-box-binding protein 3 OS=Homo sapiens OX=9606 GN=YBX3 PE=1 SV=4	AGEAPTENPAPPTQQSSAE/2	['Comet']	[0.0031943510423671]	[0.3948167865252435]	[0.0404170041744009]	0.765352	1.45493	1	1	0.00319435	0.040417	0.394817	0	NA	1	0	0	0	1	0	0	0	0	0	0	0	0	0	0	0	0	0	0	0	0	0	0	1	0	0	0	0	0
AGEDPGLA	8	TRUE	P81605|DCD_HUMAN	DCD	HUMAN	Dermcidin OS=Homo sapiens OX=9606 GN=DCD PE=1 SV=2	AGEDPGLA/1	['PEAKS']	[0.0015625]	[0.6463117187719696]	[0.0200714650484698]	0.966505	2.03205	1	1	0.0015625	0.0200715	0.646312	0	NA	7	0	3	1	0	0	0	0	0	0	0	0	2	1	0	0	0	0	0	0	0	0	4	0	0	2	1	0	0
AGEDPGLAR	9	TRUE	sp|P81605|DCD_HUMAN	DCD	HUMAN	Dermcidin OS=Homo sapiens OX=9606 GN=DCD PE=1 SV=2	AGEDPGLAR/2	['MSFragger', 'Comet', 'Sage']	[0.0009835259404966, 0.0071942446043165, 0.0016498247061249]	[1.3920514504524593, 0.3273949275732573, 0.6080969700558233]	[0.0008594862020707, 0.0747585447531838, 0.0114223185101878]	0.979458	0.545887	1	3	0.000983526	0.000859486	1.39205	0	NA	3	0	1	2	0	0	0	0	0	0	0	0	0	0	0	0	0	0	0	0	0	0	3	0	0	0	0	0	0
AGEKEAKSD	9	TRUE	sp|P05114|HMGN1_HUMAN	HMGN1	HUMAN	Non-histone chromosomal protein HMG-14 OS=Homo sapiens OX=9606 GN=HMGN1 PE=1 SV=3	AGEKEAKSD/1;AGEKEAKSD/2	['MSFragger', 'Comet', 'Sage', 'PEAKS']	[0.0009835259404966, 0.0010840108401084, 0.0007720020586721, 0.0001978239366963]	[1.238903559036321, 0.6463804783277654, 0.7199869251063319, 1.2113915046339978]	[0.0017778664501055, 0.003804098511168, 0.0039178848173262, 0.0003864421259596]	0.98419	0.0648722	2	4	0.000197824	0.000386442	1.2389	0	NA	67	0	0	0	0	1	0	0	2	11	11	8	10	0	8	0	4	3	2	6	0	1	0	1	13	29	8	9	7
AGELTPEE	8	TRUE	sp|Q9NZT1|CALL5_HUMAN	CALML5	HUMAN	Calmodulin-like protein 5 OS=Homo sapiens OX=9606 GN=CALML5 PE=1 SV=2	[UNIMOD:Acetylation]-AGELTPEE/1	['MSFragger', 'PEAKS']	[0.0091743119266055, 0.0051620303986234]	[0.6429549154264835, 0.4420320861486065]	[0.0751001642085492, 0.0709941838114952]	0.948093	13.3022	1	2	0.00516203	0.0709942	0.642955	0	NA	2	0	2	0	0	0	0	0	0	0	0	0	0	0	0	0	0	0	0	0	0	0	2	0	0	0	0	0	0
AGELTPEEE	9	TRUE	Q9NZT1|CALL5_HUMAN	CALML5	HUMAN	Calmodulin-like protein 5 OS=Homo sapiens OX=9606 GN=CALML5 PE=1 SV=2	[UNIMOD:Acetylation]-AGELTPEEE/1;[UNIMOD:Acetylation]-AGELTPEEE/2	['PEAKS']	[0.0004989190088142]	[0.8189258316765193]	[0.006254978956443]	0.965013	12.0804	2	1	0.000498919	0.00625498	0.818926	0	NA	3	0	3	0	0	0	0	0	0	0	0	0	0	0	0	0	0	0	0	0	0	0	3	0	0	0	0	0	0
AGELTPEEEAQ	11	TRUE	Q9NZT1|CALL5_HUMAN	CALML5	HUMAN	Calmodulin-like protein 5 OS=Homo sapiens OX=9606 GN=CALML5 PE=1 SV=2	[UNIMOD:Acetylation]-AGELTPEEEAQ/2	['PEAKS']	[0.00096]	[0.6936457752543039]	[0.0146825229703008]	0.846369	9.0788	1	1	0.00096	0.0146825	0.693646	0	NA	2	0	2	0	0	0	0	0	0	0	0	0	0	0	0	0	0	0	0	0	0	0	2	0	0	0	0	0	0
AGELTPEEEAQY	12	TRUE	sp|Q9NZT1|CALL5_HUMAN	CALML5	HUMAN	Calmodulin-like protein 5 OS=Homo sapiens OX=9606 GN=CALML5 PE=1 SV=2	[UNIMOD:Acetylation]-AGELTPEEEAQY/2	['MSFragger', 'PEAKS']	[0.0019180470793374, 0.0001978239366963]	[0.985856859000882, 1.036588521663601]	[0.0075218703970658, 0.0013506180895983]	0.803584	4.69849	1	2	0.000197824	0.00135062	1.03659	0	NA	4	0	4	0	0	0	0	0	0	0	0	0	0	0	0	0	0	0	0	0	0	0	4	0	0	0	0	0	0
AGELTPEEEAQYKKA	15	FALSE	sp|Q9NZT1|CALL5_HUMAN	CALML5	HUMAN	Calmodulin-like protein 5 OS=Homo sapiens OX=9606 GN=CALML5 PE=1 SV=2	[UNIMOD:Acetylation]-AGELTPEEEAQYKKA/2	['MSFragger', 'PEAKS']	[0.0013003901170351, 0.0024412572474824]	[1.0454090502321671, 0.5941240179782369]	[0.0052103002428817, 0.028103444549231]	0.79719	5.75247	1	2	0.00130039	0.0052103	1.04541	0	NA	4	0	2	0	0	0	1	0	0	0	0	0	0	0	0	0	0	0	0	0	1	0	2	1	0	0	0	0	1
AGELTPEEEAQYKKAF	16	FALSE	sp|Q9NZT1|CALL5_HUMAN	CALML5	HUMAN	Calmodulin-like protein 5 OS=Homo sapiens OX=9606 GN=CALML5 PE=1 SV=2	[UNIMOD:Acetylation]-AGELTPEEEAQYKKAF/2	['MSFragger']	[0.0047955241774343]	[0.7516654441463014]	[0.036109987592868]	0.890988	6.28425	1	1	0.00479552	0.03611	0.751665	0	NA	3	0	3	0	0	0	0	0	0	0	0	0	0	0	0	0	0	0	0	0	0	0	3	0	0	0	0	0	0
AGEVQEPELR	10	TRUE	sp|P25311|ZA2G_HUMAN	AZGP1	HUMAN	Zinc-alpha-2-glycoprotein OS=Homo sapiens OX=9606 GN=AZGP1 PE=1 SV=2	AGEVQEPELR/2	['MSFragger', 'Comet', 'Sage']	[0.0020976925382079, 0.001418439716312, 0.0009657170449058]	[0.8893099056553633, 0.4556622952759308, 0.6509453552642882]	[0.0141003411871186, 0.022938073367559, 0.0075875937435694]	0.918863	0.692095	1	3	0.000965717	0.00758759	0.88931	0	NA	1	0	0	0	0	0	0	0	0	1	0	0	0	0	0	0	0	0	0	0	0	0	0	0	1	0	0	0	0
AGFAAIVAY	9	TRUE	sp|Q9Y241|HIG1A_HUMAN	HIGD1A	HUMAN	HIG1 domain family member 1A, mitochondrial OS=Homo sapiens OX=9606 GN=HIGD1A PE=1 SV=1	AGFAAIVAY/1	['MSFragger', 'Comet', 'Sage', 'PEAKS']	[0.0022136953955135, 0.0026274303730951, 0.0020408163265306, 0.0003597769382982]	[0.8579360064797741, 0.4099482580469095, 0.5784185730852802, 0.9435707410845896]	[0.0174241546259502, 0.0351315469308542, 0.0151483148949312, 0.0026139290215394]	0.971762	0.455168	1	4	0.000359777	0.00261393	0.943571	0	NA	18	0	0	0	2	2	2	0	0	0	0	0	2	1	1	1	0	2	2	1	1	1	0	6	0	2	3	4	3
AGFAGDDAPR	10	TRUE	sp|A5A3E0|POTEF_HUMAN;sp|P0CG38|POTEI_HUMAN;sp|P0CG39|POTEJ_HUMAN;sp|P60709|ACTB_HUMAN;sp|P62736|ACTA_HUMAN;sp|P63261|ACTG_HUMAN;sp|P63267|ACTH_HUMAN;sp|P68032|ACTC_HUMAN;sp|P68133|ACTS_HUMAN;sp|Q6S8J3|POTEE_HUMAN	POTEF;POTEI;POTEJ;ACTB;ACTA2;ACTG1;ACTG2;ACTC1;ACTA1;POTEE	HUMAN	POTE ankyrin domain family member F OS=Homo sapiens OX=9606 GN=POTEF PE=1 SV=2	AGFAGDDAPR/2	['MSFragger', 'Comet', 'Sage', 'PEAKS']	[0.0009835259404966, 0.0010840108401084, 0.0007720020586721, 0.0001978239366963]	[1.487159042487594, 0.640437657244052, 0.8545242066776654, 1.6428872347259196]	[0.0005732110316414, 0.0040236707140891, 0.0010787972096703, 1.7369995382505237e-05]	0.981597	0.0347025	1	4	0.000197824	1.737e-05	1.64289	0	NA	41	3	2	4	1	1	1	2	1	4	3	2	2	1	2	2	1	2	3	1	1	2	9	3	7	7	5	6	4
AGFEVKAY	8	TRUE	sp|Q86XK2|FBX11_HUMAN	FBXO11	HUMAN	F-box only protein 11 OS=Homo sapiens OX=9606 GN=FBXO11 PE=1 SV=3	AGFEVKAY/2	['MSFragger', 'Comet', 'Sage', 'PEAKS']	[0.0030851213013602, 0.0031943510423671, 0.0009657170449058, 0.0001978239366963]	[0.8120037610305414, 0.3974360653512465, 0.6537465660924923, 1.3413533638604622]	[0.0238537422634643, 0.0394498694952892, 0.0073870678099458, 0.0001519059387074]	0.850567	0.972364	1	4	0.000197824	0.000151906	1.34135	0	NA	9	0	0	0	1	2	1	0	0	0	0	0	0	0	0	2	0	0	1	0	1	1	0	4	0	0	2	1	2
AGFRALGL	8	TRUE	sp|Q8NI36|WDR36_HUMAN	WDR36	HUMAN	WD repeat-containing protein 36 OS=Homo sapiens OX=9606 GN=WDR36 PE=1 SV=1	AGFRALGL/2	['MSFragger', 'Comet', 'Sage', 'PEAKS']	[0.0020976925382079, 0.002368804664723, 0.0053028188668713, 0.0001978239366963]	[0.8983953800755521, 0.4187249158865235, 0.4590420467361226, 0.9983040002539332]	[0.0132697835302161, 0.0323807465121335, 0.046297963401436, 0.0017736571657722]	0.878528	1.00087	1	4	0.000197824	0.00177366	0.998304	0	NA	6	0	0	0	0	0	0	0	1	1	1	1	1	1	0	0	0	0	0	0	0	0	0	0	2	3	1	0	0
AGFSGGMVV	9	TRUE	sp|O43709|BUD23_HUMAN	BUD23	HUMAN	18S rRNA (guanine-N(7))-methyltransferase OS=Homo sapiens OX=9606 GN=BUD23 PE=1 SV=2	AGFSGGM[UNIMOD:Oxidation]VV/1	['MSFragger', 'Comet', 'PEAKS']	[0.0038319419734501, 0.0037618580307491, 0.0004989190088142]	[0.7806180956185391, 0.3838417740445738, 0.7794763345166186]	[0.0295994398678864, 0.0447248578042124, 0.0082097379560094]	0.958056	2.52453	1	3	0.000498919	0.00820974	0.780618	0	NA	5	0	0	0	0	0	2	0	0	0	0	0	0	1	0	0	0	0	0	0	2	0	0	2	0	0	1	0	2
AGGEVEEGA	9	TRUE	Q8IZL8|PELP1_HUMAN	PELP1	HUMAN	Proline-, glutamic acid- and leucine-rich protein 1 OS=Homo sapiens OX=9606 GN=PELP1 PE=1 SV=2	AGGEVEEGA/1	['PEAKS']	[0.0053870144598809]	[0.4201462235927113]	[0.0805310444707294]	0.242654	1.30341	1	1	0.00538701	0.080531	0.420146	0	NA	1	0	0	0	1	0	0	0	0	0	0	0	0	0	0	0	0	0	0	0	0	0	0	1	0	0	0	0	0
AGGGFGSRSL	10	TRUE	sp|P04264|K2C1_HUMAN	KRT1	HUMAN	Keratin, type II cytoskeletal 1 OS=Homo sapiens OX=9606 GN=KRT1 PE=1 SV=6	AGGGFGSRSL/2	['MSFragger', 'Comet', 'PEAKS']	[0.0010526315789473, 0.0010840108401084, 0.0001978239366963]	[1.141365656018854, 0.564934558865473, 1.0773434932557286]	[0.0029877871939479, 0.0082060577649219, 0.0010097228720335]	0.987036	2.19351	1	3	0.000197824	0.00100972	1.14137	0	NA	3	0	3	0	0	0	0	0	0	0	0	0	0	0	0	0	0	0	0	0	0	0	3	0	0	0	0	0	0
AGGHKLGLGLEFQA	14	FALSE	sp|P21796|VDAC1_HUMAN	VDAC1	HUMAN	Non-selective voltage-gated ion channel VDAC1 OS=Homo sapiens OX=9606 GN=VDAC1 PE=1 SV=2	AGGHKLGLGLEFQA/2;AGGHKLGLGLEFQA/3	['MSFragger', 'Comet', 'Sage', 'PEAKS']	[0.0009835259404966, 0.0010840108401084, 0.0007720020586721, 0.0001978239366963]	[2.1206634946070864, 1.0730139176667937, 1.0317090252545689, 1.7369762480307471]	[6.629949944240828e-05, 6.611278790824281e-05, 0.0001971802495506, 8.828600419839265e-06]	0.826511	1.49637	2	4	0.000197824	8.8286e-06	2.12066	0	NA	31	1	0	1	5	2	9	0	0	1	0	0	1	2	3	4	0	0	0	0	2	0	2	16	1	1	9	0	2
AGGHKVGLALELEA	14	FALSE	sp|P45880|VDAC2_HUMAN	VDAC2	HUMAN	Voltage-dependent anion-selective channel protein 2 OS=Homo sapiens OX=9606 GN=VDAC2 PE=1 SV=2	AGGHKVGLALELEA/2	['MSFragger', 'Comet', 'Sage', 'PEAKS']	[0.0009835259404966, 0.0010840108401084, 0.0020408163265306, 0.0001978239366963]	[1.2131166694874955, 0.6431007546804721, 0.5811047951104378, 1.521851314383617]	[0.0020303158824542, 0.003923752128229, 0.0147667816001536, 4.148331972652754e-05]	0.858234	1.96232	1	4	0.000197824	4.14833e-05	1.52185	0	NA	19	0	0	1	2	2	1	0	0	0	0	0	1	1	2	1	2	0	2	1	1	2	1	5	0	1	4	4	4
AGGTEIGKTL	10	TRUE	O95218|ZRAB2_HUMAN	ZRANB2	HUMAN	Zinc finger Ran-binding domain-containing protein 2 OS=Homo sapiens OX=9606 GN=ZRANB2 PE=1 SV=2	AGGTEIGKTL/2	['PEAKS']	[0.0024412572474824]	[0.584819746344632]	[0.0298130542660175]	0.661403	0.258926	1	1	0.00244126	0.0298131	0.58482	0	NA	1	0	0	0	0	0	0	0	0	0	0	0	0	0	1	0	0	0	0	0	0	0	0	0	0	0	1	0	0
AGGTEIGKTLA	11	TRUE	sp|O95218|ZRAB2_HUMAN	ZRANB2	HUMAN	Zinc finger Ran-binding domain-containing protein 2 OS=Homo sapiens OX=9606 GN=ZRANB2 PE=1 SV=2	AGGTEIGKTLA/2	['MSFragger', 'Comet', 'Sage', 'PEAKS']	[0.0009835259404966, 0.0010840108401084, 0.0011133377866844, 0.0001978239366963]	[1.446817818802548, 0.6118314532641977, 0.6359772446668854, 1.6417184978488155]	[0.0006780757724918, 0.0052712991238414, 0.0087544035137371, 1.7516627424478606e-05]	0.922142	0.99923	1	4	0.000197824	1.75166e-05	1.64172	0	NA	2	0	0	0	0	0	0	0	0	0	0	0	0	1	1	0	0	0	0	0	0	0	0	0	0	0	2	0	0
AGGTEIGKTLAE	12	TRUE	sp|O95218|ZRAB2_HUMAN	ZRANB2	HUMAN	Zinc finger Ran-binding domain-containing protein 2 OS=Homo sapiens OX=9606 GN=ZRANB2 PE=1 SV=2	AGGTEIGKTLAE/2	['MSFragger', 'Comet', 'Sage', 'PEAKS']	[0.0009835259404966, 0.0010840108401084, 0.0007720020586721, 0.0001978239366963]	[1.6409323361897308, 0.6966761324185713, 0.8941747323517528, 1.5673725082199883]	[0.000315721586404, 0.0023657116986604, 0.0007375632554541, 2.9900843622927207e-05]	0.970775	2.30058	1	4	0.000197824	2.99008e-05	1.64093	0	NA	1	0	0	0	0	0	0	0	0	0	0	0	0	0	1	0	0	0	0	0	0	0	0	0	0	0	1	0	0
AGGTEIGKTLAEKSRG	16	FALSE	sp|O95218|ZRAB2_HUMAN	ZRANB2	HUMAN	Zinc finger Ran-binding domain-containing protein 2 OS=Homo sapiens OX=9606 GN=ZRANB2 PE=1 SV=2	AGGTEIGKTLAEKSRG/3	['MSFragger', 'Comet', 'Sage', 'PEAKS']	[0.0009835259404966, 0.0010840108401084, 0.0007720020586721, 0.0001978239366963]	[2.2158863594665013, 0.7997949239892386, 0.8683132772294047, 1.4842295045287892]	[5.001110636843741e-05, 0.0008920942463655, 0.0009451748603902, 5.437323025280376e-05]	0.355815	0.920241	1	4	0.000197824	5.00111e-05	2.21589	0	NA	2	0	0	0	0	0	0	0	0	0	0	0	0	0	2	0	0	0	0	0	0	0	0	0	0	0	2	0	0
AGHLSTAQY	9	TRUE	sp|Q04637|IF4G1_HUMAN	EIF4G1	HUMAN	Eukaryotic translation initiation factor 4 gamma 1 OS=Homo sapiens OX=9606 GN=EIF4G1 PE=1 SV=4	AGHLSTAQY/2;AGHLSTAQY/1	['MSFragger', 'Comet', 'Sage', 'PEAKS']	[0.0009835259404966, 0.0010840108401084, 0.0007720020586721, 0.0001978239366963]	[1.4169640724655856, 0.5824401566920422, 0.7296818412529756, 1.3008608811260125]	[0.0007705914476357, 0.0069566694663976, 0.0035703259729335, 0.0002032252536968]	0.98033	0.00580007	2	4	0.000197824	0.000203225	1.41696	0	NA	29	1	1	1	2	3	2	1	1	1	0	1	0	3	2	2	1	1	2	1	2	1	3	7	3	1	7	4	4
AGIDGTSTY	9	TRUE	sp|P61812|TGFB2_HUMAN	TGFB2	HUMAN	Transforming growth factor beta-2 proprotein OS=Homo sapiens OX=9606 GN=TGFB2 PE=1 SV=1	AGIDGTSTY/1	['MSFragger', 'Sage', 'PEAKS']	[0.007303788066353, 0.0073882047958522, 0.0004989190088142]	[0.6732259914663328, 0.4194632614988826, 0.7891317746952132]	[0.0614647918169397, 0.0662455299293545, 0.0076828744473797]	0.802373	1.38526	1	3	0.000498919	0.00768287	0.789132	0	NA	5	0	0	0	1	0	0	0	0	0	0	0	0	0	0	1	0	0	0	0	2	1	0	1	0	0	1	0	3
AGIDHLVSY	9	TRUE	sp|O43529|CHSTA_HUMAN	CHST10	HUMAN	Carbohydrate sulfotransferase 10 OS=Homo sapiens OX=9606 GN=CHST10 PE=1 SV=1	AGIDHLVSY/2	['MSFragger', 'Comet', 'Sage']	[0.0010526315789473, 0.0039948865452221, 0.0020408163265306]	[1.1360828666377736, 0.3763730433805013, 0.5955547775091409]	[0.0030770784601645, 0.0479060547180604, 0.0128713325299614]	0.756985	0.00376159	1	3	0.00105263	0.00307708	1.13608	0	NA	1	0	0	0	0	0	0	0	0	0	0	0	0	0	0	1	0	0	0	0	0	0	0	0	0	0	1	0	0
AGIFPRLSF	9	TRUE	sp|O96005|CLPT1_HUMAN	CLPTM1	HUMAN	Putative lipid scramblase CLPTM1 OS=Homo sapiens OX=9606 GN=CLPTM1 PE=1 SV=1	AGIFPRLSF/2	['MSFragger', 'Comet', 'PEAKS']	[0.0030851213013602, 0.0048265460030165, 0.0001978239366963]	[0.8106869045070505, 0.3578112431871511, 1.037279063372479]	[0.0240705516218212, 0.0567776894436905, 0.001343986312364]	0.995512	0.117948	1	3	0.000197824	0.00134399	1.03728	0	NA	4	0	0	0	0	0	0	0	0	0	0	0	0	1	0	1	0	0	0	0	2	0	0	0	0	0	2	0	2
AGKEGNNPAEN	11	TRUE	sp|P05204|HMGN2_HUMAN	HMGN2	HUMAN	Non-histone chromosomal protein HMG-17 OS=Homo sapiens OX=9606 GN=HMGN2 PE=1 SV=3	AGKEGNNPAEN/1	['MSFragger', 'Comet', 'Sage', 'PEAKS']	[0.0009835259404966, 0.0010840108401084, 0.0007720020586721, 0.0001978239366963]	[1.623639580139253, 0.8367847458758926, 0.8795847591322604, 1.6206428737941527]	[0.0003365868757644, 0.0006272034607933, 0.0008483353388397, 2.038376509119515e-05]	0.957069	0.323149	1	4	0.000197824	2.03838e-05	1.62364	0	NA	2	0	0	0	0	0	0	0	0	0	0	0	0	0	2	0	0	0	0	0	0	0	0	0	0	0	2	0	0
AGKQAVSASGK	11	TRUE	sp|P14927|QCR7_HUMAN	UQCRB	HUMAN	Cytochrome b-c1 complex subunit 7 OS=Homo sapiens OX=9606 GN=UQCRB PE=1 SV=2	[UNIMOD:Acetylation]-AGKQAVSASGK/2	['MSFragger', 'PEAKS']	[0.0009835259404966, 0.0001978239366963]	[1.2336005216449353, 1.2059289192459797]	[0.0018266112125155, 0.0004018956850671]	0.923381	0.110025	1	2	0.000197824	0.000401896	1.2336	0	NA	9	1	1	0	0	0	1	0	0	2	1	1	1	0	0	1	0	0	0	0	0	0	2	1	2	3	1	0	0
AGLAFHAY	8	TRUE	sp|Q9HBR0|S38AA_HUMAN	SLC38A10	HUMAN	Solute carrier family 38 member 10 OS=Homo sapiens OX=9606 GN=SLC38A10 PE=1 SV=2	AGLAFHAY/2	['MSFragger', 'Sage', 'PEAKS']	[0.0055757261410788, 0.00396522800061, 0.0003597769382982]	[0.7260624222329585, 0.4990661156845626, 0.931804267843688]	[0.0430178038198587, 0.0319830373579362, 0.0028403021662115]	0.916312	1.1738	1	3	0.000359777	0.0028403	0.931804	0	NA	14	0	0	0	1	2	2	0	0	0	0	0	0	2	1	2	0	1	0	0	1	2	0	5	0	0	5	1	3
AGLKPGTVY	9	TRUE	sp|O75462|CRLF1_HUMAN	CRLF1	HUMAN	Cytokine receptor-like factor 1 OS=Homo sapiens OX=9606 GN=CRLF1 PE=1 SV=1	AGLKPGTVY/2	['MSFragger', 'Comet', 'Sage', 'PEAKS']	[0.0010526315789473, 0.0073539425303009, 0.0095794973874098, 0.0003597769382982]	[1.157919356187449, 0.3217289572649568, 0.399711401790872, 0.9625086425015362]	[0.0027268742962559, 0.078647820832025, 0.0789167113976757, 0.0022862971810536]	0.924085	1.14968	1	4	0.000359777	0.0022863	1.15792	0	NA	2	0	0	0	0	0	0	0	0	0	0	0	0	0	0	1	0	0	0	0	1	0	0	0	0	0	1	0	1
AGLKTVSSY	9	TRUE	sp|Q9BXL8|CDCA4_HUMAN	CDCA4	HUMAN	Cell division cycle-associated protein 4 OS=Homo sapiens OX=9606 GN=CDCA4 PE=1 SV=1	AGLKTVSSY/2	['MSFragger', 'Comet', 'Sage']	[0.0009835259404966, 0.0012738853503184, 0.0007720020586721]	[1.3086583980405786, 0.4644423354275959, 0.6948818659208869]	[0.0012607871112965, 0.0211266862001288, 0.0049830387532275]	0.922475	0.00913242	1	3	0.000772002	0.00126079	1.30866	0	NA	12	0	0	0	0	2	1	0	0	0	0	0	0	3	1	1	0	0	1	0	2	1	0	3	0	0	5	1	3
AGLLGLLEEMR	11	TRUE	sp|P12882|MYH1_HUMAN;sp|P12883|MYH7_HUMAN;sp|P13533|MYH6_HUMAN;sp|P13535|MYH8_HUMAN;sp|Q9UKX2|MYH2_HUMAN;sp|Q9UKX3|MYH13_HUMAN	MYH1;MYH7;MYH6;MYH8;MYH2;MYH13	HUMAN	Myosin-1 OS=Homo sapiens OX=9606 GN=MYH1 PE=1 SV=3	AGLLGLLEEM[UNIMOD:Oxidation]R/2	['MSFragger', 'Comet', 'Sage', 'PEAKS']	[0.0009835259404966, 0.0010840108401084, 0.0007720020586721, 0.0001978239366963]	[1.336708104210278, 0.6558916244156049, 1.2490162291220768, 1.5038921833629304]	[0.0011047872434689, 0.0034773298363324, 2.4497860955393376e-05, 4.720297485305256e-05]	0.914308	0.320607	1	4	0.000197824	2.44979e-05	1.50389	0	NA	10	2	1	0	0	0	0	0	1	0	0	0	0	0	0	0	0	1	1	1	2	1	3	0	1	0	0	2	4
AGLLGLLEEMRDDK	14	FALSE	Q9UKX2|MYH2_HUMAN	MYH2	HUMAN	Myosin-2 OS=Homo sapiens OX=9606 GN=MYH2 PE=1 SV=1	AGLLGLLEEM[UNIMOD:Oxidation]RDDK/2	['PEAKS']	[0.0014215763702416]	[0.6508786767843288]	[0.019480717055391]	0.478169	0.335922	1	1	0.00142158	0.0194807	0.650879	0	NA	1	0	0	0	0	0	0	0	0	0	0	0	0	0	0	0	0	0	0	0	1	0	0	0	0	0	0	0	1
AGLQFPVGR	9	TRUE	sp|P04908|H2A1B_HUMAN;sp|P0C0S5|H2AZ_HUMAN;sp|P0C0S8|H2A1_HUMAN;sp|P16104|H2AX_HUMAN;sp|P20671|H2A1D_HUMAN;sp|Q16777|H2A2C_HUMAN;sp|Q6FI13|H2A2A_HUMAN;sp|Q71UI9|H2AV_HUMAN;sp|Q7L7L0|H2A3_HUMAN;sp|Q8IUE6|H2A2B_HUMAN;sp|Q93077|H2A1C_HUMAN;sp|Q96KK5|H2A1H_HUMAN;sp|Q96QV6|H2A1A_HUMAN;sp|Q99878|H2A1J_HUMAN;sp|Q9BTM1|H2AJ_HUMAN	H2AC8;H2AZ1;H2AC17;H2AX;H2AC7;H2AC20;H2AC19;H2AZ2;H2AC25;H2AC21;H2AC6;H2AC12;H2AC1;H2AC14;H2AJ	HUMAN	Histone H2A type 1-B/E OS=Homo sapiens OX=9606 GN=H2AC8 PE=1 SV=2	AGLQFPVGR/2	['MSFragger', 'Comet', 'Sage', 'PEAKS']	[0.0013003901170351, 0.0012738853503184, 0.0023793337865397, 0.0003597769382982]	[1.0499205438971015, 0.4870242884855716, 0.543098800022192, 0.9581081232862402]	[0.0050708014703125, 0.0170914986743437, 0.0211622953890787, 0.0023586235055222]	0.978051	0.00359371	1	4	0.000359777	0.00235862	1.04992	0	NA	27	2	2	1	0	1	1	4	1	1	1	1	2	1	2	0	1	1	1	1	2	1	5	2	6	4	3	3	4
AGLQVYNK	8	TRUE	sp|P13987|CD59_HUMAN	CD59	HUMAN	CD59 glycoprotein OS=Homo sapiens OX=9606 GN=CD59 PE=1 SV=1	AGLQVYNK/2	['MSFragger', 'Comet', 'Sage', 'PEAKS']	[0.0019694731659281, 0.001211533801793, 0.0022659926791005, 0.0003597769382982]	[0.9487540996591418, 0.5140115592068684, 0.5546257261302465, 0.9793879009736562]	[0.0095325363497541, 0.0132603351158977, 0.018979387931586, 0.0020285685877051]	0.972123	0.217449	1	4	0.000359777	0.00202857	0.979388	0	NA	38	0	2	2	3	2	2	2	3	1	2	1	1	3	2	1	1	1	4	2	2	1	4	7	6	4	6	6	5
AGNFHITV	8	TRUE	sp|Q96RQ1|ERGI2_HUMAN	ERGIC2	HUMAN	Endoplasmic reticulum-Golgi intermediate compartment protein 2 OS=Homo sapiens OX=9606 GN=ERGIC2 PE=1 SV=2	AGNFHITV/2	['Sage']	[0.0086043274705807]	[0.4090223765815014]	[0.0726928118264519]	0.585629	1.58949	1	1	0.00860433	0.0726928	0.409022	0	NA	2	0	0	0	0	2	0	0	0	0	0	0	0	0	0	0	0	0	0	0	0	0	0	2	0	0	0	0	0
AGNKLAMQEF	10	TRUE	sp|P06733|ENOA_HUMAN;sp|P09104|ENOG_HUMAN;sp|P13929|ENOB_HUMAN	ENO1;ENO2;ENO3	HUMAN	Alpha-enolase OS=Homo sapiens OX=9606 GN=ENO1 PE=1 SV=2	AGNKLAM[UNIMOD:Oxidation]QEF/2	['MSFragger', 'Sage']	[0.0010526315789473, 0.0071698605136227]	[1.126591331654359, 0.4248532211456194]	[0.0032453890235759, 0.0631257987678379]	0.623859	0.538838	1	2	0.00105263	0.00324539	1.12659	0	NA	2	0	0	0	0	0	0	0	0	0	0	0	0	0	0	0	0	2	0	0	0	0	0	0	0	0	0	2	0
AGNRMLAQQAVKRTAH	16	FALSE	sp|P04844|RPN2_HUMAN	RPN2	HUMAN	Dolichyl-diphosphooligosaccharide--protein glycosyltransferase subunit 2 OS=Homo sapiens OX=9606 GN=RPN2 PE=1 SV=3	AGNRMLAQQAVKRTAH/3;AGNRM[UNIMOD:Oxidation]LAQQAVKRTAH/3	['MSFragger', 'Comet', 'Sage', 'PEAKS']	[0.0009835259404966, 0.0010840108401084, 0.0007720020586721, 0.0001978239366963]	[1.5003882579396048, 0.5709040550341742, 0.901706199744326, 1.190008617715321]	[0.0005431094859035, 0.0077566923049548, 0.0006861659096431, 0.0004505386123203]	0.843852	0.312215	2	4	0.000197824	0.000450539	1.50039	0	NA	13	0	0	0	2	2	1	0	0	0	0	0	0	0	1	2	0	0	1	0	1	3	0	5	0	0	3	1	4
AGPESDAQY	9	TRUE	sp|Q96IX5|ATPMK_HUMAN	ATP5MK	HUMAN	ATP synthase membrane subunit K, mitochondrial OS=Homo sapiens OX=9606 GN=ATP5MK PE=1 SV=1	AGPESDAQY/1	['MSFragger', 'Comet', 'Sage', 'PEAKS']	[0.0009835259404966, 0.0010840108401084, 0.0012903225806451, 0.0001978239366963]	[1.3298156328824118, 0.5650875945766692, 0.6221675404620296, 1.297826997063883]	[0.001140876220344, 0.008194219759065, 0.0099881391433359, 0.000207704923417]	0.939555	0.871194	1	4	0.000197824	0.000207705	1.32982	0	NA	8	0	0	0	1	2	0	0	0	0	0	0	0	0	0	0	0	0	0	0	5	0	0	3	0	0	0	0	5
AGPESDAQYQFTGIKKY	17	FALSE	sp|Q96IX5|ATPMK_HUMAN	ATP5MK	HUMAN	ATP synthase membrane subunit K, mitochondrial OS=Homo sapiens OX=9606 GN=ATP5MK PE=1 SV=1	AGPESDAQYQFTGIKKY/2;AGPESDAQYQFTGIKKY/3	['MSFragger', 'Comet', 'Sage', 'PEAKS']	[0.0009835259404966, 0.0012738853503184, 0.0041580041580041, 0.0001978239366963]	[2.4128609656042896, 0.4849704956739338, 0.4914539190366593, 1.2051733699139886]	[2.8294647794719356e-05, 0.0174244927722267, 0.0343301611178297, 0.000404081088795]	0.661811	2.57563	2	4	0.000197824	2.82946e-05	2.41286	0	NA	6	0	0	0	0	1	2	0	0	0	0	0	0	0	0	0	0	0	0	0	2	1	0	3	0	0	0	0	3
AGPPISEGKYF	11	TRUE	sp|Q15517|CDSN_HUMAN	CDSN	HUMAN	Corneodesmosin OS=Homo sapiens OX=9606 GN=CDSN PE=1 SV=4	AGPPISEGKYF/2	['Comet', 'Sage']	[0.002368804664723, 0.0078375947578054]	[0.4158495542703614, 0.4155316309552494]	[0.0332579805963301, 0.0686094986902764]	0.740176	3.46267	1	2	0.0023688	0.033258	0.41585	0	NA	2	0	0	2	0	0	0	0	0	0	0	0	0	0	0	0	0	0	0	0	0	0	2	0	0	0	0	0	0
AGPPPPPPPP	10	TRUE	sp|P10275|ANDR_HUMAN;sp|Q68DA7|FMN1_HUMAN;sp|Q8TF74|WIPF2_HUMAN	AR;FMN1;WIPF2	HUMAN	Androgen receptor OS=Homo sapiens OX=9606 GN=AR PE=1 SV=3	AGPPPPPPPP/1;AGPPPPPPPP/2	['MSFragger', 'Comet', 'Sage', 'PEAKS']	[0.008277541083384, 0.0012738853503184, 0.0009657170449058, 0.0014215763702416]	[0.6530684042614292, 0.4875365244900652, 0.6607651278802441, 0.6608942772694745]	[0.0702664952866382, 0.0170094348696028, 0.0069074878767327, 0.0182412486362174]	0.936627	2.44061	2	4	0.000965717	0.00690749	0.660894	105	['QPPPPPPPP(104)', 'PQPPPPPPP(12)', 'PGAPPPPPPP(6)', 'APGPPPPPPP(13)', 'GAPPPPPPPP(10)']	12	0	2	2	0	1	1	1	1	1	0	0	1	1	0	0	0	0	1	0	0	0	4	2	3	1	1	1	0
AGRLLLENY	9	TRUE	sp|Q16763|UBE2S_HUMAN	UBE2S	HUMAN	Ubiquitin-conjugating enzyme E2 S OS=Homo sapiens OX=9606 GN=UBE2S PE=1 SV=2	AGRLLLENY/2	['MSFragger', 'Comet', 'Sage', 'PEAKS']	[0.0020242914979757, 0.0031943510423671, 0.0036191974822974, 0.0073498821245319]	[0.9169451470251624, 0.3960154807479196, 0.51286643049408, 0.3717842030253821]	[0.0117337760910905, 0.0399715814122486, 0.0281159902680722, 0.1055932398256497]	0.965049	1.52456	1	4	0.00202429	0.0117338	0.916945	0	NA	5	0	0	0	1	1	0	0	0	0	0	0	0	0	0	2	0	0	0	0	0	1	0	2	0	0	2	0	1
AGRNSKQQLSAEELDAQLDA	20	FALSE	sp|Q86V81|THOC4_HUMAN	ALYREF	HUMAN	THO complex subunit 4 OS=Homo sapiens OX=9606 GN=ALYREF PE=1 SV=3	AGRNSKQQLSAEELDAQLDA/3	['MSFragger', 'Comet', 'Sage']	[0.0010526315789473, 0.0010840108401084, 0.0007720020586721]	[1.1441003545994215, 0.8812082990409458, 0.6714919282381566]	[0.0029427470156371, 0.0004108258394939, 0.006233718462517]	0.383219	3.13236	1	3	0.000772002	0.000410826	1.1441	0	NA	1	0	0	0	0	0	0	0	0	0	0	0	0	0	1	0	0	0	0	0	0	0	0	0	0	0	1	0	0
AGVANALAHK	10	TRUE	sp|P02042|HBD_HUMAN;sp|P68871|HBB_HUMAN	HBD;HBB	HUMAN	Hemoglobin subunit delta OS=Homo sapiens OX=9606 GN=HBD PE=1 SV=2	AGVANALAHK/2	['Comet']	[0.0026274303730951]	[0.4115134893786457]	[0.0346248257456678]	0.891421	5.37554	1	1	0.00262743	0.0346248	0.411513	0	NA	1	0	0	0	0	0	0	0	0	0	0	0	0	0	0	0	1	0	0	0	0	0	0	0	0	0	0	1	0
AGVEEVAASGSHLN	14	FALSE	sp|P50579|MAP2_HUMAN	METAP2	HUMAN	Methionine aminopeptidase 2 OS=Homo sapiens OX=9606 GN=METAP2 PE=1 SV=1	[UNIMOD:Acetylation]-AGVEEVAASGSHLN/2	['MSFragger', 'PEAKS']	[0.0022136953955135, 0.0001978239366963]	[0.8573227099875453, 1.482054612954259]	[0.0174968868937903, 5.523040809749266e-05]	0.80544	11.1619	1	2	0.000197824	5.52304e-05	1.48205	0	NA	3	0	0	0	0	0	0	0	0	0	0	0	0	2	1	0	0	0	0	0	0	0	0	0	0	0	3	0	0
AGYASLEL	8	TRUE	sp|Q8WWN8|ARAP3_HUMAN	ARAP3	HUMAN	Arf-GAP with Rho-GAP domain, ANK repeat and PH domain-containing protein 3 OS=Homo sapiens OX=9606 GN=ARAP3 PE=1 SV=1	AGYASLEL/1	['Comet', 'Sage']	[0.0041414463204842, 0.0043636363636363]	[0.3740772570535378, 0.4826569330599398]	[0.0489268145306047, 0.0372483992652099]	0.939285	0.717555	1	2	0.00414145	0.0372484	0.482657	0	NA	8	0	0	0	1	0	1	0	1	1	0	0	0	1	0	0	0	0	1	0	2	0	0	2	2	0	1	1	2
AGYDHTVRF	9	TRUE	sp|Q9BVC4|LST8_HUMAN	MLST8	HUMAN	Target of rapamycin complex subunit LST8 OS=Homo sapiens OX=9606 GN=MLST8 PE=1 SV=1	AGYDHTVRF/2	['MSFragger', 'Comet', 'Sage', 'PEAKS']	[0.0013003901170351, 0.0022552151851155, 0.0033285782215882, 0.0043427909669947]	[1.028357878972704, 0.4256285784982289, 0.5156566274216722, 0.469599554510714]	[0.005778119440869, 0.03036571189523, 0.0273909991373759, 0.060403162061075]	0.916225	3.1652	1	4	0.00130039	0.00577812	1.02836	0	NA	6	0	0	0	0	1	1	0	0	0	0	0	0	1	2	1	0	0	0	0	0	0	0	2	0	0	4	0	0
AGYDVPTI	8	TRUE	sp|Q8WXE0|CSKI2_HUMAN	CASKIN2	HUMAN	Caskin-2 OS=Homo sapiens OX=9606 GN=CASKIN2 PE=1 SV=2	AGYDVPTI/1	['MSFragger', 'Sage', 'PEAKS']	[0.0086071038913807, 0.0055172413793103, 0.0062831611281764]	[0.6492259816288642, 0.4571018353640801, 0.3964174611417]	[0.0720689223279203, 0.0471275976441892, 0.0921071472407815]	0.996883	0.00293072	1	3	0.00551724	0.0471276	0.649226	0	NA	16	0	1	0	1	1	0	0	1	1	2	1	2	1	1	1	0	0	1	0	1	1	1	2	2	5	3	1	2
AGYEVRQM	8	TRUE	sp|O60518|RNBP6_HUMAN	RANBP6	HUMAN	Ran-binding protein 6 OS=Homo sapiens OX=9606 GN=RANBP6 PE=1 SV=2	AGYEVRQM[UNIMOD:Oxidation]/2;AGYEVRQM/2	['MSFragger', 'Comet', 'Sage', 'PEAKS']	[0.0010526315789473, 0.0010840108401084, 0.0007720020586721, 0.0006620324395895]	[1.165987219106677, 0.6155745829575554, 0.7556465971775168, 0.7399044249992386]	[0.0026093827440369, 0.005088280407608, 0.0027838009607001, 0.0107547739227772]	0.975245	0.97322	2	4	0.000662032	0.00260938	1.16599	0	NA	10	0	2	1	0	0	0	1	1	0	0	1	2	0	1	0	0	1	0	0	0	0	3	0	2	3	1	1	0
AGYGAYRV	8	TRUE	sp|Q9Y6G1|TM14A_HUMAN	TMEM14A	HUMAN	Transmembrane protein 14A OS=Homo sapiens OX=9606 GN=TMEM14A PE=1 SV=1	AGYGAYRV/2	['MSFragger', 'Comet', 'Sage', 'PEAKS']	[0.0046635576282478, 0.0048265460030165, 0.0082844761661993, 0.0012732770969282]	[0.7544345624484018, 0.3621078547423594, 0.4113753010389606, 0.6628931209246431]	[0.035430925801982, 0.0545946061289547, 0.0711919878369056, 0.018002835032774]	0.997337	1.42057	1	4	0.00127328	0.0180028	0.754435	0	NA	15	2	0	0	0	0	0	1	0	3	0	0	1	0	0	0	0	3	1	0	2	2	2	0	4	1	0	4	4
AGYGGISL	8	TRUE	O75369|FLNB_HUMAN	FLNB	HUMAN	Filamin-B OS=Homo sapiens OX=9606 GN=FLNB PE=1 SV=2	AGYGGISL/1	['PEAKS']	[0.0091705447577333]	[0.3354895260536628]	[0.1284119724382376]	0.958459	3.22794	1	1	0.00917054	0.128412	0.33549	0	NA	1	0	0	0	0	1	0	0	0	0	0	0	0	0	0	0	0	0	0	0	0	0	0	1	0	0	0	0	0
AGYGGLSL	8	TRUE	P21333|FLNA_HUMAN	FLNA	HUMAN	Filamin-A OS=Homo sapiens OX=9606 GN=FLNA PE=1 SV=4	AGYGGLSL/1	['PEAKS']	[0.0004989190088142]	[0.7991962553045298]	[0.0071684631637799]	0.980978	1.80521	1	1	0.000498919	0.00716846	0.799196	0	NA	4	0	0	0	1	0	1	0	0	0	0	0	0	1	0	0	1	0	0	0	0	0	0	2	0	0	1	1	0
AGYQALRL	8	TRUE	sp|Q14164|IKKE_HUMAN	IKBKE	HUMAN	Inhibitor of nuclear factor kappa-B kinase subunit epsilon OS=Homo sapiens OX=9606 GN=IKBKE PE=1 SV=1	AGYQALRL/2	['MSFragger', 'Comet', 'Sage', 'PEAKS']	[0.0022136953955135, 0.0073539425303009, 0.0095794973874098, 0.0001978239366963]	[0.8605294432849208, 0.3235056230912732, 0.3980450591126521, 0.9945047010950822]	[0.017120107922515, 0.0774085039154911, 0.0800798695764128, 0.0018221828195172]	0.981404	2.96417	1	4	0.000197824	0.00182218	0.994505	0	NA	23	1	0	2	0	0	2	0	2	2	2	3	1	1	1	1	1	0	0	2	2	0	3	2	4	6	3	1	4
AGYQHIRMY	9	TRUE	sp|Q9BVC4|LST8_HUMAN	MLST8	HUMAN	Target of rapamycin complex subunit LST8 OS=Homo sapiens OX=9606 GN=MLST8 PE=1 SV=1	AGYQHIRM[UNIMOD:Oxidation]Y/2;AGYQHIRMY/2	['MSFragger', 'Comet', 'Sage', 'PEAKS']	[0.0009835259404966, 0.0010840108401084, 0.0007720020586721, 0.0001978239366963]	[1.5298913614310614, 0.6246103643928413, 0.7680206948066504, 1.7319463977680596]	[0.0004824831611054, 0.0046722161457692, 0.0024724482063, 9.15384932133348e-06]	0.945262	0.0624193	2	4	0.000197824	9.15385e-06	1.73195	1	['QTFPNVREM(1)']	23	0	0	0	1	2	3	0	0	0	1	1	2	4	1	2	0	3	0	0	2	1	0	6	0	4	7	3	3
AGYRAVAI	8	TRUE	sp|Q96IU4|ABHEB_HUMAN	ABHD14B	HUMAN	Putative protein-lysine deacylase ABHD14B OS=Homo sapiens OX=9606 GN=ABHD14B PE=1 SV=1	AGYRAVAI/2	['Sage']	[0.0080552359033371]	[0.4130167448035495]	[0.0701617096463142]	0.985179	2.76078	1	1	0.00805524	0.0701617	0.413017	0	NA	2	0	0	0	0	0	0	0	0	0	0	1	0	0	0	0	0	0	0	0	0	1	0	0	0	1	0	0	1
AGYRVVAL	8	TRUE	sp|Q9NQ11|AT132_HUMAN	ATP13A2	HUMAN	Polyamine-transporting ATPase 13A2 OS=Homo sapiens OX=9606 GN=ATP13A2 PE=1 SV=2	AGYRVVAL/2	['MSFragger', 'Comet', 'Sage', 'PEAKS']	[0.0019694731659281, 0.0031943510423671, 0.002148612354521, 0.0046262830706953]	[0.9668753523092553, 0.3986934593202637, 0.5705577359920474, 0.4581174184850095]	[0.0084846046992092, 0.0389936067345666, 0.0163214388304814, 0.0646314019038169]	0.979134	1.05131	1	4	0.00196947	0.0084846	0.966875	0	NA	22	1	0	0	2	1	0	0	1	1	1	1	2	0	3	2	0	1	1	2	1	2	1	3	2	4	5	2	5
AGYSALML	8	TRUE	sp|Q6NY19|KANK3_HUMAN	KANK3	HUMAN	KN motif and ankyrin repeat domain-containing protein 3 OS=Homo sapiens OX=9606 GN=KANK3 PE=1 SV=2	AGYSALML/1;AGYSALM[UNIMOD:Oxidation]L/1	['MSFragger', 'Comet', 'Sage', 'PEAKS']	[0.0073728188744163, 0.0094243504839531, 0.0086043274705807, 0.0061780398764392]	[0.6691391640260225, 0.2894357031482638, 0.409216757197618, 0.4043491780594536]	[0.063163130432663, 0.1046049884480171, 0.0725677463632808, 0.0880882526882556]	0.974737	0.725511	2	4	0.00617804	0.0631631	0.669139	0	NA	48	3	2	0	2	2	2	0	3	3	2	2	4	2	2	4	2	2	3	2	3	3	5	6	6	8	8	7	8
AGYSDPILV	9	TRUE	sp|O75694|NU155_HUMAN	NUP155	HUMAN	Nuclear pore complex protein Nup155 OS=Homo sapiens OX=9606 GN=NUP155 PE=1 SV=1	AGYSDPILV/1	['MSFragger', 'Comet', 'Sage', 'PEAKS']	[0.0011679968853416, 0.0010840108401084, 0.0007720020586721, 0.0001978239366963]	[1.1040901764928333, 0.5305650594368307, 0.6664810823705902, 1.1939672680203075]	[0.0036886167611388, 0.0113463407777805, 0.0065399029940253, 0.0004379209204705]	0.978653	0.109607	1	4	0.000197824	0.000437921	1.19397	0	NA	11	0	0	0	1	1	1	0	0	0	0	0	1	1	0	1	0	1	1	0	1	2	0	3	0	1	2	2	3
AGYVLHR	7	FALSE	sp|O00187|MASP2_HUMAN	MASP2	HUMAN	Mannan-binding lectin serine protease 2 OS=Homo sapiens OX=9606 GN=MASP2 PE=1 SV=4	AGYVLHR/2	['Comet', 'PEAKS']	[0.0097271349166245, 0.0027128862094951]	[0.2864423322669164, 0.5544752820462691]	[0.1073668671697463, 0.0360710955301751]	0.939321	0.216077	1	2	0.00271289	0.0360711	0.554475	0	NA	1	0	0	0	0	0	0	0	0	0	0	0	1	0	0	0	0	0	0	0	0	0	0	0	0	1	0	0	0
AHAHPQEVY	9	TRUE	sp|Q13433|S39A6_HUMAN	SLC39A6	HUMAN	Zinc transporter ZIP6 OS=Homo sapiens OX=9606 GN=SLC39A6 PE=1 SV=3	AHAHPQEVY/2	['MSFragger', 'Comet', 'Sage', 'PEAKS']	[0.0009835259404966, 0.0010840108401084, 0.0007720020586721, 0.0001978239366963]	[1.432874325653097, 0.6081682942700756, 0.8671885032298864, 1.4272550733416358]	[0.0007195359663387, 0.0054567737562309, 0.0009554250790252, 8.190921721716325e-05]	0.891035	0.029021	1	4	0.000197824	8.19092e-05	1.43287	0	NA	10	0	0	0	2	1	1	0	0	0	0	0	0	1	0	2	0	0	1	0	1	1	0	4	0	0	3	1	2
AHESVVKSEDFS	12	TRUE	sp|P13073|COX41_HUMAN	COX4I1	HUMAN	Cytochrome c oxidase subunit 4 isoform 1, mitochondrial OS=Homo sapiens OX=9606 GN=COX4I1 PE=1 SV=1	AHESVVKSEDFS/2	['MSFragger', 'Comet', 'Sage', 'PEAKS']	[0.0009835259404966, 0.0010840108401084, 0.0007720020586721, 0.0004989190088142]	[2.058567935240145, 0.899410876941588, 0.8629583066052653, 0.7728377277213553]	[7.985658569420788e-05, 0.000345434565516, 0.0009949802474447, 0.0085919868257169]	0.477029	2.77021	1	4	0.000498919	7.98566e-05	2.05857	0	NA	13	0	0	0	1	1	3	0	0	0	0	0	0	1	2	3	0	0	0	0	1	1	0	5	0	0	6	0	2
AHFAKSISL	9	TRUE	sp|Q8N0T1|RBIS_HUMAN	RBIS	HUMAN	Ribosomal biogenesis factor OS=Homo sapiens OX=9606 GN=RBIS PE=1 SV=4	AHFAKSISL/2	['MSFragger', 'Comet', 'Sage', 'PEAKS']	[0.0009835259404966, 0.0010840108401084, 0.002148612354521, 0.0001978239366963]	[1.4581622699858825, 0.5655900029424082, 0.5654822667058576, 1.165325493839295]	[0.0006464307616926, 0.0081554757654069, 0.017125865578456, 0.0005378060651292]	0.844157	0.391681	1	4	0.000197824	0.000537806	1.45816	0	NA	11	0	0	0	1	1	1	0	0	0	0	0	0	2	1	2	0	1	0	0	1	1	0	3	0	0	5	1	2
AHFRGQIYW	9	TRUE	sp|O43292|GPAA1_HUMAN	GPAA1	HUMAN	Glycosylphosphatidylinositol anchor attachment 1 protein OS=Homo sapiens OX=9606 GN=GPAA1 PE=1 SV=3	AHFRGQIYW/2	['MSFragger', 'Comet', 'Sage']	[0.0020242914979757, 0.0012738853503184, 0.0011133377866844]	[0.91969300353143, 0.4732880159505879, 0.6277582362223687]	[0.0115231891299694, 0.0194445976045623, 0.0094691668653737]	0.860255	0.06149	1	3	0.00111334	0.00946917	0.919693	1	['GKQQWQQLY(1)']	6	0	0	0	1	2	0	0	0	0	0	0	0	0	1	2	0	0	0	0	0	0	0	3	0	0	3	0	0
AHILTKILY	9	TRUE	sp|Q9Y678|COPG1_HUMAN	COPG1	HUMAN	Coatomer subunit gamma-1 OS=Homo sapiens OX=9606 GN=COPG1 PE=1 SV=1	AHILTKILY/2	['MSFragger', 'Comet', 'Sage', 'PEAKS']	[0.0019694731659281, 0.0012738853503184, 0.0009657170449058, 0.0024412572474824]	[0.950889450817489, 0.4819018329193417, 0.6611821036919434, 0.5873444884139084]	[0.0094019246687444, 0.0179340535259173, 0.0068799911700588, 0.0293399726117599]	-0.0738124	0.038472	1	4	0.000965717	0.00687999	0.950889	0	NA	17	0	0	0	1	2	2	0	0	0	0	0	0	1	2	1	0	2	3	0	1	2	0	5	0	0	4	5	3
AHLARANPF	9	TRUE	sp|Q00325|S25A3_HUMAN	SLC25A3	HUMAN	Solute carrier family 25 member 3 OS=Homo sapiens OX=9606 GN=SLC25A3 PE=1 SV=2	AHLARANPF/2	['MSFragger', 'Comet', 'Sage', 'PEAKS']	[0.0010526315789473, 0.001211533801793, 0.0007720020586721, 0.0001978239366963]	[1.1563364185787184, 0.498095542637835, 0.7651124235594877, 1.4700170275066833]	[0.0027506438643968, 0.0154022804720151, 0.0025423428040345, 6.022494638308468e-05]	0.985894	0.681973	1	4	0.000197824	6.02249e-05	1.47002	0	NA	13	0	0	0	1	1	3	0	0	0	0	0	0	1	1	2	0	1	1	0	1	1	0	5	0	0	4	2	2
AHLNPAVTF	9	TRUE	sp|Q92482|AQP3_HUMAN	AQP3	HUMAN	Aquaporin-3 OS=Homo sapiens OX=9606 GN=AQP3 PE=1 SV=2	AHLNPAVTF/2;AHLNPAVTF/1	['MSFragger', 'Comet', 'Sage', 'PEAKS']	[0.0009835259404966, 0.0010840108401084, 0.0007720020586721, 0.0001978239366963]	[1.2643054636504172, 0.5334757341942602, 0.7917482950496005, 1.2630800103711906]	[0.0015646708777735, 0.0110394176592797, 0.0019694451422592, 0.0002666100251496]	0.976272	0.483449	2	4	0.000197824	0.00026661	1.26431	0	NA	31	0	1	1	2	3	2	0	2	1	1	1	1	2	1	4	1	1	2	1	2	2	2	7	3	3	7	4	5
AHLPAEFTPA	10	TRUE	sp|P69905|HBA_HUMAN	HBA2	HUMAN	Hemoglobin subunit alpha OS=Homo sapiens OX=9606 GN=HBA2 PE=1 SV=2	AHLPAEFTPA/2	['MSFragger', 'Comet', 'Sage']	[0.0049627791563275, 0.0073539425303009, 0.0077269800386349]	[0.7349610617997551, 0.3192700367581008, 0.4171351902382157]	[0.0404832007136659, 0.0803934029449783, 0.0676361786360273]	0.927407	0.386839	1	3	0.00496278	0.0404832	0.734961	0	NA	2	0	0	2	0	0	0	0	0	0	0	0	0	0	0	0	0	0	0	0	0	0	2	0	0	0	0	0	0
AHPPTGLEF	9	TRUE	sp|Q10570|CPSF1_HUMAN	CPSF1	HUMAN	Cleavage and polyadenylation specificity factor subunit 1 OS=Homo sapiens OX=9606 GN=CPSF1 PE=1 SV=2	AHPPTGLEF/2	['MSFragger', 'Comet']	[0.0049627791563275, 0.0084602368866328]	[0.7322456680634452, 0.3041743932613966]	[0.0412409558484238, 0.0919172163833603]	0.930175	3.73414	1	2	0.00496278	0.041241	0.732246	0	NA	1	0	0	0	0	0	0	0	0	0	0	0	0	0	0	1	0	0	0	0	0	0	0	0	0	0	1	0	0
AHPSPLSVY	9	TRUE	sp|P13051|UNG_HUMAN	UNG	HUMAN	Uracil-DNA glycosylase OS=Homo sapiens OX=9606 GN=UNG PE=1 SV=2	AHPSPLSVY/2	['Comet', 'Sage', 'PEAKS']	[0.0051135509099112, 0.0078375947578054, 0.0008095854922279]	[0.3541730580059851, 0.4157595724043078, 0.7121208666048274]	[0.0586907604844912, 0.0684703693582901, 0.0129739875232303]	0.980774	1.90404	1	3	0.000809585	0.012974	0.712121	0	NA	5	0	0	0	1	0	1	0	0	0	0	0	0	0	0	0	0	1	0	0	1	1	0	2	0	0	0	1	2
AHSGVLLQY	9	TRUE	sp|O75390|CISY_HUMAN	CS	HUMAN	Citrate synthase, mitochondrial OS=Homo sapiens OX=9606 GN=CS PE=1 SV=2	AHSGVLLQY/2	['MSFragger', 'Comet', 'Sage']	[0.0030851213013602, 0.0089858793324775, 0.0022659926791005]	[0.8095929080214054, 0.2952984621950257, 0.5531847092151023]	[0.0242521903989144, 0.0993797039508133, 0.0192397344803179]	0.985237	2.91496	1	3	0.00226599	0.0192397	0.809593	0	NA	7	0	0	0	0	3	1	0	0	0	0	0	0	0	0	2	0	0	0	0	0	1	0	4	0	0	2	0	1
AHSNEILIF	9	TRUE	sp|Q9Y2U9|KLDC2_HUMAN	KLHDC2	HUMAN	Kelch domain-containing protein 2 OS=Homo sapiens OX=9606 GN=KLHDC2 PE=1 SV=1	AHSNEILIF/2	['MSFragger', 'Sage']	[0.0010526315789473, 0.0058344640434192]	[1.1622078489727552, 0.4452203423592845]	[0.0026636707950154, 0.0525211019054134]	0.97973	1.37453	1	2	0.00105263	0.00266367	1.16221	0	NA	3	0	0	0	0	0	1	0	0	0	0	0	0	0	0	1	0	0	0	0	0	1	0	1	0	0	1	0	1
AHSPASLSF	9	TRUE	sp|Q9UKK3|PARP4_HUMAN	PARP4	HUMAN	Protein mono-ADP-ribosyltransferase PARP4 OS=Homo sapiens OX=9606 GN=PARP4 PE=1 SV=3	AHSPASLSF/1;AHSPASLSF/2	['MSFragger', 'Comet', 'Sage', 'PEAKS']	[0.0010526315789473, 0.0010840108401084, 0.0012903225806451, 0.0001978239366963]	[1.191257796758936, 0.5852056350674015, 0.6184803083345818, 0.9940849599570718]	[0.0022778461917799, 0.0067774567816933, 0.0103457437085861, 0.0018276235595587]	0.941085	1.96289	2	4	0.000197824	0.00182762	1.19126	0	NA	33	0	0	0	4	2	4	0	2	0	1	1	1	3	2	3	3	0	1	1	4	1	0	10	2	3	8	4	6
AHSPPLMTF	9	TRUE	sp|Q3SXP7|SHSL1_HUMAN	SHISAL1	HUMAN	Protein shisa-like-1 OS=Homo sapiens OX=9606 GN=SHISAL1 PE=1 SV=2	AHSPPLM[UNIMOD:Oxidation]TF/2	['MSFragger', 'Comet', 'Sage']	[0.0020242914979757, 0.0039948865452221, 0.0037232392181197]	[0.9182923737230928, 0.3759910137470837, 0.507765662049998]	[0.0116300087028276, 0.0480744857219459, 0.0294895957162067]	0.940515	0.575676	1	3	0.00202429	0.01163	0.918292	0	NA	9	0	0	0	1	0	1	0	0	0	0	0	0	0	0	0	2	1	1	1	1	1	0	2	0	0	0	4	3
AHSPPVKSF	9	TRUE	sp|Q9UQK1|PPR3C_HUMAN	PPP1R3C	HUMAN	Protein phosphatase 1 regulatory subunit 3C OS=Homo sapiens OX=9606 GN=PPP1R3C PE=1 SV=2	AHSPPVKSF/2	['MSFragger', 'Comet', 'Sage', 'PEAKS']	[0.0009835259404966, 0.0010840108401084, 0.0007720020586721, 0.0001978239366963]	[1.263319885940991, 0.6132724537027849, 0.7736323454184234, 1.2966725896393805]	[0.0015723569299757, 0.005200076050925, 0.0023429648999464, 0.0002094352451971]	0.950892	1.60775	1	4	0.000197824	0.000209435	1.29667	0	NA	32	0	1	1	2	2	2	1	1	2	1	2	3	1	1	2	2	1	2	1	1	3	2	6	4	6	4	5	5
AHWVTHTSY	9	TRUE	sp|Q9BY42|RTF2_HUMAN	RTF2	HUMAN	Replication termination factor 2 OS=Homo sapiens OX=9606 GN=RTF2 PE=1 SV=3	AHWVTHTSY/2	['MSFragger', 'Comet', 'Sage', 'PEAKS']	[0.0009835259404966, 0.0010840108401084, 0.0007720020586721, 0.0001978239366963]	[1.4720396904547686, 0.5773338542148495, 0.8329992844735686, 1.2384787473467147]	[0.0006100798593267, 0.0073000957351449, 0.0013261091474244, 0.0003181407903742]	0.922793	0.142802	1	4	0.000197824	0.000318141	1.47204	0	NA	17	0	0	0	2	1	3	0	0	0	0	1	1	2	1	1	0	1	1	0	1	2	0	6	0	2	4	2	3
AHYKLVPQQLAH	12	TRUE	sp|P10606|COX5B_HUMAN	COX5B	HUMAN	Cytochrome c oxidase subunit 5B, mitochondrial OS=Homo sapiens OX=9606 GN=COX5B PE=1 SV=2	AHYKLVPQQLAH/3	['MSFragger', 'Comet', 'Sage']	[0.0049627791563275, 0.0048265460030165, 0.0020408163265306]	[0.7345249120683929, 0.3572413966760377, 0.5915496756603827]	[0.0406039992832246, 0.0570733759080997, 0.0133712216658202]	0.322594	0.485955	1	3	0.00204082	0.0133712	0.734525	0	NA	1	0	0	0	0	0	0	0	0	0	0	0	0	0	1	0	0	0	0	0	0	0	0	0	0	0	1	0	0
AHYNLQNAF	9	TRUE	sp|O15020|SPTN2_HUMAN;sp|Q01082|SPTB2_HUMAN	SPTBN2;SPTBN1	HUMAN	Spectrin beta chain, non-erythrocytic 2 OS=Homo sapiens OX=9606 GN=SPTBN2 PE=1 SV=3	AHYNLQNAF/2	['MSFragger', 'Comet', 'Sage', 'PEAKS']	[0.0009835259404966, 0.0012738853503184, 0.0009657170449058, 0.0024412572474824]	[1.3435633320003235, 0.4767503936994162, 0.6534539452546667, 0.5858839951767667]	[0.0010702379814361, 0.0188228592157676, 0.0074077662807394, 0.0296127923273294]	0.977135	2.38475	1	4	0.000965717	0.00107024	1.34356	0	NA	15	0	0	0	1	1	1	0	0	0	0	0	1	1	2	1	0	1	1	2	1	2	0	3	0	1	4	2	5
AHYPSQPVF	9	TRUE	sp|Q8WWM7|ATX2L_HUMAN	ATXN2L	HUMAN	Ataxin-2-like protein OS=Homo sapiens OX=9606 GN=ATXN2L PE=1 SV=2	AHYPSQPVF/2	['MSFragger', 'Comet', 'Sage']	[0.0023327015599941, 0.0048265460030165, 0.0064831966128605]	[0.8530314547565166, 0.3631735235049145, 0.4323521585347301]	[0.0180148497771675, 0.0540656311448894, 0.0590098355448595]	0.982059	1.61308	1	3	0.0023327	0.0180148	0.853031	0	NA	7	0	0	0	0	1	0	0	0	0	0	0	0	1	1	1	1	1	0	0	0	1	0	1	0	0	3	2	1
AIALTAARYGAATANY	16	FALSE	sp|P43304|GPDM_HUMAN	GPD2	HUMAN	Glycerol-3-phosphate dehydrogenase, mitochondrial OS=Homo sapiens OX=9606 GN=GPD2 PE=1 SV=3	AIALTAARYGAATANY/2	['MSFragger', 'Comet', 'Sage', 'PEAKS']	[0.0009835259404966, 0.0010840108401084, 0.0007720020586721, 0.0001978239366963]	[3.8411950177720273, 1.3434108814646943, 2.899082918580228, 1.7171988161305891]	[4.6049462670682243e-07, 5.033071093876208e-06, 3.2453233897190248e-12, 1.0178205447880132e-05]	0.513028	0.0114275	1	4	0.000197824	3.24532e-12	3.8412	0	NA	7	0	0	0	1	2	1	0	0	0	0	0	0	0	0	0	0	0	0	0	2	1	0	4	0	0	0	0	3
AIAPIIAAV	9	TRUE	sp|Q9BQ52|RNZ2_HUMAN	ELAC2	HUMAN	Zinc phosphodiesterase ELAC protein 2 OS=Homo sapiens OX=9606 GN=ELAC2 PE=1 SV=2	AIAPIIAAV/1	['MSFragger', 'Comet', 'Sage', 'PEAKS']	[0.0014329213684399, 0.002368804664723, 0.0064831966128605, 0.0003597769382982]	[1.023428970851758, 0.4177077695952927, 0.4332388297785415, 0.976975769737179]	[0.0059550226483702, 0.0326884531686517, 0.0585399054449507, 0.002063566260964]	0.988631	0.030588	1	4	0.000359777	0.00206357	1.02343	0	NA	35	1	0	0	3	2	2	1	1	2	1	1	3	2	2	2	1	1	4	1	3	2	1	7	4	5	6	6	6
AIAQAVRGLITKA	13	FALSE	sp|P29401|TKT_HUMAN	TKT	HUMAN	Transketolase OS=Homo sapiens OX=9606 GN=TKT PE=1 SV=3	AIAQAVRGLITKA/2	['MSFragger', 'Comet', 'Sage', 'PEAKS']	[0.0009835259404966, 0.0010840108401084, 0.0007720020586721, 0.0001978239366963]	[1.9142712569047629, 0.7361360227042876, 0.819793315364953, 1.533212921297071]	[0.000124638457912, 0.0016296081445093, 0.0015051195063405, 3.822828016724251e-05]	0.635028	0.0883244	1	4	0.000197824	3.82283e-05	1.91427	0	NA	7	0	0	0	0	1	1	0	0	0	0	0	0	1	2	1	0	0	0	0	1	0	0	2	0	0	4	0	1
AIATGGRIV	9	TRUE	sp|P48643|TCPE_HUMAN	CCT5	HUMAN	T-complex protein 1 subunit epsilon OS=Homo sapiens OX=9606 GN=CCT5 PE=1 SV=1	AIATGGRIV/2	['MSFragger', 'Sage', 'PEAKS']	[0.0009835259404966, 0.0064831966128605, 0.0004989190088142]	[1.2876504239127216, 0.4322518263204061, 0.7668616117257789]	[0.0013950227777311, 0.0590632301997637, 0.0089506761691266]	0.988522	2.55032	1	3	0.000498919	0.00139502	1.28765	0	NA	10	0	0	0	0	0	3	0	0	0	0	1	0	0	0	1	0	1	1	0	2	1	0	3	0	1	1	2	3
AIGGGLSSVGGG	12	TRUE	sp|P02538|K2C6A_HUMAN;sp|P48668|K2C6C_HUMAN	KRT6A;KRT6C	HUMAN	Keratin, type II cytoskeletal 6A OS=Homo sapiens OX=9606 GN=KRT6A PE=1 SV=3	AIGGGLSSVGGG/1	['MSFragger', 'Comet', 'Sage', 'PEAKS']	[0.0049627791563275, 0.0045284197376639, 0.0077269800386349, 0.0001978239366963]	[0.7380063798385001, 0.3683521776259152, 0.4161106169905306, 1.0566072520129328]	[0.0396493813597821, 0.0515638355362696, 0.0682566043980659, 0.001170899077754]	0.832059	3.02664	1	4	0.000197824	0.0011709	1.05661	0	NA	2	0	2	0	0	0	0	0	0	0	0	0	0	0	0	0	0	0	0	0	0	0	2	0	0	0	0	0	0
AIGGGLSSVGGGS	13	FALSE	sp|P02538|K2C6A_HUMAN;sp|P48668|K2C6C_HUMAN	KRT6A;KRT6C	HUMAN	Keratin, type II cytoskeletal 6A OS=Homo sapiens OX=9606 GN=KRT6A PE=1 SV=3	AIGGGLSSVGGGS/1	['MSFragger', 'Comet', 'Sage', 'PEAKS']	[0.0020976925382079, 0.0010840108401084, 0.0007720020586721, 0.0001978239366963]	[0.8738552285095619, 0.5305073724439843, 0.6788557272895563, 1.1273880566245695]	[0.0156440991962868, 0.0113525087481752, 0.0058094789313007, 0.000705836183629]	0.584629	0.0517514	1	4	0.000197824	0.000705836	1.12739	0	NA	1	0	1	0	0	0	0	0	0	0	0	0	0	0	0	0	0	0	0	0	0	0	1	0	0	0	0	0	0
AIGGGLSSVGGGSST	15	FALSE	sp|P02538|K2C6A_HUMAN;sp|P48668|K2C6C_HUMAN	KRT6A;KRT6C	HUMAN	Keratin, type II cytoskeletal 6A OS=Homo sapiens OX=9606 GN=KRT6A PE=1 SV=3	AIGGGLSSVGGGSST/2	['MSFragger', 'Comet', 'Sage', 'PEAKS']	[0.0009835259404966, 0.0010840108401084, 0.0007720020586721, 0.0001978239366963]	[1.8796611767909988, 0.8628392563438503, 0.766424484279107, 1.397546949046425]	[0.0001391967506432, 0.0004893710391132, 0.0025105688002653, 0.0001014170195635]	0.821431	0.61097	1	4	0.000197824	0.000101417	1.87966	0	NA	1	0	1	0	0	0	0	0	0	0	0	0	0	0	0	0	0	0	0	0	0	0	1	0	0	0	0	0	0
AIGGGLSSVGGGSSTIK	17	FALSE	sp|P02538|K2C6A_HUMAN;sp|P48668|K2C6C_HUMAN	KRT6A;KRT6C	HUMAN	Keratin, type II cytoskeletal 6A OS=Homo sapiens OX=9606 GN=KRT6A PE=1 SV=3	AIGGGLSSVGGGSSTIK/2	['MSFragger', 'Comet', 'Sage', 'PEAKS']	[0.0009835259404966, 0.0010840108401084, 0.0007720020586721, 0.0001978239366963]	[2.604928068344898, 0.9798406293237294, 2.591455989501277, 1.489099194003792]	[1.6263299028032316e-05, 0.0001605762821516, 6.21613079126949e-11, 5.250189051792956e-05]	0.80656	0.00784993	1	4	0.000197824	6.21613e-11	2.60493	0	NA	3	0	3	0	0	0	0	0	0	0	0	0	0	0	0	0	0	0	0	0	0	0	3	0	0	0	0	0	0
AIGKEAGGAAGS	12	TRUE	sp|Q6E0U4|DMKN_HUMAN	DMKN	HUMAN	Dermokine OS=Homo sapiens OX=9606 GN=DMKN PE=1 SV=3	AIGKEAGGAAGS/2	['MSFragger', 'Sage', 'PEAKS']	[0.0060225525371604, 0.0043058648849294, 0.0001978239366963]	[0.7156724200023741, 0.487340680696989, 1.394586207030819]	[0.0461701894512235, 0.0356663094560104, 0.0001035992808971]	0.801449	0.237821	1	3	0.000197824	0.000103599	1.39459	0	NA	1	0	1	0	0	0	0	0	0	0	0	0	0	0	0	0	0	0	0	0	0	0	1	0	0	0	0	0	0
AIGKEAGGAAGSKVS	15	FALSE	Q6E0U4|DMKN_HUMAN	DMKN	HUMAN	Dermokine OS=Homo sapiens OX=9606 GN=DMKN PE=1 SV=3	AIGKEAGGAAGSKVS/2	['PEAKS']	[0.0004989190088142]	[0.8548207846002304]	[0.004874244941705]	0.393357	0.385987	1	1	0.000498919	0.00487424	0.854821	0	NA	1	0	1	0	0	0	0	0	0	0	0	0	0	0	0	0	0	0	0	0	0	0	1	0	0	0	0	0	0
AIGTGKTATPQQAQEV	16	FALSE	sp|P60174|TPIS_HUMAN	TPI1	HUMAN	Triosephosphate isomerase OS=Homo sapiens OX=9606 GN=TPI1 PE=1 SV=4	AIGTGKTATPQQAQEV/2	['MSFragger', 'Comet', 'Sage', 'PEAKS']	[0.0035778175313059, 0.0048265460030165, 0.0023793337865397, 0.0003597769382982]	[0.792108166859626, 0.355594440631068, 0.5442199545763128, 0.9733749838551392]	[0.027350517994133, 0.0579361935309566, 0.0209396391916525, 0.0021169193686048]	0.837551	0.127976	1	4	0.000359777	0.00211692	0.973375	0	NA	5	0	0	0	0	0	0	1	0	0	0	0	0	0	0	0	0	0	2	0	0	2	0	0	1	0	0	2	2
AIKGMHI	7	FALSE	P18621|RL17_HUMAN	RPL17	HUMAN	Large ribosomal subunit protein uL22 OS=Homo sapiens OX=9606 GN=RPL17 PE=1 SV=3	AIKGM[UNIMOD:Oxidation]HI/1	['PEAKS']	[0.0003597769382982]	[0.8794343209461172]	[0.0041041298154415]	0.932303	1.10879	1	1	0.000359777	0.00410413	0.879434	0	NA	2	0	0	0	0	1	0	0	0	0	0	0	0	0	0	1	0	0	0	0	0	0	0	1	0	0	1	0	0
AIKKKDELERVAKSN	15	FALSE	P46782|RS5_HUMAN	RPS5	HUMAN	Small ribosomal subunit protein uS7 OS=Homo sapiens OX=9606 GN=RPS5 PE=1 SV=4	AIKKKDELERVAKSN/3	['PEAKS']	[0.0084022038567493]	[0.3569267171284799]	[0.1144943707121302]	0.431158	5.01451	1	1	0.0084022	0.114494	0.356927	0	NA	1	0	0	0	0	1	0	0	0	0	0	0	0	0	0	0	0	0	0	0	0	0	0	1	0	0	0	0	0
AISEELDHALNDMTSI	16	FALSE	sp|P06753|TPM3_HUMAN;sp|P09493|TPM1_HUMAN	TPM3;TPM1	HUMAN	Tropomyosin alpha-3 chain OS=Homo sapiens OX=9606 GN=TPM3 PE=1 SV=2	AISEELDHALNDM[UNIMOD:Oxidation]TSI/2	['MSFragger', 'Comet', 'Sage']	[0.0013003901170351, 0.0010840108401084, 0.0007720020586721]	[1.0587246893362874, 0.6121604939004999, 0.772113204390467]	[0.0048105762832549, 0.0052549505293118, 0.0023773332809398]	0.576906	0.2141	1	3	0.000772002	0.00237733	1.05872	0	NA	1	1	0	0	0	0	0	0	0	0	0	0	0	0	0	0	0	0	0	0	0	0	1	0	0	0	0	0	0
AISGVHTV	8	TRUE	P41091|IF2G_HUMAN;Q2VIR3|IF2GL_HUMAN	EIF2S3;EIF2S3B	HUMAN	Eukaryotic translation initiation factor 2 subunit 3 OS=Homo sapiens OX=9606 GN=EIF2S3 PE=1 SV=3	AISGVHTV/1	['PEAKS']	[0.0001978239366963]	[1.0710258484424389]	[0.0010563446120255]	0.958493	4.12757	1	1	0.000197824	0.00105634	1.07103	0	NA	2	0	0	0	0	0	1	0	0	0	0	0	0	0	0	1	0	0	0	0	0	0	0	1	0	0	1	0	0
AITDAAMMAEELK	13	FALSE	sp|A7E2Y1|MYH7B_HUMAN;sp|P11055|MYH3_HUMAN;sp|P12882|MYH1_HUMAN;sp|P12883|MYH7_HUMAN;sp|P13533|MYH6_HUMAN;sp|P13535|MYH8_HUMAN;sp|Q9UKX2|MYH2_HUMAN;sp|Q9UKX3|MYH13_HUMAN;sp|Q9Y623|MYH4_HUMAN	MYH7B;MYH3;MYH1;MYH7;MYH6;MYH8;MYH2;MYH13;MYH4	HUMAN	Myosin-7B OS=Homo sapiens OX=9606 GN=MYH7B PE=1 SV=4	AITDAAM[UNIMOD:Oxidation]M[UNIMOD:Oxidation]AEELK/2	['Comet']	[0.0027652955409609]	[0.4010222725908391]	[0.0381620570447609]	0.32959	1.82391	1	1	0.0027653	0.0381621	0.401022	0	NA	1	0	0	0	0	0	0	1	0	0	0	0	0	0	0	0	0	0	0	0	0	0	0	0	1	0	0	0	0
AITPSVSRTS	10	TRUE	sp|P13647|K2C5_HUMAN	KRT5	HUMAN	Keratin, type II cytoskeletal 5 OS=Homo sapiens OX=9606 GN=KRT5 PE=1 SV=3	AITPSVSRTS/2	['Comet', 'Sage', 'PEAKS']	[0.0048265460030165, 0.0053028188668713, 0.0001978239366963]	[0.3611339981837958, 0.4604185868705234, 1.1268868337367903]	[0.0550823103935822, 0.0457177369046584, 0.0007083745324263]	0.965687	2.33204	1	3	0.000197824	0.000708375	1.12689	0	NA	1	0	1	0	0	0	0	0	0	0	0	0	0	0	0	0	0	0	0	0	0	0	1	0	0	0	0	0	0
AIVAGDQNVEYK	12	TRUE	sp|Q13642|FHL1_HUMAN	FHL1	HUMAN	Four and a half LIM domains protein 1 OS=Homo sapiens OX=9606 GN=FHL1 PE=1 SV=4	AIVAGDQNVEYK/2	['MSFragger', 'Comet', 'Sage', 'PEAKS']	[0.0009835259404966, 0.0010840108401084, 0.0007720020586721, 0.0001978239366963]	[1.792911265349288, 0.8122789664439731, 1.3381068723514724, 1.4628596536008895]	[0.000185110586641, 0.0007920864016479, 1.0417828107424634e-05, 6.34061570502772e-05]	0.923975	0.0306151	1	4	0.000197824	1.04178e-05	1.79291	0	NA	9	0	0	2	1	0	0	1	0	0	0	0	1	0	0	0	0	0	0	0	2	2	2	1	1	1	0	0	4
AIVNELK	7	FALSE	Q9NR09|BIRC6_HUMAN	BIRC6	HUMAN	Baculoviral IAP repeat-containing protein 6 OS=Homo sapiens OX=9606 GN=BIRC6 PE=1 SV=3	AIVNELK/2	['PEAKS']	[0.0078859988931931]	[0.3665590355383734]	[0.1086560474363682]	0.988681	2.93316	1	1	0.007886	0.108656	0.366559	0	NA	2	0	0	0	0	0	1	0	0	1	0	0	0	0	0	0	0	0	0	0	0	0	0	1	1	0	0	0	0
AIYGGSASY	9	TRUE	sp|Q9BY84|DUS16_HUMAN	DUSP16	HUMAN	Dual specificity protein phosphatase 16 OS=Homo sapiens OX=9606 GN=DUSP16 PE=1 SV=1	AIYGGSASY/1	['MSFragger', 'Comet', 'Sage', 'PEAKS']	[0.0010526315789473, 0.0036077402427025, 0.0020408163265306, 0.0001978239366963]	[1.1827941760078764, 0.3851908482581513, 0.5743976790853936, 1.104158044022739]	[0.0023830782621677, 0.0441723475946157, 0.0157376222458472, 0.0008335413839723]	0.971225	1.50659	1	4	0.000197824	0.000833541	1.18279	0	NA	25	0	0	0	1	3	1	2	2	1	0	1	2	2	1	1	1	2	1	0	2	2	0	5	5	3	4	4	4
AKAAAIGID	9	TRUE	P0DMV8|HS71A_HUMAN;P0DMV9|HS71B_HUMAN	HSPA1A;HSPA1B	HUMAN	Heat shock 70 kDa protein 1A OS=Homo sapiens OX=9606 GN=HSPA1A PE=1 SV=1	[UNIMOD:Acetylation]-AKAAAIGID/1	['PEAKS']	[0.0001978239366963]	[1.1803638248666213]	[0.0004828179125286]	0.976926	9.15477	1	1	0.000197824	0.000482818	1.18036	0	NA	12	1	2	0	1	1	1	0	0	1	0	0	0	1	1	1	0	1	0	0	0	1	3	3	1	0	3	1	1
AKAAAIGIDLGTT	13	FALSE	sp|P0DMV8|HS71A_HUMAN;sp|P0DMV9|HS71B_HUMAN	HSPA1A;HSPA1B	HUMAN	Heat shock 70 kDa protein 1A OS=Homo sapiens OX=9606 GN=HSPA1A PE=1 SV=1	[UNIMOD:Acetylation]-AKAAAIGIDLGTT/2	['MSFragger', 'PEAKS']	[0.0009835259404966, 0.0001978239366963]	[1.5816256875656187, 1.4239062968124816]	[0.0003944130492058, 8.390567529291347e-05]	0.739869	1.78418	1	2	0.000197824	8.39057e-05	1.58163	0	NA	5	1	1	0	0	0	0	2	1	0	0	0	0	0	0	0	0	0	0	0	0	0	2	0	3	0	0	0	0
AKAAAIGIDLGTTYS	15	FALSE	sp|P0DMV8|HS71A_HUMAN;sp|P0DMV9|HS71B_HUMAN	HSPA1A;HSPA1B	HUMAN	Heat shock 70 kDa protein 1A OS=Homo sapiens OX=9606 GN=HSPA1A PE=1 SV=1	[UNIMOD:Acetylation]-AKAAAIGIDLGTTYS/2	['MSFragger', 'PEAKS']	[0.0009835259404966, 0.0001978239366963]	[2.200010864780653, 1.5889253639973573]	[5.2409517601536365e-05, 2.560706338611988e-05]	0.811274	1.21534	1	2	0.000197824	2.56071e-05	2.20001	0	NA	17	1	3	1	3	2	0	2	0	1	1	2	0	1	0	0	0	0	0	0	0	0	5	5	3	3	1	0	0
AKAAEEAKKF	10	TRUE	sp|Q9Y617|SERC_HUMAN	PSAT1	HUMAN	Phosphoserine aminotransferase OS=Homo sapiens OX=9606 GN=PSAT1 PE=1 SV=2	AKAAEEAKKF/2	['MSFragger', 'Comet', 'Sage']	[0.0043051257903941, 0.0010840108401084, 0.0014796026210103]	[0.7638929681968731, 0.5697457447302771, 0.6099247023275673]	[0.033204412446058, 0.0078419244212461, 0.0112250857425475]	0.819287	0.672457	1	3	0.00108401	0.00784192	0.763893	0	NA	1	0	0	0	0	1	0	0	0	0	0	0	0	0	0	0	0	0	0	0	0	0	0	1	0	0	0	0	0
AKADGIVSKNF	11	TRUE	sp|P63220|RS21_HUMAN	RPS21	HUMAN	Small ribosomal subunit protein eS21 OS=Homo sapiens OX=9606 GN=RPS21 PE=1 SV=1	AKADGIVSKNF/2	['MSFragger', 'Comet', 'Sage', 'PEAKS']	[0.0009835259404966, 0.0010840108401084, 0.0007720020586721, 0.0001978239366963]	[1.4973267283146343, 0.9683398669398584, 0.8256205030116941, 1.8094662880446557]	[0.0005499050265809, 0.0001791646822082, 0.0014233314646395, 5.24145921963588e-06]	0.765056	0.993149	1	4	0.000197824	5.24146e-06	1.80947	0	NA	7	0	0	0	1	0	0	0	0	0	0	2	0	0	1	0	0	0	1	2	0	0	0	1	0	2	1	1	2
AKAGGFNDF	9	TRUE	sp|Q8IX18|DHX40_HUMAN	DHX40	HUMAN	Probable ATP-dependent RNA helicase DHX40 OS=Homo sapiens OX=9606 GN=DHX40 PE=1 SV=2	AKAGGFNDF/2	['MSFragger', 'Comet', 'Sage']	[0.0019694731659281, 0.0074789230350829, 0.00396522800061]	[0.9628880544321816, 0.3178384458589985, 0.5022002739495776]	[0.0087037657190063, 0.081426133469492, 0.0310621867915949]	0.924964	1.44332	1	3	0.00196947	0.00870377	0.962888	0	NA	1	0	0	0	0	0	0	0	0	0	0	0	0	1	0	0	0	0	0	0	0	0	0	0	0	0	1	0	0
AKAGGFVVGY	10	TRUE	sp|Q9HAV4|XPO5_HUMAN	XPO5	HUMAN	Exportin-5 OS=Homo sapiens OX=9606 GN=XPO5 PE=1 SV=1	AKAGGFVVGY/2	['MSFragger', 'Comet', 'Sage', 'PEAKS']	[0.0009835259404966, 0.0010840108401084, 0.0009657170449058, 0.0004989190088142]	[1.3992649555830892, 0.5762471836980677, 0.6578774274623777, 0.7733541739327013]	[0.0008325453238673, 0.0073753354921827, 0.0071009359422033, 0.0085616462922072]	0.953151	1.38354	1	4	0.000498919	0.000832545	1.39926	0	NA	35	0	0	0	2	3	1	0	1	2	0	2	2	3	1	3	4	2	1	4	3	1	0	6	3	4	7	7	8
AKAGHPPAL	9	TRUE	sp|Q9H1Z4|WDR13_HUMAN	WDR13	HUMAN	WD repeat-containing protein 13 OS=Homo sapiens OX=9606 GN=WDR13 PE=1 SV=3	AKAGHPPAL/2	['MSFragger', 'Comet', 'Sage']	[0.0049627791563275, 0.001418439716312, 0.0020408163265306]	[0.7395466451380053, 0.4528534267243654, 0.5808637846489866]	[0.0392340043953862, 0.0235492349465293, 0.0148006229395127]	0.899693	0.132327	1	3	0.00141844	0.0148006	0.739547	0	NA	3	0	0	0	0	0	0	0	0	0	0	0	0	1	0	0	0	1	0	0	1	0	0	0	0	0	1	1	1
AKAGILTTL	9	TRUE	sp|P33993|MCM7_HUMAN	MCM7	HUMAN	DNA replication licensing factor MCM7 OS=Homo sapiens OX=9606 GN=MCM7 PE=1 SV=4	AKAGILTTL/1;AKAGILTTL/2	['MSFragger', 'Comet', 'Sage', 'PEAKS']	[0.0009835259404966, 0.0026274303730951, 0.0009657170449058, 0.0001978239366963]	[1.208278019379513, 0.4088344224253118, 0.6569556983670299, 1.3418271714626142]	[0.0020822692707976, 0.0354965242709001, 0.0071638103594275, 0.0001513894094019]	0.981352	1.55485	2	4	0.000197824	0.000151389	1.34183	0	NA	33	0	0	0	2	3	2	0	0	1	2	1	2	2	2	3	0	2	3	2	3	3	0	7	1	5	7	5	8
AKAGITTTL	9	TRUE	sp|P33992|MCM5_HUMAN	MCM5	HUMAN	DNA replication licensing factor MCM5 OS=Homo sapiens OX=9606 GN=MCM5 PE=1 SV=5	AKAGITTTL/1;AKAGITTTL/2	['MSFragger', 'Comet', 'Sage', 'PEAKS']	[0.0009835259404966, 0.0012738853503184, 0.0007720020586721, 0.0001978239366963]	[1.221005932580031, 0.4643916004182857, 0.6908703981538034, 1.313234177483513]	[0.0019488400254182, 0.0211367367640749, 0.0051781931793384, 0.0001859330777789]	0.957985	0.0316367	2	4	0.000197824	0.000185933	1.31323	10	['AKQLTTTI(10)']	39	0	0	0	2	3	3	1	1	0	1	1	2	3	3	1	2	3	3	3	3	4	0	8	2	4	7	8	10
AKAPFAAHGY	10	TRUE	sp|P49721|PSB2_HUMAN	PSMB2	HUMAN	Proteasome subunit beta type-2 OS=Homo sapiens OX=9606 GN=PSMB2 PE=1 SV=1	AKAPFAAHGY/2	['MSFragger', 'Comet', 'Sage', 'PEAKS']	[0.0009835259404966, 0.0010840108401084, 0.0007720020586721, 0.0001978239366963]	[1.603570464264961, 0.6344983217635032, 1.8296808908932924, 1.5035042640278846]	[0.0003628677273194, 0.0042557666836243, 9.30635960590749e-08, 4.733485342471282e-05]	0.979745	0.0039707	1	4	0.000197824	9.30636e-08	1.82968	0	NA	52	1	1	2	2	2	2	4	2	5	1	3	3	2	2	2	3	3	3	3	4	2	4	6	11	7	6	9	9
AKAPGAIGPY	10	TRUE	sp|P52758|RIDA_HUMAN	RIDA	HUMAN	2-iminobutanoate/2-iminopropanoate deaminase OS=Homo sapiens OX=9606 GN=RIDA PE=1 SV=1	AKAPGAIGPY/2	['MSFragger', 'Comet', 'Sage', 'PEAKS']	[0.0009835259404966, 0.0010840108401084, 0.0007720020586721, 0.0001978239366963]	[1.304853840394649, 0.6417179649361985, 1.5432844840506177, 1.3143099854348543]	[0.0012839150102326, 0.0039753205438542, 1.453945510268151e-06, 0.0001845009213546]	0.906817	0.101029	1	4	0.000197824	1.45395e-06	1.54328	0	NA	17	1	0	0	1	2	1	0	3	1	0	1	0	1	1	2	0	0	0	1	1	1	1	4	4	1	4	0	3
AKAPKLQDLAKKAAPAE	17	FALSE	Q29RF7|PDS5A_HUMAN	PDS5A	HUMAN	Sister chromatid cohesion protein PDS5 homolog A OS=Homo sapiens OX=9606 GN=PDS5A PE=1 SV=1	AKAPKLQDLAKKAAPAE/3	['PEAKS']	[0.0004989190088142]	[0.8132616504710366]	[0.0065050053742754]	0.0502353	2.0907	1	1	0.000498919	0.00650501	0.813262	0	NA	1	0	0	0	0	0	0	0	0	0	0	0	0	0	1	0	0	0	0	0	0	0	0	0	0	0	1	0	0
AKAPPPVFY	9	TRUE	sp|Q16643|DREB_HUMAN	DBN1	HUMAN	Drebrin OS=Homo sapiens OX=9606 GN=DBN1 PE=1 SV=4	AKAPPPVFY/1;AKAPPPVFY/2	['MSFragger', 'Comet', 'Sage', 'PEAKS']	[0.0009835259404966, 0.0010840108401084, 0.0007720020586721, 0.0001978239366963]	[2.107613449599742, 1.02639654529141, 1.307658154333096, 1.6197369131794075]	[6.892999269668754e-05, 0.0001030648408557, 1.3953870295070383e-05, 2.051702313947372e-05]	0.969931	0.510879	2	4	0.000197824	1.39539e-05	2.10761	0	NA	74	1	2	2	4	10	4	0	1	1	0	1	3	4	4	5	6	6	4	4	4	8	5	18	2	4	13	16	16
AKAPPTACY	9	TRUE	sp|P17676|CEBPB_HUMAN	CEBPB	HUMAN	CCAAT/enhancer-binding protein beta OS=Homo sapiens OX=9606 GN=CEBPB PE=1 SV=2	AKAPPTAC[UNIMOD:Cysteinylation]Y/2	['MSFragger', 'Comet', 'Sage', 'PEAKS']	[0.0009835259404966, 0.0010840108401084, 0.0007720020586721, 0.0001978239366963]	[2.2508611527879947, 1.2235219133502573, 1.3818040998643808, 1.5167202763083216]	[4.5138940861632446e-05, 1.576645267382353e-05, 6.849151239365079e-06, 4.304280265071733e-05]	0.851004	0.00484448	1	4	0.000197824	6.84915e-06	2.25086	0	NA	52	0	1	1	3	4	2	2	2	1	3	2	3	4	1	5	1	3	5	1	4	4	2	9	5	8	10	9	9
AKAPVGPVTM	10	TRUE	sp|Q9Y618|NCOR2_HUMAN	NCOR2	HUMAN	Nuclear receptor corepressor 2 OS=Homo sapiens OX=9606 GN=NCOR2 PE=1 SV=3	AKAPVGPVTM/2;AKAPVGPVTM[UNIMOD:Oxidation]/2	['MSFragger', 'Comet', 'Sage', 'PEAKS']	[0.0009835259404966, 0.0010840108401084, 0.0007720020586721, 0.0001978239366963]	[1.9835031010660975, 0.8426557749367212, 1.868043117077644, 1.3457285689608254]	[0.0001003930992011, 0.000593094509278, 6.439867806546673e-08, 0.0001472024118008]	0.859472	0.147211	2	4	0.000197824	6.43987e-08	1.9835	0	NA	28	0	0	1	1	2	1	0	0	1	2	1	3	1	1	2	1	3	3	1	2	2	1	4	1	6	4	7	5
AKAPYLAKF	9	TRUE	sp|A4QPH2|PI4P2_HUMAN;sp|P42356|PI4KA_HUMAN	PI4KAP2;PI4KA	HUMAN	Putative phosphatidylinositol 4-kinase alpha-like protein P2 OS=Homo sapiens OX=9606 GN=PI4KAP2 PE=5 SV=3	AKAPYLAKF/2	['MSFragger', 'Comet', 'Sage', 'PEAKS']	[0.0009835259404966, 0.0010840108401084, 0.0007720020586721, 0.0001978239366963]	[1.6095621091211512, 0.7504753484651322, 1.1675314079616017, 1.5817474706889374]	[0.0003547767320971, 0.0014231601523977, 5.355207078191288e-05, 2.69637997347224e-05]	0.988737	1.30281	1	4	0.000197824	2.69638e-05	1.60956	0	NA	18	0	0	0	1	1	1	0	0	0	0	2	2	2	0	1	0	1	3	0	2	2	0	3	0	4	3	4	4
AKAQALVQY	9	TRUE	sp|Q9Y2Q5|LTOR2_HUMAN	LAMTOR2	HUMAN	Ragulator complex protein LAMTOR2 OS=Homo sapiens OX=9606 GN=LAMTOR2 PE=1 SV=1	AKAQALVQY/2	['MSFragger', 'Comet', 'Sage', 'PEAKS']	[0.0014329213684399, 0.0012738853503184, 0.0009657170449058, 0.0004989190088142]	[1.002386253570559, 0.46951494323634, 0.6477415951339667, 0.8618652406210688]	[0.0067818881183222, 0.0201452596443728, 0.0078235779316493, 0.0046404959418344]	0.983309	1.75625	1	4	0.000498919	0.0046405	1.00239	0	NA	17	0	0	0	3	1	1	0	0	0	0	0	0	2	1	2	0	1	2	2	1	1	0	5	0	0	5	3	4
AKARLNQYF	9	TRUE	sp|Q08211|DHX9_HUMAN	DHX9	HUMAN	ATP-dependent RNA helicase A OS=Homo sapiens OX=9606 GN=DHX9 PE=1 SV=4	AKARLNQYF/2	['MSFragger', 'Comet', 'Sage', 'PEAKS']	[0.0009835259404966, 0.0010840108401084, 0.0007720020586721, 0.0003597769382982]	[1.233530405310325, 0.6510997669828831, 0.6936048480827683, 0.8904083105537026]	[0.0018272662061616, 0.0036382951199977, 0.0050443550335416, 0.0038003540980004]	0.908792	2.81999	1	4	0.000359777	0.00182727	1.23353	0	NA	12	0	0	0	1	2	0	0	0	0	0	0	0	4	0	2	0	1	0	0	0	2	0	3	0	0	6	1	2
AKATILCTSY	10	TRUE	sp|P35244|RFA3_HUMAN	RPA3	HUMAN	Replication protein A 14 kDa subunit OS=Homo sapiens OX=9606 GN=RPA3 PE=1 SV=1	AKATILC[UNIMOD:Cysteinylation]TSY/2	['MSFragger', 'Comet', 'Sage', 'PEAKS']	[0.0009835259404966, 0.0010840108401084, 0.0007720020586721, 0.0001978239366963]	[1.534674229193636, 0.762727940680326, 0.7946189476856502, 1.4106164357827082]	[0.0004734282988566, 0.0012676063199545, 0.0019159840469728, 9.232004123579452e-05]	0.721641	4.89927	1	4	0.000197824	9.232e-05	1.53467	0	NA	12	0	0	0	2	0	0	0	0	0	0	0	0	5	0	0	0	0	0	0	5	0	0	2	0	0	5	0	5
AKATYERMF	9	TRUE	sp|P35579|MYH9_HUMAN	MYH9	HUMAN	Myosin-9 OS=Homo sapiens OX=9606 GN=MYH9 PE=1 SV=4	AKATYERM[UNIMOD:Oxidation]F/2	['MSFragger', 'Comet', 'Sage', 'PEAKS']	[0.0039316702819956, 0.0017374517374517, 0.0053028188668713, 0.0047502519072981]	[0.7745429467685164, 0.4340280947917777, 0.4574029059599391, 0.4576055441280067]	[0.0308618001212688, 0.0280788646060214, 0.0469979471259487, 0.0648258534010115]	0.751324	1.36537	1	4	0.00173745	0.0280789	0.774543	0	NA	4	0	0	0	0	1	2	0	0	0	0	0	0	0	0	1	0	0	0	0	0	0	0	3	0	0	1	0	0
AKAVTQAL	8	TRUE	sp|Q9Y490|TLN1_HUMAN	TLN1	HUMAN	Talin-1 OS=Homo sapiens OX=9606 GN=TLN1 PE=1 SV=3	AKAVTQAL/1	['Comet']	[0.0027652955409609]	[0.4008278371073092]	[0.0382308200886154]	0.941986	0.260601	1	1	0.0027653	0.0382308	0.400828	0	NA	1	0	0	0	0	1	0	0	0	0	0	0	0	0	0	0	0	0	0	0	0	0	0	1	0	0	0	0	0
AKAYPPTSM	9	TRUE	sp|Q8NCW5|NNRE_HUMAN	NAXE	HUMAN	NAD(P)H-hydrate epimerase OS=Homo sapiens OX=9606 GN=NAXE PE=1 SV=2	AKAYPPTSM[UNIMOD:Oxidation]/2;AKAYPPTSM/2	['MSFragger', 'Comet', 'Sage', 'PEAKS']	[0.0009835259404966, 0.0010840108401084, 0.0007720020586721, 0.0001978239366963]	[1.391172094344041, 0.6268991342645499, 0.7025216102983022, 1.4806098717576373]	[0.0008628409578943, 0.0045723366383656, 0.0046314400813288, 5.580727113281979e-05]	0.963815	0.109438	2	4	0.000197824	5.58073e-05	1.48061	0	NA	21	1	0	0	1	1	3	0	0	1	0	2	0	1	0	4	0	1	1	1	2	2	1	5	1	2	5	2	5
AKDDPLEF	8	TRUE	sp|P06756|ITAV_HUMAN	ITGAV	HUMAN	Integrin alpha-V OS=Homo sapiens OX=9606 GN=ITGAV PE=1 SV=2	AKDDPLEF/2	['Comet', 'Sage', 'PEAKS']	[0.0030997072498708, 0.0092592592592592, 0.0001978239366963]	[0.3993504178171758, 0.4026052830190277, 1.0811159797108]	[0.0387572616227625, 0.076932712163563, 0.0009828632920697]	0.936656	2.21512	1	3	0.000197824	0.000982863	1.08112	0	NA	1	0	0	0	0	0	0	0	0	0	0	0	0	0	0	1	0	0	0	0	0	0	0	0	0	0	1	0	0
AKDIGFIKLD	10	TRUE	sp|P62273|RS29_HUMAN	RPS29	HUMAN	Small ribosomal subunit protein uS14 OS=Homo sapiens OX=9606 GN=RPS29 PE=1 SV=2	AKDIGFIKLD/2	['MSFragger', 'Comet', 'Sage', 'PEAKS']	[0.0009835259404966, 0.0010840108401084, 0.0007720020586721, 0.0001978239366963]	[1.501590996053168, 0.8239822391470326, 1.2519335557259297, 1.6051092154915274]	[0.0005404671682025, 0.0007085392312924, 2.3821442395948015e-05, 2.279327330769989e-05]	0.957757	0.005914	1	4	0.000197824	2.27933e-05	1.60511	1	['LKFKDPLLM(1)']	53	2	1	2	4	5	3	1	1	1	2	2	1	2	2	1	1	3	4	6	5	4	5	12	3	5	5	8	15
AKDLPSNTF	9	TRUE	sp|Q9BYW2|SETD2_HUMAN	SETD2	HUMAN	Histone-lysine N-methyltransferase SETD2 OS=Homo sapiens OX=9606 GN=SETD2 PE=1 SV=3	AKDLPSNTF/2	['MSFragger', 'Comet', 'Sage', 'PEAKS']	[0.0010526315789473, 0.0010840108401084, 0.0007720020586721, 0.0001978239366963]	[1.1741875936764312, 0.5503047004218474, 0.689298955824712, 1.1975029337139085]	[0.0024959681979018, 0.009420130651408, 0.0052567041959413, 0.0004269496040409]	0.888945	0.00296678	1	4	0.000197824	0.00042695	1.1975	0	NA	22	0	0	0	2	2	1	0	0	0	0	1	3	2	3	2	1	1	1	1	1	1	0	5	0	4	7	3	3
AKDPANGRQF	10	TRUE	sp|Q9BW27|NUP85_HUMAN	NUP85	HUMAN	Nuclear pore complex protein Nup85 OS=Homo sapiens OX=9606 GN=NUP85 PE=1 SV=1	AKDPANGRQF/2	['MSFragger', 'Comet', 'Sage', 'PEAKS']	[0.0009835259404966, 0.0010840108401084, 0.0007720020586721, 0.0001978239366963]	[1.2050762133130892, 0.5597271215928701, 0.8228718968849226, 1.4044370060000069]	[0.0021175070450636, 0.0086191993119776, 0.0014613410038199, 9.651482116229133e-05]	0.98775	0.0392609	1	4	0.000197824	9.65148e-05	1.40444	0	NA	13	0	0	0	2	1	1	0	0	0	0	0	0	2	0	1	0	2	1	0	1	2	0	4	0	0	3	3	3
AKDPNNLFM	9	TRUE	sp|Q13200|PSMD2_HUMAN	PSMD2	HUMAN	26S proteasome non-ATPase regulatory subunit 2 OS=Homo sapiens OX=9606 GN=PSMD2 PE=1 SV=3	AKDPNNLFM[UNIMOD:Oxidation]/2	['MSFragger', 'Comet', 'Sage', 'PEAKS']	[0.0011679968853416, 0.001211533801793, 0.0007720020586721, 0.0001978239366963]	[1.0901689974349469, 0.507682249800159, 0.7275266574593092, 1.0787188218430723]	[0.0039975808834311, 0.0140741718715574, 0.0036448256225083, 0.0009998473667998]	0.832718	4.1058	1	4	0.000197824	0.000999847	1.09017	0	NA	7	0	0	0	1	0	1	0	0	0	0	0	0	1	0	0	0	0	0	0	4	0	0	2	0	0	1	0	4
AKDPSVSIRY	10	TRUE	sp|Q8NFC6|BD1L1_HUMAN	BOD1L1	HUMAN	Biorientation of chromosomes in cell division protein 1-like 1 OS=Homo sapiens OX=9606 GN=BOD1L1 PE=1 SV=2	AKDPSVSIRY/2	['MSFragger', 'Comet', 'Sage', 'PEAKS']	[0.0009835259404966, 0.0010840108401084, 0.0007720020586721, 0.0001978239366963]	[1.5193942939481375, 0.7117901986024837, 0.8487867497073573, 1.5648545659799145]	[0.0005030857157959, 0.0020509781638833, 0.0011398137474177, 3.0447285774570595e-05]	0.983775	0.852423	1	4	0.000197824	3.04473e-05	1.56485	0	NA	9	0	0	0	1	0	1	0	0	0	0	0	0	3	0	3	0	0	0	0	1	0	0	2	0	0	6	0	1
AKDSPAQIVTY	11	TRUE	sp|Q8TEY7|UBP33_HUMAN	USP33	HUMAN	Ubiquitin carboxyl-terminal hydrolase 33 OS=Homo sapiens OX=9606 GN=USP33 PE=1 SV=2	AKDSPAQIVTY/2	['Comet']	[0.0048265460030165]	[0.3579671023115313]	[0.0566970695352995]	0.821867	2.40859	1	1	0.00482655	0.0566971	0.357967	0	NA	1	0	0	0	0	0	0	0	0	0	0	0	0	0	0	1	0	0	0	0	0	0	0	0	0	0	1	0	0
AKDVKFGAD	9	TRUE	sp|P10809|CH60_HUMAN	HSPD1	HUMAN	60 kDa heat shock protein, mitochondrial OS=Homo sapiens OX=9606 GN=HSPD1 PE=1 SV=2	AKDVKFGAD/2	['MSFragger', 'Comet', 'Sage', 'PEAKS']	[0.0040589906643214, 0.002368804664723, 0.0059307184256638, 0.0001978239366963]	[0.7699947979438668, 0.4214887010782501, 0.4430835215140231, 1.1722716614446238]	[0.0318415899125911, 0.0315588515780049, 0.0535504254509867, 0.0005116719523248]	0.983484	0.58555	1	4	0.000197824	0.000511672	1.17227	0	NA	12	0	0	0	1	2	2	0	0	0	0	0	1	1	1	2	0	1	0	0	1	0	0	5	0	1	4	1	1
AKDVKFGADARA	12	TRUE	sp|P10809|CH60_HUMAN	HSPD1	HUMAN	60 kDa heat shock protein, mitochondrial OS=Homo sapiens OX=9606 GN=HSPD1 PE=1 SV=2	AKDVKFGADARA/3	['MSFragger', 'Comet', 'Sage', 'PEAKS']	[0.0009835259404966, 0.0010840108401084, 0.0007720020586721, 0.0001978239366963]	[1.6973878383256136, 0.8759463509014302, 0.8516131268082168, 1.754033134462494]	[0.000257439186504, 0.0004319395099853, 0.0011093364719661, 7.809274997654788e-06]	0.53076	0.51064	1	4	0.000197824	7.80927e-06	1.75403	0	NA	1	0	0	0	0	1	0	0	0	0	0	0	0	0	0	0	0	0	0	0	0	0	0	1	0	0	0	0	0
AKDVKFGADARAL	13	FALSE	sp|P10809|CH60_HUMAN	HSPD1	HUMAN	60 kDa heat shock protein, mitochondrial OS=Homo sapiens OX=9606 GN=HSPD1 PE=1 SV=2	AKDVKFGADARAL/3	['MSFragger', 'Comet', 'Sage', 'PEAKS']	[0.0009835259404966, 0.0010840108401084, 0.0007720020586721, 0.0001978239366963]	[1.2777758125875966, 0.6155797526622859, 0.8214432540960703, 1.704141609391941]	[0.0014639681874676, 0.0050880320791242, 0.0014814962396404, 1.1180426270278388e-05]	0.309532	0.585064	1	4	0.000197824	1.11804e-05	1.70414	0	NA	3	0	0	0	0	0	0	0	0	0	0	0	0	1	1	1	0	0	0	0	0	0	0	0	0	0	3	0	0
AKDVKFGADARALM	14	FALSE	sp|P10809|CH60_HUMAN	HSPD1	HUMAN	60 kDa heat shock protein, mitochondrial OS=Homo sapiens OX=9606 GN=HSPD1 PE=1 SV=2	AKDVKFGADARALM/3;AKDVKFGADARALM[UNIMOD:Oxidation]/3;AKDVKFGADARALM[UNIMOD:Oxidation]/2	['MSFragger', 'Comet', 'Sage', 'PEAKS']	[0.0009835259404966, 0.0010840108401084, 0.0007720020586721, 0.0001978239366963]	[2.972295802165939, 0.973235311270074, 3.888526650466866, 1.450967547812284]	[5.639120721296302e-06, 0.0001710027939386, 2.4379304554786834e-16, 6.906755704463386e-05]	0.798641	0.454223	3	4	0.000197824	2.43793e-16	3.88853	0	NA	29	0	0	1	1	1	1	0	0	1	0	1	1	5	4	6	1	2	2	1	0	1	1	3	1	2	15	5	2
AKDVKFGADARALML	15	FALSE	sp|P10809|CH60_HUMAN	HSPD1	HUMAN	60 kDa heat shock protein, mitochondrial OS=Homo sapiens OX=9606 GN=HSPD1 PE=1 SV=2	AKDVKFGADARALM[UNIMOD:Oxidation]L/3	['MSFragger', 'Comet', 'Sage', 'PEAKS']	[0.0013003901170351, 0.0073539425303009, 0.0060386473429951, 0.0001978239366963]	[1.0449301737456886, 0.3196937309601758, 0.4392809126988052, 0.995614701535972]	[0.0052253605710163, 0.080090087785772, 0.0554288371735983, 0.0018078717293826]	0.282803	0.345628	1	4	0.000197824	0.00180787	1.04493	0	NA	8	0	0	0	0	1	2	0	0	0	0	0	0	2	2	1	0	0	0	0	0	0	0	3	0	0	5	0	0
AKDVKFGADARALMLQ	16	FALSE	sp|P10809|CH60_HUMAN	HSPD1	HUMAN	60 kDa heat shock protein, mitochondrial OS=Homo sapiens OX=9606 GN=HSPD1 PE=1 SV=2	AKDVKFGADARALM[UNIMOD:Oxidation]LQ/2;AKDVKFGADARALM[UNIMOD:Oxidation]LQ/3;AKDVKFGADARALMLQ/3	['MSFragger', 'Comet', 'Sage', 'PEAKS']	[0.0009835259404966, 0.0010840108401084, 0.0029163966299416, 0.0001978239366963]	[1.963039108287254, 0.5642682339950519, 0.5262936472033591, 1.2501771980888303]	[0.0001069590932998, 0.0082578000695396, 0.0247897218157475, 0.0002925024726433]	0.752351	0.790613	3	4	0.000197824	0.000106959	1.96304	0	NA	29	0	0	0	2	1	3	0	0	0	0	0	0	4	6	8	0	1	1	0	2	1	0	6	0	0	18	2	3
AKDVKFGADARALMLQGVD	19	FALSE	P10809|CH60_HUMAN	HSPD1	HUMAN	60 kDa heat shock protein, mitochondrial OS=Homo sapiens OX=9606 GN=HSPD1 PE=1 SV=2	AKDVKFGADARALM[UNIMOD:Oxidation]LQGVD/3	['PEAKS']	[0.0001978239366963]	[1.160889364445694]	[0.0005551879505971]	-0.0434957	0.92358	1	1	0.000197824	0.000555188	1.16089	0	NA	1	0	0	0	0	0	0	0	0	0	0	0	0	0	1	0	0	0	0	0	0	0	0	0	0	0	1	0	0
AKEFNPRSF	9	TRUE	sp|Q99700|ATX2_HUMAN	ATXN2	HUMAN	Ataxin-2 OS=Homo sapiens OX=9606 GN=ATXN2 PE=1 SV=2	AKEFNPRSF/2	['MSFragger', 'Comet', 'Sage', 'PEAKS']	[0.0013003901170351, 0.0010840108401084, 0.0007720020586721, 0.0001978239366963]	[1.0509074246262955, 0.5940995707540192, 0.7369705471118508, 1.153469156662857]	[0.0050408527195469, 0.0062317596348794, 0.0033294607744198, 0.0005855217225369]	0.978878	0.0126157	1	4	0.000197824	0.000585522	1.15347	0	NA	27	0	0	0	1	1	6	0	1	0	0	2	2	3	1	4	0	1	1	1	1	2	0	8	1	4	8	2	4
AKEGFEKI	8	TRUE	sp|P10809|CH60_HUMAN	HSPD1	HUMAN	60 kDa heat shock protein, mitochondrial OS=Homo sapiens OX=9606 GN=HSPD1 PE=1 SV=2	AKEGFEKI/2	['Comet']	[0.0036077402427025]	[0.3887918162634534]	[0.0427296287590852]	0.982906	2.62824	1	1	0.00360774	0.0427296	0.388792	0	NA	1	0	0	0	0	0	0	0	0	0	0	0	0	1	0	0	0	0	0	0	0	0	0	0	0	0	1	0	0
AKEIGAVKY	9	TRUE	sp|P63000|RAC1_HUMAN	RAC1	HUMAN	Ras-related C3 botulinum toxin substrate 1 OS=Homo sapiens OX=9606 GN=RAC1 PE=1 SV=1	AKEIGAVKY/2	['MSFragger', 'Comet', 'Sage', 'PEAKS']	[0.0009835259404966, 0.0010840108401084, 0.0007720020586721, 0.0001978239366963]	[1.3129192341710076, 0.5936387545431911, 0.7804536461158867, 1.442063841568277]	[0.0012354726645436, 0.0062589239831304, 0.0021946617715094, 7.363470332686349e-05]	0.958853	0.00467131	1	4	0.000197824	7.36347e-05	1.44206	0	NA	11	0	0	0	0	0	2	0	0	0	0	0	0	2	1	2	0	1	1	0	1	1	0	2	0	0	5	2	2
AKEQGPYETY	10	TRUE	sp|P23921|RIR1_HUMAN	RRM1	HUMAN	Ribonucleoside-diphosphate reductase large subunit OS=Homo sapiens OX=9606 GN=RRM1 PE=1 SV=1	AKEQGPYETY/2	['MSFragger', 'Comet', 'Sage']	[0.0009835259404966, 0.0010840108401084, 0.0007720020586721]	[1.274955200715513, 0.642332059336769, 0.8977831342717932]	[0.0014844013740342, 0.0039523360309474, 0.000712474965913]	0.873876	0.147224	1	3	0.000772002	0.000712475	1.27496	0	NA	1	0	0	0	0	0	1	0	0	0	0	0	0	0	0	0	0	0	0	0	0	0	0	1	0	0	0	0	0
AKFDGILGM	9	TRUE	sp|P07339|CATD_HUMAN	CTSD	HUMAN	Cathepsin D OS=Homo sapiens OX=9606 GN=CTSD PE=1 SV=1	AKFDGILGM[UNIMOD:Oxidation]/2	['MSFragger', 'Comet', 'Sage', 'PEAKS']	[0.0009835259404966, 0.0010840108401084, 0.0007720020586721, 0.0001978239366963]	[1.2784245596984916, 0.5539908163785149, 0.7327284841754238, 1.055022390334794]	[0.0014593159413371, 0.0090983311396488, 0.003467597925458, 0.0011842187713046]	0.936836	0.270869	1	4	0.000197824	0.00118422	1.27842	0	NA	12	0	0	0	1	1	1	0	0	0	0	0	0	4	2	1	0	0	0	0	2	0	0	3	0	0	7	0	2
AKFEAHEVL	9	TRUE	sp|Q8NBI6|XXLT1_HUMAN	XXYLT1	HUMAN	Xyloside xylosyltransferase 1 OS=Homo sapiens OX=9606 GN=XXYLT1 PE=1 SV=1	AKFEAHEVL/2	['MSFragger', 'Comet', 'Sage', 'PEAKS']	[0.0009835259404966, 0.0010840108401084, 0.0007720020586721, 0.0003597769382982]	[1.3732678716264248, 0.5319745046835804, 0.7130485554060472, 0.9176199125231675]	[0.0009346655329373, 0.0111966725396628, 0.0041871754063863, 0.0031388922279014]	0.887766	0.000748128	1	4	0.000359777	0.000934666	1.37327	0	NA	8	0	0	0	0	0	0	0	0	0	0	0	0	1	2	1	0	0	1	1	0	2	0	0	0	0	4	1	3
AKFFTESRL	9	TRUE	sp|Q7KZF4|SND1_HUMAN	SND1	HUMAN	Staphylococcal nuclease domain-containing protein 1 OS=Homo sapiens OX=9606 GN=SND1 PE=1 SV=1	AKFFTESRL/2	['MSFragger', 'Comet', 'Sage', 'PEAKS']	[0.0009835259404966, 0.0010840108401084, 0.0007720020586721, 0.0001978239366963]	[1.366340489324679, 0.5912100898695392, 0.7337679840012197, 1.3816285245008515]	[0.0009643552658275, 0.0064040558515191, 0.0034332274028138, 0.0001137156532466]	0.988115	0.0111623	1	4	0.000197824	0.000113716	1.38163	0	NA	23	0	0	0	1	1	2	0	0	0	0	1	1	1	2	1	3	3	2	1	2	2	0	4	0	2	4	8	5
AKFGNKEEY	9	TRUE	sp|Q9UJF2|NGAP_HUMAN	RASAL2	HUMAN	Ras GTPase-activating protein nGAP OS=Homo sapiens OX=9606 GN=RASAL2 PE=1 SV=2	AKFGNKEEY/2	['Comet', 'Sage']	[0.0084602368866328, 0.0092592592592592]	[0.3015198048359406, 0.4047594793785992]	[0.0940938064833617, 0.075485119774752]	0.740326	0.331737	1	2	0.00846024	0.0754851	0.404759	0	NA	1	0	0	0	0	0	0	0	0	0	0	0	0	0	0	0	0	0	0	0	1	0	0	0	0	0	0	0	1
AKFGSKEEY	9	TRUE	sp|Q5VWQ8|DAB2P_HUMAN	DAB2IP	HUMAN	Disabled homolog 2-interacting protein OS=Homo sapiens OX=9606 GN=DAB2IP PE=1 SV=2	AKFGSKEEY/2	['MSFragger', 'Comet', 'Sage']	[0.0017602534765006, 0.0010840108401084, 0.0012903225806451]	[0.994901765082058, 0.5205833311011527, 0.6237162210694877]	[0.0071063816419724, 0.0124647955693331, 0.0098416190646032]	0.985497	0.00843513	1	3	0.00108401	0.00710638	0.994902	0	NA	9	0	0	0	1	1	1	0	0	0	0	0	0	1	0	1	0	2	0	0	1	1	0	3	0	0	2	2	2
AKFKDFYQF	9	TRUE	sp|Q6PH85|DCNL2_HUMAN	DCUN1D2	HUMAN	DCN1-like protein 2 OS=Homo sapiens OX=9606 GN=DCUN1D2 PE=1 SV=1	AKFKDFYQF/2	['MSFragger', 'Comet', 'Sage', 'PEAKS']	[0.0009835259404966, 0.0010840108401084, 0.0007720020586721, 0.0003597769382982]	[1.473428346077967, 0.6854963316084725, 0.7936180752389295, 0.9509235717231808]	[0.0006065781116629, 0.0026291839471561, 0.0019344568809237, 0.0024815745045727]	0.912227	0.000558506	1	4	0.000359777	0.000606578	1.47343	1	['MKLNISFPATG(1)']	16	0	0	0	3	1	2	0	0	0	0	0	0	2	1	1	0	1	1	0	4	0	0	6	0	0	4	2	4
AKFKSSIY	8	TRUE	sp|Q9Y6V7|DDX49_HUMAN	DDX49	HUMAN	Probable ATP-dependent RNA helicase DDX49 OS=Homo sapiens OX=9606 GN=DDX49 PE=1 SV=1	AKFKSSIY/2	['MSFragger', 'Comet', 'Sage']	[0.0019694731659281, 0.0010840108401084, 0.0038621968175498]	[0.9647246500258644, 0.5418341805110447, 0.5044476427120832]	[0.0086020486310478, 0.0102032136900851, 0.0304176599124885]	0.990727	0.0104055	1	3	0.00108401	0.00860205	0.964725	0	NA	6	0	0	0	0	1	0	0	0	0	0	0	1	0	1	1	0	1	0	0	1	0	0	1	0	1	2	1	1
AKFLDPITGTF	11	TRUE	sp|P40818|UBP8_HUMAN	USP8	HUMAN	Ubiquitin carboxyl-terminal hydrolase 8 OS=Homo sapiens OX=9606 GN=USP8 PE=1 SV=1	AKFLDPITGTF/2	['MSFragger', 'Sage']	[0.0073728188744163, 0.00396522800061]	[0.6641351730438424, 0.5019763377461065]	[0.0653012658925074, 0.0311271259271245]	0.789785	0.212437	1	2	0.00396523	0.0311271	0.664135	0	NA	2	0	0	0	0	0	0	0	0	0	0	0	0	0	0	1	0	0	1	0	0	0	0	0	0	0	1	1	0
AKFMPVSSL	9	TRUE	sp|Q8IY81|SPB1_HUMAN	FTSJ3	HUMAN	pre-rRNA 2'-O-ribose RNA methyltransferase FTSJ3 OS=Homo sapiens OX=9606 GN=FTSJ3 PE=1 SV=2	AKFM[UNIMOD:Oxidation]PVSSL/2	['MSFragger', 'Comet', 'Sage', 'PEAKS']	[0.0010526315789473, 0.0026274303730951, 0.0009657170449058, 0.0014215763702416]	[1.1455962042196288, 0.4110197149083289, 0.6531690744182241, 0.6553009661854396]	[0.0029184443034394, 0.0347839048153519, 0.0074279719555432, 0.0189240968142803]	0.944942	0.527275	1	4	0.000965717	0.00291844	1.1456	0	NA	9	0	0	0	3	1	1	0	0	0	0	0	0	1	0	0	0	0	0	0	3	0	0	5	0	0	1	0	3
AKFQPPPEY	9	TRUE	sp|Q5T5X7|BEND3_HUMAN	BEND3	HUMAN	BEN domain-containing protein 3 OS=Homo sapiens OX=9606 GN=BEND3 PE=1 SV=1	AKFQPPPEY/2	['MSFragger', 'Comet', 'Sage', 'PEAKS']	[0.0009835259404966, 0.0010840108401084, 0.0007720020586721, 0.0001978239366963]	[1.485301497899232, 0.5689310557550492, 0.8446890305170288, 1.5919594316543364]	[0.0005775948318752, 0.0079024306666074, 0.0011854925769684, 2.50543048093236e-05]	0.986604	0.00982491	1	4	0.000197824	2.50543e-05	1.59196	0	NA	8	0	0	0	1	0	2	0	0	0	0	0	0	3	1	1	0	0	0	0	0	0	0	3	0	0	5	0	0
AKFSATPRY	9	TRUE	sp|P35998|PRS7_HUMAN	PSMC2	HUMAN	26S proteasome regulatory subunit 7 OS=Homo sapiens OX=9606 GN=PSMC2 PE=1 SV=3	AKFSATPRY/2	['MSFragger', 'Comet', 'Sage', 'PEAKS']	[0.0009835259404966, 0.0010840108401084, 0.0007720020586721, 0.0001978239366963]	[1.2200021997125707, 0.6193649373544181, 0.7120748438172941, 1.0842996828910645]	[0.0019589894300132, 0.0049094214621426, 0.0042264172798877, 0.0009607484934758]	0.993437	0.0736163	1	4	0.000197824	0.000960748	1.22	1	['GKTTQITQY(1)']	8	0	0	0	2	1	1	0	0	0	0	0	0	1	0	1	0	0	0	0	2	0	0	4	0	0	2	0	2
AKFSLPVSL	9	TRUE	sp|Q12980|NPRL3_HUMAN	NPRL3	HUMAN	GATOR1 complex protein NPRL3 OS=Homo sapiens OX=9606 GN=NPRL3 PE=1 SV=1	AKFSLPVSL/2;AKFSLPVSL/1	['MSFragger', 'Comet', 'Sage', 'PEAKS']	[0.0010526315789473, 0.0012738853503184, 0.0007720020586721, 0.0001978239366963]	[1.120109345071, 0.4742044437908199, 0.6674470626077993, 1.247771211736773]	[0.0033664507228888, 0.0192780854271394, 0.006479734615949, 0.0002976012710284]	0.946289	0.00861354	2	4	0.000197824	0.000297601	1.24777	0	NA	25	0	0	0	2	2	3	0	1	1	0	2	1	2	1	2	1	2	1	1	2	1	0	7	2	3	5	4	4
AKFSPVATASY	11	TRUE	sp|O15160|RPAC1_HUMAN	POLR1C	HUMAN	DNA-directed RNA polymerases I and III subunit RPAC1 OS=Homo sapiens OX=9606 GN=POLR1C PE=1 SV=1	AKFSPVATASY/2	['MSFragger', 'Comet', 'Sage', 'PEAKS']	[0.0009835259404966, 0.0010840108401084, 0.0007720020586721, 0.0001978239366963]	[1.9010474836084144, 0.9025056877938912, 0.97349396200311, 1.5219627035745789]	[0.0001299860035956, 0.000335401204838, 0.0003446589078164, 4.145009914246593e-05]	0.93669	0.00501353	1	4	0.000197824	4.14501e-05	1.90105	0	NA	11	0	0	0	1	1	2	0	0	0	0	0	0	1	0	2	0	0	0	0	4	0	0	4	0	0	3	0	4
AKFSRPAQL	9	TRUE	sp|P22314|UBA1_HUMAN	UBA1	HUMAN	Ubiquitin-like modifier-activating enzyme 1 OS=Homo sapiens OX=9606 GN=UBA1 PE=1 SV=3	AKFSRPAQL/2	['MSFragger', 'Comet', 'Sage', 'PEAKS']	[0.0009835259404966, 0.0010840108401084, 0.0007720020586721, 0.0001978239366963]	[1.623614886559393, 0.7565797492586339, 0.7299899263442448, 1.5324425724931103]	[0.0003366178092704, 0.0013434113765607, 0.0035598011645532, 3.844067507690461e-05]	0.986232	0.00651387	1	4	0.000197824	3.84407e-05	1.62361	1	['KKAIQDPAF(1)']	37	0	0	2	2	4	2	1	0	1	2	2	4	2	2	2	3	3	1	1	1	2	2	8	2	8	6	7	4
AKFVDGEWY	9	TRUE	sp|Q7KZF4|SND1_HUMAN	SND1	HUMAN	Staphylococcal nuclease domain-containing protein 1 OS=Homo sapiens OX=9606 GN=SND1 PE=1 SV=1	AKFVDGEWY/2	['MSFragger', 'Comet', 'Sage', 'PEAKS']	[0.0009835259404966, 0.0010840108401084, 0.0007720020586721, 0.0003597769382982]	[1.6242873865934693, 0.7057951252702573, 0.9002470963135215, 0.9597502510494264]	[0.0003357765646588, 0.0021704730740407, 0.0006958356265316, 0.0023313741381076]	0.972595	0.0864174	1	4	0.000359777	0.000335777	1.62429	0	NA	9	0	0	0	1	2	0	0	0	0	0	0	0	0	1	1	0	0	0	0	3	1	0	3	0	0	2	0	4
AKFVTKAY	8	TRUE	sp|Q92576|PHF3_HUMAN;sp|Q9BTC0|DIDO1_HUMAN	PHF3;DIDO1	HUMAN	PHD finger protein 3 OS=Homo sapiens OX=9606 GN=PHF3 PE=1 SV=3	AKFVTKAY/2	['Comet', 'PEAKS']	[0.005181347150259, 0.0001978239366963]	[0.350374034609257, 1.1036786840481425]	[0.0607534552902359, 0.0008364053196082]	0.926371	1.46285	1	2	0.000197824	0.000836405	1.10368	0	NA	3	0	0	0	1	0	0	0	0	0	0	0	0	0	0	1	0	0	0	0	1	0	0	1	0	0	1	0	1
AKGGELVY	8	TRUE	Q15149|PLEC_HUMAN	PLEC	HUMAN	Plectin OS=Homo sapiens OX=9606 GN=PLEC PE=1 SV=3	AKGGELVY/1	['PEAKS']	[0.0003597769382982]	[0.923867771471882]	[0.0030037541103675]	0.990895	1.28646	1	1	0.000359777	0.00300375	0.923868	0	NA	3	0	0	0	0	0	1	0	0	0	0	0	1	0	0	0	0	1	0	0	0	0	0	1	0	1	0	1	0
AKGIRNVPY	9	TRUE	sp|P62899|RL31_HUMAN	RPL31	HUMAN	Large ribosomal subunit protein eL31 OS=Homo sapiens OX=9606 GN=RPL31 PE=1 SV=1	AKGIRNVPY/2	['MSFragger', 'Comet', 'Sage', 'PEAKS']	[0.0009835259404966, 0.0010840108401084, 0.0007720020586721, 0.0001978239366963]	[1.515883000444343, 0.7969037520408244, 0.878717034686604, 1.5106250923753035]	[0.0005102090396654, 0.0009170005452016, 0.0008554243457103, 4.497167275394136e-05]	0.938179	0.0116818	1	4	0.000197824	4.49717e-05	1.51588	0	NA	24	0	0	0	2	1	1	1	1	1	0	2	1	2	1	2	2	1	1	2	1	2	0	4	3	3	5	4	5
AKGNIPAESY	10	TRUE	sp|P48556|PSMD8_HUMAN	PSMD8	HUMAN	26S proteasome non-ATPase regulatory subunit 8 OS=Homo sapiens OX=9606 GN=PSMD8 PE=1 SV=2	AKGNIPAESY/2	['MSFragger', 'Comet', 'Sage']	[0.0009835259404966, 0.0010840108401084, 0.0007720020586721]	[1.3750407998317262, 0.6571603304161191, 0.8382697381766282]	[0.0009272431562752, 0.0034359169525851, 0.0012607571254348]	0.926225	1.06437	1	3	0.000772002	0.000927243	1.37504	0	NA	3	0	0	0	0	0	0	0	0	0	0	0	0	1	0	0	0	2	0	0	0	0	0	0	0	0	1	2	0
AKGPGLFF	8	TRUE	sp|P27105|STOM_HUMAN;sp|Q9NP85|PODO_HUMAN	STOM;NPHS2	HUMAN	Stomatin OS=Homo sapiens OX=9606 GN=STOM PE=1 SV=3	AKGPGLFF/1	['Comet', 'Sage', 'PEAKS']	[0.0048181535592166, 0.0020408163265306, 0.0004989190088142]	[0.3658430800206582, 0.5822870294262918, 0.8156319183797777]	[0.0527618647048647, 0.0146018801240267, 0.0063992207188034]	0.935076	1.26646	1	3	0.000498919	0.00639922	0.815632	0	NA	8	0	0	0	1	1	1	0	0	0	0	0	0	1	1	1	0	0	1	0	1	0	0	3	0	0	3	1	1
AKGPTLTVY	9	TRUE	sp|Q13616|CUL1_HUMAN	CUL1	HUMAN	Cullin-1 OS=Homo sapiens OX=9606 GN=CUL1 PE=1 SV=2	AKGPTLTVY/2	['MSFragger', 'Comet', 'Sage', 'PEAKS']	[0.0020242914979757, 0.0098113207547169, 0.0007720020586721, 0.0068140731469892]	[0.9406383931340792, 0.2856449116068937, 0.6941775381838313, 0.3807699188598075]	[0.0100474796342562, 0.1081135305611719, 0.005016764659123, 0.1004939156417613]	0.964687	1.41633	1	4	0.000772002	0.00501676	0.940638	0	NA	7	0	0	0	0	1	1	0	0	0	0	0	0	1	0	1	2	0	0	0	1	0	0	2	0	0	2	2	1
AKHDELTYF	9	TRUE	sp|P04080|CYTB_HUMAN	CSTB	HUMAN	Cystatin-B OS=Homo sapiens OX=9606 GN=CSTB PE=1 SV=2	AKHDELTYF/2	['MSFragger', 'Comet', 'Sage']	[0.0019180470793374, 0.0015701668302257, 0.002148612354521]	[0.986432342660698, 0.4450440829232042, 0.5666014415892555]	[0.0074946432463314, 0.0253338276334678, 0.0169452033215301]	0.94552	1.76572	1	3	0.00157017	0.00749464	0.986432	0	NA	10	0	0	0	2	0	1	0	0	0	0	0	0	2	1	2	0	0	0	0	0	2	0	3	0	0	5	0	2
AKHIFKTYL	9	TRUE	sp|O75153|CLU_HUMAN	CLUH	HUMAN	Clustered mitochondria protein homolog OS=Homo sapiens OX=9606 GN=CLUH PE=1 SV=2	AKHIFKTYL/2	['MSFragger', 'Comet', 'Sage']	[0.0011679968853416, 0.0010840108401084, 0.0043636363636363]	[1.0739794049730336, 0.6717933248575767, 0.4871277280604393]	[0.0043947573003353, 0.0029924497000527, 0.0357368242554838]	0.709861	0.941014	1	3	0.00108401	0.00299245	1.07398	0	NA	1	0	0	0	0	1	0	0	0	0	0	0	0	0	0	0	0	0	0	0	0	0	0	1	0	0	0	0	0
AKHLTPVTL	9	TRUE	sp|P30838|AL3A1_HUMAN;sp|P43353|AL3B1_HUMAN;sp|P51648|AL3A2_HUMAN	ALDH3A1;ALDH3B1;ALDH3A2	HUMAN	Aldehyde dehydrogenase, dimeric NADP-preferring OS=Homo sapiens OX=9606 GN=ALDH3A1 PE=1 SV=3	AKHLTPVTL/2	['MSFragger', 'Comet', 'Sage', 'PEAKS']	[0.0009835259404966, 0.0010840108401084, 0.0020408163265306, 0.0001978239366963]	[1.3719422541673203, 0.5948228078947894, 0.5758693058257369, 1.3620094200616588]	[0.0009402615894977, 0.0061893632446588, 0.0155193663432481, 0.0001309428100376]	0.962049	1.6983	1	4	0.000197824	0.000130943	1.37194	0	NA	46	3	0	4	3	2	2	1	1	1	3	2	0	3	2	2	2	4	2	3	3	3	7	7	3	5	7	8	9
AKHPFASVV	9	TRUE	sp|Q7Z2K6|ERMP1_HUMAN	ERMP1	HUMAN	Endoplasmic reticulum metallopeptidase 1 OS=Homo sapiens OX=9606 GN=ERMP1 PE=1 SV=2	AKHPFASVV/2	['MSFragger', 'Comet', 'Sage']	[0.0019694731659281, 0.0045284197376639, 0.0043636363636363]	[0.9538437919321824, 0.3695926936266666, 0.4865143914034086]	[0.0092244596788445, 0.0509811590260071, 0.0359406642858232]	0.924113	4.00468	1	3	0.00196947	0.00922446	0.953844	0	NA	8	0	0	0	1	0	0	0	0	0	0	0	0	1	2	1	0	0	1	0	2	0	0	1	0	0	4	1	2
AKHPGLGEY	9	TRUE	sp|Q96I45|TM141_HUMAN	TMEM141	HUMAN	Transmembrane protein 141 OS=Homo sapiens OX=9606 GN=TMEM141 PE=1 SV=1	AKHPGLGEY/2	['MSFragger', 'Comet', 'Sage', 'PEAKS']	[0.0009835259404966, 0.0010840108401084, 0.0007720020586721, 0.0001978239366963]	[1.510642966745028, 0.6890117294269503, 0.9081243280085228, 1.2766527634495188]	[0.0005210633741269, 0.0025433210360573, 0.0006452020959574, 0.000241839197033]	0.814818	0.0189119	1	4	0.000197824	0.000241839	1.51064	0	NA	7	0	0	0	1	1	1	0	0	0	0	0	0	0	0	0	0	1	0	0	1	2	0	3	0	0	0	1	3
AKHTNFVEF	9	TRUE	sp|P53680|AP2S1_HUMAN	AP2S1	HUMAN	AP-2 complex subunit sigma OS=Homo sapiens OX=9606 GN=AP2S1 PE=1 SV=2	AKHTNFVEF/2	['MSFragger', 'Comet', 'Sage']	[0.0009835259404966, 0.0010840108401084, 0.0009657170449058]	[1.2064199683272618, 0.5568143732778321, 0.658656445589843]	[0.0021026335837709, 0.0088592619767148, 0.007048224580595]	0.977875	2.15222	1	3	0.000965717	0.00210263	1.20642	0	NA	26	1	1	1	2	2	1	0	0	0	1	1	1	2	2	2	2	2	1	1	2	1	3	5	0	3	6	5	4
AKIAVVEKY	9	TRUE	sp|Q8NFZ0|FBH1_HUMAN	FBH1	HUMAN	F-box DNA helicase 1 OS=Homo sapiens OX=9606 GN=FBH1 PE=1 SV=2	AKIAVVEKY/2	['MSFragger', 'Comet', 'Sage', 'PEAKS']	[0.0009835259404966, 0.0010840108401084, 0.0007720020586721, 0.0001978239366963]	[1.4827899826224429, 0.7290955775300378, 0.8298181768071857, 1.4232709387959663]	[0.0005835856384154, 0.0017416747944043, 0.0013671815252271, 8.4289914505656e-05]	0.955979	0.295563	1	4	0.000197824	8.42899e-05	1.48279	0	NA	8	0	0	0	0	1	2	0	0	0	0	0	0	2	0	2	0	0	0	0	1	0	0	3	0	0	4	0	1
AKIDGTFPQY	10	TRUE	sp|O95396|MOCS3_HUMAN	MOCS3	HUMAN	Adenylyltransferase and sulfurtransferase MOCS3 OS=Homo sapiens OX=9606 GN=MOCS3 PE=1 SV=1	AKIDGTFPQY/2	['MSFragger', 'Comet', 'Sage', 'PEAKS']	[0.0009835259404966, 0.0010840108401084, 0.0007720020586721, 0.0001978239366963]	[1.3271242983779257, 0.6565821111708763, 0.9884985413030192, 1.0339418961900444]	[0.0011553492302542, 0.0034547296026068, 0.0002984566885283, 0.0013763369264333]	0.988739	0.714417	1	4	0.000197824	0.000298457	1.32712	0	NA	10	0	0	0	1	2	2	0	0	0	0	0	0	1	0	2	0	0	0	0	2	0	0	5	0	0	3	0	2
AKIDHKQYF	9	TRUE	sp|Q6WRI0|IGS10_HUMAN	IGSF10	HUMAN	Immunoglobulin superfamily member 10 OS=Homo sapiens OX=9606 GN=IGSF10 PE=1 SV=1	AKIDHKQYF/2	['MSFragger', 'Comet', 'Sage', 'PEAKS']	[0.0009835259404966, 0.0010840108401084, 0.0007720020586721, 0.0001978239366963]	[1.8448733652117315, 0.6426833881408213, 0.772889993950534, 1.4723608734637088]	[0.0001558226812957, 0.0039392461578479, 0.0023596970460127, 5.92182690558935e-05]	0.753655	0.00232474	1	4	0.000197824	5.92183e-05	1.84487	0	NA	11	0	0	0	3	1	3	0	0	0	0	0	0	1	0	2	0	0	0	0	1	0	0	7	0	0	3	0	1
AKIDPSLGIIA	11	TRUE	sp|P50416|CPT1A_HUMAN	CPT1A	HUMAN	Carnitine O-palmitoyltransferase 1, liver isoform OS=Homo sapiens OX=9606 GN=CPT1A PE=1 SV=2	AKIDPSLGIIA/2	['MSFragger', 'Comet', 'Sage']	[0.0020976925382079, 0.0036077402427025, 0.0009657170449058]	[0.8894071938854926, 0.3903628084765683, 0.650606228004584]	[0.014091156681277, 0.0421145711092634, 0.0076122346842231]	0.955306	0.090519	1	3	0.000965717	0.00761223	0.889407	0	NA	2	0	0	0	0	0	0	0	0	0	0	0	0	1	0	0	0	0	0	0	1	0	0	0	0	0	1	0	1
AKIDPSLGIIAK	12	TRUE	sp|P50416|CPT1A_HUMAN	CPT1A	HUMAN	Carnitine O-palmitoyltransferase 1, liver isoform OS=Homo sapiens OX=9606 GN=CPT1A PE=1 SV=2	AKIDPSLGIIAK/2	['MSFragger', 'Comet', 'Sage', 'PEAKS']	[0.0013003901170351, 0.0010840108401084, 0.0007720020586721, 0.0001978239366963]	[1.0317496188955388, 0.6039117664561356, 0.832489900843968, 1.0513724030574427]	[0.0056598245216647, 0.0056804972117638, 0.0013326020609316, 0.0012154683657488]	0.958026	0.27065	1	4	0.000197824	0.00121547	1.05137	0	NA	16	0	0	0	3	2	1	0	0	0	0	0	0	4	0	1	0	0	0	0	2	3	0	6	0	0	5	0	5
AKIDSKLGH	9	TRUE	sp|P60228|EIF3E_HUMAN	EIF3E	HUMAN	Eukaryotic translation initiation factor 3 subunit E OS=Homo sapiens OX=9606 GN=EIF3E PE=1 SV=1	AKIDSKLGH/2	['MSFragger', 'Comet', 'Sage', 'PEAKS']	[0.0011679968853416, 0.0012738853503184, 0.0007720020586721, 0.0001978239366963]	[1.0814790792279734, 0.4714372304697303, 0.6829279918884958, 1.0596533736440998]	[0.0042054272125056, 0.0197852271762645, 0.005587352756559, 0.0011457141400594]	0.979223	0.0955052	1	4	0.000197824	0.00114571	1.08148	0	NA	4	0	0	0	1	1	0	0	0	0	0	0	0	0	0	0	0	0	0	0	2	0	0	2	0	0	0	0	2
AKIERFEFY	9	TRUE	sp|A2VDF0|FUCM_HUMAN	FUOM	HUMAN	Fucose mutarotase OS=Homo sapiens OX=9606 GN=FUOM PE=1 SV=2	AKIERFEFY/2	['MSFragger', 'Comet', 'Sage', 'PEAKS']	[0.0009835259404966, 0.0010840108401084, 0.0007720020586721, 0.0001978239366963]	[1.441402879971612, 0.5987044139803385, 0.7864046875828686, 1.0092289553220886]	[0.0006938297370424, 0.0059666965420682, 0.0020729632516085, 0.001641116052876]	0.931865	0.029503	1	4	0.000197824	0.00069383	1.4414	0	NA	8	0	0	0	1	0	0	0	0	0	0	0	0	2	1	4	0	0	0	0	0	0	0	1	0	0	7	0	0
AKIGSEIGCY	10	TRUE	sp|Q8WV07|LTO1_HUMAN	LTO1	HUMAN	Protein LTO1 homolog OS=Homo sapiens OX=9606 GN=LTO1 PE=1 SV=2	AKIGSEIGC[UNIMOD:Cysteinylation]Y/2	['MSFragger', 'Comet', 'Sage', 'PEAKS']	[0.0009835259404966, 0.0036077402427025, 0.0007720020586721, 0.0001978239366963]	[1.3441798850294355, 0.3841578405495558, 1.225306964597734, 1.2802508269862864]	[0.0010671943779316, 0.0445948191759546, 3.075771125813505e-05, 0.0002356670901686]	0.726265	4.58854	1	4	0.000197824	3.07577e-05	1.34418	0	NA	3	0	0	0	0	0	0	0	0	0	0	0	0	3	0	0	0	0	0	0	0	0	0	0	0	0	3	0	0
AKIKARD	7	FALSE	P42766|RL35_HUMAN	RPL35	HUMAN	Large ribosomal subunit protein uL29 OS=Homo sapiens OX=9606 GN=RPL35 PE=1 SV=2	AKIKARD/2	['PEAKS']	[0.0035508211273857]	[0.5075049745814051]	[0.0481383802125926]	0.960523	2.52153	1	1	0.00355082	0.0481384	0.507505	0	NA	1	0	0	0	0	0	0	0	0	0	0	0	0	0	0	0	0	0	0	0	0	1	0	0	0	0	0	0	1
AKIKPNIF	8	TRUE	sp|Q8N201|INT1_HUMAN	INTS1	HUMAN	Integrator complex subunit 1 OS=Homo sapiens OX=9606 GN=INTS1 PE=1 SV=2	AKIKPNIF/2	['MSFragger', 'Comet', 'Sage', 'PEAKS']	[0.0014329213684399, 0.001211533801793, 0.0007720020586721, 0.0001978239366963]	[1.0213599621072176, 0.4934593367685029, 0.7820614725415179, 1.0632712511701383]	[0.0060310907610665, 0.016088488490224, 0.0021610947329198, 0.0011164989674283]	0.988719	0.0132783	1	4	0.000197824	0.0011165	1.06327	0	NA	11	0	0	0	0	2	3	0	0	0	0	0	0	1	0	2	0	0	1	0	2	0	0	5	0	0	3	1	2
AKILPIMF	8	TRUE	sp|Q13362|2A5G_HUMAN	PPP2R5C	HUMAN	Serine/threonine-protein phosphatase 2A 56 kDa regulatory subunit gamma isoform OS=Homo sapiens OX=9606 GN=PPP2R5C PE=1 SV=3	AKILPIM[UNIMOD:Oxidation]F/2	['MSFragger', 'Comet', 'Sage']	[0.0013003901170351, 0.0039948865452221, 0.0016498247061249]	[1.0294020700413336, 0.3786735239030694, 0.6089251191372812]	[0.0057414066034005, 0.0469037189325473, 0.011332530769526]	0.844208	0.309963	1	3	0.00130039	0.00574141	1.0294	0	NA	5	0	0	0	0	1	1	0	0	0	0	0	0	1	0	1	0	0	0	0	1	0	0	2	0	0	2	0	1
AKILQQQQL	9	TRUE	sp|Q969V6|MRTFA_HUMAN	MRTFA	HUMAN	Myocardin-related transcription factor A OS=Homo sapiens OX=9606 GN=MRTFA PE=1 SV=1	AKILQQQQL/2	['MSFragger', 'Comet', 'Sage', 'PEAKS']	[0.0009835259404966, 0.001211533801793, 0.0060386473429951, 0.0001978239366963]	[1.2876086169960053, 0.4971490029235321, 0.4389348564851282, 1.4926632385768426]	[0.0013953064242533, 0.0155399764362598, 0.0556027923459291, 5.117322628741008e-05]	0.84841	0.0326309	1	4	0.000197824	5.11732e-05	1.49266	0	NA	5	0	0	0	0	0	1	0	0	0	0	0	0	0	0	4	0	0	0	0	0	0	0	1	0	0	4	0	0
AKINEIRQM	9	TRUE	sp|Q15366|PCBP2_HUMAN	PCBP2	HUMAN	Poly(rC)-binding protein 2 OS=Homo sapiens OX=9606 GN=PCBP2 PE=1 SV=1	AKINEIRQM[UNIMOD:Oxidation]/2;AKINEIRQM/2	['MSFragger', 'Comet', 'Sage', 'PEAKS']	[0.0009835259404966, 0.001211533801793, 0.0007720020586721, 0.0001978239366963]	[1.4631245046695127, 0.5145667645091434, 0.7936432998274665, 1.5834320114526512]	[0.0006331436352963, 0.0131912172805999, 0.0019339891379982, 2.6639076258935287e-05]	0.991274	0.0106122	2	4	0.000197824	2.66391e-05	1.58343	0	NA	55	3	1	1	3	3	2	3	3	1	2	3	3	2	1	5	1	3	3	1	4	7	5	8	7	8	8	7	12
AKIPGTGAL	9	TRUE	sp|O75298|RTN2_HUMAN	RTN2	HUMAN	Reticulon-2 OS=Homo sapiens OX=9606 GN=RTN2 PE=1 SV=1	AKIPGTGAL/1;AKIPGTGAL/2	['MSFragger', 'Comet', 'Sage']	[0.0020242914979757, 0.0073539425303009, 0.0043636363636363]	[0.9266710351509708, 0.3223246122648228, 0.480497895152879]	[0.0110067394400936, 0.0782302844592023, 0.0380000677710057]	0.994754	1.23317	2	3	0.00202429	0.0110067	0.926671	0	NA	3	0	0	0	0	0	0	0	0	0	0	0	0	0	0	0	0	0	0	1	2	0	0	0	0	0	0	0	3
AKIPSVIEY	9	TRUE	sp|Q9NZC9|SMAL1_HUMAN	SMARCAL1	HUMAN	SWI/SNF-related matrix-associated actin-dependent regulator of chromatin subfamily A-like protein 1 OS=Homo sapiens OX=9606 GN=SMARCAL1 PE=1 SV=1	AKIPSVIEY/2	['MSFragger', 'Comet']	[0.0063653723742838, 0.0048265460030165]	[0.7064246904536329, 0.3572878429207979]	[0.0491602735591715, 0.057049220934229]	0.939079	0.885005	1	2	0.00482655	0.0491603	0.706425	1	['FKIPSNTTL(1)']	2	0	0	0	1	0	0	0	0	0	0	0	0	0	0	0	1	0	0	0	0	0	0	1	0	0	0	1	0
AKIPVTIITGY	11	TRUE	sp|Q4V339|ZNG1F_HUMAN;sp|Q5JTY5|ZNG1C_HUMAN;sp|Q5RIA9|ZNG1E_HUMAN;sp|Q8IUF1|ZNG1B_HUMAN;sp|Q9BRT8|ZNG1A_HUMAN	ZNG1F;ZNG1C;ZNG1E;ZNG1B;ZNG1A	HUMAN	Zinc-regulated GTPase metalloprotein activator 1F OS=Homo sapiens OX=9606 GN=ZNG1F PE=3 SV=1	AKIPVTIITGY/2	['MSFragger', 'Comet', 'Sage', 'PEAKS']	[0.0009835259404966, 0.0010840108401084, 0.0007720020586721, 0.0001978239366963]	[1.4828583676076494, 0.6542225869382423, 1.777353284727746, 1.3330662579009342]	[0.0005834215403246, 0.0035325709753182, 1.5377783097058457e-07, 0.0001612304093061]	0.783234	0.0870147	1	4	0.000197824	1.53778e-07	1.77735	0	NA	1	0	0	0	0	0	0	0	0	0	0	0	0	0	0	1	0	0	0	0	0	0	0	0	0	0	1	0	0
AKISSPTETER	11	TRUE	sp|P31949|S10AB_HUMAN	S100A11	HUMAN	Protein S100-A11 OS=Homo sapiens OX=9606 GN=S100A11 PE=1 SV=2	[UNIMOD:Acetylation]-AKISSPTETER/2	['MSFragger']	[0.0019694731659281]	[0.9693535501883024]	[0.0083514748689057]	0.940363	2.30024	1	1	0.00196947	0.00835147	0.969354	0	NA	9	0	0	0	0	0	0	0	0	0	1	0	3	0	0	0	1	1	2	0	0	1	0	0	0	4	0	4	1
AKISTLPQL	9	TRUE	sp|P14635|CCNB1_HUMAN	CCNB1	HUMAN	G2/mitotic-specific cyclin-B1 OS=Homo sapiens OX=9606 GN=CCNB1 PE=1 SV=1	AKISTLPQL/2	['MSFragger', 'Sage', 'PEAKS']	[0.0068707058088694, 0.0086043274705807, 0.0052736602052451]	[0.6841455407591294, 0.4075815275015338, 0.4351014417725609]	[0.0571317118255013, 0.0736259680320782, 0.0739012366445964]	0.968506	1.75846	1	3	0.00527366	0.0571317	0.684146	0	NA	3	0	0	0	0	0	0	0	0	0	0	0	0	0	0	0	0	0	1	0	1	1	0	0	0	0	0	1	2
AKIVPKISY	9	TRUE	sp|Q7Z417|NUFP2_HUMAN	NUFIP2	HUMAN	FMR1-interacting protein NUFIP2 OS=Homo sapiens OX=9606 GN=NUFIP2 PE=1 SV=1	AKIVPKISY/2;AKIVPKISY/1	['MSFragger', 'Comet', 'Sage', 'PEAKS']	[0.0009835259404966, 0.0010840108401084, 0.0007720020586721, 0.0001978239366963]	[1.700619938104669, 0.680059191589062, 1.2746664473434055, 1.4174291776637498]	[0.0002545039741533, 0.0027677258044574, 1.9151904112849782e-05, 8.79062532094428e-05]	0.995834	0.000754169	2	4	0.000197824	1.91519e-05	1.70062	0	NA	57	1	4	1	4	4	4	2	2	2	1	3	2	3	3	5	3	3	2	3	2	3	6	12	6	6	11	8	8
AKKAAAKKK	9	TRUE	sp|P16401|H15_HUMAN	H1-5	HUMAN	Histone H1.5 OS=Homo sapiens OX=9606 GN=H1-5 PE=1 SV=3	AKKAAAKKK/1;AKKAAAKKK/2	['Comet', 'PEAKS']	[0.0065378055713473, 0.0003597769382982]	[0.334435029642656, 0.8995651590435343]	[0.0701754558597321, 0.0035638075068528]	0.950599	1.98476	2	2	0.000359777	0.00356381	0.899565	0	NA	8	0	0	0	1	0	2	0	0	0	0	0	0	0	1	0	0	1	0	1	0	2	0	3	0	0	1	1	3
AKKAQAQPVM	10	TRUE	sp|P24539|AT5F1_HUMAN	ATP5PB	HUMAN	ATP synthase F(0) complex subunit B1, mitochondrial OS=Homo sapiens OX=9606 GN=ATP5PB PE=1 SV=2	AKKAQAQPVM[UNIMOD:Oxidation]/2	['MSFragger', 'Comet', 'Sage', 'PEAKS']	[0.0009835259404966, 0.0010840108401084, 0.0007720020586721, 0.0001978239366963]	[1.361762643312777, 0.6145975390584466, 0.7622462585830769, 1.3884948941920046]	[0.0009845937159058, 0.0051354311145948, 0.0026131571978202, 0.0001082377071058]	0.962001	2.79187	1	4	0.000197824	0.000108238	1.38849	0	NA	3	0	0	0	2	1	0	0	0	0	0	0	0	0	0	0	0	0	0	0	0	0	0	3	0	0	0	0	0
AKKDFEKKF	9	TRUE	sp|Q9Y6F1|PARP3_HUMAN	PARP3	HUMAN	Protein mono-ADP-ribosyltransferase PARP3 OS=Homo sapiens OX=9606 GN=PARP3 PE=1 SV=4	AKKDFEKKF/2	['MSFragger', 'Comet', 'Sage', 'PEAKS']	[0.0009835259404966, 0.001211533801793, 0.0022659926791005, 0.0001978239366963]	[1.2029637884018334, 0.513871784079476, 0.555065555467944, 1.134149201819981]	[0.0021411391385546, 0.0132777924422336, 0.0189006138530501, 0.0006724671032544]	0.568739	1.72455	1	4	0.000197824	0.000672467	1.20296	0	NA	4	0	0	0	1	1	1	0	0	0	0	0	0	0	0	1	0	0	0	0	0	0	0	3	0	0	1	0	0
AKKDPQEGY	9	TRUE	sp|Q14562|DHX8_HUMAN	DHX8	HUMAN	ATP-dependent RNA helicase DHX8 OS=Homo sapiens OX=9606 GN=DHX8 PE=1 SV=1	AKKDPQEGY/2	['MSFragger', 'Comet', 'Sage']	[0.0017602534765006, 0.0010840108401084, 0.0007720020586721]	[0.9941390359650716, 0.5713850353283064, 0.7030961743013833]	[0.007140412033568, 0.007721572319168, 0.0046060210038593]	0.769112	2.29096	1	3	0.000772002	0.00460602	0.994139	0	NA	2	0	0	0	0	1	0	0	0	0	0	0	0	0	0	0	0	0	1	0	0	0	0	1	0	0	0	1	0
AKKGFTAVGY	10	TRUE	sp|Q6P4H8|ACKMT_HUMAN	ATPSCKMT	HUMAN	ATP synthase subunit C lysine N-methyltransferase OS=Homo sapiens OX=9606 GN=ATPSCKMT PE=1 SV=2	AKKGFTAVGY/2	['MSFragger', 'Comet', 'Sage', 'PEAKS']	[0.0009835259404966, 0.0010840108401084, 0.0007720020586721, 0.0001978239366963]	[1.520921858806887, 0.743843658883026, 0.9287719080265988, 1.3867821619953185]	[0.0005000236304049, 0.00151517071334, 0.0005292849934028, 0.000109578915498]	0.955942	1.77488	1	4	0.000197824	0.000109579	1.52092	0	NA	23	0	0	0	2	4	3	0	0	0	0	1	2	1	1	1	1	1	2	1	2	1	0	9	0	3	3	4	4
AKKHLEINPDHPIVET	16	FALSE	sp|P08238|HS90B_HUMAN	HSP90AB1	HUMAN	Heat shock protein HSP 90-beta OS=Homo sapiens OX=9606 GN=HSP90AB1 PE=1 SV=4	AKKHLEINPDHPIVET/2;AKKHLEINPDHPIVET/3	['MSFragger', 'Comet', 'Sage', 'PEAKS']	[0.0009835259404966, 0.0010840108401084, 0.0011133377866844, 0.0001978239366963]	[1.857112587618948, 0.7878900531138433, 0.6383730464248843, 1.347884600590658]	[0.0001497259859773, 0.0009992019469657, 0.0085563221943144, 0.0001449383976835]	0.709218	3.3899	2	4	0.000197824	0.000144938	1.85711	0	NA	7	0	0	0	0	0	0	0	0	0	0	0	0	1	2	4	0	0	0	0	0	0	0	0	0	0	7	0	0
AKKISQLGY	9	TRUE	sp|P26196|DDX6_HUMAN	DDX6	HUMAN	Probable ATP-dependent RNA helicase DDX6 OS=Homo sapiens OX=9606 GN=DDX6 PE=1 SV=2	AKKISQLGY/2	['MSFragger', 'Comet', 'Sage', 'PEAKS']	[0.0009835259404966, 0.0010840108401084, 0.0007720020586721, 0.0001978239366963]	[1.324068341659404, 0.6159805926027558, 0.7330076035770863, 1.1995425649839415]	[0.0011720497213426, 0.0050688144220013, 0.0034583353784793, 0.0004207456431112]	0.873829	2.42393	1	4	0.000197824	0.000420746	1.32407	0	NA	23	0	0	1	1	1	1	0	3	2	0	2	1	2	2	1	1	1	1	1	1	1	1	3	5	3	5	3	3
AKKKANLQY	9	TRUE	sp|P17980|PRS6A_HUMAN	PSMC3	HUMAN	26S proteasome regulatory subunit 6A OS=Homo sapiens OX=9606 GN=PSMC3 PE=1 SV=3	AKKKANLQY/2	['MSFragger', 'Comet', 'Sage']	[0.0019694731659281, 0.0012738853503184, 0.0009657170449058]	[0.972082531207052, 0.4642497807834845, 0.6486187396573999]	[0.0082075460484705, 0.0211648561477195, 0.0077582529111528]	0.881287	2.24829	1	3	0.000965717	0.00775825	0.972083	0	NA	7	0	0	0	1	1	0	0	0	0	0	0	0	1	0	0	0	1	1	0	0	2	0	2	0	0	1	2	2
AKLAGDHIEY	10	TRUE	sp|Q15070|OXA1L_HUMAN	OXA1L	HUMAN	Mitochondrial inner membrane protein OXA1L OS=Homo sapiens OX=9606 GN=OXA1L PE=1 SV=4	AKLAGDHIEY/2	['MSFragger', 'Comet', 'Sage', 'PEAKS']	[0.0009835259404966, 0.0010840108401084, 0.0007720020586721, 0.0001978239366963]	[1.5383512640133523, 0.6893001103145331, 0.7276025396746542, 1.3903277948506807]	[0.0004666035902436, 0.0025364030403726, 0.0036421763717743, 0.0001068205667019]	0.87874	0.0547951	1	4	0.000197824	0.000106821	1.53835	0	NA	19	0	0	0	2	1	1	0	1	1	0	2	1	1	1	2	1	1	1	0	1	2	0	4	2	3	4	3	3
AKLASYVKF	9	TRUE	sp|Q7L2H7|EIF3M_HUMAN	EIF3M	HUMAN	Eukaryotic translation initiation factor 3 subunit M OS=Homo sapiens OX=9606 GN=EIF3M PE=1 SV=1	AKLASYVKF/2	['MSFragger', 'Comet', 'Sage', 'PEAKS']	[0.0009835259404966, 0.0010840108401084, 0.0007720020586721, 0.0001978239366963]	[1.4882293210753683, 0.6791364107950058, 0.7190842783032638, 1.5364146212542755]	[0.0005707031615068, 0.0027919527899436, 0.003951915108041, 3.7358031338285466e-05]	0.961823	2.07947	1	4	0.000197824	3.7358e-05	1.53641	0	NA	3	0	0	0	0	0	0	0	0	0	0	0	0	3	0	0	0	0	0	0	0	0	0	0	0	0	3	0	0
AKLDENSAF	9	TRUE	sp|Q13813|SPTN1_HUMAN	SPTAN1	HUMAN	Spectrin alpha chain, non-erythrocytic 1 OS=Homo sapiens OX=9606 GN=SPTAN1 PE=1 SV=3	AKLDENSAF/1;AKLDENSAF/2	['MSFragger', 'Comet', 'Sage', 'PEAKS']	[0.0010526315789473, 0.0031943510423671, 0.0028380634390651, 0.0003597769382982]	[1.160513491967041, 0.3951836197173296, 0.5354187222114739, 0.9549357299395008]	[0.0026884359150385, 0.0402801840596442, 0.0227508630695478, 0.0024121564379356]	0.973034	0.108431	2	4	0.000359777	0.00241216	1.16051	0	NA	13	0	0	0	2	3	2	0	0	0	0	1	0	0	0	2	0	1	0	0	1	1	0	7	0	1	2	1	2
AKLDHVNIVHY	11	TRUE	sp|P19525|E2AK2_HUMAN	EIF2AK2	HUMAN	Interferon-induced, double-stranded RNA-activated protein kinase OS=Homo sapiens OX=9606 GN=EIF2AK2 PE=1 SV=2	AKLDHVNIVHY/3	['MSFragger', 'Comet', 'Sage', 'PEAKS']	[0.0009835259404966, 0.0010840108401084, 0.0007720020586721, 0.0001978239366963]	[2.1574125543370983, 0.7685802238431051, 1.5333858098468187, 1.7419012822112034]	[5.944416067670668e-05, 0.001199426552578, 1.5988516068188556e-06, 8.521329858907531e-06]	0.693955	0.0134934	1	4	0.000197824	1.59885e-06	2.15741	0	NA	10	0	0	0	1	0	1	0	0	0	0	1	1	3	0	1	0	0	0	0	0	2	0	2	0	2	4	0	2
AKLGKEIEEY	10	TRUE	sp|P42285|MTREX_HUMAN	MTREX	HUMAN	Exosome RNA helicase MTR4 OS=Homo sapiens OX=9606 GN=MTREX PE=1 SV=3	AKLGKEIEEY/2	['MSFragger', 'Comet', 'Sage', 'PEAKS']	[0.0009835259404966, 0.0010840108401084, 0.0007720020586721, 0.0001978239366963]	[1.3946699549577282, 0.7214251239016611, 0.7489611175279877, 1.6615892454211572]	[0.0008495882331179, 0.0018725566851996, 0.0029680195592253, 1.518378505822028e-05]	0.929544	2.78493	1	4	0.000197824	1.51838e-05	1.66159	0	NA	10	0	0	0	1	1	1	0	0	0	0	0	1	1	0	2	0	1	0	0	1	1	0	3	0	1	3	1	2
AKLGKEPVL	9	TRUE	sp|Q9H040|SPRTN_HUMAN	SPRTN	HUMAN	DNA-dependent metalloprotease SPRTN OS=Homo sapiens OX=9606 GN=SPRTN PE=1 SV=2	AKLGKEPVL/2	['MSFragger', 'Comet', 'Sage', 'PEAKS']	[0.0009835259404966, 0.001211533801793, 0.0029163966299416, 0.0001978239366963]	[1.456273982675553, 0.5127760290578354, 0.5336735828595446, 1.4589208443513304]	[0.000651574013375, 0.0134154413664287, 0.0231277245941529, 6.522793296443234e-05]	0.982667	1.49433	1	4	0.000197824	6.52279e-05	1.45892	0	NA	13	0	0	0	2	1	1	0	0	0	0	0	0	1	1	1	0	2	1	0	1	2	0	4	0	0	3	3	3
AKLIEKL	7	FALSE	P13639|EF2_HUMAN	EEF2	HUMAN	Elongation factor 2 OS=Homo sapiens OX=9606 GN=EEF2 PE=1 SV=4	AKLIEKL/1	['PEAKS']	[0.0062831611281764]	[0.3972550032757392]	[0.0916755139702474]	0.957456	5.58613	1	1	0.00628316	0.0916755	0.397255	0	NA	2	0	0	0	1	0	0	0	0	0	0	0	0	0	0	1	0	0	0	0	0	0	0	1	0	0	1	0	0
AKLKGIGEY	9	TRUE	sp|Q92620|PRP16_HUMAN	DHX38	HUMAN	Pre-mRNA-splicing factor ATP-dependent RNA helicase PRP16 OS=Homo sapiens OX=9606 GN=DHX38 PE=1 SV=2	AKLKGIGEY/2	['MSFragger', 'Comet', 'Sage', 'PEAKS']	[0.0009835259404966, 0.0010840108401084, 0.0007720020586721, 0.0001978239366963]	[1.3405042363189248, 0.6276046234150026, 0.7892834796224565, 1.4788300125071645]	[0.0010854934245728, 0.0045419821330988, 0.0020165362845168, 5.652623038911667e-05]	0.970371	0.00156932	1	4	0.000197824	5.65262e-05	1.47883	0	NA	18	0	0	0	2	1	1	0	0	1	0	2	1	1	0	2	1	2	1	1	1	1	0	4	1	3	3	4	3
AKLKKFIAY	9	TRUE	sp|P33992|MCM5_HUMAN	MCM5	HUMAN	DNA replication licensing factor MCM5 OS=Homo sapiens OX=9606 GN=MCM5 PE=1 SV=5	AKLKKFIAY/2	['MSFragger', 'Comet', 'Sage', 'PEAKS']	[0.0009835259404966, 0.0010840108401084, 0.0007720020586721, 0.0001978239366963]	[1.2289136170804849, 0.7540981043843755, 0.6685729752360031, 1.2454718806891047]	[0.0018710105480758, 0.0013752782882293, 0.0064102996319691, 0.0003025569199738]	0.865822	5.24131	1	4	0.000197824	0.000302557	1.24547	0	NA	22	0	0	0	2	2	1	0	0	1	0	1	1	2	2	2	0	1	1	1	3	2	0	5	1	2	6	2	6
AKLLHTDSY	9	TRUE	sp|Q969Q6|P2R3C_HUMAN	PPP2R3C	HUMAN	Serine/threonine-protein phosphatase 2A regulatory subunit B'' subunit gamma OS=Homo sapiens OX=9606 GN=PPP2R3C PE=1 SV=1	AKLLHTDSY/2	['MSFragger']	[0.0011679968853416]	[1.107266584805074]	[0.0036220127671216]	0.738629	0.240981	1	1	0.001168	0.00362201	1.10727	0	NA	1	0	0	0	0	0	0	0	0	0	0	0	0	0	0	0	0	0	0	0	1	0	0	0	0	0	0	0	1
AKLPDFESRY	10	TRUE	sp|Q14126|DSG2_HUMAN	DSG2	HUMAN	Desmoglein-2 OS=Homo sapiens OX=9606 GN=DSG2 PE=1 SV=2	AKLPDFESRY/2	['MSFragger', 'Sage']	[0.0091743119266055, 0.0073882047958522]	[0.6422815397195358, 0.4212015532124984]	[0.0754323583371884, 0.065224290841781]	0.884329	1.83812	1	2	0.0073882	0.0652243	0.642282	0	NA	1	0	0	0	0	0	0	0	0	0	0	0	0	1	0	0	0	0	0	0	0	0	0	0	0	0	1	0	0
AKLPEIEEY	9	TRUE	sp|Q9BQ39|DDX50_HUMAN	DDX50	HUMAN	ATP-dependent RNA helicase DDX50 OS=Homo sapiens OX=9606 GN=DDX50 PE=1 SV=1	AKLPEIEEY/2	['MSFragger', 'Comet', 'Sage', 'PEAKS']	[0.0009835259404966, 0.0010840108401084, 0.0007720020586721, 0.0001978239366963]	[1.4358089840016817, 0.6244954948255164, 0.7749569487699454, 1.1798491191817022]	[0.0007105644561734, 0.0046772859907551, 0.0023134031649669, 0.0004846039018459]	0.906915	0.0508167	1	4	0.000197824	0.000484604	1.43581	0	NA	12	0	0	0	1	2	1	0	0	0	0	0	0	2	1	2	0	0	0	0	2	1	0	4	0	0	5	0	3
AKLPFTPLSY	10	TRUE	sp|Q9UM00|TMCO1_HUMAN	TMCO1	HUMAN	Calcium load-activated calcium channel OS=Homo sapiens OX=9606 GN=TMCO1 PE=1 SV=2	AKLPFTPLSY/1;AKLPFTPLSY/2	['MSFragger', 'Comet', 'Sage', 'PEAKS']	[0.0009835259404966, 0.0010840108401084, 0.0007720020586721, 0.0001978239366963]	[1.992345146152504, 0.9381384120016588, 2.1944887015234618, 1.4660682405534669]	[9.769586276974258e-05, 0.000238877770246, 2.806558892622778e-09, 6.195978631491584e-05]	0.903503	0.000894786	2	4	0.000197824	2.80656e-09	2.19449	0	NA	52	1	1	1	3	5	3	1	1	1	3	2	2	4	3	5	3	3	2	1	4	3	3	11	3	7	12	8	8
AKLPGGVQNF	10	TRUE	sp|Q7Z6Z7|HUWE1_HUMAN	HUWE1	HUMAN	E3 ubiquitin-protein ligase HUWE1 OS=Homo sapiens OX=9606 GN=HUWE1 PE=1 SV=3	AKLPGGVQNF/2	['MSFragger', 'Comet', 'Sage', 'PEAKS']	[0.0009835259404966, 0.0010840108401084, 0.0007720020586721, 0.0001978239366963]	[1.5024194310124075, 0.5387630294017542, 0.8768157318916815, 1.2685510273441154]	[0.000538656049743, 0.0105028691065565, 0.0008711650485953, 0.0002563342031732]	0.94003	0.00254241	1	4	0.000197824	0.000256334	1.50242	0	NA	15	0	0	0	1	1	1	0	0	0	0	0	0	1	1	1	3	2	1	1	1	1	0	3	0	0	3	6	3
AKLPLAKEKY	10	TRUE	sp|Q8NFC6|BD1L1_HUMAN	BOD1L1	HUMAN	Biorientation of chromosomes in cell division protein 1-like 1 OS=Homo sapiens OX=9606 GN=BOD1L1 PE=1 SV=2	AKLPLAKEKY/3	['MSFragger', 'Comet', 'Sage', 'PEAKS']	[0.0009835259404966, 0.0010840108401084, 0.0007720020586721, 0.0001978239366963]	[1.4571893795345343, 0.71115342052388, 0.8301199722319588, 1.556553363782464]	[0.0006490746228888, 0.0020633518558275, 0.0013632309537807, 3.2320529982219774e-05]	0.958592	1.57422	1	4	0.000197824	3.23205e-05	1.55655	0	NA	7	0	0	0	1	1	0	0	0	0	0	0	0	0	0	4	0	0	0	0	1	0	0	2	0	0	4	0	1
AKLPSETIF	9	TRUE	sp|P57678|GEMI4_HUMAN	GEMIN4	HUMAN	Gem-associated protein 4 OS=Homo sapiens OX=9606 GN=GEMIN4 PE=1 SV=2	AKLPSETIF/2;AKLPSETIF/1	['MSFragger', 'Comet', 'Sage', 'PEAKS']	[0.0010526315789473, 0.0010840108401084, 0.0007720020586721, 0.0001978239366963]	[1.1699258841861575, 0.5274031947337674, 0.722496456788173, 1.0711777502847448]	[0.0025541748670428, 0.0116893774102101, 0.0038248038466694, 0.0010551989630842]	0.968883	1.23627	2	4	0.000197824	0.0010552	1.16993	0	NA	14	0	0	0	1	2	2	0	0	0	0	0	0	2	3	1	0	0	0	0	1	2	0	5	0	0	6	0	3
AKLPTGTTL	9	TRUE	sp|P54098|DPOG1_HUMAN	POLG	HUMAN	DNA polymerase subunit gamma-1 OS=Homo sapiens OX=9606 GN=POLG PE=1 SV=1	AKLPTGTTL/2;AKLPTGTTL/1	['MSFragger', 'Comet', 'Sage', 'PEAKS']	[0.0015994313133108, 0.0012738853503184, 0.0007720020586721, 0.0001978239366963]	[0.998938449137981, 0.4681620821847268, 0.7423855114037134, 1.093689608153341]	[0.0069292663001858, 0.0204025147121028, 0.0031610870718235, 0.0008983605556923]	0.987477	0.116862	2	4	0.000197824	0.000898361	1.09369	0	NA	12	0	0	0	1	0	0	0	0	0	0	1	0	1	0	0	2	1	1	0	3	2	0	1	0	1	1	4	5
AKLPTTAF	8	TRUE	sp|Q7Z333|SETX_HUMAN	SETX	HUMAN	Probable helicase senataxin OS=Homo sapiens OX=9606 GN=SETX PE=1 SV=4	AKLPTTAF/2;AKLPTTAF/1	['MSFragger', 'Comet', 'Sage', 'PEAKS']	[0.0034731869963878, 0.0010840108401084, 0.0007720020586721, 0.0001978239366963]	[0.796405696607525, 0.5262690861301178, 0.6725075793973909, 1.1156353683269802]	[0.0265539102172764, 0.0118149164740533, 0.0061734197924676, 0.0007678069822033]	0.995532	0.330201	2	4	0.000197824	0.000767807	1.11564	0	NA	12	0	0	0	1	1	3	0	0	0	0	0	0	1	0	1	0	0	0	0	4	1	0	5	0	0	2	0	5
AKLQAAVDGPMDKKEE	16	FALSE	sp|P51572|BAP31_HUMAN	BCAP31	HUMAN	B-cell receptor-associated protein 31 OS=Homo sapiens OX=9606 GN=BCAP31 PE=1 SV=3	AKLQAAVDGPM[UNIMOD:Oxidation]DKKEE/3	['MSFragger', 'Comet', 'Sage', 'PEAKS']	[0.0009835259404966, 0.001418439716312, 0.0007720020586721, 0.0027128862094951]	[1.2993678311360803, 0.4585656059838973, 0.7227264300391039, 0.5684784649375735]	[0.0013181614319718, 0.0223227774991397, 0.0038163851717706, 0.0330477097575654]	0.01562	1.00466	1	4	0.000772002	0.00131816	1.29937	0	NA	3	2	0	0	0	0	0	0	0	1	0	0	0	0	0	0	0	0	0	0	0	0	2	0	1	0	0	0	0
AKLQDFKSF	9	TRUE	sp|P34897|GLYM_HUMAN	SHMT2	HUMAN	Serine hydroxymethyltransferase, mitochondrial OS=Homo sapiens OX=9606 GN=SHMT2 PE=1 SV=3	AKLQDFKSF/2	['MSFragger', 'Comet', 'Sage']	[0.0009835259404966, 0.0010840108401084, 0.0007720020586721]	[1.2793680230489923, 0.6100186827039135, 0.6944210662699283]	[0.001452581596312, 0.005362283229138, 0.0050050779242906]	0.828403	3.40865	1	3	0.000772002	0.00145258	1.27937	1	['ETFGVTTTKV(1)']	6	0	0	0	1	1	1	0	0	0	0	0	0	1	0	0	0	0	0	0	1	1	0	3	0	0	1	0	2
AKLQDPFSLY	10	TRUE	sp|P21912|SDHB_HUMAN	SDHB	HUMAN	Succinate dehydrogenase [ubiquinone] iron-sulfur subunit, mitochondrial OS=Homo sapiens OX=9606 GN=SDHB PE=1 SV=3	AKLQDPFSLY/2	['MSFragger', 'Comet', 'Sage', 'PEAKS']	[0.0009835259404966, 0.0010840108401084, 0.0007720020586721, 0.0001978239366963]	[1.3628215086249662, 0.6896844559714912, 0.8352467296058668, 1.2968664698512269]	[0.000979867793863, 0.002527212166079, 0.0012978373087897, 0.0002091436387446]	0.906376	0.285617	1	4	0.000197824	0.000209144	1.36282	0	NA	4	0	0	0	0	0	0	0	0	0	0	0	0	2	0	1	0	0	0	0	0	1	0	0	0	0	3	0	1
AKLSEEISAPV	11	TRUE	sp|Q8NCS4|TM35B_HUMAN	TMEM35B	HUMAN	Transmembrane protein 35B OS=Homo sapiens OX=9606 GN=TMEM35B PE=1 SV=1	AKLSEEISAPV/2	['Comet', 'Sage', 'PEAKS']	[0.0036077402427025, 0.0014796026210103, 0.0004989190088142]	[0.3890384293225444, 0.6117033850378281, 0.7659477577489482]	[0.0426325063634396, 0.011036382136583, 0.0090067780719967]	0.936776	1.84719	1	3	0.000498919	0.00900678	0.765948	0	NA	14	5	1	1	0	0	0	0	2	1	1	2	1	0	0	0	0	0	0	0	0	0	7	0	3	4	0	0	0
AKLTLEEAY	9	TRUE	sp|Q96SN8|CK5P2_HUMAN	CDK5RAP2	HUMAN	CDK5 regulatory subunit-associated protein 2 OS=Homo sapiens OX=9606 GN=CDK5RAP2 PE=1 SV=5	AKLTLEEAY/2	['MSFragger']	[0.0049627791563275]	[0.7440654458338081]	[0.0380395782734288]	0.892398	1.36991	1	1	0.00496278	0.0380396	0.744065	0	NA	1	0	0	0	0	0	0	0	0	0	0	0	0	0	0	0	0	0	0	0	1	0	0	0	0	0	0	0	1
AKLVSEKLASY	11	TRUE	sp|P01106|MYC_HUMAN	MYC	HUMAN	Myc proto-oncogene protein OS=Homo sapiens OX=9606 GN=MYC PE=1 SV=2	AKLVSEKLASY/2	['MSFragger', 'Comet', 'Sage', 'PEAKS']	[0.0009835259404966, 0.0010840108401084, 0.0007720020586721, 0.0001978239366963]	[1.418443271259203, 0.6451727003707496, 0.8158159655299985, 1.5083102082901372]	[0.000765666703362, 0.0038477315344008, 0.0015636252281351, 4.572667548077222e-05]	0.876565	1.29313	1	4	0.000197824	4.57267e-05	1.50831	0	NA	5	0	0	0	0	1	1	0	0	0	0	0	0	2	0	1	0	0	0	0	0	0	0	2	0	0	3	0	0
AKMATGNYF	9	TRUE	sp|Q96KR1|ZFR_HUMAN	ZFR	HUMAN	Zinc finger RNA-binding protein OS=Homo sapiens OX=9606 GN=ZFR PE=1 SV=2	AKM[UNIMOD:Oxidation]ATGNYF/2	['MSFragger', 'Comet', 'Sage', 'PEAKS']	[0.0020242914979757, 0.0025247971145175, 0.0037232392181197, 0.0001978239366963]	[0.921265360539036, 0.4133843341390167, 0.5067193258523103, 1.042000839093581]	[0.0114045476186292, 0.0340285000847468, 0.0297792709779554, 0.0012994955775507]	0.957437	0.368875	1	4	0.000197824	0.0012995	1.042	0	NA	7	0	0	0	0	1	0	0	0	0	0	0	0	1	1	0	0	2	0	0	2	0	0	1	0	0	2	2	2
AKMGITEY	8	TRUE	sp|P41252|SYIC_HUMAN	IARS1	HUMAN	Isoleucine--tRNA ligase, cytoplasmic OS=Homo sapiens OX=9606 GN=IARS1 PE=1 SV=2	AKM[UNIMOD:Oxidation]GITEY/2	['Comet', 'Sage', 'PEAKS']	[0.0055385512315988, 0.0020408163265306, 0.0015625]	[0.3436135475959066, 0.5887821753651712, 0.6488985631551698]	[0.0645943742310124, 0.0137277882460805, 0.0197348411192519]	0.941282	2.62702	1	3	0.0015625	0.0137278	0.648899	0	NA	3	0	0	0	1	0	1	0	0	0	0	0	0	1	0	0	0	0	0	0	0	0	0	2	0	0	1	0	0
AKMIQEV	7	FALSE	Q9NRD5|PICK1_HUMAN	PICK1	HUMAN	PRKCA-binding protein OS=Homo sapiens OX=9606 GN=PICK1 PE=1 SV=2	AKM[UNIMOD:Oxidation]IQEV/1	['PEAKS']	[0.0025890953396283]	[0.5723232646719766]	[0.0322590577376135]	0.859291	3.5864	1	1	0.0025891	0.0322591	0.572323	0	NA	1	0	0	0	0	0	0	0	0	0	0	0	0	1	0	0	0	0	0	0	0	0	0	0	0	0	1	0	0
AKMKTPVQY	9	TRUE	sp|P46013|KI67_HUMAN	MKI67	HUMAN	Proliferation marker protein Ki-67 OS=Homo sapiens OX=9606 GN=MKI67 PE=1 SV=2	AKM[UNIMOD:Oxidation]KTPVQY/2;AKMKTPVQY/2	['MSFragger', 'Comet', 'Sage', 'PEAKS']	[0.0009835259404966, 0.0010840108401084, 0.0007720020586721, 0.0001978239366963]	[1.7124165330535437, 0.7348109721251038, 0.9936921800669818, 1.656490767264212]	[0.0002441188618683, 0.0016501344473886, 0.0002839518098086, 1.5750930981870452e-05]	0.975764	0.0341213	2	4	0.000197824	1.57509e-05	1.71242	0	NA	27	0	0	0	2	1	1	0	0	0	0	0	3	2	2	1	1	3	6	2	1	2	0	4	0	3	5	10	5
AKMTDFDRF	9	TRUE	sp|P50914|RL14_HUMAN	RPL14	HUMAN	Large ribosomal subunit protein eL14 OS=Homo sapiens OX=9606 GN=RPL14 PE=1 SV=4	AKM[UNIMOD:Oxidation]TDFDRF/2	['MSFragger', 'Comet', 'Sage', 'PEAKS']	[0.0009835259404966, 0.0010840108401084, 0.0007720020586721, 0.0001978239366963]	[1.4240167630904597, 0.7345819123025172, 0.7694949020554896, 1.4133458668146728]	[0.000747444304665, 0.0016537089167526, 0.0024377553436034, 9.052572562176796e-05]	0.935196	2.02674	1	4	0.000197824	9.05257e-05	1.42402	0	NA	6	0	0	0	0	1	1	0	0	0	0	0	0	2	1	0	0	0	0	0	1	0	0	2	0	0	3	0	1
AKNGELLKY	9	TRUE	sp|O15530|PDPK1_HUMAN;sp|Q6A1A2|PDPK2_HUMAN	PDPK1;PDPK2P	HUMAN	3-phosphoinositide-dependent protein kinase 1 OS=Homo sapiens OX=9606 GN=PDPK1 PE=1 SV=1	AKNGELLKY/2	['MSFragger', 'Comet', 'Sage', 'PEAKS']	[0.0010526315789473, 0.0010840108401084, 0.0007720020586721, 0.0001978239366963]	[1.1350298205496323, 0.5188275880999869, 0.7421924314731335, 1.244158198047424]	[0.0030952449248273, 0.0126725686358632, 0.0031669418670665, 0.0003054251254093]	0.96352	0.0159333	1	4	0.000197824	0.000305425	1.24416	0	NA	8	0	0	0	1	1	0	0	0	0	0	0	0	2	0	1	0	0	1	0	1	1	0	2	0	0	3	1	2
AKNKQKFVL	9	TRUE	sp|O43683|BUB1_HUMAN	BUB1	HUMAN	Mitotic checkpoint serine/threonine-protein kinase BUB1 OS=Homo sapiens OX=9606 GN=BUB1 PE=1 SV=1	AKNKQKFVL/2	['MSFragger', 'Comet', 'Sage', 'PEAKS']	[0.0009835259404966, 0.0010840108401084, 0.0028380634390651, 0.0001978239366963]	[1.8600712233063872, 0.645777276944539, 0.535464846226426, 1.7108311371289624]	[0.0001482936547782, 0.0038258280238685, 0.0227409842237444, 1.0655212309071249e-05]	0.816769	0.00124628	1	4	0.000197824	1.06552e-05	1.86007	0	NA	5	0	0	0	1	1	0	0	0	0	0	0	0	2	0	0	0	0	0	0	1	0	0	2	0	0	2	0	1
AKNLFPNTY	9	TRUE	sp|P49585|PCY1A_HUMAN	PCYT1A	HUMAN	Choline-phosphate cytidylyltransferase A OS=Homo sapiens OX=9606 GN=PCYT1A PE=1 SV=2	AKNLFPNTY/2	['MSFragger', 'Comet', 'Sage', 'PEAKS']	[0.0009835259404966, 0.0010840108401084, 0.0012903225806451, 0.0001978239366963]	[1.255023872291472, 0.5322613540441891, 0.6197814911518449, 1.1354503938421612]	[0.0016388607129923, 0.0111664535766854, 0.0102181237096883, 0.000666227655888]	0.950801	2.01435	1	4	0.000197824	0.000666228	1.25502	0	NA	4	0	0	0	0	0	1	0	0	0	0	0	0	1	0	0	0	0	0	0	1	1	0	1	0	0	1	0	2
AKNNVVINY	9	TRUE	sp|Q6P2Q9|PRP8_HUMAN	PRPF8	HUMAN	Pre-mRNA-processing-splicing factor 8 OS=Homo sapiens OX=9606 GN=PRPF8 PE=1 SV=2	AKNNVVINY/2;AKNNVVINY/1	['MSFragger', 'Comet', 'Sage', 'PEAKS']	[0.0009835259404966, 0.0010840108401084, 0.0007720020586721, 0.0001978239366963]	[1.3489507173993671, 0.578137428621016, 0.8425112439074964, 1.5474711313859364]	[0.0010439895466363, 0.0072449502070866, 0.0012105092712499, 3.450228722586249e-05]	0.985982	2.32133	2	4	0.000197824	3.45023e-05	1.54747	0	NA	37	1	2	2	6	2	3	1	2	0	1	1	1	5	2	2	1	1	1	1	1	1	5	11	3	3	9	3	3
AKNPKIAVS	9	TRUE	sp|Q14839|CHD4_HUMAN	CHD4	HUMAN	Chromodomain-helicase-DNA-binding protein 4 OS=Homo sapiens OX=9606 GN=CHD4 PE=1 SV=2	AKNPKIAVS/2	['MSFragger', 'Comet', 'Sage', 'PEAKS']	[0.0010526315789473, 0.0010840108401084, 0.0014796026210103, 0.0001978239366963]	[1.1473290312925948, 0.5383493776116237, 0.6113947123450112, 1.545249263814494]	[0.0028905824597971, 0.010543893333747, 0.0110689031612141, 3.50580799275995e-05]	0.94656	0.406569	1	4	0.000197824	3.50581e-05	1.54525	0	NA	16	0	0	0	2	1	2	0	0	1	0	0	0	2	1	1	0	2	1	1	1	1	0	5	1	0	4	3	3
AKNPLGSDY	9	TRUE	sp|Q6WRI0|IGS10_HUMAN	IGSF10	HUMAN	Immunoglobulin superfamily member 10 OS=Homo sapiens OX=9606 GN=IGSF10 PE=1 SV=1	AKNPLGSDY/1;AKNPLGSDY/2	['MSFragger', 'Comet', 'Sage', 'PEAKS']	[0.0009835259404966, 0.0010840108401084, 0.0007720020586721, 0.0001978239366963]	[1.9517232348727644, 0.9346713347273228, 1.2017413795521552, 1.6431502894643784]	[0.0001107949950393, 0.0002468975210166, 3.856390245562218e-05, 1.7337161604966385e-05]	0.992534	1.13948	2	4	0.000197824	1.73372e-05	1.95172	0	NA	79	3	3	1	3	5	6	2	1	1	4	2	2	5	7	7	2	5	6	2	6	6	7	14	4	8	19	13	14
AKNPRINQL	9	TRUE	sp|Q9UPN3|MACF1_HUMAN	MACF1	HUMAN	Microtubule-actin cross-linking factor 1, isoforms 1/2/3/4/5 OS=Homo sapiens OX=9606 GN=MACF1 PE=1 SV=4	AKNPRINQL/2	['MSFragger', 'Comet', 'Sage', 'PEAKS']	[0.0009835259404966, 0.001211533801793, 0.0009657170449058, 0.0001978239366963]	[1.278507318944871, 0.5165994173002438, 0.6598878418678591, 1.2914472491217637]	[0.0014587237302513, 0.0129412125136853, 0.006965696429312, 0.0002174492527527]	0.987071	1.52571	1	4	0.000197824	0.000217449	1.29145	0	NA	14	0	0	0	1	1	1	0	1	0	0	0	0	1	1	1	1	2	1	1	1	1	0	3	1	0	3	4	3
AKNPSWASITY	11	TRUE	sp|Q8N6H7|ARFG2_HUMAN;sp|Q9NP61|ARFG3_HUMAN	ARFGAP2;ARFGAP3	HUMAN	ADP-ribosylation factor GTPase-activating protein 2 OS=Homo sapiens OX=9606 GN=ARFGAP2 PE=1 SV=1	AKNPSWASITY/2	['MSFragger', 'Comet', 'Sage', 'PEAKS']	[0.0009835259404966, 0.0010840108401084, 0.0007720020586721, 0.0001978239366963]	[1.4200793683903936, 0.7544525968094722, 0.8842934582753217, 1.4339132766675908]	[0.0007602631884936, 0.0013706803780653, 0.000810878503001, 7.80797286611884e-05]	0.869286	0.760656	1	4	0.000197824	7.80797e-05	1.43391	0	NA	9	0	0	0	1	2	1	0	0	0	0	0	0	0	1	0	0	0	0	0	3	1	0	4	0	0	1	0	4
AKNSQPNRY	9	TRUE	sp|P50750|CDK9_HUMAN	CDK9	HUMAN	Cyclin-dependent kinase 9 OS=Homo sapiens OX=9606 GN=CDK9 PE=1 SV=3	AKNSQPNRY/2	['Comet', 'Sage']	[0.0027652955409609, 0.00396522800061]	[0.4006660996894691, 0.5000775511140083]	[0.0382881109712482, 0.0316830322481499]	0.876921	1.78701	1	2	0.0027653	0.031683	0.500078	0	NA	1	0	0	0	0	1	0	0	0	0	0	0	0	0	0	0	0	0	0	0	0	0	0	1	0	0	0	0	0
AKPAQGAKYRGSI	13	FALSE	sp|P08133|ANXA6_HUMAN	ANXA6	HUMAN	Annexin A6 OS=Homo sapiens OX=9606 GN=ANXA6 PE=1 SV=3	[UNIMOD:Acetylation]-AKPAQGAKYRGSI/3	['MSFragger']	[0.0009835259404966]	[1.366245185730454]	[0.0009647715077563]	0.60732	1.77983	1	1	0.000983526	0.000964772	1.36625	0	NA	9	1	0	0	0	0	0	2	1	1	1	1	1	0	0	0	0	0	1	0	0	0	1	0	4	3	0	1	0
AKPDSTLHTY	10	TRUE	sp|Q6NUQ4|TM214_HUMAN	TMEM214	HUMAN	Transmembrane protein 214 OS=Homo sapiens OX=9606 GN=TMEM214 PE=1 SV=2	AKPDSTLHTY/2	['MSFragger', 'Comet', 'Sage', 'PEAKS']	[0.0009835259404966, 0.0010840108401084, 0.0007720020586721, 0.0001978239366963]	[1.2840158866180742, 0.7262571552132603, 0.7657812946691248, 1.5798619679637362]	[0.0014199404780431, 0.0017890057099516, 0.0025260949387404, 2.733195881233337e-05]	0.996219	1.76663	1	4	0.000197824	2.7332e-05	1.57986	0	NA	20	0	0	0	2	1	2	1	1	1	0	1	1	1	1	1	2	2	1	0	1	1	0	5	3	2	3	5	2
AKPEYISKTY	10	TRUE	sp|Q13823|NOG2_HUMAN	GNL2	HUMAN	Nucleolar GTP-binding protein 2 OS=Homo sapiens OX=9606 GN=GNL2 PE=1 SV=1	AKPEYISKTY/2	['MSFragger', 'Comet', 'Sage', 'PEAKS']	[0.0009835259404966, 0.0010840108401084, 0.0007720020586721, 0.0001978239366963]	[1.856894197766684, 0.8037415716972313, 0.8987618164451229, 1.4891042894432052]	[0.0001498323408835, 0.0008591838036108, 0.0007058187472665, 5.249996654452791e-05]	0.989059	2.61213	1	4	0.000197824	5.25e-05	1.85689	0	NA	42	0	1	1	3	2	3	2	2	0	2	2	2	2	5	2	1	4	2	1	3	2	2	8	4	6	9	7	6
AKPFVPNVHAAE	12	TRUE	sp|Q8IYD1|ERF3B_HUMAN	GSPT2	HUMAN	Eukaryotic peptide chain release factor GTP-binding subunit ERF3B OS=Homo sapiens OX=9606 GN=GSPT2 PE=1 SV=2	AKPFVPNVHAAE/2	['Sage']	[0.0078375947578054]	[0.4148665459667426]	[0.0690169231280894]	0.968445	0.191532	1	1	0.00783759	0.0690169	0.414867	0	NA	1	0	0	0	0	0	0	0	0	0	0	0	0	0	1	0	0	0	0	0	0	0	0	0	0	0	1	0	0
AKPGTYVIY	9	TRUE	sp|O75369|FLNB_HUMAN	FLNB	HUMAN	Filamin-B OS=Homo sapiens OX=9606 GN=FLNB PE=1 SV=2	AKPGTYVIY/2	['MSFragger', 'Comet', 'Sage']	[0.0014329213684399, 0.0067615157064375, 0.0020408163265306]	[1.0025219851594995, 0.3315736552953535, 0.5734500982833969]	[0.00677615831895, 0.0720056310746321, 0.0158797525855952]	0.948749	2.76297	1	3	0.00143292	0.00677616	1.00252	0	NA	11	0	0	0	1	1	1	0	0	0	0	1	0	1	1	0	1	0	0	1	2	1	0	3	0	1	2	1	4
AKPKAKKAGAAKAKK	15	FALSE	P10412|H14_HUMAN;P16401|H15_HUMAN	H1-4;H1-5	HUMAN	Histone H1.4 OS=Homo sapiens OX=9606 GN=H1-4 PE=1 SV=2	AKPKAKKAGAAKAKK/3	['PEAKS']	[0.0015625]	[0.6463653184182735]	[0.0200644364934884]	0.144043	0.283032	1	1	0.0015625	0.0200644	0.646365	0	NA	1	0	0	0	0	0	0	0	0	0	0	0	0	0	0	0	1	0	0	0	0	0	0	0	0	0	0	1	0
AKPKEKIEY	9	TRUE	sp|Q16670|ZSC26_HUMAN	ZSCAN26	HUMAN	Zinc finger and SCAN domain-containing protein 26 OS=Homo sapiens OX=9606 GN=ZSCAN26 PE=1 SV=2	AKPKEKIEY/2	['MSFragger', 'Sage']	[0.0049627791563275, 0.0007720020586721]	[0.7449278789001275, 0.7097539306055234]	[0.0378156637009682, 0.004321440092872]	0.96737	0.674689	1	2	0.000772002	0.00432144	0.744928	0	NA	2	0	0	0	1	0	0	0	0	0	0	0	0	0	0	1	0	0	0	0	0	0	0	1	0	0	1	0	0
AKPKIEHTY	9	TRUE	sp|Q15029|U5S1_HUMAN	EFTUD2	HUMAN	116 kDa U5 small nuclear ribonucleoprotein component OS=Homo sapiens OX=9606 GN=EFTUD2 PE=1 SV=1	AKPKIEHTY/2	['MSFragger', 'Comet', 'Sage']	[0.0020242914979757, 0.0010840108401084, 0.0007720020586721]	[0.9342644755891656, 0.6295429748527613, 0.7906423595886766]	[0.0104733548397358, 0.0044596148942238, 0.0019904369203224]	0.987108	0.173579	1	3	0.000772002	0.00199044	0.934264	0	NA	1	0	0	0	0	1	0	0	0	0	0	0	0	0	0	0	0	0	0	0	0	0	0	1	0	0	0	0	0
AKPKPLSPTSY	11	TRUE	sp|O95644|NFAC1_HUMAN	NFATC1	HUMAN	Nuclear factor of activated T-cells, cytoplasmic 1 OS=Homo sapiens OX=9606 GN=NFATC1 PE=1 SV=3	AKPKPLSPTSY/2	['MSFragger', 'Comet', 'Sage', 'PEAKS']	[0.0009835259404966, 0.0010840108401084, 0.0007720020586721, 0.0001978239366963]	[1.5012546246097531, 0.8699909289745746, 1.020664801182467, 1.5659677676258112]	[0.0005412046065895, 0.0004571477125384, 0.0002192173894844, 3.0204478716052694e-05]	0.958118	0.110207	1	4	0.000197824	3.02045e-05	1.56597	0	NA	3	0	0	0	0	0	0	0	0	0	0	0	0	0	0	2	0	0	0	0	1	0	0	0	0	0	2	0	1
AKPMLPSSF	9	TRUE	sp|P35548|MSX2_HUMAN	MSX2	HUMAN	Homeobox protein MSX-2 OS=Homo sapiens OX=9606 GN=MSX2 PE=1 SV=3	AKPMLPSSF/2;AKPM[UNIMOD:Oxidation]LPSSF/2	['MSFragger', 'Comet', 'Sage', 'PEAKS']	[0.0010526315789473, 0.0015701668302257, 0.0016498247061249, 0.0004989190088142]	[1.192800297081087, 0.4413736378850434, 0.6042744788406161, 0.827552948287018]	[0.0022592590033447, 0.0262178578992718, 0.0118459553246694, 0.0058919828502057]	0.838177	1.52057	2	4	0.000498919	0.00225926	1.1928	0	NA	10	0	0	0	1	1	1	0	0	0	0	0	0	1	1	1	1	1	0	0	1	1	0	3	0	0	3	2	2
AKPRLLVLY	9	TRUE	sp|Q68BL8|OLM2B_HUMAN	OLFML2B	HUMAN	Olfactomedin-like protein 2B OS=Homo sapiens OX=9606 GN=OLFML2B PE=1 SV=2	AKPRLLVLY/2	['MSFragger', 'Comet', 'Sage', 'PEAKS']	[0.0009835259404966, 0.0010840108401084, 0.0007720020586721, 0.0001978239366963]	[1.6424793145995915, 0.640176218198874, 0.9379091733978494, 1.5382406317189892]	[0.0003139302007569, 0.0040336158434876, 0.0004848724751673, 3.687060600148308e-05]	0.989623	0.848305	1	4	0.000197824	3.68706e-05	1.64248	0	NA	17	0	0	0	1	1	2	0	0	0	0	0	1	1	0	2	0	0	2	0	2	5	0	4	0	1	3	2	7
AKPTLQLVY	9	TRUE	sp|Q9Y5L0|TNPO3_HUMAN	TNPO3	HUMAN	Transportin-3 OS=Homo sapiens OX=9606 GN=TNPO3 PE=1 SV=3	AKPTLQLVY/2	['MSFragger', 'Comet', 'Sage', 'PEAKS']	[0.0011679968853416, 0.004240615674572, 0.0033285782215882, 0.0001978239366963]	[1.0819574040028632, 0.3708656971840838, 0.5158563146481133, 1.1791457612390834]	[0.004193670843656, 0.0503897671926369, 0.0273398130391939, 0.0004870551507918]	0.966766	1.68444	1	4	0.000197824	0.000487055	1.17915	0	NA	9	0	0	0	1	1	1	0	0	0	0	0	0	2	0	1	0	1	1	0	0	1	0	3	0	0	3	2	1
AKPTRLNVF	9	TRUE	sp|P14866|HNRPL_HUMAN	HNRNPL	HUMAN	Heterogeneous nuclear ribonucleoprotein L OS=Homo sapiens OX=9606 GN=HNRNPL PE=1 SV=2	AKPTRLNVF/2	['MSFragger', 'Comet', 'Sage']	[0.0026980971314967, 0.0071942446043165, 0.0086043274705807]	[0.819506276284245, 0.3251958935831252, 0.4083074471006593]	[0.0226559070034502, 0.0762462999259188, 0.073154483417167]	0.986931	0.252607	1	3	0.0026981	0.0226559	0.819506	0	NA	4	0	0	0	0	0	0	0	0	1	0	0	1	0	0	2	0	0	0	0	0	0	0	0	1	1	2	0	0
AKPVDPIVGY	10	TRUE	sp|Q99715|COCA1_HUMAN	COL12A1	HUMAN	Collagen alpha-1(XII) chain OS=Homo sapiens OX=9606 GN=COL12A1 PE=1 SV=2	AKPVDPIVGY/2	['MSFragger', 'Comet', 'Sage']	[0.0019694731659281, 0.002368804664723, 0.0020408163265306]	[0.9662681125327008, 0.4217102242723922, 0.5865054854595393]	[0.0085175834528978, 0.0314938636271465, 0.0140281382048957]	0.766153	2.12793	1	3	0.00196947	0.00851758	0.966268	0	NA	3	0	0	0	0	0	2	0	0	0	0	0	0	0	0	1	0	0	0	0	0	0	0	2	0	0	1	0	0
AKPVFHVGF	9	TRUE	sp|P24928|RPB1_HUMAN	POLR2A	HUMAN	DNA-directed RNA polymerase II subunit RPB1 OS=Homo sapiens OX=9606 GN=POLR2A PE=1 SV=2	AKPVFHVGF/2	['MSFragger', 'Comet', 'Sage', 'PEAKS']	[0.0010526315789473, 0.0012738853503184, 0.0044591484464902, 0.0003597769382982]	[1.148151010628213, 0.4707324758676089, 0.4754403403913805, 0.9134589735508098]	[0.0028774741802326, 0.019916479099894, 0.0398179329596905, 0.0032321818676842]	0.966908	1.73934	1	4	0.000359777	0.00287747	1.14815	0	NA	13	0	0	0	1	2	1	0	0	0	0	0	1	1	1	2	0	0	1	0	1	2	0	4	0	1	4	1	3
AKQDAQILY	9	TRUE	sp|P12429|ANXA3_HUMAN	ANXA3	HUMAN	Annexin A3 OS=Homo sapiens OX=9606 GN=ANXA3 PE=1 SV=3	AKQDAQILY/2	['MSFragger', 'Comet']	[0.0055757261410788, 0.0031943510423671]	[0.7251960115139942, 0.3949184647375571]	[0.0432725873834969, 0.0403790355365452]	0.988419	1.11894	1	2	0.00319435	0.040379	0.725196	0	NA	3	0	0	0	0	0	0	0	0	0	0	0	0	1	0	1	0	0	0	0	1	0	0	0	0	0	2	0	1
AKQDVVLNY	9	TRUE	sp|Q15029|U5S1_HUMAN	EFTUD2	HUMAN	116 kDa U5 small nuclear ribonucleoprotein component OS=Homo sapiens OX=9606 GN=EFTUD2 PE=1 SV=1	AKQDVVLNY/1;AKQDVVLNY/2	['MSFragger', 'Comet', 'Sage', 'PEAKS']	[0.0010526315789473, 0.0017374517374517, 0.0007720020586721, 0.0001978239366963]	[1.1866112567449665, 0.4336379159274268, 0.6925899011433085, 1.544048658234803]	[0.0023349292983335, 0.0281812575619037, 0.0050936242831314, 3.5362124000006435e-05]	0.973819	1.93514	2	4	0.000197824	3.53621e-05	1.54405	0	NA	26	0	0	0	2	1	2	0	0	1	3	1	2	2	1	3	1	2	2	1	1	1	0	5	1	6	6	5	3
AKQLTTTI	8	TRUE	sp|Q14511|CASL_HUMAN	NEDD9	HUMAN	Enhancer of filamentation 1 OS=Homo sapiens OX=9606 GN=NEDD9 PE=1 SV=1	AKQLTTTI/1;AKQLTTTI/2	['Comet', 'Sage', 'PEAKS']	[0.0084602368866328, 0.0092592592592592, 0.0052736602052451]	[0.3055689542732072, 0.4016260609371338, 0.4377514612959773]	[0.090792278641186, 0.0775989700061127, 0.0727775955175855]	0.898104	1.02572	2	3	0.00527366	0.0727776	0.437751	10	['AKAGITTTL(10)']	1	0	0	0	0	0	0	0	0	1	0	0	0	0	0	0	0	0	0	0	0	0	0	0	1	0	0	0	0
AKQPHVGDY	9	TRUE	sp|Q06323|PSME1_HUMAN	PSME1	HUMAN	Proteasome activator complex subunit 1 OS=Homo sapiens OX=9606 GN=PSME1 PE=1 SV=1	AKQPHVGDY/2	['MSFragger', 'Comet', 'Sage']	[0.0009835259404966, 0.0010840108401084, 0.0007720020586721]	[1.31963485324666, 0.5735603145418684, 0.7658046832733182]	[0.001196793616292, 0.007564709071839, 0.0025255286767895]	0.892671	0.105517	1	3	0.000772002	0.00119679	1.31963	0	NA	1	0	0	0	1	0	0	0	0	0	0	0	0	0	0	0	0	0	0	0	0	0	0	1	0	0	0	0	0
AKQRLQQLF	9	TRUE	sp|Q9P0U1|TOM7_HUMAN	TOMM7	HUMAN	Mitochondrial import receptor subunit TOM7 homolog OS=Homo sapiens OX=9606 GN=TOMM7 PE=1 SV=1	AKQRLQQLF/2	['MSFragger', 'Comet', 'Sage', 'PEAKS']	[0.0010526315789473, 0.0012738853503184, 0.0025329280648429, 0.0001978239366963]	[1.145575518956685, 0.4832018103722779, 0.5409806294002819, 1.0677507483891278]	[0.0029187787784118, 0.0177164100010695, 0.0215892800242319, 0.0010813478595046]	0.706872	1.37069	1	4	0.000197824	0.00108135	1.14558	0	NA	38	0	0	1	2	2	3	2	1	2	2	1	1	3	2	2	3	1	2	3	3	2	1	7	5	4	7	6	8
AKRADLQSTF	10	TRUE	sp|Q7L590|MCM10_HUMAN	MCM10	HUMAN	Protein MCM10 homolog OS=Homo sapiens OX=9606 GN=MCM10 PE=1 SV=2	AKRADLQSTF/2	['Comet', 'Sage']	[0.005181347150259, 0.0043636363636363]	[0.3536386592119506, 0.4783484823379011]	[0.0589768557479684, 0.0387627555686408]	0.914969	1.07291	1	2	0.00436364	0.0387628	0.478348	0	NA	3	0	0	0	0	0	0	0	0	0	0	0	0	1	1	0	0	0	0	0	1	0	0	0	0	0	2	0	1
AKRDGTLAL	9	TRUE	sp|P28562|DUS1_HUMAN	DUSP1	HUMAN	Dual specificity protein phosphatase 1 OS=Homo sapiens OX=9606 GN=DUSP1 PE=1 SV=3	AKRDGTLAL/2	['MSFragger', 'Comet', 'PEAKS']	[0.0019694731659281, 0.0048265460030165, 0.0042243262927895]	[0.9444006663880046, 0.3645042598956152, 0.4862903179310773]	[0.0098050543215046, 0.0534119316947755, 0.0546953115880838]	0.950127	0.00214202	1	3	0.00196947	0.00980505	0.944401	0	NA	9	0	0	0	1	1	1	0	0	0	0	0	0	1	0	3	1	0	0	0	0	1	0	3	0	0	4	1	1
AKRIGEVQV	9	TRUE	sp|Q15477|SKI2_HUMAN	SKIC2	HUMAN	Superkiller complex protein 2 OS=Homo sapiens OX=9606 GN=SKIC2 PE=1 SV=3	AKRIGEVQV/2	['MSFragger', 'Comet', 'Sage', 'PEAKS']	[0.0019180470793374, 0.0073539425303009, 0.0020408163265306, 0.0001978239366963]	[0.98805458352626, 0.3229590391560846, 0.576635946133451, 1.187107680582782]	[0.0074184810905188, 0.0777878316319052, 0.0154068493311782, 0.0004600144773003]	0.977109	0.119095	1	4	0.000197824	0.000460014	1.18711	0	NA	13	0	0	0	1	1	1	0	0	0	0	1	0	1	1	1	0	1	0	2	2	1	0	3	0	1	3	1	5
AKSADGSAPAGEGEGVTLQ	19	FALSE	sp|Q01650|LAT1_HUMAN	SLC7A5	HUMAN	Large neutral amino acids transporter small subunit 1 OS=Homo sapiens OX=9606 GN=SLC7A5 PE=1 SV=2	AKSADGSAPAGEGEGVTLQ/2	['MSFragger', 'Comet', 'Sage', 'PEAKS']	[0.0009835259404966, 0.0010840108401084, 0.0007720020586721, 0.0001978239366963]	[2.132814384920108, 0.9673486910845788, 0.8789681390223383, 1.8895015372721828]	[6.394543502561506e-05, 0.0001808640447233, 0.00085336684354, 2.947426676876252e-06]	0.904483	0.734768	1	4	0.000197824	2.94743e-06	2.13281	0	NA	13	0	0	0	1	2	1	0	0	0	0	0	1	1	1	2	0	0	1	0	2	1	0	4	0	1	4	1	3
AKSDVTNQL	9	TRUE	sp|Q7Z4G1|COMD6_HUMAN	COMMD6	HUMAN	COMM domain-containing protein 6 OS=Homo sapiens OX=9606 GN=COMMD6 PE=1 SV=1	AKSDVTNQL/2	['Sage']	[0.0043636363636363]	[0.4865672211690242]	[0.035923062814927]	0.780546	1.09567	1	1	0.00436364	0.0359231	0.486567	0	NA	1	0	0	0	0	0	0	0	0	0	0	0	0	0	0	0	1	0	0	0	0	0	0	0	0	0	0	1	0
AKSGTPLSF	9	TRUE	sp|Q9P2P1|NYNRI_HUMAN	NYNRIN	HUMAN	Protein NYNRIN OS=Homo sapiens OX=9606 GN=NYNRIN PE=1 SV=3	AKSGTPLSF/2	['MSFragger', 'Comet', 'Sage']	[0.0024648397854139, 0.0056719022687609, 0.00396522800061]	[0.8413681108836165, 0.3426113345739761, 0.5027852030772643]	[0.0195057148430789, 0.0651828684181144, 0.0308931785074629]	0.993747	2.3912	1	3	0.00246484	0.0195057	0.841368	0	NA	3	0	0	0	0	0	1	0	0	0	0	0	0	0	0	1	0	0	0	0	1	0	0	1	0	0	1	0	1
AKSIDFPLTKVY	12	TRUE	sp|O75844|FACE1_HUMAN	ZMPSTE24	HUMAN	CAAX prenyl protease 1 homolog OS=Homo sapiens OX=9606 GN=ZMPSTE24 PE=1 SV=2	AKSIDFPLTKVY/2	['MSFragger', 'Comet', 'Sage', 'PEAKS']	[0.0009835259404966, 0.0010840108401084, 0.0007720020586721, 0.0001978239366963]	[2.074529330709626, 1.009431368310118, 0.9689618812267052, 1.743622865603546]	[7.610943022796939e-05, 0.000121139057707, 0.0003599727472325, 8.41646287706333e-06]	0.795062	0.630575	1	4	0.000197824	8.41646e-06	2.07453	0	NA	2	0	0	0	1	1	0	0	0	0	0	0	0	0	0	0	0	0	0	0	0	0	0	2	0	0	0	0	0
AKSIGVSNF	9	TRUE	sp|P17516|AK1C4_HUMAN;sp|P42330|AK1C3_HUMAN;sp|P52895|AK1C2_HUMAN;sp|Q04828|AK1C1_HUMAN	AKR1C4;AKR1C3;AKR1C2;AKR1C1	HUMAN	Aldo-keto reductase family 1 member C4 OS=Homo sapiens OX=9606 GN=AKR1C4 PE=1 SV=3	AKSIGVSNF/2	['MSFragger', 'Comet', 'Sage', 'PEAKS']	[0.0019694731659281, 0.0015701668302257, 0.0011133377866844, 0.0004989190088142]	[0.9422060687821596, 0.4462844646601258, 0.6285026318508019, 0.7681143493024261]	[0.0099456734014649, 0.0250417491067916, 0.0094021146058958, 0.0088743148629944]	0.957571	2.14723	1	4	0.000498919	0.00887431	0.942206	0	NA	12	0	0	0	2	0	1	0	0	0	1	2	0	1	0	2	0	0	1	0	2	0	0	3	0	3	3	1	2
AKSLDLTQY	9	TRUE	sp|Q13395|TARB1_HUMAN	TARBP1	HUMAN	Probable methyltransferase TARBP1 OS=Homo sapiens OX=9606 GN=TARBP1 PE=1 SV=1	AKSLDLTQY/2	['MSFragger', 'Comet', 'Sage']	[0.0063653723742838, 0.004240615674572, 0.0077269800386349]	[0.7032310785766264, 0.3700359899327264, 0.4162579746913383]	[0.0502348644544061, 0.0507744704674198, 0.0681670540053827]	0.862769	0.0510839	1	3	0.00424062	0.0502349	0.703231	0	NA	1	0	0	0	0	0	1	0	0	0	0	0	0	0	0	0	0	0	0	0	0	0	0	1	0	0	0	0	0
AKSPKKAKAAKPKK	14	FALSE	P10412|H14_HUMAN	H1-4	HUMAN	Histone H1.4 OS=Homo sapiens OX=9606 GN=H1-4 PE=1 SV=2	AKSPKKAKAAKPKK/3	['PEAKS']	[0.0003597769382982]	[0.8989551251409662]	[0.0035791077979509]	0.34965	1.87897	1	1	0.000359777	0.00357911	0.898955	0	NA	1	0	0	0	0	0	0	0	0	0	0	0	0	0	0	0	1	0	0	0	0	0	0	0	0	0	0	1	0
AKSVGPLQY	9	TRUE	sp|Q96NT0|CC115_HUMAN	CCDC115	HUMAN	Coiled-coil domain-containing protein 115 OS=Homo sapiens OX=9606 GN=CCDC115 PE=1 SV=1	AKSVGPLQY/2	['MSFragger', 'Comet', 'Sage', 'PEAKS']	[0.0009835259404966, 0.0010840108401084, 0.0016498247061249, 0.0001978239366963]	[1.5516473221235176, 0.5660257223979804, 0.6092845322475198, 1.0865178224617604]	[0.0004428778482017, 0.008122022510387, 0.0112937808737124, 0.0009456334548906]	0.955563	4.06194	1	4	0.000197824	0.000442878	1.55165	0	NA	11	0	0	0	1	1	1	0	0	0	0	0	0	1	0	1	0	1	1	0	2	2	0	3	0	0	2	2	4
AKTDLTIKY	9	TRUE	sp|Q5U5R9|HECD2_HUMAN	HECTD2	HUMAN	Probable E3 ubiquitin-protein ligase HECTD2 OS=Homo sapiens OX=9606 GN=HECTD2 PE=1 SV=2	AKTDLTIKY/2	['MSFragger', 'Comet', 'Sage', 'PEAKS']	[0.0009835259404966, 0.0010840108401084, 0.0007720020586721, 0.0001978239366963]	[1.3367434962282116, 0.5357622604199485, 0.7581595819498187, 1.3805299324685407]	[0.0011046054805158, 0.0108041152685448, 0.0027175492728804, 0.0001146174600076]	0.959242	0.0346416	1	4	0.000197824	0.000114617	1.38053	0	NA	6	0	0	0	0	0	1	0	0	0	0	0	0	1	0	0	0	0	1	0	2	1	0	1	0	0	1	1	3
AKTDQAQKAEGAGDA	15	FALSE	sp|P05204|HMGN2_HUMAN	HMGN2	HUMAN	Non-histone chromosomal protein HMG-17 OS=Homo sapiens OX=9606 GN=HMGN2 PE=1 SV=3	AKTDQAQKAEGAGDA/2	['MSFragger', 'Comet', 'Sage', 'PEAKS']	[0.0010526315789473, 0.0088060088060088, 0.0007720020586721, 0.0001978239366963]	[1.124877916573048, 0.2963721785574806, 0.7111999432808466, 1.3648352820936391]	[0.0032768941980554, 0.0984486479695873, 0.0042619899956274, 0.0001283092961122]	0.351907	0.232703	1	4	0.000197824	0.000128309	1.36484	0	NA	12	0	0	1	0	0	1	1	2	0	0	0	0	1	1	1	1	1	1	1	0	0	1	1	3	0	3	3	1
AKTDQAQKAEGAGDAK	16	FALSE	sp|P05204|HMGN2_HUMAN	HMGN2	HUMAN	Non-histone chromosomal protein HMG-17 OS=Homo sapiens OX=9606 GN=HMGN2 PE=1 SV=3	AKTDQAQKAEGAGDAK/2;AKTDQAQKAEGAGDAK/3	['MSFragger', 'Comet', 'Sage', 'PEAKS']	[0.0009835259404966, 0.0010840108401084, 0.0007720020586721, 0.0001978239366963]	[3.329293511459292, 1.2887761604484695, 1.8708568249832016, 1.8360895568248927]	[2.014646711650503e-06, 8.468774518798884e-06, 6.268285214415226e-08, 4.328008448017863e-06]	0.716344	0.000105942	2	4	0.000197824	6.26829e-08	3.32929	0	NA	216	1	1	4	2	5	3	9	21	18	19	18	18	5	14	9	17	15	11	19	3	4	6	10	48	55	28	43	26
AKTPQKSVSF	10	TRUE	sp|Q13416|ORC2_HUMAN	ORC2	HUMAN	Origin recognition complex subunit 2 OS=Homo sapiens OX=9606 GN=ORC2 PE=1 SV=2	AKTPQKSVSF/2	['MSFragger', 'Comet', 'Sage', 'PEAKS']	[0.0009835259404966, 0.0010840108401084, 0.0007720020586721, 0.0001978239366963]	[1.5820228656547397, 0.7225676767172278, 0.8579933380025515, 1.570503075775206]	[0.0003938141446008, 0.0018524552021633, 0.0010434991733801, 2.923510564223753e-05]	0.984511	0.0378527	1	4	0.000197824	2.92351e-05	1.58202	0	NA	21	0	0	0	1	1	2	0	2	2	0	1	1	1	1	1	2	2	1	0	2	1	0	4	4	2	3	5	3
AKTQGNVF	8	TRUE	sp|O15371|EIF3D_HUMAN	EIF3D	HUMAN	Eukaryotic translation initiation factor 3 subunit D OS=Homo sapiens OX=9606 GN=EIF3D PE=1 SV=1	AKTQGNVF/2	['Comet', 'Sage', 'PEAKS']	[0.0073539425303009, 0.0063812815740494, 0.00096]	[0.323177899484384, 0.4338651703275338, 0.683787683201548]	[0.0776357365908932, 0.0582100390949784, 0.0156786789649188]	0.941055	0.0781173	1	3	0.00096	0.0156787	0.683788	0	NA	11	0	0	0	0	0	1	0	0	0	0	0	2	2	0	1	0	1	1	0	1	2	0	1	0	2	3	2	3
AKTSASLEM	9	TRUE	sp|Q9H410|DSN1_HUMAN	DSN1	HUMAN	Kinetochore-associated protein DSN1 homolog OS=Homo sapiens OX=9606 GN=DSN1 PE=1 SV=2	AKTSASLEM/2;AKTSASLEM[UNIMOD:Oxidation]/2	['MSFragger', 'Comet', 'Sage', 'PEAKS']	[0.0009835259404966, 0.001211533801793, 0.0009657170449058, 0.0001978239366963]	[1.4141300999072957, 0.5109926882749916, 0.6497858680443529, 1.0823584079109414]	[0.0007801324828961, 0.013642503243886, 0.0076721714088612, 0.0009741735810733]	0.962248	0.270736	2	4	0.000197824	0.000780132	1.41413	0	NA	15	0	0	0	1	1	1	0	0	0	0	0	1	1	0	2	1	2	2	0	1	2	0	3	0	1	3	5	3
AKVANASYY	9	TRUE	sp|O15042|SR140_HUMAN	U2SURP	HUMAN	U2 snRNP-associated SURP motif-containing protein OS=Homo sapiens OX=9606 GN=U2SURP PE=1 SV=2	AKVANASYY/2	['MSFragger', 'Comet', 'Sage', 'PEAKS']	[0.0019180470793374, 0.0031943510423671, 0.0023793337865397, 0.0003597769382982]	[0.985717677916072, 0.3956035556896657, 0.5438519479248715, 0.980301993021754]	[0.007528471827214, 0.040124109116323, 0.0210124702535229, 0.0020154593306404]	0.897665	0.33565	1	4	0.000359777	0.00201546	0.985718	0	NA	13	0	0	0	1	1	2	0	0	0	0	0	0	2	1	1	0	1	1	1	2	0	0	4	0	0	4	2	3
AKVAVLGASGGIGQPLS	17	FALSE	sp|P40926|MDHM_HUMAN	MDH2	HUMAN	Malate dehydrogenase, mitochondrial OS=Homo sapiens OX=9606 GN=MDH2 PE=1 SV=3	AKVAVLGASGGIGQPLS/2	['Comet', 'Sage', 'PEAKS']	[0.0025247971145175, 0.0007720020586721, 0.0001978239366963]	[0.4128417907178451, 0.7074085611177083, 1.7266879726530602]	[0.0342003962877635, 0.0044196308574822, 9.50669717181333e-06]	0.767585	0.25397	1	3	0.000197824	9.5067e-06	1.72669	0	NA	1	0	0	0	0	0	0	0	0	0	0	0	0	1	0	0	0	0	0	0	0	0	0	0	0	0	1	0	0
AKVDLNSNGF	10	TRUE	sp|P13797|PLST_HUMAN	PLS3	HUMAN	Plastin-3 OS=Homo sapiens OX=9606 GN=PLS3 PE=1 SV=4	AKVDLNSNGF/1;AKVDLNSNGF/2	['MSFragger', 'Comet', 'Sage', 'PEAKS']	[0.0009835259404966, 0.0010840108401084, 0.0007720020586721, 0.0001978239366963]	[1.4666675936944251, 0.6972724955010464, 0.879072343612292, 1.3619475880473877]	[0.0006238553154336, 0.002352423413847, 0.0008525144636895, 0.0001310010332188]	0.913335	0.530236	2	4	0.000197824	0.000131001	1.46667	0	NA	11	0	0	0	1	0	1	0	0	0	1	0	1	2	0	2	0	0	0	0	1	2	0	2	0	2	4	0	3
AKVDLVSAY	9	TRUE	sp|Q13901|C1D_HUMAN	C1D	HUMAN	Nuclear nucleic acid-binding protein C1D OS=Homo sapiens OX=9606 GN=C1D PE=1 SV=1	AKVDLVSAY/2	['MSFragger', 'Comet', 'Sage']	[0.0068707058088694, 0.0026274303730951, 0.0023793337865397]	[0.6815316505689056, 0.4108894257548751, 0.5448478405728828]	[0.0581423706682752, 0.0348259985371489, 0.0208159449659371]	0.947886	0.887232	1	3	0.00237933	0.0208159	0.681532	0	NA	5	0	0	0	0	0	2	0	0	0	0	0	0	0	1	1	0	0	0	0	1	0	0	2	0	0	2	0	1
AKVEEIS	7	FALSE	O94851|MICA2_HUMAN;Q7RTP6|MICA3_HUMAN	MICAL2;MICAL3	HUMAN	[F-actin]-monooxygenase MICAL2 OS=Homo sapiens OX=9606 GN=MICAL2 PE=1 SV=2	AKVEEIS/1	['PEAKS']	[0.0003597769382982]	[0.8813723842233071]	[0.004048808194522]	0.929716	0.730203	1	1	0.000359777	0.00404881	0.881372	0	NA	2	0	0	0	0	0	1	0	0	0	0	1	0	0	0	0	0	0	0	0	0	0	0	1	0	1	0	0	0
AKVEQVLS	8	TRUE	O95292|VAPB_HUMAN	VAPB	HUMAN	Vesicle-associated membrane protein-associated protein B/C OS=Homo sapiens OX=9606 GN=VAPB PE=1 SV=3	[UNIMOD:Acetylation]-AKVEQVLS/1	['PEAKS']	[0.0053870144598809]	[0.4275279051302401]	[0.0771966168417536]	0.93608	16.3975	1	1	0.00538701	0.0771966	0.427528	0	NA	1	0	0	0	0	0	0	0	0	0	0	0	0	0	0	1	0	0	0	0	0	0	0	0	0	0	1	0	0
AKVFITKQGY	10	TRUE	sp|Q9H9Q4|NHEJ1_HUMAN	NHEJ1	HUMAN	Non-homologous end-joining factor 1 OS=Homo sapiens OX=9606 GN=NHEJ1 PE=1 SV=1	AKVFITKQGY/2	['MSFragger', 'Comet', 'Sage', 'PEAKS']	[0.0009835259404966, 0.0010840108401084, 0.0007720020586721, 0.0001978239366963]	[2.0126782354291324, 0.8241992494540774, 0.8487396747141165, 1.6757361441279344]	[9.179244777634665e-05, 0.0007070762899502, 0.0011403283879598, 1.3714789620478887e-05]	0.954428	2.26953	1	4	0.000197824	1.37148e-05	2.01268	0	NA	7	0	0	0	0	2	1	0	0	0	0	0	0	2	0	1	0	0	0	0	1	0	0	3	0	0	3	0	1
AKVGQYTF	8	TRUE	sp|Q86Y39|NDUAB_HUMAN	NDUFA11	HUMAN	NADH dehydrogenase [ubiquinone] 1 alpha subcomplex subunit 11 OS=Homo sapiens OX=9606 GN=NDUFA11 PE=1 SV=3	AKVGQYTF/2	['Sage']	[0.0055172413793103]	[0.4563659141224133]	[0.0474459293930032]	0.87127	5.5555	1	1	0.00551724	0.0474459	0.456366	0	NA	5	0	0	0	2	0	0	0	0	0	0	0	0	1	0	1	0	0	0	0	1	0	0	2	0	0	2	0	1
AKVIVSM	7	FALSE	Q99996|AKAP9_HUMAN	AKAP9	HUMAN	A-kinase anchor protein 9 OS=Homo sapiens OX=9606 GN=AKAP9 PE=1 SV=4	AKVIVSM[UNIMOD:Oxidation]/1	['PEAKS']	[0.0015625]	[0.6443944451597442]	[0.0203243840717947]	0.919605	2.55199	1	1	0.0015625	0.0203244	0.644394	0	NA	3	0	0	0	0	0	0	0	0	0	0	0	0	0	1	1	0	0	0	0	1	0	0	0	0	0	2	0	1
AKVKATTSL	9	TRUE	sp|A9YTQ3|AHRR_HUMAN	AHRR	HUMAN	Aryl hydrocarbon receptor repressor OS=Homo sapiens OX=9606 GN=AHRR PE=1 SV=3	AKVKATTSL/2	['MSFragger', 'Comet', 'Sage', 'PEAKS']	[0.0009835259404966, 0.0010840108401084, 0.0007720020586721, 0.0001978239366963]	[1.5535173103683717, 0.6492021030795134, 0.7454971595637371, 1.5903876104789156]	[0.0004396565980404, 0.0037040797339193, 0.0030682095939383, 2.5339159501020985e-05]	0.980112	0.0411526	1	4	0.000197824	2.53392e-05	1.59039	0	NA	8	0	0	0	2	1	1	0	0	0	0	0	0	1	0	2	0	0	0	0	1	0	0	4	0	0	3	0	1
AKVKFEERY	9	TRUE	sp|P61353|RL27_HUMAN	RPL27	HUMAN	Large ribosomal subunit protein eL27 OS=Homo sapiens OX=9606 GN=RPL27 PE=1 SV=2	AKVKFEERY/2	['MSFragger', 'Comet', 'Sage', 'PEAKS']	[0.0009835259404966, 0.0010840108401084, 0.0007720020586721, 0.0001978239366963]	[1.595492368786396, 0.9410952983916736, 1.0031332949049272, 1.6309143808783213]	[0.0003741222044387, 0.0002322443001373, 0.0002593657821743, 1.8932123890442445e-05]	0.931909	0.000261223	1	4	0.000197824	1.89321e-05	1.63091	0	NA	55	2	3	3	2	3	2	2	3	2	2	4	2	4	2	2	2	3	3	2	3	4	8	7	7	8	8	8	9
AKVKTPSF	8	TRUE	sp|Q09666|AHNK_HUMAN	AHNAK	HUMAN	Neuroblast differentiation-associated protein AHNAK OS=Homo sapiens OX=9606 GN=AHNAK PE=1 SV=2	AKVKTPSF/2	['Sage']	[0.0043636363636363]	[0.480276806282222]	[0.0380778521760095]	0.890945	3.5147	1	1	0.00436364	0.0380779	0.480277	0	NA	1	0	0	0	0	0	0	0	0	0	0	0	0	0	0	0	0	0	0	0	1	0	0	0	0	0	0	0	1
AKVLTPELY	9	TRUE	sp|P12277|KCRB_HUMAN	CKB	HUMAN	Creatine kinase B-type OS=Homo sapiens OX=9606 GN=CKB PE=1 SV=1	AKVLTPELY/2	['MSFragger', 'Comet', 'Sage', 'PEAKS']	[0.0009835259404966, 0.0010840108401084, 0.0007720020586721, 0.0001978239366963]	[1.4697190484168967, 0.5500298107753003, 0.7535161735453352, 1.3304403835710084]	[0.0006159856746115, 0.0094445780293708, 0.0028412294594847, 0.0001643026672355]	0.923113	1.0005	1	4	0.000197824	0.000164303	1.46972	0	NA	6	0	0	0	1	1	1	0	0	0	0	0	0	1	1	1	0	0	0	0	0	0	0	3	0	0	3	0	0
AKVVDKSEY	9	TRUE	sp|P42695|CNDD3_HUMAN	NCAPD3	HUMAN	Condensin-2 complex subunit D3 OS=Homo sapiens OX=9606 GN=NCAPD3 PE=1 SV=2	AKVVDKSEY/2	['MSFragger', 'Sage']	[0.0020976925382079, 0.0041580041580041]	[0.8742970791226182, 0.4959524797855473]	[0.015597538399209, 0.0329238300429893]	0.969086	0.0140728	1	2	0.00209769	0.0155975	0.874297	0	NA	1	0	0	0	0	1	0	0	0	0	0	0	0	0	0	0	0	0	0	0	0	0	0	1	0	0	0	0	0
AKWEKESAF	9	TRUE	sp|P57071|PRD15_HUMAN	PRDM15	HUMAN	PR domain zinc finger protein 15 OS=Homo sapiens OX=9606 GN=PRDM15 PE=1 SV=4	AKWEKESAF/2	['MSFragger', 'Comet', 'Sage', 'PEAKS']	[0.0009835259404966, 0.0010840108401084, 0.0007720020586721, 0.0042243262927895]	[1.45467790108121, 0.594217628377616, 0.6664478041709913, 0.4822715366463265]	[0.0006559594186594, 0.0062248193026356, 0.0065419856862041, 0.0560237802808308]	0.96801	1.372	1	4	0.000772002	0.000655959	1.45468	0	NA	14	0	0	0	1	1	1	0	0	0	0	0	1	1	1	1	0	2	2	0	1	2	0	3	0	1	3	4	3
AKWNPTAGVAF	11	TRUE	sp|P19387|RPB3_HUMAN	POLR2C	HUMAN	DNA-directed RNA polymerase II subunit RPB3 OS=Homo sapiens OX=9606 GN=POLR2C PE=1 SV=2	AKWNPTAGVAF/2	['MSFragger', 'Comet', 'Sage', 'PEAKS']	[0.0009835259404966, 0.0010840108401084, 0.0007720020586721, 0.0001978239366963]	[1.5538759137046825, 0.7764283894087358, 0.9288683920103726, 1.5326594074400637]	[0.0004390420319463, 0.0011137149565295, 0.0005287954050643, 3.838077190133937e-05]	0.930558	0.281616	1	4	0.000197824	3.83808e-05	1.55388	0	NA	12	0	1	0	0	0	0	2	1	3	0	1	0	2	0	1	0	0	0	0	1	0	1	0	6	1	3	0	1
AKYESQTSF	9	TRUE	sp|Q9P0U4|CXXC1_HUMAN	CXXC1	HUMAN	CXXC-type zinc finger protein 1 OS=Homo sapiens OX=9606 GN=CXXC1 PE=1 SV=2	AKYESQTSF/2	['MSFragger', 'Comet', 'Sage', 'PEAKS']	[0.0009835259404966, 0.0010840108401084, 0.0007720020586721, 0.0001978239366963]	[1.5735039348376323, 0.7539471960062557, 0.9036613496850342, 1.343958631069177]	[0.000406897878976, 0.001377240307684, 0.0006734190847349, 0.0001490873823405]	0.906211	0.00913341	1	4	0.000197824	0.000149087	1.5735	0	NA	12	0	0	0	3	1	1	0	0	0	0	0	0	1	0	1	0	2	0	0	2	1	0	5	0	0	2	2	3
AKYFIRDEF	9	TRUE	sp|Q5JWF2|GNAS1_HUMAN	GNAS	HUMAN	Guanine nucleotide-binding protein G(s) subunit alpha isoforms XLas OS=Homo sapiens OX=9606 GN=GNAS PE=1 SV=2	AKYFIRDEF/2	['MSFragger', 'Comet', 'Sage', 'PEAKS']	[0.0009835259404966, 0.0010840108401084, 0.0007720020586721, 0.0001978239366963]	[1.519154796142013, 0.6585467979230943, 0.7893338338236259, 1.480816005554046]	[0.0005035678166954, 0.003391223543238, 0.0020155630802323, 5.572459808798582e-05]	0.989214	0.00528029	1	4	0.000197824	5.57246e-05	1.51915	0	NA	27	0	0	0	2	2	2	0	0	2	0	0	1	2	2	2	3	3	1	2	2	1	0	6	2	1	6	7	5
AKYFIRDEFL	10	TRUE	sp|Q5JWF2|GNAS1_HUMAN	GNAS	HUMAN	Guanine nucleotide-binding protein G(s) subunit alpha isoforms XLas OS=Homo sapiens OX=9606 GN=GNAS PE=1 SV=2	AKYFIRDEFL/2	['MSFragger', 'Comet', 'Sage', 'PEAKS']	[0.0009835259404966, 0.0010840108401084, 0.0007720020586721, 0.0001978239366963]	[1.36969313557038, 0.715124893525039, 0.7057643443217333, 1.4366779705905717]	[0.0009498479295915, 0.0019873804565504, 0.0044897922347547, 7.654268359454933e-05]	0.918529	0.524224	1	4	0.000197824	7.65427e-05	1.43668	0	NA	2	0	0	0	0	0	0	0	0	0	0	0	0	1	0	0	0	0	0	0	1	0	0	0	0	0	1	0	1
AKYKNQVVY	9	TRUE	sp|Q9NVR2|INT10_HUMAN	INTS10	HUMAN	Integrator complex subunit 10 OS=Homo sapiens OX=9606 GN=INTS10 PE=1 SV=2	AKYKNQVVY/2	['MSFragger', 'Comet', 'Sage', 'PEAKS']	[0.0009835259404966, 0.0010840108401084, 0.0007720020586721, 0.0003597769382982]	[1.5117432242185322, 0.696935703855615, 0.7203019986544935, 0.938549580777353]	[0.0005187617103091, 0.0023599186780175, 0.0039060753892017, 0.0027082751363482]	0.933378	0.0149805	1	4	0.000359777	0.000518762	1.51174	0	NA	13	0	0	0	1	1	1	0	2	1	0	1	2	0	0	0	0	1	1	0	1	1	0	3	3	3	0	2	2
AKYLDEDTIY	10	TRUE	sp|P31153|METK2_HUMAN	MAT2A	HUMAN	S-adenosylmethionine synthase isoform type-2 OS=Homo sapiens OX=9606 GN=MAT2A PE=1 SV=1	AKYLDEDTIY/2	['MSFragger', 'Comet', 'Sage']	[0.0014329213684399, 0.0036077402427025, 0.0011133377866844]	[1.0134030063121915, 0.3883075854019331, 0.6375702658485134]	[0.0063339760074546, 0.0429209532877914, 0.0086221940534911]	0.917305	0.881466	1	3	0.00111334	0.00633398	1.0134	0	NA	8	0	0	0	0	5	2	0	0	0	0	0	0	0	0	1	0	0	0	0	0	0	0	7	0	0	1	0	0
AKYLPHSAGRY	11	TRUE	sp|P46782|RS5_HUMAN	RPS5	HUMAN	Small ribosomal subunit protein uS7 OS=Homo sapiens OX=9606 GN=RPS5 PE=1 SV=4	AKYLPHSAGRY/3;AKYLPHSAGRY/2	['MSFragger', 'Comet', 'Sage', 'PEAKS']	[0.0009835259404966, 0.0010840108401084, 0.0007720020586721, 0.0001978239366963]	[1.7468851547814008, 0.8885208106153089, 1.0006981215432114, 1.6482524341767166]	[0.0002165015779122, 0.0003831869890047, 0.0002654958398064, 1.6712460432985072e-05]	0.984332	0.0151914	2	4	0.000197824	1.67125e-05	1.74689	0	NA	43	1	2	0	5	3	3	1	1	1	1	1	2	5	2	4	1	1	1	2	5	1	3	11	3	4	11	3	8
AKYPAPERL	9	TRUE	sp|A8MWX3|WASH4_HUMAN;sp|C4AMC7|WASH3_HUMAN;sp|Q6VEQ5|WASH2_HUMAN;sp|Q9NQA3|WASH6_HUMAN	WASH4P;WASH3P;WASH2P;WASH6P	HUMAN	Putative WAS protein family homolog 4 OS=Homo sapiens OX=9606 GN=WASH4P PE=5 SV=1	AKYPAPERL/2	['MSFragger', 'Comet', 'Sage', 'PEAKS']	[0.0009835259404966, 0.001211533801793, 0.0020408163265306, 0.0001978239366963]	[1.2563430799169422, 0.4966688345805055, 0.580232202027777, 1.6652615879542658]	[0.0016280656249006, 0.0156102945013236, 0.0148896691571465, 1.4787974667585995e-05]	0.929483	0.375305	1	4	0.000197824	1.4788e-05	1.66526	0	NA	9	0	0	1	1	0	2	0	0	0	0	0	0	1	0	1	0	0	0	0	2	1	1	3	0	0	2	0	3
AKYPASTVQIL	11	TRUE	sp|O00567|NOP56_HUMAN	NOP56	HUMAN	Nucleolar protein 56 OS=Homo sapiens OX=9606 GN=NOP56 PE=1 SV=4	AKYPASTVQIL/2	['MSFragger', 'Comet', 'Sage', 'PEAKS']	[0.0009835259404966, 0.001211533801793, 0.0011133377866844, 0.0001978239366963]	[1.2238898376054443, 0.5160753192629354, 0.6335738113986557, 1.5337721516992129]	[0.0019200217642596, 0.0130052193675927, 0.0089576895372461, 3.807482875804882e-05]	0.934519	1.1656	1	4	0.000197824	3.80748e-05	1.53377	0	NA	4	0	0	0	0	0	1	0	0	0	0	0	0	2	0	1	0	0	0	0	0	0	0	1	0	0	3	0	0
AKYPEIKSL	9	TRUE	sp|O15121|DEGS1_HUMAN	DEGS1	HUMAN	Sphingolipid delta(4)-desaturase DES1 OS=Homo sapiens OX=9606 GN=DEGS1 PE=1 SV=1	AKYPEIKSL/2;AKYPEIKSL/1	['MSFragger', 'Comet', 'Sage', 'PEAKS']	[0.0009835259404966, 0.0010840108401084, 0.0007720020586721, 0.0001978239366963]	[1.5007230798655748, 0.6918089333511048, 0.8950215563349323, 1.617476492631554]	[0.0005423723699191, 0.0024770067067663, 0.0007315973230961, 2.0853319867147267e-05]	0.995171	0.00708196	2	4	0.000197824	2.08533e-05	1.61748	0	NA	134	1	2	2	12	11	10	3	4	4	5	4	5	11	6	12	5	7	6	10	6	8	5	33	11	14	29	18	24
AKYPHVEDY	9	TRUE	sp|P61289|PSME3_HUMAN	PSME3	HUMAN	Proteasome activator complex subunit 3 OS=Homo sapiens OX=9606 GN=PSME3 PE=1 SV=1	AKYPHVEDY/2	['MSFragger', 'Comet', 'Sage', 'PEAKS']	[0.0009835259404966, 0.0010840108401084, 0.0007720020586721, 0.0001978239366963]	[2.1191555755257965, 1.3165800277509716, 2.15782068339568, 1.3900639020127177]	[6.659794792123684e-05, 6.498520038088302e-06, 3.9903884565348e-09, 0.0001070234516814]	0.923972	0.00177091	1	4	0.000197824	3.99039e-09	2.15782	0	NA	70	1	2	5	4	5	3	4	3	3	2	3	5	3	2	4	4	4	2	3	3	5	8	12	10	10	9	10	11
AKYPIKQSL	9	TRUE	sp|P21283|VATC1_HUMAN	ATP6V1C1	HUMAN	V-type proton ATPase subunit C 1 OS=Homo sapiens OX=9606 GN=ATP6V1C1 PE=1 SV=4	AKYPIKQSL/2	['MSFragger', 'Comet', 'Sage', 'PEAKS']	[0.0009835259404966, 0.0010840108401084, 0.0011133377866844, 0.0001978239366963]	[1.2720169882977046, 0.5746458705609735, 0.6343561692693958, 1.4762094470923348]	[0.0015060482197897, 0.0074876207650389, 0.0088910073573552, 5.7601674752060527e-05]	0.994036	0.45757	1	4	0.000197824	5.76017e-05	1.47621	0	NA	28	0	0	0	2	1	1	1	3	0	1	2	2	3	1	2	2	1	1	1	3	1	0	4	4	5	6	4	5
AKYSTPATL	9	TRUE	sp|Q13206|DDX10_HUMAN	DDX10	HUMAN	Probable ATP-dependent RNA helicase DDX10 OS=Homo sapiens OX=9606 GN=DDX10 PE=1 SV=2	AKYSTPATL/2	['Comet', 'Sage']	[0.002368804664723, 0.0029163966299416]	[0.4156499785668643, 0.53064969189733]	[0.0333197212113783, 0.0237951746128262]	0.900395	0.692725	1	2	0.0023688	0.0237952	0.53065	0	NA	1	0	0	0	0	0	0	0	0	0	0	0	0	0	0	0	0	0	0	0	1	0	0	0	0	0	0	0	1
AKYYTRITM	9	TRUE	sp|O00232|PSD12_HUMAN	PSMD12	HUMAN	26S proteasome non-ATPase regulatory subunit 12 OS=Homo sapiens OX=9606 GN=PSMD12 PE=1 SV=3	AKYYTRITM[UNIMOD:Oxidation]/2	['MSFragger', 'Comet', 'Sage', 'PEAKS']	[0.0009835259404966, 0.0027652955409609, 0.0009657170449058, 0.0001978239366963]	[1.2666996224037084, 0.4033309771628982, 0.6480857131471085, 1.261070652787362]	[0.0015461850059895, 0.0373546996616817, 0.0077978849500745, 0.0002704864539665]	0.963162	7.69389	1	4	0.000197824	0.000270486	1.2667	0	NA	7	0	0	0	1	1	1	0	0	0	0	0	0	1	0	1	0	0	0	0	1	1	0	3	0	0	2	0	2
ALAATGEVY	9	TRUE	sp|O95714|HERC2_HUMAN	HERC2	HUMAN	E3 ubiquitin-protein ligase HERC2 OS=Homo sapiens OX=9606 GN=HERC2 PE=1 SV=2	ALAATGEVY/1	['MSFragger', 'Comet', 'Sage', 'PEAKS']	[0.0014329213684399, 0.0012738853503184, 0.0029163966299416, 0.0001978239366963]	[1.012007670408883, 0.461957781869898, 0.5244149026989231, 1.0061176260263878]	[0.0063888304047237, 0.021624454497013, 0.0252310356181182, 0.0016778331060508]	0.962325	1.20637	1	4	0.000197824	0.00167783	1.01201	0	NA	13	0	0	0	2	3	1	0	0	0	0	0	0	2	0	4	0	0	0	0	1	0	0	6	0	0	6	0	1
ALADSTRGLPN	11	TRUE	sp|Q96CX2|KCD12_HUMAN	KCTD12	HUMAN	BTB/POZ domain-containing protein KCTD12 OS=Homo sapiens OX=9606 GN=KCTD12 PE=1 SV=1	[UNIMOD:Acetylation]-ALADSTRGLPN/2	['MSFragger', 'PEAKS']	[0.0020976925382079, 0.0001978239366963]	[0.8741275179056063, 1.344935713278938]	[0.0156153887267925, 0.0001480438345612]	0.879984	11.2999	1	2	0.000197824	0.000148044	1.34494	0	NA	2	0	0	0	1	0	0	0	0	0	0	0	0	1	0	0	0	0	0	0	0	0	0	1	0	0	1	0	0
ALAPAGFSY	9	TRUE	sp|Q8TEK3|DOT1L_HUMAN	DOT1L	HUMAN	Histone-lysine N-methyltransferase, H3 lysine-79 specific OS=Homo sapiens OX=9606 GN=DOT1L PE=1 SV=3	ALAPAGFSY/1	['MSFragger', 'Comet', 'Sage', 'PEAKS']	[0.0009835259404966, 0.0010840108401084, 0.0007720020586721, 0.0001978239366963]	[1.2218296887946891, 0.6034294124520803, 0.7195392787572885, 1.347522716435047]	[0.0019405567281687, 0.0057064209799538, 0.0039347246056068, 0.000145315961785]	0.991298	0.277793	1	4	0.000197824	0.000145316	1.34752	0	NA	12	0	0	0	1	1	1	0	0	0	0	1	0	2	0	1	1	1	1	0	1	1	0	3	0	1	3	3	2
ALDSKANNLSSLSKK	15	FALSE	sp|O75396|SC22B_HUMAN	SEC22B	HUMAN	Vesicle-trafficking protein SEC22b OS=Homo sapiens OX=9606 GN=SEC22B PE=1 SV=5	ALDSKANNLSSLSKK/3	['MSFragger', 'Comet', 'Sage', 'PEAKS']	[0.0009835259404966, 0.0010840108401084, 0.0007720020586721, 0.0001978239366963]	[1.915186275693256, 0.7361713114848276, 0.9090719889271376, 1.4726997980111118]	[0.000124277771405, 0.00162906499132, 0.0006393643943972, 5.907410054257196e-05]	0.780603	1.63704	1	4	0.000197824	5.90741e-05	1.91519	0	NA	2	0	0	0	0	0	0	0	0	0	0	0	0	0	2	0	0	0	0	0	0	0	0	0	0	0	2	0	0
ALDVANKIGII	11	TRUE	sp|P62750|RL23A_HUMAN	RPL23A	HUMAN	Large ribosomal subunit protein uL23 OS=Homo sapiens OX=9606 GN=RPL23A PE=1 SV=1	ALDVANKIGII/2	['MSFragger', 'Comet', 'Sage', 'PEAKS']	[0.0009835259404966, 0.0010840108401084, 0.0007720020586721, 0.0001978239366963]	[1.3071474512618306, 0.5732373467664595, 0.8771640107006845, 1.523210950815217]	[0.0012699121956001, 0.007587796338263, 0.0008682601758049, 4.107963765675522e-05]	0.956162	0.308684	1	4	0.000197824	4.10796e-05	1.52321	0	NA	6	0	0	1	0	0	1	0	0	0	0	0	0	1	1	1	0	0	0	0	0	1	1	1	0	0	3	0	1
ALEENETQKEVPQDQ	15	FALSE	sp|Q9Y3D9|RT23_HUMAN	MRPS23	HUMAN	Small ribosomal subunit protein mS23 OS=Homo sapiens OX=9606 GN=MRPS23 PE=1 SV=2	ALEENETQKEVPQDQ/2	['MSFragger', 'Comet', 'Sage', 'PEAKS']	[0.0009835259404966, 0.0010840108401084, 0.0007720020586721, 0.0001978239366963]	[1.5859231157332243, 0.7522275247366923, 0.772399353222512, 1.419682920798042]	[0.000387989394359, 0.0013997970699616, 0.0023708212822599, 8.649305426057489e-05]	0.994436	1.69536	1	4	0.000197824	8.64931e-05	1.58592	0	NA	5	0	0	0	0	5	0	0	0	0	0	0	0	0	0	0	0	0	0	0	0	0	0	5	0	0	0	0	0
ALEEQLQ	7	FALSE	sp|P13645|K1C10_HUMAN;sp|Q5TZA2|CROCC_HUMAN;sp|Q86WU2|LDHD_HUMAN;sp|Q8IVE0|CROL2_HUMAN;sp|Q9BT92|TCHP_HUMAN	KRT10;CROCC;LDHD;CROCCP3;TCHP	HUMAN	Keratin, type I cytoskeletal 10 OS=Homo sapiens OX=9606 GN=KRT10 PE=1 SV=6	ALEEQLQ/1	['Comet']	[0.0069998600027999]	[0.3293895485033613]	[0.0734324939186597]	0.947367	1.17197	1	1	0.00699986	0.0734325	0.32939	0	NA	2	1	0	0	0	0	0	0	0	0	0	0	0	0	0	0	0	0	1	0	0	0	1	0	0	0	0	1	0
ALEEQLQQIR	10	TRUE	sp|P13645|K1C10_HUMAN	KRT10	HUMAN	Keratin, type I cytoskeletal 10 OS=Homo sapiens OX=9606 GN=KRT10 PE=1 SV=6	ALEEQLQQIR/2	['MSFragger', 'Comet', 'Sage', 'PEAKS']	[0.0009835259404966, 0.0010840108401084, 0.0007720020586721, 0.0001978239366963]	[1.527734395180312, 0.5994985840507185, 0.8546974035769747, 1.1914575695896308]	[0.0004866337404157, 0.0059221350278163, 0.0010770069725885, 0.0004458787554817]	0.715902	0.684896	1	4	0.000197824	0.000445879	1.52773	0	NA	3	1	0	0	0	0	0	0	0	2	0	0	0	0	0	0	0	0	0	0	0	0	1	0	2	0	0	0	0
ALEEQLQQIRAE	12	TRUE	sp|P13645|K1C10_HUMAN	KRT10	HUMAN	Keratin, type I cytoskeletal 10 OS=Homo sapiens OX=9606 GN=KRT10 PE=1 SV=6	ALEEQLQQIRAE/2	['MSFragger', 'Comet', 'Sage', 'PEAKS']	[0.0009835259404966, 0.0010840108401084, 0.0007720020586721, 0.0001978239366963]	[1.9496119632697448, 0.8539927826848118, 1.467210944541241, 1.304979703945665]	[0.0001115276242171, 0.0005323904325899, 3.017454472781957e-06, 0.0001972976633693]	0.673537	1.31224	1	4	0.000197824	3.01745e-06	1.94961	0	NA	2	2	0	0	0	0	0	0	0	0	0	0	0	0	0	0	0	0	0	0	0	0	2	0	0	0	0	0	0
ALEESNYELEGK	12	TRUE	sp|P13645|K1C10_HUMAN	KRT10	HUMAN	Keratin, type I cytoskeletal 10 OS=Homo sapiens OX=9606 GN=KRT10 PE=1 SV=6	ALEESNYELEGK/2	['MSFragger', 'Comet', 'Sage', 'PEAKS']	[0.0009835259404966, 0.0010840108401084, 0.0007720020586721, 0.0001978239366963]	[1.8393273198094235, 0.8209117880813206, 1.0283807919595789, 1.6240248754835056]	[0.0001586790699566, 0.0007295655455261, 0.0002035772616744, 1.9893906255289248e-05]	0.653649	0.935359	1	4	0.000197824	1.98939e-05	1.83933	0	NA	5	0	0	0	0	0	0	2	0	0	1	0	1	0	0	0	0	0	0	0	1	0	0	0	2	2	0	0	1
ALFASQEKF	9	TRUE	sp|P40855|PEX19_HUMAN	PEX19	HUMAN	Peroxisomal biogenesis factor 19 OS=Homo sapiens OX=9606 GN=PEX19 PE=1 SV=1	ALFASQEKF/2	['MSFragger', 'Comet', 'Sage', 'PEAKS']	[0.0011679968853416, 0.0052724077328646, 0.0069535554972448, 0.0003597769382982]	[1.0693746285446688, 0.3478819746350771, 0.427196946180334, 0.9037882456459776]	[0.0045158090999626, 0.0621435299004954, 0.0618118163830415, 0.003459630856951]	0.978994	1.07306	1	4	0.000359777	0.00345963	1.06937	0	NA	6	0	0	0	1	0	2	0	0	0	0	0	0	1	0	1	0	0	0	0	1	0	0	3	0	0	2	0	1
ALFGGSQKY	9	TRUE	sp|Q9UJA3|MCM8_HUMAN	MCM8	HUMAN	DNA helicase MCM8 OS=Homo sapiens OX=9606 GN=MCM8 PE=1 SV=2	ALFGGSQKY/2	['MSFragger', 'Comet', 'Sage']	[0.0019694731659281, 0.0017374517374517, 0.0058344640434192]	[0.9777185987224056, 0.4340982473530695, 0.4460786690407599]	[0.0079189270764181, 0.0280604934556455, 0.0521128660894421]	0.99314	2.93262	1	3	0.00173745	0.00791893	0.977719	0	NA	6	0	0	0	0	1	1	0	0	0	0	0	0	1	1	2	0	0	0	0	0	0	0	2	0	0	4	0	0
ALFVAATY	8	TRUE	sp|P04844|RPN2_HUMAN	RPN2	HUMAN	Dolichyl-diphosphooligosaccharide--protein glycosyltransferase subunit 2 OS=Homo sapiens OX=9606 GN=RPN2 PE=1 SV=3	ALFVAATY/1	['Comet', 'Sage', 'PEAKS']	[0.006144612746499, 0.0038621968175498, 0.0003597769382982]	[0.3388683972493381, 0.5053073147687998, 0.9542109574229372]	[0.0674255353952243, 0.0301745376214845, 0.0024245534422953]	0.994293	0.05456	1	3	0.000359777	0.00242455	0.954211	0	NA	16	2	1	1	0	0	1	1	1	1	1	1	1	0	1	0	0	1	2	0	1	0	4	1	3	3	1	3	1
ALGMLAAGGAG	11	TRUE	sp|P08574|CY1_HUMAN	CYC1	HUMAN	Cytochrome c1, heme protein, mitochondrial OS=Homo sapiens OX=9606 GN=CYC1 PE=1 SV=3	ALGM[UNIMOD:Oxidation]LAAGGAG/1	['MSFragger', 'PEAKS']	[0.007303788066353, 0.0008095854922279]	[0.6711965087056776, 0.6991481121146511]	[0.0623028476626899, 0.0141526956859123]	0.85109	1.77542	1	2	0.000809585	0.0141527	0.699148	0	NA	2	0	0	0	0	0	0	0	0	0	0	0	0	0	0	0	0	0	0	0	2	0	0	0	0	0	0	0	2
ALGNTGHEIGR	11	TRUE	sp|Q6E0U4|DMKN_HUMAN	DMKN	HUMAN	Dermokine OS=Homo sapiens OX=9606 GN=DMKN PE=1 SV=3	ALGNTGHEIGR/2	['MSFragger', 'Comet', 'Sage', 'PEAKS']	[0.0009835259404966, 0.0010840108401084, 0.0007720020586721, 0.0001978239366963]	[1.3581208154491908, 0.729943001940621, 0.9349070278299008, 1.4513076656452872]	[0.0010010569989703, 0.0017277881100221, 0.0004990376437415, 6.889882485539338e-05]	0.914004	0.0198852	1	4	0.000197824	6.88988e-05	1.45131	0	NA	3	0	3	0	0	0	0	0	0	0	0	0	0	0	0	0	0	0	0	0	0	0	3	0	0	0	0	0	0
ALGQNPTQAEVLR	13	FALSE	sp|P08590|MYL3_HUMAN	MYL3	HUMAN	Myosin light chain 3 OS=Homo sapiens OX=9606 GN=MYL3 PE=1 SV=3	ALGQNPTQAEVLR/2	['MSFragger', 'Comet', 'Sage', 'PEAKS']	[0.0009835259404966, 0.0010840108401084, 0.0007720020586721, 0.0001978239366963]	[1.7428929250797949, 0.8915206651146834, 1.0588252284919843, 1.469845094836091]	[0.0002195058269008, 0.000372393722476, 0.0001520160573968, 6.029946118702415e-05]	0.919369	0.0229924	1	4	0.000197824	6.02995e-05	1.74289	0	NA	16	2	2	0	0	0	0	0	4	1	1	2	3	0	0	0	0	0	0	0	1	0	4	0	5	6	0	0	1
ALGSFVEEY	9	TRUE	sp|P61962|DCAF7_HUMAN	DCAF7	HUMAN	DDB1- and CUL4-associated factor 7 OS=Homo sapiens OX=9606 GN=DCAF7 PE=1 SV=1	ALGSFVEEY/1	['Sage']	[0.0073882047958522]	[0.4196120142202738]	[0.0661575690395529]	0.886381	0.469465	1	1	0.0073882	0.0661576	0.419612	0	NA	1	0	0	0	0	0	0	0	0	0	0	0	0	0	0	1	0	0	0	0	0	0	0	0	0	0	1	0	0
ALGTNPTNAEVR	12	TRUE	sp|P05976|MYL1_HUMAN	MYL1	HUMAN	Myosin light chain 1/3, skeletal muscle isoform OS=Homo sapiens OX=9606 GN=MYL1 PE=1 SV=3	ALGTNPTNAEVR/2	['MSFragger', 'Comet', 'Sage', 'PEAKS']	[0.0009835259404966, 0.0010840108401084, 0.0007720020586721, 0.0001978239366963]	[1.314306232397204, 0.6681131455635734, 0.9043010897000152, 1.4816458949994329]	[0.0012273633589667, 0.0030982840349783, 0.0006692998443165, 5.539299550330581e-05]	0.9572	0.941443	1	4	0.000197824	5.5393e-05	1.48165	0	NA	10	0	3	1	0	0	0	1	1	0	2	0	1	0	0	0	0	0	0	0	0	1	4	0	2	3	0	0	1
ALHISHDEL	9	TRUE	sp|Q9Y2B0|CNPY2_HUMAN	CNPY2	HUMAN	Protein canopy homolog 2 OS=Homo sapiens OX=9606 GN=CNPY2 PE=1 SV=1	ALHISHDEL/2	['MSFragger', 'PEAKS']	[0.0022136953955135, 0.0048857594481965]	[0.8654137918680087, 0.4490450900802558]	[0.0165626288914903, 0.0681552837411524]	0.826632	2.4457	1	2	0.0022137	0.0165626	0.865414	0	NA	2	0	0	0	0	0	0	0	0	2	0	0	0	0	0	0	0	0	0	0	0	0	0	0	2	0	0	0	0
ALHPTSMEY	9	TRUE	sp|P31327|CPSM_HUMAN	CPS1	HUMAN	Carbamoyl-phosphate synthase [ammonia], mitochondrial OS=Homo sapiens OX=9606 GN=CPS1 PE=1 SV=2	ALHPTSM[UNIMOD:Oxidation]EY/2;ALHPTSMEY/2	['MSFragger', 'Comet', 'Sage', 'PEAKS']	[0.0009835259404966, 0.0017374517374517, 0.0007720020586721, 0.0001978239366963]	[1.5037629174575158, 0.4357521015092814, 0.8380061179638296, 1.4410107141666573]	[0.0005357342399071, 0.027630786214244, 0.0012639480976368, 7.419449483607571e-05]	0.98399	0.0016701	2	4	0.000197824	7.41945e-05	1.50376	0	NA	14	0	0	0	3	3	1	0	0	0	0	0	0	2	0	0	0	2	0	0	3	0	0	7	0	0	2	2	3
ALHVPKAPGFAQM	13	FALSE	sp|P50990|TCPQ_HUMAN	CCT8	HUMAN	T-complex protein 1 subunit theta OS=Homo sapiens OX=9606 GN=CCT8 PE=1 SV=4	[UNIMOD:Acetylation]-ALHVPKAPGFAQM[UNIMOD:Oxidation]/2	['MSFragger', 'PEAKS']	[0.0009835259404966, 0.0001978239366963]	[1.6801064701230466, 1.6717187553789143]	[0.000273824008453, 1.4116867529826064e-05]	0.989197	7.60125	1	2	0.000197824	1.41169e-05	1.68011	0	NA	7	0	0	0	1	1	1	0	0	0	0	0	0	1	0	0	0	0	0	0	3	0	0	3	0	0	1	0	3
ALHVPKAPGFAQMLK	15	FALSE	sp|P50990|TCPQ_HUMAN	CCT8	HUMAN	T-complex protein 1 subunit theta OS=Homo sapiens OX=9606 GN=CCT8 PE=1 SV=4	[UNIMOD:Acetylation]-ALHVPKAPGFAQM[UNIMOD:Oxidation]LK/3	['MSFragger', 'PEAKS']	[0.0009835259404966, 0.0001978239366963]	[1.7036726977359922, 1.4770244977340032]	[0.0002517676140949, 5.726501525752205e-05]	0.87861	6.26423	1	2	0.000197824	5.7265e-05	1.70367	0	NA	1	0	0	0	0	0	0	0	0	0	0	0	0	0	1	0	0	0	0	0	0	0	0	0	0	0	1	0	0
ALHVPKAPGFAQMLKEGAK	19	FALSE	sp|P50990|TCPQ_HUMAN	CCT8	HUMAN	T-complex protein 1 subunit theta OS=Homo sapiens OX=9606 GN=CCT8 PE=1 SV=4	[UNIMOD:Acetylation]-ALHVPKAPGFAQM[UNIMOD:Oxidation]LKEGAK/3	['MSFragger', 'PEAKS']	[0.0020976925382079, 0.0001978239366963]	[0.8783824905911163, 1.4188757522674111]	[0.0151739667213152, 8.69965559707112e-05]	0.611237	5.14877	1	2	0.000197824	8.69966e-05	1.41888	0	NA	3	1	0	0	0	0	1	0	0	0	0	0	0	0	0	0	0	1	0	0	0	0	1	1	0	0	0	1	0
ALIEFIRSEY	10	TRUE	sp|P26639|SYTC_HUMAN	TARS1	HUMAN	Threonine--tRNA ligase 1, cytoplasmic OS=Homo sapiens OX=9606 GN=TARS1 PE=1 SV=3	ALIEFIRSEY/2	['MSFragger', 'Comet', 'Sage', 'PEAKS']	[0.0009835259404966, 0.0010840108401084, 0.0007720020586721, 0.0001978239366963]	[1.685704338187643, 0.8451102196182644, 1.224364682933704, 1.6601269638678842]	[0.0002683860017626, 0.0005793906710211, 3.103713816866791e-05, 1.5344325259152956e-05]	0.957383	0.188932	1	4	0.000197824	1.53443e-05	1.6857	0	NA	9	0	0	0	0	0	2	0	0	0	0	0	0	1	1	1	0	0	0	0	2	2	0	2	0	0	3	0	4
ALIEGGMKY	9	TRUE	sp|Q93096|TP4A1_HUMAN	PTP4A1	HUMAN	Protein tyrosine phosphatase type IVA 1 OS=Homo sapiens OX=9606 GN=PTP4A1 PE=1 SV=2	ALIEGGM[UNIMOD:Oxidation]KY/2	['MSFragger', 'Comet', 'Sage', 'PEAKS']	[0.0019180470793374, 0.0084602368866328, 0.0093691442848219, 0.0036862282512533]	[0.9854702374761766, 0.3001458609755878, 0.4006080417931025, 0.5028661797917161]	[0.0075402239870926, 0.0952386959590009, 0.0782971259644744, 0.0495086181841657]	0.848701	0.943514	1	4	0.00191805	0.00754022	0.98547	0	NA	1	0	0	0	0	0	0	0	0	0	0	0	0	0	0	1	0	0	0	0	0	0	0	0	0	0	1	0	0
ALIYNEALKG	10	TRUE	sp|P06703|S10A6_HUMAN	S100A6	HUMAN	Protein S100-A6 OS=Homo sapiens OX=9606 GN=S100A6 PE=1 SV=1	ALIYNEALKG/2	['MSFragger', 'Comet', 'Sage', 'PEAKS']	[0.0009835259404966, 0.0010840108401084, 0.0007720020586721, 0.0001978239366963]	[1.4525380850467358, 0.6223928679711955, 1.058971937619444, 1.5168961114400448]	[0.0006618940924145, 0.0047710640943643, 0.0001518021582552, 4.29884032122991e-05]	0.99343	0.822518	1	4	0.000197824	4.29884e-05	1.5169	0	NA	9	0	0	0	4	2	0	0	0	0	0	0	0	0	1	0	0	0	1	0	1	0	0	6	0	0	1	1	1
ALLPVVHEY	9	TRUE	sp|Q9UNH6|SNX7_HUMAN	SNX7	HUMAN	Sorting nexin-7 OS=Homo sapiens OX=9606 GN=SNX7 PE=1 SV=1	ALLPVVHEY/2	['MSFragger', 'Sage']	[0.0019180470793374, 0.0063812815740494]	[0.9851451869273944, 0.4368861805579714]	[0.0075556932795297, 0.0566430556680793]	0.98772	0.190125	1	2	0.00191805	0.00755569	0.985145	0	NA	2	0	0	0	0	0	0	0	0	0	0	0	2	0	0	0	0	0	0	0	0	0	0	0	0	2	0	0	0
ALMPPFTAF	9	TRUE	sp|P51955|NEK2_HUMAN	NEK2	HUMAN	Serine/threonine-protein kinase Nek2 OS=Homo sapiens OX=9606 GN=NEK2 PE=1 SV=1	ALM[UNIMOD:Oxidation]PPFTAF/1	['MSFragger', 'Comet', 'Sage', 'PEAKS']	[0.0009835259404966, 0.001211533801793, 0.0007720020586721, 0.0001978239366963]	[1.1951096944798585, 0.493717225002067, 0.6684746893751848, 1.07434841166468]	[0.0022317618888277, 0.0160495334648903, 0.0064163312921812, 0.0010315651757412]	0.993714	0.00596519	1	4	0.000197824	0.00103157	1.19511	0	NA	4	0	0	0	1	0	0	0	0	0	0	0	0	3	0	0	0	0	0	0	0	0	0	1	0	0	3	0	0
ALNPQNTVF	9	TRUE	sp|P0DMV8|HS71A_HUMAN;sp|P0DMV9|HS71B_HUMAN	HSPA1A;HSPA1B	HUMAN	Heat shock 70 kDa protein 1A OS=Homo sapiens OX=9606 GN=HSPA1A PE=1 SV=1	ALNPQNTVF/1;ALNPQNTVF/2	['MSFragger', 'Comet', 'Sage', 'PEAKS']	[0.0020242914979757, 0.0015701668302257, 0.002148612354521, 0.0001978239366963]	[0.9046714399883744, 0.4373125690886657, 0.5637663450205547, 1.2138250694887922]	[0.0127269704553169, 0.0272312579221908, 0.017406535175823, 0.0003797498253971]	0.969008	0.590686	2	4	0.000197824	0.00037975	1.21383	0	NA	9	0	0	0	1	1	0	0	0	0	0	0	2	2	0	2	0	0	0	0	1	0	0	2	0	2	4	0	1
ALQEASEAY	9	TRUE	sp|P0DPK2|H3Y1_HUMAN;sp|P0DPK5|H3Y2_HUMAN;sp|P84243|H33_HUMAN;sp|Q6NXT2|H3C_HUMAN;sp|Q71DI3|H32_HUMAN	H3Y1;H3Y2;H3-3B;H3-5;H3C13	HUMAN	Histone H3.Y OS=Homo sapiens OX=9606 GN=H3Y1 PE=1 SV=1	ALQEASEAY/1	['Comet', 'Sage']	[0.0022552151851155, 0.0020100502512562]	[0.4261063304213857, 0.5981129245671871]	[0.0302308904898357, 0.0125617472201248]	0.911734	1.04204	1	2	0.00201005	0.0125617	0.598113	0	NA	1	0	0	0	0	0	0	0	0	0	0	0	0	0	0	1	0	0	0	0	0	0	0	0	0	0	1	0	0
ALQQAKED	8	TRUE	P04264|K2C1_HUMAN;P35908|K22E_HUMAN	KRT1;KRT2	HUMAN	Keratin, type II cytoskeletal 1 OS=Homo sapiens OX=9606 GN=KRT1 PE=1 SV=6	ALQQAKED/2	['PEAKS']	[0.0024412572474824]	[0.5803166542959406]	[0.0306742032126412]	0.910065	0.388417	1	1	0.00244126	0.0306742	0.580317	0	NA	2	0	1	1	0	0	0	0	0	0	0	0	0	0	0	0	0	0	0	0	0	0	2	0	0	0	0	0	0
ALQQAKEDL	9	TRUE	sp|P04264|K2C1_HUMAN;sp|P35908|K22E_HUMAN	KRT1;KRT2	HUMAN	Keratin, type II cytoskeletal 1 OS=Homo sapiens OX=9606 GN=KRT1 PE=1 SV=6	ALQQAKEDL/2	['MSFragger', 'Comet', 'Sage']	[0.0010526315789473, 0.0010840108401084, 0.0020100502512562]	[1.177180958402244, 0.5535500166370374, 0.5971926516194276]	[0.0024560102712717, 0.0091362291356051, 0.0126722617149115]	0.918753	0.103553	1	3	0.00105263	0.00245601	1.17718	0	NA	3	1	2	0	0	0	0	0	0	0	0	0	0	0	0	0	0	0	0	0	0	0	3	0	0	0	0	0	0
ALQQNGAPGIAKVKAN	16	FALSE	sp|Q9BW60|ELOV1_HUMAN	ELOVL1	HUMAN	Very long chain fatty acid elongase 1 OS=Homo sapiens OX=9606 GN=ELOVL1 PE=1 SV=1	ALQQNGAPGIAKVKAN/3;ALQQNGAPGIAKVKAN/2	['MSFragger', 'Comet', 'Sage', 'PEAKS']	[0.0009835259404966, 0.0010840108401084, 0.0007720020586721, 0.0001978239366963]	[1.587472354538117, 0.6584353089508781, 1.0774502620335953, 1.570081250603344]	[0.0003857038569489, 0.0033947958587556, 0.0001271322981459, 2.932393845678429e-05]	0.885089	0.12267	2	4	0.000197824	2.93239e-05	1.58747	0	NA	2	0	0	0	0	0	0	0	0	0	0	0	0	0	0	2	0	0	0	0	0	0	0	0	0	0	2	0	0
ALRAGLVL	8	TRUE	sp|P06340|DOA_HUMAN	HLA-DOA	HUMAN	HLA class II histocompatibility antigen, DO alpha chain OS=Homo sapiens OX=9606 GN=HLA-DOA PE=1 SV=1	ALRAGLVL/2	['Comet']	[0.0084602368866328]	[0.3032321040657132]	[0.0926845178374111]	0.993904	2.14562	1	1	0.00846024	0.0926845	0.303232	0	NA	1	0	0	0	0	0	0	0	0	0	0	0	0	0	1	0	0	0	0	0	0	0	0	0	0	0	1	0	0
ALRGQTGGDVN	11	TRUE	sp|P08779|K1C16_HUMAN	KRT16	HUMAN	Keratin, type I cytoskeletal 16 OS=Homo sapiens OX=9606 GN=KRT16 PE=1 SV=4	ALRGQTGGDVN/2	['MSFragger', 'Comet', 'Sage', 'PEAKS']	[0.0019694731659281, 0.001211533801793, 0.0009657170449058, 0.0001978239366963]	[0.9519727365854526, 0.5038480323528202, 0.6625518600044795, 1.239882738570104]	[0.0093364191034835, 0.0145911227802176, 0.0067904293456898, 0.0003149490820813]	0.72826	1.56449	1	4	0.000197824	0.000314949	1.23988	0	NA	1	0	1	0	0	0	0	0	0	0	0	0	0	0	0	0	0	0	0	0	0	0	1	0	0	0	0	0	0
ALRGQTGGDVNVE	13	FALSE	sp|P08779|K1C16_HUMAN	KRT16	HUMAN	Keratin, type I cytoskeletal 16 OS=Homo sapiens OX=9606 GN=KRT16 PE=1 SV=4	ALRGQTGGDVNVE/2	['MSFragger', 'Comet', 'Sage', 'PEAKS']	[0.0009835259404966, 0.0031943510423671, 0.0026881720430107, 0.0004989190088142]	[1.3880308926094416, 0.3950284099295215, 0.5389884841042486, 0.79651997491538]	[0.0008749528258918, 0.0403380187554331, 0.0219985249481311, 0.0073019084429884]	0.741481	2.63571	1	4	0.000498919	0.000874953	1.38803	0	NA	2	0	2	0	0	0	0	0	0	0	0	0	0	0	0	0	0	0	0	0	0	0	2	0	0	0	0	0	0
ALRKSEIEY	9	TRUE	sp|P62888|RL30_HUMAN	RPL30	HUMAN	Large ribosomal subunit protein eL30 OS=Homo sapiens OX=9606 GN=RPL30 PE=1 SV=2	ALRKSEIEY/2	['MSFragger', 'Comet', 'PEAKS']	[0.0020242914979757, 0.0073539425303009, 0.0008095854922279]	[0.9393169262945508, 0.3212268291684148, 0.7109531397882675]	[0.0101341866235548, 0.0790014014348022, 0.013076164914961]	0.827376	1.63971	1	3	0.000809585	0.0101342	0.939317	0	NA	6	0	0	0	0	1	2	0	0	0	0	0	0	0	0	1	0	1	0	0	0	1	0	3	0	0	1	1	1
ALRPGQESF	9	TRUE	sp|Q12767|ERMA_HUMAN	TMEM94	HUMAN	Endoplasmic reticulum magnesium-transporting P-type ATPase OS=Homo sapiens OX=9606 GN=TMEM94 PE=1 SV=1	ALRPGQESF/2	['MSFragger', 'Comet', 'Sage']	[0.0020242914979757, 0.0071942446043165, 0.0029163966299416]	[0.9055489336170204, 0.3277023312084718, 0.5263560795793586]	[0.0126530126011821, 0.0745527357530398, 0.0247751861131398]	0.876428	0.768381	1	3	0.00202429	0.012653	0.905549	0	NA	4	0	0	0	0	0	1	0	0	0	0	0	0	1	0	0	0	0	0	0	2	0	0	1	0	0	1	0	2
ALRYPMAVG	9	TRUE	sp|Q9Y3U8|RL36_HUMAN	RPL36	HUMAN	Large ribosomal subunit protein eL36 OS=Homo sapiens OX=9606 GN=RPL36 PE=1 SV=3	ALRYPM[UNIMOD:Oxidation]AVG/2	['Sage']	[0.0077269800386349]	[0.4179375315459613]	[0.0671539240898612]	0.956734	1.53618	1	1	0.00772698	0.0671539	0.417938	0	NA	1	0	0	0	1	0	0	0	0	0	0	0	0	0	0	0	0	0	0	0	0	0	0	1	0	0	0	0	0
ALRYPMAVGLN	11	TRUE	sp|Q9Y3U8|RL36_HUMAN	RPL36	HUMAN	Large ribosomal subunit protein eL36 OS=Homo sapiens OX=9606 GN=RPL36 PE=1 SV=3	ALRYPM[UNIMOD:Oxidation]AVGLN/2	['MSFragger', 'Comet', 'Sage', 'PEAKS']	[0.0010526315789473, 0.0012738853503184, 0.0007720020586721, 0.0001978239366963]	[1.1307882980038808, 0.4618088549705955, 0.6823334820659472, 1.5420951022619225]	[0.0031696852214781, 0.0216546559862756, 0.0056192454222083, 3.586249256836236e-05]	0.603641	1.39387	1	4	0.000197824	3.58625e-05	1.5421	0	NA	1	0	0	0	0	0	0	0	0	0	0	0	0	0	0	1	0	0	0	0	0	0	0	0	0	0	1	0	0
ALRYPMAVGLNKG	13	FALSE	sp|Q9Y3U8|RL36_HUMAN	RPL36	HUMAN	Large ribosomal subunit protein eL36 OS=Homo sapiens OX=9606 GN=RPL36 PE=1 SV=3	ALRYPM[UNIMOD:Oxidation]AVGLNKG/3	['Comet', 'Sage']	[0.0099258700841814, 0.0020408163265306]	[0.2835905116277841, 0.5842816822090807]	[0.1100585392861981, 0.0143277652404603]	0.720615	3.05271	1	2	0.00204082	0.0143278	0.584282	0	NA	1	0	0	0	0	1	0	0	0	0	0	0	0	0	0	0	0	0	0	0	0	0	0	1	0	0	0	0	0
ALSDADVQKQIK	12	TRUE	sp|P36543|VATE1_HUMAN	ATP6V1E1	HUMAN	V-type proton ATPase subunit E 1 OS=Homo sapiens OX=9606 GN=ATP6V1E1 PE=1 SV=1	[UNIMOD:Acetylation]-ALSDADVQKQIK/2	['MSFragger']	[0.0019694731659281]	[0.9513338672247756]	[0.009374990012576]	0.632049	9.75896	1	1	0.00196947	0.00937499	0.951334	0	NA	3	0	0	0	0	0	0	0	0	0	0	2	1	0	0	0	0	0	0	0	0	0	0	0	0	3	0	0	0
ALSVKEETKEDAEEKQ	16	FALSE	sp|P43487|RANG_HUMAN	RANBP1	HUMAN	Ran-specific GTPase-activating protein OS=Homo sapiens OX=9606 GN=RANBP1 PE=1 SV=1	ALSVKEETKEDAEEKQ/3	['MSFragger', 'Comet', 'Sage', 'PEAKS']	[0.0009835259404966, 0.0010840108401084, 0.0007720020586721, 0.0001978239366963]	[1.385333430867561, 0.5839503954606685, 0.7396054502180589, 1.642394178031044]	[0.0008855157580697, 0.0068582223331567, 0.0032464402677258, 1.743170497154549e-05]	0.472789	0.0244441	1	4	0.000197824	1.74317e-05	1.64239	0	NA	3	0	0	0	0	0	0	0	0	0	0	0	0	1	1	1	0	0	0	0	0	0	0	0	0	0	3	0	0
ALTETGSVF	9	TRUE	sp|Q9P258|RCC2_HUMAN	RCC2	HUMAN	Protein RCC2 OS=Homo sapiens OX=9606 GN=RCC2 PE=1 SV=2	ALTETGSVF/1	['MSFragger', 'Comet', 'Sage', 'PEAKS']	[0.0019694731659281, 0.0015701668302257, 0.002148612354521, 0.0004989190088142]	[0.974774723043309, 0.4456015251667845, 0.5705188000989593, 0.7743302383326025]	[0.0080682493561749, 0.0252021524361262, 0.0163274662757974, 0.0085045848734574]	0.926852	1.60381	1	4	0.000498919	0.00806825	0.974775	0	NA	6	0	0	0	1	1	0	0	0	0	0	0	1	1	0	1	0	0	0	0	1	0	0	2	0	1	2	0	1
ALTKHFQD	8	TRUE	sp|P12956|XRCC6_HUMAN	XRCC6	HUMAN	X-ray repair cross-complementing protein 6 OS=Homo sapiens OX=9606 GN=XRCC6 PE=1 SV=2	ALTKHFQD/2	['MSFragger', 'Comet', 'Sage', 'PEAKS']	[0.0020242914979757, 0.0010840108401084, 0.0043636363636363, 0.0001978239366963]	[0.913412552460583, 0.525909917806218, 0.4829147764084107, 1.3777933221375918]	[0.012010694910571, 0.0118549531690707, 0.0371595864734379, 0.0001168950762069]	0.961262	0.455615	1	4	0.000197824	0.000116895	1.37779	0	NA	5	0	0	0	0	0	1	0	0	0	0	0	0	2	1	1	0	0	0	0	0	0	0	1	0	0	4	0	0
ALVKAGKVY	9	TRUE	sp|P39748|FEN1_HUMAN	FEN1	HUMAN	Flap endonuclease 1 OS=Homo sapiens OX=9606 GN=FEN1 PE=1 SV=1	ALVKAGKVY/2	['MSFragger', 'Comet', 'Sage', 'PEAKS']	[0.0009835259404966, 0.0010840108401084, 0.0007720020586721, 0.0001978239366963]	[1.6973842467963849, 0.628734718070566, 0.7312410567330658, 1.4567472337180758]	[0.0002574424701491, 0.0044937775208228, 0.0035173774960826, 6.625558225249037e-05]	0.940337	0.127575	1	4	0.000197824	6.62556e-05	1.69738	0	NA	17	0	0	0	2	1	1	0	0	0	0	0	3	2	3	1	0	1	1	0	1	1	0	4	0	3	6	2	2
ALYPQTTCF	9	TRUE	sp|Q96ES7|SGF29_HUMAN	SGF29	HUMAN	SAGA-associated factor 29 OS=Homo sapiens OX=9606 GN=SGF29 PE=1 SV=1	ALYPQTTC[UNIMOD:Cysteinylation]F/2	['Comet']	[0.00950931913275]	[0.2893113314768426]	[0.1047184625654235]	0.970901	6.44048	1	1	0.00950932	0.104718	0.289311	0	NA	3	0	0	0	0	0	0	0	0	0	0	0	0	2	0	1	0	0	0	0	0	0	0	0	0	0	3	0	0
AMDATKLEY	9	TRUE	sp|Q96P71|NECA3_HUMAN	NECAB3	HUMAN	N-terminal EF-hand calcium-binding protein 3 OS=Homo sapiens OX=9606 GN=NECAB3 PE=1 SV=2	AM[UNIMOD:Oxidation]DATKLEY/2	['MSFragger', 'Comet', 'Sage']	[0.0009835259404966, 0.0010840108401084, 0.0007720020586721]	[1.7379575066907658, 0.5274964303219531, 0.6892307439273]	[0.0002232874318228, 0.0116791160016759, 0.0052601388924352]	0.950205	0.19152	1	3	0.000772002	0.000223287	1.73796	0	NA	2	0	0	0	0	0	0	0	0	0	0	0	0	0	0	1	0	0	0	0	1	0	0	0	0	0	1	0	1
AMETGVRIY	9	TRUE	sp|Q9Y484|WIPI4_HUMAN	WDR45	HUMAN	WD repeat domain phosphoinositide-interacting protein 4 OS=Homo sapiens OX=9606 GN=WDR45 PE=1 SV=1	AM[UNIMOD:Oxidation]ETGVRIY/2	['MSFragger', 'Comet', 'Sage', 'PEAKS']	[0.0009835259404966, 0.0012738853503184, 0.0007720020586721, 0.0001978239366963]	[1.602122346600145, 0.4745619488202297, 0.7715715204836879, 1.3945755447659915]	[0.0003648556620502, 0.0192135108550236, 0.0023897095794059, 0.0001036072239025]	0.966815	0.176137	1	4	0.000197824	0.000103607	1.60212	0	NA	9	0	0	0	2	1	2	0	0	0	0	0	0	2	0	1	0	0	0	0	1	0	0	5	0	0	3	0	1
AMFPPTSIY	9	TRUE	sp|Q9HAB3|S52A2_HUMAN;sp|Q9NWF4|S52A1_HUMAN	SLC52A2;SLC52A1	HUMAN	Solute carrier family 52, riboflavin transporter, member 2 OS=Homo sapiens OX=9606 GN=SLC52A2 PE=1 SV=1	AM[UNIMOD:Oxidation]FPPTSIY/1	['MSFragger', 'PEAKS']	[0.0020976925382079, 0.0087791495198902]	[0.8754822608798507, 0.3502680941538522]	[0.0154733758395666, 0.1186788468222358]	0.936871	0.183545	1	2	0.00209769	0.0154734	0.875482	0	NA	1	0	0	0	0	0	1	0	0	0	0	0	0	0	0	0	0	0	0	0	0	0	0	1	0	0	0	0	0
AMGIMNSFVNDIFER	15	FALSE	sp|O60814|H2B1K_HUMAN;sp|P06899|H2B1J_HUMAN;sp|P23527|H2B1O_HUMAN;sp|P33778|H2B1B_HUMAN;sp|P57053|H2BFS_HUMAN;sp|P58876|H2B1D_HUMAN;sp|P62807|H2B1C_HUMAN;sp|Q16778|H2B2E_HUMAN;sp|Q5QNW6|H2B2F_HUMAN;sp|Q8N257|H2B3B_HUMAN;sp|Q93079|H2B1H_HUMAN;sp|Q99877|H2B1N_HUMAN;sp|Q99879|H2B1M_HUMAN;sp|Q99880|H2B1L_HUMAN	H2BC12;H2BC11;H2BC17;H2BC3;H2BC12L;H2BC5;H2BC10;H2BC21;H2BC18;H2BC26;H2BC9;H2BC15;H2BC14;H2BC13	HUMAN	Histone H2B type 1-K OS=Homo sapiens OX=9606 GN=H2BC12 PE=1 SV=3	AM[UNIMOD:Oxidation]GIM[UNIMOD:Oxidation]NSFVNDIFER/2	['MSFragger', 'Comet', 'Sage', 'PEAKS']	[0.0009835259404966, 0.0010840108401084, 0.0007720020586721, 0.0001978239366963]	[2.0414717876580446, 1.136244898169507, 0.9887120760671436, 1.551683819891511]	[8.409286118785412e-05, 3.620269971139917e-05, 0.0002978459738458, 3.347257163602429e-05]	0.643731	0.0652169	1	4	0.000197824	3.34726e-05	2.04147	0	NA	3	0	0	0	0	1	0	0	0	0	0	0	0	0	0	0	0	0	0	0	2	0	0	1	0	0	0	0	2
AMHPQVNIY	9	TRUE	sp|Q16658|FSCN1_HUMAN	FSCN1	HUMAN	Fascin OS=Homo sapiens OX=9606 GN=FSCN1 PE=1 SV=3	AM[UNIMOD:Oxidation]HPQVNIY/1;AM[UNIMOD:Oxidation]HPQVNIY/2;AMHPQVNIY/2	['MSFragger', 'Comet', 'Sage', 'PEAKS']	[0.0009835259404966, 0.0019142419601837, 0.0007720020586721, 0.0001978239366963]	[1.226318616196618, 0.4304761755360101, 0.6996389346531207, 0.9928309539791405]	[0.0018961403939993, 0.0290245741540046, 0.0047611005493699, 0.0018439737865005]	0.976116	1.30916	3	4	0.000197824	0.00184397	1.22632	4	['AMYPIRSAY(4)']	47	0	0	1	6	3	2	0	1	3	2	5	3	1	1	6	1	2	4	0	1	5	1	11	4	10	8	7	6
AMIARELLY	9	TRUE	sp|O95793|STAU1_HUMAN	STAU1	HUMAN	Double-stranded RNA-binding protein Staufen homolog 1 OS=Homo sapiens OX=9606 GN=STAU1 PE=1 SV=2	AM[UNIMOD:Oxidation]IARELLY/2	['MSFragger', 'Comet', 'Sage', 'PEAKS']	[0.0009835259404966, 0.0010840108401084, 0.0007720020586721, 0.0008095854922279]	[1.4460728060502075, 0.5756480899932958, 0.8269077822302278, 0.732261384469661]	[0.000680217801428, 0.0074171463518379, 0.0014058714807306, 0.0113263563642941]	0.976733	0.412661	1	4	0.000772002	0.000680218	1.44607	0	NA	16	0	0	0	1	1	1	0	0	0	0	0	0	1	1	1	0	4	1	0	3	2	0	3	0	0	3	5	5
AMIDGQSAF	9	TRUE	sp|Q9Y5A9|YTHD2_HUMAN	YTHDF2	HUMAN	YTH domain-containing family protein 2 OS=Homo sapiens OX=9606 GN=YTHDF2 PE=1 SV=2	AMIDGQSAF/1;AM[UNIMOD:Oxidation]IDGQSAF/1	['MSFragger', 'Comet', 'Sage', 'PEAKS']	[0.0009835259404966, 0.001211533801793, 0.0007720020586721, 0.0001978239366963]	[1.3551416226336084, 0.5070874555440262, 0.7510917861873244, 1.057265852675446]	[0.0010147696586632, 0.0141531564995833, 0.0029080235708916, 0.0011654077611914]	0.920283	0.246777	2	4	0.000197824	0.00101477	1.35514	0	NA	38	0	0	1	3	3	2	1	2	0	0	5	1	3	1	4	2	2	1	1	4	2	1	8	3	6	8	5	7
AMLPPPPPP	9	TRUE	sp|Q9UHK0|NUFP1_HUMAN	NUFIP1	HUMAN	FMR1-interacting protein NUFIP1 OS=Homo sapiens OX=9606 GN=NUFIP1 PE=1 SV=2	AM[UNIMOD:Oxidation]LPPPPPP/2	['MSFragger']	[0.0017602534765006]	[0.9889776500552822]	[0.00737552938649]	0.474686	5.07122	1	1	0.00176025	0.00737553	0.988978	0	NA	1	0	0	0	0	0	0	0	0	0	0	0	0	0	0	0	0	0	0	1	0	0	0	0	0	0	0	0	1
AMMGSTHIY	9	TRUE	sp|Q13435|SF3B2_HUMAN	SF3B2	HUMAN	Splicing factor 3B subunit 2 OS=Homo sapiens OX=9606 GN=SF3B2 PE=1 SV=2	AM[UNIMOD:Oxidation]M[UNIMOD:Oxidation]GSTHIY/2	['MSFragger', 'Comet', 'Sage', 'PEAKS']	[0.0010526315789473, 0.0012738853503184, 0.0007720020586721, 0.0001978239366963]	[1.149735401080936, 0.4640522464248531, 0.695446116083251, 1.53447720611183]	[0.0028524021045662, 0.0212040839182009, 0.0049561835641669, 3.788224105322788e-05]	0.934865	0.0531665	1	4	0.000197824	3.78822e-05	1.53448	0	NA	6	0	0	0	0	0	1	0	0	0	0	0	0	1	0	2	0	0	0	0	2	0	0	1	0	0	3	0	2
AMMHGGTGF	9	TRUE	sp|Q15365|PCBP1_HUMAN	PCBP1	HUMAN	Poly(rC)-binding protein 1 OS=Homo sapiens OX=9606 GN=PCBP1 PE=1 SV=2	AM[UNIMOD:Oxidation]M[UNIMOD:Oxidation]HGGTGF/2	['MSFragger', 'Comet', 'Sage']	[0.0009835259404966, 0.0096190355651183, 0.0012903225806451]	[1.599527675099073, 0.2867563084002275, 0.6203947081708594]	[0.0003684496666888, 0.1070741419648544, 0.0101585212858121]	0.625145	0.0982462	1	3	0.000983526	0.00036845	1.59953	0	NA	5	0	0	0	1	0	1	0	0	0	0	0	0	1	0	0	0	0	0	0	2	0	0	2	0	0	1	0	2
AMNPQNTV	8	TRUE	P34931|HS71L_HUMAN	HSPA1L	HUMAN	Heat shock 70 kDa protein 1-like OS=Homo sapiens OX=9606 GN=HSPA1L PE=1 SV=2	AM[UNIMOD:Oxidation]NPQNTV/1	['PEAKS']	[0.0068140731469892]	[0.3809659945743592]	[0.1003849779707344]	0.867134	0.575769	1	1	0.00681407	0.100385	0.380966	0	NA	1	0	0	0	0	0	0	0	0	0	0	0	0	0	0	0	0	0	0	1	0	0	0	0	0	0	0	0	1
AMNPTNTVF	9	TRUE	sp|P11142|HSP7C_HUMAN	HSPA8	HUMAN	Heat shock cognate 71 kDa protein OS=Homo sapiens OX=9606 GN=HSPA8 PE=1 SV=1	AMNPTNTVF/2;AM[UNIMOD:Oxidation]NPTNTVF/2;AMNPTNTVF/1;AM[UNIMOD:Oxidation]NPTNTVF/1	['MSFragger', 'Comet', 'Sage', 'PEAKS']	[0.0009835259404966, 0.0010840108401084, 0.0007720020586721, 0.0001978239366963]	[1.7747464536849802, 0.7035632927618582, 0.780509197076409, 1.2642131489191846]	[0.0001968208928696, 0.0022167148203644, 0.0021934933740149, 0.000264448496514]	0.991096	0.125638	4	4	0.000197824	0.000196821	1.77475	0	NA	158	8	7	4	7	7	10	5	7	7	6	13	8	10	7	12	4	6	7	5	10	8	19	24	19	27	29	17	23
AMRIGAEVY	9	TRUE	sp|P06733|ENOA_HUMAN;sp|P09104|ENOG_HUMAN;sp|P13929|ENOB_HUMAN	ENO1;ENO2;ENO3	HUMAN	Alpha-enolase OS=Homo sapiens OX=9606 GN=ENO1 PE=1 SV=2	AMRIGAEVY/2;AM[UNIMOD:Oxidation]RIGAEVY/2	['MSFragger']	[0.0011679968853416]	[1.104211897701209]	[0.0036860387074827]	0.963644	0.365103	2	1	0.001168	0.00368604	1.10421	1	['AMRLGAEVY(1)']	5	0	0	0	0	1	0	0	0	0	0	1	0	1	0	0	0	0	0	1	0	1	0	1	0	1	1	0	2
AMRPGLEGY	9	TRUE	sp|P33992|MCM5_HUMAN	MCM5	HUMAN	DNA replication licensing factor MCM5 OS=Homo sapiens OX=9606 GN=MCM5 PE=1 SV=5	AM[UNIMOD:Oxidation]RPGLEGY/2;AMRPGLEGY/2	['MSFragger', 'Comet', 'Sage', 'PEAKS']	[0.0009835259404966, 0.0010840108401084, 0.0007720020586721, 0.0001978239366963]	[1.7204240722673811, 0.6325149469620244, 0.9308594961871604, 1.4563816706448969]	[0.0002373520841412, 0.0043362147884449, 0.0005187924234872, 6.64299979423856e-05]	0.940736	0.764496	2	4	0.000197824	6.643e-05	1.72042	0	NA	31	1	0	0	2	2	2	1	1	2	0	2	2	2	1	1	1	2	6	1	1	1	1	6	4	4	4	9	3
AMVESIEY	8	TRUE	sp|P47712|PA24A_HUMAN	PLA2G4A	HUMAN	Cytosolic phospholipase A2 OS=Homo sapiens OX=9606 GN=PLA2G4A PE=1 SV=2	AM[UNIMOD:Oxidation]VESIEY/1	['MSFragger', 'Comet', 'Sage', 'PEAKS']	[0.0015994313133108, 0.0025247971145175, 0.0018419975440032, 0.0001978239366963]	[0.9966494912287732, 0.4130732893108701, 0.6019077958536645, 1.2186476954422922]	[0.0070290845160037, 0.0341269464345619, 0.0121159966318523, 0.0003668272364092]	0.938558	1.08676	1	4	0.000197824	0.000366827	1.21865	0	NA	4	0	0	0	0	0	0	0	0	0	0	0	0	2	0	1	0	0	0	0	1	0	0	0	0	0	3	0	1
AMVGGHLEF	9	TRUE	sp|P98160|PGBM_HUMAN	HSPG2	HUMAN	Basement membrane-specific heparan sulfate proteoglycan core protein OS=Homo sapiens OX=9606 GN=HSPG2 PE=1 SV=4	AM[UNIMOD:Oxidation]VGGHLEF/2	['MSFragger', 'Sage']	[0.0014329213684399, 0.0037232392181197]	[1.0075128986988582, 0.505544419160883]	[0.0065691849938604, 0.0301078129131677]	0.950772	2.06866	1	2	0.00143292	0.00656918	1.00751	0	NA	4	0	0	0	0	0	1	0	0	0	0	0	0	2	0	1	0	0	0	0	0	0	0	1	0	0	3	0	0
AMYGGLVLF	9	TRUE	sp|Q9H3K2|GHITM_HUMAN	GHITM	HUMAN	Growth hormone-inducible transmembrane protein OS=Homo sapiens OX=9606 GN=GHITM PE=1 SV=2	AM[UNIMOD:Oxidation]YGGLVLF/1	['MSFragger', 'Comet', 'Sage', 'PEAKS']	[0.0009835259404966, 0.0026274303730951, 0.0020408163265306, 0.0001978239366963]	[1.2104839837150956, 0.4041430183921202, 0.5844240306310088, 1.0838509906669314]	[0.0020583919804501, 0.0370746927050123, 0.0143083981273873, 0.0009638350562896]	0.98254	0.364297	1	4	0.000197824	0.000963835	1.21048	0	NA	9	0	0	0	2	2	0	0	0	0	0	0	0	1	0	1	0	0	0	0	2	1	0	4	0	0	2	0	3
AMYPIRSAY	9	TRUE	sp|Q92567|F168A_HUMAN	FAM168A	HUMAN	Protein FAM168A OS=Homo sapiens OX=9606 GN=FAM168A PE=1 SV=2	AM[UNIMOD:Oxidation]YPIRSAY/2;AMYPIRSAY/2	['MSFragger', 'Comet', 'Sage', 'PEAKS']	[0.0009835259404966, 0.001211533801793, 0.0020100502512562, 0.0001978239366963]	[1.3875313601660235, 0.4957574315688546, 0.5975228414588025, 1.3576717173207744]	[0.0008768975526402, 0.0157446345019955, 0.0126324995742037, 0.0001350907346113]	0.98832	0.49885	2	4	0.000197824	0.000135091	1.38753	4	['AMHPQVNIY(4)']	15	0	0	0	1	1	3	0	0	0	0	0	0	1	1	3	0	1	0	0	2	2	0	5	0	0	5	1	4
AMYSRKAMY	9	TRUE	sp|Q02878|RL6_HUMAN	RPL6	HUMAN	Large ribosomal subunit protein eL6 OS=Homo sapiens OX=9606 GN=RPL6 PE=1 SV=3	AMYSRKAM[UNIMOD:Oxidation]Y/2;AMYSRKAMY/2;AM[UNIMOD:Oxidation]YSRKAMY/2;AM[UNIMOD:Oxidation]YSRKAM[UNIMOD:Oxidation]Y/2	['MSFragger', 'Comet', 'Sage', 'PEAKS']	[0.0011679968853416, 0.0010840108401084, 0.0007720020586721, 0.0008095854922279]	[1.061133030379466, 0.665364244041386, 0.6761549186543255, 0.6992530204660025]	[0.0047420535164636, 0.0031797701747704, 0.00596162876728, 0.0141427710034033]	0.959009	1.61597	4	4	0.000772002	0.00317977	1.06113	0	NA	11	0	0	0	1	0	1	0	0	0	0	1	1	1	1	1	0	2	0	0	1	1	0	2	0	2	3	2	2
ANAAAGAAENAFRAP	15	FALSE	sp|O14828|SCAM3_HUMAN	SCAMP3	HUMAN	Secretory carrier-associated membrane protein 3 OS=Homo sapiens OX=9606 GN=SCAMP3 PE=1 SV=3	ANAAAGAAENAFRAP/2	['MSFragger', 'Comet', 'Sage', 'PEAKS']	[0.0009835259404966, 0.0010840108401084, 0.0007720020586721, 0.0001978239366963]	[2.086464472165258, 0.8808858572014409, 3.5377390691181545, 1.9632018886924647]	[7.343128214933932e-05, 0.0004120894335142, 7.066222928856172e-15, 1.734691576655744e-06]	0.903612	0.000132152	1	4	0.000197824	7.06622e-15	3.53774	0	NA	5	0	0	0	0	1	1	0	0	0	0	0	0	0	0	0	0	0	0	0	2	1	0	2	0	0	0	0	3
ANKIFMV	7	FALSE	sp|Q14680|MELK_HUMAN	MELK	HUMAN	Maternal embryonic leucine zipper kinase OS=Homo sapiens OX=9606 GN=MELK PE=1 SV=3	ANKIFM[UNIMOD:Oxidation]V/1	['Sage']	[0.0068412051045915]	[0.4288596544482427]	[0.0608949609781195]	0.776407	7.93513	1	1	0.00684121	0.060895	0.42886	0	NA	1	0	0	0	0	0	0	0	0	0	0	0	0	0	0	0	0	0	0	0	1	0	0	0	0	0	0	0	1
ANKIGII	7	FALSE	P62750|RL23A_HUMAN	RPL23A	HUMAN	Large ribosomal subunit protein uL23 OS=Homo sapiens OX=9606 GN=RPL23A PE=1 SV=1	ANKIGII/1	['PEAKS']	[0.0043427909669947]	[0.4610614250659542]	[0.0635230146001451]	0.959405	6.44414	1	1	0.00434279	0.063523	0.461061	0	NA	1	0	0	0	0	0	0	0	0	0	0	0	0	0	0	1	0	0	0	0	0	0	0	0	0	0	1	0	0
ANLERTFIAIKPD	13	FALSE	sp|P22392|NDKB_HUMAN	NME2	HUMAN	Nucleoside diphosphate kinase B OS=Homo sapiens OX=9606 GN=NME2 PE=1 SV=1	[UNIMOD:Acetylation]-ANLERTFIAIKPD/2	['MSFragger', 'PEAKS']	[0.0009835259404966, 0.0001978239366963]	[1.3447726634418853, 1.5129222068747086]	[0.0010642778828431, 4.4234787390125794e-05]	0.929625	1.75951	1	2	0.000197824	4.42348e-05	1.51292	0	NA	18	1	0	0	1	1	0	2	1	1	1	1	1	1	1	1	0	1	1	1	1	1	1	2	4	3	3	2	3
ANLERTFIAIKPDGVQR	17	FALSE	sp|P22392|NDKB_HUMAN	NME2	HUMAN	Nucleoside diphosphate kinase B OS=Homo sapiens OX=9606 GN=NME2 PE=1 SV=1	[UNIMOD:Acetylation]-ANLERTFIAIKPDGVQR/3	['MSFragger']	[0.0010526315789473]	[1.1206112020921826]	[0.0033568938135884]	0.95368	2.94455	1	1	0.00105263	0.00335689	1.12061	0	NA	4	0	0	0	0	0	0	1	0	1	0	0	0	2	0	0	0	0	0	0	0	0	0	0	2	0	2	0	0
ANQTEKDIIL	10	TRUE	sp|P00387|NB5R3_HUMAN;sp|Q9UHQ9|NB5R1_HUMAN	CYB5R3;CYB5R1	HUMAN	NADH-cytochrome b5 reductase 3 OS=Homo sapiens OX=9606 GN=CYB5R3 PE=1 SV=3	ANQTEKDIIL/2	['Comet', 'PEAKS']	[0.0089858793324775, 0.0061780398764392]	[0.2930530522164016, 0.4055781143402986]	[0.1013525250733832, 0.0874792061016047]	0.92047	1.53047	1	2	0.00617804	0.0874792	0.405578	0	NA	2	0	0	0	1	0	0	0	0	0	0	0	0	0	1	0	0	0	0	0	0	0	0	1	0	0	1	0	0
ANSDQTVTVK	10	TRUE	sp|P80723|BASP1_HUMAN	BASP1	HUMAN	Brain acid soluble protein 1 OS=Homo sapiens OX=9606 GN=BASP1 PE=1 SV=2	ANSDQTVTVK/1	['Comet']	[0.005181347150259]	[0.3535791923567799]	[0.0590087733714262]	0.65278	12.1388	1	1	0.00518135	0.0590088	0.353579	0	NA	1	0	0	0	0	0	0	0	0	0	0	0	0	0	1	0	0	0	0	0	0	0	0	0	0	0	1	0	0
ANSDQTVTVKE	11	TRUE	sp|P80723|BASP1_HUMAN	BASP1	HUMAN	Brain acid soluble protein 1 OS=Homo sapiens OX=9606 GN=BASP1 PE=1 SV=2	ANSDQTVTVKE/2	['MSFragger', 'Comet', 'Sage', 'PEAKS']	[0.0009835259404966, 0.0010840108401084, 0.0007720020586721, 0.0001978239366963]	[2.080824493552516, 0.8642082540267562, 1.7879756562922813, 1.6954602767148894]	[7.468402098232992e-05, 0.0004830316979686, 1.3887279017901224e-07, 1.1900808209852758e-05]	0.86439	0.456471	1	4	0.000197824	1.38873e-07	2.08082	0	NA	29	0	0	0	0	9	2	0	0	0	0	0	0	0	2	4	1	3	1	3	0	4	0	11	0	0	6	5	7
ANVNIGSL	8	TRUE	sp|P05386|RLA1_HUMAN	RPLP1	HUMAN	Large ribosomal subunit protein P1 OS=Homo sapiens OX=9606 GN=RPLP1 PE=1 SV=1	ANVNIGSL/1	['Comet', 'PEAKS']	[0.0048265460030165, 0.0052736602052451]	[0.3599210679224749, 0.4403495402654658]	[0.0556955359576298, 0.0716905452867368]	0.984163	2.17891	1	2	0.00482655	0.0556955	0.44035	0	NA	8	0	0	0	3	1	0	0	0	0	0	0	0	2	0	2	0	0	0	0	0	0	0	4	0	0	4	0	0
APAAAPSSLA	10	TRUE	sp|P0DMW3|SIML1_HUMAN	SMIM10L1	HUMAN	Small integral membrane protein 10-like protein 1 OS=Homo sapiens OX=9606 GN=SMIM10L1 PE=1 SV=2	APAAAPSSLA/1	['MSFragger', 'Comet', 'Sage', 'PEAKS']	[0.0009835259404966, 0.0012738853503184, 0.0007720020586721, 0.0001978239366963]	[1.2215042267262608, 0.4798380518278168, 0.6994768084215635, 1.3113873814946777]	[0.0019438244536863, 0.0182850262715328, 0.004768499533086, 0.0001884175450933]	0.970018	0.00631421	1	4	0.000197824	0.000188418	1.31139	0	NA	1	0	0	0	0	0	0	0	0	0	0	0	0	0	1	0	0	0	0	0	0	0	0	0	0	0	1	0	0
APAANSDQTVTVKE	14	FALSE	sp|P80723|BASP1_HUMAN	BASP1	HUMAN	Brain acid soluble protein 1 OS=Homo sapiens OX=9606 GN=BASP1 PE=1 SV=2	APAANSDQTVTVKE/2	['MSFragger', 'Comet', 'Sage', 'PEAKS']	[0.0009835259404966, 0.0010840108401084, 0.0007720020586721, 0.0001978239366963]	[2.6480337310556843, 0.9214671681076072, 3.1380177631427, 1.5507778436732156]	[1.436263606604746e-05, 0.0002799842393132, 3.2758254485937583e-13, 3.369139558639598e-05]	0.847378	0.677877	1	4	0.000197824	3.27583e-13	3.13802	0	NA	13	0	0	0	1	2	1	0	0	0	0	0	1	1	1	2	0	1	0	0	2	1	0	4	0	1	4	1	3
APAKKKGAAAATSSKTPS	18	FALSE	sp|Q9UNZ5|L10K_HUMAN	C19orf53	HUMAN	Leydig cell tumor 10 kDa protein homolog OS=Homo sapiens OX=9606 GN=C19orf53 PE=1 SV=1	APAKKKGAAAATSSKTPS/3	['Comet', 'Sage', 'PEAKS']	[0.0015701668302257, 0.0078375947578054, 0.00096]	[0.4457235739788838, 0.4152955108023942, 0.695200955239701]	[0.0251734127197592, 0.0687538918489071, 0.0145309108509826]	0.480685	3.17215	1	3	0.00096	0.0145309	0.695201	0	NA	2	0	0	0	0	0	0	0	0	0	0	0	0	0	0	0	1	0	0	1	0	0	0	0	0	0	0	1	1
APDSYKV	7	FALSE	Q14244|MAP7_HUMAN	MAP7	HUMAN	Ensconsin OS=Homo sapiens OX=9606 GN=MAP7 PE=1 SV=1	APDSYKV/1	['PEAKS']	[0.0008095854922279]	[0.732962184209351]	[0.0112727671195483]	0.594649	4.27121	1	1	0.000809585	0.0112728	0.732962	0	NA	3	0	0	0	0	1	0	0	0	0	0	0	0	1	0	0	0	0	1	0	0	0	0	1	0	0	1	1	0
APEAEQGGAE	10	TRUE	sp|P67809|YBOX1_HUMAN	YBX1	HUMAN	Y-box-binding protein 1 OS=Homo sapiens OX=9606 GN=YBX1 PE=1 SV=3	APEAEQGGAE/1	['MSFragger', 'Comet', 'Sage', 'PEAKS']	[0.0009835259404966, 0.0010840108401084, 0.0007720020586721, 0.0001978239366963]	[1.4346578516857016, 0.6007461537826542, 0.7072125343413215, 1.3538808916761549]	[0.0007140675956986, 0.0058528033538551, 0.0044279378339097, 0.0001388230811694]	0.938618	0.589797	1	4	0.000197824	0.000138823	1.43466	0	NA	2	0	0	0	0	0	0	0	0	0	0	0	0	0	1	0	0	0	0	1	0	0	0	0	0	0	1	0	1
APEAQVSVQPNFQQDK	16	FALSE	sp|P41222|PTGDS_HUMAN	PTGDS	HUMAN	Prostaglandin-H2 D-isomerase OS=Homo sapiens OX=9606 GN=PTGDS PE=1 SV=1	APEAQVSVQPNFQQDK/2	['MSFragger', 'Comet', 'Sage', 'PEAKS']	[0.0009835259404966, 0.0010840108401084, 0.0007720020586721, 0.0001978239366963]	[1.9511431931579457, 0.755067790654156, 1.0557636520537736, 1.5898317364873906]	[0.0001109957348383, 0.0013627375157794, 0.0001565482535135, 2.5440671535173508e-05]	0.892183	0.584464	1	4	0.000197824	2.54407e-05	1.95114	0	NA	20	1	1	3	1	0	2	1	2	1	2	1	1	0	0	0	0	0	3	0	1	0	5	3	4	4	0	3	1
APFAAHGY	8	TRUE	sp|P49721|PSB2_HUMAN	PSMB2	HUMAN	Proteasome subunit beta type-2 OS=Homo sapiens OX=9606 GN=PSMB2 PE=1 SV=1	APFAAHGY/1	['MSFragger', 'Comet', 'Sage', 'PEAKS']	[0.0009835259404966, 0.0010840108401084, 0.0020100502512562, 0.0001978239366963]	[1.2127106756582495, 0.6066347882374482, 0.5984834926300159, 1.1942315286928258]	[0.00203461607069, 0.0055363419436529, 0.012517515483189, 0.0004370912779889]	0.953126	2.78214	1	4	0.000197824	0.000437091	1.21271	0	NA	19	0	0	0	3	2	1	0	0	0	0	1	4	1	1	1	1	0	1	0	2	1	0	6	0	5	3	2	3
APGGPALGN	9	TRUE	sp|P09496|CLCA_HUMAN	CLTA	HUMAN	Clathrin light chain A OS=Homo sapiens OX=9606 GN=CLTA PE=1 SV=1	APGGPALGN/1	['MSFragger', 'Comet', 'PEAKS']	[0.0020242914979757, 0.0089858793324775, 0.0001978239366963]	[0.9247902168144294, 0.2950344655924177, 1.1992698337483512]	[0.0111434022883858, 0.0996098398731538, 0.0004215699767132]	0.883131	2.59117	1	3	0.000197824	0.00042157	1.19927	0	NA	6	0	0	0	0	0	0	0	0	0	0	0	0	4	1	1	0	0	0	0	0	0	0	0	0	0	6	0	0
APGPPPPPPP	10	TRUE	sp|Q2V2M9|FHOD3_HUMAN;sp|Q9UL51|HCN2_HUMAN;sp|Q9Y5R2|MMP24_HUMAN	FHOD3;HCN2;MMP24	HUMAN	FH1/FH2 domain-containing protein 3 OS=Homo sapiens OX=9606 GN=FHOD3 PE=1 SV=2	APGPPPPPPP/2;APGPPPPPPP/1	['MSFragger', 'Comet', 'Sage', 'PEAKS']	[0.0060225525371604, 0.0071942446043165, 0.002148612354521, 0.0015625]	[0.7130043825385461, 0.3254598874553061, 0.5681553644732471, 0.6417093208236535]	[0.0470146166534148, 0.0760662522255349, 0.0166974617539084, 0.0206835599714152]	0.944588	4.45172	2	4	0.0015625	0.0166975	0.713004	42	['QPPPPPPPP(39)', 'PQPPPPPPP(10)', 'GAPPPPPPPP(1)', 'AGPPPPPPPP(13)', 'PAGPPPPPPP(2)']	7	0	1	1	0	0	0	1	0	0	2	2	0	0	0	0	0	0	0	0	0	0	2	0	1	4	0	0	0
APGQLALFS	9	TRUE	sp|P31939|PUR9_HUMAN	ATIC	HUMAN	Bifunctional purine biosynthesis protein ATIC OS=Homo sapiens OX=9606 GN=ATIC PE=1 SV=3	APGQLALFS/1	['MSFragger', 'Comet', 'Sage', 'PEAKS']	[0.0014329213684399, 0.0076612903225806, 0.0093691442848219, 0.0052736602052451]	[1.0247128061793436, 0.3132126189849422, 0.4004629720387198, 0.4342757846321196]	[0.0059083645686613, 0.0848475188403636, 0.0783970729933067, 0.0742544160515857]	0.95848	0.485461	1	4	0.00143292	0.00590836	1.02471	0	NA	3	0	0	0	0	0	0	0	0	0	0	0	0	0	2	1	0	0	0	0	0	0	0	0	0	0	3	0	0
APIHTQM	7	FALSE	Q8NG31|KNL1_HUMAN	KNL1	HUMAN	Kinetochore scaffold 1 OS=Homo sapiens OX=9606 GN=KNL1 PE=1 SV=3	APIHTQM[UNIMOD:Oxidation]/1	['PEAKS']	[0.0004989190088142]	[0.7887241550328994]	[0.0077044421219389]	0.94072	5.7353	1	1	0.000498919	0.00770444	0.788724	0	NA	4	0	0	0	0	0	1	0	0	0	0	0	0	1	1	1	0	0	0	0	0	0	0	1	0	0	3	0	0
APKLQDLAKKAAPAE	15	FALSE	sp|Q29RF7|PDS5A_HUMAN	PDS5A	HUMAN	Sister chromatid cohesion protein PDS5 homolog A OS=Homo sapiens OX=9606 GN=PDS5A PE=1 SV=1	APKLQDLAKKAAPAE/3	['MSFragger', 'Comet', 'Sage', 'PEAKS']	[0.0009835259404966, 0.0017374517374517, 0.0076365519026663, 0.0001978239366963]	[1.3581845562799864, 0.4340855852778693, 0.4187348830748659, 1.3415198350084918]	[0.0010007660383335, 0.0280638084564101, 0.0666777832937711, 0.0001517242570404]	0.237249	3.15959	1	4	0.000197824	0.000151724	1.35818	0	NA	3	0	0	0	0	0	0	0	0	0	0	0	0	0	2	1	0	0	0	0	0	0	0	0	0	0	3	0	0
APLAKVIHDNFG	12	TRUE	sp|P04406|G3P_HUMAN	GAPDH	HUMAN	Glyceraldehyde-3-phosphate dehydrogenase OS=Homo sapiens OX=9606 GN=GAPDH PE=1 SV=3	APLAKVIHDNFG/2	['MSFragger']	[0.0077215345017771]	[0.6623865964758333]	[0.0660638919843918]	0.378422	1.23118	1	1	0.00772153	0.0660639	0.662387	0	NA	1	0	0	0	0	0	0	0	0	0	0	0	0	0	1	0	0	0	0	0	0	0	0	0	0	0	1	0	0
APLVLKD	7	FALSE	Q99497|PARK7_HUMAN	PARK7	HUMAN	Parkinson disease protein 7 OS=Homo sapiens OX=9606 GN=PARK7 PE=1 SV=2	APLVLKD/1	['PEAKS']	[0.0072122052704576]	[0.3737145680601134]	[0.1044799969541385]	0.79477	0.394254	1	1	0.00721221	0.10448	0.373715	0	NA	1	0	0	0	0	0	0	0	0	0	0	0	0	0	1	0	0	0	0	0	0	0	0	0	0	0	1	0	0
APNADLIFKTGG	12	TRUE	sp|Q9HAU5|RENT2_HUMAN	UPF2	HUMAN	Regulator of nonsense transcripts 2 OS=Homo sapiens OX=9606 GN=UPF2 PE=1 SV=1	APNADLIFKTGG/2	['Comet', 'Sage']	[0.005181347150259, 0.0043636363636363]	[0.3512283546354471, 0.4868875399256213]	[0.0602837109438431, 0.0358165176678563]	0.750746	1.05271	1	2	0.00436364	0.0358165	0.486888	0	NA	1	0	0	0	0	0	0	0	0	0	0	0	0	1	0	0	0	0	0	0	0	0	0	0	0	0	1	0	0
APNADLIFKTGGR	13	FALSE	sp|Q9HAU5|RENT2_HUMAN	UPF2	HUMAN	Regulator of nonsense transcripts 2 OS=Homo sapiens OX=9606 GN=UPF2 PE=1 SV=1	APNADLIFKTGGR/2;APNADLIFKTGGR/3	['MSFragger', 'Comet', 'Sage', 'PEAKS']	[0.0030851213013602, 0.0010840108401084, 0.0007720020586721, 0.0001978239366963]	[0.8093410774736345, 0.7038960728580459, 0.7305514366701789, 1.612133000486111]	[0.0242941990029435, 0.002209757921979, 0.0035406984766697, 2.167038423934592e-05]	0.821451	0.0103802	2	4	0.000197824	2.16704e-05	1.61213	0	NA	8	0	0	0	1	1	0	0	0	0	0	0	0	2	2	2	0	0	0	0	0	0	0	2	0	0	6	0	0
APNHAVVTR	9	TRUE	sp|P02787|TRFE_HUMAN	TF	HUMAN	Serotransferrin OS=Homo sapiens OX=9606 GN=TF PE=1 SV=4	APNHAVVTR/2	['MSFragger', 'Sage', 'PEAKS']	[0.0046635576282478, 0.0022659926791005, 0.0001978239366963]	[0.7581132325271408, 0.5572497404155593, 1.500352586023865]	[0.0345480981865861, 0.0185141419133916, 4.842005639919309e-05]	0.82241	0.151391	1	3	0.000197824	4.84201e-05	1.50035	0	NA	5	0	0	1	0	0	0	0	0	0	0	0	0	0	1	1	0	1	0	0	0	1	1	0	0	0	2	1	1
APPMPGGPHSYH	12	TRUE	sp|Q8NDC0|MISSL_HUMAN	MAPK1IP1L	HUMAN	MAPK-interacting and spindle-stabilizing protein-like OS=Homo sapiens OX=9606 GN=MAPK1IP1L PE=1 SV=4	APPMPGGPHSYH/3	['Sage']	[0.0020408163265306]	[0.5845184234665448]	[0.014295569812802]	0.90985	1.70761	1	1	0.00204082	0.0142956	0.584518	0	NA	1	1	0	0	0	0	0	0	0	0	0	0	0	0	0	0	0	0	0	0	0	0	1	0	0	0	0	0	0
APPPPPPPP	9	TRUE	sp|A6NGB9|WIPF3_HUMAN;sp|O00401|WASL_HUMAN;sp|O94851|MICA2_HUMAN;sp|O95271|TNKS1_HUMAN;sp|P16298|PP2BB_HUMAN;sp|P19544|WT1_HUMAN;sp|P35241|RADI_HUMAN;sp|P46379|BAG6_HUMAN;sp|Q12830|BPTF_HUMAN;sp|Q15637|SF01_HUMAN;sp|Q2VWA4|SKOR2_HUMAN;sp|Q5T4S7|UBR4_HUMAN;sp|Q5VSG8|MANEL_HUMAN;sp|Q75N03|HAKAI_HUMAN;sp|Q8IZD2|KMT2E_HUMAN;sp|Q96EV2|RBM33_HUMAN;sp|Q96Q04|LMTK3_HUMAN;sp|Q96QU1|PCD15_HUMAN;sp|Q96S59|R…	WIPF3;WASL;MICAL2;TNKS;PPP3CB;WT1;RDX;BAG6;BPTF;SF1;SKOR2;UBR4;MANEAL;CBLL1;KMT2E;RBM33;LMTK3;PCDH15;RANBP9;HNRNPUL1;TMEM121B;FHDC1;SEMA4G;PRR12;SALL2;TRRAP;HS3ST4;WASF2	HUMAN	WAS/WASL-interacting protein family member 3 OS=Homo sapiens OX=9606 GN=WIPF3 PE=1 SV=4	APPPPPPPP/1;APPPPPPPP/2	['MSFragger', 'Comet', 'Sage', 'PEAKS']	[0.0009835259404966, 0.0010840108401084, 0.0007720020586721, 0.0001978239366963]	[2.094418648981108, 0.8783486101145358, 1.056254034092471, 1.1698296087342754]	[7.170260361931583e-05, 0.0004221690416082, 0.0001558135482515, 0.0005207124086195]	0.959119	0.000189728	2	4	0.000197824	7.17026e-05	2.09442	461	['PAPPPPPPP(446)', 'PPAPPPPPP(15)', 'TAAPPAQPL(1)', 'PPPAPPPPP(9)', 'QAAGVSVHV(6)']	615	37	58	44	17	17	22	39	35	39	28	36	29	22	23	20	17	31	31	9	35	26	139	56	113	93	65	79	70
APSATQPATAETQHIADQ	18	FALSE	sp|P04080|CYTB_HUMAN	CSTB	HUMAN	Cystatin-B OS=Homo sapiens OX=9606 GN=CSTB PE=1 SV=2	APSATQPATAETQHIADQ/2	['Comet', 'Sage']	[0.0020968356843309, 0.002148612354521]	[0.4295142796682799, 0.5652919727213986]	[0.0292860010593868, 0.0171567712229974]	0.959271	2.26773	1	2	0.00209684	0.0171568	0.565292	0	NA	2	0	0	0	1	1	0	0	0	0	0	0	0	0	0	0	0	0	0	0	0	0	0	2	0	0	0	0	0
APSRKFFVG	9	TRUE	P60174|TPIS_HUMAN	TPI1	HUMAN	Triosephosphate isomerase OS=Homo sapiens OX=9606 GN=TPI1 PE=1 SV=4	APSRKFFVG/2	['PEAKS']	[0.0004989190088142]	[0.7449398826886724]	[0.0103933278459182]	0.55059	1.11298	1	1	0.000498919	0.0103933	0.74494	0	NA	1	0	0	0	0	0	0	0	0	0	0	0	0	0	1	0	0	0	0	0	0	0	0	0	0	0	1	0	0
APSRKFFVGGNWK	13	FALSE	sp|P60174|TPIS_HUMAN	TPI1	HUMAN	Triosephosphate isomerase OS=Homo sapiens OX=9606 GN=TPI1 PE=1 SV=4	APSRKFFVGGNWK/3	['MSFragger', 'Comet', 'Sage']	[0.0009835259404966, 0.0010840108401084, 0.0007720020586721]	[1.4105842528761143, 0.6428793259152376, 0.7807444732014596]	[0.0007922690608149, 0.0039319646989982, 0.0021885517245673]	0.935341	0.0862379	1	3	0.000772002	0.000792269	1.41058	0	NA	2	0	0	0	0	0	0	0	0	0	0	0	0	0	2	0	0	0	0	0	0	0	0	0	0	0	2	0	0
APSRNGMVLKPHFHKD	16	FALSE	sp|P26373|RL13_HUMAN	RPL13	HUMAN	Large ribosomal subunit protein eL13 OS=Homo sapiens OX=9606 GN=RPL13 PE=1 SV=4	APSRNGM[UNIMOD:Oxidation]VLKPHFHKD/3	['MSFragger', 'Comet', 'Sage']	[0.0009835259404966, 0.002368804664723, 0.0014796026210103]	[1.3173402097906848, 0.4230723294857727, 0.6138842141420666]	[0.0012098450445756, 0.0310971273394649, 0.0108092938289607]	0.702929	0.831249	1	3	0.000983526	0.00120985	1.31734	0	NA	5	0	0	0	0	1	0	0	0	0	0	0	0	1	0	2	0	0	0	1	0	0	0	1	0	0	3	0	1
APSTPLLT	8	TRUE	sp|Q9BY44|EIF2A_HUMAN	EIF2A	HUMAN	Eukaryotic translation initiation factor 2A OS=Homo sapiens OX=9606 GN=EIF2A PE=1 SV=3	APSTPLLT/1	['Sage']	[0.0043636363636363]	[0.4789687468442068]	[0.0385411774549253]	0.943561	1.21679	1	1	0.00436364	0.0385412	0.478969	0	NA	1	0	0	0	0	0	0	0	0	0	0	0	0	0	1	0	0	0	0	0	0	0	0	0	0	0	1	0	0
APTDPADGPV	10	TRUE	sp|Q04941|PLP2_HUMAN	PLP2	HUMAN	Proteolipid protein 2 OS=Homo sapiens OX=9606 GN=PLP2 PE=1 SV=1	APTDPADGPV/1	['MSFragger', 'Comet']	[0.0059462254395036, 0.0048265460030165]	[0.7224811589536572, 0.3576843641320705]	[0.0440803521297739, 0.0568433993937933]	0.96732	0.152243	1	2	0.00482655	0.0440804	0.722481	0	NA	1	0	0	0	0	0	0	0	0	0	0	0	0	0	0	0	0	0	1	0	0	0	0	0	0	0	0	1	0
APTEPVIH	8	TRUE	Q15417|CNN3_HUMAN	CNN3	HUMAN	Calponin-3 OS=Homo sapiens OX=9606 GN=CNN3 PE=1 SV=1	APTEPVIH/2	['PEAKS']	[0.0001978239366963]	[1.1467861372846562]	[0.0006142516278841]	0.970184	1.72094	1	1	0.000197824	0.000614252	1.14679	0	NA	2	0	0	0	0	0	0	0	0	0	0	0	0	1	0	1	0	0	0	0	0	0	0	0	0	0	2	0	0
APVKDMA	7	FALSE	sp|P27816|MAP4_HUMAN	MAP4	HUMAN	Microtubule-associated protein 4 OS=Homo sapiens OX=9606 GN=MAP4 PE=1 SV=3	APVKDM[UNIMOD:Oxidation]A/1	['MSFragger', 'Comet', 'Sage', 'PEAKS']	[0.0049627791563275, 0.0048265460030165, 0.0058344640434192, 0.0001978239366963]	[0.7333539590217568, 0.3552295983844913, 0.4458651125983132, 1.2520084858273517]	[0.0409300378225236, 0.058128995125814, 0.0522141593118754, 0.0002886801058261]	0.956898	0.0429585	1	4	0.000197824	0.00028868	1.25201	0	NA	7	0	0	0	0	1	1	0	0	0	0	0	0	2	0	1	0	0	0	0	2	0	0	2	0	0	3	0	2
APVKKLVVK	9	TRUE	sp|P35268|RL22_HUMAN	RPL22	HUMAN	Large ribosomal subunit protein eL22 OS=Homo sapiens OX=9606 GN=RPL22 PE=1 SV=2	APVKKLVVK/2	['MSFragger', 'Comet', 'Sage', 'PEAKS']	[0.0013003901170351, 0.0010840108401084, 0.0059307184256638, 0.0001978239366963]	[1.0428994585877334, 0.5484711780421412, 0.4410697994196593, 1.573114294524495]	[0.0052897742675768, 0.0095843952073775, 0.0545376475109502, 2.8691162379964767e-05]	0.784697	0.361642	1	4	0.000197824	2.86912e-05	1.57311	0	NA	4	0	0	0	0	0	0	0	0	0	0	0	0	1	1	2	0	0	0	0	0	0	0	0	0	0	4	0	0
APVKKLVVKGGKK	13	FALSE	P35268|RL22_HUMAN	RPL22	HUMAN	Large ribosomal subunit protein eL22 OS=Homo sapiens OX=9606 GN=RPL22 PE=1 SV=2	APVKKLVVKGGKK/3	['PEAKS']	[0.0001978239366963]	[1.2027925647261173]	[0.0004110453029057]	0.101467	1.13508	1	1	0.000197824	0.000411045	1.20279	0	NA	1	0	0	0	0	0	0	0	0	0	0	0	0	0	1	0	0	0	0	0	0	0	0	0	0	0	1	0	0
APVNIAGS	8	TRUE	Q9UQ35|SRRM2_HUMAN	SRRM2	HUMAN	Serine/arginine repetitive matrix protein 2 OS=Homo sapiens OX=9606 GN=SRRM2 PE=1 SV=2	APVNIAGS/1	['PEAKS']	[0.00096]	[0.6889010256025664]	[0.0151543201740769]	0.916977	0.608861	1	1	0.00096	0.0151543	0.688901	0	NA	1	0	0	0	0	0	0	0	0	0	0	0	0	1	0	0	0	0	0	0	0	0	0	0	0	0	1	0	0
APVNVTTEV	9	TRUE	sp|P68104|EF1A1_HUMAN;sp|Q5VTE0|EF1A3_HUMAN	EEF1A1;EEF1A1P5	HUMAN	Elongation factor 1-alpha 1 OS=Homo sapiens OX=9606 GN=EEF1A1 PE=1 SV=1	APVNVTTEV/1	['MSFragger', 'Comet', 'Sage']	[0.0039316702819956, 0.004240615674572, 0.0043636363636363]	[0.7714255686300929, 0.3703850015867416, 0.4810951514695681]	[0.0315300982163284, 0.0506123062813807, 0.0377906962574719]	0.80676	1.20703	1	3	0.00393167	0.0315301	0.771426	0	NA	1	0	0	0	0	0	0	0	0	0	0	0	0	1	0	0	0	0	0	0	0	0	0	0	0	0	1	0	0
APYSTHFQLQ	10	TRUE	sp|Q8NFJ5|RAI3_HUMAN	GPRC5A	HUMAN	Retinoic acid-induced protein 3 OS=Homo sapiens OX=9606 GN=GPRC5A PE=1 SV=2	APYSTHFQLQ/2	['MSFragger', 'Comet', 'Sage', 'PEAKS']	[0.0010526315789473, 0.001211533801793, 0.0011133377866844, 0.0001978239366963]	[1.125728932420191, 0.4990820946059406, 0.6298206396835845, 1.2061820067385582]	[0.0032612023332923, 0.0152600529974177, 0.0092845466767575, 0.0004011662757311]	0.666292	0.0192524	1	4	0.000197824	0.000401166	1.20618	0	NA	4	0	0	0	0	1	0	0	0	0	0	0	0	0	3	0	0	0	0	0	0	0	0	1	0	0	3	0	0
AQAAPQTY	8	TRUE	sp|P07992|ERCC1_HUMAN	ERCC1	HUMAN	DNA excision repair protein ERCC-1 OS=Homo sapiens OX=9606 GN=ERCC1 PE=1 SV=1	AQAAPQTY/1	['MSFragger', 'Comet', 'Sage', 'PEAKS']	[0.0023327015599941, 0.0031943510423671, 0.0018419975440032, 0.0042243262927895]	[0.8495517864253006, 0.3965150524946748, 0.6025594531758174, 0.4808107448350069]	[0.0184467057422843, 0.0397873544051389, 0.0120410405465318, 0.0565137568635234]	0.997074	1.28311	1	4	0.001842	0.012041	0.849552	0	NA	6	0	0	0	1	3	0	0	0	0	0	0	0	0	0	0	0	0	0	0	2	0	0	4	0	0	0	0	2
AQAAPSSSF	9	TRUE	sp|Q14687|GSE1_HUMAN	GSE1	HUMAN	Genetic suppressor element 1 OS=Homo sapiens OX=9606 GN=GSE1 PE=1 SV=3	AQAAPSSSF/1	['MSFragger', 'Comet', 'Sage', 'PEAKS']	[0.0010526315789473, 0.0010840108401084, 0.0007720020586721, 0.0001978239366963]	[1.1591847286177384, 0.589814955059562, 0.6806306022634502, 1.251746055928353]	[0.0027080453085906, 0.0064889409098546, 0.0057116045948732, 0.0002892247884477]	0.994433	0.392888	1	4	0.000197824	0.000289225	1.25175	0	NA	6	0	0	0	1	1	1	0	0	0	0	0	0	1	0	1	0	0	0	0	1	0	0	3	0	0	2	0	1
AQAASLYQF	9	TRUE	sp|O15020|SPTN2_HUMAN	SPTBN2	HUMAN	Spectrin beta chain, non-erythrocytic 2 OS=Homo sapiens OX=9606 GN=SPTBN2 PE=1 SV=3	AQAASLYQF/1	['Comet', 'PEAKS']	[0.0052724077328646, 0.0003597769382982]	[0.3451348703394463, 0.8749405855863601]	[0.0637106054517148, 0.0042352588882313]	0.715777	0.665231	1	2	0.000359777	0.00423526	0.874941	0	NA	3	0	0	0	0	2	0	0	0	0	0	0	0	0	0	0	0	0	0	0	1	0	0	2	0	0	0	0	1
AQAASQHVF	9	TRUE	sp|Q9NQT4|EXOS5_HUMAN	EXOSC5	HUMAN	Exosome complex component RRP46 OS=Homo sapiens OX=9606 GN=EXOSC5 PE=1 SV=1	AQAASQHVF/1;AQAASQHVF/2	['MSFragger', 'Comet', 'Sage', 'PEAKS']	[0.0009835259404966, 0.0010840108401084, 0.0011133377866844, 0.0001978239366963]	[1.5822411169020427, 0.693067743442368, 0.6445673076126861, 1.4367993964205386]	[0.0003934854987911, 0.002447730247907, 0.008064583785205, 7.647587413605982e-05]	0.959084	0.0154476	2	4	0.000197824	7.64759e-05	1.58224	0	NA	30	0	0	2	2	3	1	0	1	0	1	2	1	3	1	5	1	1	1	1	2	2	2	6	1	4	9	3	5
AQADFAKVL	9	TRUE	sp|O00170|AIP_HUMAN	AIP	HUMAN	AH receptor-interacting protein OS=Homo sapiens OX=9606 GN=AIP PE=1 SV=3	AQADFAKVL/2	['Comet']	[0.008376545672118]	[0.3089055899499014]	[0.088151723412025]	0.829495	2.81285	1	1	0.00837655	0.0881517	0.308906	0	NA	4	0	0	0	0	0	0	0	0	0	0	0	1	0	0	0	0	0	3	0	0	0	0	0	0	1	0	3	0
AQAESLRY	8	TRUE	sp|P23396|RS3_HUMAN	RPS3	HUMAN	Small ribosomal subunit protein uS3 OS=Homo sapiens OX=9606 GN=RPS3 PE=1 SV=2	AQAESLRY/2	['MSFragger', 'Comet', 'Sage', 'PEAKS']	[0.0020976925382079, 0.0015701668302257, 0.0009657170449058, 0.0001978239366963]	[0.8737809131571064, 0.4392969591803269, 0.6494330400920785, 1.5400665419859658]	[0.015651944850913, 0.0267313634639166, 0.0076980936058161, 3.638956595213245e-05]	0.997655	0.231807	1	4	0.000197824	3.63896e-05	1.54007	0	NA	27	0	0	0	1	2	2	1	0	0	0	3	2	2	1	2	3	1	1	1	3	2	0	5	1	5	5	5	6
AQAGWLQHDY	10	TRUE	sp|O95864|FADS2_HUMAN	FADS2	HUMAN	Acyl-CoA 6-desaturase OS=Homo sapiens OX=9606 GN=FADS2 PE=1 SV=1	AQAGWLQHDY/2	['MSFragger', 'Comet', 'Sage', 'PEAKS']	[0.0009835259404966, 0.0010840108401084, 0.0007720020586721, 0.0001978239366963]	[1.8764477710195544, 0.6720087919012478, 2.115160299440108, 1.5190804797597166]	[0.0001406441340949, 0.0029863664977306, 6.009437133382459e-09, 4.231831278737183e-05]	0.970845	0.646628	1	4	0.000197824	6.00944e-09	2.11516	0	NA	16	0	0	0	1	2	2	0	0	0	0	0	1	1	2	2	0	1	1	0	1	2	0	5	0	1	5	2	3
AQAIKGMHI	9	TRUE	sp|P18621|RL17_HUMAN	RPL17	HUMAN	Large ribosomal subunit protein uL22 OS=Homo sapiens OX=9606 GN=RPL17 PE=1 SV=3	AQAIKGM[UNIMOD:Oxidation]HI/2	['MSFragger', 'Sage']	[0.0013003901170351, 0.0092592592592592]	[1.0325641718738778, 0.4016578810802485]	[0.0056318231001217, 0.0775772383479879]	0.964416	1.22747	1	2	0.00130039	0.00563182	1.03256	0	NA	1	0	0	0	0	0	0	0	0	0	0	0	0	1	0	0	0	0	0	0	0	0	0	0	0	0	1	0	0
AQAISRFAY	9	TRUE	sp|Q9UI10|EI2BD_HUMAN	EIF2B4	HUMAN	Translation initiation factor eIF2B subunit delta OS=Homo sapiens OX=9606 GN=EIF2B4 PE=1 SV=2	AQAISRFAY/2	['MSFragger', 'Comet', 'Sage', 'PEAKS']	[0.0009835259404966, 0.0010840108401084, 0.0007720020586721, 0.0001978239366963]	[1.5019566992236713, 0.5765493252357017, 0.8070769030363629, 1.3860351324977755]	[0.0005396667796537, 0.007354338261586, 0.0017002824483165, 0.0001101690906742]	0.988023	0.161012	1	4	0.000197824	0.000110169	1.50196	0	NA	10	0	0	0	0	1	0	0	1	0	0	1	0	1	0	2	0	1	1	0	1	1	0	1	1	1	3	2	2
AQAPAGTSF	9	TRUE	sp|Q8IWZ3|ANKH1_HUMAN	ANKHD1	HUMAN	Ankyrin repeat and KH domain-containing protein 1 OS=Homo sapiens OX=9606 GN=ANKHD1 PE=1 SV=1	AQAPAGTSF/1	['MSFragger', 'Comet', 'Sage', 'PEAKS']	[0.0009835259404966, 0.0010840108401084, 0.0007720020586721, 0.0001978239366963]	[1.4424449143881324, 0.5979801708180887, 0.7029625464099905, 1.563041468468461]	[0.0006907644885329, 0.0060076263768591, 0.0046119203318878, 3.0846936496032085e-05]	0.997953	0.104514	1	4	0.000197824	3.08469e-05	1.56304	0	NA	53	0	0	0	2	3	4	0	1	1	0	6	6	3	1	3	1	4	6	3	3	6	0	9	2	12	7	11	12
AQAPAQSQF	9	TRUE	sp|Q92793|CBP_HUMAN	CREBBP	HUMAN	CREB-binding protein OS=Homo sapiens OX=9606 GN=CREBBP PE=1 SV=3	AQAPAQSQF/1;AQAPAQSQF/2	['MSFragger', 'Comet', 'Sage', 'PEAKS']	[0.0009835259404966, 0.0010840108401084, 0.0007720020586721, 0.0001978239366963]	[1.6156804224517365, 0.7681412240346233, 0.7430437297268158, 1.5010802644423027]	[0.000346732632342, 0.0012044112150983, 0.003141208949125, 4.816731001093636e-05]	0.989202	0.524048	2	4	0.000197824	4.81673e-05	1.61568	0	NA	36	0	0	0	4	1	2	0	1	1	1	2	1	5	2	3	1	2	2	1	4	3	0	7	2	4	10	5	8
AQAPEATVL	9	TRUE	sp|Q9BV73|CP250_HUMAN	CEP250	HUMAN	Centrosome-associated protein CEP250 OS=Homo sapiens OX=9606 GN=CEP250 PE=1 SV=2	AQAPEATVL/1	['MSFragger', 'Comet', 'Sage', 'PEAKS']	[0.0009835259404966, 0.001211533801793, 0.0007720020586721, 0.0001978239366963]	[1.479850077692746, 0.5149298540958317, 0.6674914387253583, 1.1788590868368791]	[0.000590692555067, 0.013146209815414, 0.0064769838219733, 0.0004880577709714]	0.980745	1.18271	1	4	0.000197824	0.000488058	1.47985	0	NA	13	0	0	0	1	2	3	0	0	0	0	0	0	1	1	1	0	1	0	0	2	1	0	6	0	0	3	1	3
AQAPKRTQAPTKASE	15	FALSE	sp|P47914|RL29_HUMAN	RPL29	HUMAN	Large ribosomal subunit protein eL29 OS=Homo sapiens OX=9606 GN=RPL29 PE=1 SV=2	AQAPKRTQAPTKASE/3	['Sage', 'PEAKS']	[0.0082844761661993, 0.0047502519072981]	[0.4117820450861127, 0.4576414486572916]	[0.0709354149204887, 0.0648121970907424]	0.136364	2.77127	1	2	0.00475025	0.0648122	0.457641	0	NA	2	0	0	0	0	0	0	0	0	0	0	0	0	0	0	0	0	0	0	1	0	1	0	0	0	0	0	0	2
AQAPSSFQL	9	TRUE	sp|P11586|C1TC_HUMAN	MTHFD1	HUMAN	C-1-tetrahydrofolate synthase, cytoplasmic OS=Homo sapiens OX=9606 GN=MTHFD1 PE=1 SV=4	AQAPSSFQL/1	['MSFragger', 'Sage', 'PEAKS']	[0.002566661913589, 0.0037232392181197, 0.0043427909669947]	[0.8358995660652936, 0.5054332809389487, 0.4634878223787084]	[0.0202485769039369, 0.0301390711284906, 0.0626221893121854]	0.962156	2.73601	1	3	0.00256666	0.0202486	0.8359	0	NA	3	0	0	0	0	0	0	0	0	0	0	0	0	2	0	0	0	0	0	0	1	0	0	0	0	0	2	0	1
AQAPSSTEI	9	TRUE	sp|Q75T13|PGAP1_HUMAN	PGAP1	HUMAN	GPI inositol-deacylase OS=Homo sapiens OX=9606 GN=PGAP1 PE=1 SV=1	AQAPSSTEI/1	['MSFragger', 'Comet', 'Sage', 'PEAKS']	[0.0019180470793374, 0.0039948865452221, 0.0055172413793103, 0.0014215763702416]	[0.9853012540309194, 0.3762365309108563, 0.4534516706418721, 0.6606219105428046]	[0.0075482615756558, 0.0479661758673848, 0.0487265184158995, 0.0182739619327189]	0.973742	1.99269	1	4	0.00142158	0.00754826	0.985301	0	NA	8	0	0	0	0	1	2	0	0	0	0	0	0	1	0	1	0	0	0	0	2	1	0	3	0	0	2	0	3
AQARAPSVM	9	TRUE	sp|Q96KV7|WDR90_HUMAN	WDR90	HUMAN	WD repeat-containing protein 90 OS=Homo sapiens OX=9606 GN=WDR90 PE=1 SV=2	AQARAPSVM[UNIMOD:Oxidation]/2	['MSFragger', 'Comet', 'Sage']	[0.0013003901170351, 0.0010840108401084, 0.0037232392181197]	[1.0487942855454482, 0.5328501229744342, 0.5057424587024909]	[0.0051052262315841, 0.0111046820207922, 0.0300521907180974]	0.86376	1.65965	1	3	0.00108401	0.00510523	1.04879	0	NA	3	0	0	0	0	0	2	0	0	0	0	0	0	0	0	1	0	0	0	0	0	0	0	2	0	0	1	0	0
AQDAGYRMY	9	TRUE	sp|P16298|PP2BB_HUMAN;sp|P48454|PP2BC_HUMAN;sp|Q08209|PP2BA_HUMAN	PPP3CB;PPP3CC;PPP3CA	HUMAN	Serine/threonine-protein phosphatase 2B catalytic subunit beta isoform OS=Homo sapiens OX=9606 GN=PPP3CB PE=1 SV=2	AQDAGYRM[UNIMOD:Oxidation]Y/2;AQDAGYRMY/2	['MSFragger', 'Comet', 'Sage', 'PEAKS']	[0.0009835259404966, 0.0010840108401084, 0.0007720020586721, 0.0001978239366963]	[1.5448597579976628, 0.5233579231980389, 0.8620637298965682, 1.437596404541322]	[0.0004548067820552, 0.0121433373164354, 0.0010035525937132, 7.603879868367052e-05]	0.971868	0.399744	2	4	0.000197824	7.60388e-05	1.54486	0	NA	10	0	0	0	1	2	1	0	0	0	0	0	0	1	0	2	0	1	0	0	1	1	0	4	0	0	3	1	2
AQDEHLITF	9	TRUE	sp|O75643|U520_HUMAN	SNRNP200	HUMAN	U5 small nuclear ribonucleoprotein 200 kDa helicase OS=Homo sapiens OX=9606 GN=SNRNP200 PE=1 SV=2	AQDEHLITF/1;AQDEHLITF/2	['MSFragger', 'Comet', 'Sage', 'PEAKS']	[0.0009835259404966, 0.0010840108401084, 0.0007720020586721, 0.0001978239366963]	[1.4707722222335262, 0.5734424547607586, 0.7780377849623451, 1.3532653558889038]	[0.0006132970462852, 0.007573126116218, 0.0022460806213655, 0.000139438771706]	0.979639	1.86393	2	4	0.000197824	0.000139439	1.47077	0	NA	13	1	0	0	1	2	0	0	1	1	0	1	1	1	0	2	1	0	0	0	1	0	1	3	2	2	3	1	1
AQDGSVRMF	9	TRUE	sp|Q8TDJ6|DMXL2_HUMAN;sp|Q9Y485|DMXL1_HUMAN	DMXL2;DMXL1	HUMAN	DmX-like protein 2 OS=Homo sapiens OX=9606 GN=DMXL2 PE=1 SV=2	AQDGSVRM[UNIMOD:Oxidation]F/2	['MSFragger', 'Comet', 'Sage']	[0.0014329213684399, 0.001211533801793, 0.0064831966128605]	[1.001837082927706, 0.4929027154501015, 0.4324073921733299]	[0.0068051262811174, 0.0161728884829016, 0.0589804604432645]	0.870185	1.45936	1	3	0.00121153	0.00680513	1.00184	0	NA	1	0	0	0	0	0	1	0	0	0	0	0	0	0	0	0	0	0	0	0	0	0	0	1	0	0	0	0	0
AQDVGRMF	8	TRUE	sp|Q13263|TIF1B_HUMAN	TRIM28	HUMAN	Transcription intermediary factor 1-beta OS=Homo sapiens OX=9606 GN=TRIM28 PE=1 SV=5	AQDVGRMF/2;AQDVGRM[UNIMOD:Oxidation]F/2	['MSFragger', 'Comet', 'Sage', 'PEAKS']	[0.0038319419734501, 0.0022552151851155, 0.002148612354521, 0.0001978239366963]	[0.7827231961883577, 0.4256692121980024, 0.5604801923517893, 1.354506211717908]	[0.0291740756486854, 0.03035422225275, 0.0179566983448449, 0.0001382003856021]	0.993004	0.279283	2	4	0.000197824	0.0001382	1.35451	0	NA	21	0	0	0	2	2	1	0	0	0	0	1	1	2	1	3	1	1	3	0	2	1	0	5	0	2	6	5	3
AQEDAQRLY	9	TRUE	sp|P20073|ANXA7_HUMAN	ANXA7	HUMAN	Annexin A7 OS=Homo sapiens OX=9606 GN=ANXA7 PE=1 SV=3	AQEDAQRLY/2	['MSFragger', 'Comet', 'Sage', 'PEAKS']	[0.0009835259404966, 0.0010840108401084, 0.0007720020586721, 0.0001978239366963]	[1.6333627391596286, 0.6055271987618177, 0.7480806445882177, 1.489463688602134]	[0.0003246622334258, 0.0055945308148772, 0.0029931718456083, 5.236443966038901e-05]	0.976742	1.17422	1	4	0.000197824	5.23644e-05	1.63336	0	NA	11	0	0	0	1	1	3	0	0	0	0	0	0	3	0	1	0	0	1	0	1	0	0	5	0	0	4	1	1
AQFDTEYQR	9	TRUE	sp|Q7Z3C6|ATG9A_HUMAN	ATG9A	HUMAN	Autophagy-related protein 9A OS=Homo sapiens OX=9606 GN=ATG9A PE=1 SV=3	[UNIMOD:Acetylation]-AQFDTEYQR/2	['MSFragger', 'PEAKS']	[0.0014329213684399, 0.0001978239366963]	[1.012081473254684, 1.2261035134760652]	[0.006385915710479, 0.0003477068858848]	0.949197	12.2113	1	2	0.000197824	0.000347707	1.2261	0	NA	2	0	0	0	0	0	0	0	0	0	0	0	0	0	2	0	0	0	0	0	0	0	0	0	0	0	2	0	0
AQFETKKLY	9	TRUE	sp|O60613|SEP15_HUMAN	SELENOF	HUMAN	Selenoprotein F OS=Homo sapiens OX=9606 GN=SELENOF PE=1 SV=4	AQFETKKLY/1;AQFETKKLY/2	['MSFragger', 'Comet', 'Sage', 'PEAKS']	[0.0009835259404966, 0.0010840108401084, 0.0007720020586721, 0.0001978239366963]	[2.028631336535637, 1.0399783868393575, 0.8257221417951979, 1.553166431369083]	[8.74354377372455e-05, 9.055897356490125e-05, 0.0014219450431151, 3.311753230127457e-05]	0.975242	0.00158072	2	4	0.000197824	3.31175e-05	2.02863	0	NA	59	1	2	4	2	4	4	2	1	1	3	3	2	3	4	4	2	3	2	4	4	4	7	10	4	8	11	7	12
AQFGHTSIVAY	11	TRUE	sp|Q8IUH5|ZDH17_HUMAN	ZDHHC17	HUMAN	Palmitoyltransferase ZDHHC17 OS=Homo sapiens OX=9606 GN=ZDHHC17 PE=1 SV=2	AQFGHTSIVAY/2	['MSFragger', 'Comet', 'Sage']	[0.0097945532728141, 0.0076612903225806, 0.00396522800061]	[0.6344743315294076, 0.3146902276626494, 0.5009679670407902]	[0.0793807350335956, 0.0837404857799374, 0.0314211660760671]	0.814154	1.42212	1	3	0.00396523	0.0314212	0.634474	0	NA	4	0	0	0	0	1	3	0	0	0	0	0	0	0	0	0	0	0	0	0	0	0	0	4	0	0	0	0	0
AQFHPDGLIF	10	TRUE	sp|Q9UMS4|PRP19_HUMAN	PRPF19	HUMAN	Pre-mRNA-processing factor 19 OS=Homo sapiens OX=9606 GN=PRPF19 PE=1 SV=1	AQFHPDGLIF/2	['MSFragger', 'Comet', 'Sage', 'PEAKS']	[0.0063653723742838, 0.0059291395516992, 0.0044591484464902, 0.0027128862094951]	[0.7047990906292966, 0.3411611084302146, 0.4732791843994434, 0.5618222538546729]	[0.0497045114818223, 0.0660433613641161, 0.0406197415211799, 0.0344547663455686]	0.891424	0.0225564	1	4	0.00271289	0.0344548	0.704799	0	NA	4	0	0	0	0	0	1	0	0	0	0	0	0	1	0	1	0	0	0	0	0	1	0	1	0	0	2	0	1
AQFKFTVL	8	TRUE	sp|Q9UQ80|PA2G4_HUMAN	PA2G4	HUMAN	Proliferation-associated protein 2G4 OS=Homo sapiens OX=9606 GN=PA2G4 PE=1 SV=3	AQFKFTVL/2	['MSFragger', 'Comet', 'Sage', 'PEAKS']	[0.0034731869963878, 0.001418439716312, 0.003033689924956, 0.0001978239366963]	[0.7967187129890596, 0.4564267392888523, 0.5205413375603655, 1.132277066339767]	[0.0264968049203861, 0.0227744641503333, 0.0261651440816201, 0.0006815464771541]	0.808067	0.0014065	1	4	0.000197824	0.000681546	1.13228	0	NA	2	0	0	0	1	0	0	0	0	0	0	0	0	1	0	0	0	0	0	0	0	0	0	1	0	0	1	0	0
AQFKGTQSL	9	TRUE	sp|Q9UK61|TASOR_HUMAN	TASOR	HUMAN	Protein TASOR OS=Homo sapiens OX=9606 GN=TASOR PE=1 SV=3	AQFKGTQSL/1;AQFKGTQSL/2	['MSFragger', 'Comet', 'Sage', 'PEAKS']	[0.0009835259404966, 0.0010840108401084, 0.0007720020586721, 0.0001978239366963]	[1.340842871406571, 0.7560257795200499, 0.7721684267716568, 1.0300752764378502]	[0.0010837919505089, 0.0013504603057005, 0.0023760751735065, 0.0014147848631016]	0.985991	0.00248868	2	4	0.000197824	0.00108379	1.34084	0	NA	45	1	1	2	3	2	3	1	2	2	1	1	2	2	3	3	2	3	2	3	4	2	4	8	5	4	8	7	9
AQFPNGPQF	9	TRUE	sp|Q99595|TI17A_HUMAN	TIMM17A	HUMAN	Mitochondrial import inner membrane translocase subunit Tim17-A OS=Homo sapiens OX=9606 GN=TIMM17A PE=1 SV=1	AQFPNGPQF/2;AQFPNGPQF/1	['MSFragger', 'Comet', 'Sage', 'PEAKS']	[0.0009835259404966, 0.0010840108401084, 0.0007720020586721, 0.0001978239366963]	[1.4160125621559898, 0.6246526618673026, 0.798988317456492, 1.353787058890183]	[0.0007737792851235, 0.0046703507020066, 0.0018373827403362, 0.0001389167617498]	0.99183	0.160579	2	4	0.000197824	0.000138917	1.41601	0	NA	24	0	0	0	1	2	1	2	2	0	0	5	4	3	1	1	0	0	0	0	2	0	0	4	4	9	5	0	2
AQFPSSGRF	9	TRUE	sp|Q12996|CSTF3_HUMAN	CSTF3	HUMAN	Cleavage stimulation factor subunit 3 OS=Homo sapiens OX=9606 GN=CSTF3 PE=1 SV=1	AQFPSSGRF/2	['MSFragger', 'Comet', 'Sage', 'PEAKS']	[0.0014329213684399, 0.0055385512315988, 0.009203227433182, 0.0018682858477347]	[1.0194140186376233, 0.3431887909101256, 0.4055367530704794, 0.6193933760819664]	[0.0061036323607217, 0.0648431764514615, 0.0749688676517651, 0.023903725885057]	0.984488	1.87628	1	4	0.00143292	0.00610363	1.01941	0	NA	25	0	0	0	1	1	2	0	0	3	1	1	1	1	0	4	3	1	2	1	1	2	0	4	3	3	5	6	4
AQGEPLGY	8	TRUE	sp|P35222|CTNB1_HUMAN	CTNNB1	HUMAN	Catenin beta-1 OS=Homo sapiens OX=9606 GN=CTNNB1 PE=1 SV=1	AQGEPLGY/1	['MSFragger', 'Comet', 'Sage', 'PEAKS']	[0.0020976925382079, 0.0010840108401084, 0.0011133377866844, 0.0001978239366963]	[0.897202571825038, 0.5895716714179751, 0.6307234840739734, 1.106780102173471]	[0.0133757521287911, 0.0065038577891789, 0.0092048546450955, 0.0008180475008395]	0.994235	0.28583	1	4	0.000197824	0.000818048	1.10678	0	NA	43	3	1	0	3	2	3	2	2	2	2	3	3	2	1	3	2	1	2	1	3	2	4	8	6	8	6	5	6
AQGFTEDTIVFLPQTDK	17	FALSE	sp|P41222|PTGDS_HUMAN	PTGDS	HUMAN	Prostaglandin-H2 D-isomerase OS=Homo sapiens OX=9606 GN=PTGDS PE=1 SV=1	AQGFTEDTIVFLPQTDK/2	['MSFragger', 'Comet', 'Sage', 'PEAKS']	[0.0009835259404966, 0.0010840108401084, 0.0007720020586721, 0.0001978239366963]	[3.280062625275053, 1.5465761460177698, 1.2856619902009263, 2.044577389231044]	[2.3218975408194846e-06, 7.268980179977358e-07, 1.723375530999229e-05, 9.661094269743514e-07]	0.988892	0.00543425	1	4	0.000197824	7.26898e-07	3.28006	0	NA	30	2	4	2	1	1	2	1	2	1	1	2	2	1	0	1	0	2	1	1	1	2	8	4	4	5	2	3	4
AQGGVLPNI	9	TRUE	sp|P04908|H2A1B_HUMAN;sp|P0C0S8|H2A1_HUMAN;sp|P16104|H2AX_HUMAN;sp|P20671|H2A1D_HUMAN;sp|Q16777|H2A2C_HUMAN;sp|Q6FI13|H2A2A_HUMAN;sp|Q7L7L0|H2A3_HUMAN;sp|Q8IUE6|H2A2B_HUMAN;sp|Q93077|H2A1C_HUMAN;sp|Q96KK5|H2A1H_HUMAN;sp|Q96QV6|H2A1A_HUMAN;sp|Q99878|H2A1J_HUMAN;sp|Q9BTM1|H2AJ_HUMAN	H2AC8;H2AC17;H2AX;H2AC7;H2AC20;H2AC19;H2AC25;H2AC21;H2AC6;H2AC12;H2AC1;H2AC14;H2AJ	HUMAN	Histone H2A type 1-B/E OS=Homo sapiens OX=9606 GN=H2AC8 PE=1 SV=2	AQGGVLPNI/1	['MSFragger']	[0.007303788066353]	[0.6724306063781236]	[0.0617919934499021]	0.946608	2.36466	1	1	0.00730379	0.061792	0.672431	0	NA	2	0	0	0	0	0	1	0	0	0	0	0	0	0	0	1	0	0	0	0	0	0	0	1	0	0	1	0	0
AQGPAASAEEPKPVE	15	FALSE	sp|P80723|BASP1_HUMAN	BASP1	HUMAN	Brain acid soluble protein 1 OS=Homo sapiens OX=9606 GN=BASP1 PE=1 SV=2	AQGPAASAEEPKPVE/2	['Sage']	[0.0007720020586721]	[0.6899045509693063]	[0.0052263083669631]	0.832678	1.32895	1	1	0.000772002	0.00522631	0.689905	0	NA	1	0	0	0	0	1	0	0	0	0	0	0	0	0	0	0	0	0	0	0	0	0	0	1	0	0	0	0	0
AQGPAGEVY	9	TRUE	sp|Q8IU81|I2BP1_HUMAN	IRF2BP1	HUMAN	Interferon regulatory factor 2-binding protein 1 OS=Homo sapiens OX=9606 GN=IRF2BP1 PE=1 SV=1	AQGPAGEVY/1	['MSFragger', 'Comet', 'Sage', 'PEAKS']	[0.0009835259404966, 0.0012738853503184, 0.0011133377866844, 0.0001978239366963]	[1.3167188472851228, 0.492296634195593, 0.6344234933073899, 1.2443005972296577]	[0.0012134083966594, 0.0162652878604122, 0.0088852922491379, 0.0003051129139234]	0.939291	3.17053	1	4	0.000197824	0.000305113	1.31672	0	NA	20	0	0	0	3	2	2	0	0	0	0	0	0	3	2	2	0	0	1	0	2	3	0	7	0	0	7	1	5
AQGPKGGSGSGPTIEEVD	18	FALSE	sp|P0DMV8|HS71A_HUMAN;sp|P0DMV9|HS71B_HUMAN	HSPA1A;HSPA1B	HUMAN	Heat shock 70 kDa protein 1A OS=Homo sapiens OX=9606 GN=HSPA1A PE=1 SV=1	AQGPKGGSGSGPTIEEVD/2	['MSFragger', 'Comet', 'Sage', 'PEAKS']	[0.0009835259404966, 0.0010840108401084, 0.0007720020586721, 0.0001978239366963]	[2.201333786630788, 0.6454105308048363, 1.8809359602839295, 1.55489469185428]	[5.220526338868231e-05, 0.0038391001431029, 5.690317738460887e-08, 3.270841800452934e-05]	0.548212	0.00266306	1	4	0.000197824	5.69032e-08	2.20133	0	NA	18	0	0	0	3	2	3	0	0	0	0	0	0	2	0	2	0	1	1	0	2	2	0	8	0	0	4	2	4
AQGPPAPAV	9	TRUE	sp|O60232|ZNRD2_HUMAN	ZNRD2	HUMAN	Protein ZNRD2 OS=Homo sapiens OX=9606 GN=ZNRD2 PE=1 SV=1	AQGPPAPAV/1	['MSFragger', 'Sage']	[0.0030851213013602, 0.0053028188668713]	[0.8046321021623671, 0.4584341140333339]	[0.0250934387137402, 0.0465564211537312]	0.789578	1.12001	1	2	0.00308512	0.0250934	0.804632	0	NA	2	0	0	0	0	1	0	0	0	0	0	0	0	0	0	0	0	0	0	0	1	0	0	1	0	0	0	0	1
AQGPTISY	8	TRUE	sp|Q08345|DDR1_HUMAN	DDR1	HUMAN	Epithelial discoidin domain-containing receptor 1 OS=Homo sapiens OX=9606 GN=DDR1 PE=1 SV=1	AQGPTISY/1	['Comet', 'Sage', 'PEAKS']	[0.0064066059225512, 0.0067291199366671, 0.0047502519072981]	[0.3353147256216547, 0.4295504502042204, 0.452903221116048]	[0.0696215875643457, 0.0605177407374984, 0.0666365100282953]	0.919055	2.92492	1	3	0.00475025	0.0605177	0.452903	0	NA	5	0	0	0	0	1	0	0	0	0	0	0	0	1	1	1	0	0	0	0	1	0	0	1	0	0	3	0	1
AQGPTPRYF	9	TRUE	sp|O60427|FADS1_HUMAN	FADS1	HUMAN	Acyl-CoA (8-3)-desaturase OS=Homo sapiens OX=9606 GN=FADS1 PE=1 SV=3	AQGPTPRYF/2;AQGPTPRYF/1	['MSFragger', 'Comet', 'Sage', 'PEAKS']	[0.0009835259404966, 0.0010840108401084, 0.0007720020586721, 0.0001978239366963]	[1.757239605083455, 0.7811446439951477, 0.8393037621584557, 1.3143168939963286]	[0.000208930670864, 0.0010651825773606, 0.0012483184028228, 0.0001844917601161]	0.996785	0.201207	2	4	0.000197824	0.000184492	1.75724	0	NA	142	4	3	6	8	10	7	6	4	7	8	3	7	8	8	9	6	9	5	6	8	10	13	25	17	18	25	20	24
AQGRPLLF	8	TRUE	sp|Q9BYB4|GNB1L_HUMAN	GNB1L	HUMAN	Guanine nucleotide-binding protein subunit beta-like protein 1 OS=Homo sapiens OX=9606 GN=GNB1L PE=1 SV=2	AQGRPLLF/2	['MSFragger', 'Sage']	[0.0023327015599941, 0.0063812815740494]	[0.8527233738661165, 0.4380502599252149]	[0.0180526524920979, 0.0560497700878113]	0.96029	1.95947	1	2	0.0023327	0.0180527	0.852723	0	NA	1	0	0	0	0	0	0	0	0	0	0	0	0	1	0	0	0	0	0	0	0	0	0	0	0	0	1	0	0
AQGVPRYSY	9	TRUE	sp|Q14592|ZN460_HUMAN	ZNF460	HUMAN	Zinc finger protein 460 OS=Homo sapiens OX=9606 GN=ZNF460 PE=1 SV=2	AQGVPRYSY/2	['MSFragger', 'Comet', 'Sage', 'PEAKS']	[0.0011679968853416, 0.0012738853503184, 0.0060386473429951, 0.0001978239366963]	[1.072251143814582, 0.4776198967007596, 0.4403359242769512, 1.1492425821153698]	[0.0044397522904572, 0.0186698379912421, 0.0549016244754469, 0.0006035319269979]	0.992483	0.70493	1	4	0.000197824	0.000603532	1.14924	0	NA	12	0	0	0	1	2	4	0	0	0	0	0	0	1	0	1	0	0	0	1	1	1	0	7	0	0	2	0	3
AQHFTHQFF	9	TRUE	sp|P23219|PGH1_HUMAN;sp|P35354|PGH2_HUMAN	PTGS1;PTGS2	HUMAN	Prostaglandin G/H synthase 1 OS=Homo sapiens OX=9606 GN=PTGS1 PE=1 SV=2	AQHFTHQFF/2	['MSFragger', 'Comet', 'Sage', 'PEAKS']	[0.0009835259404966, 0.0010840108401084, 0.0007720020586721, 0.0001978239366963]	[1.90040427897218, 0.7039017860149871, 0.7824798644008748, 1.5014537987537897]	[0.0001302526830509, 0.0022096386769459, 0.0021524443053565, 4.803808218593654e-05]	0.784285	1.84417	1	4	0.000197824	4.80381e-05	1.9004	0	NA	20	0	0	0	1	1	1	0	0	0	0	2	0	1	1	2	0	3	2	0	4	2	0	3	0	2	4	5	6
AQHLFIQTF	9	TRUE	sp|Q14684|RRP1B_HUMAN	RRP1B	HUMAN	Ribosomal RNA processing protein 1 homolog B OS=Homo sapiens OX=9606 GN=RRP1B PE=1 SV=3	AQHLFIQTF/2	['MSFragger', 'Comet', 'Sage']	[0.0010526315789473, 0.001211533801793, 0.0025329280648429]	[1.1531602691677876, 0.5053065552862441, 0.5405625384119249]	[0.0027990689831876, 0.0143922905308009, 0.0216745475854532]	0.954096	0.494576	1	3	0.00105263	0.00279907	1.15316	0	NA	3	0	0	0	0	0	0	0	0	0	0	0	0	0	0	2	0	0	0	0	0	1	0	0	0	0	2	0	1
AQHLTVSGF	9	TRUE	sp|Q96GX5|GWL_HUMAN	MASTL	HUMAN	Serine/threonine-protein kinase greatwall OS=Homo sapiens OX=9606 GN=MASTL PE=1 SV=1	AQHLTVSGF/2	['MSFragger', 'Comet', 'Sage', 'PEAKS']	[0.0010526315789473, 0.001211533801793, 0.0007720020586721, 0.0001978239366963]	[1.1904867346666006, 0.5088735116625821, 0.686883633872665, 1.0345384489876588]	[0.0022872046565284, 0.013917294841786, 0.0053796969140332, 0.0013704978752728]	0.944119	1.64632	1	4	0.000197824	0.0013705	1.19049	0	NA	17	0	0	0	1	2	3	0	0	0	0	1	0	1	2	1	1	1	2	0	1	1	0	6	0	1	4	4	2
AQHPSALRF	9	TRUE	sp|Q6PJG6|BRAT1_HUMAN	BRAT1	HUMAN	BRCA1-associated ATM activator 1 OS=Homo sapiens OX=9606 GN=BRAT1 PE=1 SV=2	AQHPSALRF/2	['MSFragger', 'Comet', 'Sage', 'PEAKS']	[0.0009835259404966, 0.0019142419601837, 0.0012903225806451, 0.0001978239366963]	[1.3329423606788025, 0.431718468747876, 0.621741986908367, 1.3440032306117045]	[0.0011243328280352, 0.0286903170431533, 0.010028777855268, 0.0001490395892344]	0.984264	1.5661	1	4	0.000197824	0.00014904	1.344	0	NA	25	0	0	0	2	1	2	0	0	0	0	1	2	3	2	2	1	1	2	1	2	3	0	5	0	3	7	4	6
AQIAGYLY	8	TRUE	sp|Q6P2Q9|PRP8_HUMAN	PRPF8	HUMAN	Pre-mRNA-processing-splicing factor 8 OS=Homo sapiens OX=9606 GN=PRPF8 PE=1 SV=2	AQIAGYLY/1	['Comet', 'Sage', 'PEAKS']	[0.0031943510423671, 0.0009657170449058, 0.0015625]	[0.3944467487081616, 0.6567362408468667, 0.6442630169181116]	[0.0405554759123057, 0.007178861771104, 0.0203418292497322]	0.952523	0.320183	1	3	0.000965717	0.00717886	0.656736	0	NA	12	0	0	0	1	1	2	0	0	0	0	0	1	1	0	1	1	1	1	0	1	1	0	4	0	1	2	3	2
AQIDGTLST	9	TRUE	sp|P59074|CHM4P_HUMAN;sp|Q9H444|CHM4B_HUMAN	CHMP4BP1;CHMP4B	HUMAN	Putative charged multivesicular body protein 4B-like protein CHMP4BP1 OS=Homo sapiens OX=9606 GN=CHMP4BP1 PE=5 SV=1	AQIDGTLST/1	['MSFragger', 'Sage', 'PEAKS']	[0.0022136953955135, 0.0057494866529774, 0.0003597769382982]	[0.8628827781643635, 0.4490795090341495, 0.8916065834225102]	[0.0168490666203261, 0.0507088243320482, 0.0037685469797376]	0.963563	0.91263	1	3	0.000359777	0.00376855	0.891607	0	NA	10	0	0	0	2	0	1	0	0	0	0	0	0	3	0	0	0	1	2	0	1	0	0	3	0	0	3	3	1
AQIFRPLKF	9	TRUE	sp|Q15029|U5S1_HUMAN	EFTUD2	HUMAN	116 kDa U5 small nuclear ribonucleoprotein component OS=Homo sapiens OX=9606 GN=EFTUD2 PE=1 SV=1	AQIFRPLKF/2	['MSFragger', 'Comet', 'Sage', 'PEAKS']	[0.0009835259404966, 0.0010840108401084, 0.0007720020586721, 0.0001978239366963]	[1.4741020205164015, 0.8452146115787725, 0.8568389068802296, 1.4759697459907848]	[0.0006048879449016, 0.0005788148943612, 0.0010551153149194, 5.770106015924041e-05]	0.952588	0.268268	1	4	0.000197824	5.77011e-05	1.47597	0	NA	7	0	0	0	2	1	1	0	0	0	0	0	0	1	0	1	0	0	0	0	1	0	0	4	0	0	2	0	1
AQIIQRSF	8	TRUE	sp|Q9Y580|RBM7_HUMAN	RBM7	HUMAN	RNA-binding protein 7 OS=Homo sapiens OX=9606 GN=RBM7 PE=1 SV=1	AQIIQRSF/2	['MSFragger']	[0.0066516064257028]	[0.6886494209493029]	[0.0554285585879228]	0.995891	0.172667	1	1	0.00665161	0.0554286	0.688649	0	NA	2	0	0	0	1	0	0	0	0	0	0	0	0	1	0	0	0	0	0	0	0	0	0	1	0	0	1	0	0
AQIKATV	7	FALSE	Q8IXM2|BAP18_HUMAN	BAP18	HUMAN	Chromatin complexes subunit BAP18 OS=Homo sapiens OX=9606 GN=BAP18 PE=1 SV=1	AQIKATV/1	['PEAKS']	[0.0053870144598809]	[0.4294561375831072]	[0.0763456619731893]	0.971864	8.03457	1	1	0.00538701	0.0763457	0.429456	0	NA	1	0	0	0	1	0	0	0	0	0	0	0	0	0	0	0	0	0	0	0	0	0	0	1	0	0	0	0	0
AQIKEMVEL	9	TRUE	sp|P55072|TERA_HUMAN	VCP	HUMAN	Transitional endoplasmic reticulum ATPase OS=Homo sapiens OX=9606 GN=VCP PE=1 SV=4	AQIKEM[UNIMOD:Oxidation]VEL/2	['MSFragger', 'Sage']	[0.0010526315789473, 0.0009657170449058]	[1.1311309055972545, 0.6580673273728428]	[0.0031635960052169, 0.0070880505504838]	0.821444	0.678897	1	2	0.000965717	0.0031636	1.13113	0	NA	1	0	0	0	0	0	0	0	0	0	0	0	0	1	0	0	0	0	0	0	0	0	0	0	0	0	1	0	0
AQIKFLNTY	9	TRUE	sp|Q8ND90|PNMA1_HUMAN	PNMA1	HUMAN	Paraneoplastic antigen Ma1 OS=Homo sapiens OX=9606 GN=PNMA1 PE=1 SV=2	AQIKFLNTY/2	['MSFragger', 'Comet', 'Sage', 'PEAKS']	[0.0009835259404966, 0.0010840108401084, 0.0007720020586721, 0.0001978239366963]	[1.7381577668196948, 0.7866990416652494, 0.9109891876556232, 1.2747604453211343]	[0.0002231325143607, 0.0010106009306886, 0.0006277152033653, 0.0002451497740809]	0.963392	0.018353	1	4	0.000197824	0.000223133	1.73816	0	NA	15	0	1	0	1	1	1	1	0	1	2	1	1	2	0	2	0	0	0	0	1	0	1	3	2	4	4	0	1
AQILLKAL	8	TRUE	sp|O75367|H2AY_HUMAN;sp|Q9UBQ5|EIF3K_HUMAN	MACROH2A1;EIF3K	HUMAN	Core histone macro-H2A.1 OS=Homo sapiens OX=9606 GN=MACROH2A1 PE=1 SV=5	AQILLKAL/2	['MSFragger', 'Comet', 'Sage']	[0.0039316702819956, 0.0086866329573447, 0.0059307184256638]	[0.7714416548496442, 0.297902869123647, 0.4440732129547072]	[0.0315266132538316, 0.0971349788546948, 0.0530713639591686]	0.959085	0.162843	1	3	0.00393167	0.0315266	0.771442	0	NA	1	0	0	0	0	0	0	0	0	0	0	0	0	1	0	0	0	0	0	0	0	0	0	0	0	0	1	0	0
AQKAEGAGDA	10	TRUE	sp|P05204|HMGN2_HUMAN	HMGN2	HUMAN	Non-histone chromosomal protein HMG-17 OS=Homo sapiens OX=9606 GN=HMGN2 PE=1 SV=3	AQKAEGAGDA/1;AQKAEGAGDA/2	['MSFragger', 'Comet', 'Sage', 'PEAKS']	[0.0010526315789473, 0.001211533801793, 0.0007720020586721, 0.0001978239366963]	[1.1939027167951877, 0.5024948540526502, 0.7291239711880599, 1.5552548262453942]	[0.002246083672734, 0.0147780327698798, 0.0035894630887504, 3.2623805229033065e-05]	0.94596	0.00871187	2	4	0.000197824	3.26238e-05	1.55525	0	NA	22	0	0	0	0	0	0	0	1	3	0	0	3	0	5	1	4	0	1	4	0	0	0	0	4	3	6	5	4
AQKAEGAGDAK	11	TRUE	sp|P05204|HMGN2_HUMAN	HMGN2	HUMAN	Non-histone chromosomal protein HMG-17 OS=Homo sapiens OX=9606 GN=HMGN2 PE=1 SV=3	AQKAEGAGDAK/2;AQKAEGAGDAK/1	['MSFragger', 'Comet', 'Sage', 'PEAKS']	[0.0009835259404966, 0.0010840108401084, 0.0007720020586721, 0.0001978239366963]	[2.061371460052777, 1.0526845861890923, 1.897174938667862, 1.819273059458828]	[7.918425680194335e-05, 8.023694694162252e-05, 4.8690988947933866e-08, 4.884481083765867e-06]	0.989026	0.000381969	2	4	0.000197824	4.8691e-08	2.06137	0	NA	116	0	0	0	3	4	3	3	13	10	10	9	9	4	7	2	12	7	6	12	0	2	0	10	26	28	13	25	14
AQKAPAPKASGKKA	14	FALSE	sp|P50914|RL14_HUMAN	RPL14	HUMAN	Large ribosomal subunit protein eL14 OS=Homo sapiens OX=9606 GN=RPL14 PE=1 SV=4	AQKAPAPKASGKKA/3	['Comet', 'Sage', 'PEAKS']	[0.0089858793324775, 0.0092592592592592, 0.00096]	[0.2932386469544767, 0.4038645515254953, 0.6908135829291877]	[0.1011881323925478, 0.0760834894472749, 0.0149624560985976]	0.591778	2.44446	1	3	0.00096	0.0149625	0.690814	0	NA	3	0	0	0	0	0	0	0	0	0	0	0	0	0	0	0	1	0	0	2	0	0	0	0	0	0	0	1	2
AQKDQEIAF	9	TRUE	sp|Q6Q0C0|TRAF7_HUMAN	TRAF7	HUMAN	E3 ubiquitin-protein ligase TRAF7 OS=Homo sapiens OX=9606 GN=TRAF7 PE=1 SV=1	AQKDQEIAF/2	['MSFragger', 'Comet', 'Sage']	[0.0009835259404966, 0.0015701668302257, 0.005094099334937]	[1.20266756250643, 0.4460390063832675, 0.4656628189755081]	[0.0021444777710431, 0.0250992845949695, 0.0435696445454936]	0.982291	2.16392	1	3	0.000983526	0.00214448	1.20267	0	NA	7	0	0	0	1	1	1	0	0	0	0	0	1	1	0	0	1	0	0	0	0	1	0	3	0	1	1	1	1
AQKENAGEDPGLA	13	FALSE	sp|P81605|DCD_HUMAN	DCD	HUMAN	Dermcidin OS=Homo sapiens OX=9606 GN=DCD PE=1 SV=2	AQKENAGEDPGLA/2	['MSFragger', 'Comet', 'Sage', 'PEAKS']	[0.0009835259404966, 0.0010840108401084, 0.0007720020586721, 0.0001978239366963]	[1.617423006456278, 0.7232046449973917, 0.8269306487100355, 1.480078569949778]	[0.0003444809161741, 0.0018413425138495, 0.0014055632747735, 5.602092349340528e-05]	0.786791	2.75196	1	4	0.000197824	5.60209e-05	1.61742	0	NA	2	0	1	1	0	0	0	0	0	0	0	0	0	0	0	0	0	0	0	0	0	0	2	0	0	0	0	0	0
AQKIGIVGF	9	TRUE	sp|Q96DG6|CMBL_HUMAN	CMBL	HUMAN	Carboxymethylenebutenolidase homolog OS=Homo sapiens OX=9606 GN=CMBL PE=1 SV=1	AQKIGIVGF/2	['MSFragger', 'Comet', 'Sage', 'PEAKS']	[0.0009835259404966, 0.0010840108401084, 0.0009657170449058, 0.0001978239366963]	[1.3953882622353078, 0.5848762568658236, 0.6485433776330817, 1.0105964885163388]	[0.0008468968046237, 0.0067985575394535, 0.0077638441159348, 0.0016252298501495]	0.835189	0.845343	1	4	0.000197824	0.000846897	1.39539	0	NA	11	0	0	0	0	0	0	0	2	1	1	1	1	3	0	0	0	0	0	0	2	0	0	0	3	3	3	0	2
[truncated: 8,771 more rows]
[truncated: 7 more columns]

## Sheet: S3B_HeLa_0.5MY
Supplemental Data S3B. Identified immunopeptide sequences for the HeLa 0.5 million cell dilution (3 samples). See legend for explanation of each column.
[truncated: 1,930 more rows]

## Sheet: S3C_HeLa_1MY
Supplemental Data S3C. Identified immunopeptide sequences for the HeLa 1 million cell dilution (3 samples). See legend for explanation of each column.
[truncated: 1,889 more rows]

## Sheet: S3D_HeLa_2MY
Supplemental Data S3D. Identified immunopeptide sequences for the HeLa 2 million cell dilution (3 samples). See legend for explanation of each column.
[truncated: 2,699 more rows]

[truncated: 4 more sheets: S3E_HeLa_4MY, S3F_HeLa_8MY, S3G_HeLa_16MY, S3H_HeLa_32MY]
