# Supplementary material for: A Platform for High-throughput and Ultrasensitive Immunopeptidomics
Source: Mol Cell Proteomics. 2026 May 18;25(6):101590. doi: 10.1016/j.mcpro.2026.101590 (PMC13284484; doi:10.1016/j.mcpro.2026.101590)
Supplement: Supplemental Data S4 [file mmc4.xlsx]

## Sheet: Legend
Column	Explanation
peptide	Plain peptide sequence identified peptide (aggregates peptidoforms: charge and modifications).
length	Peptide length in amino acids.
immuno	Specified as immunopeptide length (TRUE/FALSE), typically 8-12 for MHC class I and 14-16 for MHC class II.
protein_list	Semicolon-seperated list of matching UniProtKB proteins.
gene	Semicolon-seperated list of matching genes according UniProtKB annotation - matching order proteins.
species	Species according UniProtKB annotation, semicolon-seperated list if multiple.
description leftmost	Description of the first protein in the list.
peptidoform	Semicolon-seperated list of identified peptidoform(s) for the peptide sequence (thus considering peptide precursor charge and modifications).
engine	List of search engines that identified the peptide at a 1% peptide Q-value (PEAKS Studio, Comet, MSFragger and/or Sage).
peptide_qval	List of mokapot peptide Q-values per search engine after re-scroring by TIMS2Rescore (same order engine list).
peptide_score	List of mokapot peptide scores per search engine after re-scroring by TIMS2Rescore (same order engine list).
peptide_PEP	List of mokapot peptide posterior error probabilities per search engine after re-scroring by TIMS2Rescore (same order engine list).
rescoring:spec_pearson	Spectral Pearson correlation to MS2PIP-predicted peptide, derived from TIMS2Rescore output reports.
rescoring:rt_diff_best	Deviation to predicted retention time (rt) derived from TIMS2Rescore output reports.
#peptidoform	Number of peptideforms identified.
#engine	Number of search engines identifying the peptide.
peptide_qval_lowest	Lowest mokapot peptide Q-value across re-scored search engine results.
peptide_PEP_lowest	Lowest mokapot peptide posterior error probability across re-scored search engine results.
peptide_score_highest	Highest mokapot peptide score across re-scored search engine results.
#chimeric_PSMs	Number of spectra that matched to this peptide sequence by one search engine, but were matched to another peptide sequence by any other engine. Hence, ambiguous spectra assigned to multiple peptides.
#chimeric_peptides	List of ambiguously peptides (and their respective PSMs) that were assigned to the spectra also matching this peptide sequence.
PSMs_total	Total number of peptide-to-spectrum matches (PSMs) to this peptide sequence across all runs (all timsTOF .d samples searched).
PSMs_run_0.5_a	Number of peptide-to-spectrum matches (PSMs) to this peptide sequence in this specific run (one timsTOF .d sample). Example: here replicate 'a' of 0.5 million.
PSMs_run_0.5_b	Number of peptide-to-spectrum matches (PSMs) to this peptide sequence in this specific run (one timsTOF .d sample). Example: here replicate 'b' of 0.5 million.
PSMs_run_0.5_c	Number of peptide-to-spectrum matches (PSMs) to this peptide sequence in this specific run (one timsTOF .d sample). Example: here replicate 'c' of 0.5 million.
PSMs_cond_0.5	Number of peptide-to-spectrum matches (PSMs) to this peptide sequence in the specified conditions (multiple timsTOF .d samples). Example: here 0.5 million, summing the PSMs of replicate a, b and c.
tool	Either 'netMHCpan-4.1' or 'netMHCIIpan-4.3' for MHC class I and II predictions, or 'NA' if no prediction performed.
mhc	MHC molecule that had the lowest %Rank score.
rank	%Rank score. Default thresholds for NetMHCpan-4.1 are < 0.5 for weak binding, < 0.5 for strong binders, while for NetMHCpan-4.1 are < 5 for weak binding, < 2 for strong binders.
bind_level	Either 'SB' for strong binder, 'WB' for weak binder, 'NB' for non-binder and 'NA' if no binding prediction was performed.
core	Peptide 9-mer core used by NetMHCpan.
cluster	Assigned cluster by GibbsCluster2.0. The number of variables is automatically assigned based on the Kullback-Leibler Distance (KLD) in GibbsCluster2.0.
gibbs_core	The peptide core used in GibbsCluster2.0 for the peptide.

## Sheet: S4A_U937_AllDilutions
Supplemental Data S4A. Identified immunopeptide sequences for all U937 cell dilutions searched together. See legend for explanation of each column.
peptide	length	immuno	protein_list	gene	species	description leftmost	peptidoform	engine	peptide_qval	peptide_score	peptide_PEP	rescoring:spec_pearson	rescoring:rt_diff_best	#peptidoform	#engine	peptide_qval_lowest	peptide_PEP_lowest	peptide_score_highest	#chimeric_PSMs	#chimeric_peptides	PSMs_total	PSMs_run_16_a	PSMs_run_16_b	PSMs_run_16_c	PSMs_run_1_a	PSMs_run_1_b	PSMs_run_1_c	PSMs_run_2_a	PSMs_run_2_b	PSMs_run_2_c	PSMs_run_32_a	PSMs_run_32_b	PSMs_run_32_c	PSMs_run_4_a	PSMs_run_4_b	PSMs_run_4_c	PSMs_run_8_a	PSMs_run_8_b	PSMs_run_8_c	PSMs_cond_16MY	PSMs_cond_1MY	PSMs_cond_2MY	PSMs_cond_32MY	PSMs_cond_4MY	PSMs_cond_8MY	tool	mhc	rank	bind_level
AAAAAAAAAPAAAA	14	FALSE	sp|P37108|SRP14_HUMAN	SRP14	HUMAN	Signal recognition particle 14 kDa protein OS=Homo sapiens OX=9606 GN=SRP14 PE=1 SV=2	AAAAAAAAAPAAAA/1	['Sage']	[0.0025793340628419]	[0.6472399687581114]	[0.0159683777383947]	0.934272	0.522212	1	1	0.00257933	0.0159684	0.64724	0	NA	1	1	0	0	0	0	0	0	0	0	0	0	0	0	0	0	0	0	0	1	0	0	0	0	0	netMHCIIpan-4.3	HLA-DQA10101-DQB10602	0.22	SB
AAAAAGTATSQRF	13	FALSE	sp|Q9Y2Z0|SGT1_HUMAN	SUGT1	HUMAN	Protein SGT1 homolog OS=Homo sapiens OX=9606 GN=SUGT1 PE=1 SV=3	[UNIMOD:Acetylation]-AAAAAGTATSQRF/2	['MSFragger']	[0.0006348534546608]	[1.17208265153974]	[0.0020565224043995]	0.832422	9.78363	1	1	0.000634853	0.00205652	1.17208	0	NA	3	0	1	0	0	0	0	0	0	0	1	0	1	0	0	0	0	0	0	1	0	0	2	0	0	netMHCIIpan-4.3	HLA-DQA10101-DQB10602	31.86	NB
AAAAAGTATSQRFFQ	15	FALSE	sp|Q9Y2Z0|SGT1_HUMAN	SUGT1	HUMAN	Protein SGT1 homolog OS=Homo sapiens OX=9606 GN=SUGT1 PE=1 SV=3	[UNIMOD:Acetylation]-AAAAAGTATSQRFFQ/2	['MSFragger']	[0.0002363507445048]	[1.9422437308665164]	[6.498462478011031e-05]	0.700565	11.7019	1	1	0.000236351	6.49846e-05	1.94224	0	NA	3	0	0	0	0	0	0	0	0	0	1	1	1	0	0	0	0	0	0	0	0	0	3	0	0	netMHCIIpan-4.3	HLA-DQA10101-DQB10602	46.21	NB
AAAAAGTATSQRFFQS	16	FALSE	sp|Q9Y2Z0|SGT1_HUMAN	SUGT1	HUMAN	Protein SGT1 homolog OS=Homo sapiens OX=9606 GN=SUGT1 PE=1 SV=3	[UNIMOD:Acetylation]-AAAAAGTATSQRFFQS/2	['MSFragger']	[0.0002363507445048]	[2.048588384823163]	[3.967484183950808e-05]	0.585646	10.8711	1	1	0.000236351	3.96748e-05	2.04859	0	NA	2	0	0	0	0	0	0	0	0	0	1	0	1	0	0	0	0	0	0	0	0	0	2	0	0	netMHCIIpan-4.3	HLA-DQA10101-DQB10602	54.08	NB
AAAAPDSRVSEEENLKKTPK	20	FALSE	sp|Q9Y3B9|RRP15_HUMAN	RRP15	HUMAN	RRP15-like protein OS=Homo sapiens OX=9606 GN=RRP15 PE=1 SV=2	[UNIMOD:Acetylation]-AAAAPDSRVSEEENLKKTPK/3	['MSFragger']	[0.0003301419610432]	[1.55515904316711]	[0.0003625374022553]	0.749501	0.692674	1	1	0.000330142	0.000362537	1.55516	0	NA	1	0	0	0	0	0	0	0	0	0	0	0	1	0	0	0	0	0	0	0	0	0	1	0	0	NA	NA	NA	NA
AAADGPPAADG	11	TRUE	sp|Q8NBS9|TXND5_HUMAN	TXNDC5	HUMAN	Thioredoxin domain-containing protein 5 OS=Homo sapiens OX=9606 GN=TXNDC5 PE=1 SV=2	AAADGPPAADG/1	['Comet']	[0.0010417872438939]	[0.7328916376863882]	[0.0033261087466173]	0.793676	2.03924	1	1	0.00104179	0.00332611	0.732892	0	NA	1	0	0	0	0	0	0	0	0	0	0	0	1	0	0	0	0	0	0	0	0	0	1	0	0	netMHCpan-4.1	HLA-C*01:02	54	NB
AAAFAEK	7	FALSE	sp|P54296|MYOM2_HUMAN;sp|Q9Y3B1|PLD3B_HUMAN	MYOM2;PRELID3B	HUMAN	Myomesin-2 OS=Homo sapiens OX=9606 GN=MYOM2 PE=1 SV=3	AAAFAEK/1	['MSFragger']	[0.0076217623001611]	[0.6804431109429331]	[0.0518174008457427]	0.773764	0.710685	1	1	0.00762176	0.0518174	0.680443	0	NA	1	0	0	0	0	0	0	0	0	0	0	1	0	0	0	0	0	0	0	0	0	0	1	0	0	NA	NA	NA	NA
AAAGYDVEKNNSRIK	15	FALSE	sp|P10412|H14_HUMAN;sp|P16402|H13_HUMAN;sp|P16403|H12_HUMAN;sp|P22492|H1T_HUMAN;sp|Q02539|H11_HUMAN	H1-4;H1-3;H1-2;H1-6;H1-1	HUMAN	Histone H1.4 OS=Homo sapiens OX=9606 GN=H1-4 PE=1 SV=2	AAAGYDVEKNNSRIK/3;AAAGYDVEKNNSRIK/2	['MSFragger', 'Comet', 'Sage']	[0.0002363507445048, 0.0004471605306304, 0.0001387539891771]	[1.6349439802575794, 0.9664266813872372, 1.135315624662961]	[0.0002594286394828, 0.0005810868505276, 0.0001737044604911]	0.85765	0.238894	2	3	0.000138754	0.000173704	1.63494	0	NA	6	2	1	1	0	1	0	0	0	0	0	0	0	0	1	0	0	0	0	4	1	0	0	1	0	netMHCIIpan-4.3	DRB5_0101	0.13	SB
AAAGYDVEKNNSRIKLG	17	FALSE	sp|P10412|H14_HUMAN;sp|P16402|H13_HUMAN;sp|P16403|H12_HUMAN;sp|Q02539|H11_HUMAN	H1-4;H1-3;H1-2;H1-1	HUMAN	Histone H1.4 OS=Homo sapiens OX=9606 GN=H1-4 PE=1 SV=2	AAAGYDVEKNNSRIKLG/3	['MSFragger', 'Comet']	[0.0019340863376141, 0.0062091066898117]	[0.8992840125763015, 0.4562765480638565]	[0.0129816247156298, 0.0407206670174789]	-0.0826615	0.144325	1	2	0.00193409	0.0129816	0.899284	0	NA	3	2	1	0	0	0	0	0	0	0	0	0	0	0	0	0	0	0	0	3	0	0	0	0	0	netMHCIIpan-4.3	DRB5_0101	0.36	SB
AAAGYDVEKNNSRIKLGIK	19	FALSE	sp|P10412|H14_HUMAN;sp|P16402|H13_HUMAN;sp|P16403|H12_HUMAN;sp|Q02539|H11_HUMAN	H1-4;H1-3;H1-2;H1-1	HUMAN	Histone H1.4 OS=Homo sapiens OX=9606 GN=H1-4 PE=1 SV=2	AAAGYDVEKNNSRIKLGIK/3	['MSFragger', 'Comet']	[0.0002363507445048, 0.0004471605306304]	[1.6026448215554054, 1.0448925804316338]	[0.0002974989838824, 0.0003354441672561]	0.110633	0.0164491	1	2	0.000236351	0.000297499	1.60264	0	NA	5	0	1	2	0	0	0	0	0	0	0	0	0	0	0	0	0	1	1	3	0	0	0	0	2	NA	NA	NA	NA
AAAKAPTKAAPK	12	TRUE	sp|P83731|RL24_HUMAN	RPL24	HUMAN	Large ribosomal subunit protein eL24 OS=Homo sapiens OX=9606 GN=RPL24 PE=1 SV=1	AAAKAPTKAAPK/3	['MSFragger', 'Comet', 'Sage']	[0.0002363507445048, 0.0003734129947722, 0.0001387539891771]	[2.275599546627273, 1.3794121177334584, 1.1165792500543348]	[1.3757610336944998e-05, 3.1106640883076585e-05, 0.000206970378077]	0.675218	0.962069	1	3	0.000138754	1.37576e-05	2.2756	0	NA	1	0	0	0	0	0	0	0	1	0	0	0	0	0	0	0	0	0	0	0	0	1	0	0	0	netMHCpan-4.1	HLA-A*03:01	2.458	NB
AAAKAPTKAAPKQ	13	FALSE	sp|P83731|RL24_HUMAN	RPL24	HUMAN	Large ribosomal subunit protein eL24 OS=Homo sapiens OX=9606 GN=RPL24 PE=1 SV=1	AAAKAPTKAAPKQ/3	['MSFragger', 'Comet', 'Sage']	[0.0002363507445048, 0.0004471605306304, 0.0001387539891771]	[1.6963683199839024, 0.9233108025699124, 0.9776012163727256]	[0.0001986087729683, 0.0007881986570171, 0.0007587878308907]	0.282591	1.1969	1	3	0.000138754	0.000198609	1.69637	0	NA	1	0	0	0	0	0	0	0	0	0	0	0	1	0	0	0	0	0	0	0	0	0	1	0	0	netMHCIIpan-4.3	DRB5_0101	31.82	NB
AAAKAPTKAAPKQKI	15	FALSE	sp|P83731|RL24_HUMAN	RPL24	HUMAN	Large ribosomal subunit protein eL24 OS=Homo sapiens OX=9606 GN=RPL24 PE=1 SV=1	AAAKAPTKAAPKQKI/3	['Sage']	[0.0043605690185145]	[0.5944802504701383]	[0.0255268698721833]	0.31761	1.48874	1	1	0.00436057	0.0255269	0.59448	0	NA	1	0	0	0	0	0	0	0	0	0	0	1	0	0	0	0	0	0	0	0	0	0	1	0	0	netMHCIIpan-4.3	DRB5_0101	20.89	NB
AAAKAPTKAAPKQKIVKPVK	20	FALSE	sp|P83731|RL24_HUMAN	RPL24	HUMAN	Large ribosomal subunit protein eL24 OS=Homo sapiens OX=9606 GN=RPL24 PE=1 SV=1	AAAKAPTKAAPKQKIVKPVK/3	['Comet', 'Sage']	[0.003570100409074, 0.0042354630294328]	[0.5187557127267434, 0.5989970259173456]	[0.021797904631889, 0.0245306359357805]	0.535112	0.0138814	1	2	0.0035701	0.0217979	0.598997	0	NA	2	1	0	0	0	0	0	0	0	0	0	0	0	0	0	0	0	1	0	1	0	0	0	0	1	NA	NA	NA	NA
AAAMNGLAGPLHGLANQE	18	FALSE	sp|O75390|CISY_HUMAN	CS	HUMAN	Citrate synthase, mitochondrial OS=Homo sapiens OX=9606 GN=CS PE=1 SV=2	AAAMNGLAGPLHGLANQE/2	['MSFragger', 'Comet', 'Sage']	[0.0002363507445048, 0.0003734129947722, 0.0001387539891771]	[2.3635557299769694, 1.4502041776420465, 1.0722214254586144]	[9.118202340415608e-06, 1.910294449080193e-05, 0.0003133642961355]	0.895539	1.34089	1	3	0.000138754	9.1182e-06	2.36356	0	NA	1	0	0	0	0	0	0	0	0	0	0	0	0	0	0	1	0	0	0	0	0	0	0	1	0	netMHCIIpan-4.3	DRB1_0101	32.8	NB
AAAPASVPAQAPK	13	FALSE	sp|P47914|RL29_HUMAN	RPL29	HUMAN	Large ribosomal subunit protein eL29 OS=Homo sapiens OX=9606 GN=RPL29 PE=1 SV=2	AAAPASVPAQAPK/1;AAAPASVPAQAPK/2	['MSFragger', 'Comet', 'Sage']	[0.000542888165038, 0.0004471605306304, 0.0001387539891771]	[1.2865192905309497, 0.9261008856162404, 0.9956678436810924]	[0.0011471753517566, 0.0007726932865435, 0.0006409424261827]	0.981595	0.35968	2	3	0.000138754	0.000640942	1.28652	0	NA	2	0	0	0	0	0	1	0	0	0	0	0	1	0	0	0	0	0	0	0	1	0	1	0	0	netMHCIIpan-4.3	HLA-DQA10101-DQB10602	21.06	NB
AAAPASVPAQAPKR	14	FALSE	sp|P47914|RL29_HUMAN	RPL29	HUMAN	Large ribosomal subunit protein eL29 OS=Homo sapiens OX=9606 GN=RPL29 PE=1 SV=2	AAAPASVPAQAPKR/2	['MSFragger', 'Comet', 'Sage']	[0.0004604051565377, 0.0004471605306304, 0.0001387539891771]	[1.3526086522578116, 1.025303234249623, 1.101165819775827]	[0.0008522439599197, 0.0003847760314985, 0.0002390599871698]	0.696881	0.0639445	1	3	0.000138754	0.00023906	1.35261	0	NA	2	2	0	0	0	0	0	0	0	0	0	0	0	0	0	0	0	0	0	2	0	0	0	0	0	netMHCIIpan-4.3	HLA-DQA10101-DQB10602	20.63	NB
AAAPASVPAQAPKRT	15	FALSE	sp|P47914|RL29_HUMAN	RPL29	HUMAN	Large ribosomal subunit protein eL29 OS=Homo sapiens OX=9606 GN=RPL29 PE=1 SV=2	AAAPASVPAQAPKRT/2	['MSFragger', 'Comet', 'Sage']	[0.0002363507445048, 0.0004471605306304, 0.0001387539891771]	[2.266242364070882, 0.9096179794828956, 1.255512482503603]	[1.4372731276360712e-05, 0.0008692342623592, 5.643951396418499e-05]	0.922891	0.0297267	1	3	0.000138754	1.43727e-05	2.26624	0	NA	1	1	0	0	0	0	0	0	0	0	0	0	0	0	0	0	0	0	0	1	0	0	0	0	0	netMHCIIpan-4.3	DRB5_0101	20.86	NB
AAAPASVPAQAPKRTQAPT	19	FALSE	sp|P47914|RL29_HUMAN	RPL29	HUMAN	Large ribosomal subunit protein eL29 OS=Homo sapiens OX=9606 GN=RPL29 PE=1 SV=2	AAAPASVPAQAPKRTQAPT/2	['MSFragger', 'Comet', 'Sage']	[0.0002363507445048, 0.0003734129947722, 0.0001387539891771]	[1.9513330375776383, 1.188414060971683, 0.9233343721322236]	[6.230915752290043e-05, 0.0001216858237585, 0.00125926584774]	0.891318	0.317729	1	3	0.000138754	6.23092e-05	1.95133	0	NA	14	2	2	1	0	0	0	0	0	0	2	2	3	0	0	0	1	1	0	5	0	0	7	0	2	NA	NA	NA	NA
AAAPASVPAQAPKRTQAPTK	20	FALSE	sp|P47914|RL29_HUMAN	RPL29	HUMAN	Large ribosomal subunit protein eL29 OS=Homo sapiens OX=9606 GN=RPL29 PE=1 SV=2	AAAPASVPAQAPKRTQAPTK/3;AAAPASVPAQAPKRTQAPTK/2	['MSFragger', 'Comet', 'Sage']	[0.0008073468563931, 0.0004471605306304, 0.0001387539891771]	[1.1151418743878267, 1.0512832098571403, 1.022715306787768]	[0.0028715739505265, 0.0003207381057318, 0.0004977882012732]	0.761946	0.185144	2	3	0.000138754	0.000320738	1.11514	0	NA	3	1	0	1	0	0	0	0	0	0	0	0	1	0	0	0	0	0	0	2	0	0	1	0	0	NA	NA	NA	NA
AAAPPAEKAPVKKKAAK	17	FALSE	sp|P16403|H12_HUMAN	H1-2	HUMAN	Histone H1.2 OS=Homo sapiens OX=9606 GN=H1-2 PE=1 SV=2	AAAPPAEKAPVKKKAAK/2	['Sage']	[0.0030532020456453]	[0.6362336122110452]	[0.0176225041543952]	0.394104	2.17561	1	1	0.0030532	0.0176225	0.636234	0	NA	1	1	0	0	0	0	0	0	0	0	0	0	0	0	0	0	0	0	0	1	0	0	0	0	0	netMHCIIpan-4.3	DRB5_0101	14.58	NB
AAAPPAEKAPVKKKAAKK	18	FALSE	sp|P16403|H12_HUMAN	H1-2	HUMAN	Histone H1.2 OS=Homo sapiens OX=9606 GN=H1-2 PE=1 SV=2	AAAPPAEKAPVKKKAAKK/2	['Sage']	[0.0061975468043899]	[0.5237174652100638]	[0.0471437870157965]	0.128215	0.484828	1	1	0.00619755	0.0471438	0.523717	0	NA	2	1	0	0	0	0	0	0	0	0	0	1	0	0	0	0	0	0	0	1	0	0	1	0	0	netMHCIIpan-4.3	DRB5_0101	20.2	NB
AAAPVLTPAKVTGKSKK	17	FALSE	sp|Q8N6L1|KTAP2_HUMAN	KRTCAP2	HUMAN	Keratinocyte-associated protein 2 OS=Homo sapiens OX=9606 GN=KRTCAP2 PE=1 SV=2	AAAPVLTPAKVTGKSKK/2	['MSFragger', 'Comet', 'Sage']	[0.0008073468563931, 0.0003734129947722, 0.0001387539891771]	[1.112511205109967, 1.3328699038249878, 1.0401692611213005]	[0.0029185190689738, 4.3402848957398666e-05, 0.0004228538081873]	0.783837	1.24092	1	3	0.000138754	4.34028e-05	1.33287	0	NA	3	1	0	0	0	0	0	0	0	0	1	1	0	0	0	0	0	0	0	1	0	0	2	0	0	netMHCIIpan-4.3	DRB5_0101	0.98	SB
AAAPVLTPAKVTGKSKKRN	19	FALSE	sp|Q8N6L1|KTAP2_HUMAN	KRTCAP2	HUMAN	Keratinocyte-associated protein 2 OS=Homo sapiens OX=9606 GN=KRTCAP2 PE=1 SV=2	AAAPVLTPAKVTGKSKKRN/3	['MSFragger', 'Comet', 'Sage']	[0.0002363507445048, 0.0003734129947722, 0.0001387539891771]	[2.074877211414199, 1.496452930947944, 1.2061476011277323]	[3.510547829910831e-05, 1.3907596808508536e-05, 8.955841320045332e-05]	0.253271	0.106683	1	3	0.000138754	1.39076e-05	2.07488	0	NA	17	2	2	0	0	0	0	0	0	1	2	3	2	0	2	1	2	0	0	4	0	1	7	3	2	NA	NA	NA	NA
AAAPVPTT	8	TRUE	sp|P18583|SON_HUMAN	SON	HUMAN	Protein SON OS=Homo sapiens OX=9606 GN=SON PE=1 SV=4	AAAPVPTT/1	['MSFragger', 'Comet', 'Sage']	[0.0071566370029248, 0.0073643410852713, 0.0083640836408364]	[0.6862457532671877, 0.4339343631457328, 0.483946529442503]	[0.0500867967448013, 0.0509293506917291, 0.0658490716325679]	0.961942	0.341465	1	3	0.00715664	0.0500868	0.686246	0	NA	1	0	0	0	0	0	0	0	0	0	0	0	1	0	0	0	0	0	0	0	0	0	1	0	0	netMHCpan-4.1	HLA-B*51:01	7.859	NB
AAAQMPAYQ	9	TRUE	sp|P37837|TALDO_HUMAN	TALDO1	HUMAN	Transaldolase OS=Homo sapiens OX=9606 GN=TALDO1 PE=1 SV=2	AAAQMPAYQ/1	['MSFragger', 'Comet', 'Sage']	[0.0019340863376141, 0.0013319672131147, 0.0008351602463722]	[0.902298634402858, 0.6931007264818947, 0.7887231755327443]	[0.0127035619417904, 0.004593238559969, 0.0043957035282843]	0.941041	1.48914	1	3	0.00083516	0.0043957	0.902299	0	NA	2	0	0	0	0	0	0	0	0	0	0	0	2	0	0	0	0	0	0	0	0	0	2	0	0	netMHCpan-4.1	HLA-A*03:01	12.389	NB
AAAQMPAYQEL	11	TRUE	sp|P37837|TALDO_HUMAN	TALDO1	HUMAN	Transaldolase OS=Homo sapiens OX=9606 GN=TALDO1 PE=1 SV=2	AAAQM[UNIMOD:Oxidation]PAYQEL/2;AAAQMPAYQEL/2	['MSFragger', 'Comet', 'Sage']	[0.0012128562765312, 0.0029951919287459, 0.0016518866284124]	[0.9934875518106444, 0.5523739028934248, 0.7122233963946636]	[0.0065313503686264, 0.015780335844825, 0.0088697211064701]	0.853293	0.1423	2	3	0.00121286	0.00653135	0.993488	0	NA	2	0	0	0	0	0	0	0	0	0	1	0	1	0	0	0	0	0	0	0	0	0	2	0	0	netMHCpan-4.1	HLA-C*01:02	1.914	WB
AAARHSTL	8	TRUE	sp|P52788|SPSY_HUMAN	SMS	HUMAN	Spermine synthase OS=Homo sapiens OX=9606 GN=SMS PE=1 SV=2	[UNIMOD:Acetylation]-AAARHSTL/2	['MSFragger']	[0.0012128562765312]	[0.9944227326552744]	[0.0064872770659095]	0.464955	3.08508	1	1	0.00121286	0.00648728	0.994423	0	NA	1	0	0	0	0	0	0	0	0	0	0	0	1	0	0	0	0	0	0	0	0	0	1	0	0	netMHCpan-4.1	HLA-C*01:02	0.433	SB
AAASESLFVSNH	12	TRUE	sp|P04075|ALDOA_HUMAN	ALDOA	HUMAN	Fructose-bisphosphate aldolase A OS=Homo sapiens OX=9606 GN=ALDOA PE=1 SV=2	AAASESLFVSNH/2	['MSFragger', 'Comet', 'Sage']	[0.0002363507445048, 0.0003734129947722, 0.0001387539891771]	[2.096044188494914, 1.2791846797667434, 1.2978583287184902]	[3.180959255839734e-05, 6.3712456940638e-05, 3.79763099372904e-05]	0.864291	0.00578108	1	3	0.000138754	3.18096e-05	2.09604	0	NA	8	1	0	1	0	0	0	0	0	0	2	0	1	0	0	0	1	0	2	2	0	0	3	0	3	netMHCpan-4.1	HLA-A*03:01	16.04	NB
AAASESLFVSNHAY	14	FALSE	sp|P04075|ALDOA_HUMAN	ALDOA	HUMAN	Fructose-bisphosphate aldolase A OS=Homo sapiens OX=9606 GN=ALDOA PE=1 SV=2	AAASESLFVSNHAY/2	['MSFragger', 'Comet', 'Sage']	[0.0002363507445048, 0.0003734129947722, 0.0001387539891771]	[2.3936644294954017, 1.34872702250831, 1.3609433229426176]	[7.920313735721398e-06, 3.87470520130156e-05, 2.104125962764425e-05]	0.903973	2.40835	1	3	0.000138754	7.92031e-06	2.39366	0	NA	3	0	0	0	0	0	0	0	0	0	1	0	1	0	0	0	0	0	1	0	0	0	2	0	1	netMHCIIpan-4.3	HLA-DQA10101-DQB10501	13.21	NB
AAATLTSKLYSL	12	TRUE	sp|Q9UDW1|QCR9_HUMAN	UQCR10	HUMAN	Cytochrome b-c1 complex subunit 9 OS=Homo sapiens OX=9606 GN=UQCR10 PE=1 SV=3	AAATLTSKLYSL/2	['MSFragger', 'Comet', 'Sage']	[0.0002363507445048, 0.0004471605306304, 0.0001387539891771]	[1.751144409067418, 0.9055387919692794, 0.9778252337087224]	[0.0001556284022166, 0.0008950592414803, 0.0007572017369414]	0.935454	0.391721	1	3	0.000138754	0.000155628	1.75114	0	NA	1	1	0	0	0	0	0	0	0	0	0	0	0	0	0	0	0	0	0	1	0	0	0	0	0	netMHCpan-4.1	HLA-C*01:02	11.48	NB
AAAVPEVA	8	TRUE	sp|Q15257|PTPA_HUMAN	PTPA	HUMAN	Serine/threonine-protein phosphatase 2A activator OS=Homo sapiens OX=9606 GN=PTPA PE=1 SV=3	AAAVPEVA/1	['Comet', 'Sage']	[0.004881066959989, 0.006786756311049]	[0.4775126675592183, 0.5083295147813457]	[0.032871418975516, 0.0537105259644557]	0.987555	0.30304	1	2	0.00488107	0.0328714	0.50833	0	NA	2	0	0	0	0	0	0	0	0	0	0	0	2	0	0	0	0	0	0	0	0	0	2	0	0	netMHCpan-4.1	HLA-B*51:01	14.879	NB
AADAFKEL	8	TRUE	sp|P14314|GLU2B_HUMAN	PRKCSH	HUMAN	Glucosidase 2 subunit beta OS=Homo sapiens OX=9606 GN=PRKCSH PE=1 SV=2	AADAFKEL/2	['Comet', 'Sage']	[0.0099708924258376, 0.005189620758483]	[0.4066517478553982, 0.5457596369108065]	[0.0665081636831056, 0.0390297258065585]	0.876352	2.08294	1	2	0.00518962	0.0390297	0.54576	0	NA	2	0	0	0	0	0	0	2	0	0	0	0	0	0	0	0	0	0	0	0	0	2	0	0	0	netMHCpan-4.1	HLA-C*01:02	1.036	WB
AADANAIEEVN	11	TRUE	sp|Q14204|DYHC1_HUMAN	DYNC1H1	HUMAN	Cytoplasmic dynein 1 heavy chain 1 OS=Homo sapiens OX=9606 GN=DYNC1H1 PE=1 SV=5	AADANAIEEVN/1	['Comet']	[0.0029223151229807]	[0.5694527815019176]	[0.0134506539909368]	0.948447	5.81366	1	1	0.00292232	0.0134507	0.569453	0	NA	2	0	0	0	0	0	0	0	0	0	1	0	0	0	0	0	0	0	1	0	0	0	1	0	1	netMHCpan-4.1	HLA-C*01:02	29.182	NB
AADDFRLK	8	TRUE	sp|O76014|KRT37_HUMAN;sp|O76015|KRT38_HUMAN;sp|P13645|K1C10_HUMAN;sp|P13646|K1C13_HUMAN;sp|P19012|K1C15_HUMAN;sp|Q2M2I5|K1C24_HUMAN;sp|Q7Z3Y7|K1C28_HUMAN	KRT37;KRT38;KRT10;KRT13;KRT15;KRT24;KRT28	HUMAN	Keratin, type I cuticular Ha7 OS=Homo sapiens OX=9606 GN=KRT37 PE=1 SV=3	AADDFRLK/2	['MSFragger', 'Comet']	[0.0030699510269717, 0.0009580838323353]	[0.8470172376473153, 0.7441722396326451]	[0.0186441914891364, 0.0030391369314174]	0.897292	0.171702	1	2	0.000958084	0.00303914	0.847017	0	NA	1	0	0	0	0	0	0	0	0	0	0	0	0	0	0	1	0	0	0	0	0	0	0	1	0	netMHCpan-4.1	HLA-A*03:01	6.244	NB
AADFENSVRQGP	12	TRUE	sp|P09914|IFIT1_HUMAN	IFIT1	HUMAN	Interferon-induced protein with tetratricopeptide repeats 1 OS=Homo sapiens OX=9606 GN=IFIT1 PE=1 SV=2	AADFENSVRQGP/2	['MSFragger', 'Comet', 'Sage']	[0.0002363507445048, 0.0003734129947722, 0.0001387539891771]	[2.4397050761640835, 1.653102571705395, 1.0762821682304629]	[6.3855310427979294e-06, 4.746187847414682e-06, 0.0003016892820384]	0.924148	1.26861	1	3	0.000138754	4.74619e-06	2.43971	0	NA	11	2	1	0	0	0	0	0	1	0	3	1	1	1	0	0	1	0	0	3	0	1	5	1	1	netMHCpan-4.1	HLA-B*18:01	51	NB
AADGDFKIK	9	TRUE	sp|P09382|LEG1_HUMAN	LGALS1	HUMAN	Galectin-1 OS=Homo sapiens OX=9606 GN=LGALS1 PE=1 SV=2	AADGDFKIK/2	['MSFragger', 'Comet', 'Sage']	[0.0005744485294117, 0.0004471605306304, 0.0001387539891771]	[1.1915568392084932, 0.851321709713989, 0.8853587467359298]	[0.0018477135074739, 0.0013297126198236, 0.0017939576897368]	0.97984	3.59034	1	3	0.000138754	0.00132971	1.19156	0	NA	1	0	0	0	0	0	0	0	0	0	0	0	1	0	0	0	0	0	0	0	0	0	1	0	0	netMHCpan-4.1	HLA-A*03:01	3.216	NB
AADGGLRASVTLLGAG	16	FALSE	sp|Q16553|LY6E_HUMAN	LY6E	HUMAN	Lymphocyte antigen 6E OS=Homo sapiens OX=9606 GN=LY6E PE=1 SV=1	AADGGLRASVTLLGAG/2	['MSFragger', 'Comet', 'Sage']	[0.0017486686272951, 0.0029223151229807, 0.0006805035726437]	[0.9324492006513944, 0.565948810474607, 0.8189309749521113]	[0.0102065332619539, 0.0138954390196773, 0.0033245806956488]	0.797828	2.39095	1	3	0.000680504	0.00332458	0.932449	0	NA	8	2	1	1	0	0	0	0	0	0	1	1	0	0	0	0	1	1	0	4	0	0	2	0	2	netMHCIIpan-4.3	HLA-DQA10101-DQB10602	2.88	WB
AADPPAENSSAPEAEQGGAE	20	FALSE	sp|P67809|YBOX1_HUMAN	YBX1	HUMAN	Y-box-binding protein 1 OS=Homo sapiens OX=9606 GN=YBX1 PE=1 SV=3	AADPPAENSSAPEAEQGGAE/2	['MSFragger', 'Comet', 'Sage']	[0.0002363507445048, 0.0003734129947722, 0.0001387539891771]	[3.4954393363405902, 1.9457241096530624, 1.448465076211218]	[4.442261685806753e-08, 6.370335492940172e-07, 9.274597640042733e-06]	0.990059	1.27294	1	3	0.000138754	4.44226e-08	3.49544	0	NA	13	3	0	0	1	2	3	1	3	0	0	0	0	0	0	0	0	0	0	3	6	4	0	0	0	NA	NA	NA	NA
AADQAGKEVE	10	TRUE	sp|Q6UWP8|SBSN_HUMAN	SBSN	HUMAN	Suprabasin OS=Homo sapiens OX=9606 GN=SBSN PE=1 SV=2	AADQAGKEVE/1;AADQAGKEVE/2	['MSFragger', 'Comet', 'Sage']	[0.000542888165038, 0.0024931224209078, 0.0001387539891771]	[1.3080024377919757, 0.595184684316395, 0.8865933052090513]	[0.0010390162784763, 0.0106321666980648, 0.0017734564474248]	0.942697	0.280569	2	3	0.000138754	0.00103902	1.308	0	NA	8	0	0	0	1	1	1	0	0	0	0	3	0	0	2	0	0	0	0	0	3	0	3	2	0	netMHCpan-4.1	HLA-C*01:02	24.952	NB
AADQAGKEVEK	11	TRUE	sp|Q6UWP8|SBSN_HUMAN	SBSN	HUMAN	Suprabasin OS=Homo sapiens OX=9606 GN=SBSN PE=1 SV=2	AADQAGKEVEK/2	['MSFragger', 'Comet']	[0.000940910801656, 0.0029223151229807]	[1.046081779839381, 0.5658206065691561]	[0.0045040151638201, 0.0139120214379916]	0.918014	0.18273	1	2	0.000940911	0.00450402	1.04608	0	NA	1	0	0	0	0	0	0	0	0	0	0	1	0	0	0	0	0	0	0	0	0	0	1	0	0	netMHCpan-4.1	HLA-A*03:01	2.671	NB
AAEDDEDDDVDTK	13	FALSE	sp|P06454|PTMA_HUMAN	PTMA	HUMAN	Prothymosin alpha OS=Homo sapiens OX=9606 GN=PTMA PE=1 SV=2	AAEDDEDDDVDTK/2	['MSFragger', 'Comet', 'Sage']	[0.0002363507445048, 0.0004471605306304, 0.0001387539891771]	[1.8301353699710872, 0.8591493794288726, 1.027602918248207]	[0.0001088156354723, 0.0012547523281989, 0.0004755590434771]	0.452338	1.19936	1	3	0.000138754	0.000108816	1.83014	0	NA	4	0	0	0	2	2	0	0	0	0	0	0	0	0	0	0	0	0	0	0	4	0	0	0	0	netMHCIIpan-4.3	HLA-DQA10101-DQB10501	38.98	NB
AAEDVVATGAD	11	TRUE	sp|O00264|PGRC1_HUMAN	PGRMC1	HUMAN	Membrane-associated progesterone receptor component 1 OS=Homo sapiens OX=9606 GN=PGRMC1 PE=1 SV=3	AAEDVVATGAD/1	['MSFragger', 'Comet', 'Sage']	[0.0005744485294117, 0.0004471605306304, 0.0001387539891771]	[1.2134508686989354, 0.8666861852668991, 0.8726483119605092]	[0.0016448794699231, 0.0011869361417639, 0.0020192111800391]	0.965012	1.43134	1	3	0.000138754	0.00118694	1.21345	0	NA	16	0	1	0	0	2	1	2	2	1	1	1	1	1	1	2	0	0	0	1	3	5	3	4	0	netMHCpan-4.1	HLA-B*51:01	75	NB
AAEEPQQQKQEPLG	14	FALSE	sp|Q96FW1|OTUB1_HUMAN	OTUB1	HUMAN	Ubiquitin thioesterase OTUB1 OS=Homo sapiens OX=9606 GN=OTUB1 PE=1 SV=2	[UNIMOD:Acetylation]-AAEEPQQQKQEPLG/2	['MSFragger']	[0.0008073468563931]	[1.0998900629061217]	[0.0031579207409224]	0.594322	3.69225	1	1	0.000807347	0.00315792	1.09989	0	NA	2	0	0	0	0	0	0	0	0	0	0	1	1	0	0	0	0	0	0	0	0	0	2	0	0	netMHCIIpan-4.3	HLA-DQA10102-DQB10501	66.8	NB
AAEETGEAL	9	TRUE	sp|Q9BVP2|GNL3_HUMAN	GNL3	HUMAN	Guanine nucleotide-binding protein-like 3 OS=Homo sapiens OX=9606 GN=GNL3 PE=1 SV=2	AAEETGEAL/1	['MSFragger', 'Comet', 'Sage']	[0.0018799937333542, 0.0029223151229807, 0.0033125047052623]	[0.914738402724936, 0.5678897334885039, 0.628588904598018]	[0.0116117019669755, 0.0136470686783517, 0.0188673535152695]	0.955637	0.0299764	1	3	0.00187999	0.0116117	0.914738	0	NA	4	0	0	0	0	0	0	0	1	1	0	0	0	1	0	1	0	0	0	0	0	2	0	2	0	netMHCpan-4.1	HLA-C*01:02	0.535	WB
AAENPFLTHL	10	TRUE	sp|Q05655|KPCD_HUMAN	PRKCD	HUMAN	Protein kinase C delta type OS=Homo sapiens OX=9606 GN=PRKCD PE=1 SV=2	AAENPFLTHL/2	['MSFragger', 'Comet', 'Sage']	[0.0025845517648796, 0.0057219791316055, 0.0048999591670069]	[0.8633274748048507, 0.461599283609806, 0.5616988649773733]	[0.0167073381311188, 0.0385942105908652, 0.0340023407717034]	0.95386	0.437718	1	3	0.00258455	0.0167073	0.863327	0	NA	3	0	0	0	0	0	0	0	0	0	1	1	1	0	0	0	0	0	0	0	0	0	3	0	0	netMHCpan-4.1	HLA-C*01:02	2.32	NB
AAEPYET	7	FALSE	sp|Q15428|SF3A2_HUMAN	SF3A2	HUMAN	Splicing factor 3A subunit 2 OS=Homo sapiens OX=9606 GN=SF3A2 PE=1 SV=2	AAEPYET/1	['MSFragger', 'Comet', 'Sage']	[0.0085986095865349, 0.0065114443567482, 0.0044366197183098]	[0.6624358249484993, 0.4481195281850084, 0.5838796756645096]	[0.0575390944677935, 0.0442007443527969, 0.0280188401661709]	0.988522	0.966784	1	3	0.00443662	0.0280188	0.662436	0	NA	1	0	0	0	0	0	0	0	0	0	0	0	1	0	0	0	0	0	0	0	0	0	1	0	0	NA	NA	NA	NA
AAFDDAIAELDTLSEESYK	19	FALSE	sp|P62258|1433E_HUMAN	YWHAE	HUMAN	14-3-3 protein epsilon OS=Homo sapiens OX=9606 GN=YWHAE PE=1 SV=1	AAFDDAIAELDTLSEESYK/2	['MSFragger', 'Comet', 'Sage']	[0.0002363507445048, 0.0003734129947722, 0.0001387539891771]	[1.99063705500848, 1.884821926062083, 1.2252688972672447]	[5.193487040852079e-05, 9.675786659045762e-07, 7.489198512651611e-05]	0.804047	0.369563	1	3	0.000138754	9.67579e-07	1.99064	0	NA	1	0	0	0	1	0	0	0	0	0	0	0	0	0	0	0	0	0	0	0	1	0	0	0	0	NA	NA	NA	NA
AAFGGTFKK	9	TRUE	sp|P55058|PLTP_HUMAN	PLTP	HUMAN	Phospholipid transfer protein OS=Homo sapiens OX=9606 GN=PLTP PE=1 SV=1	AAFGGTFKK/2	['MSFragger', 'Comet']	[0.0079423716291097, 0.0088169996828417]	[0.6754943844215369, 0.4228327243722546]	[0.0533361279129025, 0.0568336204863847]	0.976298	0.311299	1	2	0.00794237	0.0533361	0.675494	0	NA	1	0	0	0	0	0	0	0	0	0	0	0	1	0	0	0	0	0	0	0	0	0	1	0	0	netMHCpan-4.1	HLA-A*03:01	0.027	SB
AAFPKKLAF	9	TRUE	sp|O75396|SC22B_HUMAN	SEC22B	HUMAN	Vesicle-trafficking protein SEC22b OS=Homo sapiens OX=9606 GN=SEC22B PE=1 SV=5	AAFPKKLAF/2	['MSFragger', 'Comet', 'Sage']	[0.0003301419610432, 0.0003734129947722, 0.0001387539891771]	[1.4668707590346364, 1.2770399658096965, 0.9649705737247062]	[0.0005229736842583, 6.469614496713586e-05, 0.0008537908828256]	0.981514	2.88213	1	3	0.000138754	6.46961e-05	1.46687	0	NA	11	1	0	1	0	0	0	0	0	0	1	3	2	0	0	0	1	0	2	2	0	0	6	0	3	netMHCpan-4.1	HLA-C*07:01	0.105	SB
AAFPKKLAFA	10	TRUE	sp|O75396|SC22B_HUMAN	SEC22B	HUMAN	Vesicle-trafficking protein SEC22b OS=Homo sapiens OX=9606 GN=SEC22B PE=1 SV=5	AAFPKKLAFA/2	['MSFragger', 'Comet', 'Sage']	[0.0002363507445048, 0.0004471605306304, 0.0001387539891771]	[1.6665208914739336, 0.9742759679574023, 0.9682440302497816]	[0.0002263639135411, 0.0005499296386334, 0.000828085837462]	0.979332	1.81103	1	3	0.000138754	0.000226364	1.66652	0	NA	10	1	2	1	0	0	0	0	0	0	1	1	1	0	0	0	1	1	1	4	0	0	3	0	3	netMHCpan-4.1	HLA-C*07:01	8.802	NB
AAFVPAATEDL	11	TRUE	sp|Q6ZUJ8|BCAP_HUMAN	PIK3AP1	HUMAN	Phosphoinositide 3-kinase adapter protein 1 OS=Homo sapiens OX=9606 GN=PIK3AP1 PE=1 SV=2	AAFVPAATEDL/1	['MSFragger', 'Sage']	[0.0015115888478333, 0.0018394648829431]	[0.9643799261257364, 0.684355654866126]	[0.008076920200723, 0.0114263549303482]	0.974673	0.0205787	1	2	0.00151159	0.00807692	0.96438	0	NA	1	0	0	0	0	0	0	0	0	0	1	0	0	0	0	0	0	0	0	0	0	0	1	0	0	netMHCpan-4.1	HLA-C*01:02	1.942	WB
AAGAGKVTKSAQ	12	TRUE	sp|P68104|EF1A1_HUMAN;sp|Q5VTE0|EF1A3_HUMAN	EEF1A1;EEF1A1P5	HUMAN	Elongation factor 1-alpha 1 OS=Homo sapiens OX=9606 GN=EEF1A1 PE=1 SV=1	AAGAGKVTKSAQ/2	['Comet', 'Sage']	[0.0065114443567482, 0.0018394648829431]	[0.4469353538494928, 0.6862256925303537]	[0.0447289494801357, 0.0112343427678662]	0.863702	1.35255	1	2	0.00183946	0.0112343	0.686226	0	NA	1	0	0	0	0	0	1	0	0	0	0	0	0	0	0	0	0	0	0	0	1	0	0	0	0	netMHCpan-4.1	HLA-A*03:01	61.25	NB
AAGAGKVTKSAQKAQ	15	FALSE	sp|P68104|EF1A1_HUMAN;sp|Q5VTE0|EF1A3_HUMAN	EEF1A1;EEF1A1P5	HUMAN	Elongation factor 1-alpha 1 OS=Homo sapiens OX=9606 GN=EEF1A1 PE=1 SV=1	AAGAGKVTKSAQKAQ/3	['MSFragger', 'Sage']	[0.0010832280194981, 0.0079122796087471]	[1.023459912428082, 0.4925742155363758]	[0.0052714933381805, 0.0612952585045472]	-0.0116766	0.266466	1	2	0.00108323	0.00527149	1.02346	0	NA	1	0	0	0	0	0	1	0	0	0	0	0	0	0	0	0	0	0	0	0	1	0	0	0	0	netMHCIIpan-4.3	HLA-DPA10202-DPB10201	2.67	WB
AAGAGKVTKSAQKAQK	16	FALSE	sp|P68104|EF1A1_HUMAN;sp|Q5VTE0|EF1A3_HUMAN	EEF1A1;EEF1A1P5	HUMAN	Elongation factor 1-alpha 1 OS=Homo sapiens OX=9606 GN=EEF1A1 PE=1 SV=1	AAGAGKVTKSAQKAQK/2	['MSFragger', 'Comet', 'Sage']	[0.0002363507445048, 0.0003734129947722, 0.0001387539891771]	[1.850895127434324, 1.2466035620245794, 0.9553487462183888]	[9.896021805775252e-05, 8.039787292935611e-05, 0.0009340475469941]	0.702449	1.1367	1	3	0.000138754	8.03979e-05	1.8509	0	NA	4	0	1	1	0	0	0	0	0	0	1	0	1	0	0	0	0	0	0	2	0	0	2	0	0	netMHCIIpan-4.3	HLA-DPA10202-DPB10201	1.44	WB
AAGAGKVTKSAQKAQKA	17	FALSE	sp|P68104|EF1A1_HUMAN;sp|Q5VTE0|EF1A3_HUMAN	EEF1A1;EEF1A1P5	HUMAN	Elongation factor 1-alpha 1 OS=Homo sapiens OX=9606 GN=EEF1A1 PE=1 SV=1	AAGAGKVTKSAQKAQKA/3;AAGAGKVTKSAQKAQKA/2	['MSFragger', 'Comet', 'Sage']	[0.0002363507445048, 0.0003734129947722, 0.0001387539891771]	[2.553118669751649, 1.193440583549506, 1.1107109683708478]	[3.755853419252706e-06, 0.0001174133115326, 0.0002186459292372]	0.835002	0.0492004	2	3	0.000138754	3.75585e-06	2.55312	0	NA	4	0	0	0	0	0	1	0	0	0	1	0	1	0	0	0	0	1	0	0	1	0	2	0	1	netMHCIIpan-4.3	HLA-DPA10202-DPB10201	1.63	WB
AAGAGKVTKSAQKAQKAK	18	FALSE	sp|P68104|EF1A1_HUMAN;sp|Q5VTE0|EF1A3_HUMAN	EEF1A1;EEF1A1P5	HUMAN	Elongation factor 1-alpha 1 OS=Homo sapiens OX=9606 GN=EEF1A1 PE=1 SV=1	AAGAGKVTKSAQKAQKAK/3;AAGAGKVTKSAQKAQKAK/2	['MSFragger', 'Comet', 'Sage']	[0.0005744485294117, 0.0004471605306304, 0.0007597959405188]	[1.2628955863716853, 1.1337054400618478, 0.8078354915063074]	[0.0012834713073732, 0.0001793934824765, 0.0036841304002494]	0.462893	0.193068	2	3	0.000447161	0.000179393	1.2629	0	NA	9	0	2	1	0	0	0	0	0	0	0	0	0	0	0	0	2	3	1	3	0	0	0	0	6	netMHCIIpan-4.3	HLA-DPA10202-DPB10201	2.85	WB
AAGGQGHAMIVEAYPK	16	FALSE	sp|P55084|ECHB_HUMAN	HADHB	HUMAN	Trifunctional enzyme subunit beta, mitochondrial OS=Homo sapiens OX=9606 GN=HADHB PE=1 SV=3	AAGGQGHAM[UNIMOD:Oxidation]IVEAYPK/2	['MSFragger', 'Comet', 'Sage']	[0.0003301419610432, 0.0003734129947722, 0.0001387539891771]	[1.5430490372214052, 1.1877269892240627, 1.0213808044946924]	[0.0003811581362454, 0.0001222816658107, 0.0005040359929301]	0.567143	0.00794368	1	3	0.000138754	0.000122282	1.54305	0	NA	4	1	0	0	0	0	0	0	0	1	0	1	1	0	0	0	0	0	0	1	0	1	2	0	0	netMHCIIpan-4.3	HLA-DQA10101-DQB10602	0.39	SB
AAGGVGSIVRVL	12	TRUE	sp|O15511|ARPC5_HUMAN	ARPC5	HUMAN	Actin-related protein 2/3 complex subunit 5 OS=Homo sapiens OX=9606 GN=ARPC5 PE=1 SV=3	AAGGVGSIVRVL/2	['MSFragger', 'Comet', 'Sage']	[0.0002363507445048, 0.0003734129947722, 0.0001387539891771]	[1.909679880096188, 1.3377670043378689, 0.916492606104896]	[7.552859996369374e-05, 4.19083661236e-05, 0.0013422321124452]	0.982071	0.820951	1	3	0.000138754	4.19084e-05	1.90968	0	NA	6	0	1	0	0	0	0	0	1	0	1	1	1	0	0	0	1	0	0	1	0	1	3	0	1	netMHCpan-4.1	HLA-C*01:02	17.342	NB
AAGGVGSIVRVLTARK	16	FALSE	sp|O15511|ARPC5_HUMAN	ARPC5	HUMAN	Actin-related protein 2/3 complex subunit 5 OS=Homo sapiens OX=9606 GN=ARPC5 PE=1 SV=3	AAGGVGSIVRVLTARK/3	['MSFragger', 'Comet', 'Sage']	[0.0005744485294117, 0.0004471605306304, 0.0054623231326094]	[1.247132482547608, 0.8668629743138635, 0.5359230220146265]	[0.001386287258834, 0.0011853943059591, 0.0424739882512745]	-0.0103319	4.00526	1	3	0.000447161	0.00118539	1.24713	0	NA	4	0	0	0	0	0	0	0	0	0	1	1	2	0	0	0	0	0	0	0	0	0	4	0	0	netMHCIIpan-4.3	HLA-DQA10101-DQB10602	9.89	NB
AAGGVGSIVRVLTARKTV	18	FALSE	sp|O15511|ARPC5_HUMAN	ARPC5	HUMAN	Actin-related protein 2/3 complex subunit 5 OS=Homo sapiens OX=9606 GN=ARPC5 PE=1 SV=3	AAGGVGSIVRVLTARKTV/3	['MSFragger', 'Comet', 'Sage']	[0.0002363507445048, 0.0003734129947722, 0.0003810975609756]	[2.206205738263667, 1.8042129109590992, 0.8511337517358174]	[1.9026840093074326e-05, 1.682472983004116e-06, 0.0024662118555615]	0.0759842	0.371728	1	3	0.000236351	1.68247e-06	2.20621	0	NA	10	1	1	2	0	0	0	0	0	0	1	1	1	1	0	0	1	1	0	4	0	0	3	1	2	netMHCIIpan-4.3	DRB5_0101	4.85	WB
AAGKGPLATGGIK	13	FALSE	sp|Q9Y2S6|TMA7_HUMAN	TMA7	HUMAN	Translation machinery-associated protein 7 OS=Homo sapiens OX=9606 GN=TMA7 PE=1 SV=1	AAGKGPLATGGIK/2	['MSFragger', 'Comet', 'Sage']	[0.000542888165038, 0.0003734129947722, 0.0001387539891771]	[1.298906025466246, 1.1869395846070254, 0.9997303618729058]	[0.0010831448827956, 0.0001229680715632, 0.0006170684099469]	0.88034	0.539666	1	3	0.000138754	0.000122968	1.29891	0	NA	1	0	0	0	0	0	1	0	0	0	0	0	0	0	0	0	0	0	0	0	1	0	0	0	0	netMHCIIpan-4.3	HLA-DPA10202-DPB10402	77.58	NB
AAGKGPLATGGIKKSG	16	FALSE	sp|Q9Y2S6|TMA7_HUMAN	TMA7	HUMAN	Translation machinery-associated protein 7 OS=Homo sapiens OX=9606 GN=TMA7 PE=1 SV=1	AAGKGPLATGGIKKSG/3	['MSFragger', 'Comet', 'Sage']	[0.0002363507445048, 0.0003734129947722, 0.0001387539891771]	[2.914687096902046, 1.3091503572912482, 1.5469732670603158]	[6.900092617706246e-07, 5.1428494419108976e-05, 3.688573652721134e-06]	0.644166	0.129223	1	3	0.000138754	6.90009e-07	2.91469	0	NA	1	0	0	0	0	0	1	0	0	0	0	0	0	0	0	0	0	0	0	0	1	0	0	0	0	netMHCIIpan-4.3	HLA-DQA10101-DQB10602	17.82	NB
AAGKGPLATGGIKKSGKK	18	FALSE	sp|Q9Y2S6|TMA7_HUMAN	TMA7	HUMAN	Translation machinery-associated protein 7 OS=Homo sapiens OX=9606 GN=TMA7 PE=1 SV=1	AAGKGPLATGGIKKSGKK/3	['Sage']	[0.0021028793270786]	[0.6686082690944015]	[0.0131750891588493]	0.301994	1.57824	1	1	0.00210288	0.0131751	0.668608	0	NA	1	0	0	0	0	0	1	0	0	0	0	0	0	0	0	0	0	0	0	0	1	0	0	0	0	netMHCIIpan-4.3	HLA-DQA10101-DQB10602	7.3	NB
AAGLVGGAGVVPGESYSA	18	FALSE	sp|O43837|IDH3B_HUMAN	IDH3B	HUMAN	Isocitrate dehydrogenase [NAD] subunit beta, mitochondrial OS=Homo sapiens OX=9606 GN=IDH3B PE=1 SV=2	AAGLVGGAGVVPGESYSA/2	['MSFragger', 'Comet', 'Sage']	[0.0002363507445048, 0.0003734129947722, 0.0001387539891771]	[2.464295425550967, 1.8301592034715084, 1.3906274782710528]	[5.691526052572304e-06, 1.4080336540834211e-06, 1.5936956821997353e-05]	0.958979	0.820651	1	3	0.000138754	1.40803e-06	2.4643	0	NA	5	0	0	0	0	0	0	0	0	0	1	2	2	0	0	0	0	0	0	0	0	0	5	0	0	netMHCIIpan-4.3	HLA-DQA10101-DQB10602	1.58	WB
AAGPPISEG	9	TRUE	sp|Q15517|CDSN_HUMAN	CDSN	HUMAN	Corneodesmosin OS=Homo sapiens OX=9606 GN=CDSN PE=1 SV=4	AAGPPISEG/1	['MSFragger', 'Comet']	[0.0027910392948953, 0.0096201899050474]	[0.8527840298742456, 0.4109372517553884]	[0.0179412189778035, 0.0638189666247]	0.933119	1.75562	1	2	0.00279104	0.0179412	0.852784	0	NA	6	0	0	0	0	1	0	0	0	3	0	0	0	0	0	2	0	0	0	0	1	3	0	2	0	netMHCpan-4.1	HLA-C*01:02	16.118	NB
AAGPPISEGK	10	TRUE	sp|Q15517|CDSN_HUMAN	CDSN	HUMAN	Corneodesmosin OS=Homo sapiens OX=9606 GN=CDSN PE=1 SV=4	AAGPPISEGK/2	['MSFragger']	[0.0022095238095238]	[0.8879895002863907]	[0.0140706477580915]	0.778888	0.0463552	1	1	0.00220952	0.0140706	0.88799	0	NA	1	0	0	0	0	1	0	0	0	0	0	0	0	0	0	0	0	0	0	0	1	0	0	0	0	netMHCpan-4.1	HLA-A*03:01	0.337	SB
AAGPPISEGKY	11	TRUE	sp|Q15517|CDSN_HUMAN	CDSN	HUMAN	Corneodesmosin OS=Homo sapiens OX=9606 GN=CDSN PE=1 SV=4	AAGPPISEGKY/2	['MSFragger', 'Comet', 'Sage']	[0.0002363507445048, 0.0004471605306304, 0.0001387539891771]	[1.8447734713844488, 1.0969339997414789, 1.1289217660494215]	[0.0001017729556507, 0.0002326235612754, 0.0001844080071417]	0.892958	0.0959107	1	3	0.000138754	0.000101773	1.84477	0	NA	19	1	0	0	0	3	3	1	2	2	0	0	0	2	1	2	2	0	0	1	6	5	0	5	2	netMHCpan-4.1	HLA-C*07:01	5.204	NB
AAGPPISEGKYF	12	TRUE	sp|Q15517|CDSN_HUMAN	CDSN	HUMAN	Corneodesmosin OS=Homo sapiens OX=9606 GN=CDSN PE=1 SV=4	AAGPPISEGKYF/2	['MSFragger', 'Comet', 'Sage']	[0.0002363507445048, 0.0004471605306304, 0.0001387539891771]	[1.8945897813449823, 0.9272410625468792, 0.9919036329913822]	[8.0966574717786e-05, 0.0007664501793687, 0.0006638856778308]	0.864288	0.0835083	1	3	0.000138754	8.09666e-05	1.89459	0	NA	19	2	0	0	0	1	3	3	1	1	0	0	0	2	3	2	0	0	1	2	4	5	0	7	1	netMHCpan-4.1	HLA-C*07:01	10.463	NB
AAGPTGPIG	9	TRUE	sp|P08123|CO1A2_HUMAN	COL1A2	HUMAN	Collagen alpha-2(I) chain OS=Homo sapiens OX=9606 GN=COL1A2 PE=1 SV=7	AAGPTGPIG/1	['MSFragger', 'Sage']	[0.0018171762660978, 0.0054014887029839]	[0.9155199970810934, 0.5369271163651537]	[0.0115460526061092, 0.0421097406804424]	0.821911	0.129353	1	2	0.00181718	0.0115461	0.91552	0	NA	4	0	0	0	0	0	1	0	0	0	0	0	0	2	0	0	0	1	0	0	1	0	0	2	1	netMHCpan-4.1	HLA-C*01:02	27.933	NB
AAGQAGNEAGRFG	13	FALSE	sp|Q6UWP8|SBSN_HUMAN	SBSN	HUMAN	Suprabasin OS=Homo sapiens OX=9606 GN=SBSN PE=1 SV=2	AAGQAGNEAGRFG/2	['MSFragger', 'Comet', 'Sage']	[0.0002363507445048, 0.0004471605306304, 0.0001387539891771]	[2.19771620459769, 1.04719699537151, 1.1982435677064072]	[1.9796331983859133e-05, 0.0003300664298666, 9.643002969408288e-05]	0.927618	0.175521	1	3	0.000138754	1.97963e-05	2.19772	0	NA	3	0	0	0	0	2	1	0	0	0	0	0	0	0	0	0	0	0	0	0	3	0	0	0	0	netMHCIIpan-4.3	HLA-DQA10101-DQB10501	40.43	NB
AAGQAGNEAGRFGQGVH	17	FALSE	sp|Q6UWP8|SBSN_HUMAN	SBSN	HUMAN	Suprabasin OS=Homo sapiens OX=9606 GN=SBSN PE=1 SV=2	AAGQAGNEAGRFGQGVH/3	['Sage']	[0.0043735891647855]	[0.5908003666643482]	[0.0263669581480038]	0.0318369	0.370908	1	1	0.00437359	0.026367	0.5908	0	NA	1	0	0	0	0	1	0	0	0	0	0	0	0	0	0	0	0	0	0	0	1	0	0	0	0	netMHCIIpan-4.3	HLA-DQA10101-DQB10602	52.74	NB
AAGQAGNEAGRFGQGVHHGL	20	FALSE	sp|Q6UWP8|SBSN_HUMAN	SBSN	HUMAN	Suprabasin OS=Homo sapiens OX=9606 GN=SBSN PE=1 SV=2	AAGQAGNEAGRFGQGVHHGL/3	['Sage']	[0.0059895833333333]	[0.528151211242878]	[0.0453946927026422]	0.107661	1.54864	1	1	0.00598958	0.0453947	0.528151	0	NA	1	0	0	0	0	0	0	0	0	0	0	0	0	0	1	0	0	0	0	0	0	0	0	1	0	NA	NA	NA	NA
AAGQVGKEAD	10	TRUE	sp|Q6UWP8|SBSN_HUMAN	SBSN	HUMAN	Suprabasin OS=Homo sapiens OX=9606 GN=SBSN PE=1 SV=2	AAGQVGKEAD/2	['MSFragger', 'Comet', 'Sage']	[0.0006348534546608, 0.0006624271330153, 0.0001387539891771]	[1.1293005936951437, 0.7989300484946239, 0.9549262113852692]	[0.0026348622217064, 0.0019776494494813, 0.000937739475377]	0.977802	0.440071	1	3	0.000138754	0.000937739	1.1293	0	NA	2	1	0	0	0	1	0	0	0	0	0	0	0	0	0	0	0	0	0	1	1	0	0	0	0	netMHCpan-4.1	HLA-C*01:02	70	NB
AAGTHLGGTNLDF	13	FALSE	sp|A0A8I5KQE6|RPSA2_HUMAN;sp|P08865|RSSA_HUMAN	RPSA2;RPSA	HUMAN	Small ribosomal subunit protein uS2B OS=Homo sapiens OX=9606 GN=RPSA2 PE=1 SV=1	AAGTHLGGTNLDF/2	['MSFragger', 'Sage']	[0.0025845517648796, 0.0030532020456453]	[0.8583581605962688, 0.6365342234671039]	[0.0172808238697496, 0.0175752066469123]	0.809433	3.97846	1	2	0.00258455	0.0172808	0.858358	0	NA	1	0	0	0	0	0	0	0	0	0	0	0	1	0	0	0	0	0	0	0	0	0	1	0	0	netMHCIIpan-4.3	HLA-DQA10102-DQB10501	69.28	NB
AAGTKKVAK	9	TRUE	sp|P16402|H13_HUMAN	H1-3	HUMAN	Histone H1.3 OS=Homo sapiens OX=9606 GN=H1-3 PE=1 SV=2	AAGTKKVAK/1	['MSFragger', 'Comet', 'Sage']	[0.0005744485294117, 0.0064857710125744, 0.0006805035726437]	[1.1763340892533876, 0.4504566417443948, 0.8185019753302015]	[0.0020084107261822, 0.0431755867831557, 0.0033378143375678]	0.963947	1.88082	1	3	0.000574449	0.00200841	1.17633	0	NA	1	0	0	0	0	0	0	1	0	0	0	0	0	0	0	0	0	0	0	0	0	1	0	0	0	netMHCpan-4.1	HLA-A*03:01	1.459	WB
AAGVEAAAEVAATEIK	16	FALSE	sp|P52272|HNRPM_HUMAN	HNRNPM	HUMAN	Heterogeneous nuclear ribonucleoprotein M OS=Homo sapiens OX=9606 GN=HNRNPM PE=1 SV=3	[UNIMOD:Acetylation]-AAGVEAAAEVAATEIK/2	['MSFragger']	[0.0002363507445048]	[2.425992740477096]	[6.808621892676037e-06]	0.656925	2.36677	1	1	0.000236351	6.80862e-06	2.42599	0	NA	1	0	0	0	0	0	1	0	0	0	0	0	0	0	0	0	0	0	0	0	1	0	0	0	0	netMHCIIpan-4.3	HLA-DQA10101-DQB10602	0.28	SB
AAGVEAAAEVAATEIKM	17	FALSE	sp|P52272|HNRPM_HUMAN	HNRNPM	HUMAN	Heterogeneous nuclear ribonucleoprotein M OS=Homo sapiens OX=9606 GN=HNRNPM PE=1 SV=3	[UNIMOD:Acetylation]-AAGVEAAAEVAATEIKM[UNIMOD:Oxidation]/2	['MSFragger']	[0.0002363507445048]	[2.7639342452008955]	[1.399997717201472e-06]	0.808214	0.869322	1	1	0.000236351	1.4e-06	2.76393	0	NA	1	0	0	0	0	0	1	0	0	0	0	0	0	0	0	0	0	0	0	0	1	0	0	0	0	netMHCIIpan-4.3	HLA-DQA10101-DQB10602	0.47	SB
AAHLPAEFTPAV	12	TRUE	sp|P69905|HBA_HUMAN	HBA2	HUMAN	Hemoglobin subunit alpha OS=Homo sapiens OX=9606 GN=HBA2 PE=1 SV=2	AAHLPAEFTPAV/2	['MSFragger', 'Comet', 'Sage']	[0.0002363507445048, 0.0004471605306304, 0.0001387539891771]	[1.6473572741259994, 0.9726052911192214, 1.091586714804863]	[0.0002459579248312, 0.0005564142732567, 0.0002614622965203]	0.934859	0.0468491	1	3	0.000138754	0.000245958	1.64736	0	NA	14	2	0	0	0	1	1	0	3	1	2	0	0	1	1	2	0	0	0	2	2	4	2	4	0	netMHCpan-4.1	HLA-B*51:01	6.48	NB
AAHLPAEFTPAVH	13	FALSE	sp|P69905|HBA_HUMAN	HBA2	HUMAN	Hemoglobin subunit alpha OS=Homo sapiens OX=9606 GN=HBA2 PE=1 SV=2	AAHLPAEFTPAVH/3	['MSFragger', 'Comet', 'Sage']	[0.0002363507445048, 0.0003734129947722, 0.0001387539891771]	[2.506217767801413, 1.5564846560507966, 1.749114056950868]	[4.677707478177781e-06, 9.211335186499105e-06, 5.561020062825512e-07]	0.903756	0.0599863	1	3	0.000138754	5.56102e-07	2.50622	0	NA	5	1	0	0	0	0	0	0	0	1	0	0	0	1	2	0	0	0	0	1	0	1	0	3	0	netMHCIIpan-4.3	HLA-DPA10103-DPB10401	25.78	NB
AAHLPAEFTPAVHASLDKF	19	FALSE	sp|P69905|HBA_HUMAN	HBA2	HUMAN	Hemoglobin subunit alpha OS=Homo sapiens OX=9606 GN=HBA2 PE=1 SV=2	AAHLPAEFTPAVHASLDKF/2;AAHLPAEFTPAVHASLDKF/3	['MSFragger', 'Comet', 'Sage']	[0.0002363507445048, 0.0003734129947722, 0.0001387539891771]	[4.00595109303976, 1.8352744342033889, 1.3243467319289637]	[3.985034271906563e-09, 1.3594607344742062e-06, 2.9637200828172903e-05]	0.96165	0.0381106	2	3	0.000138754	3.98503e-09	4.00595	0	NA	18	1	0	0	0	0	2	1	2	3	1	0	0	3	3	1	0	0	1	1	2	6	1	7	1	NA	NA	NA	NA
AAHLPAEFTPAVHASLDKFL	20	FALSE	sp|P69905|HBA_HUMAN	HBA2	HUMAN	Hemoglobin subunit alpha OS=Homo sapiens OX=9606 GN=HBA2 PE=1 SV=2	AAHLPAEFTPAVHASLDKFL/3	['MSFragger', 'Comet', 'Sage']	[0.0002363507445048, 0.0003734129947722, 0.0001387539891771]	[2.364026634444103, 1.21635261621537, 1.154554954456651]	[9.09814006123117e-06, 9.974622316304808e-05, 0.000145100212061]	0.574974	0.0252414	1	3	0.000138754	9.09814e-06	2.36403	0	NA	2	0	0	0	0	0	0	0	0	1	1	0	0	0	0	0	0	0	0	0	0	1	1	0	0	NA	NA	NA	NA
AAIAESGVERQVL	13	FALSE	sp|P28072|PSB6_HUMAN	PSMB6	HUMAN	Proteasome subunit beta type-6 OS=Homo sapiens OX=9606 GN=PSMB6 PE=1 SV=4	AAIAESGVERQVL/2	['MSFragger', 'Comet', 'Sage']	[0.0002363507445048, 0.0003734129947722, 0.0001387539891771]	[2.428015988684267, 1.3987767041596664, 1.284060486085787]	[6.744476422924498e-06, 2.7188430517858083e-05, 4.321167575087096e-05]	0.702864	0.456919	1	3	0.000138754	6.74448e-06	2.42802	0	NA	1	0	0	0	0	0	0	0	0	0	0	0	0	0	0	1	0	0	0	0	0	0	0	1	0	netMHCIIpan-4.3	HLA-DQA10101-DQB10602	14.35	NB
AAISASLEKF	10	TRUE	sp|O95573|ACSL3_HUMAN	ACSL3	HUMAN	Fatty acid CoA ligase Acsl3 OS=Homo sapiens OX=9606 GN=ACSL3 PE=1 SV=3	AAISASLEKF/2	['Comet']	[0.0029645060491947]	[0.5635938831289908]	[0.0142035867380511]	0.980979	1.49883	1	1	0.00296451	0.0142036	0.563594	0	NA	1	0	0	0	0	0	0	0	0	0	0	0	1	0	0	0	0	0	0	0	0	0	1	0	0	netMHCpan-4.1	HLA-A*03:01	6.232	NB
AAIVGYKDSPS	11	TRUE	sp|P07737|PROF1_HUMAN	PFN1	HUMAN	Profilin-1 OS=Homo sapiens OX=9606 GN=PFN1 PE=1 SV=2	AAIVGYKDSPS/1	['MSFragger', 'Comet', 'Sage']	[0.0002363507445048, 0.0004471605306304, 0.0001387539891771]	[1.6234252310790247, 1.1325158630967689, 1.092737983803155]	[0.0002724942792463, 0.0001809103637228, 0.0002586626185216]	0.974534	1.13775	1	3	0.000138754	0.00018091	1.62343	0	NA	1	0	0	0	0	0	0	0	0	0	0	0	1	0	0	0	0	0	0	0	0	0	1	0	0	netMHCpan-4.1	HLA-C*01:02	65	NB
AAIVGYKDSPSVW	13	FALSE	sp|P07737|PROF1_HUMAN	PFN1	HUMAN	Profilin-1 OS=Homo sapiens OX=9606 GN=PFN1 PE=1 SV=2	AAIVGYKDSPSVW/2	['MSFragger', 'Comet', 'Sage']	[0.0003301419610432, 0.0003734129947722, 0.0001387539891771]	[1.513053699716402, 1.581785580597528, 1.243464726132664]	[0.0004315090188112, 7.743032719510996e-06, 6.317169508633567e-05]	0.701887	0.150722	1	3	0.000138754	7.74303e-06	1.58179	0	NA	1	0	0	0	0	0	0	0	0	0	1	0	0	0	0	0	0	0	0	0	0	0	1	0	0	netMHCIIpan-4.3	HLA-DQA10102-DQB10501	0.03	SB
AAIYGGVEGGGTRSE	15	FALSE	sp|Q9UJ70|NAGK_HUMAN	NAGK	HUMAN	N-acetyl-D-glucosamine kinase OS=Homo sapiens OX=9606 GN=NAGK PE=1 SV=4	[UNIMOD:Acetylation]-AAIYGGVEGGGTRSE/2	['MSFragger']	[0.0002363507445048]	[2.1156333918266714]	[2.903427688312571e-05]	0.811707	10.7415	1	1	0.000236351	2.90343e-05	2.11563	0	NA	3	1	0	0	0	0	0	0	0	0	1	0	1	0	0	0	0	0	0	1	0	0	2	0	0	netMHCIIpan-4.3	DRB1_0101	9.7	NB
AAIYNTTE	8	TRUE	sp|O75208|COQ9_HUMAN	COQ9	HUMAN	Ubiquinone biosynthesis protein COQ9, mitochondrial OS=Homo sapiens OX=9606 GN=COQ9 PE=1 SV=1	AAIYNTTE/1	['MSFragger', 'Comet', 'Sage']	[0.0004604051565377, 0.0004471605306304, 0.0001387539891771]	[1.3830927055967142, 0.9768244040213596, 0.9269754960954678]	[0.000746778973086, 0.000540186920139, 0.00121721501251]	0.955467	0.954381	1	3	0.000138754	0.000540187	1.38309	0	NA	22	1	2	1	0	0	0	1	1	1	2	1	2	2	1	1	2	2	2	4	0	3	5	4	6	netMHCpan-4.1	HLA-C*01:02	32.25	NB
AAKAGGEF	8	TRUE	sp|P51606|RENBP_HUMAN	RENBP	HUMAN	N-acylglucosamine 2-epimerase OS=Homo sapiens OX=9606 GN=RENBP PE=1 SV=4	AAKAGGEF/1	['MSFragger', 'Comet', 'Sage']	[0.0010832280194981, 0.0005642544787699, 0.0009050683829444]	[1.0208559907910235, 0.8059422171756359, 0.7722359713964989]	[0.0053692374044388, 0.0018737516026055, 0.0051173034406899]	0.964759	0.586157	1	3	0.000564254	0.00187375	1.02086	0	NA	1	0	0	0	0	0	0	0	0	0	0	0	1	0	0	0	0	0	0	0	0	0	1	0	0	netMHCpan-4.1	HLA-C*01:02	6.007	NB
AAKAGLLGQPR	11	TRUE	sp|Q9Y5J7|TIM9_HUMAN	TIMM9	HUMAN	Mitochondrial import inner membrane translocase subunit Tim9 OS=Homo sapiens OX=9606 GN=TIMM9 PE=1 SV=1	AAKAGLLGQPR/2	['MSFragger', 'Comet', 'Sage']	[0.0005744485294117, 0.0004471605306304, 0.0001387539891771]	[1.2738543070794488, 1.0619358522671334, 1.0562896717623282]	[0.0012177774175382, 0.0002976207372016, 0.0003636976133914]	0.948623	0.00767803	1	3	0.000138754	0.000297621	1.27385	0	NA	1	0	0	0	0	0	0	0	0	0	0	0	1	0	0	0	0	0	0	0	0	0	1	0	0	netMHCpan-4.1	HLA-A*31:01	0.665	WB
AAKDPSPSV	9	TRUE	sp|O75153|CLU_HUMAN	CLUH	HUMAN	Clustered mitochondria protein homolog OS=Homo sapiens OX=9606 GN=CLUH PE=1 SV=2	AAKDPSPSV/1	['MSFragger', 'Sage']	[0.0041350792556857, 0.0049771320957761]	[0.792419670711076, 0.5550180489579204]	[0.0264762485245521, 0.036030014009722]	0.92993	0.965067	1	2	0.00413508	0.0264762	0.79242	0	NA	1	0	0	0	0	0	0	0	0	0	1	0	0	0	0	0	0	0	0	0	0	0	1	0	0	netMHCpan-4.1	HLA-B*51:01	0.343	SB
AAKKAGGTPR	10	TRUE	sp|P16403|H12_HUMAN	H1-2	HUMAN	Histone H1.2 OS=Homo sapiens OX=9606 GN=H1-2 PE=1 SV=2	AAKKAGGTPR/2	['MSFragger', 'Comet', 'Sage']	[0.0003301419610432, 0.0004471605306304, 0.0001387539891771]	[1.513271208784031, 0.8878914344496022, 1.0120832733545742]	[0.0004311203705199, 0.0010166621688456, 0.0005497936145578]	0.977867	0.0708393	1	3	0.000138754	0.00043112	1.51327	0	NA	9	0	2	1	0	0	0	0	0	0	0	0	0	1	1	1	1	1	1	3	0	0	0	3	3	netMHCpan-4.1	HLA-A*31:01	0.86	WB
AAKLKEKYEKDIAAY	15	FALSE	sp|B2RPK0|HGB1A_HUMAN;sp|P09429|HMGB1_HUMAN;sp|P26583|HMGB2_HUMAN	HMGB1P1;HMGB1;HMGB2	HUMAN	Putative high mobility group protein B1-like 1 OS=Homo sapiens OX=9606 GN=HMGB1P1 PE=5 SV=1	AAKLKEKYEKDIAAY/3	['MSFragger', 'Comet', 'Sage']	[0.0003301419610432, 0.0010417872438939, 0.0088414634146341]	[1.409679899968305, 0.7305763066462094, 0.475609345976542]	[0.0006661873824921, 0.0033885125798591, 0.0705364528985968]	-0.0206619	1.24815	1	3	0.000330142	0.000666187	1.40968	0	NA	4	0	0	0	0	0	0	0	1	0	0	0	0	1	1	1	0	0	0	0	0	1	0	3	0	netMHCIIpan-4.3	HLA-DQA10101-DQB10501	8.65	NB
AAKPKAAKAK	10	TRUE	sp|P16401|H15_HUMAN	H1-5	HUMAN	Histone H1.5 OS=Homo sapiens OX=9606 GN=H1-5 PE=1 SV=3	AAKPKAAKAK/1	['Sage']	[0.005587693925848]	[0.5352742865317422]	[0.0427108933700505]	0.795679	3.75287	1	1	0.00558769	0.0427109	0.535274	0	NA	1	0	0	0	0	0	0	0	0	0	0	0	0	0	0	0	0	0	1	0	0	0	0	0	1	netMHCpan-4.1	HLA-A*03:01	1.388	WB
AAKPKAAKPK	10	TRUE	sp|P16401|H15_HUMAN	H1-5	HUMAN	Histone H1.5 OS=Homo sapiens OX=9606 GN=H1-5 PE=1 SV=3	AAKPKAAKPK/1	['Sage']	[0.0049771320957761]	[0.5515534090258003]	[0.0371260913823076]	0.777505	1.26192	1	1	0.00497713	0.0371261	0.551553	0	NA	1	0	0	0	0	0	0	0	0	0	0	0	0	0	0	1	0	0	0	0	0	0	0	1	0	netMHCpan-4.1	HLA-A*03:01	1.344	WB
AAKPKAAKPKAAKAK	15	FALSE	sp|P16401|H15_HUMAN	H1-5	HUMAN	Histone H1.5 OS=Homo sapiens OX=9606 GN=H1-5 PE=1 SV=3	AAKPKAAKPKAAKAK/2	['MSFragger', 'Comet', 'Sage']	[0.0005744485294117, 0.003374325134973, 0.0017096939647803]	[1.2209336401817774, 0.5231099991157323, 0.6999628627062655]	[0.001582294730651, 0.0208911139771087, 0.0099171243408645]	0.878775	2.22754	1	3	0.000574449	0.00158229	1.22093	0	NA	3	0	0	1	0	0	0	0	0	0	0	0	0	0	0	0	0	1	1	1	0	0	0	0	2	netMHCIIpan-4.3	HLA-DQA10101-DQB10602	1.09	WB
AAKPKAAKPKAAKAKK	16	FALSE	sp|P16401|H15_HUMAN	H1-5	HUMAN	Histone H1.5 OS=Homo sapiens OX=9606 GN=H1-5 PE=1 SV=3	AAKPKAAKPKAAKAKK/2	['Comet']	[0.0031152647975077]	[0.5446716119902036]	[0.0169754128421534]	0.877836	4.33941	1	1	0.00311526	0.0169754	0.544672	0	NA	2	0	0	0	0	0	0	0	0	0	0	0	0	0	0	0	0	1	1	0	0	0	0	0	2	netMHCIIpan-4.3	HLA-DQA10101-DQB10602	1.73	WB
AAKPKAAKPKAAKPK	15	FALSE	sp|P16401|H15_HUMAN	H1-5	HUMAN	Histone H1.5 OS=Homo sapiens OX=9606 GN=H1-5 PE=1 SV=3	AAKPKAAKPKAAKPK/3;AAKPKAAKPKAAKPK/2	['MSFragger', 'Comet', 'Sage']	[0.0003301419610432, 0.0003734129947722, 0.0001387539891771]	[1.4087221907351315, 1.314966050279795, 0.9179435327037964]	[0.000668922150102, 4.933338779308388e-05, 0.001324194547224]	0.796124	1.2484	2	3	0.000138754	4.93334e-05	1.40872	1	['KAAKPKAAKPKAAKP(1)']	14	1	1	2	0	0	0	1	1	0	0	0	1	1	1	1	0	2	2	4	0	2	1	3	4	netMHCIIpan-4.3	HLA-DQA10101-DQB10602	0.99	SB
AAKPKAAKPKAAKPKAAKAK	20	FALSE	sp|P16401|H15_HUMAN	H1-5	HUMAN	Histone H1.5 OS=Homo sapiens OX=9606 GN=H1-5 PE=1 SV=3	AAKPKAAKPKAAKPKAAKAK/3	['Comet', 'Sage']	[0.003374325134973, 0.0016518866284124]	[0.5247732360959838, 0.7051220165250328]	[0.0205558337598149, 0.0094624280609146]	0.782622	1.49573	1	2	0.00165189	0.00946243	0.705122	0	NA	4	0	0	0	0	0	0	1	0	0	0	0	0	1	0	0	0	1	1	0	0	1	0	1	2	NA	NA	NA	NA
AAKPKKAPKSPAKA	14	FALSE	sp|P10412|H14_HUMAN	H1-4	HUMAN	Histone H1.4 OS=Homo sapiens OX=9606 GN=H1-4 PE=1 SV=2	AAKPKKAPKSPAKA/3	['Comet']	[0.006818624586012]	[0.4378798278202405]	[0.0489684102411062]	0.340912	5.3535	1	1	0.00681862	0.0489684	0.43788	0	NA	1	0	0	0	0	0	0	0	0	0	0	0	0	0	0	0	0	1	0	0	0	0	0	0	1	netMHCIIpan-4.3	HLA-DPA10202-DPB10201	61.42	NB
AAKPKKAPKSPAKAK	15	FALSE	sp|P10412|H14_HUMAN	H1-4	HUMAN	Histone H1.4 OS=Homo sapiens OX=9606 GN=H1-4 PE=1 SV=2	AAKPKKAPKSPAKAK/3	['MSFragger', 'Comet', 'Sage']	[0.0005744485294117, 0.0004471605306304, 0.0001387539891771]	[1.1903934990210947, 0.9549129156292044, 1.0129957493982629]	[0.001859387832072, 0.0006301222706897, 0.0005451250804791]	0.594292	2.18272	1	3	0.000138754	0.000545125	1.19039	0	NA	8	1	0	0	0	0	0	1	1	0	0	0	0	0	2	2	0	1	0	1	0	2	0	4	1	netMHCIIpan-4.3	HLA-DPA10202-DPB10201	23.63	NB
AAKPKKAPKSPAKAKAVKPK	20	FALSE	sp|P10412|H14_HUMAN	H1-4	HUMAN	Histone H1.4 OS=Homo sapiens OX=9606 GN=H1-4 PE=1 SV=2	AAKPKKAPKSPAKAKAVKPK/3	['MSFragger', 'Comet', 'Sage']	[0.0003301419610432, 0.0010417872438939, 0.0001387539891771]	[1.4942833512676057, 0.7303351208933933, 1.1917105730481572]	[0.0004664619648322, 0.0033950845852239, 0.0001025059053087]	0.631935	1.59415	1	3	0.000138754	0.000102506	1.49428	0	NA	6	1	1	1	0	0	0	1	0	1	0	0	0	0	1	0	0	0	0	3	0	2	0	1	0	NA	NA	NA	NA
AAKPKSGKPKVTKA	14	FALSE	sp|P16402|H13_HUMAN	H1-3	HUMAN	Histone H1.3 OS=Homo sapiens OX=9606 GN=H1-3 PE=1 SV=2	AAKPKSGKPKVTKA/3	['Comet', 'Sage']	[0.0062566560170394, 0.0018394648829431]	[0.4550516241425136, 0.6891931106436435]	[0.0412259207137367, 0.0109360901864224]	0.209181	2.93879	1	2	0.00183946	0.0109361	0.689193	0	NA	1	0	0	0	0	0	0	0	0	0	0	0	0	0	0	0	0	1	0	0	0	0	0	0	1	netMHCIIpan-4.3	HLA-DQA10101-DQB10602	26.85	NB
AAKPKTAKPKAAKPK	15	FALSE	sp|P10412|H14_HUMAN	H1-4	HUMAN	Histone H1.4 OS=Homo sapiens OX=9606 GN=H1-4 PE=1 SV=2	AAKPKTAKPKAAKPK/2;AAKPKTAKPKAAKPK/3	['MSFragger', 'Comet', 'Sage']	[0.0002363507445048, 0.0003734129947722, 0.0001387539891771]	[1.803105914262204, 1.2505143591390382, 0.9041873955346909]	[0.0001230713273725, 7.818556889827941e-05, 0.0015053758114391]	0.849968	1.11381	2	3	0.000138754	7.81856e-05	1.80311	0	NA	24	1	1	2	0	0	0	3	1	1	2	1	2	1	1	2	2	2	2	4	0	5	5	4	6	netMHCIIpan-4.3	HLA-DQA10101-DQB10602	3.6	WB
AAKPKVVKPKKAAPK	15	FALSE	sp|P16403|H12_HUMAN	H1-2	HUMAN	Histone H1.2 OS=Homo sapiens OX=9606 GN=H1-2 PE=1 SV=2	AAKPKVVKPKKAAPK/3	['MSFragger', 'Comet']	[0.0055009823182711, 0.0031792803970223]	[0.7465575779600974, 0.5427454343706618]	[0.0350470169796596, 0.0172897857223007]	0.253696	1.22166	1	2	0.00317928	0.0172898	0.746558	0	NA	1	0	0	0	0	0	1	0	0	0	0	0	0	0	0	0	0	0	0	0	1	0	0	0	0	netMHCIIpan-4.3	DRB5_0101	6.28	NB
AAKPKVVKPKKAAPKK	16	FALSE	sp|P16403|H12_HUMAN	H1-2	HUMAN	Histone H1.2 OS=Homo sapiens OX=9606 GN=H1-2 PE=1 SV=2	AAKPKVVKPKKAAPKK/3;AAKPKVVKPKKAAPKK/2	['MSFragger', 'Comet', 'Sage']	[0.0004604051565377, 0.0003734129947722, 0.0017096939647803]	[1.3599314497792792, 1.2430653842849226, 0.7010097581022638]	[0.0008255049456577, 8.245289791706172e-05, 0.0098231645353014]	0.778449	1.60779	2	3	0.000373413	8.24529e-05	1.35993	0	NA	15	2	1	1	0	0	0	0	2	1	1	0	0	2	2	2	1	0	0	4	0	3	1	6	1	netMHCIIpan-4.3	DRB5_0101	2.35	WB
AAKPKVVKPKKAAPKKK	17	FALSE	sp|P16403|H12_HUMAN	H1-2	HUMAN	Histone H1.2 OS=Homo sapiens OX=9606 GN=H1-2 PE=1 SV=2	AAKPKVVKPKKAAPKKK/3;AAKPKVVKPKKAAPKKK/2	['MSFragger', 'Comet', 'Sage']	[0.0002363507445048, 0.0004471605306304, 0.0006805035726437]	[1.8846745304991728, 1.0572483975764744, 0.8260585230382826]	[8.474630705092516e-05, 0.0003075838638746, 0.0031121573174836]	0.719904	1.04287	2	3	0.000236351	8.47463e-05	1.88467	3	['KAAKPKVVKPKKAAPKK(3)']	34	1	1	3	0	0	0	4	4	4	0	0	0	4	3	5	1	1	3	5	0	12	0	12	5	netMHCIIpan-4.3	DRB5_0101	1.41	WB
AAKPSVPKVPKG	12	TRUE	sp|Q92522|H1X_HUMAN	H1-10	HUMAN	Histone H1.10 OS=Homo sapiens OX=9606 GN=H1-10 PE=1 SV=1	AAKPSVPKVPKG/3	['MSFragger', 'Comet', 'Sage']	[0.0002363507445048, 0.0004471605306304, 0.0001387539891771]	[2.0081042869507444, 1.0327056410701876, 1.3028459272682678]	[4.789014165593525e-05, 0.0003653478961788, 3.62441678853112e-05]	0.889901	1.32975	1	3	0.000138754	3.62442e-05	2.0081	0	NA	2	2	0	0	0	0	0	0	0	0	0	0	0	0	0	0	0	0	0	2	0	0	0	0	0	netMHCpan-4.1	HLA-A*03:01	9.085	NB
AAKPSVPKVPKGR	13	FALSE	sp|Q92522|H1X_HUMAN	H1-10	HUMAN	Histone H1.10 OS=Homo sapiens OX=9606 GN=H1-10 PE=1 SV=1	AAKPSVPKVPKGR/3	['Comet', 'Sage']	[0.0062091066898117, 0.0064540865231005]	[0.4556744795041113, 0.5132731115674204]	[0.0409682536862615, 0.0515141393990933]	0.759193	0.708439	1	2	0.00620911	0.0409683	0.513273	0	NA	1	0	0	1	0	0	0	0	0	0	0	0	0	0	0	0	0	0	0	1	0	0	0	0	0	netMHCIIpan-4.3	HLA-DQA10101-DQB10602	69.51	NB
AAKPSVPKVPKGRK	14	FALSE	sp|Q92522|H1X_HUMAN	H1-10	HUMAN	Histone H1.10 OS=Homo sapiens OX=9606 GN=H1-10 PE=1 SV=1	AAKPSVPKVPKGRK/2;AAKPSVPKVPKGRK/3	['MSFragger', 'Comet', 'Sage']	[0.0002363507445048, 0.0003734129947722, 0.0001387539891771]	[2.657867319103516, 1.6269753449660331, 1.335436153935014]	[2.3002527130376435e-06, 5.678312322897963e-06, 2.6715209855268705e-05]	0.841003	0.00359377	2	3	0.000138754	2.30025e-06	2.65787	1	['KAAKPSVPKVPKGR(1)']	24	2	0	1	0	0	1	5	3	3	1	0	1	2	3	2	0	0	0	3	1	11	2	7	0	netMHCIIpan-4.3	HLA-DPA10202-DPB10402	57.36	NB
AAKSDETAAK	10	TRUE	sp|P04792|HSPB1_HUMAN	HSPB1	HUMAN	Heat shock protein beta-1 OS=Homo sapiens OX=9606 GN=HSPB1 PE=1 SV=2	AAKSDETAAK/1	['MSFragger', 'Comet', 'Sage']	[0.0008073468563931, 0.0008810572687224, 0.0006805035726437]	[1.1043881814758003, 0.772270167329825, 0.8211821066405898]	[0.0030698158057534, 0.002433475604424, 0.0032559846858526]	0.773582	0.211892	1	3	0.000680504	0.00243348	1.10439	0	NA	3	0	0	1	0	0	0	0	0	0	0	0	0	0	0	0	0	1	1	1	0	0	0	0	2	netMHCpan-4.1	HLA-A*03:01	1.936	WB
AAKSQPNIPKAK	12	TRUE	sp|Q9UBM7|DHCR7_HUMAN	DHCR7	HUMAN	7-dehydrocholesterol reductase OS=Homo sapiens OX=9606 GN=DHCR7 PE=1 SV=1	[UNIMOD:Acetylation]-AAKSQPNIPKAK/3	['MSFragger']	[0.0002363507445048]	[1.947759515842851]	[6.334786386615031e-05]	0.859533	2.14452	1	1	0.000236351	6.33479e-05	1.94776	0	NA	4	2	0	0	0	0	0	0	2	0	0	0	0	0	0	0	0	0	0	2	0	2	0	0	0	netMHCpan-4.1	HLA-A*03:01	4.101	NB
AAKSQPNIPKAKSLDG	16	FALSE	sp|Q9UBM7|DHCR7_HUMAN	DHCR7	HUMAN	7-dehydrocholesterol reductase OS=Homo sapiens OX=9606 GN=DHCR7 PE=1 SV=1	[UNIMOD:Acetylation]-AAKSQPNIPKAKSLDG/3	['MSFragger']	[0.000542888165038]	[1.3420134884228925]	[0.0008926949261903]	0.801229	1.27053	1	1	0.000542888	0.000892695	1.34201	0	NA	1	0	0	0	0	0	0	0	0	0	0	0	1	0	0	0	0	0	0	0	0	0	1	0	0	netMHCIIpan-4.3	HLA-DPA10202-DPB10201	50.1	NB
AALAKAPFAAHGYGAF	16	FALSE	sp|P49721|PSB2_HUMAN	PSMB2	HUMAN	Proteasome subunit beta type-2 OS=Homo sapiens OX=9606 GN=PSMB2 PE=1 SV=1	AALAKAPFAAHGYGAF/3	['Comet']	[0.0013319672131147]	[0.6984869321673365]	[0.0043948792007771]	-0.0593988	1.57827	1	1	0.00133197	0.00439488	0.698487	0	NA	1	0	0	0	0	0	0	0	0	0	0	0	0	0	0	1	0	0	0	0	0	0	0	1	0	netMHCIIpan-4.3	HLA-DPA10103-DPB10401	6.69	NB
AALEKDY	7	FALSE	sp|P0DPH7|TBA3C_HUMAN;sp|P0DPH8|TBA3D_HUMAN;sp|P68363|TBA1B_HUMAN;sp|P68366|TBA4A_HUMAN;sp|Q71U36|TBA1A_HUMAN;sp|Q9BQE3|TBA1C_HUMAN;sp|Q9NY65|TBA8_HUMAN	TUBA3C;TUBA3D;TUBA1B;TUBA4A;TUBA1A;TUBA1C;TUBA8	HUMAN	Tubulin alpha-3C chain OS=Homo sapiens OX=9606 GN=TUBA3C PE=1 SV=1	AALEKDY/1	['Comet', 'Sage']	[0.005128555798687, 0.005189620758483]	[0.4698955358803667, 0.5446802450331537]	[0.0354959895499917, 0.0393944092042826]	0.894381	0.779645	1	2	0.00512856	0.035496	0.54468	0	NA	1	0	0	0	0	0	0	0	0	0	0	0	0	0	0	0	1	0	0	0	0	0	0	0	1	NA	NA	NA	NA
AALEKEAQTSF	11	TRUE	sp|Q92499|DDX1_HUMAN	DDX1	HUMAN	ATP-dependent RNA helicase DDX1 OS=Homo sapiens OX=9606 GN=DDX1 PE=1 SV=2	AALEKEAQTSF/2	['MSFragger', 'Comet', 'Sage']	[0.0004604051565377, 0.0006624271330153, 0.0014083184677495]	[1.3568649124606436, 0.7851451756207815, 0.7491043767854256]	[0.0008365862788949, 0.0022005760661899, 0.0063298916008261]	0.786984	1.12315	1	3	0.000460405	0.000836586	1.35686	0	NA	1	0	0	0	0	0	0	0	0	0	0	0	1	0	0	0	0	0	0	0	0	0	1	0	0	netMHCpan-4.1	HLA-B*18:01	0.774	WB
AALGGALAL	9	TRUE	sp|Q6NZ67|MZT2B_HUMAN	MZT2B	HUMAN	Mitotic-spindle organizing protein 2B OS=Homo sapiens OX=9606 GN=MZT2B PE=1 SV=1	AALGGALAL/1	['MSFragger', 'Comet', 'Sage']	[0.0046362582668575, 0.0036867718625571, 0.0043605690185145]	[0.7869459737895069, 0.5147277943949613, 0.5944604461026827]	[0.0273959468995408, 0.0226756459434371, 0.0255313218970745]	0.975538	0.590198	1	3	0.00368677	0.0226756	0.786946	0	NA	14	1	1	2	0	0	0	1	1	0	2	1	1	0	0	1	1	1	1	4	0	2	4	1	3	netMHCpan-4.1	HLA-C*01:02	0.628	WB
AALKNPNAML	10	TRUE	sp|P46940|IQGA1_HUMAN	IQGAP1	HUMAN	Ras GTPase-activating-like protein IQGAP1 OS=Homo sapiens OX=9606 GN=IQGAP1 PE=1 SV=1	AALKNPNAM[UNIMOD:Oxidation]L/2	['MSFragger', 'Comet', 'Sage']	[0.0002363507445048, 0.0004471605306304, 0.0001387539891771]	[1.7378823628256863, 0.9520380138759602, 1.0164626496332962]	[0.0001651559974877, 0.0006430228686926, 0.0005277454492828]	0.832265	0.281508	1	3	0.000138754	0.000165156	1.73788	0	NA	2	1	0	0	0	0	0	0	0	0	0	0	1	0	0	0	0	0	0	1	0	0	1	0	0	netMHCpan-4.1	HLA-C*01:02	2.838	NB
AALLARAVVTGL	12	TRUE	sp|Q9BVK8|TM147_HUMAN	TMEM147	HUMAN	BOS complex subunit TMEM147 OS=Homo sapiens OX=9606 GN=TMEM147 PE=1 SV=1	AALLARAVVTGL/2	['MSFragger', 'Comet', 'Sage']	[0.0002363507445048, 0.0004471605306304, 0.0001387539891771]	[1.6456724783191403, 1.1281612450987273, 0.8972175642660427]	[0.0002477497502485, 0.0001865719222647, 0.0016063825032846]	0.603672	0.304612	1	3	0.000138754	0.000186572	1.64567	0	NA	2	0	0	0	0	0	0	0	0	0	1	1	0	0	0	0	0	0	0	0	0	0	2	0	0	netMHCpan-4.1	HLA-C*01:02	23.741	NB
AALLEEHDIFVPEDDDDDD	19	FALSE	sp|Q9H4I9|EMRE_HUMAN	SMDT1	HUMAN	Essential MCU regulator, mitochondrial OS=Homo sapiens OX=9606 GN=SMDT1 PE=1 SV=1	AALLEEHDIFVPEDDDDDD/2	['MSFragger', 'Comet', 'Sage']	[0.0002363507445048, 0.0003734129947722, 0.0001387539891771]	[2.954526831117959, 2.542580437939853, 1.3936336009303552]	[5.716561086563939e-07, 1.059699703635394e-08, 1.549478242419201e-05]	0.995817	0.000236646	1	3	0.000138754	1.0597e-08	2.95453	0	NA	7	1	1	1	0	0	0	0	0	0	0	1	1	0	0	0	1	1	0	3	0	0	2	0	2	NA	NA	NA	NA
AALLKASPK	9	TRUE	sp|P50914|RL14_HUMAN	RPL14	HUMAN	Large ribosomal subunit protein eL14 OS=Homo sapiens OX=9606 GN=RPL14 PE=1 SV=4	AALLKASPK/1;AALLKASPK/2	['MSFragger', 'Comet', 'Sage']	[0.0003301419610432, 0.0003734129947722, 0.0001387539891771]	[1.5487945759223274, 1.2270948043265768, 0.8832278828554385]	[0.0003722097049043, 9.239707784366736e-05, 0.0018298985210003]	0.970762	0.0102795	2	3	0.000138754	9.23971e-05	1.54879	0	NA	12	0	1	1	0	0	1	1	2	1	0	0	0	1	2	1	0	1	0	2	1	4	0	4	1	netMHCpan-4.1	HLA-A*03:01	0.828	WB
AALNPESNTAG	11	TRUE	sp|O00299|CLIC1_HUMAN	CLIC1	HUMAN	Chloride intracellular channel protein 1 OS=Homo sapiens OX=9606 GN=CLIC1 PE=1 SV=4	AALNPESNTAG/1	['MSFragger', 'Comet', 'Sage']	[0.0003301419610432, 0.0004471605306304, 0.0001387539891771]	[1.4507666770449257, 0.8650333103968807, 0.8811114464019586]	[0.0005595643797202, 0.0012014579252608, 0.0018663039407446]	0.98623	1.23479	1	3	0.000138754	0.000559564	1.45077	0	NA	6	0	1	0	0	0	0	0	0	0	1	0	2	0	0	0	2	0	0	1	0	0	3	0	2	netMHCpan-4.1	HLA-C*01:02	27.333	NB
AALNPESNTAGLDIF	15	FALSE	sp|O00299|CLIC1_HUMAN	CLIC1	HUMAN	Chloride intracellular channel protein 1 OS=Homo sapiens OX=9606 GN=CLIC1 PE=1 SV=4	AALNPESNTAGLDIF/2	['MSFragger', 'Comet', 'Sage']	[0.0070013127461399, 0.0010417872438939, 0.0037351691811923]	[0.6917080030657601, 0.7281665038719407, 0.6130312341343004]	[0.0485064437460887, 0.0034547908212847, 0.0216669672080593]	0.545465	0.539497	1	3	0.00104179	0.00345479	0.728167	0	NA	1	0	0	0	0	0	0	0	0	0	0	1	0	0	0	0	0	0	0	0	0	0	1	0	0	netMHCIIpan-4.3	DRB1_0101	41.32	NB
AALPFVRQAGL	11	TRUE	sp|Q6Y1H2|HACD2_HUMAN	HACD2	HUMAN	Very-long-chain (3R)-3-hydroxyacyl-CoA dehydratase 2 OS=Homo sapiens OX=9606 GN=HACD2 PE=1 SV=1	AALPFVRQAGL/2	['MSFragger', 'Comet', 'Sage']	[0.0005744485294117, 0.0013319672131147, 0.0001387539891771]	[1.2615267909171055, 0.6794379794425157, 0.9367932059893466]	[0.0012919972573873, 0.0051413706812603, 0.0011106738148019]	0.980998	0.0164021	1	3	0.000138754	0.00111067	1.26153	0	NA	3	0	1	0	0	0	0	0	0	0	1	0	1	0	0	0	0	0	0	1	0	0	2	0	0	netMHCpan-4.1	HLA-C*01:02	6.335	NB
AALPFVRQAGLY	12	TRUE	sp|Q6Y1H2|HACD2_HUMAN	HACD2	HUMAN	Very-long-chain (3R)-3-hydroxyacyl-CoA dehydratase 2 OS=Homo sapiens OX=9606 GN=HACD2 PE=1 SV=1	AALPFVRQAGLY/2	['MSFragger', 'Comet', 'Sage']	[0.0002363507445048, 0.0004471605306304, 0.0003810975609756]	[2.103006172450036, 0.8549036362249045, 0.8516731950358198]	[3.0794268843970066e-05, 0.0012948174220268, 0.0024538867984292]	0.756564	0.168462	1	3	0.000236351	3.07943e-05	2.10301	0	NA	1	0	0	0	0	0	0	0	0	0	0	1	0	0	0	0	0	0	0	0	0	0	1	0	0	netMHCpan-4.1	HLA-C*07:01	8.123	NB
AALPSPILNPDIPYNQL	17	FALSE	sp|P30837|AL1B1_HUMAN	ALDH1B1	HUMAN	Aldehyde dehydrogenase X, mitochondrial OS=Homo sapiens OX=9606 GN=ALDH1B1 PE=1 SV=4	AALPSPILNPDIPYNQL/2	['MSFragger', 'Comet', 'Sage']	[0.0002363507445048, 0.0003734129947722, 0.0001387539891771]	[1.8150927585207128, 1.6882612928447651, 1.3325290106716197]	[0.0001165411156711, 3.728648601134088e-06, 2.7452136626363547e-05]	0.989059	0.278593	1	3	0.000138754	3.72865e-06	1.81509	0	NA	2	0	0	0	0	0	2	0	0	0	0	0	0	0	0	0	0	0	0	0	2	0	0	0	0	netMHCIIpan-4.3	HLA-DQA10101-DQB10501	37.88	NB
AALQRQLLSPGTAL	14	FALSE	sp|Q15149|PLEC_HUMAN	PLEC	HUMAN	Plectin OS=Homo sapiens OX=9606 GN=PLEC PE=1 SV=3	AALQRQLLSPGTAL/2	['MSFragger', 'Comet', 'Sage']	[0.0002363507445048, 0.0004471605306304, 0.0001387539891771]	[2.063972972549648, 1.0614645873723778, 1.3522998261076502]	[3.6933629023546426e-05, 0.0002986078797005, 2.2814324892123494e-05]	0.882192	0.677533	1	3	0.000138754	2.28143e-05	2.06397	0	NA	17	1	1	1	0	0	0	1	1	2	2	2	1	0	1	1	2	1	0	3	0	4	5	2	3	netMHCIIpan-4.3	DRB1_0101	55.11	NB
AALRPLVKPK	10	TRUE	sp|P62910|RL32_HUMAN	RPL32	HUMAN	Large ribosomal subunit protein eL32 OS=Homo sapiens OX=9606 GN=RPL32 PE=1 SV=2	AALRPLVKPK/2	['MSFragger', 'Comet', 'Sage']	[0.0017069007559131, 0.0022597848684805, 0.0021028793270786]	[0.942275935126144, 0.620497760655765, 0.6715630714785631]	[0.0094983235424104, 0.0084908746384824, 0.0128282559546738]	0.566144	0.0369518	1	3	0.0017069	0.00849087	0.942276	0	NA	4	1	0	0	0	0	0	1	1	0	0	0	0	1	0	0	0	0	0	1	0	2	0	1	0	netMHCpan-4.1	HLA-A*03:01	0.365	SB
AALRPLVKPKIV	12	TRUE	sp|P62910|RL32_HUMAN	RPL32	HUMAN	Large ribosomal subunit protein eL32 OS=Homo sapiens OX=9606 GN=RPL32 PE=1 SV=2	AALRPLVKPKIV/2;AALRPLVKPKIV/3	['MSFragger', 'Comet', 'Sage']	[0.0002363507445048, 0.0003734129947722, 0.0001387539891771]	[1.9553145544144868, 1.587025797379527, 1.1274111700786196]	[6.117158132784018e-05, 7.469511432694931e-06, 0.0001870316239361]	0.911254	0.000334658	2	3	0.000138754	7.46951e-06	1.95531	0	NA	26	3	2	1	0	0	2	1	1	1	1	1	1	1	1	2	3	3	2	6	2	3	3	4	8	netMHCpan-4.1	HLA-A*03:01	17.296	NB
AALRPLVKPKIVK	13	FALSE	sp|P62910|RL32_HUMAN	RPL32	HUMAN	Large ribosomal subunit protein eL32 OS=Homo sapiens OX=9606 GN=RPL32 PE=1 SV=2	AALRPLVKPKIVK/2;AALRPLVKPKIVK/3	['MSFragger', 'Comet', 'Sage']	[0.0002363507445048, 0.0003734129947722, 0.0001387539891771]	[2.0893529168853635, 2.02599814631726, 1.1649548077844811]	[3.281678339319047e-05, 3.671968279108569e-07, 0.0001316517523358]	0.888382	0.0298054	2	3	0.000138754	3.67197e-07	2.08935	0	NA	26	3	2	1	0	0	0	1	1	1	4	2	2	1	1	2	4	1	0	6	0	3	8	4	5	netMHCIIpan-4.3	HLA-DPA10202-DPB10201	4.53	WB
AALRPLVKPKIVKK	14	FALSE	sp|P62910|RL32_HUMAN	RPL32	HUMAN	Large ribosomal subunit protein eL32 OS=Homo sapiens OX=9606 GN=RPL32 PE=1 SV=2	AALRPLVKPKIVKK/2;AALRPLVKPKIVKK/3	['MSFragger', 'Comet', 'Sage']	[0.0002363507445048, 0.0003734129947722, 0.0001387539891771]	[2.107733565096102, 2.374538025385528, 0.9062122895918624]	[3.012326965499937e-05, 3.3577400988229685e-08, 0.0014772335728559]	0.840511	0.0357103	2	3	0.000138754	3.35774e-08	2.37454	0	NA	9	3	0	0	0	0	1	1	1	1	0	1	1	0	0	0	0	0	0	3	1	3	2	0	0	netMHCIIpan-4.3	HLA-DPA10202-DPB10201	1.43	WB
AALRPLVKPKIVKKRT	16	FALSE	sp|P62910|RL32_HUMAN	RPL32	HUMAN	Large ribosomal subunit protein eL32 OS=Homo sapiens OX=9606 GN=RPL32 PE=1 SV=2	AALRPLVKPKIVKKRT/3	['MSFragger', 'Comet', 'Sage']	[0.0002363507445048, 0.0003734129947722, 0.0001387539891771]	[2.196048502878066, 1.4019126490060272, 1.1609086741266907]	[1.9951096990098003e-05, 2.6609529527831586e-05, 0.0001367291253014]	0.875987	1.23943	1	3	0.000138754	1.99511e-05	2.19605	0	NA	7	3	0	0	0	0	1	1	1	1	0	0	0	0	0	0	0	0	0	3	1	3	0	0	0	netMHCIIpan-4.3	HLA-DPA10202-DPB10201	2.83	WB
AALRPLVKPKIVKKRTK	17	FALSE	sp|P62910|RL32_HUMAN	RPL32	HUMAN	Large ribosomal subunit protein eL32 OS=Homo sapiens OX=9606 GN=RPL32 PE=1 SV=2	AALRPLVKPKIVKKRTK/3	['MSFragger', 'Comet', 'Sage']	[0.0002363507445048, 0.0003734129947722, 0.0001387539891771]	[2.095649111422368, 1.235697367316031, 1.0586417360452116]	[3.18681976512539e-05, 8.690122923210743e-05, 0.0003557871830599]	0.71882	1.23677	1	3	0.000138754	3.18682e-05	2.09565	0	NA	18	1	3	1	0	0	1	1	1	2	0	1	0	0	0	1	2	1	3	5	1	4	1	1	6	netMHCIIpan-4.3	HLA-DPA10202-DPB10201	5.3	NB
AALRPLVKPKIVKKRTKK	18	FALSE	sp|P62910|RL32_HUMAN	RPL32	HUMAN	Large ribosomal subunit protein eL32 OS=Homo sapiens OX=9606 GN=RPL32 PE=1 SV=2	AALRPLVKPKIVKKRTKK/3	['MSFragger', 'Comet', 'Sage']	[0.0002363507445048, 0.0004471605306304, 0.0001387539891771]	[1.880790338447301, 0.8630416593045133, 1.0862767345667017]	[8.627352208472004e-05, 0.0012192147931275, 0.0002747723733401]	0.667178	2.71715	1	3	0.000138754	8.62735e-05	1.88079	0	NA	8	2	1	1	0	0	0	0	0	0	0	1	0	0	0	0	1	1	1	4	0	0	1	0	3	netMHCIIpan-4.3	HLA-DPA10202-DPB10201	12.09	NB
AALTRDPQFQKL	12	TRUE	sp|P06744|G6PI_HUMAN	GPI	HUMAN	Glucose-6-phosphate isomerase OS=Homo sapiens OX=9606 GN=GPI PE=1 SV=4	[UNIMOD:Acetylation]-AALTRDPQFQKL/2	['MSFragger']	[0.0066325563767292]	[0.700705533631771]	[0.0460041671720113]	0.816263	10.8826	1	1	0.00663256	0.0460042	0.700706	0	NA	1	0	0	0	0	0	1	0	0	0	0	0	0	0	0	0	0	0	0	0	1	0	0	0	0	netMHCpan-4.1	HLA-A*03:01	3.117	NB
AAMLDTVVFK	10	TRUE	sp|O00487|PSDE_HUMAN	PSMD14	HUMAN	26S proteasome non-ATPase regulatory subunit 14 OS=Homo sapiens OX=9606 GN=PSMD14 PE=1 SV=1	AAMLDTVVFK/2;AAMLDTVVFK/1;AAM[UNIMOD:Oxidation]LDTVVFK/2	['MSFragger', 'Comet', 'Sage']	[0.0002363507445048, 0.0003734129947722, 0.0001387539891771]	[2.0567352489159254, 1.2798521721746394, 1.2436480161611143]	[3.8198985170511e-05, 6.340935346148429e-05, 6.306348817495401e-05]	0.973925	0.0417122	3	3	0.000138754	3.8199e-05	2.05674	0	NA	20	1	3	1	0	0	0	0	0	0	3	4	3	0	0	0	1	1	3	5	0	0	10	0	5	netMHCpan-4.1	HLA-A*03:01	0.154	SB
AAMQDPEVM	9	TRUE	sp|P50502|F10A1_HUMAN;sp|Q8NFI4|F10A5_HUMAN	ST13;ST13P5	HUMAN	Hsc70-interacting protein OS=Homo sapiens OX=9606 GN=ST13 PE=1 SV=2	AAMQDPEVM[UNIMOD:Oxidation]/1;AAM[UNIMOD:Oxidation]QDPEVM[UNIMOD:Oxidation]/2;AAM[UNIMOD:Oxidation]QDPEVM[UNIMOD:Oxidation]/1;AAMQDPEVM/1;AAM[UNIMOD:Oxidation]QDPEVM/1	['MSFragger', 'Comet', 'Sage']	[0.0002363507445048, 0.0003734129947722, 0.0001387539891771]	[2.130144205506701, 1.3703525284319082, 1.22093221137085]	[2.7134980239910534e-05, 3.319075812495046e-05, 7.799219604841109e-05]	0.995376	0.0543675	5	3	0.000138754	2.7135e-05	2.13014	0	NA	68	1	4	3	0	1	0	2	4	3	9	3	11	3	5	9	1	5	4	8	1	9	23	17	10	netMHCpan-4.1	HLA-C*01:02	1.234	WB
AANEKAVHADFFND	14	FALSE	sp|Q8WXC6|CSN9_HUMAN	COPS9	HUMAN	COP9 signalosome complex subunit 9 OS=Homo sapiens OX=9606 GN=COPS9 PE=1 SV=3	AANEKAVHADFFND/2	['MSFragger', 'Comet', 'Sage']	[0.0012128562765312, 0.0027397260273972, 0.0001387539891771]	[1.001400384729398, 0.578182548393064, 0.8756008082194834]	[0.0061686171926462, 0.0124101064613433, 0.0019645039437832]	0.606651	0.107769	1	3	0.000138754	0.0019645	1.0014	0	NA	2	0	0	0	0	0	0	0	0	0	0	1	1	0	0	0	0	0	0	0	0	0	2	0	0	netMHCIIpan-4.3	HLA-DQA10101-DQB10501	8.85	NB
AANLSRNGPALQEA	14	FALSE	sp|Q9UJU6|DBNL_HUMAN	DBNL	HUMAN	Drebrin-like protein OS=Homo sapiens OX=9606 GN=DBNL PE=1 SV=1	[UNIMOD:Acetylation]-AANLSRNGPALQEA/2	['MSFragger']	[0.0006348534546608]	[1.1702968487798813]	[0.0020771781919002]	0.633813	10.2536	1	1	0.000634853	0.00207718	1.1703	0	NA	1	0	0	0	0	0	0	0	0	0	0	0	1	0	0	0	0	0	0	0	0	0	1	0	0	netMHCIIpan-4.3	DRB5_0101	30.28	NB
AANPHSFVF	9	TRUE	sp|Q9NQ55|SSF1_HUMAN	PPAN	HUMAN	Suppressor of SWI4 1 homolog OS=Homo sapiens OX=9606 GN=PPAN PE=1 SV=1	AANPHSFVF/2	['MSFragger', 'Comet', 'Sage']	[0.0002363507445048, 0.0004471605306304, 0.0001387539891771]	[1.6113605105868254, 0.8450242080440532, 0.9494604694086596]	[0.0002867797187739, 0.0013935995756035, 0.0009868292364152]	0.974842	2.04884	1	3	0.000138754	0.00028678	1.61136	0	NA	4	1	0	0	0	0	0	0	1	0	0	0	0	0	1	0	0	1	0	1	0	1	0	1	1	netMHCpan-4.1	HLA-C*07:01	0.101	SB
AANSVAASL	9	TRUE	sp|P09912|IFI6_HUMAN	IFI6	HUMAN	Interferon alpha-inducible protein 6 OS=Homo sapiens OX=9606 GN=IFI6 PE=1 SV=2	AANSVAASL/1	['MSFragger', 'Comet', 'Sage']	[0.004845874276484, 0.0032216000613638, 0.0019665683382497]	[0.7702963717787553, 0.5363509851221606, 0.6727921278035975]	[0.0303597418937398, 0.0183807314180422, 0.0126866164272768]	0.972624	2.11495	1	3	0.00196657	0.0126866	0.770296	0	NA	11	1	1	1	0	0	0	0	1	0	1	0	0	1	1	1	1	1	1	3	0	1	1	3	3	netMHCpan-4.1	HLA-C*01:02	0.433	SB
AANTKIGPR	9	TRUE	sp|P62241|RS8_HUMAN	RPS8	HUMAN	Small ribosomal subunit protein eS8 OS=Homo sapiens OX=9606 GN=RPS8 PE=1 SV=2	AANTKIGPR/2;AANTKIGPR/1	['MSFragger', 'Comet', 'Sage']	[0.0015115888478333, 0.0004471605306304, 0.0003810975609756]	[0.965256158599902, 0.8693620799584975, 0.8557243744021467]	[0.0080251987999316, 0.0011638312110249, 0.0023632573824631]	0.785903	0.13994	2	3	0.000381098	0.00116383	0.965256	0	NA	2	0	0	0	0	0	0	0	0	0	0	0	0	1	0	0	0	0	1	0	0	0	0	1	1	netMHCpan-4.1	HLA-A*31:01	0.411	SB
AANVGWNNST	10	TRUE	sp|P14174|MIF_HUMAN	MIF	HUMAN	Macrophage migration inhibitory factor OS=Homo sapiens OX=9606 GN=MIF PE=1 SV=4	AANVGWNNST/1	['MSFragger', 'Comet', 'Sage']	[0.0055009823182711, 0.0013319672131147, 0.00460443700293]	[0.7500884707984331, 0.702379257934309, 0.5778271433928857]	[0.0343126852081765, 0.0042573035801273, 0.0295438844913136]	0.783425	0.126778	1	3	0.00133197	0.0042573	0.750088	0	NA	2	0	0	0	0	0	0	0	0	0	1	0	1	0	0	0	0	0	0	0	0	0	2	0	0	netMHCpan-4.1	HLA-C*01:02	42	NB
AANVGWNNSTFA	12	TRUE	sp|P14174|MIF_HUMAN	MIF	HUMAN	Macrophage migration inhibitory factor OS=Homo sapiens OX=9606 GN=MIF PE=1 SV=4	AANVGWNNSTFA/2	['MSFragger', 'Comet', 'Sage']	[0.000542888165038, 0.0003734129947722, 0.0001387539891771]	[1.2798862426219582, 1.186570594637697, 0.9547807806237864]	[0.0011834719629706, 0.0001232910433027, 0.0009390135508509]	0.810767	0.104755	1	3	0.000138754	0.000123291	1.27989	0	NA	3	0	2	0	0	0	0	0	0	0	1	0	0	0	0	0	0	0	0	2	0	0	1	0	0	netMHCpan-4.1	HLA-B*51:01	36.207	NB
AANVYEA	7	FALSE	sp|P56589|PEX3_HUMAN	PEX3	HUMAN	Peroxisomal biogenesis factor 3 OS=Homo sapiens OX=9606 GN=PEX3 PE=1 SV=1	AANVYEA/1	['Comet', 'Sage']	[0.0064857710125744, 0.0067442896227015]	[0.4512458783515167, 0.5091821730396641]	[0.0428345398978493, 0.0533256573697792]	0.957619	0.714329	1	2	0.00648577	0.0428345	0.509182	0	NA	2	0	0	0	0	0	0	0	0	0	1	0	1	0	0	0	0	0	0	0	0	0	2	0	0	NA	NA	NA	NA
AANVYEAFSTPQQLEK	16	FALSE	sp|P56589|PEX3_HUMAN	PEX3	HUMAN	Peroxisomal biogenesis factor 3 OS=Homo sapiens OX=9606 GN=PEX3 PE=1 SV=1	AANVYEAFSTPQQLEK/2	['MSFragger', 'Comet', 'Sage']	[0.0002363507445048, 0.0003734129947722, 0.0001387539891771]	[3.048800803701659, 1.8007994343946885, 1.2754798608094091]	[3.662335801949021e-07, 1.7223533234668274e-06, 4.68245151163615e-05]	0.91221	0.453971	1	3	0.000138754	3.66234e-07	3.0488	0	NA	3	0	0	0	0	0	0	0	0	0	3	0	0	0	0	0	0	0	0	0	0	0	3	0	0	netMHCIIpan-4.3	DRB1_1601	0.99	SB
AAPAAAPPAEKAPVKK	16	FALSE	sp|P16403|H12_HUMAN	H1-2	HUMAN	Histone H1.2 OS=Homo sapiens OX=9606 GN=H1-2 PE=1 SV=2	AAPAAAPPAEKAPVKK/2	['MSFragger', 'Comet', 'Sage']	[0.0021401819154628, 0.0024531277378657, 0.0014465238224392]	[0.8929276046941144, 0.6127201087811185, 0.7308710967682844]	[0.0135853173109023, 0.009092222536404, 0.0074808808897706]	0.703065	1.64102	1	3	0.00144652	0.00748088	0.892928	0	NA	2	0	1	0	0	0	0	0	0	0	0	0	0	0	0	0	1	0	0	1	0	0	0	0	1	netMHCIIpan-4.3	DRB5_0101	28.6	NB
AAPAALEL	8	TRUE	sp|P98161|PKD1_HUMAN	PKD1	HUMAN	Polycystin-1 OS=Homo sapiens OX=9606 GN=PKD1 PE=1 SV=3	AAPAALEL/1	['MSFragger', 'Comet', 'Sage']	[0.0057728481546344, 0.0038509045992879, 0.005189620758483]	[0.7336059114131563, 0.5074672501628646, 0.5469879695154112]	[0.037862873187085, 0.0243582688097797, 0.0386185975060813]	0.949419	2.68487	1	3	0.0038509	0.0243583	0.733606	0	NA	8	1	1	0	0	0	0	0	0	0	1	2	1	0	0	0	1	0	1	2	0	0	4	0	2	netMHCpan-4.1	HLA-C*01:02	0.039	SB
AAPAAPAPAEKTPVKKKA	18	FALSE	sp|P10412|H14_HUMAN	H1-4	HUMAN	Histone H1.4 OS=Homo sapiens OX=9606 GN=H1-4 PE=1 SV=2	AAPAAPAPAEKTPVKKKA/2	['Comet', 'Sage']	[0.0075270200720535, 0.0003810975609756]	[0.4316722037655812, 0.8580882544261319]	[0.0520857001850563, 0.0023119164654946]	0.405689	0.730209	1	2	0.000381098	0.00231192	0.858088	0	NA	2	0	0	0	0	0	0	0	0	0	0	1	1	0	0	0	0	0	0	0	0	0	2	0	0	netMHCIIpan-4.3	DRB5_0101	45.67	NB
AAPAAPTAL	9	TRUE	sp|P22736|NR4A1_HUMAN	NR4A1	HUMAN	Nuclear receptor subfamily 4immunitygroup A member 1 OS=Homo sapiens OX=9606 GN=NR4A1 PE=1 SV=1	AAPAAPTAL/1	['MSFragger', 'Comet', 'Sage']	[0.0005744485294117, 0.0013319672131147, 0.0001387539891771]	[1.2281335205814057, 0.7203864059668742, 0.9718740667292636]	[0.0015249924908541, 0.0036783687627992, 0.0008004826488562]	0.995247	0.00398163	1	3	0.000138754	0.000800483	1.22813	0	NA	27	2	3	3	0	0	0	1	1	0	3	2	4	1	1	1	2	1	2	8	0	2	9	3	5	netMHCpan-4.1	HLA-C*01:02	0.003	SB
AAPAGTTFV	9	TRUE	sp|Q9H0Z9|RBM38_HUMAN	RBM38	HUMAN	RNA-binding protein 38 OS=Homo sapiens OX=9606 GN=RBM38 PE=1 SV=2	AAPAGTTFV/1	['MSFragger', 'Comet', 'Sage']	[0.0025845517648796, 0.0021321961620469, 0.0043735891647855]	[0.866345841709113, 0.6348244868061085, 0.5868300338734447]	[0.0163658371160905, 0.0074964530268543, 0.0273029114389941]	0.992648	1.89148	1	3	0.0021322	0.00749645	0.866346	0	NA	4	0	1	0	0	0	0	0	0	0	1	1	0	0	0	0	0	0	1	1	0	0	2	0	1	netMHCpan-4.1	HLA-C*01:02	0.081	SB
AAPALASSL	9	TRUE	sp|Q2VPB7|AP5B1_HUMAN	AP5B1	HUMAN	AP-5 complex subunit beta-1 OS=Homo sapiens OX=9606 GN=AP5B1 PE=1 SV=4	AAPALASSL/1	['MSFragger', 'Comet', 'Sage']	[0.0018799937333542, 0.0022597848684805, 0.0009050683829444]	[0.9130065458804372, 0.6269049490928464, 0.7751983937850845]	[0.0117583981924089, 0.0080289524306404, 0.0049795577900849]	0.929626	2.60735	1	3	0.000905068	0.00497956	0.913007	0	NA	12	1	2	1	0	0	0	0	0	0	2	1	1	0	0	1	1	1	1	4	0	0	4	1	3	netMHCpan-4.1	HLA-C*01:02	0.006	SB
AAPAPAEKTPVKKKA	15	FALSE	sp|P10412|H14_HUMAN	H1-4	HUMAN	Histone H1.4 OS=Homo sapiens OX=9606 GN=H1-4 PE=1 SV=2	AAPAPAEKTPVKKKA/2	['Comet', 'Sage']	[0.0047850208044382, 0.0023246492985971]	[0.4798312329917006, 0.6615521344900034]	[0.032112411119024, 0.0140405561564896]	0.513693	1.81523	1	2	0.00232465	0.0140406	0.661552	0	NA	3	1	1	0	0	0	0	0	0	0	0	1	0	0	0	0	0	0	0	2	0	0	1	0	0	netMHCIIpan-4.3	DRB5_0101	26.03	NB
AAPAPGQAL	9	TRUE	sp|P20231|TRYB2_HUMAN;sp|Q15661|TRYB1_HUMAN	TPSB2;TPSAB1	HUMAN	Tryptase beta-2 OS=Homo sapiens OX=9606 GN=TPSB2 PE=1 SV=3	AAPAPGQAL/1	['MSFragger', 'Comet', 'Sage']	[0.0010094521427915, 0.0020754716981132, 0.0006805035726437]	[1.043069386712029, 0.6418964389662799, 0.8295613720587703]	[0.0045982434412933, 0.0070541344850702, 0.0030127408980031]	0.998874	0.00418024	1	3	0.000680504	0.00301274	1.04307	0	NA	45	5	4	2	0	1	1	2	3	2	4	4	4	2	2	2	2	2	3	11	2	7	12	6	7	netMHCpan-4.1	HLA-C*01:02	0.002	SB
AAPAPVSAV	9	TRUE	sp|O95502|NPTXR_HUMAN	NPTXR	HUMAN	Neuronal pentraxin receptor OS=Homo sapiens OX=9606 GN=NPTXR PE=1 SV=2	AAPAPVSAV/1	['MSFragger', 'Comet', 'Sage']	[0.0006348534546608, 0.0017628048183331, 0.0001387539891771]	[1.1350057846471129, 0.6601331066908913, 0.8851707465912475]	[0.0025465727084076, 0.0060415981014131, 0.0017971002363942]	0.945389	0.00356607	1	3	0.000138754	0.0017971	1.13501	0	NA	15	1	1	1	0	0	0	0	2	0	2	2	2	0	0	1	1	1	1	3	0	2	6	1	3	netMHCpan-4.1	HLA-C*01:02	0.018	SB
AAPAQSPAAPD	11	TRUE	sp|P83111|LACTB_HUMAN	LACTB	HUMAN	Serine beta-lactamase-like protein LACTB, mitochondrial OS=Homo sapiens OX=9606 GN=LACTB PE=1 SV=2	AAPAQSPAAPD/1	['MSFragger', 'Comet', 'Sage']	[0.000940910801656, 0.0008810572687224, 0.0003810975609756]	[1.0476738587894927, 0.7728889037328133, 0.8547141192677186]	[0.0044551414970437, 0.0024216949603835, 0.0023855423989498]	0.827578	2.05259	1	3	0.000381098	0.00238554	1.04767	0	NA	2	0	0	0	0	0	0	1	0	0	0	0	0	0	1	0	0	0	0	0	0	1	0	1	0	netMHCpan-4.1	HLA-C*01:02	41.667	NB
AAPAQSPAAPDPEASPL	17	FALSE	sp|P83111|LACTB_HUMAN	LACTB	HUMAN	Serine beta-lactamase-like protein LACTB, mitochondrial OS=Homo sapiens OX=9606 GN=LACTB PE=1 SV=2	AAPAQSPAAPDPEASPL/2	['MSFragger', 'Comet', 'Sage']	[0.0002363507445048, 0.0003734129947722, 0.0001387539891771]	[2.0873777035047123, 1.370073954740275, 1.2225023673233475]	[3.3120114008912826e-05, 3.325700786472588e-05, 7.685517470819642e-05]	0.951978	4.12453	1	3	0.000138754	3.31201e-05	2.08738	0	NA	16	0	0	0	0	0	0	3	4	4	0	0	0	0	2	3	0	0	0	0	0	11	0	5	0	netMHCIIpan-4.3	HLA-DQA10101-DQB10602	39.08	NB
AAPASVPAQAPKRTQAPT	18	FALSE	sp|P47914|RL29_HUMAN	RPL29	HUMAN	Large ribosomal subunit protein eL29 OS=Homo sapiens OX=9606 GN=RPL29 PE=1 SV=2	AAPASVPAQAPKRTQAPT/2	['MSFragger', 'Comet', 'Sage']	[0.0003301419610432, 0.0004471605306304, 0.0001387539891771]	[1.550208677342671, 0.9411014478283428, 0.961653051633867]	[0.0003700391448642, 0.000694670379617, 0.0008806541606389]	0.893093	0.0147223	1	3	0.000138754	0.000370039	1.55021	0	NA	9	2	1	1	0	0	0	0	0	0	1	0	2	0	0	1	1	0	0	4	0	0	3	1	1	netMHCIIpan-4.3	DRB5_0101	19.21	NB
AAPASVPAQAPKRTQAPTK	19	FALSE	sp|P47914|RL29_HUMAN	RPL29	HUMAN	Large ribosomal subunit protein eL29 OS=Homo sapiens OX=9606 GN=RPL29 PE=1 SV=2	AAPASVPAQAPKRTQAPTK/3	['MSFragger', 'Comet', 'Sage']	[0.000542888165038, 0.0006624271330153, 0.0001387539891771]	[1.2878823191116788, 0.7943551061408415, 1.1456955506912532]	[0.001139895241827, 0.0020487960473893, 0.0001576347497906]	0.649967	0.601729	1	3	0.000138754	0.000157635	1.28788	0	NA	1	1	0	0	0	0	0	0	0	0	0	0	0	0	0	0	0	0	0	1	0	0	0	0	0	NA	NA	NA	NA
AAPASVPAQAPKRTQAPTKA	20	FALSE	sp|P47914|RL29_HUMAN	RPL29	HUMAN	Large ribosomal subunit protein eL29 OS=Homo sapiens OX=9606 GN=RPL29 PE=1 SV=2	AAPASVPAQAPKRTQAPTKA/2;AAPASVPAQAPKRTQAPTKA/3	['MSFragger', 'Comet', 'Sage']	[0.0002363507445048, 0.0004471605306304, 0.0001387539891771]	[1.820384291879152, 1.0157925139172788, 1.1103333491395828]	[0.0001137652842367, 0.000411245062594, 0.0002194194045155]	0.687553	0.0415066	2	3	0.000138754	0.000113765	1.82038	0	NA	7	1	0	1	0	0	1	1	0	0	0	1	1	1	0	0	0	0	0	2	1	1	2	1	0	NA	NA	NA	NA
AAPATATI	8	TRUE	sp|A0AV96|RBM47_HUMAN	RBM47	HUMAN	RNA-binding protein 47 OS=Homo sapiens OX=9606 GN=RBM47 PE=1 SV=2	AAPATATI/1	['MSFragger']	[0.0068978491252273]	[0.6945963835543709]	[0.0476895997017776]	0.993299	0.152144	1	1	0.00689785	0.0476896	0.694596	0	NA	4	1	0	2	0	0	0	0	0	0	0	1	0	0	0	0	0	0	0	3	0	0	1	0	0	netMHCpan-4.1	HLA-C*01:02	0.11	SB
AAPATATIATL	11	TRUE	sp|A0AV96|RBM47_HUMAN	RBM47	HUMAN	RNA-binding protein 47 OS=Homo sapiens OX=9606 GN=RBM47 PE=1 SV=2	AAPATATIATL/1	['MSFragger', 'Comet', 'Sage']	[0.0006348534546608, 0.0013319672131147, 0.0003810975609756]	[1.150169942066257, 0.6956800687759381, 0.8495192215393605]	[0.0023296834599848, 0.0044970657038636, 0.0025034680944531]	0.963802	0.81252	1	3	0.000381098	0.00232968	1.15017	0	NA	8	1	1	2	0	0	0	0	0	0	2	1	1	0	0	0	0	0	0	4	0	0	4	0	0	netMHCpan-4.1	HLA-C*01:02	0.151	SB
AAPAVAAAA	9	TRUE	sp|P0C7V6|SP202_HUMAN	SUPT20HL2	HUMAN	Putative transcription factor SPT20 homolog-like 2 OS=Homo sapiens OX=9606 GN=SUPT20HL2 PE=5 SV=1	AAPAVAAAA/1	['MSFragger']	[0.0092903380484296]	[0.6442077757222469]	[0.0639399402229101]	0.95648	1.64462	1	1	0.00929034	0.0639399	0.644208	0	NA	2	0	0	0	0	0	0	0	0	0	0	1	1	0	0	0	0	0	0	0	0	0	2	0	0	netMHCpan-4.1	HLA-C*01:02	1.071	WB
AAPAYSRAL	9	TRUE	sp|P04792|HSPB1_HUMAN	HSPB1	HUMAN	Heat shock protein beta-1 OS=Homo sapiens OX=9606 GN=HSPB1 PE=1 SV=2	AAPAYSRAL/2;AAPAYSRAL/1	['MSFragger', 'Comet', 'Sage']	[0.0005744485294117, 0.0004471605306304, 0.0001387539891771]	[1.2285247669001331, 0.9200672379913064, 0.8851610590857595]	[0.0015219571580956, 0.0008066397027758, 0.001797262317544]	0.947953	0.0139729	2	3	0.000138754	0.00080664	1.22852	0	NA	22	3	0	2	1	1	1	2	1	1	1	1	1	0	2	1	2	0	2	5	3	4	3	3	4	netMHCpan-4.1	HLA-C*01:02	0.003	SB
AAPEGAGAL	9	TRUE	sp|Q9Y5B0|CTDP1_HUMAN	CTDP1	HUMAN	RNA polymerase II subunit A C-terminal domain phosphatase OS=Homo sapiens OX=9606 GN=CTDP1 PE=1 SV=3	AAPEGAGAL/1	['MSFragger', 'Comet', 'Sage']	[0.0005744485294117, 0.0020190366310931, 0.0006805035726437]	[1.1841145017470884, 0.6478003132081522, 0.8287363148396344]	[0.0019240931868612, 0.0067070800798319, 0.0030358705104694]	0.996261	0.00627501	1	3	0.000574449	0.00192409	1.18411	0	NA	11	1	1	1	0	0	0	0	0	0	2	1	1	0	0	1	1	1	1	3	0	0	4	1	3	netMHCpan-4.1	HLA-C*01:02	0.008	SB
AAPEGKRSL	9	TRUE	sp|Q9Y6B2|EID1_HUMAN	EID1	HUMAN	EP300-interacting inhibitor of differentiation 1 OS=Homo sapiens OX=9606 GN=EID1 PE=1 SV=1	AAPEGKRSL/1;AAPEGKRSL/2	['MSFragger', 'Comet', 'Sage']	[0.0003301419610432, 0.0024931224209078, 0.0001387539891771]	[1.436461877984478, 0.6022285365283764, 0.9413449192031632]	[0.0005944114247473, 0.0099808347531147, 0.0010644838143867]	0.972515	0.00904764	2	3	0.000138754	0.000594411	1.43646	0	NA	22	2	2	2	0	0	0	1	1	1	2	3	2	2	1	1	1	1	0	6	0	3	7	4	2	netMHCpan-4.1	HLA-C*01:02	0.005	SB
AAPEGQDL	8	TRUE	sp|Q96HA1|P121A_HUMAN	POM121	HUMAN	Nuclear envelope pore membrane protein POM 121 OS=Homo sapiens OX=9606 GN=POM121 PE=1 SV=2	AAPEGQDL/1	['Sage']	[0.005189620758483]	[0.547410432555943]	[0.0384781446228359]	0.995888	0.480186	1	1	0.00518962	0.0384781	0.54741	0	NA	1	0	0	0	0	0	0	0	0	0	1	0	0	0	0	0	0	0	0	0	0	0	1	0	0	netMHCpan-4.1	HLA-C*01:02	0.114	SB
AAPEPPLGL	9	TRUE	sp|Q8N5X7|IF4E3_HUMAN	EIF4E3	HUMAN	Eukaryotic translation initiation factor 4E type 3 OS=Homo sapiens OX=9606 GN=EIF4E3 PE=1 SV=4	AAPEPPLGL/1	['MSFragger', 'Comet', 'Sage']	[0.0012128562765312, 0.0015081439774783, 0.0014083184677495]	[0.9989629059787712, 0.6678193133905764, 0.7437194098962407]	[0.0062779155595514, 0.0056639347218179, 0.0066504092840355]	0.945499	0.303265	1	3	0.00121286	0.00566393	0.998963	0	NA	3	1	0	1	0	0	0	0	0	0	1	0	0	0	0	0	0	0	0	2	0	0	1	0	0	netMHCpan-4.1	HLA-C*01:02	0.005	SB
AAPESGLEV	9	TRUE	sp|O14641|DVL2_HUMAN	DVL2	HUMAN	Segment polarity protein dishevelled homolog DVL-2 OS=Homo sapiens OX=9606 GN=DVL2 PE=1 SV=1	AAPESGLEV/1	['MSFragger', 'Comet', 'Sage']	[0.0008748906386701, 0.00168986083499, 0.0001387539891771]	[1.082452506443061, 0.6626336385525712, 0.8904621672175848]	[0.003531480470837, 0.0059157720233412, 0.001710705586639]	0.982908	0.930791	1	3	0.000138754	0.00171071	1.08245	0	NA	14	2	1	0	0	0	0	1	1	0	1	1	1	1	2	1	1	1	0	3	0	2	3	4	2	netMHCpan-4.1	HLA-C*01:02	0.028	SB
AAPESSTSF	9	TRUE	sp|P54725|RD23A_HUMAN	RAD23A	HUMAN	UV excision repair protein RAD23 homolog A OS=Homo sapiens OX=9606 GN=RAD23A PE=1 SV=1	AAPESSTSF/1	['MSFragger', 'Comet', 'Sage']	[0.0003301419610432, 0.0013319672131147, 0.0001387539891771]	[1.4819959215635572, 0.7060124564497523, 0.890736205926808]	[0.0004909445203122, 0.0041330677147057, 0.0017063454480404]	0.996401	0.0633989	1	3	0.000138754	0.000490945	1.482	0	NA	11	1	1	1	0	0	0	0	2	0	2	1	1	0	0	0	1	1	0	3	0	2	4	0	2	netMHCpan-4.1	HLA-C*01:02	0.01	SB
AAPESYEEL	9	TRUE	sp|P78316|NOP14_HUMAN	NOP14	HUMAN	Nucleolar protein 14 OS=Homo sapiens OX=9606 GN=NOP14 PE=1 SV=3	AAPESYEEL/1	['MSFragger', 'Comet', 'Sage']	[0.0003301419610432, 0.0006624271330153, 0.0001387539891771]	[1.5046293961320605, 0.7923037738628163, 0.8844516331404437]	[0.0004468451369758, 0.0020815936268344, 0.0018091712453397]	0.992041	0.0993697	1	3	0.000138754	0.000446845	1.50463	0	NA	10	0	2	0	0	0	0	0	0	0	3	2	1	0	0	0	0	0	2	2	0	0	6	0	2	netMHCpan-4.1	HLA-C*01:02	0.005	SB
AAPGAEFAPNKRRRY	15	FALSE	sp|Q15233|NONO_HUMAN	NONO	HUMAN	Non-POU domain-containing octamer-binding protein OS=Homo sapiens OX=9606 GN=NONO PE=1 SV=4	AAPGAEFAPNKRRRY/3	['Comet']	[0.0074809751064104]	[0.4330217775773714]	[0.0513930049620932]	0.416376	1.58932	1	1	0.00748098	0.051393	0.433022	0	NA	1	0	0	0	0	0	0	0	1	0	0	0	0	0	0	0	0	0	0	0	0	1	0	0	0	netMHCIIpan-4.3	DRB5_0101	9.07	NB
AAPGESLEV	9	TRUE	sp|P21802|FGFR2_HUMAN	FGFR2	HUMAN	Fibroblast growth factor receptor 2 OS=Homo sapiens OX=9606 GN=FGFR2 PE=1 SV=1	AAPGESLEV/1	['Sage']	[0.0043735891647855]	[0.5855447029383318]	[0.0276126381508168]	0.968681	1.15305	1	1	0.00437359	0.0276126	0.585545	0	NA	1	0	0	0	0	0	0	0	1	0	0	0	0	0	0	0	0	0	0	0	0	1	0	0	0	netMHCpan-4.1	HLA-C*01:02	0.094	SB
AAPGGWLQV	9	TRUE	sp|Q8IY81|SPB1_HUMAN	FTSJ3	HUMAN	pre-rRNA 2'-O-ribose RNA methyltransferase FTSJ3 OS=Homo sapiens OX=9606 GN=FTSJ3 PE=1 SV=2	AAPGGWLQV/1	['MSFragger', 'Sage']	[0.0071566370029248, 0.0047264891916313]	[0.6858262653714092, 0.575818743086435]	[0.0502101077524977, 0.0300671570178663]	0.913273	0.855308	1	2	0.00472649	0.0300672	0.685826	0	NA	1	0	0	0	0	0	0	0	0	0	0	0	1	0	0	0	0	0	0	0	0	0	1	0	0	netMHCpan-4.1	HLA-C*01:02	0.104	SB
AAPGPSAAF	9	TRUE	sp|Q9UKN8|TF3C4_HUMAN	GTF3C4	HUMAN	General transcription factor 3C polypeptide 4 OS=Homo sapiens OX=9606 GN=GTF3C4 PE=1 SV=2	AAPGPSAAF/1	['MSFragger', 'Comet', 'Sage']	[0.0005744485294117, 0.0013319672131147, 0.0001387539891771]	[1.2314330850997397, 0.719815488764797, 0.9103803998623992]	[0.0014996403810483, 0.0036953711810791, 0.001420941621144]	0.991202	0.289578	1	3	0.000138754	0.00142094	1.23143	0	NA	30	3	3	1	0	0	0	1	4	0	3	2	2	2	1	2	3	2	1	7	0	5	7	5	6	netMHCpan-4.1	HLA-C*01:02	0.015	SB
AAPGSAAPAAGSAPAAAEEK	20	FALSE	sp|P05387|RLA2_HUMAN	RPLP2	HUMAN	Large ribosomal subunit protein P2 OS=Homo sapiens OX=9606 GN=RPLP2 PE=1 SV=1	AAPGSAAPAAGSAPAAAEEK/2	['MSFragger', 'Comet', 'Sage']	[0.0003301419610432, 0.0038509045992879, 0.0001387539891771]	[1.4933572114611413, 0.5056425284761767, 0.9153784171800654]	[0.0004682615489306, 0.0248025045108197, 0.0013562492805767]	0.492877	0.810287	1	3	0.000138754	0.000468262	1.49336	0	NA	1	0	0	0	0	0	0	0	1	0	0	0	0	0	0	0	0	0	0	0	0	1	0	0	0	NA	NA	NA	NA
AAPGSPGSL	9	TRUE	sp|Q9H7S9|ZN703_HUMAN	ZNF703	HUMAN	Zinc finger protein 703 OS=Homo sapiens OX=9606 GN=ZNF703 PE=1 SV=1	AAPGSPGSL/1	['MSFragger', 'Comet', 'Sage']	[0.0008748906386701, 0.0029223151229807, 0.0016518866284124]	[1.06673914051705, 0.5703596380037247, 0.7122040149430084]	[0.0039166017719736, 0.0133381456360399, 0.008871288270236]	0.998805	0.33128	1	3	0.000874891	0.0039166	1.06674	0	NA	7	1	1	0	0	0	0	0	1	0	1	1	0	0	1	0	1	0	0	2	0	1	2	1	1	netMHCpan-4.1	HLA-C*01:02	0.009	SB
AAPGTAADL	9	TRUE	sp|Q9Y2F5|ICE1_HUMAN	ICE1	HUMAN	Little elongation complex subunit 1 OS=Homo sapiens OX=9606 GN=ICE1 PE=1 SV=5	AAPGTAADL/1	['MSFragger', 'Comet', 'Sage']	[0.0008073468563931, 0.0044438174508005, 0.0017096939647803]	[1.112527435634834, 0.4900774740370854, 0.6980295142251423]	[0.0029182264298538, 0.0289692046762344, 0.0100929558927484]	0.987006	0.108986	1	3	0.000807347	0.00291823	1.11253	0	NA	9	1	1	2	0	0	0	0	0	0	0	1	1	0	0	0	1	1	1	4	0	0	2	0	3	netMHCpan-4.1	HLA-C*01:02	0.031	SB
AAPGVDLSRILNE	13	FALSE	sp|P02533|K1C14_HUMAN;sp|P08779|K1C16_HUMAN;sp|Q04695|K1C17_HUMAN	KRT14;KRT16;KRT17	HUMAN	Keratin, type I cytoskeletal 14 OS=Homo sapiens OX=9606 GN=KRT14 PE=1 SV=4	AAPGVDLSRILNE/2	['MSFragger', 'Comet', 'Sage']	[0.0002363507445048, 0.0003734129947722, 0.0001387539891771]	[1.9235140351914712, 1.233953594640575, 0.99385746634765]	[7.085856413892365e-05, 8.798839473538679e-05, 0.0006518763350062]	0.740289	0.055001	1	3	0.000138754	7.08586e-05	1.92351	0	NA	4	1	0	0	0	0	0	0	0	1	0	0	0	1	1	0	0	0	0	1	0	1	0	2	0	netMHCIIpan-4.3	HLA-DQA10101-DQB10602	61.38	NB
AAPGVDLT	8	TRUE	sp|P13645|K1C10_HUMAN;sp|P19012|K1C15_HUMAN;sp|Q7Z3Y8|K1C27_HUMAN;sp|Q7Z3Z0|K1C25_HUMAN;sp|Q99456|K1C12_HUMAN	KRT10;KRT15;KRT27;KRT25;KRT12	HUMAN	Keratin, type I cytoskeletal 10 OS=Homo sapiens OX=9606 GN=KRT10 PE=1 SV=6	AAPGVDLT/1	['MSFragger', 'Comet', 'Sage']	[0.0035837155963302, 0.0088169996828417, 0.0044366197183098]	[0.831263853400888, 0.4227459327009725, 0.5840078583274286]	[0.0206738512407858, 0.0568820810639311, 0.0279873674238991]	0.900186	1.28191	1	3	0.00358372	0.0206739	0.831264	0	NA	7	0	0	0	0	1	1	1	0	0	0	0	1	0	0	1	0	1	1	0	2	1	1	1	2	netMHCpan-4.1	HLA-C*01:02	12.42	NB
AAPGVDLTQ	9	TRUE	sp|P13645|K1C10_HUMAN	KRT10	HUMAN	Keratin, type I cytoskeletal 10 OS=Homo sapiens OX=9606 GN=KRT10 PE=1 SV=6	AAPGVDLTQ/1	['MSFragger', 'Sage']	[0.0087586831772878, 0.0095765825453231]	[0.654721229402273, 0.4651082532408518]	[0.060166177800556, 0.0768628733175203]	0.908321	4.11039	1	2	0.00875868	0.0601662	0.654721	0	NA	2	0	0	0	0	0	1	0	0	0	0	0	0	0	1	0	0	0	0	0	1	0	0	1	0	netMHCpan-4.1	HLA-C*01:02	7.966	NB
AAPGVDLTQL	10	TRUE	sp|P13645|K1C10_HUMAN	KRT10	HUMAN	Keratin, type I cytoskeletal 10 OS=Homo sapiens OX=9606 GN=KRT10 PE=1 SV=6	AAPGVDLTQL/1	['MSFragger', 'Comet', 'Sage']	[0.0005744485294117, 0.0004471605306304, 0.0001387539891771]	[1.2457214589980108, 0.8225940568498689, 0.9521586473382262]	[0.001396007016206, 0.0016500504405845, 0.0009622837364336]	0.880241	0.0134035	1	3	0.000138754	0.000962284	1.24572	0	NA	12	1	0	0	1	1	2	1	1	0	0	0	0	1	2	1	1	0	0	1	4	2	0	4	1	netMHCpan-4.1	HLA-C*01:02	0.148	SB
AAPGVDLTQLL	11	TRUE	sp|P13645|K1C10_HUMAN	KRT10	HUMAN	Keratin, type I cytoskeletal 10 OS=Homo sapiens OX=9606 GN=KRT10 PE=1 SV=6	AAPGVDLTQLL/1	['MSFragger', 'Sage']	[0.003880266075388, 0.0037351691811923]	[0.8006990703643267, 0.6113264946381065]	[0.0251349001612474, 0.0219969183573096]	0.819875	0.0141881	1	2	0.00373517	0.0219969	0.800699	0	NA	4	0	0	0	1	0	1	0	0	0	0	0	1	0	0	1	0	0	0	0	2	0	1	1	0	netMHCpan-4.1	HLA-C*01:02	0.243	SB
AAPGVDLTQLLNNM	14	FALSE	sp|P13645|K1C10_HUMAN	KRT10	HUMAN	Keratin, type I cytoskeletal 10 OS=Homo sapiens OX=9606 GN=KRT10 PE=1 SV=6	AAPGVDLTQLLNNM[UNIMOD:Oxidation]/2	['MSFragger', 'Comet', 'Sage']	[0.0002363507445048, 0.0003734129947722, 0.0001387539891771]	[2.249956093698082, 1.2215655968597277, 1.4333038159988845]	[1.5509493885631336e-05, 9.611012890673968e-05, 1.068872065160101e-05]	0.803898	0.095309	1	3	0.000138754	1.06887e-05	2.24996	0	NA	9	0	1	1	1	0	1	1	0	0	0	0	2	0	1	1	0	0	0	2	2	1	2	2	0	netMHCIIpan-4.3	HLA-DPA10103-DPB10401	20.36	NB
AAPGVDLTQLLNNMRSQ	17	FALSE	sp|P13645|K1C10_HUMAN	KRT10	HUMAN	Keratin, type I cytoskeletal 10 OS=Homo sapiens OX=9606 GN=KRT10 PE=1 SV=6	AAPGVDLTQLLNNM[UNIMOD:Oxidation]RSQ/2	['MSFragger', 'Comet', 'Sage']	[0.0003301419610432, 0.0004471605306304, 0.0001387539891771]	[1.5113928829767052, 1.0338149879445606, 1.053341693484093]	[0.000434488590397, 0.000362520883518, 0.0003738608525973]	0.827559	0.013479	1	3	0.000138754	0.000362521	1.51139	0	NA	4	0	2	1	0	0	0	0	0	0	0	0	0	0	0	1	0	0	0	3	0	0	0	1	0	netMHCIIpan-4.3	DRB5_0101	5.56	NB
AAPGVDLTQLLNNMRSQY	18	FALSE	sp|P13645|K1C10_HUMAN	KRT10	HUMAN	Keratin, type I cytoskeletal 10 OS=Homo sapiens OX=9606 GN=KRT10 PE=1 SV=6	AAPGVDLTQLLNNM[UNIMOD:Oxidation]RSQY/2	['MSFragger', 'Comet', 'Sage']	[0.0002363507445048, 0.0003734129947722, 0.0001387539891771]	[2.280579211179715, 1.5730029680566824, 1.0242657771964774]	[1.3441039578763336e-05, 8.224100241342971e-06, 0.0004906263991558]	0.785552	0.246795	1	3	0.000138754	8.2241e-06	2.28058	0	NA	3	0	1	1	0	0	0	0	0	0	0	0	0	0	0	0	1	0	0	2	0	0	0	0	1	netMHCIIpan-4.3	DRB5_0101	6	NB
AAPGVDLTQLLNNMRSQYEQ	20	FALSE	sp|P13645|K1C10_HUMAN	KRT10	HUMAN	Keratin, type I cytoskeletal 10 OS=Homo sapiens OX=9606 GN=KRT10 PE=1 SV=6	AAPGVDLTQLLNNM[UNIMOD:Oxidation]RSQYEQ/2	['Comet']	[0.004881066959989]	[0.4768280318745873]	[0.0330990359858551]	0.509905	0.232265	1	1	0.00488107	0.033099	0.476828	0	NA	1	0	0	1	0	0	0	0	0	0	0	0	0	0	0	0	0	0	0	1	0	0	0	0	0	NA	NA	NA	NA
AAPGVSSEL	9	TRUE	sp|Q96RK0|CIC_HUMAN	CIC	HUMAN	Protein capicua homolog OS=Homo sapiens OX=9606 GN=CIC PE=1 SV=3	AAPGVSSEL/1	['Comet', 'Sage']	[0.0061538461538461, 0.0044821065900973]	[0.4567160037679975, 0.5811683160353198]	[0.0405408668653649, 0.0286925116196027]	0.990745	1.3685	1	2	0.00448211	0.0286925	0.581168	0	NA	2	0	0	0	0	0	0	0	0	0	0	0	1	0	0	0	1	0	0	0	0	0	1	0	1	netMHCpan-4.1	HLA-C*01:02	0.005	SB
AAPHSIESF	9	TRUE	sp|P57081|WDR4_HUMAN	WDR4	HUMAN	tRNA (guanine-N(7)-)-methyltransferase non-catalytic subunit WDR4 OS=Homo sapiens OX=9606 GN=WDR4 PE=1 SV=2	AAPHSIESF/2	['MSFragger', 'Comet', 'Sage']	[0.000542888165038, 0.0010417872438939, 0.0001387539891771]	[1.302493248845872, 0.7288997532683641, 1.014321566297884]	[0.0010654618167796, 0.0034344787347751, 0.0005384122308949]	0.844779	0.00363646	1	3	0.000138754	0.000538412	1.30249	0	NA	10	1	1	1	0	0	0	0	0	0	1	2	1	0	0	0	2	1	0	3	0	0	4	0	3	netMHCpan-4.1	HLA-C*01:02	0.059	SB
AAPKQKIVKPVKV	13	FALSE	sp|P83731|RL24_HUMAN	RPL24	HUMAN	Large ribosomal subunit protein eL24 OS=Homo sapiens OX=9606 GN=RPL24 PE=1 SV=1	AAPKQKIVKPVKV/2	['MSFragger', 'Comet', 'Sage']	[0.0005744485294117, 0.0004471605306304, 0.0001387539891771]	[1.1940224817100198, 0.912732336993968, 0.9664775419723368]	[0.001823285950207, 0.0008500538606036, 0.0008418598963469]	0.846684	1.02958	1	3	0.000138754	0.00084186	1.19402	0	NA	5	0	1	0	0	0	0	0	0	0	0	1	0	0	0	0	1	1	1	1	0	0	1	0	3	netMHCIIpan-4.3	HLA-DQA10102-DQB10501	28.71	NB
AAPLGTTL	8	TRUE	sp|Q6VMQ6|MCAF1_HUMAN	ATF7IP	HUMAN	Activating transcription factor 7-interacting protein 1 OS=Homo sapiens OX=9606 GN=ATF7IP PE=1 SV=3	AAPLGTTL/1	['MSFragger', 'Comet', 'Sage']	[0.0006348534546608, 0.0021321961620469, 0.0001387539891771]	[1.1728443395038066, 0.6359649746445163, 0.8751555403050199]	[0.0020477933920715, 0.0074230734456455, 0.001972659147143]	0.998594	0.0644225	1	3	0.000138754	0.00197266	1.17284	0	NA	10	1	2	1	0	0	0	0	0	0	1	1	1	0	0	0	1	0	2	4	0	0	3	0	3	netMHCpan-4.1	HLA-C*01:02	0.02	SB
AAPLRLIAA	9	TRUE	sp|Q9NU22|MDN1_HUMAN	MDN1	HUMAN	Midasin OS=Homo sapiens OX=9606 GN=MDN1 PE=1 SV=2	AAPLRLIAA/2	['MSFragger']	[0.0091936065376757]	[0.6483613607932417]	[0.0624208900157017]	0.957435	2.39489	1	1	0.00919361	0.0624209	0.648361	0	NA	2	0	0	0	0	0	0	0	0	0	1	0	1	0	0	0	0	0	0	0	0	0	2	0	0	netMHCpan-4.1	HLA-C*01:02	0.659	WB
AAPLSGQTF	9	TRUE	sp|P08047|SP1_HUMAN	SP1	HUMAN	Transcription factor Sp1 OS=Homo sapiens OX=9606 GN=SP1 PE=1 SV=3	AAPLSGQTF/1	['MSFragger', 'Comet', 'Sage']	[0.0002363507445048, 0.0004471605306304, 0.0001387539891771]	[1.5989454229567053, 0.8811133112471928, 1.1289263647673482]	[0.000302154297613, 0.0010680099171027, 0.0001844000764885]	0.996192	0.811209	1	3	0.000138754	0.0001844	1.59895	1	['YPTTAPEI(1)']	36	3	4	2	0	0	0	0	2	0	4	1	4	3	2	1	4	4	2	9	0	2	9	6	10	netMHCpan-4.1	HLA-C*01:02	0.035	SB
AAPMSTSVM	9	TRUE	sp|Q9ULC5|ACSL5_HUMAN	ACSL5	HUMAN	Long-chain-fatty-acid--CoA ligase 5 OS=Homo sapiens OX=9606 GN=ACSL5 PE=1 SV=1	AAPM[UNIMOD:Oxidation]STSVM[UNIMOD:Oxidation]/1	['MSFragger', 'Comet', 'Sage']	[0.000542888165038, 0.0013319672131147, 0.0008351602463722]	[1.303736303072318, 0.695120515988189, 0.789498031340983]	[0.0010594204428449, 0.0045177423500211, 0.0043643791904218]	0.981397	3.19531	1	3	0.000542888	0.00105942	1.30374	0	NA	3	0	0	1	0	0	0	0	0	0	0	2	0	0	0	0	0	0	0	1	0	0	2	0	0	netMHCpan-4.1	HLA-C*01:02	0.013	SB
AAPNGAEPL	9	TRUE	sp|Q8NCH0|CHSTE_HUMAN	CHST14	HUMAN	Carbohydrate sulfotransferase 14 OS=Homo sapiens OX=9606 GN=CHST14 PE=1 SV=2	AAPNGAEPL/1	['MSFragger', 'Comet', 'Sage']	[0.0021401819154628, 0.0032216000613638, 0.0011890606420927]	[0.8936548330688893, 0.5398451356098035, 0.7608025821342557]	[0.0135150514585799, 0.017775423470717, 0.0056849989190854]	0.954316	0.0353202	1	3	0.00118906	0.005685	0.893655	0	NA	18	1	1	1	0	0	0	0	1	0	1	4	3	0	1	2	1	0	2	3	0	1	8	3	3	netMHCpan-4.1	HLA-C*01:02	0.028	SB
AAPPAAPAL	9	TRUE	sp|P67809|YBOX1_HUMAN	YBX1	HUMAN	Y-box-binding protein 1 OS=Homo sapiens OX=9606 GN=YBX1 PE=1 SV=3	AAPPAAPAL/1	['MSFragger', 'Comet', 'Sage']	[0.0036850683863652, 0.0089167140959969, 0.0024480770749427]	[0.8227449724261002, 0.4199144209122744, 0.6525975479050291]	[0.0218434591904621, 0.0584830500425436, 0.0152184825307414]	0.965151	0.0206849	1	3	0.00244808	0.0152185	0.822745	0	NA	14	1	2	2	0	0	0	0	0	0	1	1	2	0	0	0	1	1	3	5	0	0	4	0	5	netMHCpan-4.1	HLA-C*01:02	0.002	SB
AAPPAAQTL	9	TRUE	sp|O00268|TAF4_HUMAN	TAF4	HUMAN	Transcription initiation factor TFIID subunit 4 OS=Homo sapiens OX=9606 GN=TAF4 PE=1 SV=2	AAPPAAQTL/1	['MSFragger', 'Comet', 'Sage']	[0.0008748906386701, 0.0011441647597254, 0.0003810975609756]	[1.081582877694501, 0.7223567115492028, 0.8698486432327927]	[0.0035515318974177, 0.0036203279876616, 0.0020724827396676]	0.928368	0.653056	1	3	0.000381098	0.00207248	1.08158	0	NA	4	0	1	0	0	0	0	0	0	0	1	1	1	0	0	0	0	0	0	1	0	0	3	0	0	netMHCpan-4.1	HLA-C*01:02	0.001	SB
AAPPAEKAPVKKKAAK	16	FALSE	sp|P16403|H12_HUMAN	H1-2	HUMAN	Histone H1.2 OS=Homo sapiens OX=9606 GN=H1-2 PE=1 SV=2	AAPPAEKAPVKKKAAK/2	['MSFragger', 'Comet', 'Sage']	[0.0015806988352745, 0.0005642544787699, 0.0001387539891771]	[0.9551999977527736, 0.8122330024932096, 1.1322802169787127]	[0.0086395216334546, 0.00178557873406, 0.0001787061057828]	0.850945	0.154973	1	3	0.000138754	0.000178706	1.13228	0	NA	9	1	1	0	0	0	0	0	0	0	0	1	1	1	1	1	1	1	0	2	0	0	2	3	2	netMHCIIpan-4.3	DRB5_0101	13.23	NB
AAPPAEKAPVKKKAAKK	17	FALSE	sp|P16403|H12_HUMAN	H1-2	HUMAN	Histone H1.2 OS=Homo sapiens OX=9606 GN=H1-2 PE=1 SV=2	AAPPAEKAPVKKKAAKK/2	['MSFragger', 'Comet', 'Sage']	[0.0024785939612438, 0.0020754716981132, 0.0001387539891771]	[0.873270299952087, 0.6435727860332489, 0.9486022468946188]	[0.0156019953320808, 0.0069536028556467, 0.0009947666647561]	0.698897	1.20127	1	3	0.000138754	0.000994767	0.948602	0	NA	4	1	1	0	0	0	0	0	0	0	1	1	0	0	0	0	0	0	0	2	0	0	2	0	0	netMHCIIpan-4.3	DRB5_0101	16.1	NB
AAPPAGGTL	9	TRUE	sp|Q86YV5|PRAG1_HUMAN	PRAG1	HUMAN	Inactive tyrosine-protein kinase PRAG1 OS=Homo sapiens OX=9606 GN=PRAG1 PE=1 SV=4	AAPPAGGTL/1	['MSFragger', 'Comet', 'Sage']	[0.0005744485294117, 0.0009580838323353, 0.0009050683829444]	[1.2598420728169386, 0.7452059251488508, 0.7766753268059722]	[0.0013025924371547, 0.0030141971934991, 0.0049122547525946]	0.993278	0.00866732	1	3	0.000574449	0.00130259	1.25984	0	NA	21	2	2	1	0	0	0	0	1	0	2	3	3	0	0	1	2	2	2	5	0	1	8	1	6	netMHCpan-4.1	HLA-C*01:02	0.004	SB
AAPPAGSAF	9	TRUE	sp|Q71F56|MD13L_HUMAN	MED13L	HUMAN	Mediator of RNA polymerase II transcription subunit 13-like OS=Homo sapiens OX=9606 GN=MED13L PE=1 SV=1	AAPPAGSAF/1	['MSFragger', 'Comet', 'Sage']	[0.0006348534546608, 0.0021321961620469, 0.0017096939647803]	[1.1211389467932449, 0.6327645561200238, 0.6945900522184822]	[0.0027681153556188, 0.0076310532013884, 0.0104133145717641]	0.992557	0.0295577	1	3	0.000634853	0.00276812	1.12114	0	NA	9	1	1	0	0	0	0	0	0	0	2	1	1	0	0	0	0	2	1	2	0	0	4	0	3	netMHCpan-4.1	HLA-C*01:02	0.015	SB
AAPPEPGEPEERKSLK	16	FALSE	sp|Q5RI15|COX20_HUMAN	COX20	HUMAN	Cytochrome c oxidase assembly protein COX20, mitochondrial OS=Homo sapiens OX=9606 GN=COX20 PE=1 SV=2	[UNIMOD:Acetylation]-AAPPEPGEPEERKSLK/3	['MSFragger']	[0.0002363507445048]	[2.023280102952113]	[4.462991253759282e-05]	0.949639	1.44863	1	1	0.000236351	4.46299e-05	2.02328	0	NA	2	1	0	0	0	0	0	0	0	0	0	0	1	0	0	0	0	0	0	1	0	0	1	0	0	netMHCIIpan-4.3	DRB5_0101	77.67	NB
AAPPPPAHAL	10	TRUE	sp|Q96RK1|CITE4_HUMAN	CITED4	HUMAN	Cbp/p300-interacting transactivator 4 OS=Homo sapiens OX=9606 GN=CITED4 PE=1 SV=1	AAPPPPAHAL/1	['MSFragger', 'Comet', 'Sage']	[0.0002363507445048, 0.0029223151229807, 0.0006805035726437]	[1.6989356460258884, 0.5681625815412719, 0.8326363128737394]	[0.0001963715382881, 0.0136125527039421, 0.0029280645674599]	0.741658	0.137183	1	3	0.000236351	0.000196372	1.69894	0	NA	3	0	1	0	0	0	0	0	0	0	0	1	1	0	0	0	0	0	0	1	0	0	2	0	0	netMHCpan-4.1	HLA-C*01:02	0.008	SB
AAPRAPSAL	9	TRUE	sp|Q70SY1|CR3L2_HUMAN	CREB3L2	HUMAN	Cyclic AMP-responsive element-binding protein 3-like protein 2 OS=Homo sapiens OX=9606 GN=CREB3L2 PE=1 SV=3	AAPRAPSAL/1;AAPRAPSAL/2	['MSFragger', 'Comet', 'Sage']	[0.0037439954789488, 0.0058452029024455, 0.0014465238224392]	[0.8160827926951606, 0.4600482362199871, 0.7207646355858958]	[0.0227964747184927, 0.0392024034557911, 0.0082048014723306]	0.95638	0.0614855	2	3	0.00144652	0.0082048	0.816083	0	NA	6	0	1	1	0	0	0	0	1	0	2	1	0	0	0	0	0	0	0	2	0	1	3	0	0	netMHCpan-4.1	HLA-C*01:02	0.004	SB
AAPRPSPAISVSVSAP	16	FALSE	sp|Q15942|ZYX_HUMAN	ZYX	HUMAN	Zyxin OS=Homo sapiens OX=9606 GN=ZYX PE=1 SV=1	[UNIMOD:Acetylation]-AAPRPSPAISVSVSAP/2	['MSFragger']	[0.0003301419610432]	[1.3936029981594946]	[0.0007137353143112]	0.760582	5.37676	1	1	0.000330142	0.000713735	1.3936	0	NA	2	0	0	0	0	0	0	0	0	0	1	0	0	0	0	0	1	0	0	0	0	0	1	0	1	netMHCIIpan-4.3	HLA-DQA10101-DQB10602	34.83	NB
AAPRPSPAISVSVSAPAF	18	FALSE	sp|Q15942|ZYX_HUMAN	ZYX	HUMAN	Zyxin OS=Homo sapiens OX=9606 GN=ZYX PE=1 SV=1	[UNIMOD:Acetylation]-AAPRPSPAISVSVSAPAF/2	['MSFragger']	[0.0002363507445048]	[1.7346765231550103]	[0.0001675398276509]	0.955785	1.00719	1	1	0.000236351	0.00016754	1.73468	0	NA	2	0	0	1	0	0	0	0	0	0	0	0	0	0	0	0	0	1	0	1	0	0	0	0	1	netMHCIIpan-4.3	DRB1_1501	21	NB
AAPSAACSL	9	TRUE	sp|Q9H8N7|ZN395_HUMAN	ZNF395	HUMAN	Zinc finger protein 395 OS=Homo sapiens OX=9606 GN=ZNF395 PE=1 SV=2	AAPSAAC[UNIMOD:Cysteinylation]SL/1	['MSFragger', 'Comet', 'Sage']	[0.0012128562765312, 0.0005642544787699, 0.0008351602463722]	[1.0086329761675574, 0.8057765130923954, 0.7907839802541903]	[0.0058566644152819, 0.0018761372468214, 0.0043128786809754]	0.987577	0.00632774	1	3	0.000564254	0.00187614	1.00863	0	NA	18	1	1	1	0	0	0	1	1	1	1	1	2	1	0	2	2	1	2	3	0	3	4	3	5	netMHCpan-4.1	HLA-C*01:02	0.008	SB
AAPSAAREL	9	TRUE	sp|Q9H668|STN1_HUMAN	STN1	HUMAN	CST complex subunit STN1 OS=Homo sapiens OX=9606 GN=STN1 PE=1 SV=2	AAPSAAREL/2	['MSFragger']	[0.0072125847167816]	[0.6845374398389674]	[0.0505907126969115]	0.928873	1.09553	1	1	0.00721258	0.0505907	0.684537	0	NA	1	0	0	0	0	1	0	0	0	0	0	0	0	0	0	0	0	0	0	0	1	0	0	0	0	netMHCpan-4.1	HLA-C*01:02	0.004	SB
AAPSGSGTL	9	TRUE	sp|Q86VP3|PACS2_HUMAN	PACS2	HUMAN	Phosphofurin acidic cluster sorting protein 2 OS=Homo sapiens OX=9606 GN=PACS2 PE=1 SV=3	AAPSGSGTL/1	['MSFragger', 'Comet', 'Sage']	[0.0005744485294117, 0.0004471605306304, 0.0003810975609756]	[1.2735512931225084, 0.8298477956244432, 0.8589487951484117]	[0.0012195344977236, 0.0015618659887624, 0.0022935023997724]	0.999165	0.000166805	1	3	0.000381098	0.00121953	1.27355	0	NA	17	1	1	1	0	0	0	1	2	1	1	1	1	1	1	1	1	1	2	3	0	4	3	3	4	netMHCpan-4.1	HLA-C*01:02	0.007	SB
AAPSHSSSL	9	TRUE	sp|Q3YBR2|TBRG1_HUMAN	TBRG1	HUMAN	Transforming growth factor beta regulator 1 OS=Homo sapiens OX=9606 GN=TBRG1 PE=1 SV=1	AAPSHSSSL/1	['MSFragger', 'Comet', 'Sage']	[0.0003301419610432, 0.0004471605306304, 0.0001387539891771]	[1.4789819266614876, 0.936147308419845, 0.9619667938385644]	[0.0004971556717646, 0.0007194783227061, 0.0008780779774384]	0.99578	0.741197	1	3	0.000138754	0.000497156	1.47898	0	NA	6	0	1	1	0	0	0	0	0	0	1	1	1	0	0	0	0	0	1	2	0	0	3	0	1	netMHCpan-4.1	HLA-C*01:02	0.001	SB
AAPSPFAEL	9	TRUE	sp|P19971|TYPH_HUMAN	TYMP	HUMAN	Thymidine phosphorylase OS=Homo sapiens OX=9606 GN=TYMP PE=1 SV=2	AAPSPFAEL/1	['MSFragger', 'Comet', 'Sage']	[0.0004604051565377, 0.0004471605306304, 0.0001387539891771]	[1.36734545919077, 0.9298362457943689, 0.8853700074715655]	[0.0007993758093603, 0.0007524380326808, 0.0017937696325024]	0.994192	0.489825	1	3	0.000138754	0.000752438	1.36735	0	NA	11	1	1	1	0	0	0	0	0	0	1	1	1	0	0	1	1	2	1	3	0	0	3	1	4	netMHCpan-4.1	HLA-C*01:02	0.002	SB
AAPSSLVAA	9	TRUE	sp|Q4ZIN3|MBRL_HUMAN	TMEM259	HUMAN	Membralin OS=Homo sapiens OX=9606 GN=TMEM259 PE=1 SV=1	AAPSSLVAA/1	['MSFragger', 'Comet', 'Sage']	[0.0046362582668575, 0.0078280397818415, 0.0050996443669059]	[0.7855405907296139, 0.4302093099303467, 0.5497214932019235]	[0.027636377339287, 0.0528460808378083, 0.0377183028443682]	0.953386	0.0346391	1	3	0.00463626	0.0276364	0.785541	0	NA	4	0	1	1	0	0	0	0	0	0	0	1	0	0	0	0	0	0	1	2	0	0	1	0	1	netMHCpan-4.1	HLA-C*01:02	0.498	SB
AAPTANLL	8	TRUE	sp|Q9NR09|BIRC6_HUMAN	BIRC6	HUMAN	Baculoviral IAP repeat-containing protein 6 OS=Homo sapiens OX=9606 GN=BIRC6 PE=1 SV=3	AAPTANLL/1	['MSFragger', 'Comet', 'Sage']	[0.0037964004499437, 0.0065114443567482, 0.0031818181818181]	[0.8139443400532751, 0.4486998891443428, 0.6314800328825576]	[0.0231098629339859, 0.0439440354949723, 0.0183869244064361]	0.981094	1.99802	1	3	0.00318182	0.0183869	0.813944	0	NA	11	1	2	1	0	0	0	0	1	0	1	0	0	0	1	1	1	1	1	4	0	1	1	2	3	netMHCpan-4.1	HLA-C*01:02	0.062	SB
AAPTAQKSL	9	TRUE	sp|Q5SWA1|PR15B_HUMAN	PPP1R15B	HUMAN	Protein phosphatase 1 regulatory subunit 15B OS=Homo sapiens OX=9606 GN=PPP1R15B PE=1 SV=2	AAPTAQKSL/1	['MSFragger', 'Comet', 'Sage']	[0.000542888165038, 0.0004471605306304, 0.0001387539891771]	[1.3423676209227735, 0.883112548466345, 1.0399354175192523]	[0.0008913074566171, 0.0010525785737056, 0.0004237791688247]	0.98187	0.15871	1	3	0.000138754	0.000423779	1.34237	0	NA	11	1	1	1	0	0	0	0	0	0	1	1	2	0	0	0	1	1	2	3	0	0	4	0	4	netMHCpan-4.1	HLA-C*01:02	0.007	SB
AAPTGTTI	8	TRUE	sp|P52948|NUP98_HUMAN	NUP98	HUMAN	Nuclear pore complex protein Nup98-Nup96 OS=Homo sapiens OX=9606 GN=NUP98 PE=1 SV=4	AAPTGTTI/1	['MSFragger', 'Sage']	[0.0060733921493415, 0.0040046599679627]	[0.720157503764588, 0.6071049959757479]	[0.0410076246134925, 0.0228348372763537]	0.993815	0.0205611	1	2	0.00400466	0.0228348	0.720158	1	['ATPASATL(1)']	4	0	1	0	0	0	0	0	0	0	1	0	1	0	0	0	1	0	0	1	0	0	2	0	1	netMHCpan-4.1	HLA-C*01:02	0.076	SB
AAPTPGRAL	9	TRUE	sp|A1X283|SPD2B_HUMAN	SH3PXD2B	HUMAN	SH3 and PX domain-containing protein 2B OS=Homo sapiens OX=9606 GN=SH3PXD2B PE=1 SV=3	AAPTPGRAL/2;AAPTPGRAL/1	['MSFragger', 'Sage']	[0.0055009823182711, 0.0059895833333333]	[0.7536816752966774, 0.5274762361094164]	[0.0335792880975583, 0.0456570098368008]	0.924696	0.0454965	2	2	0.00550098	0.0335793	0.753682	0	NA	2	0	0	0	0	1	0	0	0	0	1	0	0	0	0	0	0	0	0	0	1	0	1	0	0	netMHCpan-4.1	HLA-C*01:02	0.003	SB
AAPTSAAAL	9	TRUE	sp|Q86Z02|HIPK1_HUMAN	HIPK1	HUMAN	Homeodomain-interacting protein kinase 1 OS=Homo sapiens OX=9606 GN=HIPK1 PE=1 SV=1	AAPTSAAAL/1	['MSFragger', 'Comet', 'Sage']	[0.0008748906386701, 0.0025665155274189, 0.0009050683829444]	[1.0855950977952018, 0.5931844763026263, 0.7725450550040486]	[0.0034601907142991, 0.0108257270423112, 0.0051027582199568]	0.993068	0.00897573	1	3	0.000874891	0.00346019	1.0856	0	NA	37	3	4	3	0	0	0	1	1	1	3	4	4	1	1	3	3	2	3	10	0	3	11	5	8	netMHCpan-4.1	HLA-C*01:02	0.003	SB
AAPTSSAL	8	TRUE	sp|O43432|IF4G3_HUMAN	EIF4G3	HUMAN	Eukaryotic translation initiation factor 4 gamma 3 OS=Homo sapiens OX=9606 GN=EIF4G3 PE=1 SV=2	AAPTSSAL/1	['MSFragger', 'Comet', 'Sage']	[0.0010832280194981, 0.0010417872438939, 0.0009050683829444]	[1.021981116563779, 0.730378387440985, 0.7703933304558288]	[0.0053267497311501, 0.0033939046269451, 0.0052048676505366]	0.998723	0.0719669	1	3	0.000905068	0.0033939	1.02198	0	NA	18	2	1	2	0	0	0	0	1	1	2	2	2	0	1	1	2	1	0	5	0	2	6	2	3	netMHCpan-4.1	HLA-C*01:02	0.02	SB
AAPVLTPAKVTGKSKKRN	18	FALSE	sp|Q8N6L1|KTAP2_HUMAN	KRTCAP2	HUMAN	Keratinocyte-associated protein 2 OS=Homo sapiens OX=9606 GN=KRTCAP2 PE=1 SV=2	AAPVLTPAKVTGKSKKRN/3	['MSFragger', 'Comet', 'Sage']	[0.0002363507445048, 0.0004471605306304, 0.0001387539891771]	[1.663722813850922, 0.8642494769388702, 1.0647612372861264]	[0.0002291359345405, 0.0012084123204173, 0.0003360024366744]	0.00915819	0.856388	1	3	0.000138754	0.000229136	1.66372	0	NA	3	1	0	0	0	0	0	0	0	0	0	1	1	0	0	0	0	0	0	1	0	0	2	0	0	netMHCIIpan-4.3	DRB5_0101	1.72	WB
AAPVPTTTL	9	TRUE	sp|P18583|SON_HUMAN	SON	HUMAN	Protein SON OS=Homo sapiens OX=9606 GN=SON PE=1 SV=4	AAPVPTTTL/1	['MSFragger', 'Comet', 'Sage']	[0.000542888165038, 0.0004471605306304, 0.0001387539891771]	[1.3048565064542923, 0.9433678737968508, 0.9839676119974824]	[0.0010540135716543, 0.0006836218707714, 0.000714978108442]	0.999157	0.00607165	1	3	0.000138754	0.000683622	1.30486	0	NA	45	3	3	3	0	1	1	3	3	2	3	2	4	2	4	3	2	2	4	9	2	8	9	9	8	netMHCpan-4.1	HLA-C*01:02	0.001	SB
AAPVSATVL	9	TRUE	sp|P33121|ACSL1_HUMAN	ACSL1	HUMAN	Long-chain-fatty-acid--CoA ligase 1 OS=Homo sapiens OX=9606 GN=ACSL1 PE=1 SV=1	AAPVSATVL/1	['MSFragger', 'Comet', 'Sage']	[0.0008073468563931, 0.0013319672131147, 0.0014083184677495]	[1.0962067482600075, 0.7096551953680851, 0.743425922773795]	[0.0032324838417874, 0.0040124095849647, 0.0066683285274379]	0.956777	1.06529	1	3	0.000807347	0.00323248	1.09621	0	NA	23	2	2	1	0	0	0	1	1	2	3	2	2	2	1	1	1	1	1	5	0	4	7	4	3	netMHCpan-4.1	HLA-C*01:02	0.005	SB
AAPVSTSEL	9	TRUE	sp|Q06187|BTK_HUMAN	BTK	HUMAN	Tyrosine-protein kinase BTK OS=Homo sapiens OX=9606 GN=BTK PE=1 SV=3	AAPVSTSEL/1	['MSFragger', 'Comet', 'Sage']	[0.0012128562765312, 0.0013319672131147, 0.0006805035726437]	[0.9938612600172452, 0.6909971691472072, 0.8205581350931268]	[0.0065136989006945, 0.004673321970023, 0.0032748566951036]	0.986441	2.17131	1	3	0.000680504	0.00327486	0.993861	0	NA	2	0	2	0	0	0	0	0	0	0	0	0	0	0	0	0	0	0	0	2	0	0	0	0	0	netMHCpan-4.1	HLA-C*01:02	0.002	SB
AAPVVPQAL	9	TRUE	sp|P22061|PIMT_HUMAN	PCMT1	HUMAN	Protein-L-isoaspartate(D-aspartate) O-methyltransferase OS=Homo sapiens OX=9606 GN=PCMT1 PE=1 SV=4	AAPVVPQAL/1	['MSFragger', 'Comet', 'Sage']	[0.0006348534546608, 0.0010417872438939, 0.0001387539891771]	[1.1715555308556471, 0.7288381061176497, 0.9609457825292784]	[0.0020625915750285, 0.0034361815398487, 0.0008864893396196]	0.995854	0.927331	1	3	0.000138754	0.000886489	1.17156	0	NA	20	1	2	2	0	0	0	0	3	0	1	1	3	0	1	1	2	1	2	5	0	3	5	2	5	netMHCpan-4.1	HLA-C*01:02	0.004	SB
AAPYGGPIAL	10	TRUE	sp|Q9H269|VPS16_HUMAN	VPS16	HUMAN	Vacuolar protein sorting-associated protein 16 homolog OS=Homo sapiens OX=9606 GN=VPS16 PE=1 SV=2	AAPYGGPIAL/1	['MSFragger', 'Comet', 'Sage']	[0.0003301419610432, 0.0004471605306304, 0.0003810975609756]	[1.4026322760505552, 0.9393367976953718, 0.8650379524185883]	[0.0006865977170266, 0.0007034023219933, 0.0021672969687807]	0.984816	0.510221	1	3	0.000330142	0.000686598	1.40263	0	NA	13	2	1	1	0	0	0	0	0	0	1	2	1	0	0	1	1	1	2	4	0	0	4	1	4	netMHCpan-4.1	HLA-C*01:02	0.048	SB
AAPYGIESM	9	TRUE	sp|P18031|PTN1_HUMAN	PTPN1	HUMAN	Tyrosine-protein phosphatase non-receptor type 1 OS=Homo sapiens OX=9606 GN=PTPN1 PE=1 SV=1	AAPYGIESM[UNIMOD:Oxidation]/1	['MSFragger', 'Comet', 'Sage']	[0.0005744485294117, 0.0015081439774783, 0.0019071310116086]	[1.206783026008063, 0.6677802011137283, 0.6798025163507204]	[0.0017034139578797, 0.0056657894231372, 0.0119073264332845]	0.982952	5.81563	1	3	0.000574449	0.00170341	1.20678	0	NA	11	1	2	1	0	0	0	0	0	0	1	1	1	0	0	0	1	1	2	4	0	0	3	0	4	netMHCpan-4.1	HLA-C*01:02	0.018	SB
AAQGEPQVQFK	11	TRUE	sp|P62826|RAN_HUMAN	RAN	HUMAN	GTP-binding nuclear protein Ran OS=Homo sapiens OX=9606 GN=RAN PE=1 SV=3	[UNIMOD:Acetylation]-AAQGEPQVQFK/2	['MSFragger']	[0.0003301419610432]	[1.4127881866462153]	[0.00065739441127]	0.961844	7.14361	1	1	0.000330142	0.000657394	1.41279	0	NA	3	0	0	0	0	0	0	0	0	0	1	1	1	0	0	0	0	0	0	0	0	0	3	0	0	netMHCpan-4.1	HLA-A*03:01	1.552	WB
AAQGEPQVQFKL	12	TRUE	sp|P62826|RAN_HUMAN	RAN	HUMAN	GTP-binding nuclear protein Ran OS=Homo sapiens OX=9606 GN=RAN PE=1 SV=3	[UNIMOD:Acetylation]-AAQGEPQVQFKL/2;[UNIMOD:Acetylation]-AAQGEPQVQFKL/1	['MSFragger']	[0.0002363507445048]	[1.7829048030010226]	[0.0001348744965941]	0.937074	4.92119	2	1	0.000236351	0.000134874	1.7829	0	NA	12	1	1	1	0	0	0	0	0	0	2	2	5	0	0	0	0	0	0	3	0	0	9	0	0	netMHCpan-4.1	HLA-C*01:02	4.61	NB
AAQGSIAAAL	10	TRUE	sp|O94979|SC31A_HUMAN	SEC31A	HUMAN	Protein transport protein Sec31A OS=Homo sapiens OX=9606 GN=SEC31A PE=1 SV=3	AAQGSIAAAL/1	['MSFragger', 'Comet', 'Sage']	[0.0018799937333542, 0.0029223151229807, 0.0025793340628419]	[0.9131646510343798, 0.5685552256516981, 0.648025261180688]	[0.0117449354044227, 0.013563053167383, 0.0158562687960658]	0.969577	4.11016	1	3	0.00187999	0.0117449	0.913165	0	NA	4	0	0	0	0	0	0	0	0	0	0	1	1	0	0	0	1	0	1	0	0	0	2	0	2	netMHCpan-4.1	HLA-C*01:02	3.772	NB
AAQKEADLAAQEEAAKK	17	FALSE	sp|Q9Y3B7|RM11_HUMAN	MRPL11	HUMAN	Large ribosomal subunit protein uL11m OS=Homo sapiens OX=9606 GN=MRPL11 PE=1 SV=1	AAQKEADLAAQEEAAKK/2;AAQKEADLAAQEEAAKK/3	['MSFragger', 'Comet', 'Sage']	[0.0002363507445048, 0.0003734129947722, 0.0001387539891771]	[3.805238864402989, 1.6581954645205916, 1.6973358953747375]	[1.028340779097348e-08, 4.58316123655868e-06, 9.028864196530944e-07]	0.91608	0.570723	2	3	0.000138754	1.02834e-08	3.80524	0	NA	5	3	0	0	0	0	0	0	0	0	0	0	2	0	0	0	0	0	0	3	0	0	2	0	0	netMHCIIpan-4.3	HLA-DQA10101-DQB10602	3.21	WB
AAQKENAGEDPGLA	14	FALSE	sp|P81605|DCD_HUMAN	DCD	HUMAN	Dermcidin OS=Homo sapiens OX=9606 GN=DCD PE=1 SV=2	AAQKENAGEDPGLA/2	['MSFragger', 'Comet', 'Sage']	[0.000542888165038, 0.0044015334374556, 0.0001387539891771]	[1.3202001155962546, 0.4927953895365225, 0.9294113174874452]	[0.0009833625038125, 0.0281907654965566, 0.0011898678695947]	0.791058	0.674548	1	3	0.000138754	0.000983363	1.3202	0	NA	1	0	0	0	0	1	0	0	0	0	0	0	0	0	0	0	0	0	0	0	1	0	0	0	0	netMHCIIpan-4.3	HLA-DQA10101-DQB10501	7.97	NB
AAQSAPKVVLK	11	TRUE	sp|Q9Y3Y2|CHTOP_HUMAN	CHTOP	HUMAN	Chromatin target of PRMT1 protein OS=Homo sapiens OX=9606 GN=CHTOP PE=1 SV=2	[UNIMOD:Acetylation]-AAQSAPKVVLK/2	['MSFragger']	[0.0002363507445048]	[2.0119790489931835]	[4.703598773458788e-05]	0.953139	6.23328	1	1	0.000236351	4.7036e-05	2.01198	0	NA	22	1	1	1	0	1	1	2	1	1	1	1	2	1	2	1	2	1	2	3	2	4	4	4	5	netMHCpan-4.1	HLA-A*03:01	0.255	SB
AAQSAPKVVLKSTTK	15	FALSE	sp|Q9Y3Y2|CHTOP_HUMAN	CHTOP	HUMAN	Chromatin target of PRMT1 protein OS=Homo sapiens OX=9606 GN=CHTOP PE=1 SV=2	[UNIMOD:Acetylation]-AAQSAPKVVLKSTTK/3	['MSFragger']	[0.0002363507445048]	[2.9950868903131904]	[4.719948195167906e-07]	0.203811	3.40061	1	1	0.000236351	4.71995e-07	2.99509	0	NA	17	1	1	1	0	0	0	2	1	2	1	1	1	1	1	1	2	1	0	3	0	5	3	3	3	netMHCIIpan-4.3	HLA-DQA10101-DQB10602	19.71	NB
AAQSAPKVVLKSTTKM	16	FALSE	sp|Q9Y3Y2|CHTOP_HUMAN	CHTOP	HUMAN	Chromatin target of PRMT1 protein OS=Homo sapiens OX=9606 GN=CHTOP PE=1 SV=2	[UNIMOD:Acetylation]-AAQSAPKVVLKSTTKM[UNIMOD:Oxidation]/3	['MSFragger']	[0.0002363507445048]	[2.758852355024547]	[1.4337057962943124e-06]	0.448718	2.12308	1	1	0.000236351	1.43371e-06	2.75885	2	['INEGGKPKVLVSYKGE(2)']	8	1	1	1	0	0	0	0	0	0	0	1	1	0	0	0	1	1	1	3	0	0	2	0	3	netMHCIIpan-4.3	HLA-DQA10101-DQB10602	23.85	NB
AAQSAPKVVLKSTTKMSL	18	FALSE	sp|Q9Y3Y2|CHTOP_HUMAN	CHTOP	HUMAN	Chromatin target of PRMT1 protein OS=Homo sapiens OX=9606 GN=CHTOP PE=1 SV=2	[UNIMOD:Acetylation]-AAQSAPKVVLKSTTKM[UNIMOD:Oxidation]SL/3	['MSFragger']	[0.0002363507445048]	[2.1577880382583445]	[2.3852207307873275e-05]	0.429755	6.48535	1	1	0.000236351	2.38522e-05	2.15779	0	NA	5	2	0	1	0	0	0	0	0	0	0	0	0	0	0	0	2	0	0	3	0	0	0	0	2	netMHCIIpan-4.3	DRB1_1501	26.33	NB
AAQTSPSPKAGAATGRIVA	19	FALSE	sp|P06576|ATPB_HUMAN	ATP5F1B	HUMAN	ATP synthase subunit beta, mitochondrial OS=Homo sapiens OX=9606 GN=ATP5F1B PE=1 SV=3	AAQTSPSPKAGAATGRIVA/2;AAQTSPSPKAGAATGRIVA/3	['MSFragger', 'Comet', 'Sage']	[0.0002363507445048, 0.0003734129947722, 0.0001387539891771]	[3.013232972875454, 1.463520908601783, 0.9069311991522784]	[4.332271035029321e-07, 1.74344679800952e-05, 0.001467368485235]	0.530955	0.177396	2	3	0.000138754	4.33227e-07	3.01323	0	NA	4	2	0	0	0	0	0	0	0	0	0	1	1	0	0	0	0	0	0	2	0	0	2	0	0	NA	NA	NA	NA
AARGGGAAEAAQQPSYVY	18	FALSE	sp|A0AV96|RBM47_HUMAN	RBM47	HUMAN	RNA-binding protein 47 OS=Homo sapiens OX=9606 GN=RBM47 PE=1 SV=2	AARGGGAAEAAQQPSYVY/2	['MSFragger', 'Comet', 'Sage']	[0.0056773688332028, 0.0006624271330153, 0.0040656308987948]	[0.7386974174937293, 0.7871114758346108, 0.6039275735664016]	[0.0367322853354577, 0.0021671782668706, 0.0234855882561486]	0.452034	0.00962677	1	3	0.000662427	0.00216718	0.787111	0	NA	7	0	1	1	0	0	0	0	1	0	0	0	0	0	1	2	1	0	0	2	0	1	0	3	1	netMHCIIpan-4.3	HLA-DQA10101-DQB10602	11.28	NB
AARSPSASITDEDSNV	16	FALSE	sp|Q86W92|LIPB1_HUMAN	PPFIBP1	HUMAN	Liprin-beta-1 OS=Homo sapiens OX=9606 GN=PPFIBP1 PE=1 SV=2	AARSPSASITDEDSNV/2	['MSFragger', 'Comet', 'Sage']	[0.0002363507445048, 0.0003734129947722, 0.0001387539891771]	[2.1228142889699773, 1.4601487750820408, 1.1220673168774544]	[2.807840515017384e-05, 1.784266087576453e-05, 0.0001966160160194]	0.896817	0.0690143	1	3	0.000138754	1.78427e-05	2.12281	0	NA	9	1	0	0	0	0	0	2	1	1	0	1	1	0	1	1	0	0	0	1	0	4	2	2	0	netMHCIIpan-4.3	HLA-DQA10101-DQB10501	8.61	NB
AASAKKKNKKGKTIS	15	FALSE	sp|P23588|IF4B_HUMAN	EIF4B	HUMAN	Eukaryotic translation initiation factor 4B OS=Homo sapiens OX=9606 GN=EIF4B PE=1 SV=2	[UNIMOD:Acetylation]-AASAKKKNKKGKTIS/3	['MSFragger']	[0.0002363507445048]	[3.394238615783835]	[7.16455318050641e-08]	0.417623	2.69589	1	1	0.000236351	7.16455e-08	3.39424	0	NA	2	0	0	0	0	0	2	0	0	0	0	0	0	0	0	0	0	0	0	0	2	0	0	0	0	netMHCIIpan-4.3	HLA-DPA10202-DPB10201	48.07	NB
AASAKKKNKKGKTISL	16	FALSE	sp|P23588|IF4B_HUMAN	EIF4B	HUMAN	Eukaryotic translation initiation factor 4B OS=Homo sapiens OX=9606 GN=EIF4B PE=1 SV=2	[UNIMOD:Acetylation]-AASAKKKNKKGKTISL/2;[UNIMOD:Acetylation]-AASAKKKNKKGKTISL/3	['MSFragger']	[0.0002363507445048]	[3.0709776990055797]	[3.298135276642084e-07]	0.878974	1.59277	2	1	0.000236351	3.29814e-07	3.07098	0	NA	36	3	2	0	0	0	2	2	2	2	2	4	2	4	2	2	3	3	1	5	2	6	8	8	7	netMHCIIpan-4.3	HLA-DPA10202-DPB10201	47.29	NB
AASALPALV	9	TRUE	sp|P36578|RL4_HUMAN	RPL4	HUMAN	Large ribosomal subunit protein uL4 OS=Homo sapiens OX=9606 GN=RPL4 PE=1 SV=5	AASALPALV/1	['MSFragger', 'Comet', 'Sage']	[0.001164457183805, 0.0008810572687224, 0.0009050683829444]	[1.0143491906401294, 0.7739449935371705, 0.7695746138683809]	[0.0056227020486122, 0.0024017288899397, 0.0052442457088239]	0.984734	0.615581	1	3	0.000881057	0.00240173	1.01435	0	NA	19	1	1	1	0	1	0	0	3	1	1	1	1	1	2	1	1	2	1	3	1	4	3	4	4	netMHCpan-4.1	HLA-B*51:01	1.485	WB
AASALPALVMS	11	TRUE	sp|P36578|RL4_HUMAN	RPL4	HUMAN	Large ribosomal subunit protein uL4 OS=Homo sapiens OX=9606 GN=RPL4 PE=1 SV=5	AASALPALVM[UNIMOD:Oxidation]S/1	['MSFragger', 'Comet', 'Sage']	[0.0008748906386701, 0.0006624271330153, 0.0003810975609756]	[1.0730824270101496, 0.8010764578286087, 0.8478465073714087]	[0.0037551835611232, 0.0019451973852421, 0.0025426553978061]	0.978394	0.123636	1	3	0.000381098	0.0019452	1.07308	0	NA	8	1	0	2	0	0	0	0	1	0	0	0	0	0	1	1	1	1	0	3	0	1	0	2	2	netMHCpan-4.1	HLA-C*01:02	35.2	NB
AASALPALVMSK	12	TRUE	sp|P36578|RL4_HUMAN	RPL4	HUMAN	Large ribosomal subunit protein uL4 OS=Homo sapiens OX=9606 GN=RPL4 PE=1 SV=5	AASALPALVMSK/2;AASALPALVM[UNIMOD:Oxidation]SK/2	['MSFragger', 'Comet', 'Sage']	[0.0002363507445048, 0.0004471605306304, 0.0001387539891771]	[2.055073741906095, 1.1327008498774236, 1.3003377177469606]	[3.849548606628647e-05, 0.0001806736502585, 3.710513585675974e-05]	0.993403	0.0012637	2	3	0.000138754	3.71051e-05	2.05507	0	NA	60	6	4	5	0	2	1	3	4	2	2	2	2	3	6	6	4	6	2	15	3	9	6	15	12	netMHCpan-4.1	HLA-A*03:01	1.891	WB
AASFGKSINF	10	TRUE	sp|P09622|DLDH_HUMAN	DLD	HUMAN	Dihydrolipoyl dehydrogenase, mitochondrial OS=Homo sapiens OX=9606 GN=DLD PE=1 SV=2	AASFGKSINF/2	['MSFragger', 'Comet', 'Sage']	[0.0002363507445048, 0.0003734129947722, 0.0001387539891771]	[1.661324335896513, 1.2231484404886677, 1.0054266585513083]	[0.0002315359965129, 9.503232952654066e-05, 0.0005850812322525]	0.958357	0.375641	1	3	0.000138754	9.50323e-05	1.66132	0	NA	8	1	1	1	0	0	0	0	0	0	1	1	0	0	0	0	1	1	1	3	0	0	2	0	3	netMHCpan-4.1	HLA-C*07:01	4.376	NB
AASGEAKPK	9	TRUE	sp|P10412|H14_HUMAN;sp|P16401|H15_HUMAN;sp|P16403|H12_HUMAN	H1-4;H1-5;H1-2	HUMAN	Histone H1.4 OS=Homo sapiens OX=9606 GN=H1-4 PE=1 SV=2	AASGEAKPK/1	['MSFragger', 'Comet', 'Sage']	[0.0050278206073607, 0.0029951919287459, 0.0047961630695443]	[0.7665381663377419, 0.5551818858829443, 0.5649936735237108]	[0.0310642906133419, 0.0153681927915571, 0.0330426110102388]	0.903302	3.07758	1	3	0.00299519	0.0153682	0.766538	0	NA	2	0	0	1	0	0	0	0	0	0	0	0	0	0	0	0	0	0	1	1	0	0	0	0	1	netMHCpan-4.1	HLA-A*03:01	1.974	WB
AASGEAKPKA	10	TRUE	sp|P10412|H14_HUMAN;sp|P16401|H15_HUMAN	H1-4;H1-5	HUMAN	Histone H1.4 OS=Homo sapiens OX=9606 GN=H1-4 PE=1 SV=2	AASGEAKPKA/1;AASGEAKPKA/2	['MSFragger', 'Comet', 'Sage']	[0.0003301419610432, 0.0004471605306304, 0.0001387539891771]	[1.5446391727930224, 0.9262105155232948, 1.022895782300511]	[0.0003786605573851, 0.0007720906706911, 0.0004969492222423]	0.941886	0.175749	2	3	0.000138754	0.000378661	1.54464	0	NA	16	0	2	5	0	0	0	0	0	0	1	1	0	0	0	0	1	3	3	7	0	0	2	0	7	netMHCpan-4.1	HLA-A*03:01	21.333	NB
AASGEAKPKAK	11	TRUE	sp|P10412|H14_HUMAN;sp|P16401|H15_HUMAN	H1-4;H1-5	HUMAN	Histone H1.4 OS=Homo sapiens OX=9606 GN=H1-4 PE=1 SV=2	AASGEAKPKAK/2;AASGEAKPKAK/1	['MSFragger', 'Comet', 'Sage']	[0.0002363507445048, 0.0003734129947722, 0.0001387539891771]	[2.098828030740964, 1.5806965625349203, 1.2153552879600205]	[3.139966841466465e-05, 7.80112079254921e-06, 8.216838738821327e-05]	0.948671	0.0169524	2	3	0.000138754	7.80112e-06	2.09883	0	NA	30	2	3	7	0	0	0	0	2	0	0	0	0	2	2	1	2	3	6	12	0	2	0	5	11	netMHCpan-4.1	HLA-A*03:01	4.022	NB
AASGEAKPKV	10	TRUE	sp|P16403|H12_HUMAN	H1-2	HUMAN	Histone H1.2 OS=Homo sapiens OX=9606 GN=H1-2 PE=1 SV=2	AASGEAKPKV/1	['MSFragger', 'Comet', 'Sage']	[0.0036376604850213, 0.0024531277378657, 0.0047961630695443]	[0.8272024907806839, 0.6129721481463659, 0.5661355374285714]	[0.0212248129015621, 0.0090719995872918, 0.0327160378332742]	0.856716	2.6286	1	3	0.00245313	0.009072	0.827202	0	NA	2	0	0	1	0	0	0	0	0	0	0	0	0	0	0	0	0	0	1	1	0	0	0	0	1	netMHCpan-4.1	HLA-B*51:01	10.441	NB
AASGEAKPKVK	11	TRUE	sp|P16403|H12_HUMAN	H1-2	HUMAN	Histone H1.2 OS=Homo sapiens OX=9606 GN=H1-2 PE=1 SV=2	AASGEAKPKVK/2;AASGEAKPKVK/1	['MSFragger', 'Comet', 'Sage']	[0.0002363507445048, 0.0003734129947722, 0.0001387539891771]	[2.251709471917592, 1.4129432638929642, 1.2312733224302794]	[1.538292385233444e-05, 2.4669454083603665e-05, 7.080191652842503e-05]	0.964423	0.00264331	2	3	0.000138754	1.53829e-05	2.25171	0	NA	18	1	2	7	0	0	0	0	0	0	0	0	0	1	0	0	2	2	3	10	0	0	0	1	7	netMHCpan-4.1	HLA-A*03:01	5.036	NB
AASGEGKPKAK	11	TRUE	sp|P16402|H13_HUMAN	H1-3	HUMAN	Histone H1.3 OS=Homo sapiens OX=9606 GN=H1-3 PE=1 SV=2	AASGEGKPKAK/1;AASGEGKPKAK/2	['MSFragger', 'Comet', 'Sage']	[0.0002363507445048, 0.0004471605306304, 0.0001387539891771]	[1.7996451373562952, 1.0933067077774865, 0.9943584748469726]	[0.000125020896575, 0.0002386509554667, 0.000648831954512]	0.961281	0.241038	2	3	0.000138754	0.000125021	1.79965	0	NA	6	0	0	0	0	0	0	0	0	0	0	0	0	0	0	1	1	1	3	0	0	0	0	1	5	netMHCpan-4.1	HLA-A*03:01	4.125	NB
AASGESGTSGGGGSTEEAF	19	FALSE	sp|O75937|DNJC8_HUMAN	DNAJC8	HUMAN	DnaJ homolog subfamily C member 8 OS=Homo sapiens OX=9606 GN=DNAJC8 PE=1 SV=2	[UNIMOD:Acetylation]-AASGESGTSGGGGSTEEAF/2	['MSFragger']	[0.0010094521427915]	[1.0385239347969433]	[0.0047448771098107]	0.551471	7.91235	1	1	0.00100945	0.00474488	1.03852	0	NA	1	0	0	0	0	0	0	0	0	0	1	0	0	0	0	0	0	0	0	0	0	0	1	0	0	NA	NA	NA	NA
AASGESGTSGGGGSTEEAFM	20	FALSE	sp|O75937|DNJC8_HUMAN	DNAJC8	HUMAN	DnaJ homolog subfamily C member 8 OS=Homo sapiens OX=9606 GN=DNAJC8 PE=1 SV=2	[UNIMOD:Acetylation]-AASGESGTSGGGGSTEEAFM[UNIMOD:Oxidation]/2	['MSFragger']	[0.0002363507445048]	[1.7866549406145948]	[0.0001326048609842]	0.621476	1.34203	1	1	0.000236351	0.000132605	1.78665	0	NA	1	0	0	0	0	0	0	0	0	0	1	0	0	0	0	0	0	0	0	0	0	0	1	0	0	NA	NA	NA	NA
AASKERSGVSLAALKK	16	FALSE	sp|P10412|H14_HUMAN;sp|P16402|H13_HUMAN;sp|P16403|H12_HUMAN	H1-4;H1-3;H1-2	HUMAN	Histone H1.4 OS=Homo sapiens OX=9606 GN=H1-4 PE=1 SV=2	AASKERSGVSLAALKK/2;AASKERSGVSLAALKK/3	['MSFragger', 'Comet', 'Sage']	[0.0002363507445048, 0.0004471605306304, 0.0001387539891771]	[2.2224881208651093, 1.0053160246196269, 0.9157102832000596]	[1.7633426562291767e-05, 0.0004425059185714, 0.0013520590374814]	0.469509	0.110827	2	3	0.000138754	1.76334e-05	2.22249	0	NA	11	0	2	1	0	0	0	1	2	1	0	0	0	0	1	1	1	1	0	3	0	4	0	2	2	netMHCIIpan-4.3	HLA-DPA10202-DPB10402	7.16	NB
AASKERSGVSLAALKKA	17	FALSE	sp|P10412|H14_HUMAN;sp|P16402|H13_HUMAN;sp|P16403|H12_HUMAN	H1-4;H1-3;H1-2	HUMAN	Histone H1.4 OS=Homo sapiens OX=9606 GN=H1-4 PE=1 SV=2	AASKERSGVSLAALKKA/3	['MSFragger', 'Comet', 'Sage']	[0.0006348534546608, 0.0004471605306304, 0.0001387539891771]	[1.159048002915478, 0.8768871206913029, 0.9015544765201412]	[0.0022136720195298, 0.0011014445985039, 0.0015427673985935]	0.428097	0.39984	1	3	0.000138754	0.00110144	1.15905	0	NA	1	0	1	0	0	0	0	0	0	0	0	0	0	0	0	0	0	0	0	1	0	0	0	0	0	netMHCIIpan-4.3	HLA-DPA10202-DPB10402	6.6	NB
AASKPVEA	8	TRUE	sp|O94826|TOM70_HUMAN	TOMM70	HUMAN	Mitochondrial import receptor subunit TOM70 OS=Homo sapiens OX=9606 GN=TOMM70 PE=1 SV=1	[UNIMOD:Acetylation]-AASKPVEA/1	['MSFragger']	[0.0017486686272951]	[0.9258830295078472]	[0.0107076770991991]	0.912455	1.53549	1	1	0.00174867	0.0107077	0.925883	0	NA	13	2	3	1	0	0	0	0	0	0	1	1	2	0	0	0	2	0	1	6	0	0	4	0	3	netMHCpan-4.1	HLA-B*51:01	11.74	NB
AASKPVEAA	9	TRUE	sp|O94826|TOM70_HUMAN	TOMM70	HUMAN	Mitochondrial import receptor subunit TOM70 OS=Homo sapiens OX=9606 GN=TOMM70 PE=1 SV=1	[UNIMOD:Acetylation]-AASKPVEAA/1	['MSFragger']	[0.0010094521427915]	[1.036346709740722]	[0.0048170592103348]	0.976199	1.81107	1	1	0.00100945	0.00481706	1.03635	0	NA	13	0	1	1	0	0	0	0	1	0	1	2	2	0	1	2	0	1	1	2	0	1	5	3	2	netMHCpan-4.1	HLA-C*01:02	7.123	NB
AASKPVEAAVVA	12	TRUE	sp|O94826|TOM70_HUMAN	TOMM70	HUMAN	Mitochondrial import receptor subunit TOM70 OS=Homo sapiens OX=9606 GN=TOMM70 PE=1 SV=1	[UNIMOD:Acetylation]-AASKPVEAAVVA/1	['MSFragger']	[0.0008073468563931]	[1.095462787895397]	[0.0032478161119907]	0.866959	8.66342	1	1	0.000807347	0.00324782	1.09546	0	NA	5	0	0	0	0	0	0	0	0	0	2	2	1	0	0	0	0	0	0	0	0	0	5	0	0	netMHCpan-4.1	HLA-B*51:01	20.443	NB
AASLKSNY	8	TRUE	sp|P36578|RL4_HUMAN	RPL4	HUMAN	Large ribosomal subunit protein uL4 OS=Homo sapiens OX=9606 GN=RPL4 PE=1 SV=5	AASLKSNY/1	['MSFragger', 'Comet']	[0.0086490437324887, 0.0079913054596598]	[0.6619515778538707, 0.4282206390649682]	[0.0577006920924396, 0.0538957580850908]	0.889465	0.841444	1	2	0.00799131	0.0538958	0.661952	0	NA	1	0	0	0	0	0	0	0	0	0	0	0	0	0	1	0	0	0	0	0	0	0	0	1	0	netMHCpan-4.1	HLA-B*18:01	5.999	NB
AASLKSNYNLPMHK	14	FALSE	sp|P36578|RL4_HUMAN	RPL4	HUMAN	Large ribosomal subunit protein uL4 OS=Homo sapiens OX=9606 GN=RPL4 PE=1 SV=5	AASLKSNYNLPM[UNIMOD:Oxidation]HK/3	['MSFragger', 'Comet', 'Sage']	[0.0003301419610432, 0.0004471605306304, 0.0001387539891771]	[1.5089216642456509, 0.9703029143008008, 1.1585064052031084]	[0.000438961640857, 0.0005654797212959, 0.000139835810715]	0.819786	0.312805	1	3	0.000138754	0.000139836	1.50892	0	NA	1	1	0	0	0	0	0	0	0	0	0	0	0	0	0	0	0	0	0	1	0	0	0	0	0	netMHCIIpan-4.3	DRB1_1501	6.18	NB
AASQVGKEED	10	TRUE	sp|Q6UWP8|SBSN_HUMAN	SBSN	HUMAN	Suprabasin OS=Homo sapiens OX=9606 GN=SBSN PE=1 SV=2	AASQVGKEED/2	['MSFragger', 'Sage']	[0.0018799937333542, 0.0038014474742305]	[0.9137478599312372, 0.6091112634987373]	[0.0116953974331179, 0.0224328737968493]	0.852382	0.709635	1	2	0.00187999	0.0116954	0.913748	0	NA	2	0	0	0	1	1	0	0	0	0	0	0	0	0	0	0	0	0	0	0	2	0	0	0	0	netMHCpan-4.1	HLA-C*07:01	65	NB
AASSSSLEKS	10	TRUE	sp|P0CG38|POTEI_HUMAN;sp|P60709|ACTB_HUMAN;sp|P62736|ACTA_HUMAN;sp|P63261|ACTG_HUMAN;sp|P63267|ACTH_HUMAN;sp|P68032|ACTC_HUMAN;sp|P68133|ACTS_HUMAN;sp|Q6S8J3|POTEE_HUMAN	POTEI;ACTB;ACTA2;ACTG1;ACTG2;ACTC1;ACTA1;POTEE	HUMAN	POTE ankyrin domain family member I OS=Homo sapiens OX=9606 GN=POTEI PE=1 SV=1	AASSSSLEKS/1	['MSFragger', 'Comet', 'Sage']	[0.0003301419610432, 0.0004471605306304, 0.0001387539891771]	[1.4005038637854097, 0.8809728411144162, 0.9213888069705098]	[0.0006928933132117, 0.0010691033407706, 0.0012823247804242]	0.926942	0.148463	1	3	0.000138754	0.000692893	1.4005	0	NA	18	0	1	2	0	0	0	0	0	0	4	3	3	0	0	0	3	0	2	3	0	0	10	0	5	netMHCpan-4.1	HLA-A*03:01	6.857	NB
AASSSSLEKSYELPDGQVI	19	FALSE	sp|P0CG38|POTEI_HUMAN;sp|P60709|ACTB_HUMAN;sp|P62736|ACTA_HUMAN;sp|P63261|ACTG_HUMAN;sp|P63267|ACTH_HUMAN;sp|P68032|ACTC_HUMAN;sp|P68133|ACTS_HUMAN;sp|Q6S8J3|POTEE_HUMAN	POTEI;ACTB;ACTA2;ACTG1;ACTG2;ACTC1;ACTA1;POTEE	HUMAN	POTE ankyrin domain family member I OS=Homo sapiens OX=9606 GN=POTEI PE=1 SV=1	AASSSSLEKSYELPDGQVI/2	['MSFragger', 'Comet', 'Sage']	[0.0002363507445048, 0.0009580838323353, 0.0001387539891771]	[1.9589910369304813, 0.7460864593362873, 1.2169991938026574]	[6.01393157442672e-05, 0.0029931252612447, 8.091465459582663e-05]	0.981107	1.63783	1	3	0.000138754	6.01393e-05	1.95899	0	NA	4	0	0	0	0	0	0	0	0	2	0	0	0	1	1	0	0	0	0	0	0	2	0	2	0	NA	NA	NA	NA
AATATANQIPIISAEHLTS	19	FALSE	sp|Q9NR56|MBNL1_HUMAN	MBNL1	HUMAN	Muscleblind-like protein 1 OS=Homo sapiens OX=9606 GN=MBNL1 PE=1 SV=2	AATATANQIPIISAEHLTS/2	['MSFragger', 'Comet', 'Sage']	[0.0002363507445048, 0.0003734129947722, 0.0001387539891771]	[2.773016677671608, 1.8628517856998243, 1.384072639377068]	[1.3417155112187516e-06, 1.125045530476752e-06, 1.6945362772775844e-05]	0.932904	0.00699158	1	3	0.000138754	1.12505e-06	2.77302	0	NA	6	0	1	1	0	0	0	0	0	0	0	1	1	0	0	0	1	1	0	2	0	0	2	0	2	NA	NA	NA	NA
AATATANQIPIISAEHLTSH	20	FALSE	sp|Q9NR56|MBNL1_HUMAN	MBNL1	HUMAN	Muscleblind-like protein 1 OS=Homo sapiens OX=9606 GN=MBNL1 PE=1 SV=2	AATATANQIPIISAEHLTSH/3	['MSFragger', 'Comet', 'Sage']	[0.0002363507445048, 0.0003734129947722, 0.0001387539891771]	[3.95659629010826, 1.60259926523944, 1.3174123642131963]	[5.031177439957139e-09, 6.712343783298368e-06, 3.162462946049687e-05]	0.422318	1.81779	1	3	0.000138754	5.03118e-09	3.9566	0	NA	18	1	1	1	0	0	0	2	1	1	1	1	2	1	1	2	2	1	0	3	0	4	4	4	3	NA	NA	NA	NA
AATELRGVVGPGP	13	FALSE	sp|P22059|OSBP1_HUMAN	OSBP	HUMAN	Oxysterol-binding protein 1 OS=Homo sapiens OX=9606 GN=OSBP PE=1 SV=1	[UNIMOD:Acetylation]-AATELRGVVGPGP/2	['MSFragger']	[0.0005744485294117]	[1.2076604228206191]	[0.0016955569810403]	0.658055	12.963	1	1	0.000574449	0.00169556	1.20766	0	NA	4	1	0	0	0	0	0	0	0	0	1	0	1	0	0	0	1	0	0	1	0	0	2	0	1	netMHCIIpan-4.3	HLA-DQA10101-DQB10602	34.23	NB
AATGFIVDPVSNLRL	15	FALSE	sp|P15924|DESP_HUMAN	DSP	HUMAN	Desmoplakin OS=Homo sapiens OX=9606 GN=DSP PE=1 SV=3	AATGFIVDPVSNLRL/2	['MSFragger', 'Comet', 'Sage']	[0.0008073468563931, 0.0004471605306304, 0.0003810975609756]	[1.0932212992233372, 0.9120812709958688, 0.8555738427124293]	[0.0032945747817964, 0.0008540259147386, 0.0023665647954858]	0.878742	0.501	1	3	0.000381098	0.000854026	1.09322	0	NA	1	0	0	0	0	0	0	0	0	0	0	1	0	0	0	0	0	0	0	0	0	0	1	0	0	netMHCIIpan-4.3	HLA-DPA10202-DPB10402	1.82	WB
AATSPVNGY	9	TRUE	sp|Q9HD45|TM9S3_HUMAN	TM9SF3	HUMAN	Transmembrane 9 superfamily member 3 OS=Homo sapiens OX=9606 GN=TM9SF3 PE=1 SV=2	AATSPVNGY/1	['MSFragger', 'Comet', 'Sage']	[0.000542888165038, 0.0013319672131147, 0.0004998125702861]	[1.2891503966746285, 0.7058807716186473, 0.84689924853796]	[0.001133175611575, 0.0041375018545365, 0.0025651161906132]	0.958778	0.391995	1	3	0.000499813	0.00113318	1.28915	0	NA	1	0	0	0	0	0	0	0	0	0	0	1	0	0	0	0	0	0	0	0	0	0	1	0	0	netMHCpan-4.1	HLA-C*07:01	0.887	WB
AATTEAPGEY	10	TRUE	sp|P12268|IMDH2_HUMAN;sp|P20839|IMDH1_HUMAN	IMPDH2;IMPDH1	HUMAN	Inosine-5'-monophosphate dehydrogenase 2 OS=Homo sapiens OX=9606 GN=IMPDH2 PE=1 SV=2	AATTEAPGEY/1	['MSFragger', 'Comet', 'Sage']	[0.0003301419610432, 0.0004471605306304, 0.0001387539891771]	[1.5864791003418957, 1.072488555729971, 1.121501812800033]	[0.0003183251346282, 0.0002763382481961, 0.000197658570198]	0.99087	0.703505	1	3	0.000138754	0.000197659	1.58648	0	NA	19	1	1	0	0	2	2	3	1	2	2	1	1	0	1	1	1	0	0	2	4	6	4	2	1	netMHCpan-4.1	HLA-A*03:01	8.428	NB
AAVAGGAPSVGIKAANGVVL	20	FALSE	sp|P25787|PSA2_HUMAN	PSMA2	HUMAN	Proteasome subunit alpha type-2 OS=Homo sapiens OX=9606 GN=PSMA2 PE=1 SV=2	AAVAGGAPSVGIKAANGVVL/2	['MSFragger', 'Comet', 'Sage']	[0.0002363507445048, 0.0003734129947722, 0.0001387539891771]	[2.2747756432100665, 1.2566394823105156, 1.0856594805186135]	[1.3810700704570792e-05, 7.48415622471209e-05, 0.0002763628867325]	0.822559	0.582957	1	3	0.000138754	1.38107e-05	2.27478	0	NA	8	0	1	0	0	0	1	0	0	1	1	1	1	1	0	1	0	0	0	1	1	1	3	2	0	NA	NA	NA	NA
AAVAIKAMAK	10	TRUE	sp|P63241|IF5A1_HUMAN;sp|Q6IS14|IF5AL_HUMAN	EIF5A;EIF5AL1	HUMAN	Eukaryotic translation initiation factor 5A-1 OS=Homo sapiens OX=9606 GN=EIF5A PE=1 SV=2	AAVAIKAMAK/2;AAVAIKAM[UNIMOD:Oxidation]AK/1;AAVAIKAM[UNIMOD:Oxidation]AK/2	['MSFragger', 'Comet', 'Sage']	[0.0002363507445048, 0.0004471605306304, 0.0001387539891771]	[1.770408785597217, 0.936928038352884, 1.125982604333092]	[0.0001427064137168, 0.0007155078526068, 0.0001895470946356]	0.984639	0.0465885	3	3	0.000138754	0.000142706	1.77041	0	NA	9	1	0	0	0	0	1	0	0	0	1	2	3	0	0	0	1	0	0	1	1	0	6	0	1	netMHCpan-4.1	HLA-A*03:01	0.474	SB
AAVAVAVREDSGSGMK	16	FALSE	sp|Q9UI10|EI2BD_HUMAN	EIF2B4	HUMAN	Translation initiation factor eIF2B subunit delta OS=Homo sapiens OX=9606 GN=EIF2B4 PE=1 SV=2	[UNIMOD:Acetylation]-AAVAVAVREDSGSGM[UNIMOD:Oxidation]K/2	['MSFragger']	[0.000542888165038]	[1.3292537066426802]	[0.0009444386935301]	0.568504	11.6087	1	1	0.000542888	0.000944439	1.32925	0	NA	6	1	1	1	0	0	0	0	0	0	0	1	0	0	0	0	0	1	1	3	0	0	1	0	2	netMHCIIpan-4.3	DRB1_1501	19.21	NB
AAVDHPPLPQTSSSTPSNT	19	FALSE	sp|P41218|MNDA_HUMAN	MNDA	HUMAN	Myeloid cell nuclear differentiation antigen OS=Homo sapiens OX=9606 GN=MNDA PE=1 SV=1	AAVDHPPLPQTSSSTPSNT/2	['MSFragger', 'Comet', 'Sage']	[0.0005744485294117, 0.0014180087106249, 0.0001387539891771]	[1.2398025586434862, 0.6719989299968037, 0.953655530342175]	[0.0014377630911634, 0.0054695300102159, 0.0009489300661502]	0.926512	0.408389	1	3	0.000138754	0.00094893	1.2398	0	NA	6	1	1	1	0	0	0	0	1	0	1	0	0	0	0	0	1	0	0	3	0	1	1	0	1	NA	NA	NA	NA
AAVGVKKQKKPLVGK	15	FALSE	sp|P36578|RL4_HUMAN	RPL4	HUMAN	Large ribosomal subunit protein uL4 OS=Homo sapiens OX=9606 GN=RPL4 PE=1 SV=5	AAVGVKKQKKPLVGK/2	['MSFragger', 'Comet', 'Sage']	[0.0017069007559131, 0.0004471605306304, 0.0003810975609756]	[0.9444735158367836, 1.0953602551971386, 0.8635229548104961]	[0.0093465924662646, 0.0002352199722594, 0.0021980380745119]	0.942967	1.74764	1	3	0.000381098	0.00023522	1.09536	0	NA	4	0	0	0	0	0	0	2	1	1	0	0	0	0	0	0	0	0	0	0	0	4	0	0	0	netMHCIIpan-4.3	DRB1_1501	11.64	NB
AAVGVKKQKKPLVGKK	16	FALSE	sp|P36578|RL4_HUMAN	RPL4	HUMAN	Large ribosomal subunit protein uL4 OS=Homo sapiens OX=9606 GN=RPL4 PE=1 SV=5	AAVGVKKQKKPLVGKK/2;AAVGVKKQKKPLVGKK/3	['MSFragger', 'Comet', 'Sage']	[0.0003301419610432, 0.0003734129947722, 0.0001387539891771]	[1.5723824506966426, 1.1712001728697103, 1.1547053423620997]	[0.0003375584624794, 0.0001375171737201, 0.0001448962738312]	0.931549	1.14418	2	3	0.000138754	0.000137517	1.57238	0	NA	14	1	2	1	0	0	0	3	1	2	0	0	0	1	2	1	0	0	0	4	0	6	0	4	0	netMHCIIpan-4.3	DRB1_1501	8.85	NB
AAVPGKTF	8	TRUE	sp|P07737|PROF1_HUMAN	PFN1	HUMAN	Profilin-1 OS=Homo sapiens OX=9606 GN=PFN1 PE=1 SV=2	AAVPGKTF/1	['MSFragger', 'Comet', 'Sage']	[0.0005744485294117, 0.0019264110961279, 0.0018394648829431]	[1.1753911371145258, 0.6487415777310032, 0.6900270172685941]	[0.0020189543236942, 0.0066535233018066, 0.0108536737924006]	0.998431	0.588135	1	3	0.000574449	0.00201895	1.17539	0	NA	8	0	0	0	0	0	0	0	0	0	2	2	1	0	0	0	3	0	0	0	0	0	5	0	3	netMHCpan-4.1	HLA-C*01:02	2.598	NB
AAVPGKTFVNITPAEVG	17	FALSE	sp|P07737|PROF1_HUMAN	PFN1	HUMAN	Profilin-1 OS=Homo sapiens OX=9606 GN=PFN1 PE=1 SV=2	AAVPGKTFVNITPAEVG/2	['MSFragger', 'Comet', 'Sage']	[0.0002363507445048, 0.0004471605306304, 0.0001387539891771]	[2.188487349843425, 1.144756738545587, 1.3939388061315618]	[2.066804073336012e-05, 0.0001658885238548, 1.5450581193674584e-05]	0.967029	0.302769	1	3	0.000138754	1.54506e-05	2.18849	0	NA	14	1	1	2	0	0	0	0	0	0	1	2	3	0	0	0	2	2	0	4	0	0	6	0	4	netMHCIIpan-4.3	DRB1_0101	0.51	SB
AAVPSGASTGIYEALELR	18	FALSE	sp|P06733|ENOA_HUMAN;sp|P09104|ENOG_HUMAN;sp|P13929|ENOB_HUMAN	ENO1;ENO2;ENO3	HUMAN	Alpha-enolase OS=Homo sapiens OX=9606 GN=ENO1 PE=1 SV=2	AAVPSGASTGIYEALELR/2	['MSFragger', 'Comet', 'Sage']	[0.0084989299908284, 0.006818624586012, 0.0049771320957761]	[0.6662120286421034, 0.4383404450882841, 0.5547288374492136]	[0.0562934921736807, 0.0487440536782114, 0.0361203254382781]	0.153658	0.176492	1	3	0.00497713	0.0361203	0.666212	0	NA	3	0	0	0	2	0	0	1	0	0	0	0	0	0	0	0	0	0	0	0	2	1	0	0	0	netMHCIIpan-4.3	DRB1_1501	22.75	NB
AAVQAAEVK	9	TRUE	sp|Q15046|SYK_HUMAN	KARS1	HUMAN	Lysine--tRNA ligase OS=Homo sapiens OX=9606 GN=KARS1 PE=1 SV=3	[UNIMOD:Acetylation]-AAVQAAEVK/1;[UNIMOD:Acetylation]-AAVQAAEVK/2	['MSFragger']	[0.0005744485294117]	[1.229239104657506]	[0.0015164356390618]	0.946388	4.90543	2	1	0.000574449	0.00151644	1.22924	0	NA	46	6	3	2	0	2	1	2	5	3	2	3	3	1	3	3	3	2	2	11	3	10	8	7	7	netMHCpan-4.1	HLA-A*03:01	3.846	NB
AAVQAAEVKVDGSEPK	16	FALSE	sp|Q15046|SYK_HUMAN	KARS1	HUMAN	Lysine--tRNA ligase OS=Homo sapiens OX=9606 GN=KARS1 PE=1 SV=3	[UNIMOD:Acetylation]-AAVQAAEVKVDGSEPK/2	['MSFragger']	[0.0002363507445048]	[2.6285933167788427]	[2.638080100518284e-06]	0.724818	9.80724	1	1	0.000236351	2.63808e-06	2.62859	0	NA	9	1	1	1	0	0	0	0	0	0	1	1	1	0	0	0	1	1	1	3	0	0	3	0	3	netMHCIIpan-4.3	HLA-DQA10101-DQB10602	1.7	WB
AAVQAAEVKVDGSEPKLSK	19	FALSE	sp|Q15046|SYK_HUMAN	KARS1	HUMAN	Lysine--tRNA ligase OS=Homo sapiens OX=9606 GN=KARS1 PE=1 SV=3	[UNIMOD:Acetylation]-AAVQAAEVKVDGSEPKLSK/3	['MSFragger']	[0.0002363507445048]	[1.865861842849994]	[9.239716861127164e-05]	0.464594	9.91774	1	1	0.000236351	9.23972e-05	1.86586	0	NA	11	2	1	1	0	0	0	0	0	0	1	1	1	0	0	0	1	1	2	4	0	0	3	0	4	NA	NA	NA	NA
AAVTPGKK	8	TRUE	sp|P19338|NUCL_HUMAN	NCL	HUMAN	Nucleolin OS=Homo sapiens OX=9606 GN=NCL PE=1 SV=3	AAVTPGKK/1	['Comet']	[0.0055759553923568]	[0.4670357563055813]	[0.0365349951023664]	0.949565	1.01518	1	1	0.00557596	0.036535	0.467036	0	NA	1	0	0	0	0	0	0	0	0	0	0	0	0	0	0	0	1	0	0	0	0	0	0	0	1	netMHCpan-4.1	HLA-A*03:01	7.97	NB
AAVTPGKKAAATPAKK	16	FALSE	sp|P19338|NUCL_HUMAN	NCL	HUMAN	Nucleolin OS=Homo sapiens OX=9606 GN=NCL PE=1 SV=3	AAVTPGKKAAATPAKK/3	['MSFragger', 'Comet', 'Sage']	[0.000542888165038, 0.0008810572687224, 0.0001387539891771]	[1.3348338731974612, 0.7687496562765821, 0.8835943478365421]	[0.0009213810356884, 0.0025016910815243, 0.0018236668959742]	-0.0765742	0.899007	1	3	0.000138754	0.000921381	1.33483	0	NA	1	1	0	0	0	0	0	0	0	0	0	0	0	0	0	0	0	0	0	1	0	0	0	0	0	netMHCIIpan-4.3	DRB5_0101	24.02	NB
AAVYKALSDHHIY	13	FALSE	sp|P04075|ALDOA_HUMAN	ALDOA	HUMAN	Fructose-bisphosphate aldolase A OS=Homo sapiens OX=9606 GN=ALDOA PE=1 SV=2	AAVYKALSDHHIY/3	['MSFragger', 'Sage']	[0.0012128562765312, 0.0019665683382497]	[0.9884737958611116, 0.6771742638582516]	[0.0067732885980141, 0.0121938733894115]	0.0400944	5.00244	1	2	0.00121286	0.00677329	0.988474	0	NA	2	0	0	0	0	0	0	0	0	0	0	0	0	0	0	2	0	0	0	0	0	0	0	2	0	netMHCIIpan-4.3	DRB1_1601	0.02	SB
AAYSYRPGPGAGPGP	15	FALSE	sp|O75340|PDCD6_HUMAN	PDCD6	HUMAN	Programmed cell death protein 6 OS=Homo sapiens OX=9606 GN=PDCD6 PE=1 SV=1	[UNIMOD:Acetylation]-AAYSYRPGPGAGPGP/2	['MSFragger']	[0.0041350792556857]	[0.7921826100431362]	[0.0265155321046494]	0.510666	7.20915	1	1	0.00413508	0.0265155	0.792183	0	NA	3	0	2	0	0	0	0	0	0	0	0	0	0	0	0	1	0	0	0	2	0	0	0	1	0	netMHCIIpan-4.3	DRB1_1601	7.41	NB
ACARPLISVY	10	TRUE	sp|P36578|RL4_HUMAN	RPL4	HUMAN	Large ribosomal subunit protein uL4 OS=Homo sapiens OX=9606 GN=RPL4 PE=1 SV=5	[UNIMOD:Acetylation]-AC[UNIMOD:Cysteinylation]ARPLISVY/2	['MSFragger']	[0.0033984092552422]	[0.8390131076021797]	[0.0196547461622163]	0.913716	9.84337	1	1	0.00339841	0.0196547	0.839013	0	NA	4	1	0	0	0	0	0	0	0	0	0	0	0	0	1	0	1	1	0	1	0	0	0	1	2	netMHCpan-4.1	HLA-C*07:01	4.595	NB
ACGLVASNL	9	TRUE	sp|P09382|LEG1_HUMAN	LGALS1	HUMAN	Galectin-1 OS=Homo sapiens OX=9606 GN=LGALS1 PE=1 SV=2	[UNIMOD:Acetylation]-AC[UNIMOD:Cysteinylation]GLVASNL/1	['MSFragger']	[0.0057728481546344]	[0.7336996435431496]	[0.0378417731402385]	0.961549	13.1899	1	1	0.00577285	0.0378418	0.7337	0	NA	3	0	0	0	0	0	0	0	0	0	1	1	1	0	0	0	0	0	0	0	0	0	3	0	0	netMHCpan-4.1	HLA-C*01:02	10.866	NB
ACLMGKGMKRV	11	TRUE	sp|P13796|PLSL_HUMAN	LCP1	HUMAN	Plastin-2 OS=Homo sapiens OX=9606 GN=LCP1 PE=1 SV=6	AC[UNIMOD:Cysteinylation]LMGKGM[UNIMOD:Oxidation]KRV/3;AC[UNIMOD:Cysteinylation]LMGKGMKRV/3	['MSFragger', 'Comet', 'Sage']	[0.0003301419610432, 0.0004471605306304, 0.0001387539891771]	[1.5132143954148358, 1.0157889627393215, 1.2552893271848868]	[0.0004312218504469, 0.000411255276206, 5.655744055693818e-05]	0.524622	0.0422112	2	3	0.000138754	5.65574e-05	1.51321	0	NA	2	0	0	0	0	0	0	0	0	0	0	0	2	0	0	0	0	0	0	0	0	0	2	0	0	netMHCpan-4.1	HLA-A*03:01	6.484	NB
ADAHKERTNEGVIEF	15	FALSE	sp|Q13247|SRSF6_HUMAN	SRSF6	HUMAN	Serine/arginine-rich splicing factor 6 OS=Homo sapiens OX=9606 GN=SRSF6 PE=1 SV=2	ADAHKERTNEGVIEF/2;ADAHKERTNEGVIEF/3	['Comet', 'Sage']	[0.0018327384971544, 0.0044821065900973]	[0.6491571481622831, 0.5806689980489699]	[0.0066300291124912, 0.0288182431557906]	0.442313	3.78385	2	2	0.00183274	0.00663003	0.649157	0	NA	9	0	1	2	0	0	0	1	1	1	0	0	0	0	1	0	1	1	0	3	0	3	0	1	2	netMHCIIpan-4.3	HLA-DPA10202-DPB10402	47.76	NB
ADAHKERTNEGVIEFR	16	FALSE	sp|Q13247|SRSF6_HUMAN	SRSF6	HUMAN	Serine/arginine-rich splicing factor 6 OS=Homo sapiens OX=9606 GN=SRSF6 PE=1 SV=2	ADAHKERTNEGVIEFR/3	['MSFragger', 'Comet', 'Sage']	[0.0012128562765312, 0.0010417872438939, 0.0001387539891771]	[1.0087392647300757, 0.7379657658318799, 1.0232109663849065]	[0.005852214600713, 0.0031935974284745, 0.0004954874078276]	0.14499	0.0216328	1	3	0.000138754	0.000495487	1.02321	0	NA	3	0	0	0	0	0	0	0	1	1	0	0	0	0	1	0	0	0	0	0	0	2	0	1	0	netMHCIIpan-4.3	HLA-DPA10202-DPB10402	17.72	NB
ADAHKGRKNEGVIEF	15	FALSE	sp|Q08170|SRSF4_HUMAN	SRSF4	HUMAN	Serine/arginine-rich splicing factor 4 OS=Homo sapiens OX=9606 GN=SRSF4 PE=1 SV=2	ADAHKGRKNEGVIEF/3	['Sage']	[0.0087274946597497]	[0.4762770930004759]	[0.0701503159822727]	0.37817	1.99226	1	1	0.00872749	0.0701503	0.476277	0	NA	2	0	0	0	0	0	0	0	1	0	0	0	0	0	0	1	0	0	0	0	0	1	0	1	0	netMHCIIpan-4.3	HLA-DPA10202-DPB10402	52.68	NB
ADAHKGRKNEGVIEFVSY	18	FALSE	sp|Q08170|SRSF4_HUMAN	SRSF4	HUMAN	Serine/arginine-rich splicing factor 4 OS=Homo sapiens OX=9606 GN=SRSF4 PE=1 SV=2	ADAHKGRKNEGVIEFVSY/3	['MSFragger', 'Comet', 'Sage']	[0.0027910392948953, 0.00168986083499, 0.0031257147213539]	[0.8526103739295967, 0.6632810529821335, 0.6327965065727578]	[0.0179620904366633, 0.005883667330987, 0.0181720837479168]	0.433128	0.00586624	1	3	0.00168986	0.00588367	0.85261	0	NA	9	0	1	0	0	0	0	0	0	0	0	0	0	1	1	1	1	2	2	1	0	0	0	3	5	netMHCIIpan-4.3	HLA-DQA10101-DQB10602	11.64	NB
ADAHRPKLNEGVVEF	15	FALSE	sp|Q13243|SRSF5_HUMAN	SRSF5	HUMAN	Serine/arginine-rich splicing factor 5 OS=Homo sapiens OX=9606 GN=SRSF5 PE=1 SV=1	ADAHRPKLNEGVVEF/3	['MSFragger', 'Comet', 'Sage']	[0.0080580672940887, 0.0095381526104417, 0.0018394648829431]	[0.6725109378041654, 0.4149142268259227, 0.6856173841896276]	[0.054270999837426, 0.0614058613267065, 0.0112964551741997]	0.0520942	3.21766	1	3	0.00183946	0.0112965	0.685617	0	NA	3	0	0	0	0	0	0	0	0	0	0	0	0	0	1	2	0	0	0	0	0	0	0	3	0	netMHCIIpan-4.3	HLA-DPA10202-DPB10402	24.58	NB
ADAPPPPSAPNPVVSSL	17	FALSE	sp|Q15427|SF3B4_HUMAN	SF3B4	HUMAN	Splicing factor 3B subunit 4 OS=Homo sapiens OX=9606 GN=SF3B4 PE=1 SV=1	ADAPPPPSAPNPVVSSL/2	['MSFragger', 'Comet', 'Sage']	[0.000542888165038, 0.0004471605306304, 0.0001387539891771]	[1.3298703570371115, 1.1299604752749255, 0.9662407207626166]	[0.0009418566883416, 0.0001842117972704, 0.0008437237845632]	0.586676	0.10763	1	3	0.000138754	0.000184212	1.32987	0	NA	1	0	0	0	0	0	0	0	1	0	0	0	0	0	0	0	0	0	0	0	0	1	0	0	0	netMHCIIpan-4.3	HLA-DQA10101-DQB10602	73.44	NB
ADAPVALVV	9	TRUE	sp|Q9BQ52|RNZ2_HUMAN	ELAC2	HUMAN	Zinc phosphodiesterase ELAC protein 2 OS=Homo sapiens OX=9606 GN=ELAC2 PE=1 SV=2	ADAPVALVV/1	['MSFragger', 'Comet', 'Sage']	[0.000940910801656, 0.0006624271330153, 0.0012661926560825]	[1.0432714731506307, 0.7966641205563347, 0.7586726949859279]	[0.0045918494816048, 0.0020125469970169, 0.0057973982057903]	0.970132	0.552827	1	3	0.000662427	0.00201255	1.04327	0	NA	30	3	4	2	0	0	0	1	1	1	4	3	1	1	2	2	1	2	2	9	0	3	8	5	5	netMHCpan-4.1	HLA-B*18:01	4.676	NB
ADDAGAAGGPGGP	13	FALSE	sp|P15880|RS2_HUMAN	RPS2	HUMAN	Small ribosomal subunit protein uS5 OS=Homo sapiens OX=9606 GN=RPS2 PE=1 SV=2	[UNIMOD:Acetylation]-ADDAGAAGGPGGP/1	['MSFragger']	[0.0057728481546344]	[0.7314900590798915]	[0.0383420897834178]	0.715793	1.7078	1	1	0.00577285	0.0383421	0.73149	0	NA	1	0	0	0	0	0	0	0	0	0	1	0	0	0	0	0	0	0	0	0	0	0	1	0	0	netMHCIIpan-4.3	HLA-DQA10101-DQB10602	38.65	NB
ADDAGAAGGPGGPG	14	FALSE	sp|P15880|RS2_HUMAN	RPS2	HUMAN	Small ribosomal subunit protein uS5 OS=Homo sapiens OX=9606 GN=RPS2 PE=1 SV=2	[UNIMOD:Acetylation]-ADDAGAAGGPGGPG/1	['MSFragger']	[0.0010094521427915]	[1.0316494907898242]	[0.0049772126728068]	0.567454	0.971132	1	1	0.00100945	0.00497721	1.03165	0	NA	2	0	0	1	0	0	0	0	0	0	0	0	0	0	0	0	0	1	0	1	0	0	0	0	1	netMHCIIpan-4.3	HLA-DQA10101-DQB10602	31.11	NB
ADDFRLK	7	FALSE	sp|O76014|KRT37_HUMAN;sp|O76015|KRT38_HUMAN;sp|P13645|K1C10_HUMAN;sp|P13646|K1C13_HUMAN;sp|P19012|K1C15_HUMAN;sp|Q2M2I5|K1C24_HUMAN;sp|Q7Z3Y7|K1C28_HUMAN;sp|Q7Z3Y8|K1C27_HUMAN;sp|Q7Z3Y9|K1C26_HUMAN;sp|Q7Z3Z0|K1C25_HUMAN	KRT37;KRT38;KRT10;KRT13;KRT15;KRT24;KRT28;KRT27;KRT26;KRT25	HUMAN	Keratin, type I cuticular Ha7 OS=Homo sapiens OX=9606 GN=KRT37 PE=1 SV=3	ADDFRLK/2	['MSFragger', 'Comet', 'Sage']	[0.0008748906386701, 0.0005642544787699, 0.0085218564159156]	[1.0666724935704168, 0.8080479493038465, 0.4821659474282469]	[0.0039183423875543, 0.0018437208962629, 0.0668260092715011]	0.982308	0.0308008	1	3	0.000564254	0.00184372	1.06667	9	['ADDFRIK(9)']	5	0	0	0	0	1	1	1	0	1	0	0	1	0	0	0	0	0	0	0	2	2	1	0	0	NA	NA	NA	NA
ADEAPRKGSFSA	12	TRUE	sp|Q13619|CUL4A_HUMAN	CUL4A	HUMAN	Cullin-4A OS=Homo sapiens OX=9606 GN=CUL4A PE=1 SV=3	[UNIMOD:Acetylation]-ADEAPRKGSFSA/2	['MSFragger']	[0.0055009823182711]	[0.744179250308126]	[0.0355494664009034]	0.761076	1.47196	1	1	0.00550098	0.0355495	0.744179	0	NA	1	0	0	0	0	0	0	0	0	0	0	0	1	0	0	0	0	0	0	0	0	0	1	0	0	netMHCpan-4.1	HLA-B*18:01	26.381	NB
ADEKAAAESDLKR	13	FALSE	sp|Q92608|DOCK2_HUMAN	DOCK2	HUMAN	Dedicator of cytokinesis protein 2 OS=Homo sapiens OX=9606 GN=DOCK2 PE=1 SV=2	ADEKAAAESDLKR/3	['MSFragger', 'Comet', 'Sage']	[0.0002363507445048, 0.0003734129947722, 0.0001387539891771]	[2.8065580251900304, 1.6208098957339998, 1.7777888659357768]	[1.146730631998048e-06, 5.9237388734008766e-06, 4.251979128745122e-07]	0.683934	0.791819	1	3	0.000138754	4.25198e-07	2.80656	0	NA	2	0	0	0	0	0	0	0	0	0	1	0	1	0	0	0	0	0	0	0	0	0	2	0	0	netMHCIIpan-4.3	HLA-DQA10101-DQB10501	23.78	NB
ADEKAAAESDLKRLS	15	FALSE	sp|Q92608|DOCK2_HUMAN	DOCK2	HUMAN	Dedicator of cytokinesis protein 2 OS=Homo sapiens OX=9606 GN=DOCK2 PE=1 SV=2	ADEKAAAESDLKRLS/3	['MSFragger', 'Comet', 'Sage']	[0.0002363507445048, 0.0004471605306304, 0.0001387539891771]	[1.795362532055682, 1.0891229067207209, 1.284719244139889]	[0.0001274742721527, 0.0002457943390958, 4.294605259248864e-05]	0.388978	1.30266	1	3	0.000138754	4.29461e-05	1.79536	0	NA	4	0	0	1	0	0	0	0	0	0	1	1	1	0	0	0	0	0	0	1	0	0	3	0	0	netMHCIIpan-4.3	DRB5_0101	27.85	NB
ADEKAAAESDLKRLSRK	17	FALSE	sp|Q92608|DOCK2_HUMAN	DOCK2	HUMAN	Dedicator of cytokinesis protein 2 OS=Homo sapiens OX=9606 GN=DOCK2 PE=1 SV=2	ADEKAAAESDLKRLSRK/3	['MSFragger', 'Comet', 'Sage']	[0.0012128562765312, 0.0010417872438939, 0.0001387539891771]	[0.996967028372716, 0.7397355517381948, 1.0169490541634951]	[0.0063690170966219, 0.0031487151686548, 0.0005253517808951]	0.300761	2.03614	1	3	0.000138754	0.000525352	1.01695	0	NA	3	1	0	0	0	0	0	0	0	0	0	1	0	0	1	0	0	0	0	1	0	0	1	1	0	netMHCIIpan-4.3	HLA-DPA10202-DPB10201	21.69	NB
ADELINAAKGSSNSY	15	FALSE	sp|P46782|RS5_HUMAN	RPS5	HUMAN	Small ribosomal subunit protein uS7 OS=Homo sapiens OX=9606 GN=RPS5 PE=1 SV=4	ADELINAAKGSSNSY/2	['MSFragger', 'Comet', 'Sage']	[0.0008748906386701, 0.0004471605306304, 0.0001387539891771]	[1.0854467523095086, 0.8956646976406945, 0.9341575530703028]	[0.0034635151392596, 0.0009610390239489, 0.0011383277112946]	0.671916	0.503541	1	3	0.000138754	0.000961039	1.08545	0	NA	1	1	0	0	0	0	0	0	0	0	0	0	0	0	0	0	0	0	0	1	0	0	0	0	0	netMHCIIpan-4.3	HLA-DQA10101-DQB10602	9.39	NB
ADENENITVVKGIRL	15	FALSE	sp|Q9NX63|MIC19_HUMAN	CHCHD3	HUMAN	MICOS complex subunit MIC19 OS=Homo sapiens OX=9606 GN=CHCHD3 PE=1 SV=1	ADENENITVVKGIRL/3	['MSFragger']	[0.0018799937333542]	[0.9134084955927922]	[0.0117241996765808]	0.0414609	5.6845	1	1	0.00187999	0.0117242	0.913408	0	NA	1	0	0	1	0	0	0	0	0	0	0	0	0	0	0	0	0	0	0	1	0	0	0	0	0	netMHCIIpan-4.3	HLA-DQA10101-DQB10602	0.27	SB
ADEVASVY	8	TRUE	sp|Q7Z434|MAVS_HUMAN	MAVS	HUMAN	Mitochondrial antiviral-signaling protein OS=Homo sapiens OX=9606 GN=MAVS PE=1 SV=2	ADEVASVY/1	['Comet']	[0.0070057083549558]	[0.4368413059403921]	[0.0494777431055864]	0.767562	1.88465	1	1	0.00700571	0.0494777	0.436841	0	NA	2	0	0	1	0	0	0	0	0	0	0	0	0	0	0	0	0	1	0	1	0	0	0	0	1	netMHCpan-4.1	HLA-B*18:01	1.958	WB
ADEVSASLAKQGL	13	FALSE	sp|P10636|TAU_HUMAN	MAPT	HUMAN	Microtubule-associated protein tau OS=Homo sapiens OX=9606 GN=MAPT PE=1 SV=5	ADEVSASLAKQGL/2	['MSFragger', 'Comet', 'Sage']	[0.0002363507445048, 0.0003734129947722, 0.0001387539891771]	[1.8776921774717883, 1.2030234656239758, 1.1734250407421014]	[8.751092240157577e-05, 0.0001096754414457, 0.0001216248511504]	0.850576	1.02937	1	3	0.000138754	8.75109e-05	1.87769	0	NA	3	0	0	0	0	0	0	0	1	0	0	0	0	1	0	1	0	0	0	0	0	1	0	2	0	netMHCIIpan-4.3	HLA-DQA10101-DQB10602	2.76	WB
ADFIRESSEAQVQKF	15	FALSE	sp|Q9Y520|PRC2C_HUMAN	PRRC2C	HUMAN	Protein PRRC2C OS=Homo sapiens OX=9606 GN=PRRC2C PE=1 SV=4	ADFIRESSEAQVQKF/3;ADFIRESSEAQVQKF/2	['MSFragger', 'Comet', 'Sage']	[0.0002363507445048, 0.0003734129947722, 0.0001387539891771]	[2.3455627432743693, 1.3416654952510962, 1.181177945672245]	[9.91880523429013e-06, 4.075542775404995e-05, 0.0001131178809816]	0.538246	1.19221	2	3	0.000138754	9.91881e-06	2.34556	0	NA	5	0	0	0	0	0	0	1	1	0	0	0	0	0	1	2	0	0	0	0	0	2	0	3	0	netMHCIIpan-4.3	DRB1_1601	4.4	WB
ADGDFKIK	8	TRUE	sp|P09382|LEG1_HUMAN	LGALS1	HUMAN	Galectin-1 OS=Homo sapiens OX=9606 GN=LGALS1 PE=1 SV=2	ADGDFKIK/2;ADGDFKIK/1	['MSFragger', 'Comet', 'Sage']	[0.0006348534546608, 0.0004471605306304, 0.0001387539891771]	[1.1628819505162638, 0.8812027499920873, 0.9754153019952416]	[0.0021658805527017, 0.0010673143555184, 0.0007744396808591]	0.987101	0.269877	2	3	0.000138754	0.00077444	1.16288	0	NA	5	0	0	0	0	0	0	0	0	0	0	3	2	0	0	0	0	0	0	0	0	0	5	0	0	netMHCpan-4.1	HLA-A*03:01	30.364	NB
ADGGKTPDPKMNARTY	16	FALSE	sp|O75533|SF3B1_HUMAN	SF3B1	HUMAN	Splicing factor 3B subunit 1 OS=Homo sapiens OX=9606 GN=SF3B1 PE=1 SV=3	ADGGKTPDPKMNARTY/3;ADGGKTPDPKM[UNIMOD:Oxidation]NARTY/3	['MSFragger', 'Comet', 'Sage']	[0.0002363507445048, 0.0018327384971544, 0.0001387539891771]	[1.5987312847101298, 0.6526005652971019, 0.9425514822110572]	[0.0003024257354299, 0.0064388594346965, 0.0010525642666717]	0.743197	0.565108	2	3	0.000138754	0.000302426	1.59873	0	NA	2	1	0	0	0	0	0	0	1	0	0	0	0	0	0	0	0	0	0	1	0	1	0	0	0	netMHCIIpan-4.3	DRB1_0101	74.67	NB
ADGIVSKNF	9	TRUE	sp|P63220|RS21_HUMAN	RPS21	HUMAN	Small ribosomal subunit protein eS21 OS=Homo sapiens OX=9606 GN=RPS21 PE=1 SV=1	ADGIVSKNF/2;ADGIVSKNF/1	['MSFragger', 'Comet', 'Sage']	[0.0002363507445048, 0.0004471605306304, 0.0001387539891771]	[1.655769181068492, 1.024801517695592, 0.8845661140301743]	[0.000237180373389, 0.0003861291413514, 0.0018072441966374]	0.955821	0.0317857	2	3	0.000138754	0.00023718	1.65577	2	['EGGIVSKNF(2)']	22	2	1	2	0	0	1	1	0	0	2	3	1	1	0	1	2	3	2	5	1	1	6	2	7	netMHCpan-4.1	HLA-B*18:01	8.019	NB
ADGVDHID	8	TRUE	sp|Q16630|CPSF6_HUMAN	CPSF6	HUMAN	Cleavage and polyadenylation specificity factor subunit 6 OS=Homo sapiens OX=9606 GN=CPSF6 PE=1 SV=2	[UNIMOD:Acetylation]-ADGVDHID/1	['MSFragger']	[0.0057728481546344]	[0.7325883401933825]	[0.0380926420952557]	0.973003	3.47228	1	1	0.00577285	0.0380926	0.732588	0	NA	1	0	0	0	0	0	0	0	0	0	1	0	0	0	0	0	0	0	0	0	0	0	1	0	0	netMHCpan-4.1	HLA-B*51:01	91.667	NB
ADGYEPPVQE	10	TRUE	sp|P61247|RS3A_HUMAN	RPS3A	HUMAN	Small ribosomal subunit protein eS1 OS=Homo sapiens OX=9606 GN=RPS3A PE=1 SV=2	ADGYEPPVQE/1	['MSFragger', 'Comet', 'Sage']	[0.0003301419610432, 0.0006624271330153, 0.0001387539891771]	[1.5308007952676177, 0.7797962647567244, 0.991670126590233]	[0.00040095474968, 0.0022942745510839, 0.0006653356339874]	0.982954	1.55248	1	3	0.000138754	0.000400955	1.5308	0	NA	4	1	1	0	0	0	0	0	0	0	2	0	0	0	0	0	0	0	0	2	0	0	2	0	0	netMHCpan-4.1	HLA-A*03:01	17.358	NB
ADGYEPPVQESV	12	TRUE	sp|P61247|RS3A_HUMAN	RPS3A	HUMAN	Small ribosomal subunit protein eS1 OS=Homo sapiens OX=9606 GN=RPS3A PE=1 SV=2	ADGYEPPVQESV/1	['MSFragger', 'Comet', 'Sage']	[0.000542888165038, 0.0004471605306304, 0.0001387539891771]	[1.3029130562063282, 0.881959167213518, 0.9369190718344504]	[0.0010634165975982, 0.001061451343183, 0.0011093700826696]	0.992213	3.16439	1	3	0.000138754	0.00106145	1.30291	0	NA	3	0	0	0	0	0	0	0	0	0	0	0	0	0	0	0	0	0	3	0	0	0	0	0	3	netMHCpan-4.1	HLA-B*51:01	17.089	NB
ADHANSPNKKFYQ	13	FALSE	sp|P40939|ECHA_HUMAN	HADHA	HUMAN	Trifunctional enzyme subunit alpha, mitochondrial OS=Homo sapiens OX=9606 GN=HADHA PE=1 SV=2	ADHANSPNKKFYQ/3;ADHANSPNKKFYQ/2	['MSFragger', 'Comet', 'Sage']	[0.000542888165038, 0.0004471605306304, 0.0002773155851358]	[1.3351056212306225, 0.9521863616877404, 0.8720078567220713]	[0.0009202755241913, 0.0006423505085233, 0.0020312764472694]	0.744988	0.0727898	2	3	0.000277316	0.000642351	1.33511	0	NA	6	1	0	0	0	0	0	0	0	0	0	2	3	0	0	0	0	0	0	1	0	0	5	0	0	netMHCIIpan-4.3	HLA-DQA10101-DQB10501	70.42	NB
ADIDGDGQVN	10	TRUE	sp|P0DP23|CALM1_HUMAN;sp|P0DP24|CALM2_HUMAN;sp|P0DP25|CALM3_HUMAN	CALM1;CALM2;CALM3	HUMAN	Calmodulin-1 OS=Homo sapiens OX=9606 GN=CALM1 PE=1 SV=1	ADIDGDGQVN/1	['MSFragger', 'Comet', 'Sage']	[0.0006348534546608, 0.0013319672131147, 0.0001387539891771]	[1.160223582628926, 0.7091260027783793, 0.9043012508477934]	[0.0021988743147686, 0.0040297007122881, 0.0015037793795921]	0.97872	2.51083	1	3	0.000138754	0.00150378	1.16022	0	NA	11	0	1	1	0	0	0	0	0	0	2	2	2	0	0	1	2	0	0	2	0	0	6	1	2	netMHCpan-4.1	HLA-B*18:01	48.5	NB
ADIDLTK	7	FALSE	sp|P62269|RS18_HUMAN;sp|Q9BZW7|TSG10_HUMAN	RPS18;TSGA10	HUMAN	Small ribosomal subunit protein uS13 OS=Homo sapiens OX=9606 GN=RPS18 PE=1 SV=3	ADIDLTK/1	['MSFragger', 'Comet']	[0.0053863545684266, 0.0022597848684805]	[0.757743981217384, 0.6278220872617396]	[0.032766542693255, 0.0079651680114393]	0.939096	0.61685	1	2	0.00225978	0.00796517	0.757744	0	NA	13	2	1	1	0	0	0	0	1	0	1	0	0	2	1	2	1	1	0	4	0	1	1	5	2	NA	NA	NA	NA
ADIDLTKR	8	TRUE	sp|P62269|RS18_HUMAN;sp|Q9BZW7|TSG10_HUMAN	RPS18;TSGA10	HUMAN	Small ribosomal subunit protein uS13 OS=Homo sapiens OX=9606 GN=RPS18 PE=1 SV=3	ADIDLTKR/2	['MSFragger', 'Comet']	[0.0038453471299727, 0.0032694647201946]	[0.8057807228672897, 0.5309993529269332]	[0.0243406712475021, 0.0193526731255868]	0.886076	0.0269357	1	2	0.00326946	0.0193527	0.805781	0	NA	1	1	0	0	0	0	0	0	0	0	0	0	0	0	0	0	0	0	0	1	0	0	0	0	0	netMHCpan-4.1	HLA-A*31:01	13.296	NB
ADIDNKEQSELDQDLDDVEE	20	FALSE	sp|P55209|NP1L1_HUMAN	NAP1L1	HUMAN	Nucleosome assembly protein 1-like 1 OS=Homo sapiens OX=9606 GN=NAP1L1 PE=1 SV=1	[UNIMOD:Acetylation]-ADIDNKEQSELDQDLDDVEE/2	['MSFragger']	[0.0010832280194981]	[1.017493214772842]	[0.0054985606674386]	0.558402	0.98733	1	1	0.00108323	0.00549856	1.01749	0	NA	1	0	0	0	0	0	0	0	0	0	0	1	0	0	0	0	0	0	0	0	0	0	1	0	0	NA	NA	NA	NA
ADIDVSGPK	9	TRUE	sp|Q09666|AHNK_HUMAN	AHNAK	HUMAN	Neuroblast differentiation-associated protein AHNAK OS=Homo sapiens OX=9606 GN=AHNAK PE=1 SV=2	ADIDVSGPK/2;ADIDVSGPK/1	['MSFragger', 'Comet', 'Sage']	[0.0006348534546608, 0.0004471605306304, 0.0048503893974586]	[1.1211850914897834, 0.9045483893876104, 0.5641357099719225]	[0.0027673379655986, 0.000901452487667, 0.0332900201091653]	0.965789	0.00262552	2	3	0.000447161	0.000901452	1.12119	6	['ADLDVSGPK(6)']	6	0	0	0	0	1	0	1	0	0	0	0	0	0	3	1	0	0	0	0	1	1	0	4	0	netMHCpan-4.1	HLA-A*03:01	5.132	NB
ADIEISGPK	9	TRUE	sp|Q09666|AHNK_HUMAN	AHNAK	HUMAN	Neuroblast differentiation-associated protein AHNAK OS=Homo sapiens OX=9606 GN=AHNAK PE=1 SV=2	ADIEISGPK/2	['MSFragger', 'Comet', 'Sage']	[0.0019340863376141, 0.0020754716981132, 0.0025793340628419]	[0.901232178601528, 0.6383955483061642, 0.6487268731921989]	[0.0128013249604777, 0.0072693495706261, 0.0157567498073958]	0.974003	0.236029	1	3	0.00193409	0.00726935	0.901232	0	NA	2	0	0	0	0	0	0	0	1	0	0	0	0	0	1	0	0	0	0	0	0	1	0	1	0	netMHCpan-4.1	HLA-A*03:01	5.127	NB
ADIKEARREVEVK	13	FALSE	sp|Q14739|LBR_HUMAN	LBR	HUMAN	Delta(14)-sterol reductase LBR OS=Homo sapiens OX=9606 GN=LBR PE=1 SV=2	ADIKEARREVEVK/3	['Comet']	[0.0024931224209078]	[0.5981899072225605]	[0.0103486116905691]	0.25003	1.40297	1	1	0.00249312	0.0103486	0.59819	0	NA	1	1	0	0	0	0	0	0	0	0	0	0	0	0	0	0	0	0	0	1	0	0	0	0	0	netMHCIIpan-4.3	HLA-DQA10101-DQB10501	36.56	NB
ADIMAKRNQKPEVRK	15	FALSE	sp|P83731|RL24_HUMAN	RPL24	HUMAN	Large ribosomal subunit protein eL24 OS=Homo sapiens OX=9606 GN=RPL24 PE=1 SV=1	ADIMAKRNQKPEVRK/3;ADIM[UNIMOD:Oxidation]AKRNQKPEVRK/3	['MSFragger', 'Comet', 'Sage']	[0.0002363507445048, 0.0004471605306304, 0.0001387539891771]	[1.7851385134573998, 1.1175836311586105, 1.158922540614643]	[0.0001335182156556, 0.0002010627222383, 0.0001392926425309]	0.836683	0.446146	2	3	0.000138754	0.000133518	1.78514	0	NA	4	0	0	0	0	0	0	0	0	0	1	2	1	0	0	0	0	0	0	0	0	0	4	0	0	netMHCIIpan-4.3	DRB1_1501	18.15	NB
ADIQTER	7	FALSE	sp|P62280|RS11_HUMAN	RPS11	HUMAN	Small ribosomal subunit protein uS17 OS=Homo sapiens OX=9606 GN=RPS11 PE=1 SV=3	[UNIMOD:Acetylation]-ADIQTER/1	['MSFragger']	[0.0045335897788157]	[0.7886649508288439]	[0.0271042634942163]	0.997892	2.02285	1	1	0.00453359	0.0271043	0.788665	0	NA	5	0	0	0	0	0	0	0	0	0	1	1	0	0	0	1	1	0	1	0	0	0	2	1	2	NA	NA	NA	NA
ADIQTERAY	9	TRUE	sp|P62280|RS11_HUMAN	RPS11	HUMAN	Small ribosomal subunit protein uS17 OS=Homo sapiens OX=9606 GN=RPS11 PE=1 SV=3	[UNIMOD:Acetylation]-ADIQTERAY/1;[UNIMOD:Acetylation]-ADIQTERAY/2	['MSFragger']	[0.0003301419610432]	[1.4684480425939928]	[0.0005195313566399]	0.981416	6.07428	2	1	0.000330142	0.000519531	1.46845	0	NA	13	1	1	2	0	0	0	0	1	0	2	2	1	0	0	0	2	1	0	4	0	1	5	0	3	netMHCpan-4.1	HLA-B*18:01	0.636	WB
ADIQTERAYQKQP	13	FALSE	sp|P62280|RS11_HUMAN	RPS11	HUMAN	Small ribosomal subunit protein uS17 OS=Homo sapiens OX=9606 GN=RPS11 PE=1 SV=3	[UNIMOD:Acetylation]-ADIQTERAYQKQP/2	['MSFragger']	[0.0025845517648796]	[0.8631546723547596]	[0.0167270445403622]	0.665185	2.56642	1	1	0.00258455	0.016727	0.863155	0	NA	5	0	0	0	0	0	0	0	0	0	0	2	2	0	0	1	0	0	0	0	0	0	4	1	0	netMHCIIpan-4.3	DRB5_0101	0.25	SB
ADIQTERAYQKQPT	14	FALSE	sp|P62280|RS11_HUMAN	RPS11	HUMAN	Small ribosomal subunit protein uS17 OS=Homo sapiens OX=9606 GN=RPS11 PE=1 SV=3	[UNIMOD:Acetylation]-ADIQTERAYQKQPT/2	['MSFragger']	[0.0002363507445048]	[2.3754396226737744]	[8.625166467264933e-06]	0.659007	1.47994	1	1	0.000236351	8.62517e-06	2.37544	0	NA	26	2	2	0	0	1	1	2	2	1	2	4	3	2	2	1	1	0	0	4	2	5	9	5	1	netMHCIIpan-4.3	DRB5_0101	0.21	SB
ADIQTERAYQKQPTIF	16	FALSE	sp|P62280|RS11_HUMAN	RPS11	HUMAN	Small ribosomal subunit protein uS17 OS=Homo sapiens OX=9606 GN=RPS11 PE=1 SV=3	[UNIMOD:Acetylation]-ADIQTERAYQKQPTIF/2	['MSFragger']	[0.0002363507445048]	[1.9195075582039836]	[7.21811158599003e-05]	0.947606	8.26411	1	1	0.000236351	7.21811e-05	1.91951	0	NA	3	0	0	0	0	0	0	0	0	0	1	1	0	0	0	0	0	1	0	0	0	0	2	0	1	netMHCIIpan-4.3	DRB5_0101	0.48	SB
ADIQTERAYQKQPTIFQN	18	FALSE	sp|P62280|RS11_HUMAN	RPS11	HUMAN	Small ribosomal subunit protein uS17 OS=Homo sapiens OX=9606 GN=RPS11 PE=1 SV=3	[UNIMOD:Acetylation]-ADIQTERAYQKQPTIFQN/3	['MSFragger']	[0.0002363507445048]	[1.6090182676371827]	[0.0002896266955394]	0.386122	6.10583	1	1	0.000236351	0.000289627	1.60902	0	NA	2	0	0	0	0	0	0	0	0	0	2	0	0	0	0	0	0	0	0	0	0	0	2	0	0	netMHCIIpan-4.3	DRB5_0101	1.49	WB
ADKKDVYE	8	TRUE	sp|O14561|ACPM_HUMAN	NDUFAB1	HUMAN	Acyl carrier protein, mitochondrial OS=Homo sapiens OX=9606 GN=NDUFAB1 PE=1 SV=3	ADKKDVYE/2;ADKKDVYE/1	['MSFragger', 'Comet', 'Sage']	[0.0004604051565377, 0.0004471605306304, 0.0001387539891771]	[1.3715320915750555, 1.0794006054226022, 1.0940419218515771]	[0.0007850179757409, 0.0002632174243882, 0.0002555278497198]	0.956825	0.0615483	2	3	0.000138754	0.000255528	1.37153	0	NA	18	1	1	1	0	0	0	0	0	0	3	3	4	0	0	0	2	2	1	3	0	0	10	0	5	netMHCpan-4.1	HLA-B*18:01	37.667	NB
ADKLLKK	7	FALSE	sp|Q13287|NMI_HUMAN;sp|Q14CX7|NAA25_HUMAN	NMI;NAA25	HUMAN	N-myc-interactor OS=Homo sapiens OX=9606 GN=NMI PE=1 SV=2	ADKLLKK/1	['MSFragger', 'Comet']	[0.0077734591893392, 0.0042701587075652]	[0.6777214852663574, 0.4962026816345791]	[0.0526477332683422, 0.0272461362762598]	0.956999	1.51417	1	2	0.00427016	0.0272461	0.677721	0	NA	13	0	2	2	0	0	0	0	0	0	2	1	2	0	0	0	1	2	1	4	0	0	5	0	4	NA	NA	NA	NA
ADKLNEQKL	9	TRUE	sp|P24539|AT5F1_HUMAN	ATP5PB	HUMAN	ATP synthase F(0) complex subunit B1, mitochondrial OS=Homo sapiens OX=9606 GN=ATP5PB PE=1 SV=2	ADKLNEQKL/1;ADKLNEQKL/2	['MSFragger', 'Comet', 'Sage']	[0.000940910801656, 0.0013319672131147, 0.0016518866284124]	[1.0434179640160453, 0.7025358081573166, 0.7022594438301236]	[0.0045872211295541, 0.0042518683101211, 0.009712141845505]	0.889708	0.0405366	2	3	0.000940911	0.00425187	1.04342	0	NA	8	1	0	1	0	0	0	0	0	0	1	0	2	0	0	0	0	0	3	2	0	0	3	0	3	netMHCpan-4.1	HLA-B*18:01	7.461	NB
ADKMDMSL	8	TRUE	sp|Q86V81|THOC4_HUMAN	ALYREF	HUMAN	THO complex subunit 4 OS=Homo sapiens OX=9606 GN=ALYREF PE=1 SV=3	[UNIMOD:Acetylation]-ADKM[UNIMOD:Oxidation]DM[UNIMOD:Oxidation]SL/1	['MSFragger']	[0.0002363507445048]	[1.5998647964003458]	[0.0003009913737571]	0.920215	0.029088	1	1	0.000236351	0.000300991	1.59986	0	NA	10	0	0	1	0	0	0	1	0	0	1	2	2	0	0	0	2	1	0	1	0	1	5	0	3	netMHCpan-4.1	HLA-B*18:01	11.251	NB
ADKMDMSLDDIIKL	14	FALSE	sp|Q86V81|THOC4_HUMAN	ALYREF	HUMAN	THO complex subunit 4 OS=Homo sapiens OX=9606 GN=ALYREF PE=1 SV=3	[UNIMOD:Acetylation]-ADKM[UNIMOD:Oxidation]DMSLDDIIKL/2;[UNIMOD:Acetylation]-ADKM[UNIMOD:Oxidation]DM[UNIMOD:Oxidation]SLDDIIKL/2	['MSFragger']	[0.0002363507445048]	[2.730396403597286]	[1.6380117962136398e-06]	0.690957	0.591767	2	1	0.000236351	1.63801e-06	2.7304	0	NA	3	0	0	0	0	0	3	0	0	0	0	0	0	0	0	0	0	0	0	0	3	0	0	0	0	netMHCIIpan-4.3	HLA-DQA10102-DQB10501	6.41	NB
ADKMDMSLDDIIKLN	15	FALSE	sp|Q86V81|THOC4_HUMAN	ALYREF	HUMAN	THO complex subunit 4 OS=Homo sapiens OX=9606 GN=ALYREF PE=1 SV=3	[UNIMOD:Acetylation]-ADKM[UNIMOD:Oxidation]DM[UNIMOD:Oxidation]SLDDIIKLN/2	['MSFragger']	[0.0002363507445048]	[1.649684859006577]	[0.0002435011185382]	0.75724	0.36702	1	1	0.000236351	0.000243501	1.64968	0	NA	2	0	0	0	0	0	2	0	0	0	0	0	0	0	0	0	0	0	0	0	2	0	0	0	0	netMHCIIpan-4.3	HLA-DQA10102-DQB10501	7.02	NB
ADKPDMGEIASFDKAK	16	FALSE	sp|P63313|TYB10_HUMAN	TMSB10	HUMAN	Thymosin beta-10 OS=Homo sapiens OX=9606 GN=TMSB10 PE=1 SV=2	[UNIMOD:Acetylation]-ADKPDM[UNIMOD:Oxidation]GEIASFDKAK/3	['MSFragger']	[0.0008073468563931]	[1.1041594529727303]	[0.0030742195531366]	0.964497	2.09423	1	1	0.000807347	0.00307422	1.10416	0	NA	1	0	0	0	0	0	0	0	0	0	0	0	0	0	0	0	0	1	0	0	0	0	0	0	1	netMHCIIpan-4.3	DRB5_0101	3.87	WB
ADKQLSFEEF	10	TRUE	sp|P06702|S10A9_HUMAN	S100A9	HUMAN	Protein S100-A9 OS=Homo sapiens OX=9606 GN=S100A9 PE=1 SV=1	ADKQLSFEEF/2	['MSFragger', 'Comet', 'Sage']	[0.0002363507445048, 0.0003734129947722, 0.0001387539891771]	[2.0064457786505567, 1.186784692571185, 1.145973965217146]	[4.826041404149266e-05, 0.0001231035442468, 0.0001572248338657]	0.889839	0.0594381	1	3	0.000138754	4.82604e-05	2.00645	0	NA	2	0	0	0	0	0	1	0	0	0	0	0	0	0	0	1	0	0	0	0	1	0	0	1	0	netMHCpan-4.1	HLA-B*18:01	8.028	NB
ADKTNVK	7	FALSE	sp|P69905|HBA_HUMAN	HBA2	HUMAN	Hemoglobin subunit alpha OS=Homo sapiens OX=9606 GN=HBA2 PE=1 SV=2	ADKTNVK/1	['Comet']	[0.0039742755979478]	[0.5023195116931853]	[0.0256344677947984]	0.934072	0.12778	1	1	0.00397428	0.0256345	0.50232	0	NA	1	0	0	0	0	0	0	0	0	0	0	0	0	0	0	0	0	0	1	0	0	0	0	0	1	NA	NA	NA	NA
ADKVPKTAENF	11	TRUE	sp|P62937|PPIA_HUMAN	PPIA	HUMAN	Peptidyl-prolyl cis-trans isomerase A OS=Homo sapiens OX=9606 GN=PPIA PE=1 SV=2	ADKVPKTAENF/2	['Sage']	[0.0042354630294328]	[0.6026536762180559]	[0.023751440328164]	0.831406	0.16848	1	1	0.00423546	0.0237514	0.602654	0	NA	1	0	0	0	0	0	1	0	0	0	0	0	0	0	0	0	0	0	0	0	1	0	0	0	0	netMHCpan-4.1	HLA-C*01:02	7.483	NB
ADKVPKTAENFR	12	TRUE	sp|P62937|PPIA_HUMAN	PPIA	HUMAN	Peptidyl-prolyl cis-trans isomerase A OS=Homo sapiens OX=9606 GN=PPIA PE=1 SV=2	ADKVPKTAENFR/3	['MSFragger', 'Comet', 'Sage']	[0.0002363507445048, 0.0003734129947722, 0.0001387539891771]	[2.318118516994048, 1.5721855170931036, 1.3664204076551216]	[1.1277232132762974e-05, 8.27036877565666e-06, 1.998974895949522e-05]	0.765244	0.0676484	1	3	0.000138754	8.27037e-06	2.31812	0	NA	1	0	0	0	0	0	0	0	0	0	0	0	1	0	0	0	0	0	0	0	0	0	1	0	0	netMHCpan-4.1	HLA-A*31:01	6.381	NB
ADLQNDEVA	9	TRUE	sp|P61247|RS3A_HUMAN	RPS3A	HUMAN	Small ribosomal subunit protein eS1 OS=Homo sapiens OX=9606 GN=RPS3A PE=1 SV=2	ADLQNDEVA/1	['MSFragger', 'Comet', 'Sage']	[0.0046362582668575, 0.0029951919287459, 0.0025793340628419]	[0.787379707810891, 0.5575051772801324, 0.6472154729166247]	[0.0273221008268291, 0.0150362446200601, 0.0159718870727153]	0.974883	0.606358	1	3	0.00257933	0.0150362	0.78738	0	NA	7	0	1	0	0	0	0	0	0	0	2	1	1	0	0	0	0	0	2	1	0	0	4	0	2	netMHCpan-4.1	HLA-B*18:01	26.667	NB
ADLQNDEVAFR	11	TRUE	sp|P61247|RS3A_HUMAN	RPS3A	HUMAN	Small ribosomal subunit protein eS1 OS=Homo sapiens OX=9606 GN=RPS3A PE=1 SV=2	ADLQNDEVAFR/2	['MSFragger', 'Comet', 'Sage']	[0.0002363507445048, 0.0003734129947722, 0.0001387539891771]	[2.135535766758337, 1.484946101054475, 1.25749816331884]	[2.646123138285125e-05, 1.5050438270272204e-05, 5.5400948239747375e-05]	0.938506	0.95068	1	3	0.000138754	1.50504e-05	2.13554	0	NA	21	1	1	0	0	0	0	3	2	3	1	1	0	2	1	1	1	2	2	2	0	8	2	4	5	netMHCpan-4.1	HLA-A*31:01	1.428	WB
ADLQNDEVAFRKF	13	FALSE	sp|P61247|RS3A_HUMAN	RPS3A	HUMAN	Small ribosomal subunit protein eS1 OS=Homo sapiens OX=9606 GN=RPS3A PE=1 SV=2	ADLQNDEVAFRKF/2;ADLQNDEVAFRKF/3	['MSFragger', 'Comet', 'Sage']	[0.0002363507445048, 0.0003734129947722, 0.0001387539891771]	[2.3112931357235813, 1.2201577011958695, 1.2016224585774904]	[1.1642986751513223e-05, 9.70789849205163e-05, 9.343022522831598e-05]	0.762082	0.00979574	2	3	0.000138754	1.1643e-05	2.31129	0	NA	16	1	2	1	0	0	0	0	1	0	0	1	0	1	1	2	2	2	2	4	0	1	1	4	6	netMHCIIpan-4.3	DRB5_0101	27.1	NB
ADLQNDEVAFRKFK	14	FALSE	sp|P61247|RS3A_HUMAN	RPS3A	HUMAN	Small ribosomal subunit protein eS1 OS=Homo sapiens OX=9606 GN=RPS3A PE=1 SV=2	ADLQNDEVAFRKFK/3	['MSFragger', 'Comet', 'Sage']	[0.0003301419610432, 0.0004471605306304, 0.0001387539891771]	[1.4006760715851787, 0.8720453605393305, 0.9347641836131924]	[0.0006923816420894, 0.0011411544833179, 0.0011319026191411]	0.101609	0.862473	1	3	0.000138754	0.000692382	1.40068	0	NA	5	0	2	1	0	0	0	0	0	0	0	0	0	0	0	0	1	1	0	3	0	0	0	0	2	netMHCIIpan-4.3	DRB5_0101	18.75	NB
ADLQNDEVAFRKFKL	15	FALSE	sp|P61247|RS3A_HUMAN	RPS3A	HUMAN	Small ribosomal subunit protein eS1 OS=Homo sapiens OX=9606 GN=RPS3A PE=1 SV=2	ADLQNDEVAFRKFKL/3	['Comet']	[0.0063093577737929]	[0.4529755434441614]	[0.0420961048292988]	-0.0447527	0.197017	1	1	0.00630936	0.0420961	0.452976	0	NA	1	0	0	0	0	0	0	0	0	0	0	0	1	0	0	0	0	0	0	0	0	0	1	0	0	netMHCIIpan-4.3	DRB5_0101	20.29	NB
ADMALHY	7	FALSE	sp|P50990|TCPQ_HUMAN	CCT8	HUMAN	T-complex protein 1 subunit theta OS=Homo sapiens OX=9606 GN=CCT8 PE=1 SV=4	ADM[UNIMOD:Oxidation]ALHY/1	['MSFragger', 'Comet', 'Sage']	[0.0015115888478333, 0.009928021841648, 0.0009050683829444]	[0.9653684668638604, 0.4075708557641409, 0.7685630136836518]	[0.0080185940906954, 0.0659235847983142, 0.0052933062125759]	0.960827	0.656348	1	3	0.000905068	0.00529331	0.965368	0	NA	7	0	1	1	0	0	0	0	0	0	2	0	0	0	0	0	1	1	1	2	0	0	2	0	3	NA	NA	NA	NA
ADMGHIK	7	FALSE	sp|P12004|PCNA_HUMAN	PCNA	HUMAN	Proliferating cell nuclear antigen OS=Homo sapiens OX=9606 GN=PCNA PE=1 SV=1	ADMGHIK/1;ADM[UNIMOD:Oxidation]GHIK/1	['MSFragger', 'Comet']	[0.0036376604850213, 0.0006624271330153]	[0.827574037997026, 0.7832363562660284]	[0.0211739124199214, 0.0022335302686516]	0.968492	0.464302	2	2	0.000662427	0.00223353	0.827574	0	NA	6	0	1	1	0	0	0	0	0	0	1	2	1	0	0	0	0	0	0	2	0	0	4	0	0	NA	NA	NA	NA
ADMGHLKY	8	TRUE	sp|P12004|PCNA_HUMAN	PCNA	HUMAN	Proliferating cell nuclear antigen OS=Homo sapiens OX=9606 GN=PCNA PE=1 SV=1	ADM[UNIMOD:Oxidation]GHLKY/1;ADM[UNIMOD:Oxidation]GHLKY/2	['MSFragger', 'Comet', 'Sage']	[0.0036850683863652, 0.0021321961620469, 0.0052941565746806]	[0.8239687400207808, 0.6334127131687454, 0.5395786786994275]	[0.0216721332688692, 0.0075884121924934, 0.0411618939850616]	0.930767	0.281056	2	3	0.0021322	0.00758841	0.823969	0	NA	4	0	0	1	0	0	0	0	0	0	0	1	1	0	0	0	1	0	0	1	0	0	2	0	1	netMHCpan-4.1	HLA-B*18:01	1.402	WB
ADNAGEEGGEAPQEPQS	17	FALSE	sp|P31947|1433S_HUMAN	SFN	HUMAN	14-3-3 protein sigma OS=Homo sapiens OX=9606 GN=SFN PE=1 SV=1	ADNAGEEGGEAPQEPQS/2	['MSFragger', 'Comet']	[0.009343555342597, 0.0018327384971544]	[0.6435205271287828, 0.6509446402639321]	[0.0641949804697069, 0.0065300179910446]	0.68131	2.17506	1	2	0.00183274	0.00653002	0.650945	0	NA	1	0	0	0	1	0	0	0	0	0	0	0	0	0	0	0	0	0	0	0	1	0	0	0	0	netMHCIIpan-4.3	HLA-DQA10101-DQB10602	30.72	NB
ADNFSLHDAL	10	TRUE	sp|P17931|LEG3_HUMAN	LGALS3	HUMAN	Galectin-3 OS=Homo sapiens OX=9606 GN=LGALS3 PE=1 SV=5	[UNIMOD:Acetylation]-ADNFSLHDAL/1	['MSFragger']	[0.0019340863376141]	[0.9080206112063776]	[0.0121902823692881]	0.827262	2.47537	1	1	0.00193409	0.0121903	0.908021	0	NA	1	0	0	0	0	0	1	0	0	0	0	0	0	0	0	0	0	0	0	0	1	0	0	0	0	netMHCpan-4.1	HLA-B*18:01	22.5	NB
ADPETRTV	8	TRUE	sp|Q96T60|PNKP_HUMAN	PNKP	HUMAN	Bifunctional polynucleotide phosphatase/kinase OS=Homo sapiens OX=9606 GN=PNKP PE=1 SV=1	ADPETRTV/1	['MSFragger', 'Sage']	[0.006529732471155, 0.0042354630294328]	[0.7047855176903743, 0.5970622763629615]	[0.0449100512995145, 0.0249527360042221]	0.999354	0.400347	1	2	0.00423546	0.0249527	0.704786	0	NA	2	1	0	0	0	0	0	0	0	0	0	1	0	0	0	0	0	0	0	1	0	0	1	0	0	netMHCpan-4.1	HLA-B*51:01	3.5	NB
ADQLTEEQIAEFKEA	15	FALSE	sp|P0DP23|CALM1_HUMAN;sp|P0DP24|CALM2_HUMAN;sp|P0DP25|CALM3_HUMAN	CALM1;CALM2;CALM3	HUMAN	Calmodulin-1 OS=Homo sapiens OX=9606 GN=CALM1 PE=1 SV=1	[UNIMOD:Acetylation]-ADQLTEEQIAEFKEA/2	['MSFragger']	[0.0002363507445048]	[2.7396843868972747]	[1.5683130480602456e-06]	0.887349	1.1818	1	1	0.000236351	1.56831e-06	2.73968	0	NA	5	0	1	0	0	1	1	0	0	0	0	1	0	0	0	1	0	0	0	1	2	0	1	1	0	netMHCIIpan-4.3	HLA-DPA10202-DPB10402	0.63	SB
ADQLTEEQVTEFKEA	15	FALSE	sp|P27482|CALL3_HUMAN	CALML3	HUMAN	Calmodulin-like protein 3 OS=Homo sapiens OX=9606 GN=CALML3 PE=1 SV=2	[UNIMOD:Acetylation]-ADQLTEEQVTEFKEA/2	['MSFragger']	[0.0002363507445048]	[2.502911872733615]	[4.750635874239321e-06]	0.94556	6.32624	1	1	0.000236351	4.75064e-06	2.50291	0	NA	3	0	1	0	0	0	0	0	0	0	0	1	0	0	0	1	0	0	0	1	0	0	1	1	0	netMHCIIpan-4.3	HLA-DPA10202-DPB10402	3.19	WB
ADQLTEEQVTEFKEAFS	17	FALSE	sp|P27482|CALL3_HUMAN	CALML3	HUMAN	Calmodulin-like protein 3 OS=Homo sapiens OX=9606 GN=CALML3 PE=1 SV=2	[UNIMOD:Acetylation]-ADQLTEEQVTEFKEAFS/2	['MSFragger']	[0.0002363507445048]	[2.840090904021904]	[9.801183159604138e-07]	0.630391	1.80941	1	1	0.000236351	9.80118e-07	2.84009	0	NA	1	0	0	0	0	0	0	0	0	0	0	1	0	0	0	0	0	0	0	0	0	0	1	0	0	netMHCIIpan-4.3	HLA-DPA10202-DPB10402	9.41	NB
ADQPIDADVT	10	TRUE	sp|P09622|DLDH_HUMAN	DLD	HUMAN	Dihydrolipoyl dehydrogenase, mitochondrial OS=Homo sapiens OX=9606 GN=DLD PE=1 SV=2	ADQPIDADVT/1	['MSFragger', 'Comet', 'Sage']	[0.0005744485294117, 0.0013319672131147, 0.0007597959405188]	[1.2368702803126348, 0.707133252225959, 0.7977514500243323]	[0.0014590550312705, 0.0040955339383548, 0.0040440948595785]	0.97441	4.08282	1	3	0.000574449	0.00145906	1.23687	0	NA	7	0	0	0	0	0	0	0	0	0	5	0	1	0	0	0	0	0	1	0	0	0	6	0	1	netMHCpan-4.1	HLA-B*18:01	67.5	NB
ADRDESSPY	9	TRUE	sp|P62263|RS14_HUMAN	RPS14	HUMAN	Small ribosomal subunit protein uS11 OS=Homo sapiens OX=9606 GN=RPS14 PE=1 SV=3	ADRDESSPY/2;ADRDESSPY/1	['MSFragger', 'Comet', 'Sage']	[0.0008748906386701, 0.0006624271330153, 0.0014465238224392]	[1.0818821187077552, 0.7982687423864984, 0.7259518526041361]	[0.0035446161553346, 0.0019877659041495, 0.007825066790056]	0.947207	0.238367	2	3	0.000662427	0.00198777	1.08188	0	NA	14	4	1	1	0	0	0	1	1	0	0	0	0	1	1	1	1	1	1	6	0	2	0	3	3	netMHCpan-4.1	HLA-B*18:01	1.646	WB
ADRDESSPYAAM	12	TRUE	sp|P62263|RS14_HUMAN	RPS14	HUMAN	Small ribosomal subunit protein uS11 OS=Homo sapiens OX=9606 GN=RPS14 PE=1 SV=3	ADRDESSPYAAM[UNIMOD:Oxidation]/2	['MSFragger', 'Comet', 'Sage']	[0.0002363507445048, 0.0004471605306304, 0.0001387539891771]	[1.781582402450703, 0.8958977078424936, 0.8934609041464295]	[0.0001356836008032, 0.0009594231649131, 0.0016635900756506]	0.83363	3.02973	1	3	0.000138754	0.000135684	1.78158	0	NA	1	1	0	0	0	0	0	0	0	0	0	0	0	0	0	0	0	0	0	1	0	0	0	0	0	netMHCpan-4.1	HLA-B*18:01	10.923	NB
ADSGEGDFLAEGGGVR	16	FALSE	sp|P02671|FIBA_HUMAN	FGA	HUMAN	Fibrinogen alpha chain OS=Homo sapiens OX=9606 GN=FGA PE=1 SV=2	ADSGEGDFLAEGGGVR/2	['MSFragger', 'Comet', 'Sage']	[0.0002363507445048, 0.0003734129947722, 0.0001387539891771]	[1.9382367446303543, 1.3543453442387705, 1.3100098121524768]	[6.619965266295562e-05, 3.7219953467078366e-05, 3.389353614634942e-05]	0.90175	0.0282273	1	3	0.000138754	3.38935e-05	1.93824	0	NA	4	1	0	0	0	0	0	0	1	1	0	0	0	0	1	0	0	0	0	1	0	2	0	1	0	netMHCIIpan-4.3	DRB5_0101	4.91	WB
ADSVANQGTKVEGITNQGKK	20	FALSE	sp|Q9P2E9|RRBP1_HUMAN	RRBP1	HUMAN	Ribosome-binding protein 1 OS=Homo sapiens OX=9606 GN=RRBP1 PE=1 SV=5	ADSVANQGTKVEGITNQGKK/3	['MSFragger', 'Comet', 'Sage']	[0.0002363507445048, 0.0003734129947722, 0.0001387539891771]	[2.9277592988931005, 1.827815415815988, 1.249232714324186]	[6.486956028630493e-07, 1.4308657475400446e-06, 5.985388982079869e-05]	0.754141	0.0240213	1	3	0.000138754	6.48696e-07	2.92776	0	NA	7	1	0	0	0	0	0	1	3	1	0	0	0	1	0	0	0	0	0	1	0	5	0	1	0	NA	NA	NA	NA
ADTLTDEINFLR	12	TRUE	sp|P02538|K2C6A_HUMAN;sp|P04259|K2C6B_HUMAN;sp|P48668|K2C6C_HUMAN	KRT6A;KRT6B;KRT6C	HUMAN	Keratin, type II cytoskeletal 6A OS=Homo sapiens OX=9606 GN=KRT6A PE=1 SV=3	ADTLTDEINFLR/2	['MSFragger', 'Comet']	[0.0082334869431643, 0.004881066959989]	[0.6712138393472802, 0.4772508965079379]	[0.0546820103097859, 0.0329582591234892]	0.653927	0.379506	1	2	0.00488107	0.0329583	0.671214	0	NA	1	0	0	0	0	0	0	0	1	0	0	0	0	0	0	0	0	0	0	0	0	1	0	0	0	netMHCpan-4.1	HLA-A*31:01	4.712	NB
ADTSSNQQKNFKMQSAAF	18	FALSE	sp|P49750|YLPM1_HUMAN	YLPM1	HUMAN	YLP motif-containing protein 1 OS=Homo sapiens OX=9606 GN=YLPM1 PE=1 SV=4	ADTSSNQQKNFKM[UNIMOD:Oxidation]QSAAF/3	['MSFragger', 'Comet', 'Sage']	[0.0003301419610432, 0.0009580838323353, 0.0031818181818181]	[1.5288644258173656, 0.7489494158802968, 0.6296136897414144]	[0.0004041779139548, 0.0029256951817864, 0.0186956953856436]	-0.0866104	3.82893	1	3	0.000330142	0.000404178	1.52886	0	NA	1	0	0	0	0	0	0	0	1	0	0	0	0	0	0	0	0	0	0	0	0	1	0	0	0	netMHCIIpan-4.3	HLA-DQA10101-DQB10602	15.79	NB
ADVDISGPK	9	TRUE	sp|Q09666|AHNK_HUMAN	AHNAK	HUMAN	Neuroblast differentiation-associated protein AHNAK OS=Homo sapiens OX=9606 GN=AHNAK PE=1 SV=2	ADVDISGPK/2	['Comet']	[0.0030554685051707]	[0.5474724171836913]	[0.0165295696782802]	0.776837	1.0205	1	1	0.00305547	0.0165296	0.547472	0	NA	1	0	0	0	0	0	0	0	0	0	0	0	0	0	1	0	0	0	0	0	0	0	0	1	0	netMHCpan-4.1	HLA-A*03:01	6.719	NB
ADVDVSGPK	9	TRUE	sp|Q09666|AHNK_HUMAN	AHNAK	HUMAN	Neuroblast differentiation-associated protein AHNAK OS=Homo sapiens OX=9606 GN=AHNAK PE=1 SV=2	ADVDVSGPK/1	['MSFragger', 'Comet', 'Sage']	[0.0008748906386701, 0.0015985612948346, 0.0008351602463722]	[1.0651113260542864, 0.6648398100507078, 0.783545073767947]	[0.0039593867693486, 0.0058071549127937, 0.0046108008644156]	0.869471	0.0751085	1	3	0.00083516	0.00395939	1.06511	0	NA	5	0	0	0	0	0	0	1	0	1	0	0	0	0	1	2	0	0	0	0	0	2	0	3	0	netMHCpan-4.1	HLA-A*03:01	6.941	NB
ADVGEEFNQEAEYGGHDQ	18	FALSE	sp|Q16630|CPSF6_HUMAN	CPSF6	HUMAN	Cleavage and polyadenylation specificity factor subunit 6 OS=Homo sapiens OX=9606 GN=CPSF6 PE=1 SV=2	ADVGEEFNQEAEYGGHDQ/2	['MSFragger', 'Comet', 'Sage']	[0.0037964004499437, 0.0004471605306304, 0.0042354630294328]	[0.8143934349844588, 0.8749996836865398, 0.5974690177552451]	[0.0230437411309574, 0.0011167426979657, 0.024863426050481]	0.789736	3.83234	1	3	0.000447161	0.00111674	0.875	0	NA	1	0	0	0	0	0	0	0	0	0	1	0	0	0	0	0	0	0	0	0	0	0	1	0	0	netMHCIIpan-4.3	DRB1_1601	9.42	NB
ADVVVSGPK	9	TRUE	sp|Q09666|AHNK_HUMAN	AHNAK	HUMAN	Neuroblast differentiation-associated protein AHNAK OS=Homo sapiens OX=9606 GN=AHNAK PE=1 SV=2	ADVVVSGPK/1	['MSFragger', 'Comet', 'Sage']	[0.0003301419610432, 0.0004471605306304, 0.0003810975609756]	[1.3982887766122738, 0.9299042518637448, 0.8677571843430141]	[0.0006995112209971, 0.0007520745064489, 0.0021131867709793]	0.913762	0.00488343	1	3	0.000330142	0.000699511	1.39829	0	NA	2	0	0	0	0	0	0	0	1	0	0	0	0	0	1	0	0	0	0	0	0	1	0	1	0	netMHCpan-4.1	HLA-A*03:01	11.099	NB
AEAAAAPAAASGPNQMSF	18	FALSE	sp|P30049|ATPD_HUMAN	ATP5F1D	HUMAN	ATP synthase subunit delta, mitochondrial OS=Homo sapiens OX=9606 GN=ATP5F1D PE=1 SV=2	AEAAAAPAAASGPNQM[UNIMOD:Oxidation]SF/2;AEAAAAPAAASGPNQMSF/2	['MSFragger', 'Comet', 'Sage']	[0.0002363507445048, 0.0003734129947722, 0.0001387539891771]	[2.2485304529065053, 1.4901361001521447, 1.1584376002988692]	[1.5613170831034554e-05, 1.4523788857102025e-05, 0.0001399258233443]	0.941613	1.06801	2	3	0.000138754	1.45238e-05	2.24853	0	NA	6	0	1	0	0	0	0	1	0	1	0	2	1	0	0	0	0	0	0	1	0	2	3	0	0	netMHCIIpan-4.3	HLA-DQA10101-DQB10602	10.09	NB
AEAAAAPAAASGPNQMSFT	19	FALSE	sp|P30049|ATPD_HUMAN	ATP5F1D	HUMAN	ATP synthase subunit delta, mitochondrial OS=Homo sapiens OX=9606 GN=ATP5F1D PE=1 SV=2	AEAAAAPAAASGPNQM[UNIMOD:Oxidation]SFT/2;AEAAAAPAAASGPNQMSFT/2	['MSFragger', 'Comet', 'Sage']	[0.0002363507445048, 0.0003734129947722, 0.0001387539891771]	[3.1379904698064047, 1.867213040112934, 1.311686378452712]	[2.403313959538889e-07, 1.091870218132605e-06, 3.3365806402603686e-05]	0.972921	2.13777	2	3	0.000138754	2.40331e-07	3.13799	0	NA	15	1	1	2	0	0	0	1	1	0	3	1	3	0	0	0	2	0	0	4	0	2	7	0	2	NA	NA	NA	NA
AEAAVVAVAEK	11	TRUE	sp|Q8IZQ5|SELH_HUMAN	SELENOH	HUMAN	Selenoprotein H OS=Homo sapiens OX=9606 GN=SELENOH PE=1 SV=2	AEAAVVAVAEK/2	['MSFragger', 'Comet', 'Sage']	[0.0006348534546608, 0.0004471605306304, 0.0001387539891771]	[1.1681158741952704, 0.9166732591825538, 0.8863935971331125]	[0.0021027716509267, 0.0008264273456497, 0.0017767569733341]	0.955285	0.255838	1	3	0.000138754	0.000826427	1.16812	0	NA	3	0	1	0	0	0	0	0	0	0	0	0	0	0	0	0	2	0	0	1	0	0	0	0	2	netMHCpan-4.1	HLA-A*03:01	7.014	NB
AEAEAFLK	8	TRUE	sp|Q3KQU3|MA7D1_HUMAN	MAP7D1	HUMAN	MAP7 domain-containing protein 1 OS=Homo sapiens OX=9606 GN=MAP7D1 PE=1 SV=1	AEAEAFLK/2	['MSFragger', 'Comet', 'Sage']	[0.0005744485294117, 0.0009580838323353, 0.0008351602463722]	[1.2391060490300865, 0.7437671475373875, 0.783748405371865]	[0.0014427836045049, 0.0030489707265548, 0.0046021620127893]	0.995477	0.039621	1	3	0.000574449	0.00144278	1.23911	0	NA	9	0	0	0	0	0	0	0	2	2	0	0	0	0	4	1	0	0	0	0	0	4	0	5	0	netMHCpan-4.1	HLA-B*18:01	4.057	NB
AEAGAGSATEF	11	TRUE	sp|P46783|RS10_HUMAN;sp|Q9NQ39|RS10L_HUMAN	RPS10;RPS10P5	HUMAN	Small ribosomal subunit protein eS10 OS=Homo sapiens OX=9606 GN=RPS10 PE=1 SV=1	AEAGAGSATEF/1	['MSFragger', 'Comet', 'Sage']	[0.0002363507445048, 0.0003734129947722, 0.0001387539891771]	[2.040057438807005, 1.3004724270058912, 1.0363412211559282]	[4.128093959834527e-05, 5.472063821363638e-05, 0.000438259258586]	0.963855	0.0338439	1	3	0.000138754	4.12809e-05	2.04006	0	NA	40	3	4	3	0	5	1	1	2	1	1	2	1	2	1	3	3	4	3	10	6	4	4	6	10	netMHCpan-4.1	HLA-B*18:01	1.069	WB
AEAGAGSATEFQ	12	TRUE	sp|P46783|RS10_HUMAN;sp|Q9NQ39|RS10L_HUMAN	RPS10;RPS10P5	HUMAN	Small ribosomal subunit protein eS10 OS=Homo sapiens OX=9606 GN=RPS10 PE=1 SV=1	AEAGAGSATEFQ/1	['MSFragger', 'Comet', 'Sage']	[0.0002363507445048, 0.0004471605306304, 0.0003810975609756]	[1.8560111992271255, 1.0413394951196082, 0.8515351536705862]	[9.666742764808336e-05, 0.000343905014001, 0.0024570349049485]	0.806203	2.24567	1	3	0.000236351	9.66674e-05	1.85601	0	NA	2	0	0	0	0	0	0	0	0	0	0	1	0	0	0	0	0	1	0	0	0	0	1	0	1	netMHCpan-4.1	HLA-B*18:01	19.473	NB
AEAGAGSATEFQFR	14	FALSE	sp|P46783|RS10_HUMAN;sp|Q9NQ39|RS10L_HUMAN	RPS10;RPS10P5	HUMAN	Small ribosomal subunit protein eS10 OS=Homo sapiens OX=9606 GN=RPS10 PE=1 SV=1	AEAGAGSATEFQFR/2	['MSFragger', 'Comet', 'Sage']	[0.0084989299908284, 0.0004471605306304, 0.0014465238224392]	[0.6670013020093438, 0.8533232807373516, 0.7284987380803243]	[0.0560363451157702, 0.0013100875820902, 0.0076449749511667]	0.614041	0.232224	1	3	0.000447161	0.00131009	0.853323	0	NA	2	0	0	0	0	0	0	0	0	0	0	0	0	0	0	0	0	1	1	0	0	0	0	0	2	netMHCIIpan-4.3	HLA-DQA10101-DQB10602	15.74	NB
AEAGEGGEN	9	TRUE	sp|P63104|1433Z_HUMAN	YWHAZ	HUMAN	14-3-3 protein zeta/delta OS=Homo sapiens OX=9606 GN=YWHAZ PE=1 SV=1	AEAGEGGEN/1	['MSFragger', 'Comet', 'Sage']	[0.0018799937333542, 0.0057219791316055, 0.0024480770749427]	[0.91460584461102, 0.4624080651310132, 0.6531454691739063]	[0.0116228702504662, 0.0382807574896499, 0.0151437388900078]	0.877217	2.95253	1	3	0.00187999	0.0116229	0.914606	0	NA	1	0	0	0	0	0	0	0	0	0	1	0	0	0	0	0	0	0	0	0	0	0	1	0	0	netMHCpan-4.1	HLA-B*18:01	20.37	NB
AEAGVAVF	8	TRUE	sp|O43865|SAHH2_HUMAN	AHCYL1	HUMAN	S-adenosylhomocysteine hydrolase-like protein 1 OS=Homo sapiens OX=9606 GN=AHCYL1 PE=1 SV=2	AEAGVAVF/1	['MSFragger', 'Comet', 'Sage']	[0.0046776489729509, 0.0072421597154865, 0.0064077918749199]	[0.7789604027791336, 0.4342722162384445, 0.5155157692252842]	[0.0287857876871674, 0.0507586662223917, 0.0505452954222521]	0.956709	0.014504	1	3	0.00467765	0.0287858	0.77896	0	NA	11	1	1	0	0	0	0	0	2	0	1	1	3	0	0	0	1	0	1	2	0	2	5	0	2	netMHCpan-4.1	HLA-B*18:01	0.186	SB
AEAHHAEL	8	TRUE	sp|Q99470|SDF2_HUMAN	SDF2	HUMAN	Stromal cell-derived factor 2 OS=Homo sapiens OX=9606 GN=SDF2 PE=1 SV=2	AEAHHAEL/1	['MSFragger', 'Sage']	[0.0025845517648796, 0.0034843205574912]	[0.8683933685543478, 0.6182678893227969]	[0.0161371162789717, 0.0206828327870026]	0.8767	0.360804	1	2	0.00258455	0.0161371	0.868393	0	NA	1	0	0	1	0	0	0	0	0	0	0	0	0	0	0	0	0	0	0	1	0	0	0	0	0	netMHCpan-4.1	HLA-B*18:01	0.996	WB
AEAIKALVKPKE	12	TRUE	sp|P47914|RL29_HUMAN	RPL29	HUMAN	Large ribosomal subunit protein eL29 OS=Homo sapiens OX=9606 GN=RPL29 PE=1 SV=2	AEAIKALVKPKE/3	['MSFragger', 'Comet', 'Sage']	[0.0003301419610432, 0.0013319672131147, 0.0006805035726437]	[1.461370802288294, 0.7064378736319866, 0.8294386533516771]	[0.0005351705429246, 0.0041187777832577, 0.0030161701119043]	0.191001	0.483983	1	3	0.000330142	0.000535171	1.46137	0	NA	2	0	0	0	0	0	0	0	0	0	0	0	2	0	0	0	0	0	0	0	0	0	2	0	0	netMHCpan-4.1	HLA-A*03:01	26.789	NB
AEAKAKALKAKK	12	TRUE	sp|P62750|RL23A_HUMAN	RPL23A	HUMAN	Large ribosomal subunit protein uL23 OS=Homo sapiens OX=9606 GN=RPL23A PE=1 SV=1	AEAKAKALKAKK/2	['Sage']	[0.0030532020456453]	[0.6388396570740719]	[0.0172165207741844]	0.356202	0.472168	1	1	0.0030532	0.0172165	0.63884	0	NA	1	0	0	0	0	0	0	1	0	0	0	0	0	0	0	0	0	0	0	0	0	1	0	0	0	netMHCpan-4.1	HLA-A*03:01	10.614	NB
AEAKAKALKAKKA	13	FALSE	sp|P62750|RL23A_HUMAN	RPL23A	HUMAN	Large ribosomal subunit protein uL23 OS=Homo sapiens OX=9606 GN=RPL23A PE=1 SV=1	AEAKAKALKAKKA/2;AEAKAKALKAKKA/3	['MSFragger', 'Comet', 'Sage']	[0.0002363507445048, 0.0003734129947722, 0.0001387539891771]	[1.9504635648787048, 1.8539003426633076, 1.1517211315725635]	[6.256033258229085e-05, 1.1963289506293729e-06, 0.0001489972124187]	0.792234	0.0072621	2	3	0.000138754	1.19633e-06	1.95046	0	NA	42	1	6	5	0	0	1	1	1	0	5	6	7	1	1	1	2	2	2	12	1	2	18	3	6	netMHCIIpan-4.3	HLA-DQA10101-DQB10602	10.77	NB
AEAKAKALKAKKAV	14	FALSE	sp|P62750|RL23A_HUMAN	RPL23A	HUMAN	Large ribosomal subunit protein uL23 OS=Homo sapiens OX=9606 GN=RPL23A PE=1 SV=1	AEAKAKALKAKKAV/2	['MSFragger', 'Comet', 'Sage']	[0.0005744485294117, 0.0003734129947722, 0.0001387539891771]	[1.2149240241107635, 1.211902054519944, 1.2002187771321322]	[0.0016323047325864, 0.0001029582399957, 9.46649246751537e-05]	0.704555	0.0375114	1	3	0.000138754	9.46649e-05	1.21492	0	NA	9	0	0	0	0	0	0	1	0	1	0	0	0	2	1	1	1	1	1	0	0	2	0	4	3	netMHCIIpan-4.3	DRB1_0101	8.18	NB
AEAKAKALKAKKAVL	15	FALSE	sp|P62750|RL23A_HUMAN	RPL23A	HUMAN	Large ribosomal subunit protein uL23 OS=Homo sapiens OX=9606 GN=RPL23A PE=1 SV=1	AEAKAKALKAKKAVL/2;AEAKAKALKAKKAVL/3	['MSFragger', 'Comet', 'Sage']	[0.0002363507445048, 0.0003734129947722, 0.0001387539891771]	[2.7853293309956664, 1.895008127395438, 1.1472352489791338]	[1.2665592297613584e-06, 9.022470509561366e-07, 0.0001553811270121]	0.920538	0.748603	2	3	0.000138754	9.02247e-07	2.78533	0	NA	74	3	5	3	0	0	2	7	5	8	2	4	3	7	7	6	6	5	1	11	2	20	9	20	12	netMHCIIpan-4.3	DRB1_0101	7.6	NB
AEAKAKALKAKKAVLK	16	FALSE	sp|P62750|RL23A_HUMAN	RPL23A	HUMAN	Large ribosomal subunit protein uL23 OS=Homo sapiens OX=9606 GN=RPL23A PE=1 SV=1	AEAKAKALKAKKAVLK/2;AEAKAKALKAKKAVLK/3	['MSFragger', 'Comet', 'Sage']	[0.0002363507445048, 0.0003734129947722, 0.0001387539891771]	[2.052088224338173, 2.020729445150974, 1.4148234920347358]	[3.903401351441445e-05, 3.8071739394768873e-07, 1.270715706905414e-05]	0.919033	0.0439256	2	3	0.000138754	3.80717e-07	2.05209	1	['KAEAKAKALKAKKAVL(1)']	71	1	4	4	0	0	1	5	5	7	3	4	2	8	7	7	6	4	3	9	1	17	9	22	13	netMHCIIpan-4.3	DRB1_0101	5.89	NB
AEAPPGVET	9	TRUE	sp|P53990|IST1_HUMAN	IST1	HUMAN	IST1 homolog OS=Homo sapiens OX=9606 GN=IST1 PE=1 SV=1	AEAPPGVET/1	['MSFragger', 'Comet', 'Sage']	[0.000542888165038, 0.0005642544787699, 0.0014083184677495]	[1.2998700529586786, 0.8054158919421347, 0.7398307851262362]	[0.0010783560800893, 0.0018813405335289, 0.006891717773828]	0.985163	0.811671	1	3	0.000542888	0.00107836	1.29987	0	NA	1	0	0	0	0	0	0	0	0	0	0	0	1	0	0	0	0	0	0	0	0	0	1	0	0	netMHCpan-4.1	HLA-B*18:01	1.914	WB
AEAPPGVETD	10	TRUE	sp|P53990|IST1_HUMAN	IST1	HUMAN	IST1 homolog OS=Homo sapiens OX=9606 GN=IST1 PE=1 SV=1	AEAPPGVETD/1	['MSFragger', 'Comet', 'Sage']	[0.000542888165038, 0.0027397260273972, 0.0014465238224392]	[1.295869098455495, 0.5789943767834659, 0.7218168212008023]	[0.0010984100232402, 0.012318008609111, 0.0081263444356378]	0.981329	1.70892	1	3	0.000542888	0.00109841	1.29587	0	NA	5	1	1	0	0	0	0	0	0	0	1	1	0	0	0	0	0	1	0	2	0	0	2	0	1	netMHCpan-4.1	HLA-B*18:01	20.913	NB
AEAPPGVETDL	11	TRUE	sp|P53990|IST1_HUMAN	IST1	HUMAN	IST1 homolog OS=Homo sapiens OX=9606 GN=IST1 PE=1 SV=1	AEAPPGVETDL/1	['MSFragger', 'Comet', 'Sage']	[0.0006348534546608, 0.0025665155274189, 0.0006083465141744]	[1.1350471111182556, 0.5933625138717383, 0.8369455728611663]	[0.0025459471338471, 0.0108083389453817, 0.0028133497887507]	0.988667	0.121101	1	3	0.000608347	0.00254595	1.13505	0	NA	4	0	0	0	0	0	0	0	0	0	3	0	0	0	0	0	0	0	1	0	0	0	3	0	1	netMHCpan-4.1	HLA-B*18:01	3.189	NB
AEDDSILK	8	TRUE	sp|P56385|ATP5I_HUMAN	ATP5ME	HUMAN	ATP synthase subunit e, mitochondrial OS=Homo sapiens OX=9606 GN=ATP5ME PE=1 SV=2	AEDDSILK/2	['MSFragger', 'Comet', 'Sage']	[0.000940910801656, 0.0024531277378657, 0.0043735891647855]	[1.0548897868244294, 0.6138957985208843, 0.5879456114789452]	[0.0042414117150337, 0.0089983203373078, 0.0270367770691655]	0.993064	0.431784	1	3	0.000940911	0.00424141	1.05489	0	NA	1	0	0	0	0	0	0	0	1	0	0	0	0	0	0	0	0	0	0	0	0	1	0	0	0	netMHCpan-4.1	HLA-B*18:01	8.796	NB
AEDGDELR	8	TRUE	sp|P27695|APEX1_HUMAN	APEX1	HUMAN	DNA repair nuclease/redox regulator APEX1 OS=Homo sapiens OX=9606 GN=APEX1 PE=1 SV=2	AEDGDELR/1	['Comet', 'Sage']	[0.0072421597154865, 0.00460443700293]	[0.4346202136137004, 0.5777311978251455]	[0.0505834018815565, 0.0295686840916291]	0.909727	1.48643	1	2	0.00460444	0.0295687	0.577731	0	NA	3	0	0	0	0	0	0	0	0	0	1	1	0	0	0	0	0	0	1	0	0	0	2	0	1	netMHCpan-4.1	HLA-B*18:01	21.949	NB
AEDGGTGGGSTYVSKPVS	18	FALSE	sp|P23588|IF4B_HUMAN	EIF4B	HUMAN	Eukaryotic translation initiation factor 4B OS=Homo sapiens OX=9606 GN=EIF4B PE=1 SV=2	AEDGGTGGGSTYVSKPVS/2	['MSFragger', 'Comet', 'Sage']	[0.0002363507445048, 0.0003734129947722, 0.0001387539891771]	[1.829035037665986, 1.84240363804392, 1.117595900464326]	[0.0001093636145933, 1.2945460041325556e-06, 0.0002050119503734]	0.769727	0.902908	1	3	0.000138754	1.29455e-06	1.8424	0	NA	1	0	0	0	0	0	0	0	0	0	0	0	1	0	0	0	0	0	0	0	0	0	1	0	0	netMHCIIpan-4.3	HLA-DQA10101-DQB10602	22.23	NB
AEEILEK	7	FALSE	sp|P54852|EMP3_HUMAN;sp|P62913|RL11_HUMAN	EMP3;RPL11	HUMAN	Epithelial membrane protein 3 OS=Homo sapiens OX=9606 GN=EMP3 PE=1 SV=1	AEEILEK/1	['MSFragger', 'Comet', 'Sage']	[0.0092425879246188, 0.0057219791316055, 0.0095312782771309]	[0.6464274663893765, 0.4610788418601236, 0.4663245646792419]	[0.06312343464324, 0.0387972462428368, 0.0761052086674651]	0.945478	0.0999586	1	3	0.00572198	0.0387972	0.646427	0	NA	7	1	1	1	0	0	0	0	1	0	0	0	0	0	1	1	0	0	1	3	0	1	0	2	1	NA	NA	NA	NA
AEEISTAISKPVGF	14	FALSE	sp|Q9H444|CHM4B_HUMAN	CHMP4B	HUMAN	Charged multivesicular body protein 4b OS=Homo sapiens OX=9606 GN=CHMP4B PE=1 SV=1	AEEISTAISKPVGF/2	['MSFragger', 'Comet', 'Sage']	[0.0002363507445048, 0.0003734129947722, 0.0001387539891771]	[2.433074235618866, 1.4675704925012647, 1.1361192963029454]	[6.586738572545846e-06, 1.6956592391680623e-05, 0.0001724037928623]	0.770852	0.826975	1	3	0.000138754	6.58674e-06	2.43307	0	NA	4	0	1	0	0	0	0	0	0	0	0	0	0	0	0	2	1	0	0	1	0	0	0	2	1	netMHCIIpan-4.3	DRB1_1501	1.82	WB
AEEKALAMGYKPK	13	FALSE	sp|P55084|ECHB_HUMAN	HADHB	HUMAN	Trifunctional enzyme subunit beta, mitochondrial OS=Homo sapiens OX=9606 GN=HADHB PE=1 SV=3	AEEKALAMGYKPK/3	['MSFragger', 'Comet', 'Sage']	[0.0002363507445048, 0.0003734129947722, 0.0001387539891771]	[3.121609733990554, 1.3034716582677366, 2.084269699481176]	[2.59663559908904e-07, 5.3559741946398925e-05, 2.414037309700912e-08]	0.765123	0.177065	1	3	0.000138754	2.41404e-08	3.12161	0	NA	1	0	0	0	0	0	0	0	0	0	0	0	1	0	0	0	0	0	0	0	0	0	1	0	0	netMHCIIpan-4.3	HLA-DPA10202-DPB10402	42.05	NB
AEEQPQVE	8	TRUE	sp|O00299|CLIC1_HUMAN	CLIC1	HUMAN	Chloride intracellular channel protein 1 OS=Homo sapiens OX=9606 GN=CLIC1 PE=1 SV=4	[UNIMOD:Acetylation]-AEEQPQVE/1	['MSFragger']	[0.0087586831772878]	[0.6527830554995776]	[0.0608444718449559]	0.966336	1.19163	1	1	0.00875868	0.0608445	0.652783	0	NA	4	0	0	0	0	0	0	0	0	0	2	0	2	0	0	0	0	0	0	0	0	0	4	0	0	netMHCpan-4.1	HLA-B*18:01	10.709	NB
AEFAKSLQ	8	TRUE	sp|Q8NI22|MCFD2_HUMAN	MCFD2	HUMAN	Multiple coagulation factor deficiency protein 2 OS=Homo sapiens OX=9606 GN=MCFD2 PE=1 SV=1	AEFAKSLQ/1	['MSFragger', 'Comet', 'Sage']	[0.000542888165038, 0.0004471605306304, 0.0001387539891771]	[1.2814416397414652, 0.952848542901547, 0.922636007092914]	[0.0011748291542147, 0.0006393581990896, 0.0012674950050954]	0.93997	0.333199	1	3	0.000138754	0.000639358	1.28144	0	NA	9	0	2	1	0	0	0	0	0	0	1	1	1	0	0	0	1	1	1	3	0	0	3	0	3	netMHCpan-4.1	HLA-B*18:01	5.813	NB
AEFELPKTM	9	TRUE	sp|P78318|IGBP1_HUMAN	IGBP1	HUMAN	Immunoglobulin-binding protein 1 OS=Homo sapiens OX=9606 GN=IGBP1 PE=1 SV=1	AEFELPKTM/2	['MSFragger', 'Comet', 'Sage']	[0.0003301419610432, 0.0013319672131147, 0.0014083184677495]	[1.472207976492406, 0.718032048998988, 0.743297073035599]	[0.0005114233004434, 0.0037490250120343, 0.006676210582552]	0.970106	1.39888	1	3	0.000330142	0.000511423	1.47221	0	NA	6	0	2	0	0	0	0	0	0	0	1	0	3	0	0	0	0	0	0	2	0	0	4	0	0	netMHCpan-4.1	HLA-B*18:01	0.014	SB
AEFQRLPSY	9	TRUE	sp|P08575|PTPRC_HUMAN	PTPRC	HUMAN	Receptor-type tyrosine-protein phosphatase C OS=Homo sapiens OX=9606 GN=PTPRC PE=1 SV=3	AEFQRLPSY/2	['MSFragger', 'Comet', 'Sage']	[0.0006348534546608, 0.0006624271330153, 0.0001387539891771]	[1.120948746810061, 0.7795286872959256, 0.9722256852418132]	[0.0027713225709091, 0.0022990735739267, 0.0007978581721149]	0.835312	0.271564	1	3	0.000138754	0.000797858	1.12095	0	NA	9	1	2	2	0	0	0	0	0	0	1	1	0	0	0	0	1	0	1	5	0	0	2	0	2	netMHCpan-4.1	HLA-B*18:01	0.01	SB
AEGAGDAK	8	TRUE	sp|P05204|HMGN2_HUMAN	HMGN2	HUMAN	Non-histone chromosomal protein HMG-17 OS=Homo sapiens OX=9606 GN=HMGN2 PE=1 SV=3	AEGAGDAK/1	['MSFragger', 'Comet', 'Sage']	[0.0008073468563931, 0.0009580838323353, 0.0003810975609756]	[1.101810842618428, 0.750190155942785, 0.8610482119541327]	[0.0031199082236697, 0.0028969794839337, 0.0022491866778445]	0.987066	0.00245628	1	3	0.000381098	0.00224919	1.10181	0	NA	99	3	5	7	0	0	2	8	5	9	6	6	7	7	8	6	6	8	6	15	2	22	19	21	20	netMHCpan-4.1	HLA-B*18:01	25.571	NB
AEGKAGGAAGLFAKQVQK	18	FALSE	sp|Q9UBW5|BIN2_HUMAN	BIN2	HUMAN	Bridging integrator 2 OS=Homo sapiens OX=9606 GN=BIN2 PE=1 SV=3	[UNIMOD:Acetylation]-AEGKAGGAAGLFAKQVQK/3	['MSFragger']	[0.0002363507445048]	[3.090418602951825]	[3.008783147903744e-07]	0.518679	6.98116	1	1	0.000236351	3.00878e-07	3.09042	0	NA	3	0	0	0	0	0	0	0	0	0	2	0	1	0	0	0	0	0	0	0	0	0	3	0	0	netMHCIIpan-4.3	HLA-DQA10101-DQB10602	25.64	NB
AEGKYKDDPVDLR	13	FALSE	sp|Q9Y2W1|TR150_HUMAN	THRAP3	HUMAN	Thyroid hormone receptor-associated protein 3 OS=Homo sapiens OX=9606 GN=THRAP3 PE=1 SV=2	AEGKYKDDPVDLR/3	['MSFragger', 'Comet', 'Sage']	[0.0005744485294117, 0.0003734129947722, 0.0001387539891771]	[1.2229936603035094, 1.2109803013874554, 1.1663442639806043]	[0.0015656152200733, 0.0001036361883371, 0.0001299520075829]	0.742924	0.484422	1	3	0.000138754	0.000103636	1.22299	0	NA	5	1	0	0	0	0	0	1	1	1	0	0	0	0	1	0	0	0	0	1	0	3	0	1	0	netMHCIIpan-4.3	HLA-DQA10101-DQB10501	1.23	WB
AEGPEVDVNLPK	12	TRUE	sp|Q09666|AHNK_HUMAN	AHNAK	HUMAN	Neuroblast differentiation-associated protein AHNAK OS=Homo sapiens OX=9606 GN=AHNAK PE=1 SV=2	AEGPEVDVNLPK/2	['MSFragger', 'Comet', 'Sage']	[0.0002363507445048, 0.0003734129947722, 0.0001387539891771]	[1.812114724763428, 1.351874764091993, 1.1436292296086206]	[0.0001181317895292, 3.78839289948084e-05, 0.0001607106207423]	0.709335	0.00544413	1	3	0.000138754	3.78839e-05	1.81211	0	NA	8	0	0	0	0	0	0	1	1	2	0	0	0	1	2	1	0	0	0	0	0	4	0	4	0	netMHCpan-4.1	HLA-A*03:01	14.551	NB
AEGTGDAK	8	TRUE	sp|O00479|HMGN4_HUMAN	HMGN4	HUMAN	High mobility group nucleosome-binding domain-containing protein 4 OS=Homo sapiens OX=9606 GN=HMGN4 PE=1 SV=3	AEGTGDAK/1	['MSFragger', 'Comet', 'Sage']	[0.003880266075388, 0.0029223151229807, 0.0023800079333597]	[0.7984498315772556, 0.5684787106365911, 0.6564333195733513]	[0.0254934477640874, 0.0135726834103583, 0.0147026387933338]	0.970414	0.0440351	1	3	0.00238001	0.0135727	0.79845	0	NA	18	0	2	0	0	0	0	1	2	1	1	0	0	1	1	3	1	3	2	2	0	4	1	5	6	netMHCpan-4.1	HLA-B*18:01	23	NB
AEHDVTVKYYGKA	13	FALSE	sp|Q8IYS1|P20D2_HUMAN	PM20D2	HUMAN	Xaa-Arg dipeptidase OS=Homo sapiens OX=9606 GN=PM20D2 PE=1 SV=2	AEHDVTVKYYGKA/3;AEHDVTVKYYGKA/2	['MSFragger', 'Comet', 'Sage']	[0.0002363507445048, 0.0003734129947722, 0.0001387539891771]	[2.906888734867415, 1.8966377405413228, 1.5623179686773738]	[7.158978838425342e-07, 8.922124412971086e-07, 3.195082817299173e-06]	0.800124	0.660309	2	3	0.000138754	7.15898e-07	2.90689	0	NA	13	1	0	0	0	1	1	2	2	1	0	0	1	1	1	1	1	0	0	1	2	5	1	3	1	netMHCIIpan-4.3	HLA-DPA10103-DPB10201	8.31	NB
AEIESTMPL	9	TRUE	sp|Q6KC79|NIPBL_HUMAN	NIPBL	HUMAN	Nipped-B-like protein OS=Homo sapiens OX=9606 GN=NIPBL PE=1 SV=2	AEIESTMPL/1	['Comet']	[0.0046657381615598]	[0.4820745213875858]	[0.0313951908052126]	0.584277	0.537181	1	1	0.00466574	0.0313952	0.482075	0	NA	1	0	0	0	0	0	0	0	0	0	1	0	0	0	0	0	0	0	0	0	0	0	1	0	0	netMHCpan-4.1	HLA-B*18:01	0.359	SB
AEIIADKQSGKKRG	14	FALSE	sp|Q13151|ROA0_HUMAN	HNRNPA0	HUMAN	Heterogeneous nuclear ribonucleoprotein A0 OS=Homo sapiens OX=9606 GN=HNRNPA0 PE=1 SV=1	AEIIADKQSGKKRG/3	['Comet', 'Sage']	[0.0013319672131147, 0.0021763662743833]	[0.6863890072664455, 0.6647935252967409]	[0.0048541062752787, 0.0136363471602077]	0.0849311	2.39814	1	2	0.00133197	0.00485411	0.686389	0	NA	1	0	0	0	0	0	0	0	0	0	1	0	0	0	0	0	0	0	0	0	0	0	1	0	0	netMHCIIpan-4.3	DRB5_0101	2.18	WB
AEILSHVF	8	TRUE	sp|Q92851|CASPA_HUMAN	CASP10	HUMAN	Caspase-10 OS=Homo sapiens OX=9606 GN=CASP10 PE=1 SV=3	AEILSHVF/1	['MSFragger', 'Comet', 'Sage']	[0.0012128562765312, 0.0024931224209078, 0.0037351691811923]	[1.0035512834009674, 0.6006375470909129, 0.6123947293352082]	[0.0060739345810047, 0.0101239354968925, 0.0217896034526899]	0.960665	3.16808	1	3	0.00121286	0.00607393	1.00355	0	NA	1	0	0	1	0	0	0	0	0	0	0	0	0	0	0	0	0	0	0	1	0	0	0	0	0	netMHCpan-4.1	HLA-B*18:01	0.049	SB
AEIYKNGPVEG	11	TRUE	sp|P07858|CATB_HUMAN	CTSB	HUMAN	Cathepsin B OS=Homo sapiens OX=9606 GN=CTSB PE=1 SV=3	AEIYKNGPVEG/1	['MSFragger', 'Comet', 'Sage']	[0.0005744485294117, 0.0005642544787699, 0.0003810975609756]	[1.2174170552833403, 0.8032835226448356, 0.8613313694933313]	[0.0016113103618018, 0.0019124301001945, 0.002243274998429]	0.757698	1.44309	1	3	0.000381098	0.00161131	1.21742	0	NA	1	0	0	0	0	0	0	0	0	0	1	0	0	0	0	0	0	0	0	0	0	0	1	0	0	netMHCpan-4.1	HLA-B*18:01	30.769	NB
AEKAPVKKKAAKKAGGTPR	19	FALSE	sp|P16403|H12_HUMAN	H1-2	HUMAN	Histone H1.2 OS=Homo sapiens OX=9606 GN=H1-2 PE=1 SV=2	AEKAPVKKKAAKKAGGTPR/3	['MSFragger', 'Comet', 'Sage']	[0.0002363507445048, 0.0003734129947722, 0.0001387539891771]	[2.363066828568051, 1.3302497544829588, 1.1483049677500117]	[9.139078128104087e-06, 4.422416797566668e-05, 0.0001538343950659]	0.620632	0.0168577	1	3	0.000138754	9.13908e-06	2.36307	0	NA	7	1	1	0	0	0	0	0	0	0	1	1	0	0	0	0	1	1	1	2	0	0	2	0	3	NA	NA	NA	NA
AEKLGGSA	8	TRUE	sp|P23528|COF1_HUMAN	CFL1	HUMAN	Cofilin-1 OS=Homo sapiens OX=9606 GN=CFL1 PE=1 SV=3	AEKLGGSA/1	['MSFragger', 'Comet']	[0.0047850114570696, 0.0027397260273972]	[0.7726025836756696, 0.5770791712287555]	[0.0299339757283493, 0.0125365165455778]	0.86034	1.4445	1	2	0.00273973	0.0125365	0.772603	0	NA	1	0	0	0	0	0	0	0	0	0	0	0	1	0	0	0	0	0	0	0	0	0	1	0	0	netMHCpan-4.1	HLA-B*18:01	6.292	NB
AEKLGGSAVISL	12	TRUE	sp|P23528|COF1_HUMAN	CFL1	HUMAN	Cofilin-1 OS=Homo sapiens OX=9606 GN=CFL1 PE=1 SV=3	AEKLGGSAVISL/2	['MSFragger', 'Comet', 'Sage']	[0.0010832280194981, 0.0013319672131147, 0.0014083184677495]	[1.0166734247893796, 0.6951699847668386, 0.7427699510694816]	[0.0055306257628013, 0.0045159102353022, 0.006708551276131]	0.950536	2.42895	1	3	0.00108323	0.00451591	1.01667	0	NA	28	2	2	3	0	1	0	2	2	2	1	1	2	2	2	2	1	1	2	7	1	6	4	6	4	netMHCpan-4.1	HLA-B*18:01	9.679	NB
AEKLGGSAVISLEGKPL	17	FALSE	sp|P23528|COF1_HUMAN	CFL1	HUMAN	Cofilin-1 OS=Homo sapiens OX=9606 GN=CFL1 PE=1 SV=3	AEKLGGSAVISLEGKPL/3;AEKLGGSAVISLEGKPL/2	['MSFragger', 'Comet', 'Sage']	[0.0002363507445048, 0.0003734129947722, 0.0001387539891771]	[2.5636381264845265, 1.765976807509294, 1.4674068456910718]	[3.575417275480008e-06, 2.187328227972664e-06, 7.767774808521316e-06]	0.97523	1.43983	2	3	0.000138754	2.18733e-06	2.56364	0	NA	58	2	5	5	0	0	3	6	5	4	2	3	4	4	4	3	2	3	3	12	3	15	9	11	8	netMHCIIpan-4.3	DRB1_0101	7.53	NB
AEKMLQY	7	FALSE	sp|Q9NSY2|STAR5_HUMAN	STARD5	HUMAN	StAR-related lipid transfer protein 5 OS=Homo sapiens OX=9606 GN=STARD5 PE=1 SV=2	AEKM[UNIMOD:Oxidation]LQY/1	['MSFragger', 'Comet', 'Sage']	[0.004845874276484, 0.0053862412217904, 0.0014465238224392]	[0.7703979191384809, 0.4682539425869644, 0.7327263628031963]	[0.0303408897196518, 0.0360887423753704, 0.0073549638336439]	0.947438	0.00305951	1	3	0.00144652	0.00735496	0.770398	0	NA	5	1	2	0	0	0	0	0	0	0	0	0	1	0	0	0	0	1	0	3	0	0	1	0	1	NA	NA	NA	NA
AELGAGGDGHRGGDGAVR	18	FALSE	sp|Q14244|MAP7_HUMAN	MAP7	HUMAN	Ensconsin OS=Homo sapiens OX=9606 GN=MAP7 PE=1 SV=1	[UNIMOD:Acetylation]-AELGAGGDGHRGGDGAVR/3	['MSFragger']	[0.0002363507445048]	[2.598427035391933]	[3.0381634002224734e-06]	0.777818	2.19011	1	1	0.000236351	3.03816e-06	2.59843	0	NA	8	1	0	0	0	0	0	2	1	1	0	0	1	1	0	1	0	0	0	1	0	4	1	2	0	netMHCIIpan-4.3	DRB5_0101	88.33	NB
AELKRNTLY	9	TRUE	sp|Q12979|ABR_HUMAN	ABR	HUMAN	Active breakpoint cluster region-related protein OS=Homo sapiens OX=9606 GN=ABR PE=1 SV=2	AELKRNTLY/2	['MSFragger', 'Comet', 'Sage']	[0.0008073468563931, 0.0023324661343859, 0.0007597959405188]	[1.1175873668194285, 0.6176878418285141, 0.8082242057345449]	[0.002828797238623, 0.0087028105531472, 0.0036709074891224]	0.61833	0.0990974	1	3	0.000759796	0.0028288	1.11759	0	NA	1	0	0	0	0	0	0	0	0	0	0	0	1	0	0	0	0	0	0	0	0	0	1	0	0	netMHCpan-4.1	HLA-B*18:01	0.177	SB
AELVAAAKDQATAEQP	16	FALSE	sp|Q14746|COG2_HUMAN	COG2	HUMAN	Conserved oligomeric Golgi complex subunit 2 OS=Homo sapiens OX=9606 GN=COG2 PE=1 SV=1	AELVAAAKDQATAEQP/2	['MSFragger', 'Comet', 'Sage']	[0.0002363507445048, 0.0004471605306304, 0.0001387539891771]	[1.6784096062771598, 1.0838261869318793, 0.9315845292111208]	[0.0002149161755518, 0.0002551406310665, 0.0011659861980932]	0.736584	2.1918	1	3	0.000138754	0.000214916	1.67841	0	NA	2	0	1	0	0	0	0	0	0	0	1	0	0	0	0	0	0	0	0	1	0	0	1	0	0	netMHCIIpan-4.3	HLA-DQA10101-DQB10602	0.48	SB
AEMYVAKF	8	TRUE	sp|P13639|EF2_HUMAN	EEF2	HUMAN	Elongation factor 2 OS=Homo sapiens OX=9606 GN=EEF2 PE=1 SV=4	AEM[UNIMOD:Oxidation]YVAKF/1;AEMYVAKF/2;AEM[UNIMOD:Oxidation]YVAKF/2;AEMYVAKF/1	['MSFragger', 'Comet', 'Sage']	[0.0002363507445048, 0.0004471605306304, 0.0001387539891771]	[1.7184347666497497, 1.144126075667934, 0.992958791534441]	[0.0001801183896989, 0.000166631438026, 0.000657372912776]	0.96468	0.00556938	4	3	0.000138754	0.000166631	1.71843	0	NA	65	3	7	2	0	1	1	1	3	1	6	6	7	5	3	5	2	6	6	12	2	5	19	13	14	netMHCpan-4.1	HLA-B*18:01	0.156	SB
AENDFVTL	8	TRUE	sp|P35908|K22E_HUMAN	KRT2	HUMAN	Keratin, type II cytoskeletal 2 epidermal OS=Homo sapiens OX=9606 GN=KRT2 PE=1 SV=2	AENDFVTL/1	['MSFragger', 'Comet', 'Sage']	[0.0024785939612438, 0.004881066959989, 0.0042354630294328]	[0.8725771526726732, 0.4742460296925186, 0.5966711548622629]	[0.0156772167718487, 0.0339720089654505, 0.0250389052174249]	0.968377	0.239089	1	3	0.00247859	0.0156772	0.872577	0	NA	2	0	0	1	0	0	0	1	0	0	0	0	0	0	0	0	0	0	0	1	0	1	0	0	0	netMHCpan-4.1	HLA-B*18:01	0.282	SB
AENEFVTLK	9	TRUE	sp|P02538|K2C6A_HUMAN;sp|P04259|K2C6B_HUMAN;sp|P04264|K2C1_HUMAN;sp|P12035|K2C3_HUMAN;sp|P48668|K2C6C_HUMAN	KRT6A;KRT6B;KRT1;KRT3;KRT6C	HUMAN	Keratin, type II cytoskeletal 6A OS=Homo sapiens OX=9606 GN=KRT6A PE=1 SV=3	AENEFVTLK/2	['MSFragger', 'Comet', 'Sage']	[0.0003301419610432, 0.0004471605306304, 0.0052941565746806]	[1.481960392672751, 1.0360933083259565, 0.5394258268684522]	[0.0004910172542814, 0.0003567821692231, 0.0412159846971039]	0.981887	0.158774	1	3	0.000330142	0.000356782	1.48196	2	['AENEFVTIK(2)']	8	0	0	1	1	0	1	1	0	0	0	0	1	1	0	0	2	0	0	1	2	1	1	1	2	netMHCpan-4.1	HLA-B*18:01	1.446	WB
AENGDAK	7	FALSE	sp|P05204|HMGN2_HUMAN	HMGN2	HUMAN	Non-histone chromosomal protein HMG-17 OS=Homo sapiens OX=9606 GN=HMGN2 PE=1 SV=3	AENGDAK/1	['MSFragger', 'Comet', 'Sage']	[0.0014423892754115, 0.0027017899358324, 0.0021028793270786]	[0.9723266813944866, 0.5868171464376932, 0.6656541946876913]	[0.0076201042537795, 0.0114687128652916, 0.0135309302779835]	0.977005	0.0196991	1	3	0.00144239	0.0076201	0.972327	0	NA	18	0	1	1	0	0	0	2	1	1	1	1	1	2	1	2	2	1	1	2	0	4	3	5	4	NA	NA	NA	NA
AENSSAPEAEQGGAE	15	FALSE	sp|P67809|YBOX1_HUMAN	YBX1	HUMAN	Y-box-binding protein 1 OS=Homo sapiens OX=9606 GN=YBX1 PE=1 SV=3	AENSSAPEAEQGGAE/2	['MSFragger', 'Comet', 'Sage']	[0.0003301419610432, 0.003570100409074, 0.0001387539891771]	[1.5536404403095063, 0.5185123174765911, 0.9229528175378336]	[0.0003648228240932, 0.0218498631285685, 0.0012637552657263]	0.916597	0.942507	1	3	0.000138754	0.000364823	1.55364	0	NA	1	0	0	0	0	0	1	0	0	0	0	0	0	0	0	0	0	0	0	0	1	0	0	0	0	netMHCIIpan-4.3	HLA-DQA10101-DQB10602	4.16	WB
AEPAVQRTLLEK	12	TRUE	sp|P14209|CD99_HUMAN	CD99	HUMAN	CD99 antigen OS=Homo sapiens OX=9606 GN=CD99 PE=1 SV=1	AEPAVQRTLLEK/2	['MSFragger', 'Comet', 'Sage']	[0.0034497628288055, 0.0004471605306304, 0.0091379835516296]	[0.8341297419039578, 0.8553667231599806, 0.4746338980438717]	[0.020292131909898, 0.0012903799829901, 0.0711039345234466]	0.261074	1.63695	1	3	0.000447161	0.00129038	0.855367	0	NA	2	0	0	0	0	0	0	0	0	0	0	1	0	0	0	0	1	0	0	0	0	0	1	0	1	netMHCpan-4.1	HLA-A*03:01	1.458	WB
AEPGQRKI	8	TRUE	sp|Q14671|PUM1_HUMAN	PUM1	HUMAN	Pumilio homolog 1 OS=Homo sapiens OX=9606 GN=PUM1 PE=1 SV=3	AEPGQRKI/2	['MSFragger', 'Sage']	[0.000542888165038, 0.0009050683829444]	[1.3045376936067783, 0.7757581134658047]	[0.0010555487875244, 0.0049539454399929]	0.998815	1.09459	1	2	0.000542888	0.00105555	1.30454	0	NA	2	0	0	0	0	0	0	0	1	0	0	0	1	0	0	0	0	0	0	0	0	1	1	0	0	netMHCpan-4.1	HLA-B*18:01	7.493	NB
AEPQPPSGGLTD	12	TRUE	sp|Q04760|LGUL_HUMAN	GLO1	HUMAN	Lactoylglutathione lyase OS=Homo sapiens OX=9606 GN=GLO1 PE=1 SV=4	[UNIMOD:Acetylation]-AEPQPPSGGLTD/1;[UNIMOD:Acetylation]-AEPQPPSGGLTD/2	['MSFragger']	[0.0019340863376141]	[0.9033169850952044]	[0.0126108256513952]	0.948589	2.23198	2	1	0.00193409	0.0126108	0.903317	0	NA	4	0	0	0	0	0	0	0	0	0	4	0	0	0	0	0	0	0	0	0	0	0	4	0	0	netMHCpan-4.1	HLA-C*01:02	46	NB
AEPQPPSGGLTDE	13	FALSE	sp|Q04760|LGUL_HUMAN	GLO1	HUMAN	Lactoylglutathione lyase OS=Homo sapiens OX=9606 GN=GLO1 PE=1 SV=4	[UNIMOD:Acetylation]-AEPQPPSGGLTDE/2	['MSFragger']	[0.0021401819154628]	[0.8915947992017789]	[0.0137148997386391]	0.622608	3.83194	1	1	0.00214018	0.0137149	0.891595	0	NA	1	0	0	0	0	0	0	0	0	0	1	0	0	0	0	0	0	0	0	0	0	0	1	0	0	netMHCIIpan-4.3	HLA-DPA10103-DPB10401	93.08	NB
AEPQPPSGGLTDEA	14	FALSE	sp|Q04760|LGUL_HUMAN	GLO1	HUMAN	Lactoylglutathione lyase OS=Homo sapiens OX=9606 GN=GLO1 PE=1 SV=4	[UNIMOD:Acetylation]-AEPQPPSGGLTDEA/2	['MSFragger']	[0.0002363507445048]	[1.8883740793236357]	[8.331627193070168e-05]	0.341314	4.4163	1	1	0.000236351	8.33163e-05	1.88837	0	NA	1	0	0	0	0	0	0	0	0	0	1	0	0	0	0	0	0	0	0	0	0	0	1	0	0	netMHCIIpan-4.3	HLA-DQA10101-DQB10501	85.07	NB
AEPQPPSGGLTDEAA	15	FALSE	sp|Q04760|LGUL_HUMAN	GLO1	HUMAN	Lactoylglutathione lyase OS=Homo sapiens OX=9606 GN=GLO1 PE=1 SV=4	[UNIMOD:Acetylation]-AEPQPPSGGLTDEAA/2	['MSFragger']	[0.000542888165038]	[1.291364784763819]	[0.0011215631451209]	0.555517	2.96676	1	1	0.000542888	0.00112156	1.29136	0	NA	2	0	0	0	0	0	0	0	0	0	2	0	0	0	0	0	0	0	0	0	0	0	2	0	0	netMHCIIpan-4.3	HLA-DQA10101-DQB10501	17.86	NB
AEPSAATQSH	10	TRUE	sp|O95197|RTN3_HUMAN	RTN3	HUMAN	Reticulon-3 OS=Homo sapiens OX=9606 GN=RTN3 PE=1 SV=2	[UNIMOD:Acetylation]-AEPSAATQSH/1	['MSFragger']	[0.0019340863376141]	[0.8996143646378756]	[0.0129508954025155]	0.708563	0.112395	1	1	0.00193409	0.0129509	0.899614	0	NA	3	0	0	0	0	0	0	0	0	0	0	2	1	0	0	0	0	0	0	0	0	0	3	0	0	netMHCpan-4.1	HLA-B*18:01	2.956	NB
AEPSAPESKHKSSLN	15	FALSE	sp|Q8TCJ2|STT3B_HUMAN	STT3B	HUMAN	Dolichyl-diphosphooligosaccharide--protein glycosyltransferase subunit STT3B OS=Homo sapiens OX=9606 GN=STT3B PE=1 SV=1	[UNIMOD:Acetylation]-AEPSAPESKHKSSLN/3;[UNIMOD:Acetylation]-AEPSAPESKHKSSLN/2	['MSFragger']	[0.0002363507445048]	[2.330902617455374]	[1.0622756438352456e-05]	0.519116	1.07506	2	1	0.000236351	1.06228e-05	2.3309	0	NA	8	3	0	0	0	1	0	1	1	1	0	0	0	1	0	0	0	0	0	3	1	3	0	1	0	netMHCIIpan-4.3	DRB5_0101	69.7	NB
AEPSAPESKHKSSLNS	16	FALSE	sp|Q8TCJ2|STT3B_HUMAN	STT3B	HUMAN	Dolichyl-diphosphooligosaccharide--protein glycosyltransferase subunit STT3B OS=Homo sapiens OX=9606 GN=STT3B PE=1 SV=1	[UNIMOD:Acetylation]-AEPSAPESKHKSSLNS/3	['MSFragger']	[0.0002363507445048]	[2.193013652954072]	[2.023583411251836e-05]	0.839223	0.126341	1	1	0.000236351	2.02358e-05	2.19301	0	NA	1	0	0	0	0	0	0	0	0	0	0	0	1	0	0	0	0	0	0	0	0	0	1	0	0	netMHCIIpan-4.3	DRB5_0101	79.11	NB
AEPVNLFQHLVLNPKAHSQA	20	FALSE	sp|Q6GPH6|IPIL1_HUMAN	ITPRIPL1	HUMAN	Inositol 1,4,5-trisphosphate receptor-interacting protein-like 1 OS=Homo sapiens OX=9606 GN=ITPRIPL1 PE=1 SV=1	AEPVNLFQHLVLNPKAHSQA/3	['MSFragger', 'Comet', 'Sage']	[0.0014423892754115, 0.0017628048183331, 0.0042354630294328]	[0.9694301863474162, 0.6619019564956992, 0.5988538118871315]	[0.0077834402875165, 0.0059522882001708, 0.0245616453090449]	0.810277	0.3968	1	3	0.00144239	0.00595229	0.96943	0	NA	9	1	0	0	0	0	1	0	0	2	0	0	0	1	2	2	0	0	0	1	1	2	0	5	0	NA	NA	NA	NA
AEQATKSVL	9	TRUE	sp|P24666|PPAC_HUMAN	ACP1	HUMAN	Low molecular weight phosphotyrosine protein phosphatase OS=Homo sapiens OX=9606 GN=ACP1 PE=1 SV=3	[UNIMOD:Acetylation]-AEQATKSVL/1	['MSFragger']	[0.0006348534546608]	[1.147334592643608]	[0.0023683782471896]	0.815906	12.5677	1	1	0.000634853	0.00236838	1.14733	0	NA	3	0	0	0	0	0	0	0	0	0	1	1	1	0	0	0	0	0	0	0	0	0	3	0	0	netMHCpan-4.1	HLA-B*18:01	0.828	WB
AEQEPTAEQLAQ	12	TRUE	sp|P52565|GDIR1_HUMAN	ARHGDIA	HUMAN	Rho GDP-dissociation inhibitor 1 OS=Homo sapiens OX=9606 GN=ARHGDIA PE=1 SV=3	[UNIMOD:Acetylation]-AEQEPTAEQLAQ/2	['MSFragger']	[0.0003301419610432]	[1.4605391423981258]	[0.0005370414265437]	0.68052	2.06572	1	1	0.000330142	0.000537041	1.46054	0	NA	2	0	0	0	0	0	0	0	0	0	2	0	0	0	0	0	0	0	0	0	0	0	2	0	0	netMHCpan-4.1	HLA-B*18:01	11.852	NB
AEQKKKEKIIEDKTF	15	FALSE	sp|Q8WU90|ZC3HF_HUMAN	ZC3H15	HUMAN	Zinc finger CCCH domain-containing protein 15 OS=Homo sapiens OX=9606 GN=ZC3H15 PE=1 SV=1	AEQKKKEKIIEDKTF/2	['MSFragger', 'Comet', 'Sage']	[0.0017486686272951, 0.003374325134973, 0.005189620758483]	[0.9270684109268096, 0.5227478209323616, 0.547122730137617]	[0.0106155113550545, 0.0209649233557811, 0.038573742238528]	0.389307	5.2315	1	3	0.00174867	0.0106155	0.927068	0	NA	1	0	0	0	0	0	0	0	0	0	0	0	0	0	0	0	1	0	0	0	0	0	0	0	1	netMHCIIpan-4.3	HLA-DPA10202-DPB10402	14.36	NB
AEQLGTF	7	FALSE	sp|P30153|2AAA_HUMAN	PPP2R1A	HUMAN	Serine/threonine-protein phosphatase 2A 65 kDa regulatory subunit A alpha isoform OS=Homo sapiens OX=9606 GN=PPP2R1A PE=1 SV=4	AEQLGTF/1	['Sage']	[0.0080268807168191]	[0.4913890938034677]	[0.0619034280499988]	0.984339	1.6454	1	1	0.00802688	0.0619034	0.491389	0	NA	7	1	1	0	0	0	0	0	0	0	1	0	1	0	0	0	1	2	0	2	0	0	2	0	3	NA	NA	NA	NA
AEQSYEGYEGYYSQSQGDS	19	FALSE	sp|Q07666|KHDR1_HUMAN	KHDRBS1	HUMAN	KH domain-containing, RNA-binding, signal transduction-associated protein 1 OS=Homo sapiens OX=9606 GN=KHDRBS1 PE=1 SV=1	AEQSYEGYEGYYSQSQGDS/2	['MSFragger', 'Comet', 'Sage']	[0.0002363507445048, 0.0003734129947722, 0.0001387539891771]	[2.2534442856894925, 1.472336709772732, 1.2077178583216444]	[1.5258707764769176e-05, 1.641090294567894e-05, 8.825270554434446e-05]	0.934329	4.37121	1	3	0.000138754	1.52587e-05	2.25344	0	NA	2	0	0	0	0	0	0	0	0	0	2	0	0	0	0	0	0	0	0	0	0	0	2	0	0	NA	NA	NA	NA
AERKGTAKVDFLKK	14	FALSE	sp|Q9P2J5|SYLC_HUMAN	LARS1	HUMAN	Leucine--tRNA ligase, cytoplasmic OS=Homo sapiens OX=9606 GN=LARS1 PE=1 SV=2	[UNIMOD:Acetylation]-AERKGTAKVDFLKK/3	['MSFragger']	[0.0031316000291311]	[0.8449577358953013]	[0.018900267402182]	0.347337	2.37843	1	1	0.0031316	0.0189003	0.844958	0	NA	2	1	0	0	0	0	0	0	0	0	0	0	0	0	1	0	0	0	0	1	0	0	0	1	0	netMHCIIpan-4.3	HLA-DPA10202-DPB10402	11.48	NB
AERPGHFAG	9	TRUE	sp|Q99685|MGLL_HUMAN	MGLL	HUMAN	Monoglyceride lipase OS=Homo sapiens OX=9606 GN=MGLL PE=1 SV=2	AERPGHFAG/2	['MSFragger', 'Sage']	[0.0034497628288055, 0.0042354630294328]	[0.8334699633649187, 0.5990311765850637]	[0.0203795011967702, 0.0245232469999706]	0.960788	0.380562	1	2	0.00344976	0.0203795	0.83347	0	NA	1	0	0	0	0	0	0	0	0	0	0	0	1	0	0	0	0	0	0	0	0	0	1	0	0	netMHCpan-4.1	HLA-B*18:01	5.327	NB
AESHLSLL	8	TRUE	sp|P55899|FCGRN_HUMAN	FCGRT	HUMAN	IgG receptor FcRn large subunit p51 OS=Homo sapiens OX=9606 GN=FCGRT PE=1 SV=1	AESHLSLL/2	['MSFragger', 'Comet', 'Sage']	[0.0027910392948953, 0.0065114443567482, 0.0019071310116086]	[0.854789458340144, 0.4467282927735326, 0.6808164719899844]	[0.0177015027333069, 0.0448219207996847, 0.0117985399936345]	0.959345	3.56257	1	3	0.00190713	0.0117985	0.854789	0	NA	8	0	1	0	0	0	0	0	0	0	1	1	3	0	0	0	1	1	0	1	0	0	5	0	2	netMHCpan-4.1	HLA-B*18:01	1.617	WB
AESHLSLLY	9	TRUE	sp|P55899|FCGRN_HUMAN	FCGRT	HUMAN	IgG receptor FcRn large subunit p51 OS=Homo sapiens OX=9606 GN=FCGRT PE=1 SV=1	AESHLSLLY/2	['MSFragger', 'Sage']	[0.0037964004499437, 0.0048999591670069]	[0.8138559817765015, 0.5601712096705577]	[0.023122891521802, 0.0344562334332484]	0.867504	3.24762	1	2	0.0037964	0.0231229	0.813856	0	NA	1	0	1	0	0	0	0	0	0	0	0	0	0	0	0	0	0	0	0	1	0	0	0	0	0	netMHCpan-4.1	HLA-B*18:01	0.08	SB
AESHLSLLYHL	11	TRUE	sp|P55899|FCGRN_HUMAN	FCGRT	HUMAN	IgG receptor FcRn large subunit p51 OS=Homo sapiens OX=9606 GN=FCGRT PE=1 SV=1	AESHLSLLYHL/2	['MSFragger', 'Comet', 'Sage']	[0.0004604051565377, 0.0029223151229807, 0.0001387539891771]	[1.3645664717183257, 0.5669752979151982, 1.0352946230070708]	[0.0008090623739262, 0.0137634616013626, 0.000442567920902]	0.74831	2.38767	1	3	0.000138754	0.000442568	1.36457	0	NA	3	0	0	1	0	0	0	0	0	0	0	1	1	0	0	0	0	0	0	1	0	0	2	0	0	netMHCpan-4.1	HLA-B*18:01	10.026	NB
AESSLTKDA	9	TRUE	sp|Q8TDL5|BPIB1_HUMAN	BPIFB1	HUMAN	BPI fold-containing family B member 1 OS=Homo sapiens OX=9606 GN=BPIFB1 PE=1 SV=1	AESSLTKDA/2	['MSFragger']	[0.003880266075388]	[0.8042028614440406]	[0.024584947252655]	0.931264	0.882599	1	1	0.00388027	0.0245849	0.804203	0	NA	1	0	0	0	1	0	0	0	0	0	0	0	0	0	0	0	0	0	0	0	1	0	0	0	0	netMHCpan-4.1	HLA-B*18:01	5.533	NB
AESSLTKDALVLTPA	15	FALSE	sp|Q8TDL5|BPIB1_HUMAN	BPIFB1	HUMAN	BPI fold-containing family B member 1 OS=Homo sapiens OX=9606 GN=BPIFB1 PE=1 SV=1	AESSLTKDALVLTPA/2	['MSFragger', 'Comet', 'Sage']	[0.0002363507445048, 0.0004471605306304, 0.0001387539891771]	[1.5959505879884752, 0.8450454888724127, 0.9479501339669282]	[0.000305970269077, 0.0013933780784314, 0.0010008403878967]	0.857171	1.06192	1	3	0.000138754	0.00030597	1.59595	0	NA	7	1	0	0	0	0	1	0	1	1	0	0	0	1	1	1	0	0	0	1	1	2	0	3	0	netMHCIIpan-4.3	HLA-DPA10202-DPB10402	10.16	NB
AESSLTKDALVLTPAS	16	FALSE	sp|Q8TDL5|BPIB1_HUMAN	BPIFB1	HUMAN	BPI fold-containing family B member 1 OS=Homo sapiens OX=9606 GN=BPIFB1 PE=1 SV=1	AESSLTKDALVLTPAS/2	['MSFragger', 'Comet', 'Sage']	[0.0010832280194981, 0.0007897854416216, 0.0006805035726437]	[1.0210741128792282, 0.7759330744936945, 0.8299946923428073]	[0.0053609702108553, 0.0023646226302289, 0.0030006631752025]	0.907072	1.75466	1	3	0.000680504	0.00236462	1.02107	0	NA	2	0	0	0	0	0	0	0	1	0	1	0	0	0	0	0	0	0	0	0	0	1	1	0	0	netMHCIIpan-4.3	HLA-DPA10202-DPB10402	8.5	NB
AESWGTGRAV	10	TRUE	sp|P36578|RL4_HUMAN	RPL4	HUMAN	Large ribosomal subunit protein uL4 OS=Homo sapiens OX=9606 GN=RPL4 PE=1 SV=5	AESWGTGRAV/2	['MSFragger', 'Comet', 'Sage']	[0.0003301419610432, 0.0004471605306304, 0.0001387539891771]	[1.5602558174031922, 0.8648329191998269, 1.0955928477023025]	[0.0003549676228549, 0.0012032316787261, 0.000251848711339]	0.980225	0.0422012	1	3	0.000138754	0.000251849	1.56026	0	NA	5	1	1	0	0	0	0	0	1	0	0	0	0	1	0	1	0	0	0	2	0	1	0	2	0	netMHCpan-4.1	HLA-B*18:01	5.547	NB
AESWGTGRAVA	11	TRUE	sp|P36578|RL4_HUMAN	RPL4	HUMAN	Large ribosomal subunit protein uL4 OS=Homo sapiens OX=9606 GN=RPL4 PE=1 SV=5	AESWGTGRAVA/2	['MSFragger', 'Comet', 'Sage']	[0.000542888165038, 0.0027017899358324, 0.0001387539891771]	[1.2795905238431244, 0.5863055954529777, 0.9513168983451764]	[0.0011851244548713, 0.011522200446847, 0.0009698751185153]	0.969185	0.155475	1	3	0.000138754	0.000969875	1.27959	0	NA	4	1	2	0	0	0	0	0	0	0	1	0	0	0	0	0	0	0	0	3	0	0	1	0	0	netMHCpan-4.1	HLA-B*18:01	22.853	NB
AESWYQTKYEEL	12	TRUE	sp|O95678|K2C75_HUMAN;sp|P02538|K2C6A_HUMAN;sp|P04259|K2C6B_HUMAN;sp|P13647|K2C5_HUMAN;sp|P48668|K2C6C_HUMAN	KRT75;KRT6A;KRT6B;KRT5;KRT6C	HUMAN	Keratin, type II cytoskeletal 75 OS=Homo sapiens OX=9606 GN=KRT75 PE=1 SV=2	AESWYQTKYEEL/2	['Sage']	[0.0083640836408364]	[0.4865418295005124]	[0.0644481412574999]	0.221583	1.15251	1	1	0.00836408	0.0644481	0.486542	0	NA	1	0	0	0	0	0	1	0	0	0	0	0	0	0	0	0	0	0	0	0	1	0	0	0	0	netMHCpan-4.1	HLA-B*18:01	20.717	NB
AETEERSLDNF	11	TRUE	sp|Q9UKY7|CDV3_HUMAN	CDV3	HUMAN	Protein CDV3 homolog OS=Homo sapiens OX=9606 GN=CDV3 PE=1 SV=1	[UNIMOD:Acetylation]-AETEERSLDNF/2	['MSFragger']	[0.000542888165038]	[1.2983704585212816]	[0.001085817079222]	0.280179	9.89986	1	1	0.000542888	0.00108582	1.29837	0	NA	1	0	0	0	0	0	1	0	0	0	0	0	0	0	0	0	0	0	0	0	1	0	0	0	0	netMHCpan-4.1	HLA-B*18:01	3.162	NB
AETIIDTK	8	TRUE	sp|Q9GZS1|RPA49_HUMAN	POLR1E	HUMAN	DNA-directed RNA polymerase I subunit RPA49 OS=Homo sapiens OX=9606 GN=POLR1E PE=1 SV=3	AETIIDTK/1	['MSFragger', 'Comet', 'Sage']	[0.0018171762660978, 0.0024531277378657, 0.0026512788521522]	[0.9181546733626024, 0.6110766925368252, 0.6466892934331354]	[0.0113272812164651, 0.0092253377051244, 0.0160474490005338]	0.908323	0.0164285	1	3	0.00181718	0.00922534	0.918155	0	NA	2	0	0	0	0	0	0	0	0	0	0	1	0	0	0	0	1	0	0	0	0	0	1	0	1	netMHCpan-4.1	HLA-B*18:01	8.169	NB
AETPVYRF	8	TRUE	sp|Q9Y6Q9|NCOA3_HUMAN	NCOA3	HUMAN	Nuclear receptor coactivator 3 OS=Homo sapiens OX=9606 GN=NCOA3 PE=1 SV=1	AETPVYRF/2	['MSFragger', 'Comet', 'Sage']	[0.0008748906386701, 0.0027397260273972, 0.0031818181818181]	[1.085724102944831, 0.5823184450113685, 0.6314672776529198]	[0.0034573029633386, 0.0119488055758773, 0.0183890178976495]	0.990242	0.0687847	1	3	0.000874891	0.0034573	1.08572	0	NA	9	0	2	0	0	0	0	1	1	0	0	0	1	0	1	1	1	1	0	2	0	2	1	2	2	netMHCpan-4.1	HLA-B*18:01	0.184	SB
AETVADTRR	9	TRUE	sp|O60493|SNX3_HUMAN	SNX3	HUMAN	Sorting nexin-3 OS=Homo sapiens OX=9606 GN=SNX3 PE=1 SV=3	[UNIMOD:Acetylation]-AETVADTRR/2	['MSFragger']	[0.0050278206073607]	[0.7645008997644017]	[0.0314518561859685]	0.723383	3.15631	1	1	0.00502782	0.0314519	0.764501	0	NA	1	0	0	0	0	0	0	0	0	0	0	0	1	0	0	0	0	0	0	0	0	0	1	0	0	netMHCpan-4.1	HLA-B*18:01	9.558	NB
AEVDEDGGTF	10	TRUE	sp|Q03701|CEBPZ_HUMAN	CEBPZ	HUMAN	CCAAT/enhancer-binding protein zeta OS=Homo sapiens OX=9606 GN=CEBPZ PE=1 SV=3	AEVDEDGGTF/1	['MSFragger', 'Comet', 'Sage']	[0.0006348534546608, 0.0022597848684805, 0.0014465238224392]	[1.1700249152743547, 0.62545725403976, 0.7204524350628283]	[0.0020803471550884, 0.0081308041312668, 0.0082282232621774]	0.890274	1.3529	1	3	0.000634853	0.00208035	1.17002	0	NA	2	0	0	0	0	0	0	0	0	0	2	0	0	0	0	0	0	0	0	0	0	0	2	0	0	netMHCpan-4.1	HLA-B*18:01	1.024	WB
AEVEGKDLPEHAVL	14	FALSE	sp|Q00839|HNRPU_HUMAN	HNRNPU	HUMAN	Heterogeneous nuclear ribonucleoprotein U OS=Homo sapiens OX=9606 GN=HNRNPU PE=1 SV=6	AEVEGKDLPEHAVL/2;AEVEGKDLPEHAVL/3	['MSFragger', 'Comet', 'Sage']	[0.0005744485294117, 0.0004471605306304, 0.0001387539891771]	[1.2191763446109722, 0.889182180122915, 0.935480641450262]	[0.0015967078462257, 0.0010071903799827, 0.0011243608313583]	0.916066	0.0193737	2	3	0.000138754	0.00100719	1.21918	0	NA	19	1	2	1	0	0	0	2	1	0	3	3	1	0	2	1	1	0	1	4	0	3	7	3	2	netMHCIIpan-4.3	HLA-DPA10103-DPB10201	18.14	NB
AEVEGKDLPEHAVLK	15	FALSE	sp|Q00839|HNRPU_HUMAN	HNRNPU	HUMAN	Heterogeneous nuclear ribonucleoprotein U OS=Homo sapiens OX=9606 GN=HNRNPU PE=1 SV=6	AEVEGKDLPEHAVLK/3	['MSFragger', 'Comet', 'Sage']	[0.0002363507445048, 0.0003734129947722, 0.0001387539891771]	[3.299784694225872, 1.7951777435241665, 1.6062293954618674]	[1.1192701246418599e-07, 1.7901035775251466e-06, 2.1182723790002825e-06]	0.668224	0.00248899	1	3	0.000138754	1.11927e-07	3.29978	0	NA	15	1	1	1	0	0	0	0	2	1	1	2	1	1	1	1	2	0	0	3	0	3	4	3	2	netMHCIIpan-4.3	HLA-DPA10103-DPB10201	23.69	NB
AEVEGKDLPEHAVLKMK	17	FALSE	sp|Q00839|HNRPU_HUMAN	HNRNPU	HUMAN	Heterogeneous nuclear ribonucleoprotein U OS=Homo sapiens OX=9606 GN=HNRNPU PE=1 SV=6	AEVEGKDLPEHAVLKM[UNIMOD:Oxidation]K/3	['MSFragger', 'Comet', 'Sage']	[0.0002363507445048, 0.0003734129947722, 0.0011890606420927]	[3.6363885785752794, 1.5462237239819177, 0.7601439479925749]	[2.2828963399568818e-08, 9.883394707103976e-06, 0.0057195257609816]	0.558714	0.621613	1	3	0.000236351	2.2829e-08	3.63639	0	NA	3	1	0	0	0	0	0	1	1	0	0	0	0	0	0	0	0	0	0	1	0	2	0	0	0	netMHCIIpan-4.3	DRB5_0101	19.88	NB
AEVEQKKK	8	TRUE	sp|P62841|RS15_HUMAN	RPS15	HUMAN	Small ribosomal subunit protein uS19 OS=Homo sapiens OX=9606 GN=RPS15 PE=1 SV=2	[UNIMOD:Acetylation]-AEVEQKKK/2	['MSFragger']	[0.0005744485294117]	[1.219467308903405]	[0.0015943095294385]	0.85166	0.500701	1	1	0.000574449	0.00159431	1.21947	0	NA	2	0	0	0	0	0	0	0	0	0	1	0	1	0	0	0	0	0	0	0	0	0	2	0	0	netMHCpan-4.1	HLA-B*18:01	8.372	NB
AEVEQKKKRTF	11	TRUE	sp|P62841|RS15_HUMAN	RPS15	HUMAN	Small ribosomal subunit protein uS19 OS=Homo sapiens OX=9606 GN=RPS15 PE=1 SV=2	[UNIMOD:Acetylation]-AEVEQKKKRTF/2	['MSFragger']	[0.0008073468563931]	[1.100505981158685]	[0.0031456675089213]	0.800441	0.49801	1	1	0.000807347	0.00314567	1.10051	0	NA	1	1	0	0	0	0	0	0	0	0	0	0	0	0	0	0	0	0	0	1	0	0	0	0	0	netMHCpan-4.1	HLA-B*18:01	1.615	WB
AEVEQKKKRTFR	12	TRUE	sp|P62841|RS15_HUMAN	RPS15	HUMAN	Small ribosomal subunit protein uS19 OS=Homo sapiens OX=9606 GN=RPS15 PE=1 SV=2	[UNIMOD:Acetylation]-AEVEQKKKRTFR/3	['MSFragger']	[0.0005744485294117]	[1.2107379732885866]	[0.0016683712538913]	-0.052726	1.03815	1	1	0.000574449	0.00166837	1.21074	0	NA	1	1	0	0	0	0	0	0	0	0	0	0	0	0	0	0	0	0	0	1	0	0	0	0	0	netMHCpan-4.1	HLA-A*31:01	2.278	NB
AEVEQKKKRTFRKF	14	FALSE	sp|P62841|RS15_HUMAN	RPS15	HUMAN	Small ribosomal subunit protein uS19 OS=Homo sapiens OX=9606 GN=RPS15 PE=1 SV=2	[UNIMOD:Acetylation]-AEVEQKKKRTFRKF/3	['MSFragger']	[0.0002363507445048]	[2.443598725116069]	[6.270255908224314e-06]	0.521443	3.06382	1	1	0.000236351	6.27026e-06	2.4436	0	NA	7	2	1	0	0	0	0	1	1	0	0	0	1	1	0	0	0	0	0	3	0	2	1	1	0	netMHCIIpan-4.3	DRB1_1501	58.82	NB
AEVEQKKKRTFRKFTY	16	FALSE	sp|P62841|RS15_HUMAN	RPS15	HUMAN	Small ribosomal subunit protein uS19 OS=Homo sapiens OX=9606 GN=RPS15 PE=1 SV=2	[UNIMOD:Acetylation]-AEVEQKKKRTFRKFTY/3	['MSFragger']	[0.0002363507445048]	[2.552027728272169]	[3.775079119488759e-06]	0.553652	4.73947	1	1	0.000236351	3.77508e-06	2.55203	0	NA	21	2	1	2	0	0	0	1	2	0	2	2	1	1	2	2	1	1	1	5	0	3	5	5	3	netMHCIIpan-4.3	DRB5_0101	60.81	NB
AEVNADRITWL	11	TRUE	sp|Q08188|TGM3_HUMAN	TGM3	HUMAN	Protein-glutamine gamma-glutamyltransferase E OS=Homo sapiens OX=9606 GN=TGM3 PE=1 SV=4	AEVNADRITWL/2	['MSFragger', 'Comet', 'Sage']	[0.0002363507445048, 0.0003734129947722, 0.0001387539891771]	[2.0514480667489225, 1.386945402450502, 1.1196139139559909]	[3.91504551769931e-05, 2.9488203047559014e-05, 0.0002011792597618]	0.783153	0.865967	1	3	0.000138754	2.94882e-05	2.05145	0	NA	10	0	1	0	0	0	1	1	1	1	0	1	2	1	0	1	0	0	0	1	1	3	3	2	0	netMHCpan-4.1	HLA-B*18:01	11.763	NB
AEVPQAQPVLVFK	13	FALSE	sp|P17174|AATC_HUMAN	GOT1	HUMAN	Aspartate aminotransferase, cytoplasmic OS=Homo sapiens OX=9606 GN=GOT1 PE=1 SV=3	AEVPQAQPVLVFK/2	['MSFragger', 'Comet', 'Sage']	[0.0002363507445048, 0.0003734129947722, 0.0001387539891771]	[2.136495729366733, 1.7669394701124188, 1.4534949121452143]	[2.6343028722636423e-05, 2.172924628764885e-06, 8.848074132235802e-06]	0.790642	0.0165823	1	3	0.000138754	2.17292e-06	2.1365	0	NA	1	0	0	0	0	0	0	0	0	0	0	0	1	0	0	0	0	0	0	0	0	0	1	0	0	netMHCIIpan-4.3	HLA-DPA10202-DPB10402	20.9	NB
AEVPTQLVS	9	TRUE	sp|Q99829|CPNE1_HUMAN	CPNE1	HUMAN	Copine-1 OS=Homo sapiens OX=9606 GN=CPNE1 PE=1 SV=1	AEVPTQLVS/1	['MSFragger', 'Comet', 'Sage']	[0.0036850683863652, 0.0067695111631842, 0.0011890606420927]	[0.8196540915869308, 0.4413471438002062, 0.7608760900116119]	[0.0222812831589872, 0.0473027443938508, 0.0056811582375603]	0.992312	1.95766	1	3	0.00118906	0.00568116	0.819654	0	NA	1	0	0	0	0	0	0	0	0	0	0	0	1	0	0	0	0	0	0	0	0	0	1	0	0	netMHCpan-4.1	HLA-B*18:01	2.937	NB
AEVPTQLVSY	10	TRUE	sp|Q99829|CPNE1_HUMAN	CPNE1	HUMAN	Copine-1 OS=Homo sapiens OX=9606 GN=CPNE1 PE=1 SV=1	AEVPTQLVSY/1	['MSFragger', 'Comet', 'Sage']	[0.0005744485294117, 0.0004471605306304, 0.0003810975609756]	[1.1828752579961084, 1.119007747833945, 0.8561664312966132]	[0.0019372097904215, 0.0001990489018415, 0.0023535711835936]	0.91952	0.272937	1	3	0.000381098	0.000199049	1.18288	0	NA	3	0	0	0	0	0	0	0	0	0	1	0	2	0	0	0	0	0	0	0	0	0	3	0	0	netMHCpan-4.1	HLA-B*18:01	0.156	SB
AEVSKLVTDL	10	TRUE	sp|P02768|ALBU_HUMAN	ALB	HUMAN	Albumin OS=Homo sapiens OX=9606 GN=ALB PE=1 SV=2	AEVSKLVTDL/2	['MSFragger', 'Comet', 'Sage']	[0.0010832280194981, 0.0024931224209078, 0.0008351602463722]	[1.0193430137282145, 0.5963268563126344, 0.7852417512657252]	[0.0054269861862549, 0.010523382828865, 0.0045392020843949]	0.814556	0.767776	1	3	0.00083516	0.0045392	1.01934	0	NA	2	0	0	0	0	0	1	0	0	1	0	0	0	0	0	0	0	0	0	0	1	1	0	0	0	netMHCpan-4.1	HLA-B*18:01	4.953	NB
AEVVFTANDS	10	TRUE	sp|P02766|TTHY_HUMAN	TTR	HUMAN	Transthyretin OS=Homo sapiens OX=9606 GN=TTR PE=1 SV=1	AEVVFTANDS/1	['MSFragger', 'Comet', 'Sage']	[0.0012128562765312, 0.0005642544787699, 0.0001387539891771]	[1.0007346455092132, 0.8134305148717841, 0.894981200019722]	[0.0061982571931089, 0.0017693114483042, 0.0016401985540584]	0.850598	2.37023	1	3	0.000138754	0.0016402	1.00073	0	NA	3	0	0	0	0	0	0	0	0	0	3	0	0	0	0	0	0	0	0	0	0	0	3	0	0	netMHCpan-4.1	HLA-B*18:01	51.5	NB
AEYAKLLA	8	TRUE	sp|P62753|RS6_HUMAN	RPS6	HUMAN	Small ribosomal subunit protein eS6 OS=Homo sapiens OX=9606 GN=RPS6 PE=1 SV=1	AEYAKLLA/1	['MSFragger', 'Comet']	[0.0084989299908284, 0.0029951919287459]	[0.6670924244860509, 0.5508980151958633]	[0.0560067272267246, 0.0160018835477056]	0.990904	9.04073	1	2	0.00299519	0.0160019	0.667092	0	NA	6	0	1	1	0	0	0	0	0	0	1	0	0	0	0	0	0	2	1	2	0	0	1	0	3	netMHCpan-4.1	HLA-B*18:01	2.782	NB
AEYAKLLAK	9	TRUE	sp|P62753|RS6_HUMAN	RPS6	HUMAN	Small ribosomal subunit protein eS6 OS=Homo sapiens OX=9606 GN=RPS6 PE=1 SV=1	AEYAKLLAK/1	['MSFragger', 'Comet', 'Sage']	[0.0012128562765312, 0.0009580838323353, 0.0034843205574912]	[1.00601682092179, 0.7585554713334686, 0.6172773500546175]	[0.0059674049204971, 0.0027110860614041, 0.0208656362088158]	0.95381	3.30117	1	3	0.000958084	0.00271109	1.00602	0	NA	3	0	0	1	0	0	0	0	0	0	0	0	0	0	0	0	0	0	2	1	0	0	0	0	2	netMHCpan-4.1	HLA-A*03:01	1.262	WB
AEYHSEPVEDEKP	13	FALSE	sp|P26196|DDX6_HUMAN	DDX6	HUMAN	Probable ATP-dependent RNA helicase DDX6 OS=Homo sapiens OX=9606 GN=DDX6 PE=1 SV=2	AEYHSEPVEDEKP/2	['MSFragger', 'Comet', 'Sage']	[0.0003301419610432, 0.0004471605306304, 0.0001387539891771]	[1.566293901921894, 1.0292967939403852, 0.9061779559069456]	[0.0003461956276742, 0.000374171378675, 0.001477706357009]	0.863319	1.52727	1	3	0.000138754	0.000346196	1.56629	0	NA	1	0	0	0	0	0	0	0	0	0	0	0	1	0	0	0	0	0	0	0	0	0	1	0	0	netMHCIIpan-4.3	HLA-DPA10103-DPB10401	3.33	WB
AEYPAVKF	8	TRUE	sp|Q13371|PHLP_HUMAN	PDCL	HUMAN	Phosducin-like protein OS=Homo sapiens OX=9606 GN=PDCL PE=1 SV=3	AEYPAVKF/2	['MSFragger', 'Comet', 'Sage']	[0.0005744485294117, 0.0004471605306304, 0.0001387539891771]	[1.2694634362986956, 0.864841333130468, 0.9693696498076758]	[0.001243563030476, 0.0012031571456347, 0.0008194264222336]	0.991278	1.65541	1	3	0.000138754	0.000819426	1.26946	0	NA	29	3	1	2	0	0	0	0	1	2	1	3	1	4	1	1	3	4	2	6	0	3	5	6	9	netMHCpan-4.1	HLA-B*18:01	0.075	SB
AEYSYVKSTK	10	TRUE	sp|Q14331|FRG1_HUMAN	FRG1	HUMAN	Protein FRG1 OS=Homo sapiens OX=9606 GN=FRG1 PE=1 SV=1	[UNIMOD:Acetylation]-AEYSYVKSTK/2	['MSFragger']	[0.0003301419610432]	[1.498350165554686]	[0.0004586454082022]	0.85585	2.91311	1	1	0.000330142	0.000458645	1.49835	0	NA	1	0	0	0	0	0	0	0	0	0	0	0	1	0	0	0	0	0	0	0	0	0	1	0	0	netMHCpan-4.1	HLA-A*31:01	2.83	NB
AEYSYVKSTKL	11	TRUE	sp|Q14331|FRG1_HUMAN	FRG1	HUMAN	Protein FRG1 OS=Homo sapiens OX=9606 GN=FRG1 PE=1 SV=1	[UNIMOD:Acetylation]-AEYSYVKSTKL/2	['MSFragger']	[0.003880266075388]	[0.8031252234121016]	[0.0247529857226001]	0.759874	11.783	1	1	0.00388027	0.024753	0.803125	0	NA	1	0	0	1	0	0	0	0	0	0	0	0	0	0	0	0	0	0	0	1	0	0	0	0	0	netMHCpan-4.1	HLA-B*18:01	4.244	NB
AEYTFRQF	8	TRUE	sp|P51606|RENBP_HUMAN	RENBP	HUMAN	N-acylglucosamine 2-epimerase OS=Homo sapiens OX=9606 GN=RENBP PE=1 SV=4	AEYTFRQF/2	['MSFragger', 'Comet', 'Sage']	[0.0002363507445048, 0.0009580838323353, 0.0001387539891771]	[1.6334833380566354, 0.7426442214477933, 1.0202157839462458]	[0.0002610549877784, 0.0030764086481361, 0.0005095543253689]	0.993231	1.55947	1	3	0.000138754	0.000261055	1.63348	0	NA	1	0	1	0	0	0	0	0	0	0	0	0	0	0	0	0	0	0	0	1	0	0	0	0	0	netMHCpan-4.1	HLA-B*18:01	0.137	SB
AFAKSQIF	8	TRUE	sp|O15118|NPC1_HUMAN	NPC1	HUMAN	NPC intracellular cholesterol transporter 1 OS=Homo sapiens OX=9606 GN=NPC1 PE=1 SV=2	AFAKSQIF/2	['MSFragger', 'Comet', 'Sage']	[0.0010832280194981, 0.0042701587075652, 0.0006805035726437]	[1.0255239637114804, 0.4953216218345261, 0.8168450027562784]	[0.0051954691567523, 0.0274871169764552, 0.0033894191941583]	0.977443	0.590514	1	3	0.000680504	0.00338942	1.02552	0	NA	3	1	1	0	0	0	0	0	0	0	0	0	1	0	0	0	0	0	0	2	0	0	1	0	0	netMHCpan-4.1	HLA-C*01:02	6.87	NB
AFAKSQIFQ	9	TRUE	sp|O15118|NPC1_HUMAN	NPC1	HUMAN	NPC intracellular cholesterol transporter 1 OS=Homo sapiens OX=9606 GN=NPC1 PE=1 SV=2	AFAKSQIFQ/2	['MSFragger', 'Comet', 'Sage']	[0.0005744485294117, 0.0025665155274189, 0.0001387539891771]	[1.2052735173636988, 0.5926538028912531, 0.9701527366483907]	[0.0017170436811727, 0.0108777419302102, 0.000813455465804]	0.893109	0.836432	1	3	0.000138754	0.000813455	1.20527	0	NA	3	0	0	0	0	0	0	0	0	0	1	1	1	0	0	0	0	0	0	0	0	0	3	0	0	netMHCpan-4.1	HLA-A*03:01	9.485	NB
AFAKSQIFQIF	11	TRUE	sp|O15118|NPC1_HUMAN	NPC1	HUMAN	NPC intracellular cholesterol transporter 1 OS=Homo sapiens OX=9606 GN=NPC1 PE=1 SV=2	AFAKSQIFQIF/2	['MSFragger', 'Comet', 'Sage']	[0.0008073468563931, 0.0032216000613638, 0.0001387539891771]	[1.1049867524216077, 0.5368293653875013, 0.8762658290246211]	[0.0030583295221926, 0.0182965230155698, 0.0019523862021298]	0.824339	0.530217	1	3	0.000138754	0.00195239	1.10499	0	NA	3	0	0	0	0	0	0	0	0	0	0	1	2	0	0	0	0	0	0	0	0	0	3	0	0	netMHCpan-4.1	HLA-B*18:01	12.619	NB
AFANLRKVL	9	TRUE	sp|O43175|SERA_HUMAN	PHGDH	HUMAN	D-3-phosphoglycerate dehydrogenase OS=Homo sapiens OX=9606 GN=PHGDH PE=1 SV=4	[UNIMOD:Acetylation]-AFANLRKVL/2	['MSFragger']	[0.0004604051565377]	[1.3662020497524192]	[0.0008033460125459]	0.906279	10.8269	1	1	0.000460405	0.000803346	1.3662	0	NA	18	2	1	2	0	0	1	0	1	1	2	1	1	1	1	1	1	1	1	5	1	2	4	3	3	netMHCpan-4.1	HLA-C*01:02	2.28	NB
AFGGSGGRGSSSGGGY	16	FALSE	sp|P35908|K22E_HUMAN	KRT2	HUMAN	Keratin, type II cytoskeletal 2 epidermal OS=Homo sapiens OX=9606 GN=KRT2 PE=1 SV=2	AFGGSGGRGSSSGGGY/2	['MSFragger', 'Comet', 'Sage']	[0.0002363507445048, 0.0003734129947722, 0.0001387539891771]	[2.596109822589976, 1.3105789116363626, 1.115501496134731]	[3.071294753007988e-06, 5.090578495197328e-05, 0.0002090669404227]	0.665024	0.0333468	1	3	0.000138754	3.07129e-06	2.59611	0	NA	3	0	0	0	0	1	2	0	0	0	0	0	0	0	0	0	0	0	0	0	3	0	0	0	0	netMHCIIpan-4.3	HLA-DQA10101-DQB10602	81.07	NB
AFHLAVLRG	9	TRUE	sp|Q06210|GFPT1_HUMAN	GFPT1	HUMAN	Glutamine--fructose-6-phosphate aminotransferase [isomerizing] 1 OS=Homo sapiens OX=9606 GN=GFPT1 PE=1 SV=3	AFHLAVLRG/2	['MSFragger', 'Sage']	[0.0064282077393075, 0.0079122796087471]	[0.7088599962796495, 0.4923914541434925]	[0.0438421739810271, 0.0613886917546632]	0.83251	5.10911	1	2	0.00642821	0.0438422	0.70886	0	NA	1	1	0	0	0	0	0	0	0	0	0	0	0	0	0	0	0	0	0	1	0	0	0	0	0	netMHCpan-4.1	HLA-A*31:01	34.467	NB
AFIQDPDG	8	TRUE	sp|Q04760|LGUL_HUMAN	GLO1	HUMAN	Lactoylglutathione lyase OS=Homo sapiens OX=9606 GN=GLO1 PE=1 SV=4	AFIQDPDG/1	['Comet']	[0.0022597848684805]	[0.6195908923056449]	[0.0085586337260457]	0.932239	2.00075	1	1	0.00225978	0.00855863	0.619591	0	NA	4	0	0	0	0	0	0	0	0	0	2	0	1	0	0	0	0	0	1	0	0	0	3	0	1	netMHCpan-4.1	HLA-B*18:01	82.5	NB
AFLPKHKANAYK	12	TRUE	sp|Q96G46|DUS3L_HUMAN	DUS3L	HUMAN	tRNA-dihydrouridine(47) synthase [NAD(P)(+)]-like OS=Homo sapiens OX=9606 GN=DUS3L PE=1 SV=2	AFLPKHKANAYK/3	['MSFragger', 'Comet', 'Sage']	[0.0002363507445048, 0.0003734129947722, 0.0001387539891771]	[1.640464693616726, 1.419345731100124, 0.9885604527285724]	[0.0002533605296067, 2.3608938325221404e-05, 0.0006849492152761]	0.302695	1.00067	1	3	0.000138754	2.36089e-05	1.64046	0	NA	4	0	0	0	0	0	0	0	0	0	2	1	1	0	0	0	0	0	0	0	0	0	4	0	0	netMHCpan-4.1	HLA-A*31:01	1.794	WB
AFLPPEATY	9	TRUE	sp|Q96GS6|AB17A_HUMAN	ABHD17A	HUMAN	Alpha/beta hydrolase domain-containing protein 17A OS=Homo sapiens OX=9606 GN=ABHD17A PE=1 SV=1	AFLPPEATY/1	['Sage']	[0.0092896174863387]	[0.4719040895140113]	[0.0727137404764143]	0.993843	0.485911	1	1	0.00928962	0.0727137	0.471904	0	NA	1	0	1	0	0	0	0	0	0	0	0	0	0	0	0	0	0	0	0	1	0	0	0	0	0	netMHCpan-4.1	HLA-C*07:01	0.44	SB
AFMGPLKKDRIAKEEGA	17	FALSE	sp|P39023|RL3_HUMAN	RPL3	HUMAN	Large ribosomal subunit protein uL3 OS=Homo sapiens OX=9606 GN=RPL3 PE=1 SV=2	AFM[UNIMOD:Oxidation]GPLKKDRIAKEEGA/3;AFMGPLKKDRIAKEEGA/3	['MSFragger', 'Comet', 'Sage']	[0.0002363507445048, 0.0004471605306304, 0.0001387539891771]	[1.6518623394702396, 1.0001566227231544, 1.0015602547936913]	[0.000241222237764, 0.0004587655333326, 0.0006066068285152]	0.893552	0.651434	2	3	0.000138754	0.000241222	1.65186	0	NA	9	1	2	0	0	0	0	1	1	0	0	0	0	1	0	3	0	0	0	3	0	2	0	4	0	netMHCIIpan-4.3	HLA-DPA10202-DPB10201	14.19	NB
AFNMKATV	8	TRUE	sp|P11142|HSP7C_HUMAN	HSPA8	HUMAN	Heat shock cognate 71 kDa protein OS=Homo sapiens OX=9606 GN=HSPA8 PE=1 SV=1	AFNM[UNIMOD:Oxidation]KATV/1	['MSFragger', 'Comet']	[0.0094221480112111, 0.0006624271330153]	[0.6412349743518352, 0.7823823693900364]	[0.0650509247774189, 0.0022484459411196]	0.820927	3.6801	1	2	0.000662427	0.00224845	0.782382	0	NA	2	0	0	1	0	0	0	0	0	0	0	0	0	0	0	0	1	0	0	1	0	0	0	0	1	netMHCpan-4.1	HLA-B*51:01	3.304	NB
AFNSGKVD	8	TRUE	sp|P04406|G3P_HUMAN	GAPDH	HUMAN	Glyceraldehyde-3-phosphate dehydrogenase OS=Homo sapiens OX=9606 GN=GAPDH PE=1 SV=3	AFNSGKVD/1	['MSFragger', 'Comet', 'Sage']	[0.0005744485294117, 0.0004471605306304, 0.0001387539891771]	[1.2038140836133828, 0.8659886979708977, 0.8756387909288558]	[0.0017303577783756, 0.0011930405738888, 0.0019638098316703]	0.950069	1.03428	1	3	0.000138754	0.00119304	1.20381	0	NA	7	1	0	0	0	0	1	0	0	1	0	0	0	1	2	1	0	0	0	1	1	1	0	4	0	netMHCpan-4.1	HLA-A*31:01	74	NB
AFNSGKVDIV	10	TRUE	sp|P04406|G3P_HUMAN	GAPDH	HUMAN	Glyceraldehyde-3-phosphate dehydrogenase OS=Homo sapiens OX=9606 GN=GAPDH PE=1 SV=3	AFNSGKVDIV/2	['MSFragger', 'Comet', 'Sage']	[0.0003301419610432, 0.0003734129947722, 0.0001387539891771]	[1.5655275136281344, 1.1777016737514436, 1.130521451488903]	[0.0003472974826419, 0.0001313115999835, 0.000181669762019]	0.968981	0.961939	1	3	0.000138754	0.000131312	1.56553	0	NA	5	2	0	0	0	0	0	0	0	1	0	0	0	1	1	0	0	0	0	2	0	1	0	2	0	netMHCpan-4.1	HLA-C*01:02	21.514	NB
AFNSGKVDIVA	11	TRUE	sp|P04406|G3P_HUMAN	GAPDH	HUMAN	Glyceraldehyde-3-phosphate dehydrogenase OS=Homo sapiens OX=9606 GN=GAPDH PE=1 SV=3	AFNSGKVDIVA/2	['MSFragger', 'Sage']	[0.0037964004499437, 0.0036873156342182]	[0.8131691274018329, 0.6154852989484904]	[0.0232243860871, 0.0212003046193407]	0.910577	1.20906	1	2	0.00368732	0.0212003	0.813169	0	NA	1	0	0	0	0	0	0	0	0	0	0	0	0	0	0	1	0	0	0	0	0	0	0	1	0	netMHCpan-4.1	HLA-A*31:01	35.077	NB
AFNSGKVDIVAINDPFID	18	FALSE	sp|P04406|G3P_HUMAN	GAPDH	HUMAN	Glyceraldehyde-3-phosphate dehydrogenase OS=Homo sapiens OX=9606 GN=GAPDH PE=1 SV=3	AFNSGKVDIVAINDPFID/2	['MSFragger', 'Comet', 'Sage']	[0.0002363507445048, 0.0003734129947722, 0.0001387539891771]	[2.6197308343482666, 1.3240398784624583, 1.2096228783712653]	[2.749820358165289e-06, 4.6233158131130026e-05, 8.6694161694139e-05]	0.936767	0.00666372	1	3	0.000138754	2.74982e-06	2.61973	0	NA	5	1	0	0	0	0	0	0	0	1	0	0	0	1	1	1	0	0	0	1	0	1	0	3	0	netMHCIIpan-4.3	HLA-DQA10102-DQB10501	0.64	SB
AFNSGKVDIVAINDPFIDL	19	FALSE	sp|P04406|G3P_HUMAN	GAPDH	HUMAN	Glyceraldehyde-3-phosphate dehydrogenase OS=Homo sapiens OX=9606 GN=GAPDH PE=1 SV=3	AFNSGKVDIVAINDPFIDL/2	['MSFragger', 'Comet', 'Sage']	[0.0002363507445048, 0.0003734129947722, 0.0001387539891771]	[2.2486490597890247, 1.3583876103813597, 1.083900703014149]	[1.560451908292471e-05, 3.61585496327486e-05, 0.0002809454737368]	0.906241	0.0846207	1	3	0.000138754	1.56045e-05	2.24865	0	NA	1	0	0	0	0	0	0	0	0	1	0	0	0	0	0	0	0	0	0	0	0	1	0	0	0	NA	NA	NA	NA
AFPGGAKEL	9	TRUE	sp|Q99941|ATF6B_HUMAN	ATF6B	HUMAN	Cyclic AMP-dependent transcription factor ATF-6 beta OS=Homo sapiens OX=9606 GN=ATF6B PE=1 SV=2	AFPGGAKEL/1	['MSFragger', 'Comet', 'Sage']	[0.0012128562765312, 0.0022597848684805, 0.0006805035726437]	[0.995812388417128, 0.6268206577637556, 0.8109682090479303]	[0.0064223880219529, 0.0080348433236904, 0.003578889608916]	0.993143	1.95346	1	3	0.000680504	0.00357889	0.995812	0	NA	6	0	1	0	0	0	0	0	0	0	1	2	1	0	0	0	0	0	1	1	0	0	4	0	1	netMHCpan-4.1	HLA-C*01:02	0.131	SB
AFQKAVKGTILVGGGA	16	FALSE	sp|P43304|GPDM_HUMAN	GPD2	HUMAN	Glycerol-3-phosphate dehydrogenase, mitochondrial OS=Homo sapiens OX=9606 GN=GPD2 PE=1 SV=3	[UNIMOD:Acetylation]-AFQKAVKGTILVGGGA/2	['MSFragger']	[0.0002363507445048]	[1.634014336433145]	[0.0002604627335553]	0.651369	12.6564	1	1	0.000236351	0.000260463	1.63401	0	NA	5	1	0	1	0	0	0	0	0	0	1	1	1	0	0	0	0	0	0	2	0	0	3	0	0	netMHCIIpan-4.3	HLA-DQA10101-DQB10602	0.69	SB
AFRVPTANVS	10	TRUE	sp|P04406|G3P_HUMAN	GAPDH	HUMAN	Glyceraldehyde-3-phosphate dehydrogenase OS=Homo sapiens OX=9606 GN=GAPDH PE=1 SV=3	AFRVPTANVS/2	['MSFragger', 'Sage']	[0.000940910801656, 0.0014465238224392]	[1.0521101539003983, 0.7310624772282828]	[0.0043222564937808, 0.0074677947560705]	0.947558	0.0113138	1	2	0.000940911	0.00432226	1.05211	0	NA	2	0	0	0	0	0	0	0	0	2	0	0	0	0	0	0	0	0	0	0	0	2	0	0	0	netMHCpan-4.1	HLA-A*31:01	23.271	NB
AFSAKSHIQA	10	TRUE	sp|P51571|SSRD_HUMAN	SSR4	HUMAN	Translocon-associated protein subunit delta OS=Homo sapiens OX=9606 GN=SSR4 PE=1 SV=1	AFSAKSHIQA/1;AFSAKSHIQA/2	['MSFragger', 'Comet', 'Sage']	[0.0003301419610432, 0.0004471605306304, 0.0001387539891771]	[1.510221110730016, 0.9992489724527304, 1.0552256224623642]	[0.0004366036342145, 0.0004616875215189, 0.0003673337141285]	0.812862	0.232969	2	3	0.000138754	0.000367334	1.51022	0	NA	6	0	0	0	0	1	0	1	0	2	0	0	1	1	0	0	0	0	0	0	1	3	1	1	0	netMHCpan-4.1	HLA-A*03:01	20.152	NB
AFSKAST	7	FALSE	sp|P0DKX0|ZN728_HUMAN	ZNF728	HUMAN	Zinc finger protein 728 OS=Homo sapiens OX=9606 GN=ZNF728 PE=4 SV=1	AFSKAST/1	['Sage']	[0.0033125047052623]	[0.6260463997617471]	[0.0192998115741063]	0.933294	1.1582	1	1	0.0033125	0.0192998	0.626046	0	NA	2	0	0	0	0	0	0	0	0	0	0	1	1	0	0	0	0	0	0	0	0	0	2	0	0	NA	NA	NA	NA
AFSQFGPIERA	11	TRUE	sp|P23246|SFPQ_HUMAN	SFPQ	HUMAN	Splicing factor, proline- and glutamine-rich OS=Homo sapiens OX=9606 GN=SFPQ PE=1 SV=2	AFSQFGPIERA/2	['MSFragger', 'Comet']	[0.0025845517648796, 0.0031152647975077]	[0.8634461460788604, 0.5448048830348433]	[0.0166938145869412, 0.0169538977710506]	0.82055	0.0233325	1	2	0.00258455	0.0166938	0.863446	0	NA	1	0	0	0	0	0	0	0	0	0	0	0	1	0	0	0	0	0	0	0	0	0	1	0	0	netMHCpan-4.1	HLA-A*31:01	6.97	NB
AFSVFGQVERA	11	TRUE	sp|Q15233|NONO_HUMAN	NONO	HUMAN	Non-POU domain-containing octamer-binding protein OS=Homo sapiens OX=9606 GN=NONO PE=1 SV=4	AFSVFGQVERA/2	['Comet']	[0.00168986083499]	[0.662600320082954]	[0.0059174294740938]	0.970354	1.29955	1	1	0.00168986	0.00591743	0.6626	0	NA	1	0	0	0	0	0	0	0	0	0	0	0	1	0	0	0	0	0	0	0	0	0	1	0	0	netMHCpan-4.1	HLA-A*31:01	9.039	NB
AFTKSISLL	9	TRUE	sp|Q9NPR9|GP108_HUMAN	GPR108	HUMAN	Protein GPR108 OS=Homo sapiens OX=9606 GN=GPR108 PE=1 SV=3	AFTKSISLL/1	['MSFragger', 'Comet', 'Sage']	[0.0006348534546608, 0.0013319672131147, 0.0007597959405188]	[1.1285423907333143, 0.695975547106773, 0.8047824456495856]	[0.0026468896449918, 0.0044861884978942, 0.0037896358121566]	0.820306	0.0739211	1	3	0.000634853	0.00264689	1.12854	0	NA	3	1	0	0	0	0	0	0	0	0	0	1	1	0	0	0	0	0	0	1	0	0	2	0	0	netMHCpan-4.1	HLA-C*01:02	1.308	WB
AFVLEGK	7	FALSE	sp|O43493|TGON2_HUMAN	TGOLN2	HUMAN	Trans-Golgi network integral membrane protein 2 OS=Homo sapiens OX=9606 GN=TGOLN2 PE=1 SV=4	AFVLEGK/1	['MSFragger', 'Comet', 'Sage']	[0.0008073468563931, 0.0005642544787699, 0.0001387539891771]	[1.0940253726995115, 0.808001879549355, 0.8831951288834282]	[0.0032777033990158, 0.001844372287535, 0.0018304565210461]	0.952023	1.37439	1	3	0.000138754	0.00183046	1.09403	0	NA	8	1	1	0	0	0	0	0	0	0	2	2	2	0	0	0	0	0	0	2	0	0	6	0	0	NA	NA	NA	NA
AGAAAAGAVVG	11	TRUE	sp|P04156|PRIO_HUMAN	PRNP	HUMAN	Major prion protein OS=Homo sapiens OX=9606 GN=PRNP PE=1 SV=1	AGAAAAGAVVG/1	['Comet']	[0.0044438174508005]	[0.4903362279516866]	[0.0288941255379511]	0.935613	0.844328	1	1	0.00444382	0.0288941	0.490336	0	NA	1	0	0	0	0	0	0	0	0	0	0	0	1	0	0	0	0	0	0	0	0	0	1	0	0	netMHCpan-4.1	HLA-C*01:02	60	NB
AGAAKAKKPAGAAKKPK	17	FALSE	sp|P10412|H14_HUMAN	H1-4	HUMAN	Histone H1.4 OS=Homo sapiens OX=9606 GN=H1-4 PE=1 SV=2	AGAAKAKKPAGAAKKPK/3;AGAAKAKKPAGAAKKPK/2	['MSFragger', 'Comet', 'Sage']	[0.0002363507445048, 0.0003734129947722, 0.0001387539891771]	[2.4564737108100503, 1.1740495408323006, 1.1832924163564151]	[5.903683695253994e-06, 0.000134762568268, 0.000110902812571]	0.933363	0.00768685	2	3	0.000138754	5.90368e-06	2.45647	1	['KAGAAKAKKPAGAAKKP(1)']	16	0	0	0	0	0	0	3	2	2	0	0	0	3	2	2	0	1	1	0	0	7	0	7	2	netMHCIIpan-4.3	DRB5_0101	23.6	NB
AGAAKKPK	8	TRUE	sp|P10412|H14_HUMAN;sp|P16402|H13_HUMAN	H1-4;H1-3	HUMAN	Histone H1.4 OS=Homo sapiens OX=9606 GN=H1-4 PE=1 SV=2	AGAAKKPK/1	['MSFragger', 'Comet', 'Sage']	[0.0091936065376757, 0.0029951919287459, 0.0043605690185145]	[0.6474740723914303, 0.551936074284255, 0.5940549651833269]	[0.0627422157517585, 0.015845700646269, 0.0256226372065655]	0.987018	0.253896	1	3	0.00299519	0.0158457	0.647474	0	NA	9	0	0	0	0	0	0	2	2	1	0	0	0	1	1	2	0	0	0	0	0	5	0	4	0	netMHCpan-4.1	HLA-A*03:01	14.747	NB
AGAAKKPKKATGAATPK	17	FALSE	sp|P10412|H14_HUMAN	H1-4	HUMAN	Histone H1.4 OS=Homo sapiens OX=9606 GN=H1-4 PE=1 SV=2	AGAAKKPKKATGAATPK/2	['MSFragger', 'Comet', 'Sage']	[0.0002363507445048, 0.0003734129947722, 0.0001387539891771]	[2.0340279557550702, 1.1551249054034431, 0.8913967008587829]	[4.245481712720218e-05, 0.0001541337923967, 0.0016958818713301]	0.80963	0.0115649	1	3	0.000138754	4.24548e-05	2.03403	0	NA	14	0	0	1	0	0	0	1	1	1	0	0	0	1	1	4	1	1	2	1	0	3	0	6	4	netMHCIIpan-4.3	HLA-DPA10202-DPB10201	39.61	NB
AGACGVGGYGSRSL	14	FALSE	sp|P13647|K2C5_HUMAN	KRT5	HUMAN	Keratin, type II cytoskeletal 5 OS=Homo sapiens OX=9606 GN=KRT5 PE=1 SV=3	AGAC[UNIMOD:Cysteinylation]GVGGYGSRSL/2	['Sage']	[0.0030090270812437]	[0.6406139003772992]	[0.0169452963519502]	0.741862	2.45049	1	1	0.00300903	0.0169453	0.640614	0	NA	1	0	0	0	0	0	0	0	0	0	0	0	0	0	1	0	0	0	0	0	0	0	0	1	0	netMHCIIpan-4.3	DRB1_1501	14.43	NB
AGAGIALNDH	10	TRUE	sp|P04406|G3P_HUMAN	GAPDH	HUMAN	Glyceraldehyde-3-phosphate dehydrogenase OS=Homo sapiens OX=9606 GN=GAPDH PE=1 SV=3	AGAGIALNDH/2;AGAGIALNDH/1	['MSFragger', 'Comet', 'Sage']	[0.0019340863376141, 0.0056995521780431, 0.0014465238224392]	[0.9055416313991104, 0.4660085003997996, 0.7328299025677]	[0.0124103296913392, 0.0369155744312396, 0.0073479981272084]	0.957159	0.544893	2	3	0.00144652	0.007348	0.905542	0	NA	5	1	0	0	0	0	2	0	0	1	0	0	0	1	0	0	0	0	0	1	2	1	0	1	0	netMHCpan-4.1	HLA-A*03:01	11.069	NB
AGAGIALNDHF	11	TRUE	sp|P04406|G3P_HUMAN	GAPDH	HUMAN	Glyceraldehyde-3-phosphate dehydrogenase OS=Homo sapiens OX=9606 GN=GAPDH PE=1 SV=3	AGAGIALNDHF/2	['MSFragger', 'Comet', 'Sage']	[0.0003301419610432, 0.0004471605306304, 0.0001387539891771]	[1.5423853417823916, 0.9618553339500218, 1.1935597731291117]	[0.0003822053999727, 0.0006000650551752, 0.0001007482659179]	0.966606	0.0829556	1	3	0.000138754	0.000100748	1.54239	0	NA	3	1	0	0	0	0	0	0	0	0	0	0	0	0	2	0	0	0	0	1	0	0	0	2	0	netMHCpan-4.1	HLA-C*07:01	26.429	NB
AGAGKVTKSAQKAQKA	16	FALSE	sp|P68104|EF1A1_HUMAN;sp|Q5VTE0|EF1A3_HUMAN	EEF1A1;EEF1A1P5	HUMAN	Elongation factor 1-alpha 1 OS=Homo sapiens OX=9606 GN=EEF1A1 PE=1 SV=1	AGAGKVTKSAQKAQKA/3;AGAGKVTKSAQKAQKA/2	['MSFragger', 'Comet', 'Sage']	[0.0015115888478333, 0.0013319672131147, 0.0001387539891771]	[0.9683547903155556, 0.689058760997973, 0.9457418498549044]	[0.0078450013504846, 0.0047484608164563, 0.0010216841106527]	0.279358	0.450663	2	3	0.000138754	0.00102168	0.968355	0	NA	3	0	0	0	0	0	1	0	0	0	0	0	2	0	0	0	0	0	0	0	1	0	2	0	0	netMHCIIpan-4.3	HLA-DPA10202-DPB10201	0.87	SB
AGAGKVTKSAQKAQKAK	17	FALSE	sp|P68104|EF1A1_HUMAN;sp|Q5VTE0|EF1A3_HUMAN	EEF1A1;EEF1A1P5	HUMAN	Elongation factor 1-alpha 1 OS=Homo sapiens OX=9606 GN=EEF1A1 PE=1 SV=1	AGAGKVTKSAQKAQKAK/2	['MSFragger', 'Comet', 'Sage']	[0.0005744485294117, 0.0004471605306304, 0.0016518866284124]	[1.214861593625274, 0.87899606712341, 0.7101803288974242]	[0.0016328350687476, 0.0010846201549403, 0.0090364200592625]	0.795751	0.270028	1	3	0.000447161	0.00108462	1.21486	0	NA	4	0	1	1	0	0	0	0	0	0	0	0	0	0	0	0	1	0	1	2	0	0	0	0	2	netMHCIIpan-4.3	HLA-DPA10202-DPB10201	1.62	WB
AGAGYGSYGYGGNSATAGY	19	FALSE	sp|Q12906|ILF3_HUMAN	ILF3	HUMAN	Interleukin enhancer-binding factor 3 OS=Homo sapiens OX=9606 GN=ILF3 PE=1 SV=3	AGAGYGSYGYGGNSATAGY/2	['MSFragger', 'Comet', 'Sage']	[0.0002363507445048, 0.0003734129947722, 0.0001387539891771]	[3.5228921412936884, 1.4436395973595626, 1.267573442473579]	[3.9020460258714914e-08, 1.998327138689057e-05, 5.041852975319296e-05]	0.793853	1.76366	1	3	0.000138754	3.90205e-08	3.52289	0	NA	8	1	2	1	0	0	0	0	0	0	0	0	0	0	1	1	1	1	0	4	0	0	0	2	2	NA	NA	NA	NA
AGAPGTPGPQ	10	TRUE	sp|P02452|CO1A1_HUMAN	COL1A1	HUMAN	Collagen alpha-1(I) chain OS=Homo sapiens OX=9606 GN=COL1A1 PE=1 SV=6	AGAPGTPGPQ/1	['MSFragger']	[0.0096308186195826]	[0.6337081828307046]	[0.0679577461932994]	0.928788	1.36977	1	1	0.00963082	0.0679577	0.633708	0	NA	4	0	0	0	0	0	2	0	0	0	0	0	0	2	0	0	0	0	0	0	2	0	0	2	0	netMHCpan-4.1	HLA-A*03:01	24.44	NB
AGDDAPRAV	9	TRUE	sp|A5A3E0|POTEF_HUMAN;sp|P0CG38|POTEI_HUMAN;sp|P0CG39|POTEJ_HUMAN;sp|P60709|ACTB_HUMAN;sp|P62736|ACTA_HUMAN;sp|P63261|ACTG_HUMAN;sp|P63267|ACTH_HUMAN;sp|P68032|ACTC_HUMAN;sp|P68133|ACTS_HUMAN;sp|Q6S8J3|POTEE_HUMAN	POTEF;POTEI;POTEJ;ACTB;ACTA2;ACTG1;ACTG2;ACTC1;ACTA1;POTEE	HUMAN	POTE ankyrin domain family member F OS=Homo sapiens OX=9606 GN=POTEF PE=1 SV=2	AGDDAPRAV/2	['MSFragger', 'Comet', 'Sage']	[0.0008073468563931, 0.0057219791316055, 0.0036873156342182]	[1.0941116842245229, 0.4640527834205422, 0.6133744277329793]	[0.0032758989155979, 0.0376510422893502, 0.0216011184745587]	0.916701	0.0882654	1	3	0.000807347	0.0032759	1.09411	0	NA	2	0	0	0	1	0	1	0	0	0	0	0	0	0	0	0	0	0	0	0	2	0	0	0	0	netMHCpan-4.1	HLA-C*01:02	1.734	WB
AGDDKKGIVDQSQQAYQEA	19	FALSE	sp|P63104|1433Z_HUMAN	YWHAZ	HUMAN	14-3-3 protein zeta/delta OS=Homo sapiens OX=9606 GN=YWHAZ PE=1 SV=1	AGDDKKGIVDQSQQAYQEA/3	['MSFragger', 'Comet', 'Sage']	[0.000542888165038, 0.0003734129947722, 0.0006083465141744]	[1.2939715899397035, 1.236853870890836, 0.8410038071326718]	[0.0011080880851431, 8.618756463213377e-05, 0.0027093918484779]	0.0472588	0.039466	1	3	0.000373413	8.61876e-05	1.29397	0	NA	1	0	0	0	0	0	0	0	0	0	0	0	1	0	0	0	0	0	0	0	0	0	1	0	0	NA	NA	NA	NA
AGEAPTENPAPPTQQSSAE	19	FALSE	sp|P16989|YBOX3_HUMAN	YBX3	HUMAN	Y-box-binding protein 3 OS=Homo sapiens OX=9606 GN=YBX3 PE=1 SV=4	AGEAPTENPAPPTQQSSAE/2	['MSFragger', 'Comet', 'Sage']	[0.0002363507445048, 0.0003734129947722, 0.0001387539891771]	[1.8760722518738608, 1.4766942240472476, 1.2497000498262858]	[8.816479816847778e-05, 1.5927387511690046e-05, 5.959283043780896e-05]	0.935306	1.80358	1	3	0.000138754	1.59274e-05	1.87607	0	NA	2	0	0	0	0	0	2	0	0	0	0	0	0	0	0	0	0	0	0	0	2	0	0	0	0	NA	NA	NA	NA
AGEDPGLA	8	TRUE	sp|P81605|DCD_HUMAN	DCD	HUMAN	Dermcidin OS=Homo sapiens OX=9606 GN=DCD PE=1 SV=2	AGEDPGLA/1	['MSFragger']	[0.0095306171074577]	[0.6365286868003776]	[0.0668522160490846]	0.967544	1.50367	1	1	0.00953062	0.0668522	0.636529	0	NA	5	0	0	0	0	0	0	0	1	0	0	0	1	0	1	1	1	0	0	0	0	1	1	2	1	netMHCpan-4.1	HLA-B*51:01	44.231	NB
AGEDPGLAR	9	TRUE	sp|P81605|DCD_HUMAN	DCD	HUMAN	Dermcidin OS=Homo sapiens OX=9606 GN=DCD PE=1 SV=2	AGEDPGLAR/2	['MSFragger', 'Comet', 'Sage']	[0.0003301419610432, 0.0017628048183331, 0.0001387539891771]	[1.3926120857151656, 0.6568535653088776, 1.0188060970166366]	[0.0007167828540474, 0.0062111254718162, 0.0005163123221589]	0.982092	0.552073	1	3	0.000138754	0.000516312	1.39261	0	NA	2	0	0	0	1	1	0	0	0	0	0	0	0	0	0	0	0	0	0	0	2	0	0	0	0	netMHCpan-4.1	HLA-A*31:01	2.492	NB
AGEKEAK	7	FALSE	sp|P05114|HMGN1_HUMAN	HMGN1	HUMAN	Non-histone chromosomal protein HMG-14 OS=Homo sapiens OX=9606 GN=HMGN1 PE=1 SV=3	AGEKEAK/1	['Comet', 'Sage']	[0.0028782894736842, 0.0062487921149262]	[0.5719617288533548, 0.5198341262146189]	[0.0131419436099914, 0.0487269869810788]	0.988481	0.071033	1	2	0.00287829	0.0131419	0.571962	0	NA	9	0	0	1	0	0	0	0	1	0	1	0	1	1	1	0	1	1	1	1	0	1	2	2	3	NA	NA	NA	NA
AGEKEAKSD	9	TRUE	sp|P05114|HMGN1_HUMAN	HMGN1	HUMAN	Non-histone chromosomal protein HMG-14 OS=Homo sapiens OX=9606 GN=HMGN1 PE=1 SV=3	AGEKEAKSD/1;AGEKEAKSD/2	['MSFragger', 'Comet', 'Sage']	[0.000542888165038, 0.0004471605306304, 0.0001387539891771]	[1.2884448829179895, 0.9528617400586062, 0.931759971396208]	[0.0011369078647594, 0.0006392987105026, 0.0011640792073164]	0.972979	0.000871076	2	3	0.000138754	0.000639299	1.28844	0	NA	56	0	2	3	0	0	0	4	2	2	3	3	3	6	7	6	3	6	6	5	0	8	9	19	15	netMHCpan-4.1	HLA-C*01:02	85	NB
AGEKVEKPD	9	TRUE	sp|Q02878|RL6_HUMAN	RPL6	HUMAN	Large ribosomal subunit protein eL6 OS=Homo sapiens OX=9606 GN=RPL6 PE=1 SV=3	AGEKVEKPD/2	['MSFragger', 'Comet', 'Sage']	[0.000542888165038, 0.0009580838323353, 0.0001387539891771]	[1.2873942103721017, 0.7533234659504301, 1.044221912385287]	[0.0011424954351472, 0.002825797935665, 0.0004071336534713]	0.879602	0.0174586	1	3	0.000138754	0.000407134	1.28739	0	NA	20	0	1	0	0	1	1	3	1	2	2	1	2	1	1	1	1	1	1	1	2	6	5	3	3	netMHCpan-4.1	HLA-B*51:01	90	NB
AGEKVEKPDTKEKKPEAK	18	FALSE	sp|Q02878|RL6_HUMAN	RPL6	HUMAN	Large ribosomal subunit protein eL6 OS=Homo sapiens OX=9606 GN=RPL6 PE=1 SV=3	AGEKVEKPDTKEKKPEAK/3	['Sage']	[0.0024480770749427]	[0.6530886820663284]	[0.015151468868083]	0.29211	1.45191	1	1	0.00244808	0.0151515	0.653089	0	NA	2	2	0	0	0	0	0	0	0	0	0	0	0	0	0	0	0	0	0	2	0	0	0	0	0	netMHCIIpan-4.3	DRB5_0101	23.82	NB
AGEKVEKPDTKEKKPEAKK	19	FALSE	sp|Q02878|RL6_HUMAN	RPL6	HUMAN	Large ribosomal subunit protein eL6 OS=Homo sapiens OX=9606 GN=RPL6 PE=1 SV=3	AGEKVEKPDTKEKKPEAKK/3	['MSFragger', 'Sage']	[0.0034497628288055, 0.0018394648829431]	[0.8346662017614063, 0.6847928154632642]	[0.0202213152647915, 0.0113811836954589]	0.395266	1.54365	1	2	0.00183946	0.0113812	0.834666	0	NA	1	1	0	0	0	0	0	0	0	0	0	0	0	0	0	0	0	0	0	1	0	0	0	0	0	NA	NA	NA	NA
AGELTPEEE	9	TRUE	sp|Q9NZT1|CALL5_HUMAN	CALML5	HUMAN	Calmodulin-like protein 5 OS=Homo sapiens OX=9606 GN=CALML5 PE=1 SV=2	[UNIMOD:Acetylation]-AGELTPEEE/1	['MSFragger']	[0.0087586831772878]	[0.6594857239573698]	[0.058530314495428]	0.980698	8.14621	1	1	0.00875868	0.0585303	0.659486	0	NA	5	1	1	0	0	0	1	0	0	0	0	0	0	0	0	0	1	0	1	2	1	0	0	0	2	netMHCpan-4.1	HLA-C*01:02	49	NB
AGELTPEEEAQ	11	TRUE	sp|Q9NZT1|CALL5_HUMAN	CALML5	HUMAN	Calmodulin-like protein 5 OS=Homo sapiens OX=9606 GN=CALML5 PE=1 SV=2	[UNIMOD:Acetylation]-AGELTPEEEAQ/2	['MSFragger']	[0.0066817952597075]	[0.6992800500122617]	[0.0463923489635803]	0.851517	5.63317	1	1	0.0066818	0.0463923	0.69928	0	NA	3	0	0	0	1	0	0	0	0	1	0	0	0	0	0	0	1	0	0	0	1	1	0	0	1	netMHCpan-4.1	HLA-A*03:01	52.5	NB
AGELTPEEEAQYK	13	FALSE	sp|Q9NZT1|CALL5_HUMAN	CALML5	HUMAN	Calmodulin-like protein 5 OS=Homo sapiens OX=9606 GN=CALML5 PE=1 SV=2	[UNIMOD:Acetylation]-AGELTPEEEAQYK/2	['MSFragger']	[0.0005744485294117]	[1.2490758663515893]	[0.0013730445017773]	0.823641	5.2403	1	1	0.000574449	0.00137304	1.24908	0	NA	6	1	1	0	0	0	0	0	0	0	0	0	0	0	0	3	1	0	0	2	0	0	0	3	1	netMHCIIpan-4.3	HLA-DPA10103-DPB10401	11.49	NB
AGELTPEEEAQYKK	14	FALSE	sp|Q9NZT1|CALL5_HUMAN	CALML5	HUMAN	Calmodulin-like protein 5 OS=Homo sapiens OX=9606 GN=CALML5 PE=1 SV=2	[UNIMOD:Acetylation]-AGELTPEEEAQYKK/2	['MSFragger']	[0.0080580672940887]	[0.6726406383882301]	[0.0542300542670606]	0.754699	3.9753	1	1	0.00805807	0.0542301	0.672641	0	NA	2	0	0	0	0	0	0	0	0	0	0	0	0	0	0	1	1	0	0	0	0	0	0	1	1	netMHCIIpan-4.3	HLA-DPA10103-DPB10401	8.95	NB
AGELTPEEEAQYKKA	15	FALSE	sp|Q9NZT1|CALL5_HUMAN	CALML5	HUMAN	Calmodulin-like protein 5 OS=Homo sapiens OX=9606 GN=CALML5 PE=1 SV=2	[UNIMOD:Acetylation]-AGELTPEEEAQYKKA/2	['MSFragger']	[0.0002363507445048]	[2.078434150860739]	[3.4528814252440124e-05]	0.92281	4.47322	1	1	0.000236351	3.45288e-05	2.07843	0	NA	10	0	1	0	0	0	1	0	0	1	0	1	0	0	0	4	2	0	0	1	1	1	1	4	2	netMHCIIpan-4.3	HLA-DPA10103-DPB10401	8.79	NB
AGELTPEEEAQYKKAF	16	FALSE	sp|Q9NZT1|CALL5_HUMAN	CALML5	HUMAN	Calmodulin-like protein 5 OS=Homo sapiens OX=9606 GN=CALML5 PE=1 SV=2	[UNIMOD:Acetylation]-AGELTPEEEAQYKKAF/2	['MSFragger']	[0.0005744485294117]	[1.212306499887878]	[0.0016547356041473]	0.914679	5.86748	1	1	0.000574449	0.00165474	1.21231	0	NA	8	0	0	0	0	0	1	0	0	1	0	0	0	1	1	1	3	0	0	0	1	1	0	3	3	netMHCIIpan-4.3	HLA-DPA10103-DPB10401	12.21	NB
AGELTPEEEAQYKKAFSAVD	20	FALSE	sp|Q9NZT1|CALL5_HUMAN	CALML5	HUMAN	Calmodulin-like protein 5 OS=Homo sapiens OX=9606 GN=CALML5 PE=1 SV=2	[UNIMOD:Acetylation]-AGELTPEEEAQYKKAFSAVD/2	['MSFragger']	[0.0004604051565377]	[1.3631685494132224]	[0.0008139832714839]	0.946474	4.08144	1	1	0.000460405	0.000813983	1.36317	0	NA	4	0	0	0	0	0	0	0	0	1	0	0	0	0	2	1	0	0	0	0	0	1	0	3	0	NA	NA	NA	NA
AGERHGSHHQLQSAD	15	FALSE	sp|P20930|FILA_HUMAN	FLG	HUMAN	Filaggrin OS=Homo sapiens OX=9606 GN=FLG PE=1 SV=3	AGERHGSHHQLQSAD/3	['MSFragger', 'Comet']	[0.0053863545684266, 0.0013319672131147]	[0.757370281723609, 0.696688706113952]	[0.0328405953124339, 0.0044600526180568]	-0.0307447	1.14061	1	2	0.00133197	0.00446005	0.75737	0	NA	1	0	0	0	0	0	0	0	0	0	0	1	0	0	0	0	0	0	0	0	0	0	1	0	0	netMHCIIpan-4.3	HLA-DQA10101-DQB10602	14.68	NB
AGERHGSRHQLQSAD	15	FALSE	sp|P20930|FILA_HUMAN	FLG	HUMAN	Filaggrin OS=Homo sapiens OX=9606 GN=FLG PE=1 SV=3	AGERHGSRHQLQSAD/3	['MSFragger', 'Sage']	[0.000940910801656, 0.0020478374836173]	[1.0611078111106012, 0.672606866530391]	[0.0040670591900945, 0.012707868718807]	0.0805282	0.96663	1	2	0.000940911	0.00406706	1.06111	0	NA	1	0	0	0	0	0	0	0	0	0	0	1	0	0	0	0	0	0	0	0	0	0	1	0	0	netMHCIIpan-4.3	HLA-DQA10101-DQB10602	22.31	NB
AGEVFIHK	8	TRUE	sp|Q15233|NONO_HUMAN	NONO	HUMAN	Non-POU domain-containing octamer-binding protein OS=Homo sapiens OX=9606 GN=NONO PE=1 SV=4	AGEVFIHK/1	['MSFragger', 'Comet', 'Sage']	[0.0022668883179688, 0.0023324661343859, 0.0016518866284124]	[0.8824431362424382, 0.6154705538026827, 0.7121266104918346]	[0.0146328138276827, 0.0088742513380245, 0.0088775498130727]	0.954011	1.71597	1	3	0.00165189	0.00887425	0.882443	0	NA	6	0	1	1	0	0	0	0	0	0	1	1	1	0	0	0	1	0	0	2	0	0	3	0	1	netMHCpan-4.1	HLA-A*03:01	9.732	NB
AGEYDHLPEQ	10	TRUE	sp|P06576|ATPB_HUMAN	ATP5F1B	HUMAN	ATP synthase subunit beta, mitochondrial OS=Homo sapiens OX=9606 GN=ATP5F1B PE=1 SV=3	AGEYDHLPEQ/1;AGEYDHLPEQ/2	['MSFragger', 'Comet', 'Sage']	[0.0005744485294117, 0.004881066959989, 0.0008351602463722]	[1.222675424282646, 0.4782904342554856, 0.7802761086402127]	[0.0015681767929493, 0.0326147800804073, 0.0047519024101141]	0.976938	1.04071	2	3	0.000574449	0.00156818	1.22268	0	NA	2	0	0	0	0	0	0	0	0	0	0	0	2	0	0	0	0	0	0	0	0	0	2	0	0	netMHCpan-4.1	HLA-B*18:01	5.304	NB
AGEYDHLPEQA	11	TRUE	sp|P06576|ATPB_HUMAN	ATP5F1B	HUMAN	ATP synthase subunit beta, mitochondrial OS=Homo sapiens OX=9606 GN=ATP5F1B PE=1 SV=3	AGEYDHLPEQA/2	['MSFragger', 'Comet', 'Sage']	[0.000542888165038, 0.0005642544787699, 0.0001387539891771]	[1.302897613368492, 0.8129503328259668, 0.962151644120398]	[0.0010634917431463, 0.0017758148857091, 0.0008765636654544]	0.963947	0.460959	1	3	0.000138754	0.000876564	1.3029	0	NA	2	0	0	0	0	0	0	0	0	0	0	1	1	0	0	0	0	0	0	0	0	0	2	0	0	netMHCpan-4.1	HLA-B*18:01	28.562	NB
AGEYDHLPEQAF	12	TRUE	sp|P06576|ATPB_HUMAN	ATP5F1B	HUMAN	ATP synthase subunit beta, mitochondrial OS=Homo sapiens OX=9606 GN=ATP5F1B PE=1 SV=3	AGEYDHLPEQAF/2	['MSFragger', 'Comet', 'Sage']	[0.0003301419610432, 0.0006624271330153, 0.0003810975609756]	[1.5515898759161602, 0.7974222461154675, 0.8647601853720923]	[0.0003679310294345, 0.0020007973315182, 0.0021729010782769]	0.940449	0.986791	1	3	0.000330142	0.000367931	1.55159	0	NA	7	0	0	1	0	0	0	0	0	0	1	1	1	0	0	0	1	0	2	1	0	0	3	0	3	netMHCpan-4.1	HLA-B*18:01	6.226	NB
AGEYDHLPEQAFY	13	FALSE	sp|P06576|ATPB_HUMAN	ATP5F1B	HUMAN	ATP synthase subunit beta, mitochondrial OS=Homo sapiens OX=9606 GN=ATP5F1B PE=1 SV=3	AGEYDHLPEQAFY/2	['Comet', 'Sage']	[0.0053862412217904, 0.0095312782771309]	[0.4683450781921769, 0.4661859940171369]	[0.0360555766438511, 0.0761911924243617]	0.544718	0.951296	1	2	0.00538624	0.0360556	0.468345	0	NA	1	0	0	0	0	0	1	0	0	0	0	0	0	0	0	0	0	0	0	0	1	0	0	0	0	netMHCIIpan-4.3	DRB1_0101	8.62	NB
AGFAGDDAPR	10	TRUE	sp|A5A3E0|POTEF_HUMAN;sp|P0CG38|POTEI_HUMAN;sp|P0CG39|POTEJ_HUMAN;sp|P60709|ACTB_HUMAN;sp|P62736|ACTA_HUMAN;sp|P63261|ACTG_HUMAN;sp|P63267|ACTH_HUMAN;sp|P68032|ACTC_HUMAN;sp|P68133|ACTS_HUMAN;sp|Q6S8J3|POTEE_HUMAN	POTEF;POTEI;POTEJ;ACTB;ACTA2;ACTG1;ACTG2;ACTC1;ACTA1;POTEE	HUMAN	POTE ankyrin domain family member F OS=Homo sapiens OX=9606 GN=POTEF PE=1 SV=2	AGFAGDDAPR/2	['MSFragger', 'Comet', 'Sage']	[0.0002363507445048, 0.0004471605306304, 0.0001387539891771]	[1.6837283643348206, 1.1022749408282382, 1.0260674342156058]	[0.0002099648247494, 0.0002240207289595, 0.000482433538666]	0.977912	0.0178729	1	3	0.000138754	0.000209965	1.68373	0	NA	5	0	0	0	0	1	1	2	1	0	0	0	0	0	0	0	0	0	0	0	2	3	0	0	0	netMHCpan-4.1	HLA-A*31:01	3.409	NB
AGGAAGSKVSE	11	TRUE	sp|Q6E0U4|DMKN_HUMAN	DMKN	HUMAN	Dermokine OS=Homo sapiens OX=9606 GN=DMKN PE=1 SV=3	AGGAAGSKVSE/2	['MSFragger', 'Comet', 'Sage']	[0.0079423716291097, 0.00416846341814, 0.0016518866284124]	[0.6746287559491335, 0.4988303393931421, 0.7117491847977804]	[0.0536058744844546, 0.0265407937893048, 0.0089081431868962]	0.9755	0.198987	1	3	0.00165189	0.00890814	0.711749	0	NA	1	0	0	0	0	0	0	0	0	1	0	0	0	0	0	0	0	0	0	0	0	1	0	0	0	netMHCpan-4.1	HLA-A*31:01	51.176	NB
AGGAAQLALDKSDSHPSDA	19	FALSE	sp|P49748|ACADV_HUMAN	ACADVL	HUMAN	Very long-chain specific acyl-CoA dehydrogenase, mitochondrial OS=Homo sapiens OX=9606 GN=ACADVL PE=1 SV=1	AGGAAQLALDKSDSHPSDA/2;AGGAAQLALDKSDSHPSDA/3	['MSFragger', 'Comet', 'Sage']	[0.0002363507445048, 0.0003734129947722, 0.0001387539891771]	[2.4317698953038804, 1.7517764187521332, 1.4273275908624383]	[6.627057242772862e-06, 2.411234156554295e-06, 1.1303661198318246e-05]	0.860402	1.29322	2	3	0.000138754	2.41123e-06	2.43177	0	NA	5	2	0	0	0	0	0	0	0	0	0	1	2	0	0	0	0	0	0	2	0	0	3	0	0	NA	NA	NA	NA
AGGGFGSRSL	10	TRUE	sp|P04264|K2C1_HUMAN	KRT1	HUMAN	Keratin, type II cytoskeletal 1 OS=Homo sapiens OX=9606 GN=KRT1 PE=1 SV=6	AGGGFGSRSL/2	['MSFragger', 'Comet', 'Sage']	[0.0004604051565377, 0.0022597848684805, 0.0006083465141744]	[1.3586239954173205, 0.6221007552362989, 0.8410459457346993]	[0.0008302095055354, 0.0083725717029754, 0.0027083326147041]	0.983247	0.466794	1	3	0.000460405	0.00083021	1.35862	0	NA	5	0	0	0	0	0	1	0	0	1	0	0	0	2	1	0	0	0	0	0	1	1	0	3	0	netMHCpan-4.1	HLA-C*01:02	7.54	NB
AGGGFGSRSLVNL	13	FALSE	sp|P04264|K2C1_HUMAN	KRT1	HUMAN	Keratin, type II cytoskeletal 1 OS=Homo sapiens OX=9606 GN=KRT1 PE=1 SV=6	AGGGFGSRSLVNL/2	['Sage']	[0.0028695517294865]	[0.6428394314340352]	[0.0166109091488812]	0.789916	2.76504	1	1	0.00286955	0.0166109	0.642839	0	NA	1	0	0	0	0	0	0	0	0	0	0	0	0	0	1	0	0	0	0	0	0	0	0	1	0	netMHCIIpan-4.3	HLA-DPA10103-DPB10201	12.11	NB
AGGGRIDKPILK	12	TRUE	sp|P62917|RL8_HUMAN	RPL8	HUMAN	Large ribosomal subunit protein uL2 OS=Homo sapiens OX=9606 GN=RPL8 PE=1 SV=2	AGGGRIDKPILK/2	['Sage']	[0.0014465238224392]	[0.7328175080988429]	[0.0073488316324422]	0.837111	1.21538	1	1	0.00144652	0.00734883	0.732818	0	NA	2	1	0	0	0	0	0	0	0	0	0	0	1	0	0	0	0	0	0	1	0	0	1	0	0	netMHCpan-4.1	HLA-A*03:01	3.552	NB
AGGHKLGLGLEFQA	14	FALSE	sp|P21796|VDAC1_HUMAN	VDAC1	HUMAN	Non-selective voltage-gated ion channel VDAC1 OS=Homo sapiens OX=9606 GN=VDAC1 PE=1 SV=2	AGGHKLGLGLEFQA/2	['MSFragger', 'Comet', 'Sage']	[0.0004604051565377, 0.0003734129947722, 0.0007597959405188]	[1.3602988427410032, 1.407343686248176, 0.8081962388125]	[0.0008241882945885, 2.5635957433125777e-05, 0.0036718572733116]	0.757949	3.57323	1	3	0.000373413	2.5636e-05	1.40734	0	NA	2	0	0	0	0	0	1	0	0	0	0	0	0	0	0	0	0	0	1	0	1	0	0	0	1	netMHCIIpan-4.3	HLA-DQA10101-DQB10602	50.94	NB
AGGHKVGLALELEA	14	FALSE	sp|P45880|VDAC2_HUMAN	VDAC2	HUMAN	Voltage-dependent anion-selective channel protein 2 OS=Homo sapiens OX=9606 GN=VDAC2 PE=1 SV=2	AGGHKVGLALELEA/2	['MSFragger', 'Comet', 'Sage']	[0.0005744485294117, 0.0004471605306304, 0.0003810975609756]	[1.176182917563826, 0.8325243248289534, 0.8584600600546605]	[0.0020100962181653, 0.0015306405268152, 0.0023039425533822]	0.869877	5.11031	1	3	0.000381098	0.00153064	1.17618	0	NA	6	0	1	1	0	0	0	0	0	0	0	1	0	0	0	0	1	1	1	2	0	0	1	0	3	netMHCIIpan-4.3	HLA-DPA10202-DPB10402	11.68	NB
AGGIGERPQPGF	12	TRUE	sp|O95394|AGM1_HUMAN	PGM3	HUMAN	Phosphoacetylglucosamine mutase OS=Homo sapiens OX=9606 GN=PGM3 PE=1 SV=1	AGGIGERPQPGF/2	['MSFragger', 'Comet', 'Sage']	[0.0003301419610432, 0.0003734129947722, 0.0001387539891771]	[1.4188061207173754, 1.2319124053480055, 1.085542182677385]	[0.0006407249602152, 8.92781453402019e-05, 0.0002766661735983]	0.891233	0.0634803	1	3	0.000138754	8.92781e-05	1.41881	0	NA	12	1	0	0	0	0	0	0	0	0	1	2	2	0	0	0	2	3	1	1	0	0	5	0	6	netMHCpan-4.1	HLA-C*01:02	55	NB
AGGQGHAMIVEAYPK	15	FALSE	sp|P55084|ECHB_HUMAN	HADHB	HUMAN	Trifunctional enzyme subunit beta, mitochondrial OS=Homo sapiens OX=9606 GN=HADHB PE=1 SV=3	AGGQGHAM[UNIMOD:Oxidation]IVEAYPK/3	['Comet', 'Sage']	[0.0018327384971544, 0.0061975468043899]	[0.6522643837481724, 0.5228170059755354]	[0.0064572514623879, 0.0475065846130757]	0.43579	0.263294	1	2	0.00183274	0.00645725	0.652264	0	NA	1	1	0	0	0	0	0	0	0	0	0	0	0	0	0	0	0	0	0	1	0	0	0	0	0	netMHCIIpan-4.3	HLA-DQA10101-DQB10602	0.3	SB
AGGTEIGKTLAEKSRG	16	FALSE	sp|O95218|ZRAB2_HUMAN	ZRANB2	HUMAN	Zinc finger Ran-binding domain-containing protein 2 OS=Homo sapiens OX=9606 GN=ZRANB2 PE=1 SV=2	AGGTEIGKTLAEKSRG/3	['MSFragger', 'Comet', 'Sage']	[0.0002363507445048, 0.0003734129947722, 0.0001387539891771]	[3.285290878309893, 1.721425788036671, 1.6253439985327018]	[1.198574189472746e-07, 2.9696272794147114e-06, 1.7712537483152244e-06]	0.478493	0.0192003	1	3	0.000138754	1.19857e-07	3.28529	0	NA	5	0	0	0	0	0	0	0	0	0	1	1	3	0	0	0	0	0	0	0	0	0	5	0	0	netMHCIIpan-4.3	HLA-DQA10101-DQB10602	10.84	NB
AGGTPRKASGPPVSELITK	19	FALSE	sp|P16403|H12_HUMAN	H1-2	HUMAN	Histone H1.2 OS=Homo sapiens OX=9606 GN=H1-2 PE=1 SV=2	AGGTPRKASGPPVSELITK/3	['MSFragger', 'Comet', 'Sage']	[0.0012128562765312, 0.0004471605306304, 0.0009050683829444]	[0.9993666746945, 0.9396916063114892, 0.774784481828403]	[0.0062596620833192, 0.0007016374357671, 0.0049985819413872]	0.619789	0.00567328	1	3	0.000447161	0.000701637	0.999367	0	NA	4	1	1	2	0	0	0	0	0	0	0	0	0	0	0	0	0	0	0	4	0	0	0	0	0	NA	NA	NA	NA
AGHGHSAESSRQSGTHHA	18	FALSE	sp|P20930|FILA_HUMAN	FLG	HUMAN	Filaggrin OS=Homo sapiens OX=9606 GN=FLG PE=1 SV=3	AGHGHSAESSRQSGTHHA/3	['MSFragger', 'Sage']	[0.002332405387104, 0.0006805035726437]	[0.874626430613989, 0.8185586801646398]	[0.0154556289561459, 0.0033360621409854]	0.411232	0.838197	1	2	0.000680504	0.00333606	0.874626	0	NA	1	1	0	0	0	0	0	0	0	0	0	0	0	0	0	0	0	0	0	1	0	0	0	0	0	netMHCIIpan-4.3	HLA-DQA10101-DQB10602	49.91	NB
AGHGHSAESSRQSGTHHAE	19	FALSE	sp|P20930|FILA_HUMAN	FLG	HUMAN	Filaggrin OS=Homo sapiens OX=9606 GN=FLG PE=1 SV=3	AGHGHSAESSRQSGTHHAE/3	['MSFragger', 'Comet']	[0.0017486686272951, 0.0045432305864262]	[0.9311827677273354, 0.4857412007191783]	[0.0103014178902637, 0.0302583798445154]	0.398918	3.33004	1	2	0.00174867	0.0103014	0.931183	0	NA	1	0	1	0	0	0	0	0	0	0	0	0	0	0	0	0	0	0	0	1	0	0	0	0	0	NA	NA	NA	NA
AGHQTSAESWGTGRAV	16	FALSE	sp|P36578|RL4_HUMAN	RPL4	HUMAN	Large ribosomal subunit protein uL4 OS=Homo sapiens OX=9606 GN=RPL4 PE=1 SV=5	AGHQTSAESWGTGRAV/2;AGHQTSAESWGTGRAV/3	['MSFragger', 'Comet', 'Sage']	[0.0002363507445048, 0.0003734129947722, 0.0001387539891771]	[3.327619123433083, 1.800286431123628, 1.874706711799421]	[9.813871465518898e-08, 1.7284280111940518e-06, 1.7164030271640546e-07]	0.919185	0.0888202	2	3	0.000138754	9.81387e-08	3.32762	0	NA	10	2	0	0	0	0	0	0	3	0	0	0	1	1	2	1	0	0	0	2	0	3	1	4	0	netMHCIIpan-4.3	HLA-DQA10101-DQB10602	10.58	NB
AGHQTSAESWGTGRAVA	17	FALSE	sp|P36578|RL4_HUMAN	RPL4	HUMAN	Large ribosomal subunit protein uL4 OS=Homo sapiens OX=9606 GN=RPL4 PE=1 SV=5	AGHQTSAESWGTGRAVA/2;AGHQTSAESWGTGRAVA/3	['MSFragger', 'Comet', 'Sage']	[0.0002363507445048, 0.0003734129947722, 0.0001387539891771]	[1.9169449542310235, 1.4173648070784546, 1.2707897104711685]	[7.303970030802764e-05, 2.3932097582859095e-05, 4.892437494102133e-05]	0.903913	0.871384	2	3	0.000138754	2.39321e-05	1.91694	0	NA	2	1	0	0	0	0	0	0	1	0	0	0	0	0	0	0	0	0	0	1	0	1	0	0	0	netMHCIIpan-4.3	HLA-DQA10101-DQB10602	17.16	NB
AGIAQVAAATGHTVVL	16	FALSE	sp|Q16836|HCDH_HUMAN	HADH	HUMAN	Hydroxyacyl-coenzyme A dehydrogenase, mitochondrial OS=Homo sapiens OX=9606 GN=HADH PE=1 SV=3	AGIAQVAAATGHTVVL/2	['MSFragger', 'Comet', 'Sage']	[0.0010094521427915, 0.0030554685051707, 0.0003810975609756]	[1.0302320920327557, 0.549295546219531, 0.8716104528945193]	[0.005026753539341, 0.0162463608386374, 0.0020387989239823]	0.775063	1.14817	1	3	0.000381098	0.0020388	1.03023	0	NA	1	0	0	0	0	0	0	0	0	0	0	0	1	0	0	0	0	0	0	0	0	0	1	0	0	netMHCIIpan-4.3	DRB1_0101	4.71	WB
AGIQVVGDDL	10	TRUE	sp|P06733|ENOA_HUMAN	ENO1	HUMAN	Alpha-enolase OS=Homo sapiens OX=9606 GN=ENO1 PE=1 SV=2	AGIQVVGDDL/1	['MSFragger', 'Comet', 'Sage']	[0.0066325563767292, 0.003570100409074, 0.0023800079333597]	[0.7015335230387489, 0.5193432464440876, 0.6599571457691079]	[0.0457801039618928, 0.0216730441829654, 0.0142436954120878]	0.906519	0.559466	1	3	0.00238001	0.0142437	0.701534	0	NA	2	0	0	0	0	0	0	0	0	1	0	0	0	0	1	0	0	0	0	0	0	1	0	1	0	netMHCpan-4.1	HLA-C*01:02	28.417	NB
AGKAAAPGTAVL	12	TRUE	sp|Q14642|I5P1_HUMAN	INPP5A	HUMAN	Inositol polyphosphate-5-phosphatase A OS=Homo sapiens OX=9606 GN=INPP5A PE=1 SV=1	[UNIMOD:Acetylation]-AGKAAAPGTAVL/2	['MSFragger']	[0.0054488670343544]	[0.7559803158795746]	[0.0331172935404735]	0.942188	11.316	1	1	0.00544887	0.0331173	0.75598	0	NA	1	0	0	0	0	0	0	0	0	0	0	0	1	0	0	0	0	0	0	0	0	0	1	0	0	netMHCpan-4.1	HLA-C*01:02	4.335	NB
AGKGPLATGGIKKSG	15	FALSE	sp|Q9Y2S6|TMA7_HUMAN	TMA7	HUMAN	Translation machinery-associated protein 7 OS=Homo sapiens OX=9606 GN=TMA7 PE=1 SV=1	AGKGPLATGGIKKSG/3	['MSFragger', 'Comet', 'Sage']	[0.0002363507445048, 0.0003734129947722, 0.0001387539891771]	[1.9413284815938552, 1.2500119801664291, 1.2539557152616647]	[6.526020796587194e-05, 7.846633983646209e-05, 5.726734270032155e-05]	0.582133	0.715548	1	3	0.000138754	5.72673e-05	1.94133	0	NA	1	0	0	0	0	0	1	0	0	0	0	0	0	0	0	0	0	0	0	0	1	0	0	0	0	netMHCIIpan-4.3	HLA-DQA10101-DQB10602	13.13	NB
AGKGPLATGGIKKSGKK	17	FALSE	sp|Q9Y2S6|TMA7_HUMAN	TMA7	HUMAN	Translation machinery-associated protein 7 OS=Homo sapiens OX=9606 GN=TMA7 PE=1 SV=1	AGKGPLATGGIKKSGKK/3	['Comet']	[0.0020754716981132]	[0.6445578744434173]	[0.0068952709512103]	0.160471	2.48083	1	1	0.00207547	0.00689527	0.644558	0	NA	1	0	0	0	0	0	0	0	0	0	0	0	0	0	0	1	0	0	0	0	0	0	0	1	0	netMHCIIpan-4.3	HLA-DQA10101-DQB10602	4.6	WB
AGKKNVLSSLAVY	13	FALSE	sp|Q9UHR5|S30BP_HUMAN	SAP30BP	HUMAN	SAP30-binding protein OS=Homo sapiens OX=9606 GN=SAP30BP PE=1 SV=1	[UNIMOD:Acetylation]-AGKKNVLSSLAVY/2	['MSFragger']	[0.0002363507445048]	[1.759681281572998]	[0.000149771524235]	0.852956	2.9891	1	1	0.000236351	0.000149772	1.75968	0	NA	20	1	2	1	0	0	1	1	1	1	1	2	1	2	2	1	1	1	1	4	1	3	4	5	3	netMHCIIpan-4.3	HLA-DPA10202-DPB10201	22.98	NB
AGKKPVVGKKGKKAAVGVK	19	FALSE	sp|P36578|RL4_HUMAN	RPL4	HUMAN	Large ribosomal subunit protein uL4 OS=Homo sapiens OX=9606 GN=RPL4 PE=1 SV=5	AGKKPVVGKKGKKAAVGVK/3	['MSFragger', 'Comet', 'Sage']	[0.0018799937333542, 0.0008810572687224, 0.0001387539891771]	[0.9094623970117284, 0.7657372177841889, 1.0807347300051535]	[0.0120639298705199, 0.0025616969144245, 0.0002893868351863]	0.267367	2.09958	1	3	0.000138754	0.000289387	1.08073	0	NA	3	1	0	0	0	0	0	1	0	1	0	0	0	0	0	0	0	0	0	1	0	2	0	0	0	NA	NA	NA	NA
AGKQLEDG	8	TRUE	sp|P0CG47|UBB_HUMAN;sp|P0CG48|UBC_HUMAN;sp|P62979|RS27A_HUMAN;sp|P62987|RL40_HUMAN	UBB;UBC;RPS27A;UBA52	HUMAN	Polyubiquitin-B OS=Homo sapiens OX=9606 GN=UBB PE=1 SV=1	AGKQLEDG/1	['MSFragger', 'Sage']	[0.0022668883179688, 0.0019071310116086]	[0.8798196916754845, 0.6805501864175895]	[0.0149049952219596, 0.0118270155135496]	0.888987	2.22442	1	2	0.00190713	0.011827	0.87982	0	NA	1	0	0	0	0	0	0	0	0	0	0	0	0	0	0	0	1	0	0	0	0	0	0	0	1	netMHCpan-4.1	HLA-B*18:01	90	NB
AGKVRGQTPKVAK	13	FALSE	sp|P62861|RS30_HUMAN	FAU	HUMAN	Ubiquitin-like FUBI-ribosomal protein eS30 fusion protein OS=Homo sapiens OX=9606 GN=FAU PE=1 SV=2	AGKVRGQTPKVAK/3	['Comet']	[0.0038509045992879]	[0.5058585090557095]	[0.0247494618801895]	-0.152432	1.25197	1	1	0.0038509	0.0247495	0.505859	0	NA	2	1	0	0	0	0	0	0	0	0	0	0	0	0	0	0	1	0	0	1	0	0	0	0	1	netMHCIIpan-4.3	HLA-DPA10103-DPB10201	12.01	NB
AGLDLNSSDNQSGGSTASK	19	FALSE	sp|O00571|DDX3X_HUMAN	DDX3X	HUMAN	ATP-dependent RNA helicase DDX3X OS=Homo sapiens OX=9606 GN=DDX3X PE=1 SV=3	AGLDLNSSDNQSGGSTASK/2	['MSFragger', 'Comet', 'Sage']	[0.0002363507445048, 0.0003734129947722, 0.0001387539891771]	[2.1193468821540424, 1.3696500419539148, 0.9288020605618468]	[2.853598950589956e-05, 3.33580754236523e-05, 0.0011966500956399]	0.786739	1.02255	1	3	0.000138754	2.8536e-05	2.11935	0	NA	1	0	0	0	0	0	0	0	0	0	0	0	1	0	0	0	0	0	0	0	0	0	1	0	0	NA	NA	NA	NA
AGLDLNSSDNQSGGSTASKG	20	FALSE	sp|O00571|DDX3X_HUMAN	DDX3X	HUMAN	ATP-dependent RNA helicase DDX3X OS=Homo sapiens OX=9606 GN=DDX3X PE=1 SV=3	AGLDLNSSDNQSGGSTASKG/2	['MSFragger', 'Comet', 'Sage']	[0.0002363507445048, 0.0003734129947722, 0.0001387539891771]	[1.7783344149061773, 1.2384358747809794, 0.9378796986849663]	[0.0001376904753387, 8.522074234135043e-05, 0.0010994699223455]	0.75401	2.36831	1	3	0.000138754	8.52207e-05	1.77833	0	NA	2	0	0	0	0	0	0	0	0	0	0	0	2	0	0	0	0	0	0	0	0	0	2	0	0	NA	NA	NA	NA
AGLGLGLSLI	10	TRUE	sp|Q9H313|TTYH1_HUMAN	TTYH1	HUMAN	Protein tweety homolog 1 OS=Homo sapiens OX=9606 GN=TTYH1 PE=1 SV=1	AGLGLGLSLI/1	['MSFragger']	[0.0092903380484296]	[0.6448269674849786]	[0.0637110680293479]	0.742996	0.0793677	1	1	0.00929034	0.0637111	0.644827	0	NA	1	0	0	0	0	0	0	0	0	0	0	0	1	0	0	0	0	0	0	0	0	0	1	0	0	netMHCpan-4.1	HLA-B*51:01	16.209	NB
AGLGQPLPQEELD	13	FALSE	sp|Q9NZT1|CALL5_HUMAN	CALML5	HUMAN	Calmodulin-like protein 5 OS=Homo sapiens OX=9606 GN=CALML5 PE=1 SV=2	AGLGQPLPQEELD/2	['MSFragger', 'Comet', 'Sage']	[0.0003301419610432, 0.0005642544787699, 0.0001387539891771]	[1.3976313595188634, 0.8090425826941132, 1.010560502871792]	[0.0007014883930482, 0.0018297183834899, 0.000557673719837]	0.957427	2.94869	1	3	0.000138754	0.000557674	1.39763	0	NA	3	0	0	0	0	0	0	0	0	0	0	3	0	0	0	0	0	0	0	0	0	0	3	0	0	netMHCIIpan-4.3	HLA-DPA10103-DPB10401	54.06	NB
AGLQFPVGR	9	TRUE	sp|P04908|H2A1B_HUMAN;sp|P0C0S5|H2AZ_HUMAN;sp|P0C0S8|H2A1_HUMAN;sp|P16104|H2AX_HUMAN;sp|P20671|H2A1D_HUMAN;sp|Q16777|H2A2C_HUMAN;sp|Q6FI13|H2A2A_HUMAN;sp|Q71UI9|H2AV_HUMAN;sp|Q7L7L0|H2A3_HUMAN;sp|Q8IUE6|H2A2B_HUMAN;sp|Q93077|H2A1C_HUMAN;sp|Q96KK5|H2A1H_HUMAN;sp|Q96QV6|H2A1A_HUMAN;sp|Q99878|H2A1J_HUMAN;sp|Q9BTM1|H2AJ_HUMAN	H2AC8;H2AZ1;H2AC17;H2AX;H2AC7;H2AC20;H2AC19;H2AZ2;H2AC25;H2AC21;H2AC6;H2AC12;H2AC1;H2AC14;H2AJ	HUMAN	Histone H2A type 1-B/E OS=Homo sapiens OX=9606 GN=H2AC8 PE=1 SV=2	AGLQFPVGR/2	['MSFragger', 'Comet', 'Sage']	[0.0025845517648796, 0.0018327384971544, 0.0052941565746806]	[0.8593951904139245, 0.6502634922324425, 0.5411161767861149]	[0.0171599749169342, 0.0065679298218857, 0.0406215079865199]	0.931392	0.283153	1	3	0.00183274	0.00656793	0.859395	0	NA	3	0	0	0	0	0	1	1	0	0	0	0	0	0	1	0	0	0	0	0	1	1	0	1	0	netMHCpan-4.1	HLA-A*31:01	0.286	SB
AGNFYVPAEPK	11	TRUE	sp|P18124|RL7_HUMAN	RPL7	HUMAN	Large ribosomal subunit protein uL30 OS=Homo sapiens OX=9606 GN=RPL7 PE=1 SV=1	AGNFYVPAEPK/2	['MSFragger', 'Comet', 'Sage']	[0.0002363507445048, 0.0003734129947722, 0.0001387539891771]	[2.0183357530190715, 1.3262081245441062, 1.4531021824695116]	[4.5667234428331126e-05, 4.552156332374677e-05, 8.880659158176968e-06]	0.968585	0.0134715	1	3	0.000138754	8.88066e-06	2.01834	0	NA	21	1	1	1	1	1	2	1	1	1	1	0	0	2	3	2	1	1	1	3	4	3	1	7	3	netMHCpan-4.1	HLA-A*03:01	3.635	NB
AGNFYVPAEPKLA	13	FALSE	sp|P18124|RL7_HUMAN	RPL7	HUMAN	Large ribosomal subunit protein uL30 OS=Homo sapiens OX=9606 GN=RPL7 PE=1 SV=1	AGNFYVPAEPKLA/2	['MSFragger', 'Comet', 'Sage']	[0.0003301419610432, 0.0003734129947722, 0.0001387539891771]	[1.433094032548497, 1.3753063986131526, 1.1146194295080536]	[0.0006029563700497, 3.2034423331103386e-05, 0.0002107986209443]	0.977689	2.60564	1	3	0.000138754	3.20344e-05	1.43309	0	NA	9	3	2	0	0	0	0	0	0	0	0	1	3	0	0	0	0	0	0	5	0	0	4	0	0	netMHCIIpan-4.3	DRB1_0101	3.63	WB
AGNRMLAQQAVKRT	14	FALSE	sp|P04844|RPN2_HUMAN	RPN2	HUMAN	Dolichyl-diphosphooligosaccharide--protein glycosyltransferase subunit 2 OS=Homo sapiens OX=9606 GN=RPN2 PE=1 SV=3	AGNRM[UNIMOD:Oxidation]LAQQAVKRT/3;AGNRMLAQQAVKRT/3	['MSFragger', 'Comet', 'Sage']	[0.0002363507445048, 0.0003734129947722, 0.0001387539891771]	[2.343758526959327, 1.308976805405318, 1.3813752492715996]	[1.000286077232607e-05, 5.149236040572864e-05, 1.7378639889535492e-05]	0.944549	0.00487431	2	3	0.000138754	1.00029e-05	2.34376	0	NA	3	1	0	0	0	0	0	0	0	0	0	0	2	0	0	0	0	0	0	1	0	0	2	0	0	netMHCIIpan-4.3	DRB5_0101	0.17	SB
AGNRMLAQQAVKRTA	15	FALSE	sp|P04844|RPN2_HUMAN	RPN2	HUMAN	Dolichyl-diphosphooligosaccharide--protein glycosyltransferase subunit 2 OS=Homo sapiens OX=9606 GN=RPN2 PE=1 SV=3	AGNRMLAQQAVKRTA/3;AGNRM[UNIMOD:Oxidation]LAQQAVKRTA/3	['MSFragger', 'Comet', 'Sage']	[0.0002363507445048, 0.0003734129947722, 0.0001387539891771]	[2.255484598517685, 1.1992330975672767, 1.4252027639316391]	[1.5113896849463835e-05, 0.0001126737171244, 1.1530723848107924e-05]	0.859	0.965711	2	3	0.000138754	1.15307e-05	2.25548	0	NA	12	0	1	1	0	0	0	0	0	0	2	3	2	0	0	0	2	0	1	2	0	0	7	0	3	netMHCIIpan-4.3	DRB5_0101	0.06	SB
AGNRMLAQQAVKRTAH	16	FALSE	sp|P04844|RPN2_HUMAN	RPN2	HUMAN	Dolichyl-diphosphooligosaccharide--protein glycosyltransferase subunit 2 OS=Homo sapiens OX=9606 GN=RPN2 PE=1 SV=3	AGNRM[UNIMOD:Oxidation]LAQQAVKRTAH/3;AGNRMLAQQAVKRTAH/3	['MSFragger', 'Comet', 'Sage']	[0.0002363507445048, 0.0003734129947722, 0.0001387539891771]	[3.465972380095109, 2.058898328802793, 1.4529763192751397]	[5.1056067058122874e-08, 2.929794872415165e-07, 8.891127476606257e-06]	0.884084	0.0230274	2	3	0.000138754	5.10561e-08	3.46597	0	NA	35	5	3	1	0	0	0	1	2	1	5	6	7	0	0	0	3	1	0	9	0	4	18	0	4	netMHCIIpan-4.3	DRB5_0101	0.04	SB
AGPAGNPGAD	10	TRUE	sp|P02452|CO1A1_HUMAN	COL1A1	HUMAN	Collagen alpha-1(I) chain OS=Homo sapiens OX=9606 GN=COL1A1 PE=1 SV=6	AGPAGNPGAD/1	['MSFragger', 'Sage']	[0.0092903380484296, 0.0086685794518039]	[0.644276766501426, 0.4770979728700064]	[0.0639143964572743, 0.0696782159205579]	0.851795	1.92085	1	2	0.00866858	0.0639144	0.644277	0	NA	1	0	0	0	0	0	1	0	0	0	0	0	0	0	0	0	0	0	0	0	1	0	0	0	0	netMHCpan-4.1	HLA-C*01:02	54	NB
AGPESDAQY	9	TRUE	sp|Q96IX5|ATPMK_HUMAN	ATP5MK	HUMAN	ATP synthase membrane subunit K, mitochondrial OS=Homo sapiens OX=9606 GN=ATP5MK PE=1 SV=1	AGPESDAQY/1	['MSFragger', 'Comet', 'Sage']	[0.0004604051565377, 0.0008810572687224, 0.0001387539891771]	[1.383900793380466, 0.7648937147102334, 1.022950360355992]	[0.0007441812919348, 0.0025787750827112, 0.0004966957827701]	0.971573	0.0635	1	3	0.000138754	0.000496696	1.3839	0	NA	20	1	3	2	0	0	1	0	3	1	1	1	1	0	1	1	1	1	2	6	1	4	3	2	4	netMHCpan-4.1	HLA-C*01:02	2.368	NB
AGPESDAQYQFTGIKKY	17	FALSE	sp|Q96IX5|ATPMK_HUMAN	ATP5MK	HUMAN	ATP synthase membrane subunit K, mitochondrial OS=Homo sapiens OX=9606 GN=ATP5MK PE=1 SV=1	AGPESDAQYQFTGIKKY/3	['MSFragger', 'Comet', 'Sage']	[0.0003301419610432, 0.0008810572687224, 0.0001387539891771]	[1.5545215669272845, 0.7688535243872873, 0.8762353488796383]	[0.0003634950776053, 0.002499649257977, 0.0019529399726256]	0.082952	2.12424	1	3	0.000138754	0.000363495	1.55452	0	NA	8	1	1	1	0	0	0	0	0	0	1	1	0	0	0	0	1	0	2	3	0	0	2	0	3	netMHCIIpan-4.3	HLA-DPA10202-DPB10201	29.05	NB
AGPGPGAVL	9	TRUE	sp|Q5T447|HECD3_HUMAN	HECTD3	HUMAN	E3 ubiquitin-protein ligase HECTD3 OS=Homo sapiens OX=9606 GN=HECTD3 PE=1 SV=1	AGPGPGAVL/1	['MSFragger', 'Comet', 'Sage']	[0.0015115888478333, 0.0036867718625571, 0.0015984370837403]	[0.9671484822605912, 0.5150522875497199, 0.7178006495634524]	[0.0079146538060984, 0.0226035049586224, 0.0084298210282223]	0.927973	2.73158	1	3	0.00151159	0.00791465	0.967148	0	NA	21	1	2	1	0	0	0	2	1	1	3	3	1	0	1	1	2	1	1	4	0	4	7	2	4	netMHCpan-4.1	HLA-C*01:02	0.018	SB
AGPLRKSSL	9	TRUE	sp|P98171|RHG04_HUMAN	ARHGAP4	HUMAN	Rho GTPase-activating protein 4 OS=Homo sapiens OX=9606 GN=ARHGAP4 PE=1 SV=2	AGPLRKSSL/2	['MSFragger', 'Comet', 'Sage']	[0.0012128562765312, 0.0006624271330153, 0.0066322300873668]	[1.0072696187368342, 0.7848186000368121, 0.5110506901501058]	[0.0059140823707658, 0.0022061766622178, 0.0524911034344112]	0.732978	0.415649	1	3	0.000662427	0.00220618	1.00727	0	NA	6	1	0	0	0	0	0	0	1	0	0	3	1	0	0	0	0	0	0	1	0	1	4	0	0	netMHCpan-4.1	HLA-C*01:02	0.063	SB
AGPNASIISL	10	TRUE	sp|Q9H0A0|NAT10_HUMAN	NAT10	HUMAN	RNA cytidine acetyltransferase OS=Homo sapiens OX=9606 GN=NAT10 PE=1 SV=2	AGPNASIISL/1	['Comet']	[0.0038509045992879]	[0.508984558471439]	[0.0239955414714737]	0.980943	0.950495	1	1	0.0038509	0.0239955	0.508985	0	NA	1	0	0	0	0	0	0	0	0	0	1	0	0	0	0	0	0	0	0	0	0	0	1	0	0	netMHCpan-4.1	HLA-C*01:02	0.284	SB
AGPNTNGSQF	10	TRUE	sp|A0A075B759|PAL4E_HUMAN;sp|A0A0B4J2A2|PAL4C_HUMAN;sp|F5H284|PAL4D_HUMAN;sp|P0DN26|PAL4F_HUMAN;sp|P0DN37|PAL4G_HUMAN;sp|P30405|PPIF_HUMAN;sp|P62937|PPIA_HUMAN;sp|Q9Y536|PAL4A_HUMAN	PPIAL4E;PPIAL4C;PPIAL4D;PPIAL4F;PPIAL4G;PPIF;PPIA;PPIAL4A	HUMAN	Peptidyl-prolyl cis-trans isomerase A-like 4E OS=Homo sapiens OX=9606 GN=PPIAL4E PE=3 SV=1	AGPNTNGSQF/1	['MSFragger', 'Sage']	[0.0015806988352745, 0.0012661926560825]	[0.9562898416412736, 0.752470556634326]	[0.0085707192059151, 0.0061372930985428]	0.825239	0.0909845	1	2	0.00126619	0.00613729	0.95629	0	NA	1	0	0	0	0	0	1	0	0	0	0	0	0	0	0	0	0	0	0	0	1	0	0	0	0	netMHCpan-4.1	HLA-C*01:02	1.134	WB
AGPPDTISL	9	TRUE	sp|O75563|SKAP2_HUMAN	SKAP2	HUMAN	Src kinase-associated phosphoprotein 2 OS=Homo sapiens OX=9606 GN=SKAP2 PE=1 SV=1	AGPPDTISL/1	['MSFragger', 'Comet', 'Sage']	[0.000542888165038, 0.0014180087106249, 0.0001387539891771]	[1.3249542520498332, 0.6716862736579777, 0.9376243684301732]	[0.0009626826909857, 0.0054838159708846, 0.0011020927147663]	0.939501	0.0818642	1	3	0.000138754	0.000962683	1.32495	0	NA	38	3	5	5	0	0	0	1	1	2	3	2	3	1	3	3	1	3	2	13	0	4	8	7	6	netMHCpan-4.1	HLA-C*01:02	0.018	SB
AGPPGADGQPG	11	TRUE	sp|P02452|CO1A1_HUMAN;sp|P02458|CO2A1_HUMAN	COL1A1;COL2A1	HUMAN	Collagen alpha-1(I) chain OS=Homo sapiens OX=9606 GN=COL1A1 PE=1 SV=6	AGPPGADGQPG/1	['MSFragger', 'Sage']	[0.0022095238095238, 0.0059438275636838]	[0.888357215691038, 0.5302031653081392]	[0.0140340146818175, 0.0446058413718175]	0.780192	2.34372	1	2	0.00220952	0.014034	0.888357	0	NA	2	0	0	0	0	0	2	0	0	0	0	0	0	0	0	0	0	0	0	0	2	0	0	0	0	netMHCpan-4.1	HLA-C*01:02	42.5	NB
AGPPGADGQPGA	12	TRUE	sp|P02452|CO1A1_HUMAN;sp|P02458|CO2A1_HUMAN	COL1A1;COL2A1	HUMAN	Collagen alpha-1(I) chain OS=Homo sapiens OX=9606 GN=COL1A1 PE=1 SV=6	AGPPGADGQPGA/2;AGPPGADGQPGA/1	['MSFragger', 'Comet', 'Sage']	[0.000542888165038, 0.0013319672131147, 0.0001387539891771]	[1.3347164765443869, 0.6996053558090995, 0.9569418727323132]	[0.0009218591137204, 0.0043548634548373, 0.0009202573938725]	0.919285	1.32244	2	3	0.000138754	0.000920257	1.33472	0	NA	7	0	0	0	0	0	5	0	0	0	0	0	0	2	0	0	0	0	0	0	5	0	0	2	0	netMHCpan-4.1	HLA-B*51:01	32.341	NB
AGPPISEGKY	10	TRUE	sp|Q15517|CDSN_HUMAN	CDSN	HUMAN	Corneodesmosin OS=Homo sapiens OX=9606 GN=CDSN PE=1 SV=4	AGPPISEGKY/2	['MSFragger', 'Comet', 'Sage']	[0.0010094521427915, 0.0008810572687224, 0.0008351602463722]	[1.0316058103841432, 0.7668170598292462, 0.7908647599540365]	[0.0049787308771238, 0.002540010983587, 0.0043096636531302]	0.825813	0.0502295	1	3	0.00083516	0.00254001	1.03161	0	NA	2	0	0	0	0	0	0	0	0	0	0	0	0	0	1	1	0	0	0	0	0	0	0	2	0	netMHCpan-4.1	HLA-C*07:01	7.946	NB
AGPSGDMAL	9	TRUE	sp|P20936|RASA1_HUMAN	RASA1	HUMAN	Ras GTPase-activating protein 1 OS=Homo sapiens OX=9606 GN=RASA1 PE=1 SV=1	AGPSGDM[UNIMOD:Oxidation]AL/1	['MSFragger', 'Sage']	[0.0014423892754115, 0.003378124765408]	[0.9761273148836008, 0.625510019051942]	[0.0074111802230001, 0.0193922550992442]	0.892322	1.0779	1	2	0.00144239	0.00741118	0.976127	0	NA	9	0	1	0	0	0	0	0	0	0	1	1	3	0	0	0	1	2	0	1	0	0	5	0	3	netMHCpan-4.1	HLA-C*01:02	0.066	SB
AGPSGPAGKDG	11	TRUE	sp|P08123|CO1A2_HUMAN	COL1A2	HUMAN	Collagen alpha-2(I) chain OS=Homo sapiens OX=9606 GN=COL1A2 PE=1 SV=7	AGPSGPAGKDG/2	['MSFragger', 'Sage']	[0.000542888165038, 0.0044821065900973]	[1.275224458341475, 0.5837121787058711]	[0.0012098731525973, 0.0280600165714673]	0.722152	1.51741	1	2	0.000542888	0.00120987	1.27522	0	NA	1	0	0	0	0	0	1	0	0	0	0	0	0	0	0	0	0	0	0	0	1	0	0	0	0	netMHCpan-4.1	HLA-A*03:01	57.857	NB
AGPSNSMQL	9	TRUE	sp|Q9NRH2|SNRK_HUMAN	SNRK	HUMAN	SNF-related serine/threonine-protein kinase OS=Homo sapiens OX=9606 GN=SNRK PE=1 SV=2	AGPSNSM[UNIMOD:Oxidation]QL/1	['MSFragger', 'Comet', 'Sage']	[0.001650982334489, 0.0027017899358324, 0.0019665683382497]	[0.951671909892644, 0.5881620001420482, 0.6752817671667922]	[0.0088660454438339, 0.0113294180138087, 0.0124043464139026]	0.855444	0.116237	1	3	0.00165098	0.00886605	0.951672	0	NA	9	0	0	1	0	0	0	0	0	0	1	2	1	0	0	0	1	1	2	1	0	0	4	0	4	netMHCpan-4.1	HLA-C*01:02	0.022	SB
AGPTAHEL	8	TRUE	sp|Q8WUH2|TGFA1_HUMAN	TGFBRAP1	HUMAN	Transforming growth factor-beta receptor-associated protein 1 OS=Homo sapiens OX=9606 GN=TGFBRAP1 PE=1 SV=1	AGPTAHEL/1	['MSFragger', 'Comet', 'Sage']	[0.0061208875286916, 0.0025665155274189, 0.0042354630294328]	[0.7125276363289826, 0.593937319826093, 0.5985594934281848]	[0.0429017900754801, 0.0107524139110586, 0.0246254901670985]	0.890348	0.0477864	1	3	0.00256652	0.0107524	0.712528	0	NA	4	0	1	0	0	0	0	0	0	0	1	1	1	0	0	0	0	0	0	1	0	0	3	0	0	netMHCpan-4.1	HLA-C*01:02	0.119	SB
AGPVGLLSV	9	TRUE	sp|Q14534|ERG1_HUMAN	SQLE	HUMAN	Squalene monooxygenase OS=Homo sapiens OX=9606 GN=SQLE PE=1 SV=3	AGPVGLLSV/1	['MSFragger', 'Comet', 'Sage']	[0.0020067922198209, 0.0029951919287459, 0.0017843487127198]	[0.8990446300052013, 0.5553525877101302, 0.6921522219748755]	[0.0130039318330617, 0.0153435272645918, 0.0106463651452261]	0.985276	0.559071	1	3	0.00178435	0.0106464	0.899045	0	NA	9	1	1	1	0	0	0	0	0	0	1	1	1	0	0	0	1	1	1	3	0	0	3	0	3	netMHCpan-4.1	HLA-C*01:02	0.291	SB
AGPWNTASL	9	TRUE	sp|P98082|DAB2_HUMAN	DAB2	HUMAN	Disabled homolog 2 OS=Homo sapiens OX=9606 GN=DAB2 PE=1 SV=3	AGPWNTASL/1	['MSFragger', 'Comet', 'Sage']	[0.000940910801656, 0.0015985612948346, 0.0023800079333597]	[1.0434390869706605, 0.6650367180703376, 0.6586973781060184]	[0.0045865542093751, 0.0057975678158374, 0.0144061508371118]	0.93706	0.0214589	1	3	0.000940911	0.00458655	1.04344	0	NA	6	1	1	0	0	0	0	0	0	0	1	0	2	0	0	0	0	0	1	2	0	0	3	0	1	netMHCpan-4.1	HLA-C*01:02	0.02	SB
AGQAFRKFL	9	TRUE	sp|P61604|CH10_HUMAN	HSPE1	HUMAN	10 kDa heat shock protein, mitochondrial OS=Homo sapiens OX=9606 GN=HSPE1 PE=1 SV=2	[UNIMOD:Acetylation]-AGQAFRKFL/2	['MSFragger']	[0.0021401819154628]	[0.8920971358890956]	[0.0136659375831377]	0.904439	14.6864	1	1	0.00214018	0.0136659	0.892097	0	NA	3	0	0	0	0	0	1	0	0	0	0	0	0	0	1	1	0	0	0	0	1	0	0	2	0	netMHCpan-4.1	HLA-C*01:02	3.614	NB
AGQAFRKFLP	10	TRUE	sp|P61604|CH10_HUMAN	HSPE1	HUMAN	10 kDa heat shock protein, mitochondrial OS=Homo sapiens OX=9606 GN=HSPE1 PE=1 SV=2	[UNIMOD:Acetylation]-AGQAFRKFLP/2	['MSFragger']	[0.004727813048764]	[0.7758343763777346]	[0.0293456660150309]	0.356679	9.99765	1	1	0.00472781	0.0293457	0.775834	0	NA	1	0	0	0	0	0	1	0	0	0	0	0	0	0	0	0	0	0	0	0	1	0	0	0	0	netMHCpan-4.1	HLA-C*01:02	55	NB
AGQAFRKFLPL	11	TRUE	sp|P61604|CH10_HUMAN	HSPE1	HUMAN	10 kDa heat shock protein, mitochondrial OS=Homo sapiens OX=9606 GN=HSPE1 PE=1 SV=2	[UNIMOD:Acetylation]-AGQAFRKFLPL/2	['MSFragger']	[0.0014423892754115]	[0.9714648610352784]	[0.0076683281282938]	0.920601	2.88842	1	1	0.00144239	0.00766833	0.971465	0	NA	4	0	0	0	0	0	2	0	0	0	0	1	1	0	0	0	0	0	0	0	2	0	2	0	0	netMHCpan-4.1	HLA-C*01:02	11.885	NB
AGQAFRKFLPLFD	13	FALSE	sp|P61604|CH10_HUMAN	HSPE1	HUMAN	10 kDa heat shock protein, mitochondrial OS=Homo sapiens OX=9606 GN=HSPE1 PE=1 SV=2	[UNIMOD:Acetylation]-AGQAFRKFLPLFD/2	['MSFragger']	[0.0008073468563931]	[1.0961785405658562]	[0.0032330634870218]	0.876129	2.60143	1	1	0.000807347	0.00323306	1.09618	0	NA	2	0	0	0	0	0	1	0	0	0	0	1	0	0	0	0	0	0	0	0	1	0	1	0	0	netMHCIIpan-4.3	HLA-DPA10103-DPB10201	1.93	WB
AGQIEENSNANTL	13	FALSE	sp|Q02413|DSG1_HUMAN	DSG1	HUMAN	Desmoglein-1 OS=Homo sapiens OX=9606 GN=DSG1 PE=1 SV=2	AGQIEENSNANTL/2	['MSFragger', 'Comet', 'Sage']	[0.0002363507445048, 0.0004471605306304, 0.0001387539891771]	[1.665936691140741, 0.9822312383152992, 0.9981850176605352]	[0.0002269402011256, 0.0005200969786242, 0.0006260433943555]	0.813177	1.08855	1	3	0.000138754	0.00022694	1.66594	0	NA	5	0	0	0	0	0	0	0	0	2	0	0	0	0	1	2	0	0	0	0	0	2	0	3	0	netMHCIIpan-4.3	DRB1_1501	37.69	NB
AGQKKKQGHDQKAAAKAAL	19	FALSE	sp|Q9Y5V0|ZN706_HUMAN	ZNF706	HUMAN	Zinc finger protein 706 OS=Homo sapiens OX=9606 GN=ZNF706 PE=1 SV=1	AGQKKKQGHDQKAAAKAAL/3	['MSFragger']	[0.0012872221745473]	[0.9816183782140074]	[0.0071199103380141]	0.418163	1.76204	1	1	0.00128722	0.00711991	0.981618	0	NA	4	0	0	0	0	0	0	1	0	1	1	0	0	1	0	0	0	0	0	0	0	2	1	1	0	NA	NA	NA	NA
AGRAYHKYKAKRN	13	FALSE	sp|P62917|RL8_HUMAN	RPL8	HUMAN	Large ribosomal subunit protein uL2 OS=Homo sapiens OX=9606 GN=RPL8 PE=1 SV=2	AGRAYHKYKAKRN/3	['MSFragger', 'Sage']	[0.0010832280194981, 0.0007597959405188]	[1.0203539633513974, 0.8074219763602215]	[0.0053883207632127, 0.0036982486409339]	0.496068	2.27232	1	2	0.000759796	0.00369825	1.02035	0	NA	1	1	0	0	0	0	0	0	0	0	0	0	0	0	0	0	0	0	0	1	0	0	0	0	0	netMHCIIpan-4.3	HLA-DPA10103-DPB10201	12.17	NB
AGRDLTDY	8	TRUE	sp|P60709|ACTB_HUMAN;sp|P62736|ACTA_HUMAN;sp|P63261|ACTG_HUMAN;sp|P63267|ACTH_HUMAN;sp|P68032|ACTC_HUMAN;sp|P68133|ACTS_HUMAN;sp|Q562R1|ACTBL_HUMAN	ACTB;ACTA2;ACTG1;ACTG2;ACTC1;ACTA1;ACTBL2	HUMAN	Actin, cytoplasmic 1 OS=Homo sapiens OX=9606 GN=ACTB PE=1 SV=1	AGRDLTDY/2	['MSFragger', 'Comet', 'Sage']	[0.0017069007559131, 0.0029645060491947, 0.0008351602463722]	[0.9480424340484814, 0.5577348595776446, 0.7928514484778009]	[0.0091052192243905, 0.0150038643393253, 0.0042313335738913]	0.964801	0.411642	1	3	0.00083516	0.00423133	0.948042	0	NA	2	0	0	0	0	0	2	0	0	0	0	0	0	0	0	0	0	0	0	0	2	0	0	0	0	netMHCpan-4.1	HLA-B*18:01	15.159	NB
AGRHGDSVRNS	11	TRUE	sp|P04264|K2C1_HUMAN	KRT1	HUMAN	Keratin, type II cytoskeletal 1 OS=Homo sapiens OX=9606 GN=KRT1 PE=1 SV=6	AGRHGDSVRNS/2	['Comet']	[0.0029951919287459]	[0.5510433338285775]	[0.0159799165980088]	0.826484	4.61707	1	1	0.00299519	0.0159799	0.551043	0	NA	2	0	0	0	0	0	0	0	0	0	0	0	0	1	1	0	0	0	0	0	0	0	0	2	0	netMHCpan-4.1	HLA-A*31:01	60	NB
AGRKLALK	8	TRUE	sp|O75947|ATP5H_HUMAN	ATP5PD	HUMAN	ATP synthase subunit d, mitochondrial OS=Homo sapiens OX=9606 GN=ATP5PD PE=1 SV=3	[UNIMOD:Acetylation]-AGRKLALK/2	['MSFragger']	[0.0053863545684266]	[0.7564857077172357]	[0.0330164552502566]	0.942961	2.69342	1	1	0.00538635	0.0330165	0.756486	0	NA	1	0	0	0	0	0	0	0	0	0	1	0	0	0	0	0	0	0	0	0	0	0	1	0	0	netMHCpan-4.1	HLA-A*03:01	6.671	NB
AGRKLALKTIDW	12	TRUE	sp|O75947|ATP5H_HUMAN	ATP5PD	HUMAN	ATP synthase subunit d, mitochondrial OS=Homo sapiens OX=9606 GN=ATP5PD PE=1 SV=3	[UNIMOD:Acetylation]-AGRKLALKTIDW/3;[UNIMOD:Acetylation]-AGRKLALKTIDW/2	['MSFragger']	[0.000542888165038]	[1.2912390689476956]	[0.0011222183022198]	0.400669	5.38552	2	1	0.000542888	0.00112222	1.29124	0	NA	6	1	1	0	0	0	0	0	0	0	1	1	2	0	0	0	0	0	0	2	0	0	4	0	0	netMHCpan-4.1	HLA-A*03:01	52.5	NB
AGRKLALKTIDWVA	14	FALSE	sp|O75947|ATP5H_HUMAN	ATP5PD	HUMAN	ATP synthase subunit d, mitochondrial OS=Homo sapiens OX=9606 GN=ATP5PD PE=1 SV=3	[UNIMOD:Acetylation]-AGRKLALKTIDWVA/3;[UNIMOD:Acetylation]-AGRKLALKTIDWVA/2	['MSFragger']	[0.0003301419610432]	[1.508172389451007]	[0.0004403273078769]	0.678429	3.18199	2	1	0.000330142	0.000440327	1.50817	0	NA	9	0	3	0	0	0	0	0	0	0	2	2	1	0	0	0	0	0	1	3	0	0	5	0	1	netMHCIIpan-4.3	HLA-DPA10103-DPB10201	8.45	NB
AGTEFGPGTAYGNAL	15	FALSE	sp|Q9Y371|SHLB1_HUMAN	SH3GLB1	HUMAN	Endophilin-B1 OS=Homo sapiens OX=9606 GN=SH3GLB1 PE=1 SV=1	AGTEFGPGTAYGNAL/2	['MSFragger', 'Comet', 'Sage']	[0.0002363507445048, 0.0003734129947722, 0.0001387539891771]	[2.575521225725026, 1.60303359821476, 1.127731436928618]	[3.3819912667127586e-06, 6.69236510747407e-06, 0.0001864722820637]	0.836739	0.0426899	1	3	0.000138754	3.38199e-06	2.57552	0	NA	6	1	1	0	0	0	0	0	0	0	0	1	1	0	0	0	1	1	0	2	0	0	2	0	2	netMHCIIpan-4.3	DRB1_0101	19.19	NB
AGTKKVAK	8	TRUE	sp|P16402|H13_HUMAN	H1-3	HUMAN	Histone H1.3 OS=Homo sapiens OX=9606 GN=H1-3 PE=1 SV=2	AGTKKVAK/1	['MSFragger', 'Sage']	[0.00998758938597, 0.0040656308987948]	[0.626797755617987, 0.6042125852827982]	[0.0707536380583622, 0.0234264995616292]	0.969848	1.26677	1	2	0.00406563	0.0234265	0.626798	0	NA	1	0	0	0	0	0	0	1	0	0	0	0	0	0	0	0	0	0	0	0	0	1	0	0	0	netMHCpan-4.1	HLA-A*03:01	15.967	NB
AGTLTNK	7	FALSE	sp|O75251|NDUS7_HUMAN	NDUFS7	HUMAN	NADH dehydrogenase [ubiquinone] iron-sulfur protein 7, mitochondrial OS=Homo sapiens OX=9606 GN=NDUFS7 PE=1 SV=3	AGTLTNK/1	['Comet', 'Sage']	[0.0065114443567482, 0.0082501085540599]	[0.4457764302250303, 0.4895885519172984]	[0.0452516622521069, 0.0628378737828405]	0.974321	1.04894	1	2	0.00651144	0.0452517	0.489589	0	NA	16	1	1	1	0	0	0	0	1	1	1	1	1	1	1	1	2	1	2	3	0	2	3	3	5	NA	NA	NA	NA
AGVDASESF	9	TRUE	sp|O43169|CYB5B_HUMAN	CYB5B	HUMAN	Cytochrome b5 type B OS=Homo sapiens OX=9606 GN=CYB5B PE=1 SV=3	AGVDASESF/1	['Comet', 'Sage']	[0.0064857710125744, 0.0077538769384692]	[0.4505124342315649, 0.4956812224940649]	[0.0431513926884209, 0.0597264739479941]	0.771655	0.477776	1	2	0.00648577	0.0431514	0.495681	0	NA	3	0	0	0	0	0	0	0	0	0	1	1	0	0	0	0	1	0	0	0	0	0	2	0	1	netMHCpan-4.1	HLA-C*01:02	3.787	NB
AGVGDMVM	8	TRUE	sp|P62829|RL23_HUMAN	RPL23	HUMAN	Large ribosomal subunit protein uL14 OS=Homo sapiens OX=9606 GN=RPL23 PE=1 SV=1	AGVGDM[UNIMOD:Oxidation]VM[UNIMOD:Oxidation]/1	['MSFragger']	[0.0046776489729509]	[0.780666620742827]	[0.0284839773784123]	0.742261	4.18264	1	1	0.00467765	0.028484	0.780667	0	NA	2	2	0	0	0	0	0	0	0	0	0	0	0	0	0	0	0	0	0	2	0	0	0	0	0	netMHCpan-4.1	HLA-C*01:02	13.314	NB
AGVKLTD	7	FALSE	sp|Q5XXA6|ANO1_HUMAN	ANO1	HUMAN	Anoctamin-1 OS=Homo sapiens OX=9606 GN=ANO1 PE=1 SV=1	AGVKLTD/1	['Comet']	[0.0050750977299225]	[0.4719781421218747]	[0.0347580329314851]	0.982372	1.04623	1	1	0.0050751	0.034758	0.471978	0	NA	2	0	0	0	0	0	0	0	0	0	0	2	0	0	0	0	0	0	0	0	0	0	2	0	0	NA	NA	NA	NA
AGVLKKTTG	9	TRUE	sp|Q16718|NDUA5_HUMAN	NDUFA5	HUMAN	NADH dehydrogenase [ubiquinone] 1 alpha subcomplex subunit 5 OS=Homo sapiens OX=9606 GN=NDUFA5 PE=1 SV=3	[UNIMOD:Acetylation]-AGVLKKTTG/2	['MSFragger']	[0.0005744485294117]	[1.2190427585811558]	[0.0015978105346907]	0.973436	6.06895	1	1	0.000574449	0.00159781	1.21904	0	NA	6	2	1	0	0	0	0	0	0	0	0	1	2	0	0	0	0	0	0	3	0	0	3	0	0	netMHCpan-4.1	HLA-C*07:01	36.5	NB
AGVLKKTTGL	10	TRUE	sp|Q16718|NDUA5_HUMAN	NDUFA5	HUMAN	NADH dehydrogenase [ubiquinone] 1 alpha subcomplex subunit 5 OS=Homo sapiens OX=9606 GN=NDUFA5 PE=1 SV=3	[UNIMOD:Acetylation]-AGVLKKTTGL/2	['MSFragger']	[0.0012128562765312]	[1.0075952417923344]	[0.005900311134227]	0.967362	20.5773	1	1	0.00121286	0.00590031	1.0076	0	NA	14	1	2	0	0	0	1	1	0	1	1	2	1	1	1	0	1	1	0	3	1	2	4	2	2	netMHCpan-4.1	HLA-C*01:02	8.748	NB
AGYGSYGYGGNSATAGY	17	FALSE	sp|Q12906|ILF3_HUMAN	ILF3	HUMAN	Interleukin enhancer-binding factor 3 OS=Homo sapiens OX=9606 GN=ILF3 PE=1 SV=3	AGYGSYGYGGNSATAGY/2	['MSFragger', 'Comet', 'Sage']	[0.0005744485294117, 0.0004471605306304, 0.0001387539891771]	[1.2571110013364089, 0.997154114868497, 1.0655853877875805]	[0.0013200095943834, 0.0004685033041496, 0.000333423295189]	0.818307	2.44056	1	3	0.000138754	0.000333423	1.25711	0	NA	1	0	0	1	0	0	0	0	0	0	0	0	0	0	0	0	0	0	0	1	0	0	0	0	0	netMHCIIpan-4.3	DRB1_1601	35.09	NB
AHESVVKSEDF	11	TRUE	sp|P13073|COX41_HUMAN	COX4I1	HUMAN	Cytochrome c oxidase subunit 4 isoform 1, mitochondrial OS=Homo sapiens OX=9606 GN=COX4I1 PE=1 SV=1	AHESVVKSEDF/2	['MSFragger', 'Comet', 'Sage']	[0.0037439954789488, 0.0038509045992879, 0.0017843487127198]	[0.817095530203493, 0.5069707811705165, 0.6930194435054312]	[0.0226493470163805, 0.0244782636560115, 0.0105628837304912]	0.479789	0.0870664	1	3	0.00178435	0.0105629	0.817096	0	NA	1	0	0	0	0	0	0	0	1	0	0	0	0	0	0	0	0	0	0	0	0	1	0	0	0	netMHCpan-4.1	HLA-B*18:01	7.692	NB
AHEVGWKY	8	TRUE	sp|P40429|RL13A_HUMAN	RPL13A	HUMAN	Large ribosomal subunit protein uL13 OS=Homo sapiens OX=9606 GN=RPL13A PE=1 SV=2	AHEVGWKY/2	['MSFragger', 'Comet', 'Sage']	[0.0046776489729509, 0.0029951919287459, 0.0006083465141744]	[0.7768437438571395, 0.5534795623993062, 0.8328920482832013]	[0.0291639035378624, 0.0156166007468845, 0.0029211293102268]	0.893478	0.0370805	1	3	0.000608347	0.00292113	0.832892	0	NA	4	2	1	0	0	0	0	0	0	0	0	0	0	0	0	1	0	0	0	3	0	0	0	1	0	netMHCpan-4.1	HLA-B*18:01	1.776	WB
AHGQAGPHQQSHQE	14	FALSE	sp|P20930|FILA_HUMAN	FLG	HUMAN	Filaggrin OS=Homo sapiens OX=9606 GN=FLG PE=1 SV=3	AHGQAGPHQQSHQE/3	['MSFragger', 'Comet', 'Sage']	[0.0018171762660978, 0.0013319672131147, 0.00474552957359]	[0.919283219308253, 0.6884688699274417, 0.5715185730343807]	[0.011234756265509, 0.0047715865305551, 0.0312173096231652]	0.254627	1.7	1	3	0.00133197	0.00477159	0.919283	0	NA	2	0	0	0	0	0	0	0	0	0	0	2	0	0	0	0	0	0	0	0	0	0	2	0	0	netMHCIIpan-4.3	HLA-DQA10101-DQB10602	31.99	NB
AHHAAGQAGNEA	12	TRUE	sp|Q6UWP8|SBSN_HUMAN	SBSN	HUMAN	Suprabasin OS=Homo sapiens OX=9606 GN=SBSN PE=1 SV=2	AHHAAGQAGNEA/2	['MSFragger', 'Comet', 'Sage']	[0.0046362582668575, 0.0082286151687185, 0.0015984370837403]	[0.7859690973460672, 0.4266677601478137, 0.7174202371953396]	[0.0275628818962294, 0.0547283397446685, 0.0084591348948466]	0.83764	2.00117	1	3	0.00159844	0.00845913	0.785969	0	NA	1	1	0	0	0	0	0	0	0	0	0	0	0	0	0	0	0	0	0	1	0	0	0	0	0	netMHCpan-4.1	HLA-C*07:01	46	NB
AHLGTALK	8	TRUE	sp|P62266|RS23_HUMAN	RPS23	HUMAN	Small ribosomal subunit protein uS12 OS=Homo sapiens OX=9606 GN=RPS23 PE=1 SV=3	AHLGTALK/1;AHLGTALK/2	['MSFragger', 'Comet', 'Sage']	[0.001164457183805, 0.0015985612948346, 0.0001387539891771]	[1.0116916223168209, 0.6649178387913439, 0.9256837184398806]	[0.0057301296995811, 0.0058033537467605, 0.0012319710322462]	0.963192	0.0198176	2	3	0.000138754	0.00123197	1.01169	0	NA	22	3	1	1	0	0	1	0	1	1	2	1	1	1	2	2	2	1	2	5	1	2	4	5	5	netMHCpan-4.1	HLA-A*03:01	11.872	NB
AHLNTSFKHFIF	12	TRUE	sp|Q7L9L4|MOB1B_HUMAN;sp|Q9H8S9|MOB1A_HUMAN	MOB1B;MOB1A	HUMAN	MOB kinase activator 1B OS=Homo sapiens OX=9606 GN=MOB1B PE=1 SV=3	AHLNTSFKHFIF/3	['MSFragger', 'Sage']	[0.000542888165038, 0.0040656308987948]	[1.320564398359716, 0.6039009425895555]	[0.0009817586119473, 0.0234911166751374]	-0.234363	2.65963	1	2	0.000542888	0.000981759	1.32056	0	NA	1	0	0	0	0	0	0	0	0	0	0	0	1	0	0	0	0	0	0	0	0	0	1	0	0	netMHCpan-4.1	HLA-C*07:01	21.846	NB
AHLPAEFTPAVHASLDKF	18	FALSE	sp|P69905|HBA_HUMAN	HBA2	HUMAN	Hemoglobin subunit alpha OS=Homo sapiens OX=9606 GN=HBA2 PE=1 SV=2	AHLPAEFTPAVHASLDKF/3	['MSFragger', 'Comet', 'Sage']	[0.0002363507445048, 0.0003734129947722, 0.0001387539891771]	[2.803382075215523, 1.407798293754852, 1.4307612728033865]	[1.1639091231649414e-06, 2.555609810529208e-05, 1.0946144735184546e-05]	0.748483	0.180621	1	3	0.000138754	1.16391e-06	2.80338	0	NA	4	1	0	0	0	0	0	0	0	1	0	0	0	1	1	0	0	0	0	1	0	1	0	2	0	netMHCIIpan-4.3	DRB1_1601	7.96	NB
AHLSSQQASGQSYS	14	FALSE	sp|P08779|K1C16_HUMAN	KRT16	HUMAN	Keratin, type I cytoskeletal 16 OS=Homo sapiens OX=9606 GN=KRT16 PE=1 SV=4	AHLSSQQASGQSYS/2	['MSFragger', 'Comet', 'Sage']	[0.0038453471299727, 0.0003734129947722, 0.0078066450162378]	[0.8060992977940526, 1.210926794082129, 0.4944951186433195]	[0.0242916045630245, 0.0001036756785185, 0.0603210058085291]	0.535638	0.836614	1	3	0.000373413	0.000103676	1.21093	0	NA	1	1	0	0	0	0	0	0	0	0	0	0	0	0	0	0	0	0	0	1	0	0	0	0	0	netMHCIIpan-4.3	DRB1_0101	36.93	NB
AHPKLGKRARARIA	14	FALSE	sp|P47914|RL29_HUMAN	RPL29	HUMAN	Large ribosomal subunit protein eL29 OS=Homo sapiens OX=9606 GN=RPL29 PE=1 SV=2	AHPKLGKRARARIA/3	['MSFragger', 'Sage']	[0.0018171762660978, 0.0001387539891771]	[0.9183814989636768, 0.9835331925448864]	[0.0113086278911721, 0.0007178855669827]	0.392349	0.294655	1	2	0.000138754	0.000717886	0.983533	0	NA	2	0	0	0	0	0	0	0	0	1	0	0	0	0	0	1	0	0	0	0	0	1	0	1	0	netMHCIIpan-4.3	DRB5_0101	51.13	NB
AHPKLGKRARARIAK	15	FALSE	sp|P47914|RL29_HUMAN	RPL29	HUMAN	Large ribosomal subunit protein eL29 OS=Homo sapiens OX=9606 GN=RPL29 PE=1 SV=2	AHPKLGKRARARIAK/3	['Comet']	[0.0029223151229807]	[0.5657112086620739]	[0.0139261888774597]	0.224227	1.62353	1	1	0.00292232	0.0139262	0.565711	0	NA	4	1	0	0	0	0	0	0	0	0	0	0	0	0	0	0	1	1	1	1	0	0	0	0	3	netMHCIIpan-4.3	HLA-DQA10101-DQB10602	39.59	NB
AHSNILK	7	FALSE	sp|Q16891|MIC60_HUMAN	IMMT	HUMAN	MICOS complex subunit MIC60 OS=Homo sapiens OX=9606 GN=IMMT PE=1 SV=1	AHSNILK/1	['MSFragger', 'Comet', 'Sage']	[0.0047850114570696, 0.0030554685051707, 0.0018394648829431]	[0.7718926086173178, 0.5481954933673996, 0.6862691390233882]	[0.030064519538266, 0.0164165934340447, 0.0112299193427112]	0.960738	0.329168	1	3	0.00183946	0.0112299	0.771893	0	NA	3	0	1	1	0	0	0	0	0	0	0	0	0	0	0	0	0	0	1	2	0	0	0	0	1	NA	NA	NA	NA
AHVDDMPNAL	10	TRUE	sp|P69905|HBA_HUMAN	HBA2	HUMAN	Hemoglobin subunit alpha OS=Homo sapiens OX=9606 GN=HBA2 PE=1 SV=2	AHVDDM[UNIMOD:Oxidation]PNAL/2	['MSFragger', 'Sage']	[0.0010094521427915, 0.0061975468043899]	[1.03446588619588, 0.5227343816800799]	[0.0048804528236035, 0.0475400037226955]	0.989941	0.790466	1	2	0.00100945	0.00488045	1.03447	0	NA	1	0	0	0	0	1	0	0	0	0	0	0	0	0	0	0	0	0	0	0	1	0	0	0	0	netMHCpan-4.1	HLA-C*01:02	2.805	NB
AIAENESKARVRF	13	FALSE	sp|Q9BWJ5|SF3B5_HUMAN	SF3B5	HUMAN	Splicing factor 3B subunit 5 OS=Homo sapiens OX=9606 GN=SF3B5 PE=1 SV=1	AIAENESKARVRF/3	['MSFragger', 'Comet', 'Sage']	[0.000542888165038, 0.0038509045992879, 0.0001387539891771]	[1.3267552316311988, 0.507190827604585, 1.019240326671719]	[0.0009549886376854, 0.0244249990995772, 0.0005142211509237]	0.436245	0.124933	1	3	0.000138754	0.000514221	1.32676	0	NA	2	0	0	0	0	0	0	0	0	0	0	1	1	0	0	0	0	0	0	0	0	0	2	0	0	netMHCIIpan-4.3	DRB5_0101	24.11	NB
AIAENESKARVRFNL	15	FALSE	sp|Q9BWJ5|SF3B5_HUMAN	SF3B5	HUMAN	Splicing factor 3B subunit 5 OS=Homo sapiens OX=9606 GN=SF3B5 PE=1 SV=1	AIAENESKARVRFNL/3	['MSFragger', 'Sage']	[0.0017486686272951, 0.0012661926560825]	[0.9366324980457406, 0.7557331218109443]	[0.0098990266207677, 0.0059561233037828]	0.382084	0.632502	1	2	0.00126619	0.00595612	0.936632	0	NA	1	0	0	0	0	0	0	0	0	0	0	0	1	0	0	0	0	0	0	0	0	0	1	0	0	netMHCIIpan-4.3	HLA-DQA10101-DQB10602	17.29	NB
AIAGEDF	7	FALSE	sp|P20618|PSB1_HUMAN	PSMB1	HUMAN	Proteasome subunit beta type-1 OS=Homo sapiens OX=9606 GN=PSMB1 PE=1 SV=2	AIAGEDF/1	['MSFragger', 'Comet', 'Sage']	[0.0087586831772878, 0.0062566560170394, 0.0047264891916313]	[0.6582409574209687, 0.4536123672165048, 0.575741254987283]	[0.0589534589153906, 0.0418273187065776, 0.0300875214337206]	0.943506	0.00568109	1	3	0.00472649	0.0300875	0.658241	0	NA	7	1	1	0	0	0	0	0	0	0	1	2	1	0	0	0	1	0	0	2	0	0	4	0	1	NA	NA	NA	NA
AIAGTLKFNPETD	13	FALSE	sp|Q99798|ACON_HUMAN	ACO2	HUMAN	Aconitate hydratase, mitochondrial OS=Homo sapiens OX=9606 GN=ACO2 PE=1 SV=2	AIAGTLKFNPETD/2	['MSFragger', 'Comet', 'Sage']	[0.0002363507445048, 0.0004471605306304, 0.0001387539891771]	[1.8323657874212016, 1.0212149455988204, 1.0702515924405334]	[0.0001077129647158, 0.0003959402133884, 0.0003191893293099]	0.8826	1.13675	1	3	0.000138754	0.000107713	1.83237	0	NA	3	0	0	0	0	0	0	0	0	0	1	0	2	0	0	0	0	0	0	0	0	0	3	0	0	netMHCIIpan-4.3	HLA-DQA10102-DQB10501	35.42	NB
AIALALREK	9	TRUE	sp|P42285|MTREX_HUMAN	MTREX	HUMAN	Exosome RNA helicase MTR4 OS=Homo sapiens OX=9606 GN=MTREX PE=1 SV=3	AIALALREK/2	['MSFragger', 'Comet', 'Sage']	[0.0019340863376141, 0.003374325134973, 0.0017096939647803]	[0.9077186201873784, 0.5234906164485954, 0.6977939349948288]	[0.0122168991399038, 0.020813856860006, 0.0101145879206789]	0.915616	0.184068	1	3	0.00170969	0.0101146	0.907719	0	NA	3	0	0	0	0	0	0	0	0	0	1	0	1	0	0	0	0	0	1	0	0	0	2	0	1	netMHCpan-4.1	HLA-A*03:01	0.152	SB
AIALTAARYGAATANY	16	FALSE	sp|P43304|GPDM_HUMAN	GPD2	HUMAN	Glycerol-3-phosphate dehydrogenase, mitochondrial OS=Homo sapiens OX=9606 GN=GPD2 PE=1 SV=3	AIALTAARYGAATANY/2	['MSFragger', 'Comet', 'Sage']	[0.0002363507445048, 0.0003734129947722, 0.0001387539891771]	[3.3011751025957845, 2.3907868647869708, 1.356727225360952]	[1.1119439031763233e-07, 3.003420022781098e-08, 2.188820799568249e-05]	0.381385	0.239393	1	3	0.000138754	3.00342e-08	3.30118	0	NA	5	0	1	1	0	0	0	0	0	0	0	1	1	0	0	0	0	0	1	2	0	0	2	0	1	netMHCIIpan-4.3	HLA-DPA10103-DPB10201	6.36	NB
AIAQNFV	7	FALSE	sp|Q6P1L8|RM14_HUMAN	MRPL14	HUMAN	Large ribosomal subunit protein uL14m OS=Homo sapiens OX=9606 GN=MRPL14 PE=1 SV=1	AIAQNFV/1	['Comet']	[0.0026495726495726]	[0.5918203836014391]	[0.0109599979426432]	0.898354	1.76734	1	1	0.00264957	0.01096	0.59182	0	NA	2	0	0	0	0	0	0	0	0	0	0	0	0	2	0	0	0	0	0	0	0	0	0	2	0	NA	NA	NA	NA
AIASTLVHK	9	TRUE	sp|P51003|PAPOA_HUMAN	PAPOLA	HUMAN	Poly(A) polymerase alpha OS=Homo sapiens OX=9606 GN=PAPOLA PE=1 SV=4	AIASTLVHK/2	['MSFragger', 'Comet', 'Sage']	[0.0008073468563931, 0.0021321961620469, 0.0001387539891771]	[1.107701219588081, 0.6327224867928792, 0.8788456757586595]	[0.0030069244163501, 0.0076338301064067, 0.0019060756973268]	0.988314	0.0519631	1	3	0.000138754	0.00190608	1.1077	0	NA	1	1	0	0	0	0	0	0	0	0	0	0	0	0	0	0	0	0	0	1	0	0	0	0	0	netMHCpan-4.1	HLA-A*03:01	0.01	SB
AIATGGAVF	9	TRUE	sp|P10809|CH60_HUMAN	HSPD1	HUMAN	60 kDa heat shock protein, mitochondrial OS=Homo sapiens OX=9606 GN=HSPD1 PE=1 SV=2	AIATGGAVF/1	['MSFragger']	[0.0046362582668575]	[0.7871126193933725]	[0.0273675545366331]	0.89062	1.80478	1	1	0.00463626	0.0273676	0.787113	0	NA	3	1	1	0	0	0	0	0	0	0	0	0	1	0	0	0	0	0	0	2	0	0	1	0	0	netMHCpan-4.1	HLA-C*01:02	1.942	WB
AIATGGAVFG	10	TRUE	sp|P10809|CH60_HUMAN	HSPD1	HUMAN	60 kDa heat shock protein, mitochondrial OS=Homo sapiens OX=9606 GN=HSPD1 PE=1 SV=2	AIATGGAVFG/1	['MSFragger', 'Comet', 'Sage']	[0.0025845517648796, 0.0095381526104417, 0.0043605690185145]	[0.8642182808341762, 0.4148525200716511, 0.5953439095212295]	[0.0166060170534371, 0.0614427015141013, 0.0253334385926446]	0.951232	0.859195	1	3	0.00258455	0.016606	0.864218	0	NA	6	1	1	1	0	0	0	0	0	0	1	1	1	0	0	0	0	0	0	3	0	0	3	0	0	netMHCpan-4.1	HLA-C*01:02	28.5	NB
AIDRNYVPGKVRQ	13	FALSE	sp|Q9UMY4|SNX12_HUMAN	SNX12	HUMAN	Sorting nexin-12 OS=Homo sapiens OX=9606 GN=SNX12 PE=1 SV=4	AIDRNYVPGKVRQ/3	['MSFragger', 'Comet', 'Sage']	[0.0002363507445048, 0.0003734129947722, 0.0001387539891771]	[2.0565833635625177, 1.3686384536145335, 1.4797122022422704]	[3.8225995128104906e-05, 3.3600495943521985e-05, 6.922695824280589e-06]	0.96363	0.0299992	1	3	0.000138754	6.9227e-06	2.05658	0	NA	2	0	0	0	0	0	0	0	0	0	0	0	2	0	0	0	0	0	0	0	0	0	2	0	0	netMHCIIpan-4.3	HLA-DQA10101-DQB10501	18.07	NB
AIFDTENLE	9	TRUE	sp|P15924|DESP_HUMAN	DSP	HUMAN	Desmoplakin OS=Homo sapiens OX=9606 GN=DSP PE=1 SV=3	AIFDTENLE/1	['MSFragger', 'Comet', 'Sage']	[0.004200523343892, 0.0033164995854375, 0.0015984370837403]	[0.7912859860612746, 0.5294715150998762, 0.7126817255697625]	[0.0266645589820978, 0.0196405169977183, 0.008832739889242]	0.819302	0.320027	1	3	0.00159844	0.00883274	0.791286	0	NA	1	0	0	0	0	0	0	0	0	0	0	0	0	0	1	0	0	0	0	0	0	0	0	1	0	netMHCpan-4.1	HLA-A*03:01	12.513	NB
AIFPRAFPK	9	TRUE	sp|O60266|ADCY3_HUMAN	ADCY3	HUMAN	Adenylate cyclase type 3 OS=Homo sapiens OX=9606 GN=ADCY3 PE=1 SV=3	AIFPRAFPK/2	['MSFragger', 'Comet', 'Sage']	[0.0003301419610432, 0.0004471605306304, 0.0001387539891771]	[1.4704911755392565, 1.054837267831519, 1.0732344924009924]	[0.000515108495991, 0.0003128356889279, 0.0003104100277956]	0.947112	0.326821	1	3	0.000138754	0.00031041	1.47049	0	NA	23	3	3	2	0	0	0	0	1	0	3	2	2	0	0	0	1	3	3	8	0	1	7	0	7	netMHCpan-4.1	HLA-A*03:01	0.007	SB
AIFPSGGVVADKIQ	14	FALSE	sp|A8K2U0|A2ML1_HUMAN	A2ML1	HUMAN	Alpha-2-macroglobulin-like protein 1 OS=Homo sapiens OX=9606 GN=A2ML1 PE=1 SV=3	AIFPSGGVVADKIQ/2	['MSFragger', 'Comet', 'Sage']	[0.0002363507445048, 0.0013319672131147, 0.0001387539891771]	[1.6067755817755205, 0.6871751872739973, 1.143566769984053]	[0.0002923757150957, 0.0048227330758008, 0.0001608045249834]	0.853563	0.190716	1	3	0.000138754	0.000160805	1.60678	0	NA	1	0	0	0	0	0	0	0	0	0	0	0	0	0	0	1	0	0	0	0	0	0	0	1	0	netMHCIIpan-4.3	HLA-DQA10101-DQB10602	17.99	NB
AIFPSPMMY	9	TRUE	sp|O43252|PAPS1_HUMAN	PAPSS1	HUMAN	Bifunctional 3'-phosphoadenosine 5'-phosphosulfate synthase 1 OS=Homo sapiens OX=9606 GN=PAPSS1 PE=1 SV=2	AIFPSPM[UNIMOD:Oxidation]M[UNIMOD:Oxidation]Y/1;AIFPSPM[UNIMOD:Oxidation]MY/1;AIFPSPMM[UNIMOD:Oxidation]Y/1	['MSFragger', 'Comet', 'Sage']	[0.000542888165038, 0.0004471605306304, 0.0001387539891771]	[1.3190827190618035, 0.9601986878426704, 0.9250201579453]	[0.0009883026157958, 0.0006070998679919, 0.0012396200383384]	0.996121	0.0166605	3	3	0.000138754	0.0006071	1.31908	0	NA	20	2	2	2	0	0	0	0	0	0	1	2	5	0	0	0	2	3	1	6	0	0	8	0	6	netMHCpan-4.1	HLA-A*03:01	0.011	SB
AIGEEAPQM	9	TRUE	sp|P54725|RD23A_HUMAN	RAD23A	HUMAN	UV excision repair protein RAD23 homolog A OS=Homo sapiens OX=9606 GN=RAD23A PE=1 SV=1	AIGEEAPQM[UNIMOD:Oxidation]/1	['MSFragger', 'Comet', 'Sage']	[0.0010094521427915, 0.0028782894736842, 0.0019665683382497]	[1.0344111160462417, 0.5720760174938355, 0.6756750802784047]	[0.0048823134427105, 0.0131280708209787, 0.0123603155271102]	0.903286	3.03219	1	3	0.00100945	0.00488231	1.03441	0	NA	5	1	0	0	0	0	0	0	0	0	1	2	1	0	0	0	0	0	0	1	0	0	4	0	0	netMHCpan-4.1	HLA-C*01:02	2.929	NB
AIGGGLSSVGGGSS	14	FALSE	sp|P02538|K2C6A_HUMAN;sp|P48668|K2C6C_HUMAN	KRT6A;KRT6C	HUMAN	Keratin, type II cytoskeletal 6A OS=Homo sapiens OX=9606 GN=KRT6A PE=1 SV=3	AIGGGLSSVGGGSS/1;AIGGGLSSVGGGSS/2	['MSFragger', 'Comet', 'Sage']	[0.0002363507445048, 0.0003734129947722, 0.0001387539891771]	[2.0220012559254865, 1.304741654024422, 0.9696312497902642]	[4.489595621047347e-05, 5.30755944655228e-05, 0.0008174269011357]	0.798416	0.0261695	2	3	0.000138754	4.4896e-05	2.022	0	NA	7	1	0	0	1	0	0	0	0	1	0	0	0	2	2	0	0	0	0	1	1	1	0	4	0	netMHCIIpan-4.3	HLA-DQA10101-DQB10602	63.03	NB
AIGGGLSSVGGGSST	15	FALSE	sp|P02538|K2C6A_HUMAN;sp|P48668|K2C6C_HUMAN	KRT6A;KRT6C	HUMAN	Keratin, type II cytoskeletal 6A OS=Homo sapiens OX=9606 GN=KRT6A PE=1 SV=3	AIGGGLSSVGGGSST/2;AIGGGLSSVGGGSST/1	['MSFragger', 'Comet', 'Sage']	[0.0002363507445048, 0.0003734129947722, 0.0001387539891771]	[2.4852124039173664, 1.5576901864205044, 1.2245073186679676]	[5.160858572001415e-06, 9.135438604785298e-06, 7.54273607931631e-05]	0.87268	0.0364553	2	3	0.000138754	5.16086e-06	2.48521	0	NA	7	0	0	0	2	0	1	0	0	2	0	0	0	0	2	0	0	0	0	0	3	2	0	2	0	netMHCIIpan-4.3	DRB1_1601	42.59	NB
AIGGGLSSVGGGSSTIK	17	FALSE	sp|P02538|K2C6A_HUMAN;sp|P48668|K2C6C_HUMAN	KRT6A;KRT6C	HUMAN	Keratin, type II cytoskeletal 6A OS=Homo sapiens OX=9606 GN=KRT6A PE=1 SV=3	AIGGGLSSVGGGSSTIK/2	['MSFragger', 'Comet', 'Sage']	[0.0002363507445048, 0.0003734129947722, 0.0001387539891771]	[2.463813135080446, 1.569655005206196, 1.1695880058764736]	[5.704384509397025e-06, 8.415254882135464e-06, 0.0001260687983696]	0.788458	0.0285352	1	3	0.000138754	5.70438e-06	2.46381	0	NA	4	1	0	0	0	0	1	0	0	1	0	0	0	0	1	0	0	0	0	1	1	1	0	1	0	netMHCIIpan-4.3	DRB1_1601	30.7	NB
AIGGSGSSY	9	TRUE	sp|P28072|PSB6_HUMAN	PSMB6	HUMAN	Proteasome subunit beta type-6 OS=Homo sapiens OX=9606 GN=PSMB6 PE=1 SV=4	AIGGSGSSY/1	['Comet']	[0.0032216000613638]	[0.535728946808666]	[0.0184908718301772]	0.881495	1.79051	1	1	0.0032216	0.0184909	0.535729	0	NA	1	0	0	0	0	0	0	0	0	0	0	0	0	0	0	1	0	0	0	0	0	0	0	1	0	netMHCpan-4.1	HLA-A*03:01	1.536	WB
AIGIDLGTT	9	TRUE	sp|P0DMV8|HS71A_HUMAN;sp|P0DMV9|HS71B_HUMAN;sp|P34931|HS71L_HUMAN;sp|P54652|HSP72_HUMAN	HSPA1A;HSPA1B;HSPA1L;HSPA2	HUMAN	Heat shock 70 kDa protein 1A OS=Homo sapiens OX=9606 GN=HSPA1A PE=1 SV=1	AIGIDLGTT/1	['MSFragger', 'Comet', 'Sage']	[0.0036850683863652, 0.0046021895265323, 0.0059895833333333]	[0.8210189533924899, 0.4836027500391901, 0.5276642103748937]	[0.0220870408560138, 0.0309160845352654, 0.0455838154051903]	0.964116	0.140708	1	3	0.00368507	0.022087	0.821019	0	NA	2	1	0	0	0	0	0	0	0	0	1	0	0	0	0	0	0	0	0	1	0	0	1	0	0	netMHCpan-4.1	HLA-C*01:02	54	NB
AIGKEAGGAAGS	12	TRUE	sp|Q6E0U4|DMKN_HUMAN	DMKN	HUMAN	Dermokine OS=Homo sapiens OX=9606 GN=DMKN PE=1 SV=3	AIGKEAGGAAGS/2	['MSFragger']	[0.0040805034926343]	[0.7957510604306239]	[0.025929394715761]	0.897352	0.376196	1	1	0.0040805	0.0259294	0.795751	0	NA	1	0	0	0	0	0	1	0	0	0	0	0	0	0	0	0	0	0	0	0	1	0	0	0	0	netMHCpan-4.1	HLA-A*03:01	75	NB
AIGPSGPAG	9	TRUE	sp|P02461|CO3A1_HUMAN	COL3A1	HUMAN	Collagen alpha-1(III) chain OS=Homo sapiens OX=9606 GN=COL3A1 PE=1 SV=4	AIGPSGPAG/1	['MSFragger', 'Comet']	[0.0034497628288055, 0.009928021841648]	[0.8355004276217819, 0.4069803338539182]	[0.02011158568678, 0.066298679131665]	0.905503	0.526222	1	2	0.00344976	0.0201116	0.8355	0	NA	7	0	0	0	0	0	1	0	2	0	0	0	0	2	0	1	0	1	0	0	1	2	0	3	1	netMHCpan-4.1	HLA-C*01:02	24.19	NB
AIGYMGTSA	9	TRUE	sp|Q9HD45|TM9S3_HUMAN	TM9SF3	HUMAN	Transmembrane 9 superfamily member 3 OS=Homo sapiens OX=9606 GN=TM9SF3 PE=1 SV=2	AIGYM[UNIMOD:Oxidation]GTSA/1	['MSFragger', 'Comet', 'Sage']	[0.0008073468563931, 0.0036239923082612, 0.0043735891647855]	[1.110519656377256, 0.5172837729846561, 0.5917818998279643]	[0.0029547139092401, 0.0221142257957064, 0.0261403374963824]	0.837988	1.50495	1	3	0.000807347	0.00295471	1.11052	0	NA	3	1	0	0	0	0	0	0	0	0	0	2	0	0	0	0	0	0	0	1	0	0	2	0	0	netMHCpan-4.1	HLA-A*03:01	18.929	NB
AIHPTFNLK	9	TRUE	sp|Q8IUD6|RN135_HUMAN	RNF135	HUMAN	E3 ubiquitin-protein ligase RNF135 OS=Homo sapiens OX=9606 GN=RNF135 PE=1 SV=2	AIHPTFNLK/2	['MSFragger', 'Comet', 'Sage']	[0.0003301419610432, 0.0004471605306304, 0.0001387539891771]	[1.4407836136339145, 1.0340717090284022, 0.9504473452158484]	[0.0005836395467617, 0.0003618697379663, 0.0009777799729336]	0.801261	1.94522	1	3	0.000138754	0.00036187	1.44078	0	NA	3	0	1	0	0	0	0	0	0	0	1	0	1	0	0	0	0	0	0	1	0	0	2	0	0	netMHCpan-4.1	HLA-A*03:01	0.019	SB
AIHSQLLEK	9	TRUE	sp|O60925|PFD1_HUMAN	PFDN1	HUMAN	Prefoldin subunit 1 OS=Homo sapiens OX=9606 GN=PFDN1 PE=1 SV=2	AIHSQLLEK/1	['MSFragger', 'Comet', 'Sage']	[0.0008073468563931, 0.0013319672131147, 0.0007597959405188]	[1.1120155355176071, 0.716089745938473, 0.8004575197879767]	[0.0029274741939443, 0.0038084045329067, 0.0039442215434742]	0.961587	0.0119133	1	3	0.000759796	0.00292747	1.11202	0	NA	4	0	1	0	0	0	0	0	0	0	1	1	0	0	0	0	0	0	1	1	0	0	2	0	1	netMHCpan-4.1	HLA-A*03:01	0.015	SB
AIIADPKTDHRLGKVGR	17	FALSE	sp|Q9Y224|RTRAF_HUMAN	RTRAF	HUMAN	RNA transcription, translation and transport factor protein OS=Homo sapiens OX=9606 GN=RTRAF PE=1 SV=1	AIIADPKTDHRLGKVGR/3	['MSFragger', 'Comet', 'Sage']	[0.0002363507445048, 0.0004471605306304, 0.0001387539891771]	[1.8063500956922067, 1.053308113161978, 1.3982487552447425]	[0.000121270189734, 0.0003162120119911, 1.4839690438948091e-05]	0.414421	0.231397	1	3	0.000138754	1.48397e-05	1.80635	0	NA	2	0	0	0	0	0	0	0	0	0	0	0	2	0	0	0	0	0	0	0	0	0	2	0	0	netMHCIIpan-4.3	HLA-DPA10202-DPB10201	9.15	NB
AIIDHIFASK	10	TRUE	sp|Q8TAS1|UHMK1_HUMAN	UHMK1	HUMAN	Serine/threonine-protein kinase Kist OS=Homo sapiens OX=9606 GN=UHMK1 PE=1 SV=2	AIIDHIFASK/2	['MSFragger', 'Comet', 'Sage']	[0.0002363507445048, 0.0003734129947722, 0.0001387539891771]	[1.89521072880976, 1.3889246028189244, 1.070908329353593]	[8.073543226655307e-05, 2.9090362858442767e-05, 0.0003172353526201]	0.964501	0.031754	1	3	0.000138754	2.90904e-05	1.89521	0	NA	8	1	1	0	0	0	0	0	0	0	2	1	1	0	0	0	1	0	1	2	0	0	4	0	2	netMHCpan-4.1	HLA-A*03:01	0.074	SB
AIIDPGDSDIIR	12	TRUE	sp|P62888|RL30_HUMAN	RPL30	HUMAN	Large ribosomal subunit protein eL30 OS=Homo sapiens OX=9606 GN=RPL30 PE=1 SV=2	AIIDPGDSDIIR/2	['MSFragger', 'Comet', 'Sage']	[0.0012128562765312, 0.0024531277378657, 0.0007597959405188]	[0.9948232123820536, 0.6105812074465586, 0.8068551192118866]	[0.0064685032225372, 0.0092659011750477, 0.0037176892087791]	0.8245	0.0621054	1	3	0.000759796	0.00371769	0.994823	0	NA	1	0	0	0	0	0	0	0	0	0	1	0	0	0	0	0	0	0	0	0	0	0	1	0	0	netMHCpan-4.1	HLA-A*31:01	1.795	WB
AIIGTDVLQDHNA	13	FALSE	sp|Q53RT3|APRV1_HUMAN	ASPRV1	HUMAN	Retroviral-like aspartic protease 1 OS=Homo sapiens OX=9606 GN=ASPRV1 PE=1 SV=1	AIIGTDVLQDHNA/2	['MSFragger', 'Comet', 'Sage']	[0.0004604051565377, 0.0004471605306304, 0.0001387539891771]	[1.3485583952873772, 1.0752971786594083, 1.1606485887350733]	[0.000867452955586, 0.0002709308904857, 0.00013706211659]	0.877689	0.543763	1	3	0.000138754	0.000137062	1.34856	0	NA	1	0	0	0	0	0	0	0	0	0	0	0	0	0	0	1	0	0	0	0	0	0	0	1	0	netMHCIIpan-4.3	HLA-DPA10103-DPB10401	4.66	WB
AIIGTDVLQDHNAI	14	FALSE	sp|Q53RT3|APRV1_HUMAN	ASPRV1	HUMAN	Retroviral-like aspartic protease 1 OS=Homo sapiens OX=9606 GN=ASPRV1 PE=1 SV=1	AIIGTDVLQDHNAI/2	['MSFragger', 'Comet', 'Sage']	[0.0002363507445048, 0.0003734129947722, 0.0001387539891771]	[2.0324215354742297, 1.2599464737264336, 1.2280356011571043]	[4.277311280091826e-05, 7.309559182443316e-05, 7.297882067667739e-05]	0.732006	0.0092398	1	3	0.000138754	4.27731e-05	2.03242	0	NA	3	1	1	0	0	0	0	0	0	0	0	0	0	0	0	1	0	0	0	2	0	0	0	1	0	netMHCIIpan-4.3	HLA-DPA10103-DPB10401	6.79	NB
AIIGTDVLQDHNAIL	15	FALSE	sp|Q53RT3|APRV1_HUMAN	ASPRV1	HUMAN	Retroviral-like aspartic protease 1 OS=Homo sapiens OX=9606 GN=ASPRV1 PE=1 SV=1	AIIGTDVLQDHNAIL/2	['MSFragger', 'Comet', 'Sage']	[0.0002363507445048, 0.0004471605306304, 0.0001387539891771]	[1.958283906186876, 0.9817480507169836, 1.0893094706901592]	[6.0336520132607286e-05, 0.0005218608668401, 0.0002670896688024]	0.606907	0.332239	1	3	0.000138754	6.03365e-05	1.95828	0	NA	2	0	0	0	0	0	0	0	0	0	0	1	0	0	0	1	0	0	0	0	0	0	1	1	0	netMHCIIpan-4.3	HLA-DPA10103-DPB10401	10.38	NB
AIIGTDVLQDHNAILD	16	FALSE	sp|Q53RT3|APRV1_HUMAN	ASPRV1	HUMAN	Retroviral-like aspartic protease 1 OS=Homo sapiens OX=9606 GN=ASPRV1 PE=1 SV=1	AIIGTDVLQDHNAILD/2	['MSFragger', 'Comet', 'Sage']	[0.0003301419610432, 0.0004471605306304, 0.0001387539891771]	[1.3953274205726849, 1.1227603723555566, 1.1988791423328204]	[0.0007084649300362, 0.0001938371905915, 9.585849991995724e-05]	0.62914	0.0534453	1	3	0.000138754	9.58585e-05	1.39533	0	NA	2	0	0	0	0	0	0	0	0	0	0	1	0	0	0	1	0	0	0	0	0	0	1	1	0	netMHCIIpan-4.3	HLA-DQA10101-DQB10602	14.93	NB
AIIKFPLTTESA	12	TRUE	sp|P62750|RL23A_HUMAN	RPL23A	HUMAN	Large ribosomal subunit protein uL23 OS=Homo sapiens OX=9606 GN=RPL23A PE=1 SV=1	AIIKFPLTTESA/2	['MSFragger', 'Comet', 'Sage']	[0.0002363507445048, 0.0004471605306304, 0.0001387539891771]	[1.987974281209958, 1.11720338596832, 1.012365967498711]	[5.2580403871234295e-05, 0.0002016038120031, 0.0005483430025663]	0.690101	0.0729743	1	3	0.000138754	5.25804e-05	1.98797	0	NA	1	0	0	0	0	0	0	0	0	0	0	0	0	0	0	0	1	0	0	0	0	0	0	0	1	netMHCpan-4.1	HLA-C*01:02	25.45	NB
AIIKFPLTTESAMK	14	FALSE	sp|P62750|RL23A_HUMAN	RPL23A	HUMAN	Large ribosomal subunit protein uL23 OS=Homo sapiens OX=9606 GN=RPL23A PE=1 SV=1	AIIKFPLTTESAM[UNIMOD:Oxidation]K/2;AIIKFPLTTESAMK/2;AIIKFPLTTESAM[UNIMOD:Oxidation]K/3	['MSFragger', 'Comet', 'Sage']	[0.0002363507445048, 0.0003734129947722, 0.0001387539891771]	[1.7764846568640935, 1.3594979425047202, 1.2228676677887889]	[0.0001388459654061, 3.587233125688929e-05, 7.659302961092644e-05]	0.931144	0.377501	3	3	0.000138754	3.58723e-05	1.77648	0	NA	8	0	1	0	0	0	0	1	2	0	1	0	0	1	0	1	1	0	0	1	0	3	1	2	1	netMHCIIpan-4.3	HLA-DPA10202-DPB10201	30.91	NB
AIIKFPLTTESAMKK	15	FALSE	sp|P62750|RL23A_HUMAN	RPL23A	HUMAN	Large ribosomal subunit protein uL23 OS=Homo sapiens OX=9606 GN=RPL23A PE=1 SV=1	AIIKFPLTTESAMKK/3;AIIKFPLTTESAM[UNIMOD:Oxidation]KK/3;AIIKFPLTTESAM[UNIMOD:Oxidation]KK/2	['MSFragger', 'Comet', 'Sage']	[0.0002363507445048, 0.0003734129947722, 0.0001387539891771]	[3.359545349921798, 2.2362441162799684, 2.028334329741821]	[8.440198133790704e-08, 8.674480486011352e-08, 4.0749447314444964e-08]	0.967242	0.371533	3	3	0.000138754	4.07494e-08	3.35955	0	NA	56	3	5	2	0	0	0	2	3	2	3	5	4	3	5	3	3	6	7	10	0	7	12	11	16	netMHCIIpan-4.3	DRB5_0101	8	NB
AIINSGPREDSTRIGR	16	FALSE	sp|P46782|RS5_HUMAN	RPS5	HUMAN	Small ribosomal subunit protein uS7 OS=Homo sapiens OX=9606 GN=RPS5 PE=1 SV=4	AIINSGPREDSTRIGR/3	['Comet']	[0.0021321961620469]	[0.6374307411097534]	[0.0073299403672056]	0.576423	0.130706	1	1	0.0021322	0.00732994	0.637431	0	NA	1	1	0	0	0	0	0	0	0	0	0	0	0	0	0	0	0	0	0	1	0	0	0	0	0	netMHCIIpan-4.3	HLA-DQA10101-DQB10602	60.56	NB
AIKAMAK	7	FALSE	sp|P63241|IF5A1_HUMAN;sp|Q6IS14|IF5AL_HUMAN	EIF5A;EIF5AL1	HUMAN	Eukaryotic translation initiation factor 5A-1 OS=Homo sapiens OX=9606 GN=EIF5A PE=1 SV=2	AIKAMAK/1;AIKAM[UNIMOD:Oxidation]AK/1	['MSFragger', 'Comet', 'Sage']	[0.0008748906386701, 0.0013319672131147, 0.0008351602463722]	[1.0816984166849737, 0.7039465334262731, 0.783312782015642]	[0.0035488596879187, 0.0042032251107956, 0.0046206896981873]	0.963583	0.020532	2	3	0.00083516	0.00354886	1.0817	0	NA	45	3	7	2	0	0	0	0	0	0	6	7	5	1	0	1	2	4	7	12	0	0	18	2	13	NA	NA	NA	NA
AIKGAVVG	8	TRUE	sp|P38646|GRP75_HUMAN	HSPA9	HUMAN	Stress-70 protein, mitochondrial OS=Homo sapiens OX=9606 GN=HSPA9 PE=1 SV=2	AIKGAVVG/1	['MSFragger', 'Comet', 'Sage']	[0.0017069007559131, 0.0065114443567482, 0.0080268807168191]	[0.9397600234304688, 0.447316355844527, 0.4916576531697859]	[0.0096749803650062, 0.0445583539400763, 0.0617651342625114]	0.978544	0.00305264	1	3	0.0017069	0.00967498	0.93976	0	NA	6	1	0	0	0	0	0	0	0	0	2	1	2	0	0	0	0	0	0	1	0	0	5	0	0	netMHCpan-4.1	HLA-A*03:01	29.692	NB
AIKGAVVGIDL	11	TRUE	sp|P38646|GRP75_HUMAN	HSPA9	HUMAN	Stress-70 protein, mitochondrial OS=Homo sapiens OX=9606 GN=HSPA9 PE=1 SV=2	AIKGAVVGIDL/2	['MSFragger', 'Sage']	[0.006052801030264, 0.0087274946597497]	[0.7220171646401551, 0.4762554150595021]	[0.0405584037882736, 0.0701628219315718]	0.778716	2.44913	1	2	0.0060528	0.0405584	0.722017	0	NA	1	0	0	0	0	0	0	0	0	0	0	0	1	0	0	0	0	0	0	0	0	0	1	0	0	netMHCpan-4.1	HLA-A*31:01	20.022	NB
AIKKKDELERVA	12	TRUE	sp|P46782|RS5_HUMAN	RPS5	HUMAN	Small ribosomal subunit protein uS7 OS=Homo sapiens OX=9606 GN=RPS5 PE=1 SV=4	AIKKKDELERVA/3	['MSFragger', 'Comet', 'Sage']	[0.0012872221745473, 0.0029645060491947, 0.0014083184677495]	[0.9837182090262488, 0.5600462579030234, 0.7402143507801244]	[0.0070117606882017, 0.014682297854969, 0.0068675386732742]	0.437349	1.8779	1	3	0.00128722	0.00686754	0.983718	0	NA	1	0	0	0	0	0	0	0	0	0	1	0	0	0	0	0	0	0	0	0	0	0	1	0	0	netMHCpan-4.1	HLA-A*31:01	32.947	NB
AIKKKDELERVAKS	14	FALSE	sp|P46782|RS5_HUMAN	RPS5	HUMAN	Small ribosomal subunit protein uS7 OS=Homo sapiens OX=9606 GN=RPS5 PE=1 SV=4	AIKKKDELERVAKS/3	['MSFragger', 'Comet', 'Sage']	[0.0008748906386701, 0.0015985612948346, 0.0043735891647855]	[1.0827953971364324, 0.6665990274463255, 0.5885742605148034]	[0.0035236131736315, 0.0057221165345167, 0.0268878967218519]	0.339361	3.20065	1	3	0.000874891	0.00352361	1.0828	0	NA	2	1	0	0	0	0	0	0	0	0	0	0	1	0	0	0	0	0	0	1	0	0	1	0	0	netMHCIIpan-4.3	HLA-DPA10202-DPB10402	9.67	NB
AIKKKDELERVAKSN	15	FALSE	sp|P46782|RS5_HUMAN	RPS5	HUMAN	Small ribosomal subunit protein uS7 OS=Homo sapiens OX=9606 GN=RPS5 PE=1 SV=4	AIKKKDELERVAKSN/3	['MSFragger', 'Comet', 'Sage']	[0.0006348534546608, 0.0004471605306304, 0.0009050683829444]	[1.133042898199249, 0.8982167622505559, 0.7787184814364222]	[0.0025765143382181, 0.0009434996036217, 0.0048206245680721]	0.166273	2.84735	1	3	0.000447161	0.0009435	1.13304	0	NA	4	1	0	0	0	0	2	0	0	0	0	0	1	0	0	0	0	0	0	1	2	0	1	0	0	netMHCIIpan-4.3	HLA-DPA10202-DPB10402	18.04	NB
AIKKKDELERVAKSNR	16	FALSE	sp|P46782|RS5_HUMAN	RPS5	HUMAN	Small ribosomal subunit protein uS7 OS=Homo sapiens OX=9606 GN=RPS5 PE=1 SV=4	AIKKKDELERVAKSNR/3	['MSFragger', 'Comet', 'Sage']	[0.0002363507445048, 0.0004471605306304, 0.0001387539891771]	[1.9119699974331597, 0.9253447436656144, 1.2095138181654288]	[7.473520477299359e-05, 0.0007768632409703, 8.678263919618228e-05]	0.194023	1.89421	1	3	0.000138754	7.47352e-05	1.91197	0	NA	3	1	0	0	0	0	0	0	0	0	0	1	1	0	0	0	0	0	0	1	0	0	2	0	0	netMHCIIpan-4.3	HLA-DQA10101-DQB10602	20.99	NB
AIKKPLTQK	9	TRUE	sp|Q92925|SMRD2_HUMAN	SMARCD2	HUMAN	SWI/SNF-related matrix-associated actin-dependent regulator of chromatin subfamily D member 2 OS=Homo sapiens OX=9606 GN=SMARCD2 PE=1 SV=3	AIKKPLTQK/2	['MSFragger', 'Comet', 'Sage']	[0.0005744485294117, 0.0021321961620469, 0.0001387539891771]	[1.2107473622567346, 0.6343534626382281, 0.9756672854755388]	[0.0016682891948395, 0.0075269951198947, 0.000772619093901]	0.967067	2.05749	1	3	0.000138754	0.000772619	1.21075	0	NA	1	0	0	0	0	0	0	0	0	0	0	0	1	0	0	0	0	0	0	0	0	0	1	0	0	netMHCpan-4.1	HLA-A*03:01	0.006	SB
AIKKQDEPIDLF	12	TRUE	sp|P40227|TCPZ_HUMAN	CCT6A	HUMAN	T-complex protein 1 subunit zeta OS=Homo sapiens OX=9606 GN=CCT6A PE=1 SV=3	AIKKQDEPIDLF/2	['MSFragger', 'Sage']	[0.003880266075388, 0.0019071310116086]	[0.8030665273059192, 0.6801273894901345]	[0.0247621664961807, 0.0118723652130634]	0.738069	0.435512	1	2	0.00190713	0.0118724	0.803067	0	NA	3	1	1	1	0	0	0	0	0	0	0	0	0	0	0	0	0	0	0	3	0	0	0	0	0	netMHCpan-4.1	HLA-C*01:02	17.027	NB
AIKLQPSIIF	10	TRUE	sp|Q8NBU5|ATAD1_HUMAN	ATAD1	HUMAN	Outer mitochondrial transmembrane helix translocase OS=Homo sapiens OX=9606 GN=ATAD1 PE=1 SV=1	AIKLQPSIIF/2	['MSFragger', 'Comet', 'Sage']	[0.0008748906386701, 0.0010417872438939, 0.0001387539891771]	[1.0766613274022787, 0.7330421547292639, 1.1285640483819606]	[0.0036677217608058, 0.0033220946154632, 0.0001850259500977]	0.981772	0.548434	1	3	0.000138754	0.000185026	1.12856	0	NA	5	0	0	0	0	0	0	0	0	0	1	2	2	0	0	0	0	0	0	0	0	0	5	0	0	netMHCpan-4.1	HLA-C*07:01	8.226	NB
AILDETKG	8	TRUE	sp|P04083|ANXA1_HUMAN	ANXA1	HUMAN	Annexin A1 OS=Homo sapiens OX=9606 GN=ANXA1 PE=1 SV=2	AILDETKG/1	['MSFragger', 'Comet', 'Sage']	[0.0065797798304441, 0.0063093577737929, 0.0066322300873668]	[0.7028275101858413, 0.4526633393619656, 0.5115529674726997]	[0.045432005219328, 0.0422284831804401, 0.0522688246251372]	0.8883	1.01547	1	3	0.00630936	0.0422285	0.702828	0	NA	4	0	0	0	0	0	0	0	0	0	1	2	1	0	0	0	0	0	0	0	0	0	4	0	0	netMHCpan-4.1	HLA-A*03:01	67.5	NB
AILDETKGDY	10	TRUE	sp|P04083|ANXA1_HUMAN	ANXA1	HUMAN	Annexin A1 OS=Homo sapiens OX=9606 GN=ANXA1 PE=1 SV=2	AILDETKGDY/2	['MSFragger', 'Comet', 'Sage']	[0.000940910801656, 0.0031152647975077, 0.0009050683829444]	[1.054919456512398, 0.5439283494498631, 0.7677078728261792]	[0.0042405586248952, 0.0170959621128981, 0.0053351309348138]	0.983602	1.81813	1	3	0.000905068	0.00424056	1.05492	0	NA	3	0	0	0	0	0	0	0	0	0	1	1	1	0	0	0	0	0	0	0	0	0	3	0	0	netMHCpan-4.1	HLA-A*03:01	5.302	NB
AILDETKGDYEK	12	TRUE	sp|P04083|ANXA1_HUMAN	ANXA1	HUMAN	Annexin A1 OS=Homo sapiens OX=9606 GN=ANXA1 PE=1 SV=2	AILDETKGDYEK/2	['MSFragger', 'Comet', 'Sage']	[0.0002363507445048, 0.0003734129947722, 0.0001387539891771]	[1.9630657857112923, 1.4958992163918454, 0.8959268336182323]	[5.901525027979955e-05, 1.3960548558400317e-05, 0.001625814125384]	0.667743	0.585767	1	3	0.000138754	1.39605e-05	1.96307	0	NA	2	0	0	0	0	0	0	0	0	0	0	0	2	0	0	0	0	0	0	0	0	0	2	0	0	netMHCpan-4.1	HLA-A*03:01	2.178	NB
AILDETKGDYEKIL	14	FALSE	sp|P04083|ANXA1_HUMAN	ANXA1	HUMAN	Annexin A1 OS=Homo sapiens OX=9606 GN=ANXA1 PE=1 SV=2	AILDETKGDYEKIL/2	['MSFragger', 'Sage']	[0.0035837155963302, 0.0042354630294328]	[0.8302890313194822, 0.6007638753567177]	[0.0208050130145154, 0.0241511349088348]	0.225547	0.653939	1	2	0.00358372	0.020805	0.830289	0	NA	1	0	0	0	0	0	0	0	0	0	1	0	0	0	0	0	0	0	0	0	0	0	1	0	0	netMHCIIpan-4.3	HLA-DPA10103-DPB10401	62.38	NB
AILDKTTNK	9	TRUE	sp|P29558|RBMS1_HUMAN;sp|Q15434|RBMS2_HUMAN	RBMS1;RBMS2	HUMAN	RNA-binding motif, single-stranded-interacting protein 1 OS=Homo sapiens OX=9606 GN=RBMS1 PE=1 SV=3	AILDKTTNK/2	['MSFragger', 'Comet']	[0.0055009823182711, 0.0029951919287459]	[0.7496102746535416, 0.5522174991292462]	[0.0344113365406756, 0.0158036513249231]	0.962915	0.333196	1	2	0.00299519	0.0158037	0.74961	1	['KAWNDIKK(1)']	1	0	0	0	0	0	0	0	0	0	0	1	0	0	0	0	0	0	0	0	0	0	1	0	0	netMHCpan-4.1	HLA-A*03:01	0.019	SB
AILGSVTF	8	TRUE	sp|P04844|RPN2_HUMAN	RPN2	HUMAN	Dolichyl-diphosphooligosaccharide--protein glycosyltransferase subunit 2 OS=Homo sapiens OX=9606 GN=RPN2 PE=1 SV=3	AILGSVTF/1	['MSFragger', 'Sage']	[0.0025845517648796, 0.0047961630695443]	[0.8604261830455949, 0.5661726660543295]	[0.0170404450968333, 0.0327054706055545]	0.860277	0.323006	1	2	0.00258455	0.0170404	0.860426	0	NA	2	0	0	0	0	0	0	0	0	0	0	1	1	0	0	0	0	0	0	0	0	0	2	0	0	netMHCpan-4.1	HLA-B*51:01	8.187	NB
AILRSQKPVMVK	12	TRUE	sp|P46779|RL28_HUMAN	RPL28	HUMAN	Large ribosomal subunit protein eL28 OS=Homo sapiens OX=9606 GN=RPL28 PE=1 SV=3	AILRSQKPVM[UNIMOD:Oxidation]VK/3	['MSFragger', 'Comet', 'Sage']	[0.0006348534546608, 0.0029951919287459, 0.0021028793270786]	[1.1274014597630857, 0.5524737392252742, 0.6678998930374703]	[0.0026651213832765, 0.0157654730320079, 0.0132595814153657]	0.565034	0.0264373	1	3	0.000634853	0.00266512	1.1274	0	NA	1	1	0	0	0	0	0	0	0	0	0	0	0	0	0	0	0	0	0	1	0	0	0	0	0	netMHCpan-4.1	HLA-A*03:01	0.524	WB
AIMENANVL	9	TRUE	sp|P04075|ALDOA_HUMAN	ALDOA	HUMAN	Fructose-bisphosphate aldolase A OS=Homo sapiens OX=9606 GN=ALDOA PE=1 SV=2	AIMENANVL/1;AIM[UNIMOD:Oxidation]ENANVL/1;AIM[UNIMOD:Oxidation]ENANVL/2	['MSFragger', 'Comet', 'Sage']	[0.0003301419610432, 0.0004471605306304, 0.0001387539891771]	[1.4213534484924708, 0.8648204679023059, 1.0720444931070967]	[0.0006338073630059, 0.0012033419852757, 0.0003138831345868]	0.989412	0.0104997	3	3	0.000138754	0.000313883	1.42135	3	['LEGPPLDAY(3)']	44	1	5	5	0	0	0	1	4	0	5	4	8	2	1	1	2	3	2	11	0	5	17	4	7	netMHCpan-4.1	HLA-C*01:02	0.336	SB
AINDPFID	8	TRUE	sp|P04406|G3P_HUMAN	GAPDH	HUMAN	Glyceraldehyde-3-phosphate dehydrogenase OS=Homo sapiens OX=9606 GN=GAPDH PE=1 SV=3	AINDPFID/1	['MSFragger', 'Comet', 'Sage']	[0.0012128562765312, 0.0010417872438939, 0.0007597959405188]	[0.9907283586453924, 0.7362122994581944, 0.8091997099704766]	[0.0066633077954602, 0.0032387404861224, 0.0036379299231629]	0.961257	0.165175	1	3	0.000759796	0.00323874	0.990728	0	NA	7	1	1	0	0	0	0	0	0	2	0	0	0	1	1	1	0	0	0	2	0	2	0	3	0	netMHCpan-4.1	HLA-A*03:01	33.375	NB
AINDPFIDL	9	TRUE	sp|P04406|G3P_HUMAN	GAPDH	HUMAN	Glyceraldehyde-3-phosphate dehydrogenase OS=Homo sapiens OX=9606 GN=GAPDH PE=1 SV=3	AINDPFIDL/1	['MSFragger', 'Comet', 'Sage']	[0.0017486686272951, 0.0018327384971544, 0.0014465238224392]	[0.9208152439984514, 0.6513000518673235, 0.7262924457587909]	[0.0111102798112867, 0.0065103326522799, 0.0078007446484272]	0.981667	0.466913	1	3	0.00144652	0.00651033	0.920815	0	NA	3	1	0	0	0	0	1	0	0	0	0	0	0	0	1	0	0	0	0	1	1	0	0	1	0	netMHCpan-4.1	HLA-C*01:02	0.67	WB
AINKCPLLK	9	TRUE	sp|P04075|ALDOA_HUMAN	ALDOA	HUMAN	Fructose-bisphosphate aldolase A OS=Homo sapiens OX=9606 GN=ALDOA PE=1 SV=2	AINKC[UNIMOD:Cysteinylation]PLLK/2	['MSFragger', 'Comet', 'Sage']	[0.0006348534546608, 0.0004471605306304, 0.0001387539891771]	[1.1410184208484446, 0.9520550490468764, 1.0466830244946657]	[0.0024575937628414, 0.0006429456225843, 0.0003978734392389]	0.970396	0.109195	1	3	0.000138754	0.000397873	1.14102	0	NA	5	1	0	0	0	0	0	0	2	0	0	0	2	0	0	0	0	0	0	1	0	2	2	0	0	netMHCpan-4.1	HLA-A*03:01	0.021	SB
AINPGFLDSGTIRG	14	FALSE	sp|P09769|FGR_HUMAN	FGR	HUMAN	Tyrosine-protein kinase Fgr OS=Homo sapiens OX=9606 GN=FGR PE=1 SV=2	AINPGFLDSGTIRG/2	['MSFragger', 'Comet', 'Sage']	[0.0012128562765312, 0.0099708924258376, 0.0003810975609756]	[0.99240776761031, 0.4052843595421205, 0.8609945543281008]	[0.0065826473574286, 0.0673858578206444, 0.0022503086664003]	0.669414	1.63118	1	3	0.000381098	0.00225031	0.992408	0	NA	3	1	0	0	0	0	0	0	0	0	0	1	1	0	0	0	0	0	0	1	0	0	2	0	0	netMHCIIpan-4.3	HLA-DQA10101-DQB10501	15.08	NB
AINVSKARK	9	TRUE	sp|O14880|MGST3_HUMAN	MGST3	HUMAN	Glutathione S-transferase 3, mitochondrial OS=Homo sapiens OX=9606 GN=MGST3 PE=1 SV=1	AINVSKARK/2	['MSFragger', 'Comet', 'Sage']	[0.0087586831772878, 0.0047199278128687, 0.008297213622291]	[0.6525018306704963, 0.4801523759316405, 0.4888427757669134]	[0.0609435238368868, 0.0320087091214466, 0.0632286392133988]	0.962512	0.670607	1	3	0.00471993	0.0320087	0.652502	0	NA	1	0	0	0	0	0	0	0	0	0	0	0	1	0	0	0	0	0	0	0	0	0	1	0	0	netMHCpan-4.1	HLA-A*03:01	0.201	SB
AIPDHARQL	9	TRUE	sp|P42126|ECI1_HUMAN	ECI1	HUMAN	Enoyl-CoA delta isomerase 1, mitochondrial OS=Homo sapiens OX=9606 GN=ECI1 PE=1 SV=1	AIPDHARQL/2;AIPDHARQL/1	['MSFragger', 'Comet', 'Sage']	[0.0003301419610432, 0.0005642544787699, 0.0001387539891771]	[1.403727393202152, 0.8188972302089379, 0.9568037025232222]	[0.0006833824847601, 0.0016970741629112, 0.0009214453141547]	0.997148	0.0847786	2	3	0.000138754	0.000683382	1.40373	0	NA	9	0	2	0	0	0	0	0	0	0	1	1	2	2	0	0	0	0	1	2	0	0	4	2	1	netMHCpan-4.1	HLA-C*01:02	0.006	SB
AIPTGTVL	8	TRUE	sp|Q8IV63|VRK3_HUMAN;sp|Q9HCM3|K1549_HUMAN	VRK3;KIAA1549	HUMAN	Serine/threonine-protein kinase VRK3 OS=Homo sapiens OX=9606 GN=VRK3 PE=1 SV=2	AIPTGTVL/1	['MSFragger', 'Comet']	[0.0010094521427915, 0.0021321961620469]	[1.028173593303574, 0.6309341662861795]	[0.0050997263052353, 0.0077529250201213]	0.996658	1.25586	1	2	0.00100945	0.00509973	1.02817	0	NA	20	2	1	1	0	0	0	1	1	1	2	1	3	2	3	0	0	2	0	4	0	3	6	5	2	netMHCpan-4.1	HLA-C*01:02	0.042	SB
AIQDISVEETSAKEGLLL	18	FALSE	sp|O43707|ACTN4_HUMAN;sp|P12814|ACTN1_HUMAN;sp|P35609|ACTN2_HUMAN;sp|Q08043|ACTN3_HUMAN	ACTN4;ACTN1;ACTN2;ACTN3	HUMAN	Alpha-actinin-4 OS=Homo sapiens OX=9606 GN=ACTN4 PE=1 SV=2	AIQDISVEETSAKEGLLL/2	['MSFragger', 'Comet', 'Sage']	[0.0002363507445048, 0.0004471605306304, 0.0001387539891771]	[1.8289067462896087, 0.9420571142734974, 0.9427942190373018]	[0.0001094276780331, 0.0006899890048556, 0.0010501824141407]	0.71412	0.389083	1	3	0.000138754	0.000109428	1.82891	0	NA	1	0	0	0	0	0	0	0	0	0	0	1	0	0	0	0	0	0	0	0	0	0	1	0	0	netMHCIIpan-4.3	DRB5_0101	5.27	NB
AIQGGLTEL	9	TRUE	sp|Q53EU6|GPAT3_HUMAN	GPAT3	HUMAN	Glycerol-3-phosphate acyltransferase 3 OS=Homo sapiens OX=9606 GN=GPAT3 PE=1 SV=2	AIQGGLTEL/1	['MSFragger', 'Comet', 'Sage']	[0.0017486686272951, 0.0029951919287459, 0.0034216007140731]	[0.9247800111021696, 0.5495095855267922, 0.6203505143914234]	[0.0107941176892199, 0.0162134671428893, 0.0203034859806352]	0.969536	1.62562	1	3	0.00174867	0.0107941	0.92478	0	NA	14	1	1	1	0	0	0	0	0	1	1	1	2	0	1	1	1	2	1	3	0	1	4	2	4	netMHCpan-4.1	HLA-C*01:02	0.437	SB
AIQPGSINYDL	11	TRUE	sp|P13796|PLSL_HUMAN	LCP1	HUMAN	Plastin-2 OS=Homo sapiens OX=9606 GN=LCP1 PE=1 SV=6	AIQPGSINYDL/1	['MSFragger', 'Comet', 'Sage']	[0.0006348534546608, 0.0004471605306304, 0.0001387539891771]	[1.1682739555732975, 0.8255241712933888, 0.9238146813075442]	[0.0021009028786597, 0.001613789950865, 0.0012536370457086]	0.991018	0.0604967	1	3	0.000138754	0.00125364	1.16827	0	NA	4	0	0	0	0	0	0	0	0	0	1	0	1	0	0	1	1	0	0	0	0	0	2	1	1	netMHCpan-4.1	HLA-C*01:02	7.235	NB
AIRGDEEL	8	TRUE	sp|P0C0S5|H2AZ_HUMAN;sp|Q71UI9|H2AV_HUMAN	H2AZ1;H2AZ2	HUMAN	Histone H2A.Z OS=Homo sapiens OX=9606 GN=H2AZ1 PE=1 SV=2	AIRGDEEL/2	['MSFragger', 'Sage']	[0.0079423716291097, 0.0061975468043899]	[0.6751082581744038, 0.5224070642139658]	[0.0534563010924341, 0.0476726086727113]	0.934563	0.024621	1	2	0.00619755	0.0476726	0.675108	0	NA	1	0	0	0	0	0	0	0	1	0	0	0	0	0	0	0	0	0	0	0	0	1	0	0	0	netMHCpan-4.1	HLA-C*01:02	6.772	NB
AIRNDEEL	8	TRUE	sp|P04908|H2A1B_HUMAN;sp|P0C0S8|H2A1_HUMAN;sp|P16104|H2AX_HUMAN;sp|P20671|H2A1D_HUMAN;sp|Q16777|H2A2C_HUMAN;sp|Q6FI13|H2A2A_HUMAN;sp|Q7L7L0|H2A3_HUMAN;sp|Q93077|H2A1C_HUMAN;sp|Q96KK5|H2A1H_HUMAN;sp|Q96QV6|H2A1A_HUMAN;sp|Q99878|H2A1J_HUMAN;sp|Q9BTM1|H2AJ_HUMAN	H2AC8;H2AC17;H2AX;H2AC7;H2AC20;H2AC19;H2AC25;H2AC6;H2AC12;H2AC1;H2AC14;H2AJ	HUMAN	Histone H2A type 1-B/E OS=Homo sapiens OX=9606 GN=H2AC8 PE=1 SV=2	AIRNDEEL/2	['MSFragger', 'Comet', 'Sage']	[0.0008073468563931, 0.0036867718625571, 0.0023800079333597]	[1.1164423270244064, 0.5147734400855823, 0.6593542379553694]	[0.0028487240025142, 0.0226654826657418, 0.014321221685797]	0.961376	0.0217082	1	3	0.000807347	0.00284872	1.11644	0	NA	4	0	0	0	0	1	1	0	2	0	0	0	0	0	0	0	0	0	0	0	2	2	0	0	0	netMHCpan-4.1	HLA-C*01:02	6.11	NB
AIRRASAILR	10	TRUE	sp|P46779|RL28_HUMAN	RPL28	HUMAN	Large ribosomal subunit protein eL28 OS=Homo sapiens OX=9606 GN=RPL28 PE=1 SV=3	AIRRASAILR/3	['MSFragger', 'Comet']	[0.001650982334489, 0.0024931224209078]	[0.952384261275092, 0.5958555629086719]	[0.0088198379624038, 0.0105681180657024]	0.329528	0.232784	1	2	0.00165098	0.00881984	0.952384	0	NA	1	1	0	0	0	0	0	0	0	0	0	0	0	0	0	0	0	0	0	1	0	0	0	0	0	netMHCpan-4.1	HLA-A*31:01	0.651	WB
AIRRLKELKDQ	11	TRUE	sp|A6NKH3|RL37L_HUMAN;sp|P61513|RL37A_HUMAN	RPL37AP8;RPL37A	HUMAN	Putative ribosomal protein eL43-like OS=Homo sapiens OX=9606 GN=RPL37AP8 PE=5 SV=2	AIRRLKELKDQ/2;AIRRLKELKDQ/3	['MSFragger', 'Comet', 'Sage']	[0.0014423892754115, 0.0033164995854375, 0.0016518866284124]	[0.9738867695898304, 0.5300915364532137, 0.7042420254870967]	[0.0075336097086413, 0.0195231367735879, 0.0095385179453843]	0.000509887	0.801582	2	3	0.00144239	0.00753361	0.973887	0	NA	2	2	0	0	0	0	0	0	0	0	0	0	0	0	0	0	0	0	0	2	0	0	0	0	0	netMHCpan-4.1	HLA-A*03:01	27.688	NB
AIRVTNPNARLR	12	TRUE	sp|P62910|RL32_HUMAN	RPL32	HUMAN	Large ribosomal subunit protein eL32 OS=Homo sapiens OX=9606 GN=RPL32 PE=1 SV=2	AIRVTNPNARLR/3	['MSFragger', 'Comet', 'Sage']	[0.0003301419610432, 0.0020754716981132, 0.0001387539891771]	[1.5685866742472871, 0.6439989244501947, 1.0606984534090953]	[0.0003429189690329, 0.0069283019945265, 0.0003490110917522]	0.880361	0.070448	1	3	0.000138754	0.000342919	1.56859	0	NA	10	2	0	0	0	0	0	1	1	1	0	1	0	1	1	1	1	0	0	2	0	3	1	3	1	netMHCpan-4.1	HLA-A*31:01	1.04	WB
AIRVTNPNARLRSEENE	17	FALSE	sp|P62910|RL32_HUMAN	RPL32	HUMAN	Large ribosomal subunit protein eL32 OS=Homo sapiens OX=9606 GN=RPL32 PE=1 SV=2	AIRVTNPNARLRSEENE/3	['MSFragger', 'Sage']	[0.000542888165038, 0.0019665683382497]	[1.2919373075762146, 0.6781231916770056]	[0.0011185857023591, 0.0120896504386102]	0.862178	0.253142	1	2	0.000542888	0.00111859	1.29194	0	NA	3	0	1	0	0	0	0	0	0	0	0	0	0	0	1	0	1	0	0	1	0	0	0	1	1	netMHCIIpan-4.3	DRB5_0101	15.59	NB
AISASTSLG	9	TRUE	sp|Q7Z434|MAVS_HUMAN	MAVS	HUMAN	Mitochondrial antiviral-signaling protein OS=Homo sapiens OX=9606 GN=MAVS PE=1 SV=2	AISASTSLG/1	['MSFragger', 'Comet', 'Sage']	[0.003880266075388, 0.006667974112571, 0.0042354630294328]	[0.7969817987300244, 0.4429610289550623, 0.5996837365343745]	[0.025729807027807, 0.0465455309405216, 0.0243824652768454]	0.846329	0.00342477	1	3	0.00388027	0.0243825	0.796982	0	NA	7	1	1	1	0	0	0	0	0	0	1	1	1	0	0	0	0	0	1	3	0	0	3	0	1	netMHCpan-4.1	HLA-A*03:01	26.263	NB
AISSSAISK	9	TRUE	sp|Q8N684|CPSF7_HUMAN	CPSF7	HUMAN	Cleavage and polyadenylation specificity factor subunit 7 OS=Homo sapiens OX=9606 GN=CPSF7 PE=1 SV=1	AISSSAISK/1	['MSFragger', 'Comet', 'Sage']	[0.000940910801656, 0.0005642544787699, 0.0006083465141744]	[1.049982815179941, 0.8158114089482904, 0.8369825433779224]	[0.0043853791398813, 0.0017374463575814, 0.0028123851270601]	0.850055	0.372073	1	3	0.000564254	0.00173745	1.04998	0	NA	6	0	1	1	0	0	0	0	0	0	1	1	1	0	0	0	0	0	1	2	0	0	3	0	1	netMHCpan-4.1	HLA-A*03:01	0.03	SB
AITGFDDPFSGKT	13	FALSE	sp|P15924|DESP_HUMAN	DSP	HUMAN	Desmoplakin OS=Homo sapiens OX=9606 GN=DSP PE=1 SV=3	AITGFDDPFSGKT/2	['MSFragger', 'Comet', 'Sage']	[0.0002363507445048, 0.0003734129947722, 0.0001387539891771]	[1.832072829537548, 1.312885886407288, 1.1012827553619842]	[0.0001078571800841, 5.007281402511934e-05, 0.0002387987179223]	0.82687	0.177595	1	3	0.000138754	5.00728e-05	1.83207	0	NA	2	1	0	0	0	0	0	0	0	0	0	0	0	0	1	0	0	0	0	1	0	0	0	1	0	netMHCIIpan-4.3	HLA-DQA10102-DQB10501	0.01	SB
AITGFDDPFSGKTV	14	FALSE	sp|P15924|DESP_HUMAN	DSP	HUMAN	Desmoplakin OS=Homo sapiens OX=9606 GN=DSP PE=1 SV=3	AITGFDDPFSGKTV/2	['MSFragger', 'Comet', 'Sage']	[0.0002363507445048, 0.0003734129947722, 0.0001387539891771]	[2.306811478826029, 1.3289403240408166, 1.2531834773270414]	[1.1889565093746455e-05, 4.46404159055623e-05, 5.768248331507119e-05]	0.778023	0.0641933	1	3	0.000138754	1.18896e-05	2.30681	0	NA	2	0	0	0	0	0	0	0	0	1	0	0	0	0	1	0	0	0	0	0	0	1	0	1	0	netMHCIIpan-4.3	HLA-DQA10102-DQB10501	0.02	SB
AITGFDDPFSGKTVS	15	FALSE	sp|P15924|DESP_HUMAN	DSP	HUMAN	Desmoplakin OS=Homo sapiens OX=9606 GN=DSP PE=1 SV=3	AITGFDDPFSGKTVS/2	['MSFragger', 'Comet', 'Sage']	[0.0002363507445048, 0.0003734129947722, 0.0001387539891771]	[2.2479565344530354, 1.1775387950405205, 1.0700462235774697]	[1.5655102784348237e-05, 0.0001314636270331, 0.0003198028245828]	0.782321	0.0073971	1	3	0.000138754	1.56551e-05	2.24796	0	NA	3	1	0	0	0	0	0	0	0	1	0	0	0	0	1	0	0	0	0	1	0	1	0	1	0	netMHCIIpan-4.3	HLA-DQA10102-DQB10501	0.06	SB
AITPLAY	7	FALSE	sp|Q9BYK8|HELZ2_HUMAN	HELZ2	HUMAN	3'-5' exoribonuclease HELZ2 OS=Homo sapiens OX=9606 GN=HELZ2 PE=1 SV=7	AITPLAY/1	['Comet']	[0.0045432305864262]	[0.4848967842386905]	[0.0305163325490265]	0.973407	1.35009	1	1	0.00454323	0.0305163	0.484897	0	NA	2	0	0	0	0	0	0	0	0	0	1	1	0	0	0	0	0	0	0	0	0	0	2	0	0	NA	NA	NA	NA
AITPSVSRT	9	TRUE	sp|P13647|K2C5_HUMAN	KRT5	HUMAN	Keratin, type II cytoskeletal 5 OS=Homo sapiens OX=9606 GN=KRT5 PE=1 SV=3	AITPSVSRT/2	['MSFragger', 'Comet']	[0.0033984092552422, 0.0034366828539409]	[0.8379172257020537, 0.521987157865558]	[0.0197963761628899, 0.0211208832659694]	0.970641	0.396073	1	2	0.00339841	0.0197964	0.837917	0	NA	2	0	0	0	0	0	2	0	0	0	0	0	0	0	0	0	0	0	0	0	2	0	0	0	0	netMHCpan-4.1	HLA-C*01:02	10.977	NB
AITPSVSRTS	10	TRUE	sp|P13647|K2C5_HUMAN	KRT5	HUMAN	Keratin, type II cytoskeletal 5 OS=Homo sapiens OX=9606 GN=KRT5 PE=1 SV=3	AITPSVSRTS/2	['MSFragger', 'Comet', 'Sage']	[0.0006348534546608, 0.0006624271330153, 0.0013569836192691]	[1.1437081272572238, 0.7804946687327681, 0.7505196061447498]	[0.002419082846276, 0.0022817994884818, 0.0062482052525804]	0.985621	0.242132	1	3	0.000634853	0.0022818	1.14371	0	NA	2	0	0	0	1	0	1	0	0	0	0	0	0	0	0	0	0	0	0	0	2	0	0	0	0	netMHCpan-4.1	HLA-C*01:02	16.871	NB
AITPSVSRTSF	11	TRUE	sp|P13647|K2C5_HUMAN	KRT5	HUMAN	Keratin, type II cytoskeletal 5 OS=Homo sapiens OX=9606 GN=KRT5 PE=1 SV=3	AITPSVSRTSF/2	['MSFragger', 'Comet', 'Sage']	[0.0076746920839264, 0.0044015334374556, 0.0019665683382497]	[0.6797332105900907, 0.4931898633227521, 0.674533952649206]	[0.05203282877103, 0.0280796389667016, 0.0124884842621755]	0.963869	0.0614678	1	3	0.00196657	0.0124885	0.679733	0	NA	1	0	0	0	0	0	1	0	0	0	0	0	0	0	0	0	0	0	0	0	1	0	0	0	0	netMHCpan-4.1	HLA-C*01:02	5.402	NB
AITVFSPDGHLFQVE	15	FALSE	sp|O14818|PSA7_HUMAN;sp|Q8TAA3|PSMA8_HUMAN	PSMA7;PSMA8	HUMAN	Proteasome subunit alpha type-7 OS=Homo sapiens OX=9606 GN=PSMA7 PE=1 SV=1	AITVFSPDGHLFQVE/2	['MSFragger', 'Comet', 'Sage']	[0.0006348534546608, 0.0004471605306304, 0.0001387539891771]	[1.140227558595876, 1.081715189823133, 1.004135479542324]	[0.0024690668912662, 0.0002589623460103, 0.0005921834705432]	0.616029	0.359353	1	3	0.000138754	0.000258962	1.14023	0	NA	1	0	0	0	0	0	0	0	0	0	0	0	0	0	0	1	0	0	0	0	0	0	0	1	0	netMHCIIpan-4.3	DRB1_1501	32.51	NB
AIVAPDAF	8	TRUE	sp|P46940|IQGA1_HUMAN	IQGAP1	HUMAN	Ras GTPase-activating-like protein IQGAP1 OS=Homo sapiens OX=9606 GN=IQGAP1 PE=1 SV=1	AIVAPDAF/1	['Comet', 'Sage']	[0.0032216000613638, 0.0078066450162378]	[0.5363605217371373, 0.4948648843006112]	[0.0183790485078105, 0.0601350874437133]	0.973325	0.0340871	1	2	0.0032216	0.018379	0.536361	0	NA	3	0	1	0	0	0	0	0	0	0	1	0	1	0	0	0	0	0	0	1	0	0	2	0	0	netMHCpan-4.1	HLA-C*01:02	12.134	NB
AIVAYGLYK	9	TRUE	sp|Q9Y241|HIG1A_HUMAN	HIGD1A	HUMAN	HIG1 domain family member 1A, mitochondrial OS=Homo sapiens OX=9606 GN=HIGD1A PE=1 SV=1	AIVAYGLYK/2	['Comet', 'Sage']	[0.0095381526104417, 0.0036873156342182]	[0.4145388573508585, 0.6160281163565954]	[0.0616302566000605, 0.0210983927411266]	0.935712	0.27474	1	2	0.00368732	0.0210984	0.616028	0	NA	1	1	0	0	0	0	0	0	0	0	0	0	0	0	0	0	0	0	0	1	0	0	0	0	0	netMHCpan-4.1	HLA-A*03:01	0.079	SB
AIVGYKDSPS	10	TRUE	sp|P07737|PROF1_HUMAN	PFN1	HUMAN	Profilin-1 OS=Homo sapiens OX=9606 GN=PFN1 PE=1 SV=2	AIVGYKDSPS/1	['MSFragger', 'Comet', 'Sage']	[0.0003301419610432, 0.0004471605306304, 0.0001387539891771]	[1.5187999047143468, 1.0623901411809384, 1.0317714093049342]	[0.0004213622462822, 0.0002966721921095, 0.0004573858210592]	0.950268	1.12959	1	3	0.000138754	0.000296672	1.5188	0	NA	6	0	1	0	0	0	0	0	0	0	1	2	1	0	0	0	1	0	0	1	0	0	4	0	1	netMHCpan-4.1	HLA-A*03:01	55.714	NB
AIYEPKTFK	9	TRUE	sp|Q9BYC9|RM20_HUMAN	MRPL20	HUMAN	Large ribosomal subunit protein bL20m OS=Homo sapiens OX=9606 GN=MRPL20 PE=1 SV=1	AIYEPKTFK/1;AIYEPKTFK/2	['MSFragger', 'Comet', 'Sage']	[0.0003301419610432, 0.0004471605306304, 0.0001387539891771]	[1.5499420991621733, 1.140759234501576, 0.9059374829546968]	[0.0003704473770894, 0.0001706534987057, 0.0014810219567985]	0.98276	0.0429794	2	3	0.000138754	0.000170653	1.54994	0	NA	16	1	2	0	0	0	0	1	1	0	3	2	2	1	0	1	2	0	0	3	0	2	7	2	2	netMHCpan-4.1	HLA-A*03:01	0.002	SB
AIYGYTF	7	FALSE	sp|Q9Y2R0|COA3_HUMAN	COA3	HUMAN	Cytochrome c oxidase assembly factor 3 homolog, mitochondrial OS=Homo sapiens OX=9606 GN=COA3 PE=1 SV=1	AIYGYTF/1	['MSFragger', 'Comet', 'Sage']	[0.0018171762660978, 0.0017628048183331, 0.0007597959405188]	[0.916377759759008, 0.6569439143549578, 0.8099175512428548]	[0.0114744011679129, 0.0062063852837803, 0.0036138500119233]	0.975362	0.393003	1	3	0.000759796	0.00361385	0.916378	0	NA	22	2	2	1	0	1	1	1	1	1	2	1	1	1	1	1	2	1	2	5	2	3	4	3	5	NA	NA	NA	NA
AIYKTPPGIQK	11	TRUE	sp|Q6W2J9|BCOR_HUMAN	BCOR	HUMAN	BCL-6 corepressor OS=Homo sapiens OX=9606 GN=BCOR PE=1 SV=1	AIYKTPPGIQK/2	['MSFragger', 'Comet', 'Sage']	[0.0002363507445048, 0.0004471605306304, 0.0001387539891771]	[1.901751877929149, 1.0846391022595314, 1.1168317859682722]	[7.833942932887529e-05, 0.0002536838000022, 0.0002064821656513]	0.856847	0.773921	1	3	0.000138754	7.83394e-05	1.90175	0	NA	1	1	0	0	0	0	0	0	0	0	0	0	0	0	0	0	0	0	0	1	0	0	0	0	0	netMHCpan-4.1	HLA-A*03:01	0.004	SB
AIYNTTE	7	FALSE	sp|O75208|COQ9_HUMAN	COQ9	HUMAN	Ubiquinone biosynthesis protein COQ9, mitochondrial OS=Homo sapiens OX=9606 GN=COQ9 PE=1 SV=1	AIYNTTE/1	['MSFragger', 'Comet', 'Sage']	[0.0046776489729509, 0.0046021895265323, 0.0080268807168191]	[0.7790386133243049, 0.4828813115801897, 0.4920049227983882]	[0.0287718949978532, 0.031141307676914, 0.0615867237947981]	0.955243	0.625586	1	3	0.00460219	0.0287719	0.779039	0	NA	4	1	0	0	0	0	0	0	0	0	1	2	0	0	0	0	0	0	0	1	0	0	3	0	0	NA	NA	NA	NA
AKAAAIGIDLG	11	TRUE	sp|P0DMV8|HS71A_HUMAN;sp|P0DMV9|HS71B_HUMAN	HSPA1A;HSPA1B	HUMAN	Heat shock 70 kDa protein 1A OS=Homo sapiens OX=9606 GN=HSPA1A PE=1 SV=1	[UNIMOD:Acetylation]-AKAAAIGIDLG/1	['MSFragger']	[0.0094795206582006]	[0.6370040702124915]	[0.0666678354382651]	0.859544	9.51129	1	1	0.00947952	0.0666678	0.637004	0	NA	1	0	0	0	0	0	0	0	0	0	1	0	0	0	0	0	0	0	0	0	0	0	1	0	0	netMHCpan-4.1	HLA-C*01:02	65	NB
AKAAGKGPLATGGIK	15	FALSE	sp|Q9Y2S6|TMA7_HUMAN	TMA7	HUMAN	Translation machinery-associated protein 7 OS=Homo sapiens OX=9606 GN=TMA7 PE=1 SV=1	AKAAGKGPLATGGIK/3	['MSFragger', 'Comet', 'Sage']	[0.0012128562765312, 0.0004471605306304, 0.0038014474742305]	[0.9925119833628804, 0.8607124511408836, 0.6090619844525051]	[0.0065776772327191, 0.0012403465076467, 0.0224426653527863]	0.145992	0.207736	1	3	0.000447161	0.00124035	0.992512	0	NA	1	0	0	0	0	0	1	0	0	0	0	0	0	0	0	0	0	0	0	0	1	0	0	0	0	netMHCIIpan-4.3	HLA-DPA10103-DPB10201	44.19	NB
AKAAGKGPLATGGIKKSG	18	FALSE	sp|Q9Y2S6|TMA7_HUMAN	TMA7	HUMAN	Translation machinery-associated protein 7 OS=Homo sapiens OX=9606 GN=TMA7 PE=1 SV=1	AKAAGKGPLATGGIKKSG/3	['MSFragger', 'Comet', 'Sage']	[0.0002363507445048, 0.0004471605306304, 0.0001387539891771]	[2.157978875096709, 1.028471021069507, 1.1104838332587077]	[2.3830977595053368e-05, 0.000376340227852, 0.0002191108414617]	0.209505	0.32989	1	3	0.000138754	2.3831e-05	2.15798	0	NA	1	0	0	0	0	0	1	0	0	0	0	0	0	0	0	0	0	0	0	0	1	0	0	0	0	netMHCIIpan-4.3	DRB5_0101	33.02	NB
AKADGIVSK	9	TRUE	sp|P63220|RS21_HUMAN	RPS21	HUMAN	Small ribosomal subunit protein eS21 OS=Homo sapiens OX=9606 GN=RPS21 PE=1 SV=1	AKADGIVSK/1;AKADGIVSK/2	['MSFragger', 'Comet', 'Sage']	[0.0005744485294117, 0.0005642544787699, 0.0001387539891771]	[1.254837669492827, 0.8182371176803588, 0.9609984913775363]	[0.0013347394936521, 0.0017056236925842, 0.000886053149212]	0.990614	0.263884	2	3	0.000138754	0.000886053	1.25484	0	NA	6	1	0	0	0	0	0	0	0	0	1	2	2	0	0	0	0	0	0	1	0	0	5	0	0	netMHCpan-4.1	HLA-A*03:01	1.664	WB
AKADGIVSKN	10	TRUE	sp|P63220|RS21_HUMAN	RPS21	HUMAN	Small ribosomal subunit protein eS21 OS=Homo sapiens OX=9606 GN=RPS21 PE=1 SV=1	AKADGIVSKN/2	['MSFragger', 'Comet', 'Sage']	[0.0003301419610432, 0.0004471605306304, 0.0006083465141744]	[1.415809383073235, 0.8542638291166167, 0.8346431836588792]	[0.0006489678983711, 0.0013009758545019, 0.0028740755301234]	0.8324	0.985016	1	3	0.000330142	0.000648968	1.41581	0	NA	1	0	0	0	0	0	1	0	0	0	0	0	0	0	0	0	0	0	0	0	1	0	0	0	0	netMHCpan-4.1	HLA-A*03:01	16.37	NB
AKADGIVSKNF	11	TRUE	sp|P63220|RS21_HUMAN	RPS21	HUMAN	Small ribosomal subunit protein eS21 OS=Homo sapiens OX=9606 GN=RPS21 PE=1 SV=1	AKADGIVSKNF/2	['MSFragger', 'Comet', 'Sage']	[0.0002363507445048, 0.0003734129947722, 0.0001387539891771]	[1.933349897271835, 1.5205581375629085, 1.1808631140719126]	[6.77117090016649e-05, 1.1787033995298903e-05, 0.0001134514532293]	0.913143	0.027168	1	3	0.000138754	1.1787e-05	1.93335	0	NA	9	1	1	0	0	1	2	0	0	0	1	1	1	0	0	0	1	0	0	2	3	0	3	0	1	netMHCpan-4.1	HLA-C*07:01	4.311	NB
AKAEPPKAPEQE	12	TRUE	sp|P80723|BASP1_HUMAN	BASP1	HUMAN	Brain acid soluble protein 1 OS=Homo sapiens OX=9606 GN=BASP1 PE=1 SV=2	AKAEPPKAPEQE/2	['MSFragger', 'Comet', 'Sage']	[0.0030699510269717, 0.003374325134973, 0.0038014474742305]	[0.8485262914200096, 0.523351831021141, 0.6091257197689514]	[0.0184582526381296, 0.0208419905927594, 0.0224300021682019]	0.758638	0.372196	1	3	0.00306995	0.0184583	0.848526	0	NA	1	0	0	0	0	0	1	0	0	0	0	0	0	0	0	0	0	0	0	0	1	0	0	0	0	netMHCpan-4.1	HLA-C*01:02	54	NB
AKAKALKAK	9	TRUE	sp|P62750|RL23A_HUMAN	RPL23A	HUMAN	Large ribosomal subunit protein uL23 OS=Homo sapiens OX=9606 GN=RPL23A PE=1 SV=1	AKAKALKAK/2	['MSFragger', 'Comet', 'Sage']	[0.0067869037893546, 0.0034366828539409, 0.0043605690185145]	[0.6960333679428141, 0.5219602566765813, 0.5935071082008817]	[0.0472880180422306, 0.0211264223317519, 0.0257465113051835]	0.848661	0.315783	1	3	0.00343668	0.0211264	0.696033	0	NA	1	0	0	0	0	0	0	0	0	0	0	0	0	0	0	0	1	0	0	0	0	0	0	0	1	netMHCpan-4.1	HLA-A*03:01	4.953	NB
AKAKALKAKKA	11	TRUE	sp|P62750|RL23A_HUMAN	RPL23A	HUMAN	Large ribosomal subunit protein uL23 OS=Homo sapiens OX=9606 GN=RPL23A PE=1 SV=1	AKAKALKAKKA/2	['MSFragger', 'Comet', 'Sage']	[0.000542888165038, 0.0004471605306304, 0.0001387539891771]	[1.2982550968485242, 0.8590255488101852, 0.8880313379336024]	[0.0010863937781285, 0.0012559014119216, 0.0017498696296023]	0.766269	0.048364	1	3	0.000138754	0.00108639	1.29826	0	NA	6	1	1	0	0	0	0	0	0	0	1	1	2	0	0	0	0	0	0	2	0	0	4	0	0	netMHCpan-4.1	HLA-A*03:01	33.375	NB
AKAKALKAKKAVL	13	FALSE	sp|P62750|RL23A_HUMAN	RPL23A	HUMAN	Large ribosomal subunit protein uL23 OS=Homo sapiens OX=9606 GN=RPL23A PE=1 SV=1	AKAKALKAKKAVL/3;AKAKALKAKKAVL/2	['MSFragger', 'Comet', 'Sage']	[0.0002363507445048, 0.0003734129947722, 0.0001387539891771]	[1.9000952425264936, 1.5823160293573426, 0.9580821895797392]	[7.893958644540629e-05, 7.714895506595702e-06, 0.0009105116463566]	0.823042	0.00284218	2	3	0.000138754	7.7149e-06	1.9001	0	NA	50	2	2	1	0	0	4	5	5	5	1	1	0	3	3	5	5	4	4	5	4	15	2	11	13	netMHCIIpan-4.3	DRB1_0101	13.77	NB
AKAKALKAKKAVLK	14	FALSE	sp|P62750|RL23A_HUMAN	RPL23A	HUMAN	Large ribosomal subunit protein uL23 OS=Homo sapiens OX=9606 GN=RPL23A PE=1 SV=1	AKAKALKAKKAVLK/2;AKAKALKAKKAVLK/3	['MSFragger', 'Comet', 'Sage']	[0.0002363507445048, 0.0003734129947722, 0.0001387539891771]	[2.145790083209104, 2.358381597156569, 1.2537076328677463]	[2.522541636340776e-05, 3.751480068861777e-08, 5.7400380373275845e-05]	0.852013	0.00796472	2	3	0.000138754	3.75148e-08	2.35838	0	NA	44	1	3	2	0	0	0	4	3	5	2	2	1	5	4	3	3	4	2	6	0	12	5	12	9	netMHCIIpan-4.3	DRB5_0101	3.99	WB
AKAKAPKPKAAKPK	14	FALSE	sp|P16402|H13_HUMAN	H1-3	HUMAN	Histone H1.3 OS=Homo sapiens OX=9606 GN=H1-3 PE=1 SV=2	AKAKAPKPKAAKPK/3	['MSFragger', 'Comet', 'Sage']	[0.0003301419610432, 0.0014180087106249, 0.0021028793270786]	[1.4678272862699944, 0.67296274989808, 0.6723593981949288]	[0.0005208832037268, 0.0054257472649433, 0.012736311083083]	0.851286	1.30876	1	3	0.000330142	0.000520883	1.46783	5	['AKPKAAKPKAAKPK(5)']	4	0	0	0	0	0	0	0	2	1	0	0	0	1	0	0	0	0	0	0	0	3	0	1	0	netMHCIIpan-4.3	HLA-DQA10101-DQB10602	18.64	NB
AKAKDQTK	8	TRUE	sp|P47914|RL29_HUMAN	RPL29	HUMAN	Large ribosomal subunit protein eL29 OS=Homo sapiens OX=9606 GN=RPL29 PE=1 SV=2	AKAKDQTK/2;AKAKDQTK/1	['MSFragger', 'Comet', 'Sage']	[0.0012128562765312, 0.0013319672131147, 0.0007597959405188]	[0.9955783242388958, 0.7106461766278049, 0.7985428952594875]	[0.0064332672412367, 0.0039802433385936, 0.0040146292957229]	0.988261	0.157443	2	3	0.000759796	0.00398024	0.995578	0	NA	8	0	1	3	0	0	0	0	0	0	0	0	0	0	0	0	0	2	2	4	0	0	0	0	4	netMHCpan-4.1	HLA-A*31:01	23.559	NB
AKAKELATK	9	TRUE	sp|P62424|RL7A_HUMAN	RPL7A	HUMAN	Large ribosomal subunit protein eL8 OS=Homo sapiens OX=9606 GN=RPL7A PE=1 SV=2	AKAKELATK/1	['MSFragger', 'Comet', 'Sage']	[0.000542888165038, 0.0004471605306304, 0.0001387539891771]	[1.2801665481034468, 0.8843825796651764, 1.018701673607897]	[0.0011819083489344, 0.0010429013330733, 0.0005168164721452]	0.885872	0.815	1	3	0.000138754	0.000516816	1.28017	0	NA	4	0	1	1	0	0	0	0	0	0	0	0	0	0	0	0	0	1	1	2	0	0	0	0	2	netMHCpan-4.1	HLA-A*03:01	3.967	NB
AKALANVN	8	TRUE	sp|P05386|RLA1_HUMAN	RPLP1	HUMAN	Large ribosomal subunit protein P1 OS=Homo sapiens OX=9606 GN=RPLP1 PE=1 SV=1	AKALANVN/1	['MSFragger', 'Comet', 'Sage']	[0.0008748906386701, 0.0004471605306304, 0.0017843487127198]	[1.0703557220369084, 0.8656907361718594, 0.69183010624099]	[0.0038235501195819, 0.0011956587990538, 0.0106775366100163]	0.964517	0.590461	1	3	0.000447161	0.00119566	1.07036	0	NA	11	1	1	1	0	0	0	0	1	0	1	1	1	0	1	0	1	1	1	3	0	1	3	1	3	netMHCpan-4.1	HLA-B*18:01	56.429	NB
AKALANVNIG	10	TRUE	sp|P05386|RLA1_HUMAN	RPLP1	HUMAN	Large ribosomal subunit protein P1 OS=Homo sapiens OX=9606 GN=RPLP1 PE=1 SV=1	AKALANVNIG/2	['MSFragger', 'Comet', 'Sage']	[0.0010832280194981, 0.0029645060491947, 0.0043605690185145]	[1.0258375303701532, 0.5628890027030944, 0.5938442612264897]	[0.0051840308017348, 0.0142972990613965, 0.0256702112870858]	0.854811	4.52046	1	3	0.00108323	0.00518403	1.02584	0	NA	3	0	0	0	0	0	0	0	0	0	1	1	1	0	0	0	0	0	0	0	0	0	3	0	0	netMHCpan-4.1	HLA-C*01:02	75	NB
AKALANVNIGSL	12	TRUE	sp|P05386|RLA1_HUMAN	RPLP1	HUMAN	Large ribosomal subunit protein P1 OS=Homo sapiens OX=9606 GN=RPLP1 PE=1 SV=1	AKALANVNIGSL/1;AKALANVNIGSL/2	['MSFragger', 'Comet', 'Sage']	[0.0002363507445048, 0.0003734129947722, 0.0001387539891771]	[1.685435081257071, 1.1993274628009474, 0.8987630116805511]	[0.0002083979188777, 0.0001125980952649, 0.0015834197372958]	0.885528	1.31379	2	3	0.000138754	0.000112598	1.68544	0	NA	27	1	2	2	0	1	1	1	1	1	1	3	2	1	1	1	3	2	3	5	2	3	6	3	8	netMHCpan-4.1	HLA-C*01:02	24.381	NB
AKALKAKK	8	TRUE	sp|P62750|RL23A_HUMAN;sp|Q99615|DNJC7_HUMAN	RPL23A;DNAJC7	HUMAN	Large ribosomal subunit protein uL23 OS=Homo sapiens OX=9606 GN=RPL23A PE=1 SV=1	AKALKAKK/1	['MSFragger', 'Sage']	[0.0066817952597075, 0.0037351691811923]	[0.6993616578974082, 0.6129439725826343]	[0.0463700426767345, 0.0216837407873374]	0.935752	0.436435	1	2	0.00373517	0.0216837	0.699362	0	NA	2	0	0	0	0	0	0	1	0	0	0	0	0	0	0	0	0	0	1	0	0	1	0	0	1	netMHCpan-4.1	HLA-A*31:01	16.246	NB
AKALKAKKA	9	TRUE	sp|P62750|RL23A_HUMAN	RPL23A	HUMAN	Large ribosomal subunit protein uL23 OS=Homo sapiens OX=9606 GN=RPL23A PE=1 SV=1	AKALKAKKA/1;AKALKAKKA/2	['MSFragger', 'Comet', 'Sage']	[0.0004604051565377, 0.0004471605306304, 0.0001387539891771]	[1.3752329585057552, 0.939578788461274, 1.0328417826941614]	[0.0007725548744287, 0.0007021981090645, 0.0004528323841688]	0.98658	0.0416896	2	3	0.000138754	0.000452832	1.37523	0	NA	22	0	1	1	0	0	0	2	2	1	4	3	2	1	0	1	2	1	1	2	0	5	9	2	4	netMHCpan-4.1	HLA-C*07:01	20.6	NB
AKALKAKKAVL	11	TRUE	sp|P62750|RL23A_HUMAN	RPL23A	HUMAN	Large ribosomal subunit protein uL23 OS=Homo sapiens OX=9606 GN=RPL23A PE=1 SV=1	AKALKAKKAVL/2	['MSFragger', 'Comet', 'Sage']	[0.0003301419610432, 0.0003734129947722, 0.0003810975609756]	[1.4825264616376457, 1.2511896924980304, 0.8477185494616075]	[0.0004898597718859, 7.780970860020107e-05, 0.0025456780284454]	0.734771	0.297387	1	3	0.000330142	7.78097e-05	1.48253	0	NA	7	1	0	0	0	0	1	1	3	1	0	0	0	0	0	0	0	0	0	1	1	5	0	0	0	netMHCpan-4.1	HLA-C*01:02	14.789	NB
AKALKAKKAVLK	12	TRUE	sp|P62750|RL23A_HUMAN	RPL23A	HUMAN	Large ribosomal subunit protein uL23 OS=Homo sapiens OX=9606 GN=RPL23A PE=1 SV=1	AKALKAKKAVLK/2	['MSFragger', 'Comet', 'Sage']	[0.0002363507445048, 0.0003734129947722, 0.0001387539891771]	[1.6387055997071287, 1.8560633371524515, 0.9037092573672232]	[0.0002552805466307, 1.1787009381661134e-06, 0.0015120984917253]	0.955713	0.0218823	1	3	0.000138754	1.1787e-06	1.85606	0	NA	23	1	1	2	0	0	0	3	1	1	1	1	0	2	2	2	3	2	1	4	0	5	2	6	6	netMHCpan-4.1	HLA-A*03:01	9.592	NB
AKALKAKKAVLKGV	14	FALSE	sp|P62750|RL23A_HUMAN	RPL23A	HUMAN	Large ribosomal subunit protein uL23 OS=Homo sapiens OX=9606 GN=RPL23A PE=1 SV=1	AKALKAKKAVLKGV/2;AKALKAKKAVLKGV/3	['MSFragger', 'Comet', 'Sage']	[0.0002363507445048, 0.0003734129947722, 0.0001387539891771]	[1.607639875531742, 1.726418587130312, 0.9409232652322858]	[0.0002913136010247, 2.8695942585363965e-06, 0.0010686809571521]	0.295938	0.929784	2	3	0.000138754	2.86959e-06	1.72642	0	NA	8	0	1	0	0	0	0	0	0	1	0	0	0	1	1	1	0	2	1	1	0	1	0	3	3	netMHCIIpan-4.3	DRB5_0101	0.68	SB
AKAPFAAHGYG	11	TRUE	sp|P49721|PSB2_HUMAN	PSMB2	HUMAN	Proteasome subunit beta type-2 OS=Homo sapiens OX=9606 GN=PSMB2 PE=1 SV=1	AKAPFAAHGYG/2	['MSFragger', 'Comet', 'Sage']	[0.0002363507445048, 0.0004471605306304, 0.0001387539891771]	[1.8832502963801536, 0.937632854837355, 1.1332620344263036]	[8.530320580508943e-05, 0.0007119432241049, 0.0001770727416409]	0.971624	0.0309668	1	3	0.000138754	8.53032e-05	1.88325	0	NA	2	0	0	0	0	0	0	0	0	0	0	0	2	0	0	0	0	0	0	0	0	0	2	0	0	netMHCpan-4.1	HLA-B*18:01	31.583	NB
AKAPKPKAAKPK	12	TRUE	sp|P16402|H13_HUMAN	H1-3	HUMAN	Histone H1.3 OS=Homo sapiens OX=9606 GN=H1-3 PE=1 SV=2	AKAPKPKAAKPK/2	['Comet']	[0.004881066959989]	[0.4768396499853939]	[0.0330951599826758]	0.750127	4.17642	1	1	0.00488107	0.0330952	0.47684	0	NA	1	0	0	0	0	0	0	0	0	0	0	0	0	0	0	0	0	1	0	0	0	0	0	0	1	netMHCpan-4.1	HLA-A*03:01	11.125	NB
AKASPTQNL	9	TRUE	sp|P05120|PAI2_HUMAN	SERPINB2	HUMAN	Plasminogen activator inhibitor 2 OS=Homo sapiens OX=9606 GN=SERPINB2 PE=1 SV=2	AKASPTQNL/1;AKASPTQNL/2	['MSFragger', 'Comet', 'Sage']	[0.0008748906386701, 0.0024931224209078, 0.0009050683829444]	[1.0739590318008805, 0.6036760508615269, 0.7764760510645278]	[0.0037335248253346, 0.0098526119231489, 0.0049212830691014]	0.97461	0.00310854	2	3	0.000874891	0.00373352	1.07396	0	NA	7	0	0	0	0	2	0	1	1	1	1	0	0	0	0	1	0	0	0	0	2	3	1	1	0	netMHCpan-4.1	HLA-C*07:01	0.45	SB
AKDIGFIK	8	TRUE	sp|P62273|RS29_HUMAN	RPS29	HUMAN	Small ribosomal subunit protein uS14 OS=Homo sapiens OX=9606 GN=RPS29 PE=1 SV=2	AKDIGFIK/2	['MSFragger', 'Comet', 'Sage']	[0.0003301419610432, 0.0004471605306304, 0.0001387539891771]	[1.4055603678368809, 0.916678006089224, 0.9606196636814764]	[0.0006780371333989, 0.0008263993124434, 0.0008891928922288]	0.994254	0.00556098	1	3	0.000138754	0.000678037	1.40556	0	NA	13	1	1	2	0	0	0	1	1	1	1	0	1	2	1	1	0	0	0	4	0	3	2	4	0	netMHCpan-4.1	HLA-A*31:01	10.664	NB
AKDIGFIKL	9	TRUE	sp|P62273|RS29_HUMAN	RPS29	HUMAN	Small ribosomal subunit protein uS14 OS=Homo sapiens OX=9606 GN=RPS29 PE=1 SV=2	AKDIGFIKL/2	['Comet', 'Sage']	[0.006667974112571, 0.0030090270812437]	[0.4432180145287038, 0.6414129873428159]	[0.0464260060484166, 0.0168244924585662]	0.951387	2.80608	1	2	0.00300903	0.0168245	0.641413	0	NA	2	0	0	0	0	0	1	0	0	0	0	0	0	0	1	0	0	0	0	0	1	0	0	1	0	netMHCpan-4.1	HLA-C*07:01	1.716	WB
AKDIGFIKLD	10	TRUE	sp|P62273|RS29_HUMAN	RPS29	HUMAN	Small ribosomal subunit protein uS14 OS=Homo sapiens OX=9606 GN=RPS29 PE=1 SV=2	AKDIGFIKLD/2	['MSFragger', 'Comet', 'Sage']	[0.0005744485294117, 0.0004471605306304, 0.0001387539891771]	[1.2507811294304192, 0.8366160259052007, 0.8875260646975621]	[0.001361560041904, 0.0014842190563309, 0.0017581214573411]	0.861884	0.634484	1	3	0.000138754	0.00136156	1.25078	0	NA	4	0	0	0	0	2	1	1	0	0	0	0	0	0	0	0	0	0	0	0	3	1	0	0	0	netMHCpan-4.1	HLA-C*01:02	40.333	NB
AKDSVNPGVMVL	12	TRUE	sp|Q6NUK1|SCMC1_HUMAN	SLC25A24	HUMAN	Mitochondrial adenyl nucleotide antiporter SLC25A24 OS=Homo sapiens OX=9606 GN=SLC25A24 PE=1 SV=2	AKDSVNPGVM[UNIMOD:Oxidation]VL/2;AKDSVNPGVMVL/2	['MSFragger', 'Comet', 'Sage']	[0.0005744485294117, 0.0020754716981132, 0.0007597959405188]	[1.2002105258408415, 0.6419562778351184, 0.8062423007938048]	[0.0017638180850138, 0.0070505181790096, 0.0037388196456748]	0.865764	2.44693	2	3	0.000574449	0.00176382	1.20021	1	['RQQPPDLVEF(1)']	4	0	0	0	0	0	0	0	0	0	2	1	1	0	0	0	0	0	0	0	0	0	4	0	0	netMHCpan-4.1	HLA-C*07:01	8.854	NB
AKDVKFG	7	FALSE	sp|P10809|CH60_HUMAN	HSPD1	HUMAN	60 kDa heat shock protein, mitochondrial OS=Homo sapiens OX=9606 GN=HSPD1 PE=1 SV=2	AKDVKFG/1	['MSFragger', 'Comet', 'Sage']	[0.0030699510269717, 0.0032216000613638, 0.0015984370837403]	[0.8484689152780998, 0.5394859462866335, 0.7125793391859206]	[0.0184652962731839, 0.017836615039437, 0.0088409880402878]	0.919053	0.829036	1	3	0.00159844	0.00884099	0.848469	0	NA	1	0	0	0	0	0	0	0	0	0	1	0	0	0	0	0	0	0	0	0	0	0	1	0	0	NA	NA	NA	NA
AKDVKFGAD	9	TRUE	sp|P10809|CH60_HUMAN	HSPD1	HUMAN	60 kDa heat shock protein, mitochondrial OS=Homo sapiens OX=9606 GN=HSPD1 PE=1 SV=2	AKDVKFGAD/2	['MSFragger', 'Comet', 'Sage']	[0.0014423892754115, 0.0029951919287459, 0.0006805035726437]	[0.969891753101756, 0.5528492566764127, 0.8236442203329275]	[0.0077571711018036, 0.0157097084792718, 0.003182562343695]	0.970473	0.28285	1	3	0.000680504	0.00318256	0.969892	0	NA	1	1	0	0	0	0	0	0	0	0	0	0	0	0	0	0	0	0	0	1	0	0	0	0	0	netMHCpan-4.1	HLA-C*07:01	62.5	NB
AKDVKFGADAR	11	TRUE	sp|P10809|CH60_HUMAN	HSPD1	HUMAN	60 kDa heat shock protein, mitochondrial OS=Homo sapiens OX=9606 GN=HSPD1 PE=1 SV=2	AKDVKFGADAR/2	['MSFragger', 'Comet', 'Sage']	[0.0055009823182711, 0.0029951919287459, 0.0019665683382497]	[0.7424170232532565, 0.5557197132321902, 0.6774974082235331]	[0.035925901208785, 0.015290628805014, 0.0121582839317212]	0.547557	0.823863	1	3	0.00196657	0.0121583	0.742417	0	NA	1	0	0	0	0	0	0	0	0	0	0	0	1	0	0	0	0	0	0	0	0	0	1	0	0	netMHCpan-4.1	HLA-A*31:01	2.795	NB
AKDVKFGADARAL	13	FALSE	sp|P10809|CH60_HUMAN	HSPD1	HUMAN	60 kDa heat shock protein, mitochondrial OS=Homo sapiens OX=9606 GN=HSPD1 PE=1 SV=2	AKDVKFGADARAL/3	['MSFragger', 'Comet', 'Sage']	[0.0002363507445048, 0.0004471605306304, 0.0001387539891771]	[2.1951502250706487, 1.13922409042351, 1.1645479386108717]	[2.00349572509374e-05, 0.0001725190822532, 0.0001321536767891]	0.466547	0.0053814	1	3	0.000138754	2.0035e-05	2.19515	0	NA	15	1	2	1	0	0	0	0	2	1	1	1	2	1	1	1	1	0	0	4	0	3	4	3	1	netMHCIIpan-4.3	HLA-DQA10102-DQB10501	6.22	NB
AKDVKFGADARALM	14	FALSE	sp|P10809|CH60_HUMAN	HSPD1	HUMAN	60 kDa heat shock protein, mitochondrial OS=Homo sapiens OX=9606 GN=HSPD1 PE=1 SV=2	AKDVKFGADARALM[UNIMOD:Oxidation]/3;AKDVKFGADARALM/3;AKDVKFGADARALM[UNIMOD:Oxidation]/2	['MSFragger', 'Comet', 'Sage']	[0.0002363507445048, 0.0003734129947722, 0.0001387539891771]	[2.4048611926880508, 1.547368020816953, 1.1913416234796084]	[7.516127328252492e-06, 9.806080831443238e-06, 0.0001028602386966]	0.790245	0.48242	3	3	0.000138754	7.51613e-06	2.40486	0	NA	22	2	2	0	0	0	0	1	2	1	1	1	3	2	1	5	1	0	0	4	0	4	5	8	1	netMHCIIpan-4.3	HLA-DQA10101-DQB10602	6.49	NB
AKDVKFGADARALMLQG	17	FALSE	sp|P10809|CH60_HUMAN	HSPD1	HUMAN	60 kDa heat shock protein, mitochondrial OS=Homo sapiens OX=9606 GN=HSPD1 PE=1 SV=2	AKDVKFGADARALM[UNIMOD:Oxidation]LQG/3	['Comet', 'Sage']	[0.0057219791316055, 0.0086685794518039]	[0.4614404891235204, 0.4786335609976115]	[0.0386560489346009, 0.0688026996201838]	-0.123014	0.11937	1	2	0.00572198	0.038656	0.478634	0	NA	1	0	0	0	0	0	0	0	0	0	0	0	1	0	0	0	0	0	0	0	0	0	1	0	0	netMHCIIpan-4.3	HLA-DPA10202-DPB10201	17.16	NB
AKEAAEQDVE	10	TRUE	sp|P26373|RL13_HUMAN	RPL13	HUMAN	Large ribosomal subunit protein eL13 OS=Homo sapiens OX=9606 GN=RPL13 PE=1 SV=4	AKEAAEQDVE/2	['MSFragger', 'Comet', 'Sage']	[0.0010832280194981, 0.0022189349112426, 0.0009050683829444]	[1.0229155022543048, 0.6297988997426537, 0.7726208131316239]	[0.0052917585631792, 0.0078296074365654, 0.0050991993217496]	0.889526	0.0758663	1	3	0.000905068	0.0050992	1.02292	0	NA	1	0	0	0	0	0	1	0	0	0	0	0	0	0	0	0	0	0	0	0	1	0	0	0	0	netMHCpan-4.1	HLA-B*18:01	42.25	NB
AKEESEESDEDMGFGLFD	18	FALSE	sp|P05388|RLA0_HUMAN;sp|Q8NHW5|RLA0L_HUMAN	RPLP0;RPLP0P6	HUMAN	Large ribosomal subunit protein uL10 OS=Homo sapiens OX=9606 GN=RPLP0 PE=1 SV=1	AKEESEESDEDM[UNIMOD:Oxidation]GFGLFD/2	['MSFragger', 'Comet', 'Sage']	[0.000542888165038, 0.0003734129947722, 0.0003810975609756]	[1.313069989770432, 1.4384710962472438, 0.8549849652912918]	[0.0010154246655728, 2.0704832912424832e-05, 0.002379547497627]	0.84024	0.214688	1	3	0.000373413	2.07048e-05	1.43847	0	NA	1	0	0	0	0	0	1	0	0	0	0	0	0	0	0	0	0	0	0	0	1	0	0	0	0	netMHCIIpan-4.3	HLA-DQA10101-DQB10501	56.93	NB
AKEHGHFS	8	TRUE	sp|P20930|FILA_HUMAN	FLG	HUMAN	Filaggrin OS=Homo sapiens OX=9606 GN=FLG PE=1 SV=3	AKEHGHFS/2	['MSFragger', 'Sage']	[0.001650982334489, 0.0042354630294328]	[0.9513384781366588, 0.5983939349867509]	[0.0088877562207052, 0.0246614735006265]	0.920159	1.89465	1	2	0.00165098	0.00888776	0.951338	0	NA	1	0	0	0	0	0	0	0	0	0	0	1	0	0	0	0	0	0	0	0	0	0	1	0	0	netMHCpan-4.1	HLA-C*07:01	57.5	NB
AKELATKLG	9	TRUE	sp|P62424|RL7A_HUMAN	RPL7A	HUMAN	Large ribosomal subunit protein eL8 OS=Homo sapiens OX=9606 GN=RPL7A PE=1 SV=2	AKELATKLG/1	['Comet']	[0.0009580838323353]	[0.7541079457042529]	[0.0028082714080689]	0.821069	0.0268342	1	1	0.000958084	0.00280827	0.754108	0	NA	1	0	0	0	0	0	0	0	0	0	0	0	0	0	0	0	0	0	1	0	0	0	0	0	1	netMHCpan-4.1	HLA-C*07:01	55	NB
AKFFTTPSKSVR	12	TRUE	sp|O76021|RL1D1_HUMAN	RSL1D1	HUMAN	Ribosomal L1 domain-containing protein 1 OS=Homo sapiens OX=9606 GN=RSL1D1 PE=1 SV=3	AKFFTTPSKSVR/3	['Comet']	[0.0062091066898117]	[0.4565894243328141]	[0.0405925768603607]	0.185523	2.20669	1	1	0.00620911	0.0405926	0.456589	0	NA	1	0	1	0	0	0	0	0	0	0	0	0	0	0	0	0	0	0	0	1	0	0	0	0	0	netMHCpan-4.1	HLA-A*31:01	1.389	WB
AKGDPKKPKGKMSA	14	FALSE	sp|O15347|HMGB3_HUMAN	HMGB3	HUMAN	High mobility group protein B3 OS=Homo sapiens OX=9606 GN=HMGB3 PE=1 SV=4	AKGDPKKPKGKM[UNIMOD:Oxidation]SA/3	['MSFragger', 'Comet', 'Sage']	[0.000542888165038, 0.00168986083499, 0.0001387539891771]	[1.3214003580984486, 0.6625663076173417, 0.9625385574856352]	[0.0009780902333309, 0.0059191219763806, 0.0008734024602694]	0.596338	3.34741	1	3	0.000138754	0.000873402	1.3214	0	NA	1	0	0	0	0	0	1	0	0	0	0	0	0	0	0	0	0	0	0	0	1	0	0	0	0	netMHCIIpan-4.3	HLA-DPA10202-DPB10402	95.93	NB
AKGEVTEM	8	TRUE	sp|Q8TCT9|HM13_HUMAN	HM13	HUMAN	Minor histocompatibility antigen H13 OS=Homo sapiens OX=9606 GN=HM13 PE=1 SV=1	AKGEVTEM/1;AKGEVTEM[UNIMOD:Oxidation]/1	['MSFragger', 'Comet', 'Sage']	[0.0008073468563931, 0.0047199278128687, 0.0014465238224392]	[1.095758632003525, 0.4814688416807843, 0.7219660167351134]	[0.0032417079733908, 0.0315871938557658, 0.008115279179945]	0.96048	0.704031	2	3	0.000807347	0.00324171	1.09576	0	NA	12	1	1	2	0	0	0	0	0	0	3	1	1	0	0	0	1	1	1	4	0	0	5	0	3	netMHCpan-4.1	HLA-B*18:01	12.214	NB
AKGKKVAPAPAVVK	14	FALSE	sp|P62424|RL7A_HUMAN	RPL7A	HUMAN	Large ribosomal subunit protein eL8 OS=Homo sapiens OX=9606 GN=RPL7A PE=1 SV=2	AKGKKVAPAPAVVK/2;AKGKKVAPAPAVVK/3	['MSFragger', 'Comet', 'Sage']	[0.0002363507445048, 0.0003734129947722, 0.0001387539891771]	[2.3564715301554395, 1.5101203204430294, 1.108380599375239]	[9.425405495297732e-06, 1.2662379064125265e-05, 0.000223463073589]	0.783322	1.36726	2	3	0.000138754	9.42541e-06	2.35647	0	NA	29	3	1	2	0	0	0	2	1	4	2	2	1	2	3	2	1	1	2	6	0	7	5	7	4	netMHCIIpan-4.3	DRB5_0101	2.01	WB
AKGKKVAPAPAVVKK	15	FALSE	sp|P62424|RL7A_HUMAN	RPL7A	HUMAN	Large ribosomal subunit protein eL8 OS=Homo sapiens OX=9606 GN=RPL7A PE=1 SV=2	AKGKKVAPAPAVVKK/2;AKGKKVAPAPAVVKK/3	['MSFragger', 'Comet', 'Sage']	[0.0003301419610432, 0.0003734129947722, 0.0001387539891771]	[1.450523755778971, 1.3221668048245767, 0.976851355904438]	[0.0005601371663432, 4.685680218468812e-05, 0.0007641211769228]	0.829417	1.44218	2	3	0.000138754	4.68568e-05	1.45052	0	NA	11	0	1	1	0	0	0	0	1	1	0	0	1	1	1	1	1	1	1	2	0	2	1	3	3	netMHCIIpan-4.3	DRB5_0101	0.23	SB
AKGYSGIS	8	TRUE	sp|P42357|HUTH_HUMAN	HAL	HUMAN	Histidine ammonia-lyase OS=Homo sapiens OX=9606 GN=HAL PE=1 SV=1	AKGYSGIS/1	['MSFragger']	[0.0066817952597075]	[0.6996769488449449]	[0.0462839576483807]	0.958865	1.26402	1	1	0.0066818	0.046284	0.699677	0	NA	1	0	0	0	0	0	0	0	0	0	0	0	0	0	0	1	0	0	0	0	0	0	0	1	0	netMHCpan-4.1	HLA-C*07:01	75	NB
AKGYSGISLETL	12	TRUE	sp|P42357|HUTH_HUMAN	HAL	HUMAN	Histidine ammonia-lyase OS=Homo sapiens OX=9606 GN=HAL PE=1 SV=1	AKGYSGISLETL/2	['MSFragger', 'Comet', 'Sage']	[0.0003301419610432, 0.0004471605306304, 0.0015984370837403]	[1.4840835324847017, 0.8804972634019376, 0.7176741432902497]	[0.0004866908471008, 0.0010728142792371, 0.0084395583167316]	0.830664	0.622897	1	3	0.000330142	0.000486691	1.48408	0	NA	1	0	0	0	0	0	0	0	0	0	0	0	0	0	0	1	0	0	0	0	0	0	0	1	0	netMHCpan-4.1	HLA-C*01:02	36.4	NB
AKGYSGISLETLKQV	15	FALSE	sp|P42357|HUTH_HUMAN	HAL	HUMAN	Histidine ammonia-lyase OS=Homo sapiens OX=9606 GN=HAL PE=1 SV=1	AKGYSGISLETLKQV/2	['MSFragger', 'Comet', 'Sage']	[0.0021401819154628, 0.0015081439774783, 0.0043735891647855]	[0.892355623106926, 0.6697691816687711, 0.5881712067045212]	[0.0136408008089874, 0.0055723127688186, 0.0269832600960848]	0.36164	4.03116	1	3	0.00150814	0.00557231	0.892356	0	NA	1	0	0	0	0	0	0	0	0	0	0	0	0	0	0	1	0	0	0	0	0	0	0	1	0	netMHCIIpan-4.3	HLA-DPA10202-DPB10402	0.44	SB
AKHAVSEGTKAVTKY	15	FALSE	sp|A0A2R8Y619|H2BK1_HUMAN;sp|O60814|H2B1K_HUMAN;sp|P06899|H2B1J_HUMAN;sp|P23527|H2B1O_HUMAN;sp|P33778|H2B1B_HUMAN;sp|P57053|H2BFS_HUMAN;sp|P58876|H2B1D_HUMAN;sp|P62807|H2B1C_HUMAN;sp|Q16778|H2B2E_HUMAN;sp|Q5QNW6|H2B2F_HUMAN;sp|Q8N257|H2B3B_HUMAN;sp|Q93079|H2B1H_HUMAN;sp|Q96A08|H2B1A_HUMAN;sp|Q99877|H2B1N_HUMAN;sp|Q99879|H2B1M_HUMAN;sp|Q99880|H2B1L_HUMAN	H2BK1;H2BC12;H2BC11;H2BC17;H2BC3;H2BC12L;H2BC5;H2BC10;H2BC21;H2BC18;H2BC26;H2BC9;H2BC1;H2BC15;H2BC14;H2BC13	HUMAN	Histone H2B type 2-K1 OS=Homo sapiens OX=9606 GN=H2BK1 PE=1 SV=1	AKHAVSEGTKAVTKY/3	['MSFragger', 'Comet', 'Sage']	[0.0002363507445048, 0.0004471605306304, 0.0001387539891771]	[1.7990957511344787, 1.0962009166038131, 1.074050353914441]	[0.0001253330843689, 0.000233829491242, 0.0003080510900604]	-0.0702956	0.187701	1	3	0.000138754	0.000125333	1.7991	0	NA	3	0	0	0	0	0	1	1	0	0	0	0	1	0	0	0	0	0	0	0	1	1	1	0	0	netMHCIIpan-4.3	HLA-DPA10202-DPB10201	29.44	NB
AKHAVSEGTKAVTKYTSAK	19	FALSE	sp|O60814|H2B1K_HUMAN;sp|P06899|H2B1J_HUMAN;sp|P57053|H2BFS_HUMAN	H2BC12;H2BC11;H2BC12L	HUMAN	Histone H2B type 1-K OS=Homo sapiens OX=9606 GN=H2BC12 PE=1 SV=3	AKHAVSEGTKAVTKYTSAK/3	['MSFragger', 'Comet', 'Sage']	[0.0002363507445048, 0.0003734129947722, 0.0001387539891771]	[2.126700709883226, 1.462001000592602, 1.358243503531143]	[2.757419506627196e-05, 1.761728217100018e-05, 2.157975568859525e-05]	0.144789	0.741651	1	3	0.000138754	1.76173e-05	2.1267	0	NA	3	1	0	0	0	0	1	1	0	0	0	0	0	0	0	0	0	0	0	1	1	1	0	0	0	NA	NA	NA	NA
AKHAVSEGTKAVTKYTSSK	19	FALSE	sp|A0A2R8Y619|H2BK1_HUMAN;sp|P23527|H2B1O_HUMAN;sp|P33778|H2B1B_HUMAN;sp|P58876|H2B1D_HUMAN;sp|P62807|H2B1C_HUMAN;sp|Q16778|H2B2E_HUMAN;sp|Q5QNW6|H2B2F_HUMAN;sp|Q8N257|H2B3B_HUMAN;sp|Q93079|H2B1H_HUMAN;sp|Q96A08|H2B1A_HUMAN;sp|Q99877|H2B1N_HUMAN;sp|Q99879|H2B1M_HUMAN;sp|Q99880|H2B1L_HUMAN	H2BK1;H2BC17;H2BC3;H2BC5;H2BC10;H2BC21;H2BC18;H2BC26;H2BC9;H2BC1;H2BC15;H2BC14;H2BC13	HUMAN	Histone H2B type 2-K1 OS=Homo sapiens OX=9606 GN=H2BK1 PE=1 SV=1	AKHAVSEGTKAVTKYTSSK/3;AKHAVSEGTKAVTKYTSSK/2	['MSFragger', 'Comet', 'Sage']	[0.0002363507445048, 0.0003734129947722, 0.0001387539891771]	[3.502303343144605, 2.247003084287683, 1.2868514002376508]	[4.30055541744417e-08, 8.057039322805193e-08, 4.209747224500568e-05]	0.433926	0.0232223	2	3	0.000138754	4.30056e-08	3.5023	0	NA	8	1	0	0	0	0	1	1	1	1	2	0	1	0	0	0	0	0	0	1	1	3	3	0	0	NA	NA	NA	NA
AKHTSAL	7	FALSE	sp|Q9Y490|TLN1_HUMAN;sp|Q9Y4G6|TLN2_HUMAN	TLN1;TLN2	HUMAN	Talin-1 OS=Homo sapiens OX=9606 GN=TLN1 PE=1 SV=3	AKHTSAL/1	['MSFragger', 'Comet']	[0.0036850683863652, 0.0036239923082612]	[0.820086879353848, 0.5170895618646095]	[0.0222195334367018, 0.0221563399262036]	0.978447	0.399143	1	2	0.00362399	0.0221563	0.820087	0	NA	1	0	1	0	0	0	0	0	0	0	0	0	0	0	0	0	0	0	0	1	0	0	0	0	0	NA	NA	NA	NA
AKIKARDLRGKKKEELL	17	FALSE	sp|P42766|RL35_HUMAN	RPL35	HUMAN	Large ribosomal subunit protein uL29 OS=Homo sapiens OX=9606 GN=RPL35 PE=1 SV=2	[UNIMOD:Acetylation]-AKIKARDLRGKKKEELL/3;AKIKARDLRGKKKEELL/3	['MSFragger', 'Sage']	[0.0004604051565377, 0.0043605690185145]	[1.3613521553682364, 0.5948781421995779]	[0.0008204263138065, 0.0254375806394584]	0.417994	0.248703	2	2	0.000460405	0.000820426	1.36135	0	NA	5	1	0	0	0	0	0	0	0	0	0	0	1	0	1	0	2	0	0	1	0	0	1	1	2	netMHCIIpan-4.3	DRB5_0101	36.17	NB
AKIKARDLRGKKKEELLK	18	FALSE	sp|P42766|RL35_HUMAN	RPL35	HUMAN	Large ribosomal subunit protein uL29 OS=Homo sapiens OX=9606 GN=RPL35 PE=1 SV=2	AKIKARDLRGKKKEELLK/3	['MSFragger', 'Sage']	[0.003880266075388, 0.0018394648829431]	[0.8009579633251893, 0.6842722394373889]	[0.0250939079033526, 0.0114349939583503]	0.345563	1.67147	1	2	0.00183946	0.011435	0.800958	0	NA	10	1	1	0	0	0	0	1	1	0	0	1	1	0	1	0	1	1	1	2	0	2	2	1	3	netMHCIIpan-4.3	DRB5_0101	48.69	NB
AKISSPTET	9	TRUE	sp|P31949|S10AB_HUMAN	S100A11	HUMAN	Protein S100-A11 OS=Homo sapiens OX=9606 GN=S100A11 PE=1 SV=2	[UNIMOD:Acetylation]-AKISSPTET/1	['MSFragger']	[0.0046362582668575]	[0.7842515155813056]	[0.0278584669120247]	0.613756	3.10492	1	1	0.00463626	0.0278585	0.784252	0	NA	1	0	0	0	0	0	0	0	0	0	0	0	1	0	0	0	0	0	0	0	0	0	1	0	0	netMHCpan-4.1	HLA-C*07:01	12.045	NB
AKISSPTETE	10	TRUE	sp|P31949|S10AB_HUMAN	S100A11	HUMAN	Protein S100-A11 OS=Homo sapiens OX=9606 GN=S100A11 PE=1 SV=2	[UNIMOD:Acetylation]-AKISSPTETE/1	['MSFragger']	[0.0008073468563931]	[1.1043079815967485]	[0.0030713589886721]	0.890495	3.25682	1	1	0.000807347	0.00307136	1.10431	0	NA	1	0	0	0	0	0	0	0	0	0	0	0	1	0	0	0	0	0	0	0	0	0	1	0	0	netMHCpan-4.1	HLA-A*03:01	22.257	NB
AKISSPTETER	11	TRUE	sp|P31949|S10AB_HUMAN	S100A11	HUMAN	Protein S100-A11 OS=Homo sapiens OX=9606 GN=S100A11 PE=1 SV=2	[UNIMOD:Acetylation]-AKISSPTETER/2	['MSFragger']	[0.0012128562765312]	[1.002706370838858]	[0.0061109318538412]	0.929796	2.41853	1	1	0.00121286	0.00611093	1.00271	0	NA	5	0	0	0	0	1	1	0	0	0	0	0	2	1	0	0	0	0	0	0	2	0	2	1	0	netMHCpan-4.1	HLA-A*31:01	1.666	WB
AKKAGAAKAKKPAGATPK	18	FALSE	sp|P16401|H15_HUMAN	H1-5	HUMAN	Histone H1.5 OS=Homo sapiens OX=9606 GN=H1-5 PE=1 SV=3	AKKAGAAKAKKPAGATPK/3	['Comet']	[0.0038509045992879]	[0.5102836750290706]	[0.0236897127477507]	0.851483	3.01777	1	1	0.0038509	0.0236897	0.510284	0	NA	2	1	0	0	0	0	0	0	0	0	0	0	0	0	0	0	0	0	1	1	0	0	0	0	1	netMHCIIpan-4.3	HLA-DQA10101-DQB10602	31.33	NB
AKKAGGTPR	9	TRUE	sp|P16403|H12_HUMAN	H1-2	HUMAN	Histone H1.2 OS=Homo sapiens OX=9606 GN=H1-2 PE=1 SV=2	AKKAGGTPR/2	['MSFragger', 'Comet', 'Sage']	[0.0008748906386701, 0.0004471605306304, 0.0014083184677495]	[1.0686387402678703, 0.9355605613992686, 0.7440453825753904]	[0.003867385099658, 0.0007224775199711, 0.0066305619994357]	0.983886	0.140896	1	3	0.000447161	0.000722478	1.06864	0	NA	6	0	2	0	0	0	0	0	0	0	0	0	0	0	0	0	1	2	1	2	0	0	0	0	4	netMHCpan-4.1	HLA-A*31:01	3.235	NB
AKKAKQASKKTAM	13	FALSE	sp|P83731|RL24_HUMAN	RPL24	HUMAN	Large ribosomal subunit protein eL24 OS=Homo sapiens OX=9606 GN=RPL24 PE=1 SV=1	AKKAKQASKKTAM[UNIMOD:Oxidation]/3	['MSFragger', 'Comet']	[0.0067414314516129, 0.0022597848684805]	[0.6980879283392151, 0.627233554250395]	[0.0467193523422797, 0.0080060332801927]	0.354765	0.377008	1	2	0.00225978	0.00800603	0.698088	0	NA	3	0	0	0	0	0	0	1	0	1	0	0	0	0	0	0	1	0	0	0	0	2	0	0	1	netMHCIIpan-4.3	HLA-DPA10202-DPB10201	61.7	NB
AKKAQAQPVM	10	TRUE	sp|P24539|AT5F1_HUMAN	ATP5PB	HUMAN	ATP synthase F(0) complex subunit B1, mitochondrial OS=Homo sapiens OX=9606 GN=ATP5PB PE=1 SV=2	AKKAQAQPVM[UNIMOD:Oxidation]/2;AKKAQAQPVM/2	['MSFragger', 'Comet', 'Sage']	[0.0002363507445048, 0.0003734129947722, 0.0001387539891771]	[1.9396505046857384, 1.4002261101461928, 1.3158906889903852]	[6.576843523148276e-05, 2.691931870002769e-05, 3.20782795774409e-05]	0.954767	1.52219	2	3	0.000138754	2.69193e-05	1.93965	0	NA	7	1	0	1	0	0	0	0	0	0	1	1	2	0	0	0	1	0	0	2	0	0	4	0	1	netMHCpan-4.1	HLA-C*07:01	11.224	NB
AKKAVLK	7	FALSE	sp|P62750|RL23A_HUMAN;sp|Q6ZU80|CE128_HUMAN	RPL23A;CEP128	HUMAN	Large ribosomal subunit protein uL23 OS=Homo sapiens OX=9606 GN=RPL23A PE=1 SV=1	AKKAVLK/1	['MSFragger', 'Comet']	[0.0077734591893392, 0.0020754716981132]	[0.677743299850679, 0.6445606311939611]	[0.0526410302721147, 0.0068951084763477]	0.933574	0.00284979	1	2	0.00207547	0.00689511	0.677743	0	NA	19	1	1	3	0	0	0	1	1	1	2	0	0	1	2	1	1	2	2	5	0	3	2	4	5	NA	NA	NA	NA
AKKKNKKGKTISL	13	FALSE	sp|P23588|IF4B_HUMAN	EIF4B	HUMAN	Eukaryotic translation initiation factor 4B OS=Homo sapiens OX=9606 GN=EIF4B PE=1 SV=2	AKKKNKKGKTISL/2	['Comet', 'Sage']	[0.0046021895265323, 0.0017096939647803]	[0.4834936290578324, 0.699457027536343]	[0.0309500418690836, 0.0099628373539489]	0.647335	2.34831	1	2	0.00170969	0.00996284	0.699457	0	NA	5	0	0	1	0	0	0	0	0	0	0	1	0	0	0	0	1	1	1	1	0	0	1	0	3	netMHCIIpan-4.3	HLA-DPA10202-DPB10201	55.73	NB
AKKKVVDPFSKK	12	TRUE	sp|P61247|RS3A_HUMAN	RPS3A	HUMAN	Small ribosomal subunit protein eS1 OS=Homo sapiens OX=9606 GN=RPS3A PE=1 SV=2	AKKKVVDPFSKK/3	['MSFragger', 'Comet', 'Sage']	[0.0002363507445048, 0.0004471605306304, 0.0001387539891771]	[2.746758095591317, 1.0752993287996722, 1.31933703054774]	[1.5172265064821098e-06, 0.000270926791043, 3.106001498785276e-05]	0.859264	1.25615	1	3	0.000138754	1.51723e-06	2.74676	0	NA	4	1	0	0	0	0	0	1	1	1	0	0	0	0	0	0	0	0	0	1	0	3	0	0	0	netMHCpan-4.1	HLA-A*03:01	0.37	SB
AKKPAGAAKKPK	12	TRUE	sp|P10412|H14_HUMAN	H1-4	HUMAN	Histone H1.4 OS=Homo sapiens OX=9606 GN=H1-4 PE=1 SV=2	AKKPAGAAKKPK/3	['MSFragger', 'Comet', 'Sage']	[0.0002363507445048, 0.0004471605306304, 0.0001387539891771]	[1.745524906290682, 0.8320121395413196, 1.0635735543734692]	[0.0001596006984921, 0.0015365625878756, 0.0003397543443564]	0.827144	0.0378915	1	3	0.000138754	0.000159601	1.74552	0	NA	9	0	0	0	0	0	0	1	1	1	0	0	0	2	2	2	0	0	0	0	0	3	0	6	0	netMHCpan-4.1	HLA-A*03:01	10.569	NB
AKKRKKKSYTTPK	13	FALSE	sp|P62979|RS27A_HUMAN	RPS27A	HUMAN	Ubiquitin-ribosomal protein eS31 fusion protein OS=Homo sapiens OX=9606 GN=RPS27A PE=1 SV=2	AKKRKKKSYTTPK/3	['MSFragger', 'Comet', 'Sage']	[0.0012128562765312, 0.0004471605306304, 0.0006805035726437]	[1.000027380150615, 0.9273762262529708, 0.8302427926861506]	[0.0062299203612305, 0.0007657136267528, 0.0029937695879933]	0.714764	2.75717	1	3	0.000447161	0.000765714	1.00003	0	NA	11	2	1	1	0	0	0	3	0	1	0	0	0	1	1	1	0	0	0	4	0	4	0	3	0	netMHCIIpan-4.3	DRB5_0101	70.38	NB
AKKTYDLL	8	TRUE	sp|P61026|RAB10_HUMAN	RAB10	HUMAN	Ras-related protein Rab-10 OS=Homo sapiens OX=9606 GN=RAB10 PE=1 SV=1	[UNIMOD:Acetylation]-AKKTYDLL/2	['MSFragger']	[0.0017486686272951]	[0.9232644167604314]	[0.0109139640907924]	0.961484	9.42674	1	1	0.00174867	0.010914	0.923264	0	NA	2	0	0	0	0	0	0	0	0	0	0	1	1	0	0	0	0	0	0	0	0	0	2	0	0	netMHCpan-4.1	HLA-C*07:01	12.791	NB
AKKTYDLLFKL	11	TRUE	sp|P61026|RAB10_HUMAN	RAB10	HUMAN	Ras-related protein Rab-10 OS=Homo sapiens OX=9606 GN=RAB10 PE=1 SV=1	[UNIMOD:Acetylation]-AKKTYDLLFKL/3;[UNIMOD:Acetylation]-AKKTYDLLFKL/2	['MSFragger']	[0.0002363507445048]	[1.9091754049907137]	[7.570447766971145e-05]	0.806083	1.0832	2	1	0.000236351	7.57045e-05	1.90918	1	['KSFIASEVLKLF(1)']	13	1	2	3	0	0	0	0	0	0	2	2	2	0	0	0	1	0	0	6	0	0	6	0	1	netMHCpan-4.1	HLA-A*31:01	9.845	NB
AKKVVNPL	8	TRUE	sp|P62424|RL7A_HUMAN	RPL7A	HUMAN	Large ribosomal subunit protein eL8 OS=Homo sapiens OX=9606 GN=RPL7A PE=1 SV=2	AKKVVNPL/1;AKKVVNPL/2	['MSFragger', 'Comet', 'Sage']	[0.0022668883179688, 0.0042701587075652, 0.0034216007140731]	[0.8782986480400136, 0.4964038503459628, 0.6196783938191467]	[0.0150646436745761, 0.0271914317811366, 0.0204251756945133]	0.978706	2.32867	2	3	0.00226689	0.0150646	0.878299	0	NA	16	0	0	2	0	0	0	1	1	1	2	1	2	2	1	1	0	1	1	2	0	3	5	4	2	netMHCpan-4.1	HLA-C*07:01	10	NB
AKKVVNPLFEKRPK	14	FALSE	sp|P62424|RL7A_HUMAN	RPL7A	HUMAN	Large ribosomal subunit protein eL8 OS=Homo sapiens OX=9606 GN=RPL7A PE=1 SV=2	AKKVVNPLFEKRPK/3	['MSFragger', 'Comet', 'Sage']	[0.0002363507445048, 0.0003734129947722, 0.0001387539891771]	[1.9565851204887448, 1.3116851064298531, 1.0972025800237035]	[6.081288133444362e-05, 5.0504666343140926e-05, 0.0002480860626864]	0.76472	1.02744	1	3	0.000138754	5.05047e-05	1.95659	0	NA	18	0	0	0	0	0	0	2	1	1	1	2	1	2	0	3	2	2	1	0	0	4	4	5	5	netMHCIIpan-4.3	HLA-DPA10202-DPB10402	3.48	WB
AKLDKSQI	8	TRUE	sp|P11142|HSP7C_HUMAN	HSPA8	HUMAN	Heat shock cognate 71 kDa protein OS=Homo sapiens OX=9606 GN=HSPA8 PE=1 SV=1	AKLDKSQI/2	['MSFragger', 'Comet', 'Sage']	[0.0058343057176196, 0.0033164995854375, 0.0059438275636838]	[0.7293074828001067, 0.5301258657644186, 0.5322365470419931]	[0.0388423447907258, 0.0195166604367345, 0.0438367691821434]	0.978266	0.539286	1	3	0.0033165	0.0195167	0.729307	0	NA	1	0	0	0	0	0	0	0	0	0	0	1	0	0	0	0	0	0	0	0	0	0	1	0	0	netMHCpan-4.1	HLA-B*51:01	15.94	NB
AKLDNLQQEIDFLTA	15	FALSE	sp|P04264|K2C1_HUMAN	KRT1	HUMAN	Keratin, type II cytoskeletal 1 OS=Homo sapiens OX=9606 GN=KRT1 PE=1 SV=6	AKLDNLQQEIDFLTA/2	['Sage']	[0.008297213622291]	[0.4879260301824019]	[0.063711995496415]	0.605383	0.00525961	1	1	0.00829721	0.063712	0.487926	0	NA	1	0	0	1	0	0	0	0	0	0	0	0	0	0	0	0	0	0	0	1	0	0	0	0	0	netMHCIIpan-4.3	HLA-DQA10101-DQB10501	24.08	NB
AKLEKAKAKELATK	14	FALSE	sp|P62424|RL7A_HUMAN	RPL7A	HUMAN	Large ribosomal subunit protein eL8 OS=Homo sapiens OX=9606 GN=RPL7A PE=1 SV=2	AKLEKAKAKELATK/3	['MSFragger', 'Comet', 'Sage']	[0.0003301419610432, 0.0006624271330153, 0.0001387539891771]	[1.521510682546537, 0.7891498360706536, 0.8750785246348396]	[0.0004166612924764, 0.0021331343311666, 0.001974073116109]	-0.0191634	0.281447	1	3	0.000138754	0.000416661	1.52151	0	NA	5	1	1	0	0	0	0	1	0	0	0	1	1	0	0	0	0	0	0	2	0	1	2	0	0	netMHCIIpan-4.3	DRB1_0101	1.91	WB
AKLEKAKAKELATKLG	16	FALSE	sp|P62424|RL7A_HUMAN	RPL7A	HUMAN	Large ribosomal subunit protein eL8 OS=Homo sapiens OX=9606 GN=RPL7A PE=1 SV=2	AKLEKAKAKELATKLG/3	['MSFragger', 'Comet', 'Sage']	[0.0002363507445048, 0.0003734129947722, 0.0001387539891771]	[1.983962953436712, 1.3096209393445073, 0.8761095658441265]	[5.356784168843404e-05, 5.125572003943581e-05, 0.0019552268789477]	-0.0069423	0.0269352	1	3	0.000138754	5.12557e-05	1.98396	0	NA	7	1	0	0	0	0	1	1	1	0	0	0	1	1	1	0	0	0	0	1	1	2	1	2	0	netMHCIIpan-4.3	DRB1_0101	3.57	WB
AKLKGPKFKMPEM	13	FALSE	sp|Q09666|AHNK_HUMAN	AHNAK	HUMAN	Neuroblast differentiation-associated protein AHNAK OS=Homo sapiens OX=9606 GN=AHNAK PE=1 SV=2	AKLKGPKFKM[UNIMOD:Oxidation]PEM[UNIMOD:Oxidation]/3	['MSFragger', 'Comet', 'Sage']	[0.0005744485294117, 0.0015081439774783, 0.0030532020456453]	[1.2258256990124097, 0.667719023348241, 0.6338161665277994]	[0.0015430592224047, 0.0056686918078936, 0.0180073446773868]	0.48284	1.75404	1	3	0.000574449	0.00154306	1.22583	0	NA	2	0	0	0	0	0	2	0	0	0	0	0	0	0	0	0	0	0	0	0	2	0	0	0	0	netMHCIIpan-4.3	HLA-DPA10103-DPB10201	8.4	NB
AKLSDGVAVL	10	TRUE	sp|P10809|CH60_HUMAN	HSPD1	HUMAN	60 kDa heat shock protein, mitochondrial OS=Homo sapiens OX=9606 GN=HSPD1 PE=1 SV=2	AKLSDGVAVL/2	['MSFragger', 'Comet', 'Sage']	[0.0090969335502138, 0.0034366828539409, 0.0084724950884086]	[0.6502076894533066, 0.521691209769068, 0.4823611805145781]	[0.0617576540333278, 0.0211819087840314, 0.0667182601245351]	0.967415	1.61885	1	3	0.00343668	0.0211819	0.650208	0	NA	7	1	1	1	0	0	0	0	0	1	0	1	1	0	1	0	0	0	0	3	0	1	2	1	0	netMHCpan-4.1	HLA-C*01:02	3.287	NB
AKNATNVEQSF	11	TRUE	sp|P62820|RAB1A_HUMAN	RAB1A	HUMAN	Ras-related protein Rab-1A OS=Homo sapiens OX=9606 GN=RAB1A PE=1 SV=3	AKNATNVEQSF/2	['MSFragger', 'Comet', 'Sage']	[0.0003301419610432, 0.0013319672131147, 0.0008351602463722]	[1.446924196390548, 0.7136317268201193, 0.7873449203538759]	[0.0005686999556852, 0.003884993946434, 0.0044519698824645]	0.728379	0.0172751	1	3	0.000330142	0.0005687	1.44692	0	NA	2	1	0	0	0	0	0	0	0	0	0	0	0	0	0	1	0	0	0	1	0	0	0	1	0	netMHCpan-4.1	HLA-C*07:01	9.395	NB
AKNRKDIENQYETQIT	16	FALSE	sp|P35527|K1C9_HUMAN	KRT9	HUMAN	Keratin, type I cytoskeletal 9 OS=Homo sapiens OX=9606 GN=KRT9 PE=1 SV=3	AKNRKDIENQYETQIT/3	['MSFragger', 'Sage']	[0.0034497628288055, 0.0042354630294328]	[0.8363440067146873, 0.5986729773627422]	[0.020001111146419, 0.0246008539673663]	0.546369	1.71685	1	2	0.00344976	0.0200011	0.836344	0	NA	3	2	0	0	0	0	0	0	0	1	0	0	0	0	0	0	0	0	0	2	0	1	0	0	0	netMHCIIpan-4.3	DRB1_1501	18.94	NB
AKPALEDLRQGLL	13	FALSE	sp|P02647|APOA1_HUMAN	APOA1	HUMAN	Apolipoprotein A-I OS=Homo sapiens OX=9606 GN=APOA1 PE=1 SV=1	AKPALEDLRQGLL/2	['MSFragger', 'Comet', 'Sage']	[0.0006348534546608, 0.0021321961620469, 0.0001387539891771]	[1.136571625388818, 0.6378640925989051, 0.9611828983077104]	[0.0025230072378813, 0.0073026560570575, 0.0008845287795384]	0.683852	0.196077	1	3	0.000138754	0.000884529	1.13657	0	NA	1	0	0	0	0	0	0	0	0	0	0	0	0	0	1	0	0	0	0	0	0	0	0	1	0	netMHCIIpan-4.3	HLA-DQA10101-DQB10501	55.68	NB
AKPGTYV	7	FALSE	sp|O75369|FLNB_HUMAN	FLNB	HUMAN	Filamin-B OS=Homo sapiens OX=9606 GN=FLNB PE=1 SV=2	AKPGTYV/1	['MSFragger', 'Comet']	[0.009343555342597, 0.0045432305864262]	[0.6436855167028063, 0.4842695874910749]	[0.0641336547162586, 0.0307094103258114]	0.997397	0.440203	1	2	0.00454323	0.0307094	0.643686	0	NA	4	0	1	0	0	0	0	0	0	0	0	1	1	0	0	0	0	1	0	1	0	0	2	0	1	NA	NA	NA	NA
AKPKAAKAKKAAAKKK	16	FALSE	sp|P16401|H15_HUMAN	H1-5	HUMAN	Histone H1.5 OS=Homo sapiens OX=9606 GN=H1-5 PE=1 SV=3	AKPKAAKAKKAAAKKK/2	['Sage']	[0.0043735891647855]	[0.5909000134143478]	[0.0263438660645657]	0.373702	3.39343	1	1	0.00437359	0.0263439	0.5909	0	NA	1	0	0	0	0	0	0	0	0	0	0	0	0	0	0	0	0	0	1	0	0	0	0	0	1	netMHCIIpan-4.3	HLA-DQA10101-DQB10602	5.51	NB
AKPKAAKPKAAKAKK	15	FALSE	sp|P16401|H15_HUMAN	H1-5	HUMAN	Histone H1.5 OS=Homo sapiens OX=9606 GN=H1-5 PE=1 SV=3	AKPKAAKPKAAKAKK/3	['Comet']	[0.0015081439774783]	[0.6683133388072245]	[0.0056405654570131]	-0.0336376	4.23135	1	1	0.00150814	0.00564057	0.668313	0	NA	1	0	0	0	0	0	0	0	0	0	0	0	0	0	0	1	0	0	0	0	0	0	0	1	0	netMHCIIpan-4.3	HLA-DQA10101-DQB10602	3.1	WB
AKPKAAKPKAAKPK	14	FALSE	sp|P16401|H15_HUMAN	H1-5	HUMAN	Histone H1.5 OS=Homo sapiens OX=9606 GN=H1-5 PE=1 SV=3	AKPKAAKPKAAKPK/3	['MSFragger', 'Comet', 'Sage']	[0.0002363507445048, 0.0004471605306304, 0.0023800079333597]	[1.6412905721035629, 1.1214681420486612, 0.6606252344664195]	[0.0002524634333134, 0.0001956164819436, 0.0141582626956639]	0.836308	0.235933	1	3	0.000236351	0.000195616	1.64129	5	['AKAKAPKPKAAKPK(5)']	17	1	0	0	0	0	0	1	3	2	2	0	2	1	1	2	1	1	0	1	0	6	4	4	2	netMHCIIpan-4.3	HLA-DQA10101-DQB10602	2.59	WB
AKPKAVKPKAAKPKAA	16	FALSE	sp|P16401|H15_HUMAN	H1-5	HUMAN	Histone H1.5 OS=Homo sapiens OX=9606 GN=H1-5 PE=1 SV=3	AKPKAVKPKAAKPKAA/3	['MSFragger']	[0.0005744485294117]	[1.2531957601009025]	[0.0013455115625599]	0.82607	1.07568	1	1	0.000574449	0.00134551	1.2532	1	['VKPKAAKPKAAKPKAA(1)']	4	0	0	0	0	0	0	0	0	1	0	0	0	2	0	0	1	0	0	0	0	1	0	2	1	netMHCIIpan-4.3	DRB5_0101	3.78	WB
AKPKKATKSPAKPK	14	FALSE	sp|P16401|H15_HUMAN	H1-5	HUMAN	Histone H1.5 OS=Homo sapiens OX=9606 GN=H1-5 PE=1 SV=3	AKPKKATKSPAKPK/3	['MSFragger', 'Comet', 'Sage']	[0.0027910392948953, 0.0044438174508005, 0.0011890606420927]	[0.8523948882573057, 0.4918627265596275, 0.7610209946577259]	[0.0179880146899289, 0.0284553646286032, 0.0056735946496206]	0.747087	2.97	1	3	0.00118906	0.00567359	0.852395	0	NA	1	0	0	0	0	0	0	0	1	0	0	0	0	0	0	0	0	0	0	0	0	1	0	0	0	netMHCIIpan-4.3	DRB5_0101	19.01	NB
AKPKTAKPKAAKPK	14	FALSE	sp|P10412|H14_HUMAN	H1-4	HUMAN	Histone H1.4 OS=Homo sapiens OX=9606 GN=H1-4 PE=1 SV=2	AKPKTAKPKAAKPK/3	['MSFragger', 'Comet', 'Sage']	[0.0006348534546608, 0.0004471605306304, 0.0009050683829444]	[1.1689534975489226, 0.9678428312809966, 0.7747539870434558]	[0.0020928941083054, 0.0005753341195393, 0.0049999863656909]	0.199371	2.10352	1	3	0.000447161	0.000575334	1.16895	0	NA	16	2	1	0	0	0	0	1	1	1	1	2	1	1	1	1	1	1	1	3	0	3	4	3	3	netMHCIIpan-4.3	HLA-DQA10101-DQB10602	8.65	NB
AKPKVVKPKKAAPKKK	16	FALSE	sp|P16403|H12_HUMAN	H1-2	HUMAN	Histone H1.2 OS=Homo sapiens OX=9606 GN=H1-2 PE=1 SV=2	AKPKVVKPKKAAPKKK/3	['MSFragger', 'Comet', 'Sage']	[0.0056773688332028, 0.0038509045992879, 0.0012661926560825]	[0.738916781933273, 0.5101402216531576, 0.755848364574848]	[0.0366842769026624, 0.0237232710114893, 0.0059498209561037]	-0.0169686	0.995528	1	3	0.00126619	0.00594982	0.755848	0	NA	1	0	0	0	0	0	0	0	1	0	0	0	0	0	0	0	0	0	0	0	0	1	0	0	0	netMHCIIpan-4.3	DRB5_0101	1.12	WB
AKPSVPKVPKGR	12	TRUE	sp|Q92522|H1X_HUMAN	H1-10	HUMAN	Histone H1.10 OS=Homo sapiens OX=9606 GN=H1-10 PE=1 SV=1	AKPSVPKVPKGR/3	['MSFragger', 'Comet', 'Sage']	[0.0005744485294117, 0.0004471605306304, 0.0001387539891771]	[1.1944350770845724, 0.8269310013731538, 1.1949462917577187]	[0.0018192397133594, 0.0015966905104124, 9.94501949901863e-05]	0.318993	0.131036	1	3	0.000138754	9.94502e-05	1.19495	0	NA	4	0	0	0	0	0	0	1	2	1	0	0	0	0	0	0	0	0	0	0	0	4	0	0	0	netMHCpan-4.1	HLA-A*31:01	3.651	NB
AKPSVPKVPKGRK	13	FALSE	sp|Q92522|H1X_HUMAN	H1-10	HUMAN	Histone H1.10 OS=Homo sapiens OX=9606 GN=H1-10 PE=1 SV=1	AKPSVPKVPKGRK/3;AKPSVPKVPKGRK/2	['MSFragger', 'Comet', 'Sage']	[0.0002363507445048, 0.0003734129947722, 0.0001387539891771]	[1.9449784544044075, 1.1691695745312487, 1.1930961466529555]	[6.416799006360731e-05, 0.0001395141611986, 0.0001011860856638]	0.918834	0.00811497	2	3	0.000138754	6.4168e-05	1.94498	0	NA	21	3	0	0	0	1	0	2	3	2	1	1	2	1	3	2	0	0	0	3	1	7	4	6	0	netMHCIIpan-4.3	DRB5_0101	62.45	NB
AKQAHVDVKFQ	11	TRUE	sp|Q9P2R7|SUCB1_HUMAN	SUCLA2	HUMAN	Succinate--CoA ligase [ADP-forming] subunit beta, mitochondrial OS=Homo sapiens OX=9606 GN=SUCLA2 PE=1 SV=3	AKQAHVDVKFQ/3	['MSFragger', 'Comet', 'Sage']	[0.0002363507445048, 0.0004471605306304, 0.0001387539891771]	[1.7480229336637234, 1.0083673171931868, 0.9027758240003024]	[0.0001578232765217, 0.0004331634981492, 0.0015253088491686]	0.242397	0.77774	1	3	0.000138754	0.000157823	1.74802	0	NA	1	0	0	0	0	0	0	0	0	0	0	0	1	0	0	0	0	0	0	0	0	0	1	0	0	netMHCpan-4.1	HLA-B*18:01	49.333	NB
AKQAHVDVKFQLPI	14	FALSE	sp|Q9P2R7|SUCB1_HUMAN	SUCLA2	HUMAN	Succinate--CoA ligase [ADP-forming] subunit beta, mitochondrial OS=Homo sapiens OX=9606 GN=SUCLA2 PE=1 SV=3	AKQAHVDVKFQLPI/3	['MSFragger', 'Comet', 'Sage']	[0.0008073468563931, 0.0004471605306304, 0.0007597959405188]	[1.0988184110092922, 1.0242425135924125, 0.8084159107108237]	[0.0031793861235033, 0.0003876423004842, 0.0036644035330743]	0.294527	1.27925	1	3	0.000447161	0.000387642	1.09882	0	NA	2	0	0	0	0	0	0	0	0	0	1	1	0	0	0	0	0	0	0	0	0	0	2	0	0	netMHCIIpan-4.3	HLA-DQA10101-DQB10602	4.59	WB
AKQASKK	7	FALSE	sp|P83731|RL24_HUMAN	RPL24	HUMAN	Large ribosomal subunit protein eL24 OS=Homo sapiens OX=9606 GN=RPL24 PE=1 SV=1	AKQASKK/1	['MSFragger', 'Comet']	[0.0082334869431643, 0.006818624586012]	[0.6709848209742864, 0.438579303753801]	[0.0547548688072735, 0.0486280843814462]	0.889182	0.251266	1	2	0.00681862	0.0486281	0.670985	0	NA	5	0	0	0	0	0	0	1	1	1	0	0	0	1	1	0	0	0	0	0	0	3	0	2	0	NA	NA	NA	NA
AKQASKKT	8	TRUE	sp|P83731|RL24_HUMAN	RPL24	HUMAN	Large ribosomal subunit protein eL24 OS=Homo sapiens OX=9606 GN=RPL24 PE=1 SV=1	AKQASKKT/1	['MSFragger']	[0.0046776489729509]	[0.7771247866130672]	[0.029113461667383]	0.919302	0.777817	1	1	0.00467765	0.0291135	0.777125	0	NA	1	0	0	0	0	0	0	0	0	0	1	0	0	0	0	0	0	0	0	0	0	0	1	0	0	netMHCpan-4.1	HLA-B*18:01	57.857	NB
AKQASKKTAM	10	TRUE	sp|P83731|RL24_HUMAN	RPL24	HUMAN	Large ribosomal subunit protein eL24 OS=Homo sapiens OX=9606 GN=RPL24 PE=1 SV=1	AKQASKKTAM[UNIMOD:Oxidation]/1	['MSFragger', 'Comet', 'Sage']	[0.0006348534546608, 0.0004471605306304, 0.0011890606420927]	[1.1485390614522246, 0.9911717633932728, 0.7612052585589538]	[0.0023518402640024, 0.0004885323322868, 0.005663990930829]	0.591246	1.32654	1	3	0.000447161	0.000488532	1.14854	0	NA	1	0	0	0	0	0	0	1	0	0	0	0	0	0	0	0	0	0	0	0	0	1	0	0	0	netMHCpan-4.1	HLA-C*01:02	8.498	NB
AKQDVVLNYPM	11	TRUE	sp|Q15029|U5S1_HUMAN	EFTUD2	HUMAN	116 kDa U5 small nuclear ribonucleoprotein component OS=Homo sapiens OX=9606 GN=EFTUD2 PE=1 SV=1	AKQDVVLNYPM[UNIMOD:Oxidation]/2	['MSFragger', 'Comet', 'Sage']	[0.0002363507445048, 0.0003734129947722, 0.0001387539891771]	[1.6538550708101447, 1.2379688306050909, 0.98692472839594]	[0.0002391531340007, 8.550504515285555e-05, 0.0006954967556294]	0.935527	4.95121	1	3	0.000138754	8.5505e-05	1.65386	0	NA	5	0	0	0	0	0	0	0	0	0	2	1	2	0	0	0	0	0	0	0	0	0	5	0	0	netMHCpan-4.1	HLA-C*07:01	16.719	NB
AKRHHGY	7	FALSE	sp|P15516|HIS3_HUMAN	HTN3	HUMAN	Histatin-3 OS=Homo sapiens OX=9606 GN=HTN3 PE=1 SV=2	AKRHHGY/2	['Sage']	[0.0048999591670069]	[0.5609326529095139]	[0.0342292828095113]	0.334075	2.79427	1	1	0.00489996	0.0342293	0.560933	0	NA	2	0	0	0	0	0	0	0	0	1	0	0	0	0	0	1	0	0	0	0	0	1	0	1	0	NA	NA	NA	NA
AKRTKKVGIVGKYG	14	FALSE	sp|P61513|RL37A_HUMAN	RPL37A	HUMAN	Large ribosomal subunit protein eL43 OS=Homo sapiens OX=9606 GN=RPL37A PE=1 SV=2	AKRTKKVGIVGKYG/3	['MSFragger', 'Comet', 'Sage']	[0.0003301419610432, 0.0003734129947722, 0.0001387539891771]	[1.468428583234053, 1.3535631848670802, 1.162388501746883]	[0.0005195736767946, 3.742889434394868e-05, 0.000134849815066]	0.541191	1.03779	1	3	0.000138754	3.74289e-05	1.46843	0	NA	1	0	0	0	0	0	1	0	0	0	0	0	0	0	0	0	0	0	0	0	1	0	0	0	0	netMHCIIpan-4.3	HLA-DPA10202-DPB10201	24.37	NB
AKRTKKVGIVGKYGT	15	FALSE	sp|P61513|RL37A_HUMAN	RPL37A	HUMAN	Large ribosomal subunit protein eL43 OS=Homo sapiens OX=9606 GN=RPL37A PE=1 SV=2	AKRTKKVGIVGKYGT/3	['Comet', 'Sage']	[0.0025665155274189, 0.0073391042529168]	[0.5942954009449908, 0.4982089146654644]	[0.0107177390476355, 0.0584772112614475]	0.330597	1.12011	1	2	0.00256652	0.0107177	0.594295	0	NA	1	0	0	0	0	0	1	0	0	0	0	0	0	0	0	0	0	0	0	0	1	0	0	0	0	netMHCIIpan-4.3	HLA-DPA10202-DPB10201	16.46	NB
AKRTKKVGIVGKYGTRY	17	FALSE	sp|P61513|RL37A_HUMAN	RPL37A	HUMAN	Large ribosomal subunit protein eL43 OS=Homo sapiens OX=9606 GN=RPL37A PE=1 SV=2	AKRTKKVGIVGKYGTRY/3	['MSFragger', 'Comet', 'Sage']	[0.0002363507445048, 0.0003734129947722, 0.0001387539891771]	[2.4891262785760664, 1.3766493741161248, 1.081038339821364]	[5.067199855919774e-06, 3.172794221230932e-05, 0.0002885664566371]	0.515313	0.296	1	3	0.000138754	5.0672e-06	2.48913	0	NA	6	1	0	0	0	0	1	1	1	1	0	0	1	0	0	0	0	0	0	1	1	3	1	0	0	netMHCIIpan-4.3	HLA-DPA10202-DPB10201	21.12	NB
AKRTKKVGIVGKYGTRYG	18	FALSE	sp|P61513|RL37A_HUMAN	RPL37A	HUMAN	Large ribosomal subunit protein eL43 OS=Homo sapiens OX=9606 GN=RPL37A PE=1 SV=2	AKRTKKVGIVGKYGTRYG/3	['MSFragger', 'Comet', 'Sage']	[0.0005744485294117, 0.0003734129947722, 0.0006805035726437]	[1.2714199828068002, 1.193188186407259, 0.8267138251811388]	[0.0012319865517657, 0.0001176242601261, 0.0030933150749267]	0.298831	0.604269	1	3	0.000373413	0.000117624	1.27142	0	NA	1	1	0	0	0	0	0	0	0	0	0	0	0	0	0	0	0	0	0	1	0	0	0	0	0	netMHCIIpan-4.3	DRB1_1501	17.56	NB
AKRTKKVGIVGKYGTRYGA	19	FALSE	sp|P61513|RL37A_HUMAN	RPL37A	HUMAN	Large ribosomal subunit protein eL43 OS=Homo sapiens OX=9606 GN=RPL37A PE=1 SV=2	AKRTKKVGIVGKYGTRYGA/3	['MSFragger', 'Comet', 'Sage']	[0.0005744485294117, 0.0017628048183331, 0.0001387539891771]	[1.1928790959790103, 0.6614612015362177, 1.070376712401396]	[0.0018345607177982, 0.0059744049881306, 0.000318816137081]	0.533339	0.601735	1	3	0.000138754	0.000318816	1.19288	0	NA	1	1	0	0	0	0	0	0	0	0	0	0	0	0	0	0	0	0	0	1	0	0	0	0	0	NA	NA	NA	NA
AKSDETAAK	9	TRUE	sp|P04792|HSPB1_HUMAN	HSPB1	HUMAN	Heat shock protein beta-1 OS=Homo sapiens OX=9606 GN=HSPB1 PE=1 SV=2	AKSDETAAK/1	['MSFragger', 'Comet', 'Sage']	[0.0005744485294117, 0.0004471605306304, 0.0016518866284124]	[1.2296762673773487, 0.8498983003388415, 0.7034548746158731]	[0.0015130695047218, 0.0013438656554231, 0.0096070864580718]	0.871224	0.110927	1	3	0.000447161	0.00134387	1.22968	0	NA	5	0	1	1	0	0	0	0	0	0	0	0	0	0	0	0	1	1	1	2	0	0	0	0	3	netMHCpan-4.1	HLA-A*03:01	4.483	NB
AKSIDFPLTK	10	TRUE	sp|O75844|FACE1_HUMAN	ZMPSTE24	HUMAN	CAAX prenyl protease 1 homolog OS=Homo sapiens OX=9606 GN=ZMPSTE24 PE=1 SV=2	AKSIDFPLTK/2	['MSFragger', 'Comet', 'Sage']	[0.0003301419610432, 0.0004471605306304, 0.0001387539891771]	[1.501468013457456, 1.1266436506667918, 1.0572068944477089]	[0.0004527459466239, 0.0001885857994895, 0.0003605921303808]	0.98837	0.0228714	1	3	0.000138754	0.000188586	1.50147	0	NA	3	0	0	0	0	0	0	0	0	0	0	2	1	0	0	0	0	0	0	0	0	0	3	0	0	netMHCpan-4.1	HLA-A*03:01	0.152	SB
AKSIDFPLTKVY	12	TRUE	sp|O75844|FACE1_HUMAN	ZMPSTE24	HUMAN	CAAX prenyl protease 1 homolog OS=Homo sapiens OX=9606 GN=ZMPSTE24 PE=1 SV=2	AKSIDFPLTKVY/2	['MSFragger', 'Comet', 'Sage']	[0.0002363507445048, 0.0003734129947722, 0.0001387539891771]	[2.363168620254021, 1.8116999742000277, 1.5086230336884812]	[9.134727753243892e-06, 1.5982042817761884e-06, 5.2814415585937e-06]	0.931489	1.36996	1	3	0.000138754	1.5982e-06	2.36317	0	NA	9	1	1	1	0	0	0	0	0	0	1	1	1	0	0	0	1	1	1	3	0	0	3	0	3	netMHCpan-4.1	HLA-B*18:01	5.87	NB
AKSKSKNILVRMVSEAGTG	19	FALSE	sp|O75394|RM33_HUMAN	MRPL33	HUMAN	Large ribosomal subunit protein bL33m OS=Homo sapiens OX=9606 GN=MRPL33 PE=1 SV=1	AKSKSKNILVRM[UNIMOD:Oxidation]VSEAGTG/3;AKSKSKNILVRMVSEAGTG/3	['MSFragger', 'Comet', 'Sage']	[0.0002363507445048, 0.0004471605306304, 0.0021028793270786]	[1.934859617961294, 0.9682693930952831, 0.6710658680770663]	[6.72409966340131e-05, 0.0005736128493578, 0.0128859903356027]	-0.0270783	0.563496	2	3	0.000236351	6.7241e-05	1.93486	0	NA	3	2	1	0	0	0	0	0	0	0	0	0	0	0	0	0	0	0	0	3	0	0	0	0	0	NA	NA	NA	NA
AKTDQAQK	8	TRUE	sp|P05204|HMGN2_HUMAN	HMGN2	HUMAN	Non-histone chromosomal protein HMG-17 OS=Homo sapiens OX=9606 GN=HMGN2 PE=1 SV=3	AKTDQAQK/1;AKTDQAQK/2	['MSFragger', 'Comet', 'Sage']	[0.0008748906386701, 0.0009580838323353, 0.0006805035726437]	[1.0660564480656212, 0.7538639284698724, 0.8141794774361174]	[0.0039344764269657, 0.0028137106183523, 0.0034740950569639]	0.995006	0.0167829	2	3	0.000680504	0.00281371	1.06606	0	NA	36	0	1	3	0	0	0	3	5	1	2	1	2	2	2	5	2	4	3	4	0	9	5	9	9	netMHCpan-4.1	HLA-A*03:01	22.371	NB
AKTDQAQKAEGAGDA	15	FALSE	sp|P05204|HMGN2_HUMAN	HMGN2	HUMAN	Non-histone chromosomal protein HMG-17 OS=Homo sapiens OX=9606 GN=HMGN2 PE=1 SV=3	AKTDQAQKAEGAGDA/2	['MSFragger', 'Comet', 'Sage']	[0.0005744485294117, 0.0029951919287459, 0.0007597959405188]	[1.2220378811108197, 0.5506374734645769, 0.8045592775696733]	[0.0015733251207754, 0.0160413522860572, 0.0037974639805693]	0.294861	0.0287709	1	3	0.000574449	0.00157333	1.22204	0	NA	4	0	0	0	0	0	1	1	0	0	1	0	1	0	0	0	0	0	0	0	1	1	2	0	0	netMHCIIpan-4.3	HLA-DQA10101-DQB10602	4.32	WB
AKTDQAQKAEGAGDAK	16	FALSE	sp|P05204|HMGN2_HUMAN	HMGN2	HUMAN	Non-histone chromosomal protein HMG-17 OS=Homo sapiens OX=9606 GN=HMGN2 PE=1 SV=3	AKTDQAQKAEGAGDAK/3;AKTDQAQKAEGAGDAK/2	['MSFragger', 'Comet', 'Sage']	[0.0002363507445048, 0.0003734129947722, 0.0001387539891771]	[3.370668201088565, 2.089504571693941, 1.5726202868900112]	[8.008242648580035e-08, 2.374722047874771e-07, 2.9013699598284e-06]	0.757873	0.00408936	2	3	0.000138754	8.00824e-08	3.37067	0	NA	106	3	6	3	0	2	3	10	9	8	6	6	8	6	9	7	9	7	4	12	5	27	20	22	20	netMHCIIpan-4.3	HLA-DQA10101-DQB10602	6.3	NB
AKTPPITRKAAQLYTL	16	FALSE	sp|Q9UBM7|DHCR7_HUMAN	DHCR7	HUMAN	7-dehydrocholesterol reductase OS=Homo sapiens OX=9606 GN=DHCR7 PE=1 SV=1	AKTPPITRKAAQLYTL/3	['Comet', 'Sage']	[0.0032694647201946, 0.0083508598292713]	[0.5323313168271973, 0.4871428670520448]	[0.0191055460991742, 0.0641275598857801]	0.157201	0.361451	1	2	0.00326946	0.0191055	0.532331	0	NA	1	0	0	0	0	0	0	0	0	0	0	1	0	0	0	0	0	0	0	0	0	0	1	0	0	netMHCIIpan-4.3	DRB5_0101	16.07	NB
AKTYDYLFK	9	TRUE	sp|P61006|RAB8A_HUMAN;sp|Q92930|RAB8B_HUMAN	RAB8A;RAB8B	HUMAN	Ras-related protein Rab-8A OS=Homo sapiens OX=9606 GN=RAB8A PE=1 SV=1	[UNIMOD:Acetylation]-AKTYDYLFK/2	['MSFragger']	[0.0005744485294117]	[1.1939739036493011]	[0.0018237631212459]	0.957831	11.3979	1	1	0.000574449	0.00182376	1.19397	0	NA	7	1	1	0	0	0	0	0	0	0	2	1	2	0	0	0	0	0	0	2	0	0	5	0	0	netMHCpan-4.1	HLA-A*03:01	7.873	NB
AKVAKPKKAAKSAAKAVKPK	20	FALSE	sp|P16403|H12_HUMAN	H1-2	HUMAN	Histone H1.2 OS=Homo sapiens OX=9606 GN=H1-2 PE=1 SV=2	AKVAKPKKAAKSAAKAVKPK/3	['MSFragger', 'Comet', 'Sage']	[0.0006348534546608, 0.0003734129947722, 0.0001387539891771]	[1.1451436206704992, 1.2463573304196136, 0.9255794942076876]	[0.0023988467735068, 8.053922620816447e-05, 0.0012331693282057]	0.3804	1.72087	1	3	0.000138754	8.05392e-05	1.24636	0	NA	4	0	0	1	0	0	0	1	0	0	0	0	0	0	1	1	0	0	0	1	0	1	0	2	0	NA	NA	NA	NA
AKVAVLGASG	10	TRUE	sp|P40926|MDHM_HUMAN	MDH2	HUMAN	Malate dehydrogenase, mitochondrial OS=Homo sapiens OX=9606 GN=MDH2 PE=1 SV=3	AKVAVLGASG/1;AKVAVLGASG/2	['MSFragger', 'Comet', 'Sage']	[0.0012872221745473, 0.0008810572687224, 0.0015291895295493]	[0.9792891306665782, 0.774486565917501, 0.7182413383192563]	[0.0072419566592602, 0.0023915589834666, 0.0083959866398704]	0.95026	0.0206034	2	3	0.000881057	0.00239156	0.979289	0	NA	13	2	1	1	0	0	0	0	0	0	3	1	2	0	0	0	1	1	1	4	0	0	6	0	3	netMHCpan-4.1	HLA-A*03:01	82.5	NB
AKVAVLGASGGIGQPL	16	FALSE	sp|P40926|MDHM_HUMAN	MDH2	HUMAN	Malate dehydrogenase, mitochondrial OS=Homo sapiens OX=9606 GN=MDH2 PE=1 SV=3	AKVAVLGASGGIGQPL/2	['MSFragger', 'Comet', 'Sage']	[0.0002363507445048, 0.0003734129947722, 0.0001387539891771]	[2.586513452152201, 1.3578714068061262, 1.0067318162496377]	[3.212391854461075e-06, 3.6292390699691225e-05, 0.0005779885513435]	0.920715	1.42579	1	3	0.000138754	3.21239e-06	2.58651	0	NA	6	1	1	0	0	0	0	0	0	0	1	1	1	0	0	0	1	0	0	2	0	0	3	0	1	netMHCIIpan-4.3	DRB1_0101	15.51	NB
AKVAVLGASGGIGQPLS	17	FALSE	sp|P40926|MDHM_HUMAN	MDH2	HUMAN	Malate dehydrogenase, mitochondrial OS=Homo sapiens OX=9606 GN=MDH2 PE=1 SV=3	AKVAVLGASGGIGQPLS/2	['MSFragger', 'Comet', 'Sage']	[0.0002363507445048, 0.0003734129947722, 0.0001387539891771]	[2.192073641081492, 1.385560737184193, 1.1942643390863317]	[2.0324846736219277e-05, 2.9769765748520195e-05, 0.0001000865418044]	0.889236	0.00321456	1	3	0.000138754	2.03248e-05	2.19207	0	NA	11	0	2	1	0	0	0	0	0	0	2	2	3	0	0	0	1	0	0	3	0	0	7	0	1	netMHCIIpan-4.3	DRB1_0101	22.04	NB
AKVAVLGASGGIGQPLSL	18	FALSE	sp|P40926|MDHM_HUMAN	MDH2	HUMAN	Malate dehydrogenase, mitochondrial OS=Homo sapiens OX=9606 GN=MDH2 PE=1 SV=3	AKVAVLGASGGIGQPLSL/2	['MSFragger', 'Comet', 'Sage']	[0.0002363507445048, 0.0003734129947722, 0.0001387539891771]	[3.5308662052854047, 2.0377257121576107, 1.29459534701977]	[3.757818722029757e-08, 3.388004230879936e-07, 3.9154060809412456e-05]	0.967732	0.420429	1	3	0.000138754	3.75782e-08	3.53087	0	NA	23	1	4	1	0	0	1	1	0	0	1	2	6	0	0	1	2	1	2	6	1	1	9	1	5	netMHCIIpan-4.3	DRB1_0101	31.9	NB
AKVDEFPL	8	TRUE	sp|P27635|RL10_HUMAN;sp|Q96L21|RL10L_HUMAN	RPL10;RPL10L	HUMAN	Large ribosomal subunit protein uL16 OS=Homo sapiens OX=9606 GN=RPL10 PE=1 SV=5	AKVDEFPL/2	['Comet']	[0.0029223151229807]	[0.5643437840610985]	[0.0141046406765474]	0.976013	1.62673	1	1	0.00292232	0.0141046	0.564344	0	NA	1	0	0	0	0	0	0	0	0	0	0	0	0	0	0	0	0	0	1	0	0	0	0	0	1	netMHCpan-4.1	HLA-C*07:01	16.625	NB
AKVEAKPK	8	TRUE	sp|P05114|HMGN1_HUMAN	HMGN1	HUMAN	Non-histone chromosomal protein HMG-14 OS=Homo sapiens OX=9606 GN=HMGN1 PE=1 SV=3	AKVEAKPK/1	['MSFragger', 'Comet', 'Sage']	[0.0035193564605329, 0.0044438174508005, 0.0061975468043899]	[0.831960780530235, 0.4917660375917724, 0.52184244052847]	[0.0205804936344387, 0.0284829457656753, 0.0479021598462631]	0.932547	0.701777	1	3	0.00351936	0.0205805	0.831961	0	NA	2	0	0	0	0	0	0	1	0	0	0	0	0	0	1	0	0	0	0	0	0	1	0	1	0	netMHCpan-4.1	HLA-A*03:01	33.625	NB
AKVIHDN	7	FALSE	sp|P04406|G3P_HUMAN	GAPDH	HUMAN	Glyceraldehyde-3-phosphate dehydrogenase OS=Homo sapiens OX=9606 GN=GAPDH PE=1 SV=3	AKVIHDN/1	['MSFragger']	[0.0094221480112111]	[0.6408274375663748]	[0.0652048196693038]	0.962582	1.23772	1	1	0.00942215	0.0652048	0.640827	0	NA	2	1	0	0	0	0	0	0	0	0	0	0	0	0	1	0	0	0	0	1	0	0	0	1	0	NA	NA	NA	NA
AKVIHDNF	8	TRUE	sp|P04406|G3P_HUMAN	GAPDH	HUMAN	Glyceraldehyde-3-phosphate dehydrogenase OS=Homo sapiens OX=9606 GN=GAPDH PE=1 SV=3	AKVIHDNF/2	['MSFragger', 'Comet', 'Sage']	[0.0003301419610432, 0.0004471605306304, 0.0001387539891771]	[1.4767043814036924, 1.0159229853622918, 0.9447917169764444]	[0.0005019047022522, 0.0004108699862442, 0.0010307849519373]	0.965343	0.0170235	1	3	0.000138754	0.00041087	1.4767	0	NA	7	1	0	0	0	1	1	0	0	1	0	0	0	1	1	1	0	0	0	1	2	1	0	3	0	netMHCpan-4.1	HLA-B*18:01	11.435	NB
AKVPADTE	8	TRUE	sp|P60174|TPIS_HUMAN	TPI1	HUMAN	Triosephosphate isomerase OS=Homo sapiens OX=9606 GN=TPI1 PE=1 SV=4	AKVPADTE/1	['MSFragger', 'Comet', 'Sage']	[0.0005744485294117, 0.0004471605306304, 0.0009050683829444]	[1.219197531006058, 1.0277035220437, 0.767624446704124]	[0.0015965330544634, 0.0003783671474609, 0.0053392286586526]	0.996185	0.237419	1	3	0.000447161	0.000378367	1.2192	0	NA	2	0	0	0	0	0	0	0	0	0	0	0	0	0	0	2	0	0	0	0	0	0	0	2	0	netMHCpan-4.1	HLA-B*18:01	41.5	NB
[truncated: 17,135 more rows]
[truncated: 3 more columns]

## Sheet: S4B_U937_1MY
Supplemental Data S4B. Identified immunopeptide sequences for the U937 1 million cell dilution (3 samples). See legend for explanation of each column.
[truncated: 2,971 more rows]

[truncated: 5 more sheets: S4C_U937_2MY, S4D_U937_4MY, S4E_U937_8MY, S4F_U937_16MY, S4G_U937_32MY]
