# Supplementary material for: A Platform for High-throughput and Ultrasensitive Immunopeptidomics
Source: Mol Cell Proteomics. 2026 May 18;25(6):101590. doi: 10.1016/j.mcpro.2026.101590 (PMC13284484; doi:10.1016/j.mcpro.2026.101590)
Supplement: Supplemental Data S5 [file mmc5.xlsx]

## Sheet: Legend
Column	Explanation
peptide	Plain peptide sequence identified peptide (aggregates peptidoforms: charge and modifications).
length	Peptide length in amino acids.
immuno	Specified as immunopeptide length (TRUE/FALSE), typically 8-12 for MHC class I and 14-16 for MHC class II.
protein_list	Semicolon-seperated list of matching UniProtKB proteins.
gene	Semicolon-seperated list of matching genes according UniProtKB annotation - matching order proteins.
species	Species according UniProtKB annotation, semicolon-seperated list if multiple.
description leftmost	Description of the first protein in the list.
peptidoform	Semicolon-seperated list of identified peptidoform(s) for the peptide sequence (thus considering peptide precursor charge and modifications).
engine	List of search engines that identified the peptide at a 1% peptide Q-value (PEAKS Studio, Comet, MSFragger and/or Sage).
peptide_qval	List of mokapot peptide Q-values per search engine after re-scroring by TIMS2Rescore (same order engine list).
peptide_score	List of mokapot peptide scores per search engine after re-scroring by TIMS2Rescore (same order engine list).
peptide_PEP	List of mokapot peptide posterior error probabilities per search engine after re-scroring by TIMS2Rescore (same order engine list).
rescoring:spec_pearson	Spectral Pearson correlation to MS2PIP-predicted peptide, derived from TIMS2Rescore output reports.
rescoring:rt_diff_best	Deviation to predicted retention time (rt) derived from TIMS2Rescore output reports.
#peptidoform	Number of peptideforms identified.
#engine	Number of search engines identifying the peptide.
peptide_qval_lowest	Lowest mokapot peptide Q-value across re-scored search engine results.
peptide_PEP_lowest	Lowest mokapot peptide posterior error probability across re-scored search engine results.
peptide_score_highest	Highest mokapot peptide score across re-scored search engine results.
#chimeric_PSMs	Number of spectra that matched to this peptide sequence by one search engine, but were matched to another peptide sequence by any other engine. Hence, ambiguous spectra assigned to multiple peptides.
#chimeric_peptides	List of ambiguously peptides (and their respective PSMs) that were assigned to the spectra also matching this peptide sequence.
PSMs_total	Total number of peptide-to-spectrum matches (PSMs) to this peptide sequence across all runs (all timsTOF .d samples searched).
PSMs_run_0.5_a	Number of peptide-to-spectrum matches (PSMs) to this peptide sequence in this specific run (one timsTOF .d sample). Example: here replicate 'a' of 0.5 million.
PSMs_run_0.5_b	Number of peptide-to-spectrum matches (PSMs) to this peptide sequence in this specific run (one timsTOF .d sample). Example: here replicate 'b' of 0.5 million.
PSMs_run_0.5_c	Number of peptide-to-spectrum matches (PSMs) to this peptide sequence in this specific run (one timsTOF .d sample). Example: here replicate 'c' of 0.5 million.
PSMs_cond_0.5	Number of peptide-to-spectrum matches (PSMs) to this peptide sequence in the specified conditions (multiple timsTOF .d samples). Example: here 0.5 million, summing the PSMs of replicate a, b and c.
tool	Either 'netMHCpan-4.1' or 'netMHCIIpan-4.3' for MHC class I and II predictions, or 'NA' if no prediction performed.
mhc	MHC molecule that had the lowest %Rank score.
rank	%Rank score. Default thresholds for NetMHCpan-4.1 are < 0.5 for weak binding, < 0.5 for strong binders, while for NetMHCpan-4.1 are < 5 for weak binding, < 2 for strong binders.
bind_level	Either 'SB' for strong binder, 'WB' for weak binder, 'NB' for non-binder and 'NA' if no binding prediction was performed.
core	Peptide 9-mer core used by NetMHCpan.
cluster	Assigned cluster by GibbsCluster2.0. The number of variables is automatically assigned based on the Kullback-Leibler Distance (KLD) in GibbsCluster2.0.
gibbs_core	The peptide core used in GibbsCluster2.0 for the peptide.

## Sheet: S5A_JY_20K
Supplemental Data S5A. Identified immunopeptide sequences for the JY 20 000 cell dilution (no DDM, 2 samples). See legend for explanation of each column.
peptide	length	immuno	protein_list	gene	species	description leftmost	peptidoform	engine	peptide_qval	peptide_score	peptide_PEP	rescoring:spec_pearson	rescoring:rt_diff_best	#peptidoform	#engine	peptide_qval_lowest	peptide_PEP_lowest	peptide_score_highest	#chimeric_PSMs	#chimeric_peptides	PSMs_total	PSMs_run_20K_a	PSMs_run_20K_b	PSMs_cond_20K	tool	mhc	rank	bind_level	core	cluster	gibbs_core
AAAAEIDEE	9	TRUE	E9PAV3|NACAM_HUMAN	NACA	HUMAN	Nascent polypeptide-associated complex subunit alpha, muscle-specific form OS=Homo sapiens OX=9606 GN=NACA PE=1 SV=1	AAAAEIDEE/1	['PEAKS']	[0.001201923076923]	[1.700238866428855]	[0.0018240494834006]	0.694588	2.8202	1	1	0.00120192	0.00182405	1.70024	0	NA	1	1	0	1	netMHCpan-4.1	HLA-C*07:02	50	NB	AAAAEIDEE	NA	NA
AAAAVQGGRSGG	12	TRUE	sp|Q15005|SPCS2_HUMAN	SPCS2	HUMAN	Signal peptidase complex subunit 2 OS=Homo sapiens OX=9606 GN=SPCS2 PE=1 SV=3	[UNIMOD:Acetylation]-AAAAVQGGRSGG/2	['MSFragger', 'PEAKS']	[0.0021598272138228, 0.001201923076923]	[1.5609620244868796, 2.4434890545391075]	[0.0007588149104731, 0.000115909959316]	0.930028	0.17236	1	2	0.00120192	0.00011591	2.44349	0	NA	2	1	1	2	netMHCpan-4.1	HLA-B*07:02	80	NB	AVQGGRSGG	2	AAVQGGSGG
AAAAVQGGRSGGSGG	15	FALSE	sp|Q15005|SPCS2_HUMAN	SPCS2	HUMAN	Signal peptidase complex subunit 2 OS=Homo sapiens OX=9606 GN=SPCS2 PE=1 SV=3	[UNIMOD:Acetylation]-AAAAVQGGRSGGSGG/2	['MSFragger', 'PEAKS']	[0.0021598272138228, 0.001201923076923]	[3.0225175329882608, 2.4717148275894423]	[1.6228909948736968e-06, 0.0001043662857889]	0.855868	0.279823	1	2	0.00120192	1.62289e-06	3.02252	0	NA	3	2	1	3	netMHCIIpan-4.3	DRB1_0404	35.16	NB	VQGGRSGGS	NA	NA
AAAGGGGGGAAAAGRA	16	FALSE	sp|Q9UL25|RAB21_HUMAN	RAB21	HUMAN	Ras-related protein Rab-21 OS=Homo sapiens OX=9606 GN=RAB21 PE=1 SV=3	[UNIMOD:Acetylation]-AAAGGGGGGAAAAGRA/2	['MSFragger', 'PEAKS']	[0.0021598272138228, 0.001201923076923]	[3.540941019654347, 2.0565654107901703]	[1.829164618303377e-07, 0.0004880243623999]	0.767211	0.293216	1	2	0.00120192	1.82916e-07	3.54094	0	NA	2	1	1	2	netMHCIIpan-4.3	HLA-DQA10301-DQB10302	13.71	NB	GGGGAAAAG	NA	NA
AAAMVPGRSES	11	TRUE	sp|O43598|DNPH1_HUMAN	DNPH1	HUMAN	5-hydroxymethyl-dUMP N-hydrolase OS=Homo sapiens OX=9606 GN=DNPH1 PE=1 SV=1	[UNIMOD:Acetylation]-AAAM[UNIMOD:Oxidation]VPGRSES/2	['MSFragger', 'PEAKS']	[0.0036297640653357, 0.001201923076923]	[0.940538615340178, 2.291003112652369]	[0.010245333365102, 0.0002042856163374]	0.927687	0.268448	1	2	0.00120192	0.000204286	2.291	0	NA	2	2	0	2	netMHCpan-4.1	HLA-B*07:02	20.464	NB	AAAPGRSES	4	AMVPGRSES
AAAQAAYL	8	TRUE	sp|Q9Y490|TLN1_HUMAN;sp|Q9Y4G6|TLN2_HUMAN	TLN1;TLN2	HUMAN	Talin-1 OS=Homo sapiens OX=9606 GN=TLN1 PE=1 SV=3	AAAQAAYL/1	['MSFragger', 'Sage', 'PEAKS']	[0.0093348891481913, 0.0099715099715099, 0.001201923076923]	[0.4854645184054981, 0.314413112844695, 2.1648685521198257]	[0.0663944805308621, 0.0743238243367774, 0.0003264159289333]	0.856321	0.72208	1	3	0.00120192	0.000326416	2.16487	0	NA	2	2	0	2	netMHCpan-4.1	HLA-B*07:02	7.297	NB	AAAQA-AYL	3	AAAQ-AAYL
AAAVAAAGAGE	11	TRUE	sp|Q9NS69|TOM22_HUMAN	TOMM22	HUMAN	Mitochondrial import receptor subunit TOM22 homolog OS=Homo sapiens OX=9606 GN=TOMM22 PE=1 SV=3	[UNIMOD:Acetylation]-AAAVAAAGAGE/1	['MSFragger', 'PEAKS']	[0.0036297640653357, 0.001201923076923]	[0.8312015437422637, 1.5082242808238746]	[0.0161522168867933, 0.0036806400369547]	0.640984	6.92555	1	2	0.00120192	0.00368064	1.50822	0	NA	1	1	0	1	netMHCpan-4.1	HLA-A*02:01	58.182	NB	AVAAAGAGE	2	AAVAAAGGE
AAAYLQHL	8	TRUE	sp|O00192|ARVC_HUMAN;sp|O60716|CTND1_HUMAN;sp|Q99569|PKP4_HUMAN;sp|Q9UQB3|CTND2_HUMAN	ARVCF;CTNND1;PKP4;CTNND2	HUMAN	Splicing regulator ARVCF OS=Homo sapiens OX=9606 GN=ARVCF PE=1 SV=1	AAAYLQHL/2;AAAYLQHL/1	['MSFragger', 'Sage', 'PEAKS']	[0.0046728971962616, 0.0028985507246376, 0.001201923076923]	[0.7393986267598937, 0.6949970991776258, 2.144742063232727]	[0.0236226268193646, 0.010820153137577, 0.0003517543371003]	0.976748	0.774389	2	3	0.00120192	0.000351754	2.14474	0	NA	6	4	2	6	netMHCpan-4.1	HLA-B*07:02	7.348	NB	AAAYLQH-L	3	AA-AYLQHL
AADPPAENSSAPEAEQGGAE	20	FALSE	sp|P67809|YBOX1_HUMAN	YBX1	HUMAN	Y-box-binding protein 1 OS=Homo sapiens OX=9606 GN=YBX1 PE=1 SV=3	AADPPAENSSAPEAEQGGAE/2	['MSFragger', 'Comet', 'Sage', 'PEAKS']	[0.0021598272138228, 0.0078740157480314, 0.0057581573896353, 0.001201923076923]	[1.1212592330498163, 0.8738375754499745, 0.4552286013590168, 2.892905094967755]	[0.0048094141287121, 0.00868632296225, 0.0366813692053947, 2.1808508134952066e-05]	0.76024	3.36652	1	4	0.00120192	2.18085e-05	2.89291	0	NA	1	1	0	1	NA	NA	NA	NA	NA	NA	NA
AAEDVVATGAD	11	TRUE	sp|O00264|PGRC1_HUMAN	PGRMC1	HUMAN	Membrane-associated progesterone receptor component 1 OS=Homo sapiens OX=9606 GN=PGRMC1 PE=1 SV=3	AAEDVVATGAD/1	['MSFragger', 'PEAKS']	[0.0059970014992503, 0.001201923076923]	[0.6836156205892285, 2.021652977542773]	[0.029723495448968, 0.0005555430050414]	0.915448	2.8731	1	2	0.00120192	0.000555543	2.02165	0	NA	2	2	0	2	netMHCpan-4.1	HLA-A*02:01	68.333	NB	AAEDVVATA	0	AAEDVVAAD
AAEEPQQQKQEPLGSD	16	FALSE	sp|Q96FW1|OTUB1_HUMAN	OTUB1	HUMAN	Ubiquitin thioesterase OTUB1 OS=Homo sapiens OX=9606 GN=OTUB1 PE=1 SV=2	[UNIMOD:Acetylation]-AAEEPQQQKQEPLGSD/2	['MSFragger']	[0.0071599045346062]	[0.6506426412818024]	[0.0340270471651093]	0.751998	0.00499314	1	1	0.0071599	0.034027	0.650643	0	NA	1	1	0	1	netMHCIIpan-4.3	DRB4_0104	20.54	NB	PQQQKQEPL	NA	NA
AAFLAVRV	8	TRUE	Q2M1Z3|RHG31_HUMAN	ARHGAP31	HUMAN	Rho GTPase-activating protein 31 OS=Homo sapiens OX=9606 GN=ARHGAP31 PE=1 SV=2	AAFLAVRV/2;AAFLAVRV/1	['PEAKS']	[0.001201923076923]	[2.0274437597815167]	[0.0005437317498591]	0.980487	4.2484	2	1	0.00120192	0.000543732	2.02744	0	NA	5	1	4	5	netMHCpan-4.1	HLA-A*02:01	13.458	NB	AAF-LAVRV	3	AAF-LAVRV
AAGAGKVTKSAQKAQKA	17	FALSE	sp|P68104|EF1A1_HUMAN;sp|Q5VTE0|EF1A3_HUMAN	EEF1A1;EEF1A1P5	HUMAN	Elongation factor 1-alpha 1 OS=Homo sapiens OX=9606 GN=EEF1A1 PE=1 SV=1	AAGAGKVTKSAQKAQKA/3	['MSFragger', 'Sage', 'PEAKS']	[0.0021598272138228, 0.0028985507246376, 0.001201923076923]	[1.319238276229908, 0.9501598839795656, 2.034945822237737]	[0.0020952134412632, 0.0029251929880152, 0.0005288016896567]	0.251714	5.97276	1	3	0.00120192	0.000528802	2.03495	0	NA	1	1	0	1	netMHCIIpan-4.3	HLA-DPA10103-DPB10201	7.71	NB	KVTKSAQKA	NA	NA
AAGPISERNQDATV	14	FALSE	sp|Q15427|SF3B4_HUMAN	SF3B4	HUMAN	Splicing factor 3B subunit 4 OS=Homo sapiens OX=9606 GN=SF3B4 PE=1 SV=1	[UNIMOD:Acetylation]-AAGPISERNQDATV/2	['MSFragger', 'PEAKS']	[0.0071599045346062, 0.001201923076923]	[0.66987510939687, 1.6508705171198963]	[0.0314482244961571, 0.0021868122416305]	0.389578	3.0323	1	2	0.00120192	0.00218681	1.65087	0	NA	1	1	0	1	netMHCIIpan-4.3	DRB4_0104	26.08	NB	ISERNQDAT	NA	NA
AAIRKKLVIVGDGA	14	FALSE	P08134|RHOC_HUMAN;P61586|RHOA_HUMAN	RHOC;RHOA	HUMAN	Rho-related GTP-binding protein RhoC OS=Homo sapiens OX=9606 GN=RHOC PE=1 SV=1	[UNIMOD:Acetylation]-AAIRKKLVIVGDGA/3	['PEAKS']	[0.001201923076923]	[2.0331991232104536]	[0.0005322409077285]	-0.136024	10.1781	1	1	0.00120192	0.000532241	2.0332	0	NA	2	0	2	2	netMHCIIpan-4.3	DRB4_0104	10.11	NB	IRKKLVIVG	NA	NA
AALPNVYEV	9	TRUE	sp|P33992|MCM5_HUMAN	MCM5	HUMAN	DNA replication licensing factor MCM5 OS=Homo sapiens OX=9606 GN=MCM5 PE=1 SV=5	AALPNVYEV/1	['MSFragger', 'PEAKS']	[0.0071599045346062, 0.001201923076923]	[0.5629398123145759, 1.7686661952983058]	[0.0486295366942974, 0.0014175374113711]	0.9776	2.40114	1	2	0.00120192	0.00141754	1.76867	0	NA	1	1	0	1	netMHCpan-4.1	HLA-A*02:01	0.139	SB	AALPNVYEV	4	AALPNVYEV
AALRLQYL	8	TRUE	sp|Q9HD67|MYO10_HUMAN	MYO10	HUMAN	Unconventional myosin-X OS=Homo sapiens OX=9606 GN=MYO10 PE=1 SV=3	AALRLQYL/2	['MSFragger', 'Sage', 'PEAKS']	[0.0046728971962616, 0.0057581573896353, 0.001201923076923]	[0.727624546188294, 0.4991031396578145, 1.2901832856634778]	[0.0247985813429125, 0.0293697532231878, 0.0080258124075351]	0.931333	2.07683	1	3	0.00120192	0.00802581	1.29018	0	NA	3	0	3	3	netMHCpan-4.1	HLA-B*07:02	8.337	NB	AAL-RLQYL	3	AALRL-QYL
AALTRDPQFQKLQQ	14	FALSE	sp|P06744|G6PI_HUMAN	GPI	HUMAN	Glucose-6-phosphate isomerase OS=Homo sapiens OX=9606 GN=GPI PE=1 SV=4	[UNIMOD:Acetylation]-AALTRDPQFQKLQQ/2	['MSFragger', 'PEAKS']	[0.0021598272138228, 0.001201923076923]	[2.23448122050828, 2.3336881190237766]	[4.472976193690586e-05, 0.0001743199526991]	0.955626	8.40262	1	2	0.00120192	4.47298e-05	2.33369	0	NA	3	1	2	3	netMHCIIpan-4.3	HLA-DPA10103-DPB10201	20.65	NB	TRDPQFQKL	NA	NA
AAMVLTSL	8	TRUE	sp|Q6ZNC4|ZN704_HUMAN;sp|Q9H8N7|ZN395_HUMAN	ZNF704;ZNF395	HUMAN	Zinc finger protein 704 OS=Homo sapiens OX=9606 GN=ZNF704 PE=1 SV=1	AAMVLTSL/1	['Sage', 'PEAKS']	[0.0057581573896353, 0.0084269662921348]	[0.4603173994828523, 0.7949269750703809]	[0.0357488617303204, 0.0404485659941881]	0.933925	1.17418	1	2	0.00575816	0.0357489	0.794927	0	NA	1	0	1	1	netMHCpan-4.1	HLA-B*07:02	2.259	NB	AAM-VLTSL	1	AAMVLT-SL
AANLSRNGPALQEA	14	FALSE	sp|Q9UJU6|DBNL_HUMAN	DBNL	HUMAN	Drebrin-like protein OS=Homo sapiens OX=9606 GN=DBNL PE=1 SV=1	[UNIMOD:Acetylation]-AANLSRNGPALQEA/2	['MSFragger', 'PEAKS']	[0.0021598272138228, 0.001201923076923]	[1.479074421332803, 2.224522276680047]	[0.0010705103155881, 0.0002615303298628]	0.635382	5.99633	1	2	0.00120192	0.00026153	2.22452	0	NA	1	0	1	1	netMHCIIpan-4.3	HLA-DQA10301-DQB10603	6.67	NB	LSRNGPALQ	NA	NA
AAPAAATAA	9	TRUE	Q9UEW8|STK39_HUMAN	STK39	HUMAN	STE20/SPS1-related proline-alanine-rich protein kinase OS=Homo sapiens OX=9606 GN=STK39 PE=1 SV=3	AAPAAATAA/1	['PEAKS']	[0.0084269662921348]	[0.6929826223257599]	[0.0551736014442578]	0.82779	4.17635	1	1	0.00842697	0.0551736	0.692983	0	NA	1	1	0	1	netMHCpan-4.1	HLA-B*07:02	6.452	NB	AAPAAATAA	1	AAPAAATAA
AAPGVDLT	8	TRUE	P13645|K1C10_HUMAN;P19012|K1C15_HUMAN;Q7Z3Y8|K1C27_HUMAN;Q7Z3Z0|K1C25_HUMAN;Q99456|K1C12_HUMAN	KRT10;KRT15;KRT27;KRT25;KRT12	HUMAN	Keratin, type I cytoskeletal 10 OS=Homo sapiens OX=9606 GN=KRT10 PE=1 SV=6	AAPGVDLT/1	['PEAKS']	[0.001201923076923]	[2.1047060877738]	[0.0004081458520575]	0.894291	2.24335	1	1	0.00120192	0.000408146	2.10471	0	NA	2	2	0	2	netMHCpan-4.1	HLA-C*07:02	53.333	NB	AAPGVDLT-	4	A-APGVDLT
AARPATSTL	9	TRUE	sp|Q04637|IF4G1_HUMAN	EIF4G1	HUMAN	Eukaryotic translation initiation factor 4 gamma 1 OS=Homo sapiens OX=9606 GN=EIF4G1 PE=1 SV=4	AARPATSTL/2	['MSFragger', 'Sage', 'PEAKS']	[0.0021598272138228, 0.0068493150684931, 0.001201923076923]	[1.1489331316643567, 0.3943059309980929, 2.1422576912797866]	[0.0042824567585119, 0.0498791260808391, 0.0003550152719607]	0.986838	0.722399	1	3	0.00120192	0.000355015	2.14226	0	NA	4	1	3	4	netMHCpan-4.1	HLA-B*07:02	0.024	SB	AARPATSTL	1	AARPATSTL
AASKERSGVSL	11	TRUE	sp|P10412|H14_HUMAN;sp|P16402|H13_HUMAN;sp|P16403|H12_HUMAN	H1-4;H1-3;H1-2	HUMAN	Histone H1.4 OS=Homo sapiens OX=9606 GN=H1-4 PE=1 SV=2	AASKERSGVSL/2	['MSFragger', 'Comet', 'Sage', 'PEAKS']	[0.0021598272138228, 0.0057471264367816, 0.0028985507246376, 0.001201923076923]	[1.5330727564294615, 0.984097174122511, 0.7620378820499996, 2.358562739480707]	[0.0008531780302903, 0.005768281917789, 0.0076771875417286, 0.000158927603482]	0.904516	0.304816	1	4	0.00120192	0.000158928	2.35856	0	NA	6	4	2	6	netMHCpan-4.1	HLA-B*07:02	1.653	WB	AASKERSSL	1	ASKERGVSL
AATASAGAGGIDGKPRTS	18	FALSE	sp|Q02978|M2OM_HUMAN	SLC25A11	HUMAN	Mitochondrial 2-oxoglutarate/malate carrier protein OS=Homo sapiens OX=9606 GN=SLC25A11 PE=1 SV=3	[UNIMOD:Acetylation]-AATASAGAGGIDGKPRTS/2	['MSFragger', 'PEAKS']	[0.0021598272138228, 0.001201923076923]	[1.87875474933081, 2.6365794722938363]	[0.0001995329616513, 5.6550280756861735e-05]	0.692959	0.0477304	1	2	0.00120192	5.65503e-05	2.63658	0	NA	1	1	0	1	netMHCIIpan-4.3	HLA-DQA10301-DQB10302	32.38	NB	ASAGAGGID	NA	NA
AAVKTLN	7	FALSE	P40227|TCPZ_HUMAN	CCT6A	HUMAN	T-complex protein 1 subunit zeta OS=Homo sapiens OX=9606 GN=CCT6A PE=1 SV=3	[UNIMOD:Acetylation]-AAVKTLN/1	['PEAKS']	[0.0084269662921348]	[0.7972488472914178]	[0.040162531381166]	0.882667	1.96367	1	1	0.00842697	0.0401625	0.797249	0	NA	1	1	0	1	NA	NA	NA	NA	NA	NA	NA
AAWAISNL	8	TRUE	sp|O00505|IMA4_HUMAN;sp|O00629|IMA3_HUMAN	KPNA3;KPNA4	HUMAN	Importin subunit alpha-4 OS=Homo sapiens OX=9606 GN=KPNA3 PE=1 SV=2	AAWAISNL/1	['Sage', 'PEAKS']	[0.0099715099715099, 0.0083073727933541]	[0.3134314801135057, 0.8454370751926402]	[0.0746859249248228, 0.0346435194099561]	0.991955	1.02932	1	2	0.00830737	0.0346435	0.845437	0	NA	1	0	1	1	netMHCpan-4.1	HLA-B*07:02	9.436	NB	AAW-AISNL	3	AAWAISN-L
AAWGKVGAHAGE	12	TRUE	sp|P69905|HBA_HUMAN	HBA2	HUMAN	Hemoglobin subunit alpha OS=Homo sapiens OX=9606 GN=HBA2 PE=1 SV=2	AAWGKVGAHAGE/2	['MSFragger', 'PEAKS']	[0.0021598272138228, 0.001201923076923]	[1.30994117316274, 1.621306651112676]	[0.0021786470419172, 0.0024371090521648]	0.893208	0.992779	1	2	0.00120192	0.00217865	1.62131	0	NA	1	1	0	1	netMHCpan-4.1	HLA-A*02:01	61.25	NB	AAWGKVAGE	3	AAWKVGAHA
AAYKLVLIR	9	TRUE	sp|P18669|PGAM1_HUMAN;sp|Q8N0Y7|PGAM4_HUMAN	PGAM1;PGAM4	HUMAN	Phosphoglycerate mutase 1 OS=Homo sapiens OX=9606 GN=PGAM1 PE=1 SV=2	[UNIMOD:Acetylation]-AAYKLVLIR/2	['MSFragger', 'PEAKS']	[0.0036297640653357, 0.001201923076923]	[0.8378600912431761, 2.297960289287962]	[0.0157116623771352, 0.0001990717748944]	0.93395	13.4801	1	2	0.00120192	0.000199072	2.29796	0	NA	1	0	1	1	netMHCpan-4.1	HLA-C*07:02	5.596	NB	AAYKLVLIR	3	AAYKLVLIR
AAYKLVLIRHG	11	TRUE	sp|P18669|PGAM1_HUMAN;sp|Q8N0Y7|PGAM4_HUMAN	PGAM1;PGAM4	HUMAN	Phosphoglycerate mutase 1 OS=Homo sapiens OX=9606 GN=PGAM1 PE=1 SV=2	[UNIMOD:Acetylation]-AAYKLVLIRHG/3	['MSFragger', 'PEAKS']	[0.0071599045346062, 0.001201923076923]	[0.6101145491089465, 2.212084685206863]	[0.0401518434306297, 0.000273899555205]	0.663629	12.8256	1	2	0.00120192	0.0002739	2.21208	0	NA	2	0	2	2	netMHCpan-4.1	HLA-C*07:02	75	NB	AAYKLVLRH	3	AAYKLIRHG
AAYKLVLIRHGE	12	TRUE	sp|P18669|PGAM1_HUMAN;sp|Q8N0Y7|PGAM4_HUMAN	PGAM1;PGAM4	HUMAN	Phosphoglycerate mutase 1 OS=Homo sapiens OX=9606 GN=PGAM1 PE=1 SV=2	[UNIMOD:Acetylation]-AAYKLVLIRHGE/3	['MSFragger', 'PEAKS']	[0.0021598272138228, 0.001201923076923]	[1.9263114793833107, 1.872337704298888]	[0.0001633790951493, 0.0009662865221631]	0.346854	12.0891	1	2	0.00120192	0.000163379	1.92631	0	NA	1	0	1	1	netMHCpan-4.1	HLA-A*02:01	65	NB	AAYKLVHGE	3	AAYKLIRHG
AAYKLVLIRHGESA	14	FALSE	sp|P18669|PGAM1_HUMAN	PGAM1	HUMAN	Phosphoglycerate mutase 1 OS=Homo sapiens OX=9606 GN=PGAM1 PE=1 SV=2	[UNIMOD:Acetylation]-AAYKLVLIRHGESA/3	['MSFragger', 'PEAKS']	[0.0021598272138228, 0.001201923076923]	[1.9798967433531416, 1.942335386425538]	[0.0001304283427535, 0.0007455682346585]	0.166806	10.7857	1	2	0.00120192	0.000130428	1.9799	0	NA	2	0	2	2	netMHCIIpan-4.3	DRB5_0105	9.27	NB	YKLVLIRHG	NA	NA
AAYNVTLL	8	TRUE	Q9C0B1|FTO_HUMAN	FTO	HUMAN	Alpha-ketoglutarate-dependent dioxygenase FTO OS=Homo sapiens OX=9606 GN=FTO PE=1 SV=3	AAYNVTLL/1	['PEAKS']	[0.001201923076923]	[1.6199459864663577]	[0.0024492821915619]	0.958725	1.03753	1	1	0.00120192	0.00244928	1.61995	0	NA	1	0	1	1	netMHCpan-4.1	HLA-C*07:02	6.354	NB	AAY-NVTLL	3	AAYNVT-LL
AAYPLTEV	8	TRUE	sp|P35227|PCGF2_HUMAN	PCGF2	HUMAN	Polycomb group RING finger protein 2 OS=Homo sapiens OX=9606 GN=PCGF2 PE=1 SV=1	AAYPLTEV/1	['MSFragger', 'PEAKS']	[0.0071599045346062, 0.001201923076923]	[0.6280650101671101, 1.7998251445624267]	[0.0373174225011828, 0.0012634868791059]	0.989226	0.495416	1	2	0.00120192	0.00126349	1.79983	0	NA	3	2	1	3	netMHCpan-4.1	HLA-A*02:01	4.859	NB	AAYP-LTEV	3	AAYPLT-EV
AAYQALEL	8	TRUE	Q8TDW4|ST7L_HUMAN	ST7L	HUMAN	Suppressor of tumorigenicity 7 protein-like OS=Homo sapiens OX=9606 GN=ST7L PE=1 SV=1	AAYQALEL/1	['PEAKS']	[0.0033632286995515]	[1.071661047237373]	[0.0168934991358829]	0.960767	1.90667	1	1	0.00336323	0.0168935	1.07166	0	NA	2	1	1	2	netMHCpan-4.1	HLA-B*07:02	4.055	NB	AAY-QALEL	3	AAYQ-ALEL
AAYRVGML	8	TRUE	sp|A7E2V4|ZSWM8_HUMAN	ZSWIM8	HUMAN	Zinc finger SWIM domain-containing protein 8 OS=Homo sapiens OX=9606 GN=ZSWIM8 PE=1 SV=1	AAYRVGM[UNIMOD:Oxidation]L/2	['MSFragger', 'Comet', 'Sage', 'PEAKS']	[0.0021598272138228, 0.0078740157480314, 0.0028985507246376, 0.001201923076923]	[1.0748788679837529, 0.7380211615555263, 0.7289643183809136, 2.146811395089083]	[0.0058413663835087, 0.0142206998473983, 0.0090939436624645, 0.0003490610208086]	0.984281	0.17452	1	4	0.00120192	0.000349061	2.14681	0	NA	2	1	1	2	netMHCpan-4.1	HLA-B*07:02	5.519	NB	AAY-RVGML	3	AAYRV-GML
ADDLTDPAP	9	TRUE	P06576|ATPB_HUMAN	ATP5F1B	HUMAN	ATP synthase subunit beta, mitochondrial OS=Homo sapiens OX=9606 GN=ATP5F1B PE=1 SV=3	ADDLTDPAP/1	['PEAKS']	[0.001201923076923]	[1.517240922409541]	[0.0035621474407324]	0.5724	3.27361	1	1	0.00120192	0.00356215	1.51724	0	NA	1	0	1	1	netMHCpan-4.1	HLA-B*07:02	52.308	NB	ADDLTDPAP	1	ADDLTDPAP
ADDLTDPAPA	10	TRUE	sp|P06576|ATPB_HUMAN	ATP5F1B	HUMAN	ATP synthase subunit beta, mitochondrial OS=Homo sapiens OX=9606 GN=ATP5F1B PE=1 SV=3	ADDLTDPAPA/1	['Sage', 'PEAKS']	[0.0099715099715099, 0.001201923076923]	[0.3276587643893127, 2.000678452296542]	[0.0695985977824424, 0.0006005060939914]	0.97712	4.16024	1	2	0.00120192	0.000600506	2.00068	0	NA	3	0	3	3	netMHCpan-4.1	HLA-A*02:01	53.333	NB	ADLTDPAPA	0	DDLTDPAPA
ADDLTDPAPAT	11	TRUE	sp|P06576|ATPB_HUMAN	ATP5F1B	HUMAN	ATP synthase subunit beta, mitochondrial OS=Homo sapiens OX=9606 GN=ATP5F1B PE=1 SV=3	ADDLTDPAPAT/1	['MSFragger', 'Comet', 'Sage', 'PEAKS']	[0.0021598272138228, 0.0057471264367816, 0.0028985507246376, 0.001201923076923]	[1.7212329153396175, 1.1641545754747713, 1.2794730301118304, 2.176929748392663]	[0.0003868798561786, 0.0028147654800776, 0.0005304887353857, 0.0003121136453133]	0.974222	3.50787	1	4	0.00120192	0.000312114	2.17693	0	NA	4	0	4	4	netMHCpan-4.1	HLA-A*02:01	6.492	NB	ALTDPAPAT	0	DDLTDPAPA
ADEGISFR	8	TRUE	sp|Q06830|PRDX1_HUMAN	PRDX1	HUMAN	Peroxiredoxin-1 OS=Homo sapiens OX=9606 GN=PRDX1 PE=1 SV=1	ADEGISFR/2	['MSFragger', 'Sage', 'PEAKS']	[0.0093348891481913, 0.0028985507246376, 0.001201923076923]	[0.4977396241661885, 0.795805924449307, 1.5747596838123117]	[0.0632196283551673, 0.0064574190531728, 0.0028891962591928]	0.966792	0.417175	1	3	0.00120192	0.0028892	1.57476	0	NA	2	2	0	2	netMHCpan-4.1	HLA-C*07:02	45	NB	#NAME?	0	ADEGIS-FR
ADEIAKAQVAR	11	TRUE	sp|P49773|HINT1_HUMAN	HINT1	HUMAN	Adenosine 5'-monophosphoramidase HINT1 OS=Homo sapiens OX=9606 GN=HINT1 PE=1 SV=2	[UNIMOD:Acetylation]-ADEIAKAQVAR/2	['MSFragger', 'PEAKS']	[0.0021598272138228, 0.0084269662921348]	[1.310110129094265, 0.7845695559099669]	[0.0021771015943794, 0.0417485734317133]	0.71939	3.24312	1	2	0.00215983	0.0021771	1.31011	0	NA	2	1	1	2	netMHCpan-4.1	HLA-B*07:02	35.889	NB	AIAKAQVAR	0	DEIAKAQVR
ADIAESQVNK	10	TRUE	sp|P11055|MYH3_HUMAN;sp|P12882|MYH1_HUMAN;sp|P12883|MYH7_HUMAN;sp|P13533|MYH6_HUMAN;sp|P13535|MYH8_HUMAN;sp|Q9UKX2|MYH2_HUMAN;sp|Q9UKX3|MYH13_HUMAN;sp|Q9Y623|MYH4_HUMAN	MYH3;MYH1;MYH7;MYH6;MYH8;MYH2;MYH13;MYH4	HUMAN	Myosin-3 OS=Homo sapiens OX=9606 GN=MYH3 PE=1 SV=3	ADIAESQVNK/2	['MSFragger', 'Comet', 'Sage', 'PEAKS']	[0.0021598272138228, 0.0057471264367816, 0.0028985507246376, 0.001201923076923]	[1.3419013799339152, 1.0864994451641516, 0.7969109582236762, 1.9301572993317453]	[0.0019049606228096, 0.0038355783417266, 0.0064209489661106, 0.0007799944311094]	0.967501	1.52945	1	4	0.00120192	0.000779994	1.93016	0	NA	1	0	1	1	netMHCpan-4.1	HLA-A*02:01	27.742	NB	AIAESQVNK	0	ADIAESQVK
ADLINNLGTIAK	12	TRUE	sp|P07900|HS90A_HUMAN;sp|P08238|HS90B_HUMAN;sp|Q14568|HS902_HUMAN;sp|Q58FF8|H90B2_HUMAN	HSP90AA1;HSP90AB1;HSP90AA2P;HSP90AB2P	HUMAN	Heat shock protein HSP 90-alpha OS=Homo sapiens OX=9606 GN=HSP90AA1 PE=1 SV=5	ADLINNLGTIAK/2	['MSFragger', 'Sage', 'PEAKS']	[0.0046728971962616, 0.0028985507246376, 0.001201923076923]	[0.7990753044882766, 0.7943567222762734, 2.778729512091562]	[0.0184550304646689, 0.006505561065093, 3.333919159117856e-05]	0.962454	0.8725	1	3	0.00120192	3.33392e-05	2.77873	0	NA	1	0	1	1	netMHCpan-4.1	HLA-A*02:01	68.333	NB	ALINNLGTI	4	ALINNLGTI
AENRADAV	8	TRUE	sp|P02788|TRFL_HUMAN	LTF	HUMAN	Lactotransferrin OS=Homo sapiens OX=9606 GN=LTF PE=1 SV=6	AENRADAV/2	['MSFragger']	[0.0071599045346062]	[0.5953090438860476]	[0.0426455647663283]	0.896659	2.23604	1	1	0.0071599	0.0426456	0.595309	0	NA	1	0	1	1	netMHCpan-4.1	HLA-B*07:02	33.091	NB	AEN-RADAV	3	AENRADA-V
AESSDKLYRVE	11	TRUE	sp|P09874|PARP1_HUMAN	PARP1	HUMAN	Poly [ADP-ribose] polymerase 1 OS=Homo sapiens OX=9606 GN=PARP1 PE=1 SV=4	[UNIMOD:Acetylation]-AESSDKLYRVE/2	['MSFragger']	[0.0071599045346062]	[0.5215451403652945]	[0.057466129954216]	0.718583	2.07386	1	1	0.0071599	0.0574661	0.521545	0	NA	1	1	0	1	netMHCpan-4.1	HLA-A*02:01	54.333	NB	ASSDKLYRV	4	ASSDKLYRV
AFGGSGGRGSSSGGGY	16	FALSE	sp|P35908|K22E_HUMAN	KRT2	HUMAN	Keratin, type II cytoskeletal 2 epidermal OS=Homo sapiens OX=9606 GN=KRT2 PE=1 SV=2	AFGGSGGRGSSSGGGY/2	['MSFragger', 'Comet', 'Sage', 'PEAKS']	[0.0021598272138228, 0.0057471264367816, 0.0028985507246376, 0.001201923076923]	[3.592383163790964, 1.8456007603501987, 2.536399950324814, 2.376696228292722]	[1.4729261986153377e-07, 0.0001862700772428, 7.773761038784455e-07, 0.0001485699884232]	0.484582	0.261041	1	4	0.00120192	1.47293e-07	3.59238	0	NA	1	0	1	1	netMHCIIpan-4.3	HLA-DQA10301-DQB10302	76.16	NB	GRGSSSGGG	NA	NA
AFKDTGKT	8	TRUE	sp|P60866|RS20_HUMAN	RPS20	HUMAN	Small ribosomal subunit protein uS10 OS=Homo sapiens OX=9606 GN=RPS20 PE=1 SV=1	[UNIMOD:Acetylation]-AFKDTGKT/2	['MSFragger', 'PEAKS']	[0.0046728971962616, 0.001201923076923]	[0.7869973313801281, 1.9366837858505983]	[0.0194020447368781, 0.0007613524722251]	0.35043	0.030325	1	2	0.00120192	0.000761352	1.93668	0	NA	1	1	0	1	netMHCpan-4.1	HLA-C*07:02	34	NB	AFKDTGKT-	3	A-FKDTGKT
AFKDTGKTPVE	11	TRUE	sp|P60866|RS20_HUMAN	RPS20	HUMAN	Small ribosomal subunit protein uS10 OS=Homo sapiens OX=9606 GN=RPS20 PE=1 SV=1	[UNIMOD:Acetylation]-AFKDTGKTPVE/2	['MSFragger']	[0.0021598272138228]	[1.186570465418462]	[0.0036569745798095]	0.825202	3.01527	1	1	0.00215983	0.00365697	1.18657	0	NA	1	1	0	1	netMHCpan-4.1	HLA-C*07:02	40	NB	AFKDTTPVE	4	AFDTGKTPV
AGDRLVEV	8	TRUE	O14745|NHRF1_HUMAN;Q15599|NHRF2_HUMAN	NHERF1;NHERF2	HUMAN	Na(+)/H(+) exchange regulatory cofactor NHE-RF1 OS=Homo sapiens OX=9606 GN=NHERF1 PE=1 SV=4	AGDRLVEV/2	['PEAKS']	[0.001201923076923]	[1.8986106341247284]	[0.0008767071373665]	0.978348	1.15162	1	1	0.00120192	0.000876707	1.89861	0	NA	3	1	2	3	netMHCpan-4.1	HLA-A*02:01	16.625	NB	AGD-RLVEV	3	AGDRL-VEV
AGFAGDDAPR	10	TRUE	sp|A5A3E0|POTEF_HUMAN;sp|P0CG38|POTEI_HUMAN;sp|P0CG39|POTEJ_HUMAN;sp|P60709|ACTB_HUMAN;sp|P62736|ACTA_HUMAN;sp|P63261|ACTG_HUMAN;sp|P63267|ACTH_HUMAN;sp|P68032|ACTC_HUMAN;sp|P68133|ACTS_HUMAN;sp|Q6S8J3|POTEE_HUMAN	POTEF;POTEI;POTEJ;ACTB;ACTA2;ACTG1;ACTG2;ACTC1;ACTA1;POTEE	HUMAN	POTE ankyrin domain family member F OS=Homo sapiens OX=9606 GN=POTEF PE=1 SV=2	AGFAGDDAPR/2	['MSFragger', 'Comet', 'Sage', 'PEAKS']	[0.0021598272138228, 0.0078740157480314, 0.0028985507246376, 0.001201923076923]	[1.2834170852484614, 0.8356835410148256, 0.7799743225619283, 2.16481301883855]	[0.0024353647729561, 0.0099691055438275, 0.0070031641436301, 0.0003264832722701]	0.968379	1.20481	1	4	0.00120192	0.000326483	2.16481	0	NA	2	1	1	2	netMHCpan-4.1	HLA-A*02:01	45	NB	AGFGDDAPR	3	AGFGDDAPR
AGFRALGL	8	TRUE	sp|Q8NI36|WDR36_HUMAN	WDR36	HUMAN	WD repeat-containing protein 36 OS=Homo sapiens OX=9606 GN=WDR36 PE=1 SV=1	AGFRALGL/2	['MSFragger', 'Sage', 'PEAKS']	[0.0071599045346062, 0.005050505050505, 0.0084269662921348]	[0.566009640084736, 0.5526362773950311, 0.6774067205449883]	[0.0480289725551296, 0.0223746119384068, 0.0578470777862276]	0.879209	3.87231	1	3	0.00505051	0.0223746	0.677407	0	NA	1	0	1	1	netMHCpan-4.1	HLA-B*07:02	16.297	NB	AGF-RALGL	3	AGFRALG-L
AGFTAQVI	8	TRUE	P68104|EF1A1_HUMAN;Q5VTE0|EF1A3_HUMAN	EEF1A1;EEF1A1P5	HUMAN	Elongation factor 1-alpha 1 OS=Homo sapiens OX=9606 GN=EEF1A1 PE=1 SV=1	AGFTAQVI/1	['PEAKS']	[0.0083073727933541]	[0.8542485036372585]	[0.0337151631817874]	0.935809	0.698208	1	1	0.00830737	0.0337152	0.854249	0	NA	2	1	1	2	netMHCpan-4.1	HLA-B*07:02	29.588	NB	AGF-TAQVI	3	AGFT-AQVI
AGKQAVSASGK	11	TRUE	sp|P14927|QCR7_HUMAN	UQCRB	HUMAN	Cytochrome b-c1 complex subunit 7 OS=Homo sapiens OX=9606 GN=UQCRB PE=1 SV=2	[UNIMOD:Acetylation]-AGKQAVSASGK/2	['MSFragger', 'PEAKS']	[0.0021598272138228, 0.001201923076923]	[1.5355553972923002, 2.5117803503135177]	[0.00084432259834, 8.992647715159268e-05]	0.934972	2.81003	1	2	0.00120192	8.99265e-05	2.51178	0	NA	2	1	1	2	netMHCpan-4.1	HLA-B*07:02	35.444	NB	AGKQAVSAK	2	AGKQAASGK
AGLLGTLEEMRDEK	14	FALSE	sp|Q9Y623|MYH4_HUMAN	MYH4	HUMAN	Myosin-4 OS=Homo sapiens OX=9606 GN=MYH4 PE=1 SV=2	AGLLGTLEEM[UNIMOD:Oxidation]RDEK/2;AGLLGTLEEMRDEK/2	['MSFragger', 'Comet', 'PEAKS']	[0.0046728971962616, 0.0078740157480314, 0.0084269662921348]	[0.7615339925288662, 0.7959350677061328, 0.7805917631356597]	[0.0215581323935931, 0.0115134455431691, 0.0422584891921448]	0.752752	1.83999	2	3	0.0046729	0.0115134	0.795935	0	NA	2	0	2	2	netMHCIIpan-4.3	HLA-DQA10103-DQB10603	12.06	NB	LGTLEEMRD	NA	NA
AGLQFPVGR	9	TRUE	sp|P04908|H2A1B_HUMAN;sp|P0C0S5|H2AZ_HUMAN;sp|P0C0S8|H2A1_HUMAN;sp|P16104|H2AX_HUMAN;sp|P20671|H2A1D_HUMAN;sp|Q16777|H2A2C_HUMAN;sp|Q6FI13|H2A2A_HUMAN;sp|Q71UI9|H2AV_HUMAN;sp|Q7L7L0|H2A3_HUMAN;sp|Q8IUE6|H2A2B_HUMAN;sp|Q93077|H2A1C_HUMAN;sp|Q96KK5|H2A1H_HUMAN;sp|Q96QV6|H2A1A_HUMAN;sp|Q99878|H2A1J_HUMAN;sp|Q9BTM1|H2AJ_HUMAN	H2AC8;H2AZ1;H2AC17;H2AX;H2AC7;H2AC20;H2AC19;H2AZ2;H2AC25;H2AC21;H2AC6;H2AC12;H2AC1;H2AC14;H2AJ	HUMAN	Histone H2A type 1-B/E OS=Homo sapiens OX=9606 GN=H2AC8 PE=1 SV=2	AGLQFPVGR/2	['MSFragger', 'Sage', 'PEAKS']	[0.0021598272138228, 0.0028985507246376, 0.0044198895027624]	[1.131360222306217, 0.6064052675294498, 0.972540101056018]	[0.0046099741484558, 0.0170127528311973, 0.0232826611458523]	0.928266	0.0104163	1	3	0.00215983	0.00460997	1.13136	0	NA	1	0	1	1	netMHCpan-4.1	HLA-C*07:02	13.643	NB	AGLQFPVGR	2	AGLQFPVGR
AGPPPPPPPP	10	TRUE	sp|P10275|ANDR_HUMAN;sp|Q68DA7|FMN1_HUMAN;sp|Q8TF74|WIPF2_HUMAN	AR;FMN1;WIPF2	HUMAN	Androgen receptor OS=Homo sapiens OX=9606 GN=AR PE=1 SV=3	AGPPPPPPPP/1	['MSFragger', 'Sage', 'PEAKS']	[0.0071599045346062, 0.0068493150684931, 0.001201923076923]	[0.6431396143527218, 0.3997107385352249, 1.7160378002668255]	[0.0350879340891314, 0.0485417966460226, 0.0017210131452722]	0.551332	4.61259	1	3	0.00120192	0.00172101	1.71604	1	['QPPPPPPPP(1)']	2	1	1	2	netMHCpan-4.1	HLA-B*07:02	1.874	WB	APPPPPPPP	1	APPPPPPPP
AGQAFRKFL	9	TRUE	sp|P61604|CH10_HUMAN	HSPE1	HUMAN	10 kDa heat shock protein, mitochondrial OS=Homo sapiens OX=9606 GN=HSPE1 PE=1 SV=2	[UNIMOD:Acetylation]-AGQAFRKFL/2	['MSFragger']	[0.0021598272138228]	[1.2011451758038103]	[0.003440020007056]	0.822174	17.5286	1	1	0.00215983	0.00344002	1.20115	0	NA	1	0	1	1	netMHCpan-4.1	HLA-B*07:02	7.471	NB	AGQAFRKFL	3	AGQAFRKFL
AGYASLEL	8	TRUE	Q8WWN8|ARAP3_HUMAN	ARAP3	HUMAN	Arf-GAP with Rho-GAP domain, ANK repeat and PH domain-containing protein 3 OS=Homo sapiens OX=9606 GN=ARAP3 PE=1 SV=1	AGYASLEL/1	['PEAKS']	[0.0084269662921348]	[0.7525771152677768]	[0.0460252388852345]	0.83068	1.63758	1	1	0.00842697	0.0460252	0.752577	0	NA	1	0	1	1	netMHCpan-4.1	HLA-C*07:02	10.796	NB	AGY-ASLEL	3	AGY-ASLEL
AGYDVPTI	8	TRUE	sp|Q8WXE0|CSKI2_HUMAN	CASKIN2	HUMAN	Caskin-2 OS=Homo sapiens OX=9606 GN=CASKIN2 PE=1 SV=2	AGYDVPTI/1	['MSFragger', 'Sage']	[0.0071599045346062, 0.0028985507246376]	[0.5115055146574238, 0.6110981674994763]	[0.0598294084177915, 0.0166102979078216]	0.968475	0.394285	1	2	0.00289855	0.0166103	0.611098	0	NA	2	1	1	2	netMHCpan-4.1	HLA-A*02:01	14.065	NB	AGYD-VPTI	3	AGYDV-PTI
AGYEVRQM	8	TRUE	sp|O60518|RNBP6_HUMAN	RANBP6	HUMAN	Ran-binding protein 6 OS=Homo sapiens OX=9606 GN=RANBP6 PE=1 SV=2	AGYEVRQM[UNIMOD:Oxidation]/2;AGYEVRQM/2	['MSFragger', 'Comet', 'Sage', 'PEAKS']	[0.0036297640653357, 0.0078740157480314, 0.0028985507246376, 0.001201923076923]	[0.8308053010040016, 0.7157444133206026, 0.7152663866725856, 1.9006390824945436]	[0.016178814712966, 0.0154322241489654, 0.0097543593374669, 0.0008701446153082]	0.987848	0.663383	2	4	0.00120192	0.000870145	1.90064	0	NA	4	2	2	4	netMHCpan-4.1	HLA-C*07:02	4.828	NB	AGYEV-RQM	3	AGYEVR-QM
AGYEVTVL	8	TRUE	P30043|BLVRB_HUMAN	BLVRB	HUMAN	Flavin reductase (NADPH) OS=Homo sapiens OX=9606 GN=BLVRB PE=1 SV=3	AGYEVTVL/1	['PEAKS']	[0.0084269662921348]	[0.7431916388970553]	[0.0473592496272736]	0.93174	0.704509	1	1	0.00842697	0.0473592	0.743192	0	NA	2	1	1	2	netMHCpan-4.1	HLA-C*07:02	9.049	NB	AGYE-VTVL	3	AGYEVTV-L
AGYGAAVV	8	TRUE	Q9H6Y7|RN167_HUMAN	RNF167	HUMAN	E3 ubiquitin-protein ligase RNF167 OS=Homo sapiens OX=9606 GN=RNF167 PE=1 SV=1	AGYGAAVV/1	['PEAKS']	[0.001201923076923]	[1.204755327749724]	[0.0107980461164458]	0.986792	0.248379	1	1	0.00120192	0.010798	1.20476	0	NA	2	1	1	2	netMHCpan-4.1	HLA-B*07:02	27.333	NB	AGY-GAAVV	3	AGYG-AAVV
AGYGAYRV	8	TRUE	sp|Q9Y6G1|TM14A_HUMAN	TMEM14A	HUMAN	Transmembrane protein 14A OS=Homo sapiens OX=9606 GN=TMEM14A PE=1 SV=1	AGYGAYRV/2	['MSFragger', 'PEAKS']	[0.0036297640653357, 0.0033632286995515]	[0.811249337296039, 1.0116526695020258]	[0.0175466080136022, 0.0205406291534343]	0.994013	0.0269852	1	2	0.00336323	0.0175466	1.01165	0	NA	1	0	1	1	netMHCpan-4.1	HLA-A*02:01	24.896	NB	AGY-GAYRV	3	AGYG-AYRV
AGYGGISL	8	TRUE	O75369|FLNB_HUMAN	FLNB	HUMAN	Filamin-B OS=Homo sapiens OX=9606 GN=FLNB PE=1 SV=2	AGYGGISL/1	['PEAKS']	[0.001201923076923]	[1.2801366503504976]	[0.0083134877668871]	0.976444	1.98962	1	1	0.00120192	0.00831349	1.28014	0	NA	1	0	1	1	netMHCpan-4.1	HLA-B*07:02	5.778	NB	AGY-GGISL	3	AGYGGIS-L
AGYGGLGL	8	TRUE	sp|Q14315|FLNC_HUMAN	FLNC	HUMAN	Filamin-C OS=Homo sapiens OX=9606 GN=FLNC PE=1 SV=3	AGYGGLGL/1	['Sage', 'PEAKS']	[0.0068493150684931, 0.001201923076923]	[0.4022674271301422, 1.554598143212897]	[0.0479214037236134, 0.0031095941402772]	0.914681	0.198874	1	2	0.00120192	0.00310959	1.5546	0	NA	1	0	1	1	netMHCpan-4.1	HLA-B*07:02	12.949	NB	AGY-GGLGL	3	AGYGGLG-L
AGYGGLSL	8	TRUE	P21333|FLNA_HUMAN	FLNA	HUMAN	Filamin-A OS=Homo sapiens OX=9606 GN=FLNA PE=1 SV=4	AGYGGLSL/1	['PEAKS']	[0.001201923076923]	[1.4675575705173904]	[0.0042643440811924]	0.951401	3.95747	1	1	0.00120192	0.00426434	1.46756	0	NA	1	1	0	1	netMHCpan-4.1	HLA-B*07:02	5.617	NB	AGY-GGLSL	3	AGYGGLS-L
AGYLFPATV	9	TRUE	O95490|AGRL2_HUMAN	ADGRL2	HUMAN	Adhesion G protein-coupled receptor L2 OS=Homo sapiens OX=9606 GN=ADGRL2 PE=1 SV=2	AGYLFPATV/1	['PEAKS']	[0.0084269662921348]	[0.6961525206508911]	[0.0546445665673616]	0.96107	0.210453	1	1	0.00842697	0.0546446	0.696153	0	NA	1	0	1	1	netMHCpan-4.1	HLA-A*02:01	2.912	NB	AGYLFPATV	3	AGYLFPATV
AGYLVPLL	8	TRUE	sp|Q13395|TARB1_HUMAN	TARBP1	HUMAN	Probable methyltransferase TARBP1 OS=Homo sapiens OX=9606 GN=TARBP1 PE=1 SV=1	AGYLVPLL/1	['Sage', 'PEAKS']	[0.0068493150684931, 0.001201923076923]	[0.4093191389294312, 1.3177200178909896]	[0.0462500276026204, 0.0072844963518347]	0.988802	1.17537	1	2	0.00120192	0.0072845	1.31772	0	NA	3	2	1	3	netMHCpan-4.1	HLA-C*07:02	12.713	NB	AGYLVP-LL	3	AGY-LVPLL
AGYQALRL	8	TRUE	sp|Q14164|IKKE_HUMAN	IKBKE	HUMAN	Inhibitor of nuclear factor kappa-B kinase subunit epsilon OS=Homo sapiens OX=9606 GN=IKBKE PE=1 SV=1	AGYQALRL/2	['MSFragger', 'Sage', 'PEAKS']	[0.0046728971962616, 0.0028985507246376, 0.001201923076923]	[0.7403834299934464, 0.7545659861029137, 1.4168281512707763]	[0.0235267844827151, 0.0079766911479064, 0.0051187532328588]	0.977029	3.59603	1	3	0.00120192	0.00511875	1.41683	0	NA	2	0	2	2	netMHCpan-4.1	HLA-C*07:02	11.158	NB	AGY-QALRL	3	AGYQ-ALRL
AGYSALML	8	TRUE	Q6NY19|KANK3_HUMAN	KANK3	HUMAN	KN motif and ankyrin repeat domain-containing protein 3 OS=Homo sapiens OX=9606 GN=KANK3 PE=1 SV=2	AGYSALML/1;AGYSALM[UNIMOD:Oxidation]L/1	['PEAKS']	[0.001201923076923]	[2.026617938386087]	[0.0005454007127676]	0.957363	1.0482	2	1	0.00120192	0.000545401	2.02662	0	NA	8	5	3	8	netMHCpan-4.1	HLA-C*07:02	16.773	NB	AGY-SALML	3	AGYS-ALML
AIAPIIAAV	9	TRUE	Q9BQ52|RNZ2_HUMAN	ELAC2	HUMAN	Zinc phosphodiesterase ELAC protein 2 OS=Homo sapiens OX=9606 GN=ELAC2 PE=1 SV=2	AIAPIIAAV/1	['PEAKS']	[0.0083073727933541]	[0.8394243841430913]	[0.0352907186309402]	0.895444	0.131536	1	1	0.00830737	0.0352907	0.839424	0	NA	1	0	1	1	netMHCpan-4.1	HLA-A*02:01	0.021	SB	AIAPIIAAV	4	AIAPIIAAV
AITDAAMMAEELKK	14	FALSE	sp|A7E2Y1|MYH7B_HUMAN;sp|P11055|MYH3_HUMAN;sp|P12882|MYH1_HUMAN;sp|P12883|MYH7_HUMAN;sp|P13533|MYH6_HUMAN;sp|P13535|MYH8_HUMAN;sp|Q9UKX2|MYH2_HUMAN;sp|Q9UKX3|MYH13_HUMAN;sp|Q9Y623|MYH4_HUMAN	MYH7B;MYH3;MYH1;MYH7;MYH6;MYH8;MYH2;MYH13;MYH4	HUMAN	Myosin-7B OS=Homo sapiens OX=9606 GN=MYH7B PE=1 SV=4	AITDAAMMAEELKK/2	['MSFragger', 'Comet', 'Sage', 'PEAKS']	[0.0021598272138228, 0.0057471264367816, 0.0028985507246376, 0.001201923076923]	[2.576652759081304, 1.4053609030486296, 7.427938314467009, 2.118894756418064]	[1.0608119821071724e-05, 0.0010765015710851, 7.269053128778517e-18, 0.0003871965712635]	0.681452	0.617945	1	4	0.00120192	7.26905e-18	7.42794	0	NA	1	0	1	1	netMHCIIpan-4.3	HLA-DQA10301-DQB10302	1.08	WB	DAAMMAEEL	NA	NA
AIVDKVPSV	9	TRUE	sp|Q9Y678|COPG1_HUMAN	COPG1	HUMAN	Coatomer subunit gamma-1 OS=Homo sapiens OX=9606 GN=COPG1 PE=1 SV=1	AIVDKVPSV/1;AIVDKVPSV/2	['MSFragger', 'Sage', 'PEAKS']	[0.0071599045346062, 0.0057581573896353, 0.001201923076923]	[0.6790683747592257, 0.5026010568900185, 2.2289514007829823]	[0.030283799214593, 0.028853038355896, 0.000257261656291]	0.992835	0.72977	2	3	0.00120192	0.000257262	2.22895	0	NA	2	1	1	2	netMHCpan-4.1	HLA-A*02:01	0.006	SB	AIVDKVPSV	4	AIVDKVPSV
AKADGIVSKNF	11	TRUE	sp|P63220|RS21_HUMAN	RPS21	HUMAN	Small ribosomal subunit protein eS21 OS=Homo sapiens OX=9606 GN=RPS21 PE=1 SV=1	AKADGIVSKNF/2	['MSFragger', 'PEAKS']	[0.0021598272138228, 0.001201923076923]	[1.1863281551722116, 1.213291859202745]	[0.0036606945656305, 0.0104857362802782]	0.70358	0.120255	1	2	0.00120192	0.00366069	1.21329	0	NA	1	0	1	1	netMHCpan-4.1	HLA-C*07:02	3.945	NB	AKADGIVSF	2	AKADGIVNF
AKDIGFIKLD	10	TRUE	sp|P62273|RS29_HUMAN	RPS29	HUMAN	Small ribosomal subunit protein uS14 OS=Homo sapiens OX=9606 GN=RPS29 PE=1 SV=2	AKDIGFIKLD/2	['Sage']	[0.0057581573896353]	[0.4654463914794982]	[0.034832654839563]	0.833726	3.40778	1	1	0.00575816	0.0348327	0.465446	0	NA	1	0	1	1	netMHCpan-4.1	HLA-C*07:02	45.5	NB	AKDIGFIKL	0	KDIGFIKLD
AKLSEEISAPV	11	TRUE	Q8NCS4|TM35B_HUMAN	TMEM35B	HUMAN	Transmembrane protein 35B OS=Homo sapiens OX=9606 GN=TMEM35B PE=1 SV=1	AKLSEEISAPV/1;AKLSEEISAPV/2	['PEAKS']	[0.001201923076923]	[1.865160500384248]	[0.0009923014285484]	0.989554	2.47882	2	1	0.00120192	0.000992301	1.86516	0	NA	3	0	3	3	netMHCpan-4.1	HLA-A*02:01	3.456	NB	KLSEEISAV	4	KLSEEISAV
AKTDQAQKAEGAGDAK	16	FALSE	sp|P05204|HMGN2_HUMAN	HMGN2	HUMAN	Non-histone chromosomal protein HMG-17 OS=Homo sapiens OX=9606 GN=HMGN2 PE=1 SV=3	AKTDQAQKAEGAGDAK/3	['MSFragger', 'Sage', 'PEAKS']	[0.0071599045346062, 0.0068493150684931, 0.0083073727933541]	[0.515010813108011, 0.4249752641297359, 0.8970103667560939]	[0.0589940000031206, 0.0427400529827775, 0.0295299928235445]	0.448985	7.37992	1	3	0.00684932	0.02953	0.89701	0	NA	1	1	0	1	netMHCIIpan-4.3	HLA-DQA10301-DQB10603	1.01	WB	DQAQKAEGA	NA	NA
ALANHLIKV	9	TRUE	sp|Q9H4M9|EHD1_HUMAN;sp|Q9NZN3|EHD3_HUMAN	EHD1;EHD3	HUMAN	EH domain-containing protein 1 OS=Homo sapiens OX=9606 GN=EHD1 PE=1 SV=2	ALANHLIKV/2	['MSFragger', 'Sage', 'PEAKS']	[0.0021598272138228, 0.0057581573896353, 0.001201923076923]	[1.1047447592839608, 0.4928368281753562, 1.99333065645716]	[0.0051541760496034, 0.0303183762684999, 0.0006171009290622]	0.976864	1.62715	1	3	0.00120192	0.000617101	1.99333	0	NA	1	0	1	1	netMHCpan-4.1	HLA-A*02:01	0.006	SB	ALANHLIKV	4	ALANHLIKV
ALASVIMGL	9	TRUE	P30153|2AAA_HUMAN;P30154|2AAB_HUMAN	PPP2R1A;PPP2R1B	HUMAN	Serine/threonine-protein phosphatase 2A 65 kDa regulatory subunit A alpha isoform OS=Homo sapiens OX=9606 GN=PPP2R1A PE=1 SV=4	ALASVIMGL/1	['PEAKS']	[0.001201923076923]	[1.4600727211657525]	[0.0043811329573703]	0.92713	0.650886	1	1	0.00120192	0.00438113	1.46007	0	NA	1	0	1	1	netMHCpan-4.1	HLA-A*02:01	0.036	SB	ALASVIMGL	4	ALASVIMGL
ALEEQLQQIR	10	TRUE	sp|P13645|K1C10_HUMAN	KRT10	HUMAN	Keratin, type I cytoskeletal 10 OS=Homo sapiens OX=9606 GN=KRT10 PE=1 SV=6	ALEEQLQQIR/2	['Sage', 'PEAKS']	[0.005050505050505, 0.001201923076923]	[0.5540592787370499, 2.1591033527051127]	[0.0222131643747113, 0.0003334817703799]	0.621429	0.270245	1	2	0.00120192	0.000333482	2.1591	0	NA	1	0	1	1	netMHCpan-4.1	HLA-A*02:01	7.468	NB	ALEEQLQQI	0	LEEQLQQIR
ALFVAATY	8	TRUE	P04844|RPN2_HUMAN	RPN2	HUMAN	Dolichyl-diphosphooligosaccharide--protein glycosyltransferase subunit 2 OS=Homo sapiens OX=9606 GN=RPN2 PE=1 SV=3	ALFVAATY/1	['PEAKS']	[0.001201923076923]	[1.856722665439145]	[0.0010237766381615]	0.964137	0.281175	1	1	0.00120192	0.00102378	1.85672	0	NA	3	1	2	3	netMHCpan-4.1	HLA-C*07:02	10.072	NB	ALF-VAATY	3	ALF-VAATY
ALKQISSNK	9	TRUE	sp|P10768|ESTD_HUMAN	ESD	HUMAN	S-formylglutathione hydrolase OS=Homo sapiens OX=9606 GN=ESD PE=1 SV=2	[UNIMOD:Acetylation]-ALKQISSNK/2	['MSFragger', 'PEAKS']	[0.0036297640653357, 0.001201923076923]	[0.863114808785086, 2.276182440396861]	[0.0141459386021903, 0.0002158520672803]	0.66333	2.27501	1	2	0.00120192	0.000215852	2.27618	0	NA	1	1	0	1	netMHCpan-4.1	HLA-C*07:02	14.646	NB	ALKQISSNK	0	ALKQISSNK
ALLAEHL	7	FALSE	Q9NZD2|GLTP_HUMAN	GLTP	HUMAN	Glycolipid transfer protein OS=Homo sapiens OX=9606 GN=GLTP PE=1 SV=3	[UNIMOD:Acetylation]-ALLAEHL/1	['PEAKS']	[0.00542888165038]	[0.9344302410544844]	[0.0262662525211219]	0.631531	15.4216	1	1	0.00542888	0.0262663	0.93443	0	NA	2	1	1	2	NA	NA	NA	NA	NA	NA	NA
ALLAYTLGV	9	TRUE	P68104|EF1A1_HUMAN;Q05639|EF1A2_HUMAN;Q5VTE0|EF1A3_HUMAN	EEF1A1;EEF1A2;EEF1A1P5	HUMAN	Elongation factor 1-alpha 1 OS=Homo sapiens OX=9606 GN=EEF1A1 PE=1 SV=1	ALLAYTLGV/1	['PEAKS']	[0.001201923076923]	[2.116715875197756]	[0.0003903424561365]	0.765697	0.0586072	1	1	0.00120192	0.000390342	2.11672	0	NA	1	0	1	1	netMHCpan-4.1	HLA-A*02:01	0.058	SB	ALLAYTLGV	4	ALLAYTLGV
ALLDKLYAL	9	TRUE	Q9NV31|IMP3_HUMAN	IMP3	HUMAN	U3 small nucleolar ribonucleoprotein protein IMP3 OS=Homo sapiens OX=9606 GN=IMP3 PE=1 SV=1	ALLDKLYAL/1	['PEAKS']	[0.001201923076923]	[1.405752245558858]	[0.005326089962254]	0.985526	0.131527	1	1	0.00120192	0.00532609	1.40575	0	NA	1	0	1	1	netMHCpan-4.1	HLA-A*02:01	0.004	SB	ALLDKLYAL	4	ALLDKLYAL
ALLPSSPTL	9	TRUE	sp|Q92994|TF3B_HUMAN	BRF1	HUMAN	Transcription factor IIIB 90 kDa subunit OS=Homo sapiens OX=9606 GN=BRF1 PE=1 SV=1	ALLPSSPTL/1	['MSFragger', 'PEAKS']	[0.0083036773428232, 0.001201923076923]	[0.5038220876298881, 1.3177970695398724]	[0.0616998926199758, 0.0072825156134836]	0.991702	0.818512	1	2	0.00120192	0.00728252	1.3178	0	NA	2	1	1	2	netMHCpan-4.1	HLA-A*02:01	0.014	SB	ALLPSSPTL	4	ALLPSSPTL
ALLRGVFVVAAKRT	14	FALSE	P42765|THIM_HUMAN	ACAA2	HUMAN	3-ketoacyl-CoA thiolase, mitochondrial OS=Homo sapiens OX=9606 GN=ACAA2 PE=1 SV=2	[UNIMOD:Acetylation]-ALLRGVFVVAAKRT/3	['PEAKS']	[0.001201923076923]	[1.3815639670708453]	[0.0058072394678465]	0.44747	13.9111	1	1	0.00120192	0.00580724	1.38156	0	NA	1	0	1	1	netMHCIIpan-4.3	HLA-DPA10103-DPB10402	9.1	NB	LRGVFVVAA	NA	NA
ALMPVLNQV	9	TRUE	sp|Q5RKV6|EXOS6_HUMAN	EXOSC6	HUMAN	Exosome complex component MTR3 OS=Homo sapiens OX=9606 GN=EXOSC6 PE=1 SV=1	ALMPVLNQV/1	['Sage', 'PEAKS']	[0.0078247261345852, 0.001201923076923]	[0.3756859098697389, 1.9683759750463024]	[0.0547658228155477, 0.0006769472783434]	0.986919	0.409686	1	2	0.00120192	0.000676947	1.96838	0	NA	1	0	1	1	netMHCpan-4.1	HLA-A*02:01	0.003	SB	ALMPVLNQV	4	ALMPVLNQV
ALPPVLTTV	9	TRUE	sp|Q6PKG0|LARP1_HUMAN	LARP1	HUMAN	La-related protein 1 OS=Homo sapiens OX=9606 GN=LARP1 PE=1 SV=2	ALPPVLTTV/1	['MSFragger', 'PEAKS']	[0.0071599045346062, 0.00542888165038]	[0.5280596033308074, 0.9357671473625891]	[0.0559803786152546, 0.0261559931772981]	0.958322	0.450907	1	2	0.00542888	0.026156	0.935767	0	NA	2	0	2	2	netMHCpan-4.1	HLA-A*02:01	0.005	SB	ALPPVLTTV	4	ALPPVLTTV
ALQQAKED	8	TRUE	P04264|K2C1_HUMAN;P35908|K22E_HUMAN	KRT1;KRT2	HUMAN	Keratin, type II cytoskeletal 1 OS=Homo sapiens OX=9606 GN=KRT1 PE=1 SV=6	ALQQAKED/2	['PEAKS']	[0.001201923076923]	[1.3033870075252598]	[0.0076619178939896]	0.90943	5.15491	1	1	0.00120192	0.00766192	1.30339	0	NA	1	1	0	1	netMHCpan-4.1	HLA-A*02:01	80	NB	ALQQAKED-	0	ALQQ-AKED
ALSDADVQKQIK	12	TRUE	sp|P36543|VATE1_HUMAN	ATP6V1E1	HUMAN	V-type proton ATPase subunit E 1 OS=Homo sapiens OX=9606 GN=ATP6V1E1 PE=1 SV=1	[UNIMOD:Acetylation]-ALSDADVQKQIK/2	['MSFragger', 'PEAKS']	[0.0021598272138228, 0.001201923076923]	[1.5226571672898117, 2.0519194672836005]	[0.0008913529550499, 0.0004965139515021]	0.336407	4.81311	1	2	0.00120192	0.000496514	2.05192	0	NA	1	1	0	1	netMHCpan-4.1	HLA-A*02:01	18.048	NB	ALSDADVQK	0	LSDADVQIK
ALSDHHIYL	9	TRUE	sp|P04075|ALDOA_HUMAN	ALDOA	HUMAN	Fructose-bisphosphate aldolase A OS=Homo sapiens OX=9606 GN=ALDOA PE=1 SV=2	ALSDHHIYL/2	['MSFragger', 'Sage', 'PEAKS']	[0.0021598272138228, 0.0028985507246376, 0.001201923076923]	[1.0590451167668915, 0.9589878481424128, 2.0687568715063773]	[0.0062419333233916, 0.0027955898142339, 0.0004664291116742]	0.813112	2.31803	1	3	0.00120192	0.000466429	2.06876	0	NA	3	1	2	3	netMHCpan-4.1	HLA-A*02:01	0.011	SB	ALSDHHIYL	4	ALSDHHIYL
ALSKEGIVAL	10	TRUE	sp|P40227|TCPZ_HUMAN	CCT6A	HUMAN	T-complex protein 1 subunit zeta OS=Homo sapiens OX=9606 GN=CCT6A PE=1 SV=3	ALSKEGIVAL/2	['Sage']	[0.0099715099715099]	[0.3136943445808226]	[0.0745887961967062]	0.870021	4.05858	1	1	0.00997151	0.0745888	0.313694	0	NA	1	0	1	1	netMHCpan-4.1	HLA-A*02:01	0.133	SB	ALSEGIVAL	4	ALSEGIVAL
ALSNLEVKL	9	TRUE	sp|Q86UX7|URP2_HUMAN	FERMT3	HUMAN	Fermitin family homolog 3 OS=Homo sapiens OX=9606 GN=FERMT3 PE=1 SV=1	ALSNLEVKL/2	['MSFragger', 'Comet', 'Sage', 'PEAKS']	[0.0046728971962616, 0.0078740157480314, 0.0028985507246376, 0.001201923076923]	[0.7287471096494551, 0.701094755686913, 0.7709613236302428, 1.5032699626791186]	[0.0246840327061124, 0.0162876790583744, 0.0073341455831289, 0.0037473699157231]	0.990685	3.06147	1	4	0.00120192	0.00374737	1.50327	0	NA	1	0	1	1	netMHCpan-4.1	HLA-A*02:01	0.074	SB	ALSNLEVKL	4	ALSNLEVKL
ALTSVVVTL	9	TRUE	Q00534|CDK6_HUMAN	CDK6	HUMAN	Cyclin-dependent kinase 6 OS=Homo sapiens OX=9606 GN=CDK6 PE=1 SV=1	ALTSVVVTL/1	['PEAKS']	[0.0083073727933541]	[0.8316238886562395]	[0.036147322468915]	0.931281	0.486528	1	1	0.00830737	0.0361473	0.831624	0	NA	1	0	1	1	netMHCpan-4.1	HLA-A*02:01	0.03	SB	ALTSVVVTL	4	ALTSVVVTL
ALVDHVAEL	9	TRUE	sp|B0I1T2|MYO1G_HUMAN	MYO1G	HUMAN	Unconventional myosin-Ig OS=Homo sapiens OX=9606 GN=MYO1G PE=1 SV=2	ALVDHVAEL/2	['MSFragger', 'Sage', 'PEAKS']	[0.0021598272138228, 0.005050505050505, 0.001201923076923]	[1.0936096204360348, 0.5692084196390014, 2.1555113311583187]	[0.0054004282380689, 0.0205643408586043, 0.0003379611900383]	0.934392	0.212823	1	3	0.00120192	0.000337961	2.15551	0	NA	1	0	1	1	netMHCpan-4.1	HLA-A*02:01	0.006	SB	ALVDHVAEL	4	ALVDHVAEL
ALYPNVVQV	9	TRUE	Q6P158|DHX57_HUMAN	DHX57	HUMAN	Putative ATP-dependent RNA helicase DHX57 OS=Homo sapiens OX=9606 GN=DHX57 PE=1 SV=2	ALYPNVVQV/1	['PEAKS']	[0.001201923076923]	[2.0732538141549206]	[0.0004587065037446]	0.9783	0.771297	1	1	0.00120192	0.000458707	2.07325	0	NA	1	0	1	1	netMHCpan-4.1	HLA-A*02:01	0.002	SB	ALYPNVVQV	4	ALYPNVVQV
AMAPGTVTV	9	TRUE	sp|Q9P243|ZFAT_HUMAN	ZFAT	HUMAN	Zinc finger protein ZFAT OS=Homo sapiens OX=9606 GN=ZFAT PE=1 SV=2	AMAPGTVTV/1	['MSFragger']	[0.0046728971962616]	[0.7481161261155688]	[0.0227873752084697]	0.989567	0.398793	1	1	0.0046729	0.0227874	0.748116	0	NA	2	0	2	2	netMHCpan-4.1	HLA-A*02:01	0.009	SB	AMAPGTVTV	4	AMAPGTVTV
AMGIMNSFVNDIFER	15	FALSE	sp|O60814|H2B1K_HUMAN;sp|P06899|H2B1J_HUMAN;sp|P23527|H2B1O_HUMAN;sp|P33778|H2B1B_HUMAN;sp|P57053|H2BFS_HUMAN;sp|P58876|H2B1D_HUMAN;sp|P62807|H2B1C_HUMAN;sp|Q16778|H2B2E_HUMAN;sp|Q5QNW6|H2B2F_HUMAN;sp|Q8N257|H2B3B_HUMAN;sp|Q93079|H2B1H_HUMAN;sp|Q99877|H2B1N_HUMAN;sp|Q99879|H2B1M_HUMAN;sp|Q99880|H2B1L_HUMAN	H2BC12;H2BC11;H2BC17;H2BC3;H2BC12L;H2BC5;H2BC10;H2BC21;H2BC18;H2BC26;H2BC9;H2BC15;H2BC14;H2BC13	HUMAN	Histone H2B type 1-K OS=Homo sapiens OX=9606 GN=H2BC12 PE=1 SV=3	AMGIMNSFVNDIFER/2;AMGIM[UNIMOD:Oxidation]NSFVNDIFER/2;AM[UNIMOD:Oxidation]GIM[UNIMOD:Oxidation]NSFVNDIFER/2;AM[UNIMOD:Oxidation]GIMNSFVNDIFER/2	['MSFragger', 'Comet', 'Sage', 'PEAKS']	[0.0021598272138228, 0.0057471264367816, 0.0028985507246376, 0.001201923076923]	[4.205839530438978, 2.828279795917976, 12.89492593112061, 2.552321470067354]	[1.1126501243570404e-08, 3.7113810824176e-06, 3.426378455499228e-30, 7.734748562575364e-05]	0.877191	0.101576	4	4	0.00120192	3.42638e-30	12.8949	0	NA	6	1	5	6	netMHCIIpan-4.3	HLA-DQA10103-DQB10603	5.4	NB	NSFVNDIFE	NA	NA
AMWEHPITA	9	TRUE	sp|Q96CD2|COAC_HUMAN	PPCDC	HUMAN	Phosphopantothenoylcysteine decarboxylase OS=Homo sapiens OX=9606 GN=PPCDC PE=1 SV=2	AMWEHPITA/2	['MSFragger']	[0.0071599045346062]	[0.5145731848243937]	[0.0590976918435101]	0.914663	1.50922	1	1	0.0071599	0.0590977	0.514573	0	NA	1	0	1	1	netMHCpan-4.1	HLA-A*02:01	0.007	SB	AMWEHPITA	4	AMWEHPITA
ANVADTKL	8	TRUE	O60884|DNJA2_HUMAN	DNAJA2	HUMAN	DnaJ homolog subfamily A member 2 OS=Homo sapiens OX=9606 GN=DNAJA2 PE=1 SV=1	[UNIMOD:Acetylation]-ANVADTKL/1	['PEAKS']	[0.001201923076923]	[1.5424437208538302]	[0.0032503061279619]	0.604897	7.96602	1	1	0.00120192	0.00325031	1.54244	0	NA	1	1	0	1	netMHCpan-4.1	HLA-B*07:02	34.727	NB	ANV-ADTKL	1	A-NVADTKL
APAGRKVGL	9	TRUE	sp|P62917|RL8_HUMAN	RPL8	HUMAN	Large ribosomal subunit protein uL2 OS=Homo sapiens OX=9606 GN=RPL8 PE=1 SV=2	APAGRKVGL/2	['Sage', 'PEAKS']	[0.0078247261345852, 0.0092250922509225]	[0.3810038874522219, 0.6742659608548188]	[0.0533247126318728, 0.0584013328701406]	0.907015	1.78909	1	2	0.00782473	0.0533247	0.674266	0	NA	1	1	0	1	netMHCpan-4.1	HLA-B*07:02	0.01	SB	APAGRKVGL	1	APAGRKVGL
APAPAAQRL	9	TRUE	sp|Q99504|EYA3_HUMAN	EYA3	HUMAN	Eyes absent homolog 3 OS=Homo sapiens OX=9606 GN=EYA3 PE=1 SV=3	APAPAAQRL/2	['MSFragger', 'Sage']	[0.0036297640653357, 0.0028985507246376]	[0.854206371743576, 0.6757937124675719]	[0.0146798045971468, 0.011936546874809]	0.990175	1.45899	1	2	0.00289855	0.0119365	0.854206	0	NA	1	1	0	1	netMHCpan-4.1	HLA-B*07:02	0.022	SB	APAPAAQRL	1	APAPAAQRL
APAPIHNQF	9	TRUE	sp|Q15011|HERP1_HUMAN	HERPUD1	HUMAN	Homocysteine-responsive endoplasmic reticulum-resident ubiquitin-like domain member 1 protein OS=Homo sapiens OX=9606 GN=HERPUD1 PE=1 SV=1	APAPIHNQF/2	['MSFragger', 'PEAKS']	[0.0021598272138228, 0.001201923076923]	[1.084476321165886, 1.4106195741920782]	[0.005611131357817, 0.005234001325848]	0.946648	0.403377	1	2	0.00120192	0.005234	1.41062	0	NA	1	0	1	1	netMHCpan-4.1	HLA-B*07:02	0.018	SB	APAPIHNQF	1	APAPIHNQF
APAPPKAEA	9	TRUE	P62750|RL23A_HUMAN	RPL23A	HUMAN	Large ribosomal subunit protein uL23 OS=Homo sapiens OX=9606 GN=RPL23A PE=1 SV=1	APAPPKAEA/2	['PEAKS']	[0.001201923076923]	[1.6015120403754577]	[0.0026201965714983]	0.970875	2.5409	1	1	0.00120192	0.0026202	1.60151	0	NA	1	1	0	1	netMHCpan-4.1	HLA-B*07:02	0.052	SB	APAPPKAEA	1	APAPPKAEA
APAPSKGQTL	10	TRUE	sp|Q6ZRI6|CO039_HUMAN	C15orf39	HUMAN	Uncharacterized protein C15orf39 OS=Homo sapiens OX=9606 GN=C15orf39 PE=1 SV=3	APAPSKGQTL/2	['Sage']	[0.0078247261345852]	[0.3699293758412713]	[0.056368236772597]	0.977087	7.79685	1	1	0.00782473	0.0563682	0.369929	0	NA	1	1	0	1	netMHCpan-4.1	HLA-B*07:02	0.011	SB	APAPKGQTL	1	APAPKGQTL
APAPTAVVL	9	TRUE	sp|Q16633|OBF1_HUMAN	POU2AF1	HUMAN	POU domain class 2-associating factor 1 OS=Homo sapiens OX=9606 GN=POU2AF1 PE=1 SV=1	APAPTAVVL/1	['MSFragger', 'PEAKS']	[0.0046728971962616, 0.001201923076923]	[0.7028930348905581, 2.2390229342554515]	[0.0274585128393141, 0.0002478123408849]	0.958806	1.13102	1	2	0.00120192	0.000247812	2.23902	0	NA	9	4	5	9	netMHCpan-4.1	HLA-B*07:02	0.009	SB	APAPTAVVL	1	APAPTAVVL
APASPFRQL	9	TRUE	sp|Q07021|C1QBP_HUMAN	C1QBP	HUMAN	Complement component 1 Q subcomponent-binding protein, mitochondrial OS=Homo sapiens OX=9606 GN=C1QBP PE=1 SV=1	APASPFRQL/2	['MSFragger', 'PEAKS']	[0.0071599045346062, 0.0084269662921348]	[0.647213780293524, 0.7444534580949547]	[0.0345079416813208, 0.0471777069401305]	0.926452	2.15188	1	2	0.0071599	0.0345079	0.744453	0	NA	2	0	2	2	netMHCpan-4.1	HLA-B*07:02	0.005	SB	APASPFRQL	1	APASPFRQL
APATVGLAF	9	TRUE	sp|Q15370|ELOB_HUMAN	ELOB	HUMAN	Elongin-B OS=Homo sapiens OX=9606 GN=ELOB PE=1 SV=1	APATVGLAF/1	['MSFragger', 'PEAKS']	[0.0071599045346062, 0.001201923076923]	[0.588460172228452, 2.0026963612366155]	[0.0438491845856902, 0.0005960270596258]	0.94627	1.0085	1	2	0.00120192	0.000596027	2.0027	0	NA	2	0	2	2	netMHCpan-4.1	HLA-B*07:02	0.028	SB	APATVGLAF	1	APATVGLAF
APDSQRLKL	9	TRUE	sp|Q9UQE7|SMC3_HUMAN	SMC3	HUMAN	Structural maintenance of chromosomes protein 3 OS=Homo sapiens OX=9606 GN=SMC3 PE=1 SV=2	APDSQRLKL/2	['MSFragger', 'Sage', 'PEAKS']	[0.0021598272138228, 0.0028985507246376, 0.001201923076923]	[1.2073883587327576, 0.5871183500834627, 1.8556409102075828]	[0.0033510600046811, 0.0187708907136247, 0.0010278829020888]	0.917493	0.341696	1	3	0.00120192	0.00102788	1.85564	0	NA	1	0	1	1	netMHCpan-4.1	HLA-B*07:02	0.013	SB	APDSQRLKL	1	APDSQRLKL
APEEHPVL	8	TRUE	sp|A5A3E0|POTEF_HUMAN;sp|P60709|ACTB_HUMAN;sp|P63261|ACTG_HUMAN	POTEF;ACTB;ACTG1	HUMAN	POTE ankyrin domain family member F OS=Homo sapiens OX=9606 GN=POTEF PE=1 SV=2	APEEHPVL/2	['MSFragger', 'Sage', 'PEAKS']	[0.0021598272138228, 0.0099715099715099, 0.001201923076923]	[1.0842727705990032, 0.3346979858393642, 1.7164806390894918]	[0.0056159193068751, 0.0672056537520592, 0.0017182094123951]	0.953231	0.0780133	1	3	0.00120192	0.00171821	1.71648	0	NA	2	1	1	2	netMHCpan-4.1	HLA-B*07:02	0.31	SB	APEEH-PVL	1	AP-EEHPVL
APELLRALL	9	TRUE	sp|Q00653|NFKB2_HUMAN	NFKB2	HUMAN	Nuclear factor NF-kappa-B p100 subunit OS=Homo sapiens OX=9606 GN=NFKB2 PE=1 SV=4	APELLRALL/2	['MSFragger', 'Sage', 'PEAKS']	[0.0046728971962616, 0.0057581573896353, 0.001201923076923]	[0.7650106151786151, 0.4926666821058074, 2.148592300024825]	[0.0212504123035359, 0.0303445514190245, 0.000346759598158]	0.910714	1.30375	1	3	0.00120192	0.00034676	2.14859	0	NA	1	0	1	1	netMHCpan-4.1	HLA-B*07:02	0.055	SB	APELLRALL	1	APELLRALL
APPPPPPPP	9	TRUE	sp|A6NGB9|WIPF3_HUMAN;sp|O00401|WASL_HUMAN;sp|O94851|MICA2_HUMAN;sp|O95271|TNKS1_HUMAN;sp|P16298|PP2BB_HUMAN;sp|P19544|WT1_HUMAN;sp|P35241|RADI_HUMAN;sp|P46379|BAG6_HUMAN;sp|Q12830|BPTF_HUMAN;sp|Q15637|SF01_HUMAN;sp|Q2VWA4|SKOR2_HUMAN;sp|Q5T4S7|UBR4_HUMAN;sp|Q5VSG8|MANEL_HUMAN;sp|Q75N03|HAKAI_HUMAN;sp|Q8IZD2|KMT2E_HUMAN;sp|Q96EV2|RBM33_HUMAN;sp|Q96Q04|LMTK3_HUMAN;sp|Q96QU1|PCD15_HUMAN;sp|Q96S59|R…	WIPF3;WASL;MICAL2;TNKS;PPP3CB;WT1;RDX;BAG6;BPTF;SF1;SKOR2;UBR4;MANEAL;CBLL1;KMT2E;RBM33;LMTK3;PCDH15;RANBP9;HNRNPUL1;TMEM121B;FHDC1;SEMA4G;PRR12;SALL2;TRRAP;HS3ST4;WASF2	HUMAN	WAS/WASL-interacting protein family member 3 OS=Homo sapiens OX=9606 GN=WIPF3 PE=1 SV=4	APPPPPPPP/2;APPPPPPPP/1	['MSFragger', 'Comet', 'Sage', 'PEAKS']	[0.0021598272138228, 0.0057471264367816, 0.0028985507246376, 0.001201923076923]	[1.8214869022848388, 1.1382992397541305, 0.9271544465325136, 2.012179450454953]	[0.0002538400403144, 0.0031202329474718, 0.0032918475673091, 0.0005754199658744]	0.928847	1.92907	2	4	0.00120192	0.00025384	2.01218	5	['PAPPPPPPP(5)']	20	9	11	20	netMHCpan-4.1	HLA-B*07:02	0.577	WB	APPPPPPPP	1	APPPPPPPP
APPSGGASSGPTIEEVD	17	FALSE	sp|P11142|HSP7C_HUMAN	HSPA8	HUMAN	Heat shock cognate 71 kDa protein OS=Homo sapiens OX=9606 GN=HSPA8 PE=1 SV=1	APPSGGASSGPTIEEVD/2	['MSFragger', 'Sage', 'PEAKS']	[0.0021598272138228, 0.005050505050505, 0.001201923076923]	[1.4012251975187446, 0.5581092438655273, 1.6669916252725685]	[0.0014847427171393, 0.0217599603277837, 0.0020611588676889]	0.632951	1.58803	1	3	0.00120192	0.00148474	1.66699	0	NA	1	1	0	1	netMHCIIpan-4.3	HLA-DQA10301-DQB10302	2.85	WB	GASSGPTIE	NA	NA
APRALLLLL	9	TRUE	sp|P10321|HLAC_HUMAN	HLA-C	HUMAN	HLA class I histocompatibility antigen, C alpha chain OS=Homo sapiens OX=9606 GN=HLA-C PE=1 SV=3	APRALLLLL/2	['MSFragger', 'PEAKS']	[0.0046728971962616, 0.001201923076923]	[0.7429496595838018, 1.370606893802687]	[0.023278824796293, 0.0060386300833666]	0.898454	1.93222	1	2	0.00120192	0.00603863	1.37061	1	['LARPALLLL(1)']	1	1	0	1	netMHCpan-4.1	HLA-B*07:02	0.02	SB	APRALLLLL	1	APRALLLLL
APRAVFPSIVGRPR	14	FALSE	sp|A5A3E0|POTEF_HUMAN;sp|P0CG38|POTEI_HUMAN;sp|P60709|ACTB_HUMAN;sp|P62736|ACTA_HUMAN;sp|P63261|ACTG_HUMAN;sp|P63267|ACTH_HUMAN;sp|P68032|ACTC_HUMAN;sp|P68133|ACTS_HUMAN;sp|Q6S8J3|POTEE_HUMAN	POTEF;POTEI;ACTB;ACTA2;ACTG1;ACTG2;ACTC1;ACTA1;POTEE	HUMAN	POTE ankyrin domain family member F OS=Homo sapiens OX=9606 GN=POTEF PE=1 SV=2	APRAVFPSIVGRPR/3	['MSFragger', 'Sage', 'PEAKS']	[0.0036297640653357, 0.0028985507246376, 0.001201923076923]	[0.8808034422640931, 0.6508804975758767, 1.1993419192785566]	[0.0131421176546332, 0.0135572336488034, 0.0110004870450446]	0.775531	1.3145	1	3	0.00120192	0.0110005	1.19934	0	NA	1	0	1	1	netMHCIIpan-4.3	HLA-DQA10301-DQB10302	11.67	NB	PRAVFPSIV	NA	NA
APRGPGAEL	9	TRUE	sp|Q96FS4|SIPA1_HUMAN	SIPA1	HUMAN	Signal-induced proliferation-associated protein 1 OS=Homo sapiens OX=9606 GN=SIPA1 PE=1 SV=1	APRGPGAEL/2	['MSFragger', 'Sage']	[0.0071599045346062, 0.0028985507246376]	[0.5365204849712109, 0.650717539008117]	[0.054105278808517, 0.0135685245011113]	0.901372	1.20169	1	2	0.00289855	0.0135685	0.650718	0	NA	1	0	1	1	netMHCpan-4.1	HLA-B*07:02	0.001	SB	APRGPGAEL	1	APRGPGAEL
APRLGISL	8	TRUE	sp|Q7Z7A3|CTU1_HUMAN	CTU1	HUMAN	Cytoplasmic tRNA 2-thiolation protein 1 OS=Homo sapiens OX=9606 GN=CTU1 PE=1 SV=1	APRLGISL/2	['MSFragger']	[0.0059970014992503]	[0.6951536323408528]	[0.0283468291848363]	0.881596	5.22869	1	1	0.005997	0.0283468	0.695154	0	NA	1	0	1	1	netMHCpan-4.1	HLA-B*07:02	0.012	SB	APR-LGISL	1	APRL-GISL
APRLPITGL	9	TRUE	sp|Q8TF50|ZN526_HUMAN	ZNF526	HUMAN	Zinc finger protein 526 OS=Homo sapiens OX=9606 GN=ZNF526 PE=1 SV=2	APRLPITGL/2	['MSFragger', 'PEAKS']	[0.0071599045346062, 0.001201923076923]	[0.5124551741316918, 1.979380404394844]	[0.0596019788992335, 0.0006498750247748]	0.940467	2.54259	1	2	0.00120192	0.000649875	1.97938	0	NA	1	0	1	1	netMHCpan-4.1	HLA-B*07:02	0.002	SB	APRLPITGL	1	APRLPITGL
APRPAGSYL	9	TRUE	sp|P33076|C2TA_HUMAN	CIITA	HUMAN	MHC class II transactivator OS=Homo sapiens OX=9606 GN=CIITA PE=1 SV=3	APRPAGSYL/2	['MSFragger', 'Sage', 'PEAKS']	[0.0021598272138228, 0.0028985507246376, 0.001201923076923]	[0.9995796397772854, 0.58981074932549, 1.7836119261025998]	[0.008005759705515, 0.0185150401868869, 0.0013414542715125]	0.929572	0.00372279	1	3	0.00120192	0.00134145	1.78361	0	NA	3	2	1	3	netMHCpan-4.1	HLA-B*07:02	0.001	SB	APRPAGSYL	1	APRPAGSYL
APRQPGLMA	9	TRUE	sp|Q5T1J5|CHCH9_HUMAN;sp|Q9Y6H1|CHCH2_HUMAN	CHCHD2P9;CHCHD2	HUMAN	Putative coiled-coil-helix-coiled-coil-helix domain-containing protein CHCHD2P9, mitochondrial OS=Homo sapiens OX=9606 GN=CHCHD2P9 PE=5 SV=1	APRQPGLMA/2;APRQPGLM[UNIMOD:Oxidation]A/2	['MSFragger', 'Sage', 'PEAKS']	[0.0021598272138228, 0.0028985507246376, 0.001201923076923]	[1.5871735886209142, 0.796967386710285, 2.0148378556832545]	[0.0006796608853963, 0.0064190921429466, 0.0005697717078735]	0.960657	0.586829	2	3	0.00120192	0.000569772	2.01484	0	NA	11	5	6	11	netMHCpan-4.1	HLA-B*07:02	0.034	SB	APRQPGLMA	1	APRQPGLMA
APRQPGLMAQM	11	TRUE	Q5T1J5|CHCH9_HUMAN;Q9Y6H1|CHCH2_HUMAN	CHCHD2P9;CHCHD2	HUMAN	Putative coiled-coil-helix-coiled-coil-helix domain-containing protein CHCHD2P9, mitochondrial OS=Homo sapiens OX=9606 GN=CHCHD2P9 PE=5 SV=1	APRQPGLMAQM/2	['PEAKS']	[0.0083073727933541]	[0.8684388192557584]	[0.0322688481011891]	0.81606	2.55428	1	1	0.00830737	0.0322688	0.868439	0	NA	1	0	1	1	netMHCpan-4.1	HLA-B*07:02	0.011	SB	APRQPGAQM	1	APRQPGLQM
APRTVALTA	9	TRUE	sp|P04440|DPB1_HUMAN	HLA-DPB1	HUMAN	HLA class II histocompatibility antigen, DP beta 1 chain OS=Homo sapiens OX=9606 GN=HLA-DPB1 PE=1 SV=1	APRTVALTA/2	['MSFragger', 'Sage', 'PEAKS']	[0.0021598272138228, 0.0078247261345852, 0.001201923076923]	[1.3751014217342148, 0.3878717712395724, 2.2824431220042065]	[0.0016569742495827, 0.0515178725051842, 0.0002108882872518]	0.898936	0.152104	1	3	0.00120192	0.000210888	2.28244	0	NA	3	1	2	3	netMHCpan-4.1	HLA-B*07:02	0.088	SB	APRTVALTA	1	APRTVALTA
APRTVALTAL	10	TRUE	P04440|DPB1_HUMAN	HLA-DPB1	HUMAN	HLA class II histocompatibility antigen, DP beta 1 chain OS=Homo sapiens OX=9606 GN=HLA-DPB1 PE=1 SV=1	APRTVALTAL/2	['PEAKS']	[0.0084269662921348]	[0.6971841746977891]	[0.0544734699726887]	0.97056	2.62777	1	1	0.00842697	0.0544735	0.697184	0	NA	2	0	2	2	netMHCpan-4.1	HLA-B*07:02	0.007	SB	APRTALTAL	1	APRTALTAL
APSLVAPAL	9	TRUE	Q15691|MARE1_HUMAN	MAPRE1	HUMAN	Microtubule-associated protein RP/EB family member 1 OS=Homo sapiens OX=9606 GN=MAPRE1 PE=1 SV=3	APSLVAPAL/1	['PEAKS']	[0.001201923076923]	[1.4816910376125476]	[0.0040519743474556]	0.983614	0.899056	1	1	0.00120192	0.00405197	1.48169	0	NA	2	0	2	2	netMHCpan-4.1	HLA-B*07:02	0.014	SB	APSLVAPAL	1	APSLVAPAL
APSPRPLSL	9	TRUE	sp|Q6NUT3|MFS12_HUMAN	MFSD12	HUMAN	Major facilitator superfamily domain-containing protein 12 OS=Homo sapiens OX=9606 GN=MFSD12 PE=1 SV=2	APSPRPLSL/2	['MSFragger', 'Sage', 'PEAKS']	[0.0021598272138228, 0.0028985507246376, 0.0084269662921348]	[1.0933884883304603, 0.7867250217069915, 0.7815494524967883]	[0.0054054354063186, 0.006765048324757, 0.0421351743369831]	0.973399	0.925882	1	3	0.00215983	0.00540544	1.09339	0	NA	1	0	1	1	netMHCpan-4.1	HLA-B*07:02	0.002	SB	APSPRPLSL	1	APSPRPLSL
APSRKFFVGGN	11	TRUE	sp|P60174|TPIS_HUMAN	TPI1	HUMAN	Triosephosphate isomerase OS=Homo sapiens OX=9606 GN=TPI1 PE=1 SV=4	APSRKFFVGGN/2	['MSFragger', 'Sage']	[0.0046728971962616, 0.0057581573896353]	[0.7715578651275625, 0.4577348281235604]	[0.0206825914568505, 0.0362191509688056]	0.335934	0.320139	1	2	0.0046729	0.0206826	0.771558	0	NA	3	1	2	3	netMHCpan-4.1	HLA-B*07:02	38.571	NB	APSRKFFVN	1	APSRKFVGG
APSRNGMVL	9	TRUE	sp|P26373|RL13_HUMAN	RPL13	HUMAN	Large ribosomal subunit protein eL13 OS=Homo sapiens OX=9606 GN=RPL13 PE=1 SV=4	APSRNGMVL/2	['MSFragger', 'Sage', 'PEAKS']	[0.0021598272138228, 0.0028985507246376, 0.0084269662921348]	[1.2579243376018585, 0.7280321465397935, 0.7414314916806953]	[0.0027105188039553, 0.009137439275246, 0.0476136414758876]	0.798196	0.790954	1	3	0.00215983	0.00271052	1.25792	0	NA	3	1	2	3	netMHCpan-4.1	HLA-B*07:02	0.014	SB	APSRNGMVL	1	APSRNGMVL
APSVPAAEPE	10	TRUE	P54819|KAD2_HUMAN	AK2	HUMAN	Adenylate kinase 2, mitochondrial OS=Homo sapiens OX=9606 GN=AK2 PE=1 SV=2	APSVPAAEPE/1	['PEAKS']	[0.001201923076923]	[1.8456493490293244]	[0.0010665916802909]	0.96874	2.93758	1	1	0.00120192	0.00106659	1.84565	0	NA	1	1	0	1	netMHCpan-4.1	HLA-B*07:02	5.659	NB	APSVPAAPE	1	APSVPAAEP
APVGSGSAL	9	TRUE	sp|Q99607|ELF4_HUMAN	ELF4	HUMAN	ETS-related transcription factor Elf-4 OS=Homo sapiens OX=9606 GN=ELF4 PE=1 SV=1	APVGSGSAL/1	['MSFragger', 'PEAKS']	[0.0059970014992503, 0.001201923076923]	[0.6988070052581536, 1.5579569650745853]	[0.0279240550826123, 0.003071769460101]	0.861191	1.0813	1	2	0.00120192	0.00307177	1.55796	0	NA	3	2	1	3	netMHCpan-4.1	HLA-B*07:02	0.007	SB	APVGSGSAL	1	APVGSGSAL
APVKKLVVKG	10	TRUE	P35268|RL22_HUMAN	RPL22	HUMAN	Large ribosomal subunit protein eL22 OS=Homo sapiens OX=9606 GN=RPL22 PE=1 SV=2	APVKKLVVKG/2	['PEAKS']	[0.001201923076923]	[1.152682077417171]	[0.012894107455104]	0.520258	2.33288	1	1	0.00120192	0.0128941	1.15268	0	NA	1	1	0	1	netMHCpan-4.1	HLA-B*07:02	5.265	NB	APVKKLVVG	1	APKKLVVKG
APYGGPIAL	9	TRUE	sp|Q9H269|VPS16_HUMAN	VPS16	HUMAN	Vacuolar protein sorting-associated protein 16 homolog OS=Homo sapiens OX=9606 GN=VPS16 PE=1 SV=2	APYGGPIAL/1	['MSFragger', 'Sage', 'PEAKS']	[0.0071599045346062, 0.0068493150684931, 0.001201923076923]	[0.6670683461303573, 0.4075865871264129, 1.832910146569532]	[0.0318123480168685, 0.0466553287370931, 0.0011180504907217]	0.929097	1.15599	1	3	0.00120192	0.00111805	1.83291	0	NA	2	1	1	2	netMHCpan-4.1	HLA-B*07:02	0.005	SB	APYGGPIAL	1	APYGGPIAL
APYSRPKQL	9	TRUE	sp|Q86V81|THOC4_HUMAN	ALYREF	HUMAN	THO complex subunit 4 OS=Homo sapiens OX=9606 GN=ALYREF PE=1 SV=3	APYSRPKQL/2	['MSFragger', 'PEAKS']	[0.0021598272138228, 0.0092250922509225]	[1.1947048418220698, 0.6729354536870124]	[0.0035342586190708, 0.0586376908770694]	0.839384	0.3441	1	2	0.00215983	0.00353426	1.1947	0	NA	2	0	2	2	netMHCpan-4.1	HLA-B*07:02	0.007	SB	APYSRPKQL	1	APYSRPKQL
AQYEDIAQK	9	TRUE	sp|P04264|K2C1_HUMAN	KRT1	HUMAN	Keratin, type II cytoskeletal 1 OS=Homo sapiens OX=9606 GN=KRT1 PE=1 SV=6	AQYEDIAQK/2	['MSFragger', 'Comet', 'PEAKS']	[0.0071599045346062, 0.0078740157480314, 0.001201923076923]	[0.652642171519994, 0.7590286447051525, 2.318495998594689]	[0.03374963051262, 0.0131692225059354, 0.0001844448939854]	0.991764	1.29913	1	3	0.00120192	0.000184445	2.3185	0	NA	2	0	2	2	netMHCpan-4.1	HLA-A*02:01	3.191	NB	AQYEDIAQK	3	AQYEDIAQK
AQYEDIAQKS	10	TRUE	sp|P04264|K2C1_HUMAN	KRT1	HUMAN	Keratin, type II cytoskeletal 1 OS=Homo sapiens OX=9606 GN=KRT1 PE=1 SV=6	AQYEDIAQKS/2	['MSFragger', 'Comet', 'Sage', 'PEAKS']	[0.0021598272138228, 0.0078740157480314, 0.0057581573896353, 0.001201923076923]	[0.9675912484488344, 0.8322306398024398, 0.450227953826218, 2.2389882550824174]	[0.0091510004114957, 0.0100943738574346, 0.0376210670967201, 0.0002478442750782]	0.868915	1.62319	1	4	0.00120192	0.000247844	2.23899	0	NA	3	1	2	3	netMHCpan-4.1	HLA-A*02:01	6.95	NB	AQYEDIAQS	3	AQYEDIAQK
AQYEEIAQR	9	TRUE	sp|P02538|K2C6A_HUMAN;sp|P04259|K2C6B_HUMAN;sp|P19013|K2C4_HUMAN;sp|P35908|K22E_HUMAN;sp|P48668|K2C6C_HUMAN;sp|Q01546|K22O_HUMAN	KRT6A;KRT6B;KRT4;KRT2;KRT6C;KRT76	HUMAN	Keratin, type II cytoskeletal 6A OS=Homo sapiens OX=9606 GN=KRT6A PE=1 SV=3	AQYEEIAQR/2	['MSFragger', 'Sage', 'PEAKS']	[0.0021598272138228, 0.0068493150684931, 0.001201923076923]	[1.005474444045799, 0.4361059131905609, 1.772085492008333]	[0.0078108071826719, 0.0404045839039201, 0.0013997627680771]	0.9872	1.8797	1	3	0.00120192	0.00139976	1.77209	0	NA	2	1	1	2	netMHCpan-4.1	HLA-A*02:01	2.305	NB	AQYEEIAQR	3	AQYEEIAQR
AQYEEIAQRS	10	TRUE	sp|P02538|K2C6A_HUMAN;sp|P04259|K2C6B_HUMAN;sp|P19013|K2C4_HUMAN;sp|P35908|K22E_HUMAN;sp|P48668|K2C6C_HUMAN;sp|Q01546|K22O_HUMAN	KRT6A;KRT6B;KRT4;KRT2;KRT6C;KRT76	HUMAN	Keratin, type II cytoskeletal 6A OS=Homo sapiens OX=9606 GN=KRT6A PE=1 SV=3	AQYEEIAQRS/2	['MSFragger', 'Comet', 'Sage', 'PEAKS']	[0.0036297640653357, 0.0078740157480314, 0.0028985507246376, 0.001201923076923]	[0.923509116073602, 0.865757912333631, 0.8862759531749437, 2.2769088012631307]	[0.0109997339076333, 0.0089431266275599, 0.0040602375876029, 0.0002152702360103]	0.885371	1.92689	1	4	0.00120192	0.00021527	2.27691	0	NA	1	1	0	1	netMHCpan-4.1	HLA-A*02:01	6.528	NB	AQYEEIAQS	3	AQYEEIAQR
AQYEHDLEV	9	TRUE	sp|P62826|RAN_HUMAN	RAN	HUMAN	GTP-binding nuclear protein Ran OS=Homo sapiens OX=9606 GN=RAN PE=1 SV=3	AQYEHDLEV/2	['MSFragger', 'Sage']	[0.0036297640653357, 0.0057581573896353]	[0.8133065525101347, 0.4939708853821691]	[0.0173975153261472, 0.0301444825184225]	0.870198	0.225358	1	2	0.00362976	0.0173975	0.813307	0	NA	1	0	1	1	netMHCpan-4.1	HLA-A*02:01	0.04	SB	AQYEHDLEV	3	AQYEHDLEV
ARGSVSDEEMM	11	TRUE	sp|P13796|PLSL_HUMAN	LCP1	HUMAN	Plastin-2 OS=Homo sapiens OX=9606 GN=LCP1 PE=1 SV=6	[UNIMOD:Acetylation]-ARGSVSDEEM[UNIMOD:Oxidation]M[UNIMOD:Oxidation]/2	['MSFragger']	[0.0021598272138228]	[1.1145840953802415]	[0.0049459088743474]	0.182416	1.6563	1	1	0.00215983	0.00494591	1.11458	0	NA	1	1	0	1	netMHCpan-4.1	HLA-C*07:02	12.389	NB	ARVSDEEMM	0	ASVSDEEMM
ASASGAMAKHEQILVLD	17	FALSE	sp|Q9P0L0|VAPA_HUMAN	VAPA	HUMAN	Vesicle-associated membrane protein-associated protein A OS=Homo sapiens OX=9606 GN=VAPA PE=1 SV=3	[UNIMOD:Acetylation]-ASASGAM[UNIMOD:Oxidation]AKHEQILVLD/2	['MSFragger']	[0.0036297640653357]	[0.8624494109978598]	[0.0141851429611719]	0.0702821	9.35941	1	1	0.00362976	0.0141851	0.862449	0	NA	1	0	1	1	netMHCIIpan-4.3	DRB1_1301	17.41	NB	MAKHEQILV	NA	NA
ASFGMTLL	8	TRUE	B9EJG8|T150C_HUMAN	TMEM150C	HUMAN	Transmembrane protein 150C OS=Homo sapiens OX=9606 GN=TMEM150C PE=1 SV=1	ASFGMTLL/1	['PEAKS']	[0.0044198895027624]	[0.9586565159683484]	[0.0243321609993133]	0.940348	0.142895	1	1	0.00441989	0.0243322	0.958657	0	NA	1	0	1	1	netMHCpan-4.1	HLA-B*07:02	14.735	NB	ASFGMTL-L	3	ASFGMT-LL
ASFNAPLL	8	TRUE	O75923|DYSF_HUMAN	DYSF	HUMAN	Dysferlin OS=Homo sapiens OX=9606 GN=DYSF PE=1 SV=1	ASFNAPLL/1	['PEAKS']	[0.001201923076923]	[1.6378680013867082]	[0.0022936207208072]	0.982693	0.542699	1	1	0.00120192	0.00229362	1.63787	0	NA	2	1	1	2	netMHCpan-4.1	HLA-C*07:02	11.639	NB	ASF-NAPLL	3	ASFN-APLL
ASFQSMEV	8	TRUE	sp|Q5VZM2|RRAGB_HUMAN;sp|Q7L523|RRAGA_HUMAN	RRAGB;RRAGA	HUMAN	Ras-related GTP-binding protein B OS=Homo sapiens OX=9606 GN=RRAGB PE=1 SV=1	ASFQSM[UNIMOD:Oxidation]EV/1;ASFQSMEV/1	['MSFragger', 'PEAKS']	[0.0036297640653357, 0.001201923076923]	[0.822115592182406, 1.3058405709519896]	[0.0167730993857612, 0.0075960297142388]	0.936916	0.507575	2	2	0.00120192	0.00759603	1.30584	0	NA	3	1	2	3	netMHCpan-4.1	HLA-A*02:01	13.836	NB	ASF-QSMEV	3	ASFQSM-EV
ASFRLQEV	8	TRUE	sp|Q15262|PTPRK_HUMAN	PTPRK	HUMAN	Receptor-type tyrosine-protein phosphatase kappa OS=Homo sapiens OX=9606 GN=PTPRK PE=1 SV=2	ASFRLQEV/2	['MSFragger', 'Sage']	[0.0046728971962616, 0.0057581573896353]	[0.8079494475001877, 0.4560404309427486]	[0.0177883961756146, 0.0365310119257477]	0.953865	1.60679	1	2	0.0046729	0.0177884	0.807949	0	NA	1	0	1	1	netMHCpan-4.1	HLA-A*02:01	10.673	NB	ASF-RLQEV	3	ASFRL-QEV
ASGNARIGK	9	TRUE	sp|P32119|PRDX2_HUMAN	PRDX2	HUMAN	Peroxiredoxin-2 OS=Homo sapiens OX=9606 GN=PRDX2 PE=1 SV=5	[UNIMOD:Acetylation]-ASGNARIGK/2	['MSFragger']	[0.0021598272138228]	[1.0417257198689198]	[0.0067114318355275]	0.792266	4.39637	1	1	0.00215983	0.00671143	1.04173	0	NA	1	1	0	1	netMHCpan-4.1	HLA-C*07:02	20.348	NB	ASGNARIGK	2	ASGNARIGK
ASGNARIGKPA	11	TRUE	sp|P32119|PRDX2_HUMAN	PRDX2	HUMAN	Peroxiredoxin-2 OS=Homo sapiens OX=9606 GN=PRDX2 PE=1 SV=5	[UNIMOD:Acetylation]-ASGNARIGKPA/2	['MSFragger']	[0.0021598272138228]	[1.6370415207886355]	[0.0005511436966445]	0.959758	0.0336532	1	1	0.00215983	0.000551144	1.63704	0	NA	2	2	0	2	netMHCpan-4.1	HLA-B*07:02	47.5	NB	ASARIGKPA	2	ASGNARIGK
ASGVAVSD	8	TRUE	sp|P23528|COF1_HUMAN	CFL1	HUMAN	Cofilin-1 OS=Homo sapiens OX=9606 GN=CFL1 PE=1 SV=3	[UNIMOD:Acetylation]-ASGVAVSD/1	['MSFragger', 'PEAKS']	[0.0036297640653357, 0.001201923076923]	[0.887373679574091, 1.7332184650674831]	[0.0127874789524838, 0.0016154810525131]	0.972142	0.28963	1	2	0.00120192	0.00161548	1.73322	0	NA	3	3	0	3	netMHCpan-4.1	HLA-B*07:02	95	NB	AS-GVAVSD	2	ASG-VAVSD
ASKRALVIL	9	TRUE	sp|Q99497|PARK7_HUMAN	PARK7	HUMAN	Parkinson disease protein 7 OS=Homo sapiens OX=9606 GN=PARK7 PE=1 SV=2	[UNIMOD:Acetylation]-ASKRALVIL/2	['MSFragger']	[0.0071599045346062]	[0.5501441025119851]	[0.0512116071717613]	0.928176	14.3917	1	1	0.0071599	0.0512116	0.550144	0	NA	1	0	1	1	netMHCpan-4.1	HLA-B*07:02	2.857	NB	ASKRALVIL	3	ASKRALVIL
ASLNIPAV	8	TRUE	O14559|RHG33_HUMAN	ARHGAP33	HUMAN	Rho GTPase-activating protein 33 OS=Homo sapiens OX=9606 GN=ARHGAP33 PE=1 SV=2	ASLNIPAV/1	['PEAKS']	[0.0084269662921348]	[0.709119801307447]	[0.05253200224805]	0.975311	0.944419	1	1	0.00842697	0.052532	0.70912	0	NA	1	0	1	1	netMHCpan-4.1	HLA-A*02:01	10.993	NB	ASL-NIPAV	3	ASLNIPA-V
ASLRIAAF	8	TRUE	sp|Q01970|PLCB3_HUMAN	PLCB3	HUMAN	1-phosphatidylinositol 4,5-bisphosphate phosphodiesterase beta-3 OS=Homo sapiens OX=9606 GN=PLCB3 PE=1 SV=2	ASLRIAAF/2	['Sage']	[0.0099715099715099]	[0.3183950730552027]	[0.0728720580522431]	0.851912	4.35658	1	1	0.00997151	0.0728721	0.318395	0	NA	1	0	1	1	netMHCpan-4.1	HLA-B*07:02	11.358	NB	ASL-RIAAF	3	ASLRIAA-F
ASNVTNKTD	9	TRUE	sp|P07910|HNRPC_HUMAN	HNRNPC	HUMAN	Heterogeneous nuclear ribonucleoproteins C1/C2 OS=Homo sapiens OX=9606 GN=HNRNPC PE=1 SV=4	[UNIMOD:Acetylation]-ASNVTNKTD/1;[UNIMOD:Acetylation]-ASNVTNKTD/2	['MSFragger', 'PEAKS']	[0.0021598272138228, 0.001201923076923]	[1.206966999293334, 2.0354989333426103]	[0.0033569911138248, 0.0005277172517845]	0.948248	0.916497	2	2	0.00120192	0.000527717	2.0355	0	NA	4	2	2	4	netMHCpan-4.1	HLA-A*02:01	82.5	NB	ASNVTNKTD	NA	NA
ASPVVFT	7	FALSE	sp|O43166|SI1L1_HUMAN	SIPA1L1	HUMAN	Signal-induced proliferation-associated 1-like protein 1 OS=Homo sapiens OX=9606 GN=SIPA1L1 PE=1 SV=4	ASPVVFT/1	['Sage', 'PEAKS']	[0.0078247261345852, 0.0084269662921348]	[0.3832546518999868, 0.7893289484407333]	[0.0527259054547651, 0.0411462750395269]	0.965662	0.44724	1	2	0.00782473	0.0411463	0.789329	0	NA	2	0	2	2	NA	NA	NA	NA	NA	NA	NA
ASRMEEVD	8	TRUE	sp|P08238|HS90B_HUMAN;sp|Q58FF7|H90B3_HUMAN	HSP90AB1;HSP90AB3P	HUMAN	Heat shock protein HSP 90-beta OS=Homo sapiens OX=9606 GN=HSP90AB1 PE=1 SV=4	ASRM[UNIMOD:Oxidation]EEVD/2	['MSFragger', 'Sage', 'PEAKS']	[0.0046728971962616, 0.0068493150684931, 0.0084269662921348]	[0.7008791328352164, 0.4033939190886448, 0.7421181714785471]	[0.0276870107692462, 0.0476505112798857, 0.0475142363200549]	0.982989	3.03441	1	3	0.0046729	0.027687	0.742118	0	NA	2	1	1	2	netMHCpan-4.1	HLA-B*07:02	92.5	NB	ASRMEEVD-	0	AS-RMEEVD
ASSGPTIEEVD	11	TRUE	sp|P11142|HSP7C_HUMAN	HSPA8	HUMAN	Heat shock cognate 71 kDa protein OS=Homo sapiens OX=9606 GN=HSPA8 PE=1 SV=1	ASSGPTIEEVD/1	['MSFragger', 'Sage', 'PEAKS']	[0.0021598272138228, 0.0099715099715099, 0.001201923076923]	[1.2391923863858014, 0.3371494063791839, 2.219602978111869]	[0.0029322860729352, 0.0663909523525873, 0.000266354426226]	0.926945	1.72515	1	3	0.00120192	0.000266354	2.2196	0	NA	4	4	0	4	netMHCpan-4.1	HLA-A*02:01	36.167	NB	ASSGPTIEV	0	ASPTIEEVD
ASSYIAHL	8	TRUE	O43680|TCF21_HUMAN;O60682|MUSC_HUMAN;Q12870|TCF15_HUMAN	TCF21;MSC;TCF15	HUMAN	Transcription factor 21 OS=Homo sapiens OX=9606 GN=TCF21 PE=1 SV=2	ASSYIAHL/2	['PEAKS']	[0.001201923076923]	[2.082036812600291]	[0.0004439894993516]	0.710381	2.75085	1	1	0.00120192	0.000443989	2.08204	0	NA	1	1	0	1	netMHCpan-4.1	HLA-B*07:02	16.135	NB	ASS-YIAHL	3	AS-SYIAHL
ASSYPMASL	9	TRUE	sp|Q13310|PABP4_HUMAN	PABPC4	HUMAN	Polyadenylate-binding protein 4 OS=Homo sapiens OX=9606 GN=PABPC4 PE=1 SV=1	ASSYPMASL/1;ASSYPM[UNIMOD:Oxidation]ASL/1	['MSFragger', 'Sage', 'PEAKS']	[0.0021598272138228, 0.0057581573896353, 0.001201923076923]	[1.0933648080415423, 0.4551035805297146, 2.0599998422446406]	[0.0054059718810343, 0.0367045781943896, 0.0004818418244095]	0.99428	0.0203842	2	3	0.00120192	0.000481842	2.06	0	NA	4	2	2	4	netMHCpan-4.1	HLA-B*07:02	1.147	WB	ASSYPMASL	1	ASSYPMASL
ASTSTTIRSH	10	TRUE	sp|P02538|K2C6A_HUMAN;sp|P04259|K2C6B_HUMAN;sp|P48668|K2C6C_HUMAN	KRT6A;KRT6B;KRT6C	HUMAN	Keratin, type II cytoskeletal 6A OS=Homo sapiens OX=9606 GN=KRT6A PE=1 SV=3	[UNIMOD:Acetylation]-ASTSTTIRSH/2	['MSFragger', 'PEAKS']	[0.0071599045346062, 0.001201923076923]	[0.6304291518326187, 2.2087631691938148]	[0.0369588983693306, 0.0002773005863138]	0.903542	1.01457	1	2	0.00120192	0.000277301	2.20876	0	NA	2	1	1	2	netMHCpan-4.1	HLA-C*07:02	23.214	NB	ASSTTIRSH	2	ASTSTTISH
ASTSTTIRSHS	11	TRUE	sp|P02538|K2C6A_HUMAN;sp|P04259|K2C6B_HUMAN;sp|P48668|K2C6C_HUMAN	KRT6A;KRT6B;KRT6C	HUMAN	Keratin, type II cytoskeletal 6A OS=Homo sapiens OX=9606 GN=KRT6A PE=1 SV=3	[UNIMOD:Acetylation]-ASTSTTIRSHS/2	['MSFragger', 'PEAKS']	[0.0046728971962616, 0.001201923076923]	[0.7159150264765427, 2.193204450165099]	[0.0260249309176395, 0.0002938021107801]	0.854112	0.49318	1	2	0.00120192	0.000293802	2.1932	0	NA	1	1	0	1	netMHCpan-4.1	HLA-C*07:02	65	NB	ASSTTIRSH	2	ASTSTTISH
ASTSTTIRSHSS	12	TRUE	sp|P02538|K2C6A_HUMAN;sp|P04259|K2C6B_HUMAN;sp|P48668|K2C6C_HUMAN	KRT6A;KRT6B;KRT6C	HUMAN	Keratin, type II cytoskeletal 6A OS=Homo sapiens OX=9606 GN=KRT6A PE=1 SV=3	[UNIMOD:Acetylation]-ASTSTTIRSHSS/2	['MSFragger', 'PEAKS']	[0.0036297640653357, 0.001201923076923]	[0.8694610994056358, 1.5452544951005394]	[0.0137773625331383, 0.0032172235192974]	0.702777	0.302601	1	2	0.00120192	0.00321722	1.54525	0	NA	1	0	1	1	netMHCpan-4.1	HLA-B*07:02	73.75	NB	ASTSTTHSS	2	ASTSTTISH
ASWLAAEL	8	TRUE	Q9NUU7|DD19A_HUMAN;Q9UMR2|DD19B_HUMAN	DDX19A;DDX19B	HUMAN	ATP-dependent RNA helicase DDX19A OS=Homo sapiens OX=9606 GN=DDX19A PE=1 SV=1	ASWLAAEL/1	['PEAKS']	[0.0023584905660377]	[1.133966152827578]	[0.013733188666412]	0.962958	0.309852	1	1	0.00235849	0.0137332	1.13397	0	NA	2	1	1	2	netMHCpan-4.1	HLA-B*07:02	13.349	NB	ASW-LAAEL	3	ASW-LAAEL
ASYLAQHL	8	TRUE	sp|Q5T0B9|ZN362_HUMAN	ZNF362	HUMAN	Zinc finger protein 362 OS=Homo sapiens OX=9606 GN=ZNF362 PE=1 SV=1	ASYLAQHL/2;ASYLAQHL/1	['MSFragger', 'Sage', 'PEAKS']	[0.0046728971962616, 0.0068493150684931, 0.001201923076923]	[0.765724429647706, 0.4393571157329438, 2.126168136279133]	[0.0211877683029214, 0.0397463511222015, 0.0003768773584228]	0.974053	2.08947	2	3	0.00120192	0.000376877	2.12617	0	NA	7	5	2	7	netMHCpan-4.1	HLA-C*07:02	10.326	NB	ASYLA-QHL	3	ASY-LAQHL
ASYLASEI	8	TRUE	sp|Q12905|ILF2_HUMAN	ILF2	HUMAN	Interleukin enhancer-binding factor 2 OS=Homo sapiens OX=9606 GN=ILF2 PE=1 SV=2	ASYLASEI/1	['MSFragger', 'PEAKS']	[0.0071599045346062, 0.001201923076923]	[0.5196398800790133, 1.4119427635112896]	[0.0579076985442018, 0.005209232315033]	0.9736	0.111859	1	2	0.00120192	0.00520923	1.41194	0	NA	3	1	2	3	netMHCpan-4.1	HLA-B*07:02	21.714	NB	ASY-LASEI	3	ASY-LASEI
ASYLLAAL	8	TRUE	P05387|RLA2_HUMAN	RPLP2	HUMAN	Large ribosomal subunit protein P2 OS=Homo sapiens OX=9606 GN=RPLP2 PE=1 SV=1	ASYLLAAL/1	['PEAKS']	[0.0064724919093851]	[0.9083975192876852]	[0.0284995270030813]	0.947466	0.629412	1	1	0.00647249	0.0284995	0.908398	0	NA	4	1	3	4	netMHCpan-4.1	HLA-B*07:02	6.623	NB	ASY-LLAAL	3	ASYLLAA-L
ASYSAFEM	8	TRUE	sp|Q5T4S7|UBR4_HUMAN	UBR4	HUMAN	E3 ubiquitin-protein ligase UBR4 OS=Homo sapiens OX=9606 GN=UBR4 PE=1 SV=1	ASYSAFEM/1	['MSFragger', 'Sage', 'PEAKS']	[0.0071599045346062, 0.0078247261345852, 0.001201923076923]	[0.5438547462411432, 0.3571809179004125, 2.057802122988804]	[0.0525285521891888, 0.0600797138017649, 0.0004857890122795]	0.931027	0.34175	1	3	0.00120192	0.000485789	2.0578	0	NA	3	0	3	3	netMHCpan-4.1	HLA-C*07:02	10.326	NB	ASY-SAFEM	3	ASYS-AFEM
ASYVSPVL	8	TRUE	Q16549|PCSK7_HUMAN	PCSK7	HUMAN	Proprotein convertase subtilisin/kexin type 7 OS=Homo sapiens OX=9606 GN=PCSK7 PE=1 SV=2	ASYVSPVL/1	['PEAKS']	[0.0083073727933541]	[0.8819145263165794]	[0.0309490281985515]	0.80123	1.98046	1	1	0.00830737	0.030949	0.881915	0	NA	3	3	0	3	netMHCpan-4.1	HLA-B*07:02	6.832	NB	ASY-VSPVL	3	ASY-VSPVL
ATAEVLNIGKKL	12	TRUE	sp|P22234|PUR6_HUMAN	PAICS	HUMAN	Bifunctional phosphoribosylaminoimidazole carboxylase/phosphoribosylaminoimidazole succinocarboxamide synthetase OS=Homo sapiens OX=9606 GN=PAICS PE=1 SV=3	[UNIMOD:Acetylation]-ATAEVLNIGKKL/2	['MSFragger', 'PEAKS']	[0.0021598272138228, 0.001201923076923]	[2.164177140827528, 1.98715092033586]	[6.010998947087075e-05, 0.0006314110296408]	0.48163	14.1903	1	2	0.00120192	6.011e-05	2.16418	0	NA	1	0	1	1	netMHCpan-4.1	HLA-A*02:01	12.77	NB	ATAEVLNKL	2	ATAEVNIGK
ATETVPATEQELPQ	14	FALSE	E9PAV3|NACAM_HUMAN;Q9H009|NACA2_HUMAN	NACA;NACA2	HUMAN	Nascent polypeptide-associated complex subunit alpha, muscle-specific form OS=Homo sapiens OX=9606 GN=NACA PE=1 SV=1	[UNIMOD:Acetylation]-ATETVPATEQELPQ/2	['PEAKS']	[0.001201923076923]	[1.7523666711645278]	[0.0015053849538702]	0.662802	3.66441	1	1	0.00120192	0.00150538	1.75237	0	NA	1	1	0	1	netMHCIIpan-4.3	HLA-DQA10301-DQB10302	4.57	WB	ETVPATEQE	NA	NA
ATKIDKEA	8	TRUE	sp|Q14019|COTL1_HUMAN	COTL1	HUMAN	Coactosin-like protein OS=Homo sapiens OX=9606 GN=COTL1 PE=1 SV=3	[UNIMOD:Acetylation]-ATKIDKEA/2	['MSFragger', 'PEAKS']	[0.0046728971962616, 0.0084269662921348]	[0.7224596533033395, 0.7278420291137222]	[0.0253323649607091, 0.0496238044891706]	0.601396	7.25623e-05	1	2	0.0046729	0.0253324	0.727842	0	NA	2	1	1	2	netMHCpan-4.1	HLA-B*07:02	43.8	NB	ATK-IDKEA	3	AT-KIDKEA
ATLKDQLI	8	TRUE	P00338|LDHA_HUMAN	LDHA	HUMAN	L-lactate dehydrogenase A chain OS=Homo sapiens OX=9606 GN=LDHA PE=1 SV=2	[UNIMOD:Acetylation]-ATLKDQLI/1	['PEAKS']	[0.001201923076923]	[1.802930631363556]	[0.0012490736632838]	0.821766	14.2409	1	1	0.00120192	0.00124907	1.80293	0	NA	1	1	0	1	netMHCpan-4.1	HLA-A*02:01	22.092	NB	ATLKDQL-I	3	ATLK-DQLI
ATRSPGVVISDDEPG	15	FALSE	sp|P00492|HPRT_HUMAN	HPRT1	HUMAN	Hypoxanthine-guanine phosphoribosyltransferase OS=Homo sapiens OX=9606 GN=HPRT1 PE=1 SV=2	[UNIMOD:Acetylation]-ATRSPGVVISDDEPG/2	['MSFragger', 'PEAKS']	[0.0021598272138228, 0.001201923076923]	[2.37095611217885, 2.400442297148088]	[2.5202320307497587e-05, 0.0001360201160659]	0.812844	3.51138	1	2	0.00120192	2.52023e-05	2.40044	0	NA	2	1	1	2	netMHCIIpan-4.3	HLA-DQA10301-DQB10302	1.54	WB	SPGVVISDD	NA	NA
AVANIVNSV	9	TRUE	sp|Q9BRQ8|FSP1_HUMAN	AIFM2	HUMAN	Ferroptosis suppressor protein 1 OS=Homo sapiens OX=9606 GN=AIFM2 PE=1 SV=1	AVANIVNSV/1	['MSFragger', 'PEAKS']	[0.0071599045346062, 0.0084269662921348]	[0.6204644233132594, 0.8033734160114961]	[0.0384930654610293, 0.0394173197564103]	0.979328	0.117462	1	2	0.0071599	0.0384931	0.803373	0	NA	2	1	1	2	netMHCpan-4.1	HLA-A*02:01	0.122	SB	AVANIVNSV	4	AVANIVNSV
AVDPLDSTSR	10	TRUE	sp|P06576|ATPB_HUMAN	ATP5F1B	HUMAN	ATP synthase subunit beta, mitochondrial OS=Homo sapiens OX=9606 GN=ATP5F1B PE=1 SV=3	AVDPLDSTSR/2	['Sage']	[0.0057581573896353]	[0.5331393240633985]	[0.0247072434542918]	0.99006	3.33617	1	1	0.00575816	0.0247072	0.533139	0	NA	1	0	1	1	netMHCpan-4.1	HLA-C*07:02	13.357	NB	AVDPDSTSR	0	ADPLDSTSR
AVDPNRAVPL	10	TRUE	sp|Q9Y3C1|NOP16_HUMAN	NOP16	HUMAN	Nucleolar protein 16 OS=Homo sapiens OX=9606 GN=NOP16 PE=1 SV=2	AVDPNRAVPL/2	['MSFragger', 'Sage', 'PEAKS']	[0.0071599045346062, 0.005050505050505, 0.0084269662921348]	[0.6631847922916293, 0.5500826736619003, 0.7913914646062812]	[0.032322946244507, 0.0226672515989319, 0.0408878759976549]	0.791608	0.206481	1	3	0.00505051	0.0226673	0.791391	0	NA	2	1	1	2	netMHCpan-4.1	HLA-B*07:02	1.115	WB	AVDPNRAVL	4	AVDPNRVPL
AVDSRTGKLT	10	TRUE	sp|Q02413|DSG1_HUMAN	DSG1	HUMAN	Desmoglein-1 OS=Homo sapiens OX=9606 GN=DSG1 PE=1 SV=2	AVDSRTGKLT/2	['Sage']	[0.0078247261345852]	[0.358498484314621]	[0.0596854728451287]	0.722471	6.89409	1	1	0.00782473	0.0596855	0.358498	0	NA	1	0	1	1	netMHCpan-4.1	HLA-B*07:02	21.347	NB	AVDSRTGKL	4	AVDSRTGKL
AVSEGTKAVTKYTSSK	16	FALSE	sp|A0A2R8Y619|H2BK1_HUMAN;sp|P23527|H2B1O_HUMAN;sp|P33778|H2B1B_HUMAN;sp|P58876|H2B1D_HUMAN;sp|P62807|H2B1C_HUMAN;sp|Q16778|H2B2E_HUMAN;sp|Q5QNW6|H2B2F_HUMAN;sp|Q8N257|H2B3B_HUMAN;sp|Q93079|H2B1H_HUMAN;sp|Q96A08|H2B1A_HUMAN;sp|Q99877|H2B1N_HUMAN;sp|Q99879|H2B1M_HUMAN;sp|Q99880|H2B1L_HUMAN	H2BK1;H2BC17;H2BC3;H2BC5;H2BC10;H2BC21;H2BC18;H2BC26;H2BC9;H2BC1;H2BC15;H2BC14;H2BC13	HUMAN	Histone H2B type 2-K1 OS=Homo sapiens OX=9606 GN=H2BK1 PE=1 SV=1	AVSEGTKAVTKYTSSK/3	['MSFragger', 'Comet', 'Sage', 'PEAKS']	[0.0021598272138228, 0.0078740157480314, 0.0028985507246376, 0.001201923076923]	[2.346874083344515, 0.866749413265915, 0.7802146467519777, 2.58671211546078]	[2.788727816500488e-05, 0.0089112009967053, 0.0069945455846049, 6.80663166662237e-05]	0.266854	0.148272	1	4	0.00120192	2.78873e-05	2.58671	0	NA	2	1	1	2	netMHCIIpan-4.3	DRB1_1301	15.1	NB	TKAVTKYTS	NA	NA
AVSVTPIRDTK	11	TRUE	sp|Q9NR56|MBNL1_HUMAN	MBNL1	HUMAN	Muscleblind-like protein 1 OS=Homo sapiens OX=9606 GN=MBNL1 PE=1 SV=2	[UNIMOD:Acetylation]-AVSVTPIRDTK/2	['MSFragger', 'PEAKS']	[0.0021598272138228, 0.001201923076923]	[1.457048969232789, 1.3558051497912234]	[0.0011743184865546, 0.0063652183655146]	0.872276	3.47247	1	2	0.00120192	0.00117432	1.45705	0	NA	1	1	0	1	netMHCpan-4.1	HLA-B*07:02	31.267	NB	AVSPIRDTK	0	VSVTIRDTK
CGYSAVRM	8	TRUE	sp|P21964|COMT_HUMAN	COMT	HUMAN	Catechol O-methyltransferase OS=Homo sapiens OX=9606 GN=COMT PE=1 SV=2	C[UNIMOD:Cysteinylation]GYSAVRM[UNIMOD:Oxidation]/2;C[UNIMOD:Cysteinylation]GYSAVRM/2	['MSFragger', 'Comet', 'Sage', 'PEAKS']	[0.0021598272138228, 0.0057471264367816, 0.0028985507246376, 0.001201923076923]	[1.9238052872745948, 0.9536135521679991, 1.1647671238135382, 2.084009966626584]	[0.0001651093754954, 0.0065132974649721, 0.0009622951685598, 0.0004407486055356]	0.970944	0.0119098	2	4	0.00120192	0.000165109	2.08401	0	NA	4	2	2	4	netMHCpan-4.1	HLA-C*07:02	20.87	NB	CGYSAV-RM	3	CGYS-AVRM
DAGAGIALNDH	11	TRUE	sp|P04406|G3P_HUMAN	GAPDH	HUMAN	Glyceraldehyde-3-phosphate dehydrogenase OS=Homo sapiens OX=9606 GN=GAPDH PE=1 SV=3	DAGAGIALNDH/2	['MSFragger', 'Comet', 'Sage', 'PEAKS']	[0.0021598272138228, 0.0078740157480314, 0.0028985507246376, 0.001201923076923]	[1.1818982433584488, 0.809325983933852, 0.9399550649476952, 2.0067028472867645]	[0.003729372473845, 0.0109673607292473, 0.003082509334604, 0.0005872325599119]	0.896111	1.9882	1	4	0.00120192	0.000587233	2.0067	0	NA	1	0	1	1	netMHCpan-4.1	HLA-B*07:02	71.25	NB	DAGAGIALH	2	AGAGIALNH
DATNVGDEGGFAPNILENK	19	FALSE	sp|P06733|ENOA_HUMAN	ENO1	HUMAN	Alpha-enolase OS=Homo sapiens OX=9606 GN=ENO1 PE=1 SV=2	DATNVGDEGGFAPNILENK/2	['MSFragger', 'Comet', 'Sage', 'PEAKS']	[0.0021598272138228, 0.0057471264367816, 0.0057581573896353, 0.001201923076923]	[1.9914597362110888, 1.9843695235776515, 0.4580704845732753, 1.5212233820102097]	[0.0001242403394881, 0.0001071500170745, 0.0361576842634869, 0.0035110014792683]	0.799489	1.21474	1	4	0.00120192	0.00010715	1.99146	0	NA	1	1	0	1	NA	NA	NA	NA	NA	NA	NA
DAVTYTEHAK	10	TRUE	sp|P62805|H4_HUMAN	H4C16	HUMAN	Histone H4 OS=Homo sapiens OX=9606 GN=H4C16 PE=1 SV=2	DAVTYTEHAK/2	['MSFragger', 'Sage', 'PEAKS']	[0.0021598272138228, 0.0028985507246376, 0.001201923076923]	[1.2992665226509743, 0.8800820583449509, 2.2798088986194536]	[0.0022785428794249, 0.0041913516621798, 0.0002129627743844]	0.960072	1.09014	1	3	0.00120192	0.000212963	2.27981	0	NA	1	0	1	1	netMHCpan-4.1	HLA-B*07:02	49.333	NB	DAVTYTHAK	0	DAVTYTEAK
DDEVAQLK	8	TRUE	sp|P07195|LDHB_HUMAN	LDHB	HUMAN	L-lactate dehydrogenase B chain OS=Homo sapiens OX=9606 GN=LDHB PE=1 SV=2	DDEVAQLK/1	['MSFragger', 'PEAKS']	[0.0071599045346062, 0.001201923076923]	[0.6329708859623426, 1.4604936955923906]	[0.0365771715816581, 0.0043744830851502]	0.71137	2.07432	1	2	0.00120192	0.00437448	1.46049	0	NA	1	1	0	1	netMHCpan-4.1	HLA-B*07:02	75	NB	DD-EVAQLK	0	DD-EVAQLK
DDEVDVDGTVEEDLGK	16	FALSE	sp|P14625|ENPL_HUMAN	HSP90B1	HUMAN	Endoplasmin OS=Homo sapiens OX=9606 GN=HSP90B1 PE=1 SV=1	DDEVDVDGTVEEDLGK/2	['MSFragger', 'Comet', 'Sage', 'PEAKS']	[0.0021598272138228, 0.0057471264367816, 0.0028985507246376, 0.001201923076923]	[2.1565599361236107, 1.981225969221844, 1.13883271564878, 2.4105322133052987]	[6.206587602650772e-05, 0.0001085006715072, 0.001100990788137, 0.0001310137970097]	0.820528	0.863957	1	4	0.00120192	6.20659e-05	2.41053	0	NA	1	0	1	1	netMHCIIpan-4.3	HLA-DQA10301-DQB10302	0.04	SB	DVDGTVEED	NA	NA
DDLTDPAP	8	TRUE	P06576|ATPB_HUMAN	ATP5F1B	HUMAN	ATP synthase subunit beta, mitochondrial OS=Homo sapiens OX=9606 GN=ATP5F1B PE=1 SV=3	DDLTDPAP/1	['PEAKS']	[0.0084269662921348]	[0.7302595530527832]	[0.049260143565477]	0.575456	5.42713	1	1	0.00842697	0.0492601	0.73026	0	NA	1	0	1	1	netMHCpan-4.1	HLA-B*07:02	85	NB	DDLTDPAP-	0	DDLTDPA-P
DDLTDPAPA	9	TRUE	P06576|ATPB_HUMAN	ATP5F1B	HUMAN	ATP synthase subunit beta, mitochondrial OS=Homo sapiens OX=9606 GN=ATP5F1B PE=1 SV=3	DDLTDPAPA/1	['PEAKS']	[0.001201923076923]	[1.5574293071841905]	[0.0030776816800326]	0.876689	4.83522	1	1	0.00120192	0.00307768	1.55743	0	NA	1	0	1	1	netMHCpan-4.1	HLA-B*07:02	43.8	NB	DDLTDPAPA	0	DDLTDPAPA
DDLTDPAPAT	10	TRUE	sp|P06576|ATPB_HUMAN	ATP5F1B	HUMAN	ATP synthase subunit beta, mitochondrial OS=Homo sapiens OX=9606 GN=ATP5F1B PE=1 SV=3	DDLTDPAPAT/1	['MSFragger', 'Comet', 'Sage', 'PEAKS']	[0.0021598272138228, 0.0057471264367816, 0.0028985507246376, 0.001201923076923]	[1.566269182198424, 1.3429087151369807, 0.8445326431030993, 1.9852353765353092]	[0.0007420769166388, 0.0013806810274979, 0.0050298674395993, 0.000635913539188]	0.988637	4.78551	1	4	0.00120192	0.000635914	1.98524	0	NA	3	0	3	3	netMHCpan-4.1	HLA-A*02:01	28.407	NB	DLTDPAPAT	0	DDLTDPAPA
DDMGFGLFD	9	TRUE	P05386|RLA1_HUMAN;P05387|RLA2_HUMAN	RPLP1;RPLP2	HUMAN	Large ribosomal subunit protein P1 OS=Homo sapiens OX=9606 GN=RPLP1 PE=1 SV=1	DDM[UNIMOD:Oxidation]GFGLFD/1	['PEAKS']	[0.0084269662921348]	[0.7637350472720789]	[0.0444872683887464]	0.901761	0.649629	1	1	0.00842697	0.0444873	0.763735	0	NA	1	1	0	1	netMHCpan-4.1	HLA-C*07:02	85	NB	DDMGFGLFD	0	DDMGFGLFD
DDTSRMEEVD	10	TRUE	sp|P07900|HS90A_HUMAN	HSP90AA1	HUMAN	Heat shock protein HSP 90-alpha OS=Homo sapiens OX=9606 GN=HSP90AA1 PE=1 SV=5	DDTSRM[UNIMOD:Oxidation]EEVD/2	['MSFragger', 'Sage', 'PEAKS']	[0.0059970014992503, 0.0099715099715099, 0.001201923076923]	[0.6869397744234074, 0.3399607326170263, 2.1309144131009563]	[0.0293203134829732, 0.0654682902244187, 0.0003702920372008]	0.86516	2.46048	1	3	0.00120192	0.000370292	2.13091	0	NA	3	2	1	3	netMHCpan-4.1	HLA-A*02:01	95	NB	DDTSRMEEV	0	DDTSMEEVD
DELSEEDKLT	10	TRUE	sp|P06576|ATPB_HUMAN	ATP5F1B	HUMAN	ATP synthase subunit beta, mitochondrial OS=Homo sapiens OX=9606 GN=ATP5F1B PE=1 SV=3	DELSEEDKLT/2	['MSFragger', 'Sage', 'PEAKS']	[0.0071599045346062, 0.005050505050505, 0.001201923076923]	[0.5726802433237101, 0.5642750364144005, 1.882059119172936]	[0.0467485111470844, 0.021087516509228, 0.0009321271173018]	0.904587	1.69382	1	3	0.00120192	0.000932127	1.88206	0	NA	1	0	1	1	netMHCpan-4.1	HLA-A*02:01	59.545	NB	DLSEEDKLT	0	DELSEEKLT
DGIILPGK	8	TRUE	sp|P62913|RL11_HUMAN	RPL11	HUMAN	Large ribosomal subunit protein uL5 OS=Homo sapiens OX=9606 GN=RPL11 PE=1 SV=2	DGIILPGK/1	['Sage']	[0.0057581573896353]	[0.5102832706328404]	[0.0277495375698925]	0.878597	1.16288	1	1	0.00575816	0.0277495	0.510283	0	NA	2	2	0	2	netMHCpan-4.1	HLA-C*07:02	70	NB	DGI-ILPGK	0	DGIILPG-K
DIKIRLENE	9	TRUE	sp|P13645|K1C10_HUMAN	KRT10	HUMAN	Keratin, type I cytoskeletal 10 OS=Homo sapiens OX=9606 GN=KRT10 PE=1 SV=6	DIKIRLENE/2	['Sage', 'PEAKS']	[0.005050505050505, 0.001201923076923]	[0.5731672254534442, 1.9165610288887]	[0.0201538363352181, 0.0008203016778305]	0.93031	0.386998	1	2	0.00120192	0.000820302	1.91656	0	NA	1	0	1	1	netMHCpan-4.1	HLA-B*07:02	56.111	NB	DIKIRLENE	NA	NA
DINTDGAVNF	10	TRUE	sp|P05109|S10A8_HUMAN	S100A8	HUMAN	Protein S100-A8 OS=Homo sapiens OX=9606 GN=S100A8 PE=1 SV=1	DINTDGAVNF/1	['MSFragger', 'Sage', 'PEAKS']	[0.0021598272138228, 0.0028985507246376, 0.001201923076923]	[0.9571113917783788, 0.6845666744823282, 2.060874093011744]	[0.0095604533235001, 0.0114129804585372, 0.0004802805476896]	0.985306	0.0128138	1	3	0.00120192	0.000480281	2.06087	0	NA	2	1	1	2	netMHCpan-4.1	HLA-C*07:02	21.105	NB	DINDGAVNF	2	INTDGAVNF
DITSDTSGDFR	11	TRUE	sp|P04083|ANXA1_HUMAN	ANXA1	HUMAN	Annexin A1 OS=Homo sapiens OX=9606 GN=ANXA1 PE=1 SV=2	DITSDTSGDFR/2	['MSFragger', 'Comet', 'Sage']	[0.0071599045346062, 0.0078740157480314, 0.0028985507246376]	[0.5996733211324062, 0.7131926612231169, 0.7090232612673364]	[0.0418953139446945, 0.0155777618784212, 0.0100709904443509]	0.836998	2.11379	1	3	0.00289855	0.010071	0.713193	0	NA	1	1	0	1	netMHCpan-4.1	HLA-B*07:02	62.857	NB	DITSDTSGR	2	ITSDTSGDF
DLEESTLQHEATAA	14	FALSE	sp|Q9Y623|MYH4_HUMAN	MYH4	HUMAN	Myosin-4 OS=Homo sapiens OX=9606 GN=MYH4 PE=1 SV=2	DLEESTLQHEATAA/2	['MSFragger', 'Sage']	[0.0021598272138228, 0.0068493150684931]	[1.423077565011644, 0.4222239190519739]	[0.0013544952162794, 0.0433374311567295]	0.623973	0.712438	1	2	0.00215983	0.0013545	1.42308	0	NA	1	0	1	1	netMHCIIpan-4.3	HLA-DQA10103-DQB10603	10.34	NB	EESTLQHEA	NA	NA
DLEESTLQHEATAAALR	17	FALSE	sp|Q9Y623|MYH4_HUMAN	MYH4	HUMAN	Myosin-4 OS=Homo sapiens OX=9606 GN=MYH4 PE=1 SV=2	DLEESTLQHEATAAALR/2;DLEESTLQHEATAAALR/3	['MSFragger', 'Comet', 'Sage', 'PEAKS']	[0.0021598272138228, 0.0078740157480314, 0.005050505050505, 0.001201923076923]	[1.9279410020375392, 0.8518752169882264, 0.5642726996057977, 1.6816875207272917]	[0.0001622638085673, 0.0094025966431527, 0.0210877674216875, 0.0019528232137759]	0.84495	0.459481	2	4	0.00120192	0.000162264	1.92794	0	NA	2	0	2	2	netMHCIIpan-4.3	DRB1_0404	0.86	SB	LQHEATAAA	NA	NA
DLGGGTFDVSI	11	TRUE	P0DMV8|HS71A_HUMAN;P0DMV9|HS71B_HUMAN;P11142|HSP7C_HUMAN;P34931|HS71L_HUMAN;P54652|HSP72_HUMAN	HSPA1A;HSPA1B;HSPA8;HSPA1L;HSPA2	HUMAN	Heat shock 70 kDa protein 1A OS=Homo sapiens OX=9606 GN=HSPA1A PE=1 SV=1	DLGGGTFDVSI/1	['PEAKS']	[0.001201923076923]	[1.94768701532053]	[0.000730922235843]	0.905929	1.14271	1	1	0.00120192	0.000730922	1.94769	0	NA	1	1	0	1	netMHCpan-4.1	HLA-A*02:01	13.63	NB	DLGGGTVSI	2	LGGGTDVSI
DLPEHAVLK	9	TRUE	sp|Q00839|HNRPU_HUMAN	HNRNPU	HUMAN	Heterogeneous nuclear ribonucleoprotein U OS=Homo sapiens OX=9606 GN=HNRNPU PE=1 SV=6	DLPEHAVLK/2	['Sage']	[0.0028985507246376]	[0.6653239982501643]	[0.0125927286301188]	0.989963	4.55565	1	1	0.00289855	0.0125927	0.665324	0	NA	1	1	0	1	netMHCpan-4.1	HLA-C*07:02	9	NB	DLPEHAVLK	0	DLPEHAVLK
DLTDYLMK	8	TRUE	sp|P60709|ACTB_HUMAN;sp|P62736|ACTA_HUMAN;sp|P63261|ACTG_HUMAN;sp|P63267|ACTH_HUMAN;sp|P68032|ACTC_HUMAN;sp|P68133|ACTS_HUMAN;sp|Q562R1|ACTBL_HUMAN	ACTB;ACTA2;ACTG1;ACTG2;ACTC1;ACTA1;ACTBL2	HUMAN	Actin, cytoplasmic 1 OS=Homo sapiens OX=9606 GN=ACTB PE=1 SV=1	DLTDYLMK/1	['MSFragger', 'Comet', 'Sage', 'PEAKS']	[0.0046728971962616, 0.0078740157480314, 0.0028985507246376, 0.001201923076923]	[0.7910539333863302, 0.7007221994285684, 0.5918835258342175, 2.0526023267096343]	[0.0190787524054692, 0.0163100744588201, 0.0183204295802229, 0.0004952569788675]	0.926236	0.119977	1	4	0.00120192	0.000495257	2.0526	0	NA	1	0	1	1	netMHCpan-4.1	HLA-A*02:01	46	NB	DLTDYLMK-	0	D-LTDYLMK
DMGFGLFD	8	TRUE	sp|P05386|RLA1_HUMAN;sp|P05387|RLA2_HUMAN;sp|P05388|RLA0_HUMAN;sp|Q8NHW5|RLA0L_HUMAN	RPLP1;RPLP2;RPLP0;RPLP0P6	HUMAN	Large ribosomal subunit protein P1 OS=Homo sapiens OX=9606 GN=RPLP1 PE=1 SV=1	DM[UNIMOD:Oxidation]GFGLFD/1	['MSFragger', 'PEAKS']	[0.0071599045346062, 0.001201923076923]	[0.6412649019892817, 1.8743032599607987]	[0.0353579879963797, 0.0009592810166071]	0.893194	0.698353	1	2	0.00120192	0.000959281	1.8743	0	NA	3	1	2	3	netMHCpan-4.1	HLA-A*02:01	80	NB	DMGFGLFD-	0	DM-GFGLFD
DMRQTVAVGVIK	12	TRUE	P68104|EF1A1_HUMAN;Q05639|EF1A2_HUMAN;Q5VTE0|EF1A3_HUMAN	EEF1A1;EEF1A2;EEF1A1P5	HUMAN	Elongation factor 1-alpha 1 OS=Homo sapiens OX=9606 GN=EEF1A1 PE=1 SV=1	DMRQTVAVGVIK/2	['PEAKS']	[0.0033632286995515]	[1.0407285456994164]	[0.0186935798882466]	0.747842	0.452125	1	1	0.00336323	0.0186936	1.04073	0	NA	1	0	1	1	netMHCpan-4.1	HLA-B*07:02	61.429	NB	DMRQTGVIK	2	QTVAVGVIK
DNIQGITKPAIR	12	TRUE	sp|P62805|H4_HUMAN	H4C16	HUMAN	Histone H4 OS=Homo sapiens OX=9606 GN=H4C16 PE=1 SV=2	DNIQGITKPAIR/2	['MSFragger', 'Comet', 'Sage', 'PEAKS']	[0.0021598272138228, 0.0078740157480314, 0.0028985507246376, 0.001201923076923]	[1.2506924024403694, 0.7847400364851886, 1.0199633744288994, 2.442867127098055]	[0.0027940809416339, 0.0119915414731243, 0.002040813379065, 0.0001161781957948]	0.936636	0.662053	1	4	0.00120192	0.000116178	2.44287	0	NA	1	0	1	1	netMHCpan-4.1	HLA-C*07:02	75	NB	DGITKPAIR	0	DNITKPAIR
DNIQGITKPAIRR	13	FALSE	sp|P62805|H4_HUMAN	H4C16	HUMAN	Histone H4 OS=Homo sapiens OX=9606 GN=H4C16 PE=1 SV=2	DNIQGITKPAIRR/3	['MSFragger', 'PEAKS']	[0.0071599045346062, 0.001201923076923]	[0.5587339692284865, 1.9426299965758815]	[0.0494640980119279, 0.0007447544174661]	0.0948702	0.132721	1	2	0.00120192	0.000744754	1.94263	0	NA	2	0	2	2	netMHCIIpan-4.3	DRB1_1301	1.72	WB	IQGITKPAI	NA	NA
DQVANSAFVER	11	TRUE	sp|P07900|HS90A_HUMAN	HSP90AA1	HUMAN	Heat shock protein HSP 90-alpha OS=Homo sapiens OX=9606 GN=HSP90AA1 PE=1 SV=5	DQVANSAFVER/2	['MSFragger', 'Comet', 'Sage', 'PEAKS']	[0.0021598272138228, 0.0078740157480314, 0.0028985507246376, 0.001201923076923]	[1.276323801026109, 0.7478695823787865, 0.8023918297001601, 2.166265086253942]	[0.0025089967443312, 0.0137172495857183, 0.0062430728579095, 0.0003247269530563]	0.933908	2.17506	1	4	0.00120192	0.000324727	2.16627	0	NA	1	1	0	1	netMHCpan-4.1	HLA-C*07:02	45	NB	DQVSAFVER	0	DQVANSAER
DSIIAEVKAQ	10	TRUE	sp|O95678|K2C75_HUMAN;sp|P02538|K2C6A_HUMAN;sp|P04259|K2C6B_HUMAN;sp|P04264|K2C1_HUMAN;sp|P05787|K2C8_HUMAN;sp|P13647|K2C5_HUMAN;sp|P35908|K22E_HUMAN;sp|P48668|K2C6C_HUMAN;sp|Q5XKE5|K2C79_HUMAN	KRT75;KRT6A;KRT6B;KRT1;KRT8;KRT5;KRT2;KRT6C;KRT79	HUMAN	Keratin, type II cytoskeletal 75 OS=Homo sapiens OX=9606 GN=KRT75 PE=1 SV=2	DSIIAEVKAQ/2	['Sage', 'PEAKS']	[0.0099715099715099, 0.001201923076923]	[0.3537499126165843, 1.6924188071186266]	[0.0611181383039795, 0.0018772780912424]	0.967653	1.19177	1	2	0.00120192	0.00187728	1.69242	0	NA	1	0	1	1	netMHCpan-4.1	HLA-B*07:02	68	NB	DSIAEVKAQ	0	DSIAEVKAQ
DSIIAEVKAQY	11	TRUE	sp|O95678|K2C75_HUMAN;sp|P02538|K2C6A_HUMAN;sp|P04259|K2C6B_HUMAN;sp|P04264|K2C1_HUMAN;sp|P05787|K2C8_HUMAN;sp|P13647|K2C5_HUMAN;sp|P35908|K22E_HUMAN;sp|P48668|K2C6C_HUMAN;sp|Q5XKE5|K2C79_HUMAN	KRT75;KRT6A;KRT6B;KRT1;KRT8;KRT5;KRT2;KRT6C;KRT79	HUMAN	Keratin, type II cytoskeletal 75 OS=Homo sapiens OX=9606 GN=KRT75 PE=1 SV=2	DSIIAEVKAQY/2	['MSFragger', 'Comet', 'Sage', 'PEAKS']	[0.0021598272138228, 0.0078740157480314, 0.0028985507246376, 0.001201923076923]	[1.0392398087959112, 0.7207046721048699, 1.068067208132884, 2.4673311061005605]	[0.0067816422770739, 0.0151533917310748, 0.0015897967119306, 0.0001060806659949]	0.921063	0.0151965	1	4	0.00120192	0.000106081	2.46733	0	NA	2	0	2	2	netMHCpan-4.1	HLA-C*07:02	21	NB	DSIEVKAQY	3	DSIEVKAQY
DSTLIMQLLR	10	TRUE	sp|P27348|1433T_HUMAN;sp|P31946|1433B_HUMAN;sp|P31947|1433S_HUMAN;sp|P61981|1433G_HUMAN;sp|P62258|1433E_HUMAN;sp|P63104|1433Z_HUMAN;sp|Q04917|1433F_HUMAN	YWHAQ;YWHAB;SFN;YWHAG;YWHAE;YWHAZ;YWHAH	HUMAN	14-3-3 protein theta OS=Homo sapiens OX=9606 GN=YWHAQ PE=1 SV=1	DSTLIM[UNIMOD:Oxidation]QLLR/2	['MSFragger', 'Comet', 'Sage', 'PEAKS']	[0.0021598272138228, 0.0078740157480314, 0.0028985507246376, 0.001201923076923]	[1.4871710966945648, 0.7598639042374625, 0.9709344490416086, 2.3055036267174995]	[0.0010347000226218, 0.0131291320109714, 0.0026292928076815, 0.0001935688383469]	0.91974	0.444979	1	4	0.00120192	0.000193569	2.3055	0	NA	2	1	1	2	netMHCpan-4.1	HLA-A*02:01	68.333	NB	DSTLIMQLR	0	DSTLIMQLR
DTKGPEIRTG	10	TRUE	sp|P14618|KPYM_HUMAN;sp|P30613|KPYR_HUMAN	PKM;PKLR	HUMAN	Pyruvate kinase PKM OS=Homo sapiens OX=9606 GN=PKM PE=1 SV=4	DTKGPEIRTG/2	['MSFragger', 'Sage']	[0.0071599045346062, 0.0057581573896353]	[0.6580270598896631, 0.5407358089032064]	[0.0330134249258814, 0.0237710748779926]	0.972512	2.67627	1	2	0.00575816	0.0237711	0.658027	0	NA	1	0	1	1	netMHCpan-4.1	HLA-B*07:02	49.667	NB	DTKGPIRTG	NA	NA
DTNADKQL	8	TRUE	P06702|S10A9_HUMAN	S100A9	HUMAN	Protein S100-A9 OS=Homo sapiens OX=9606 GN=S100A9 PE=1 SV=1	DTNADKQL/2	['PEAKS']	[0.001201923076923]	[1.9433811031838812]	[0.0007426835955179]	0.827131	1.37285	1	1	0.00120192	0.000742684	1.94338	0	NA	2	1	1	2	netMHCpan-4.1	HLA-B*07:02	25.867	NB	DTNADK-QL	3	DT-NADKQL
DTNADKQLS	9	TRUE	P06702|S10A9_HUMAN	S100A9	HUMAN	Protein S100-A9 OS=Homo sapiens OX=9606 GN=S100A9 PE=1 SV=1	DTNADKQLS/2	['PEAKS']	[0.001201923076923]	[1.8787941135204065]	[0.0009434638085274]	0.863589	2.10194	1	1	0.00120192	0.000943464	1.87879	0	NA	2	1	1	2	netMHCpan-4.1	HLA-B*07:02	59.444	NB	DTNADKQLS	0	DTNADKQLS
DTNADKQLSF	10	TRUE	sp|P06702|S10A9_HUMAN	S100A9	HUMAN	Protein S100-A9 OS=Homo sapiens OX=9606 GN=S100A9 PE=1 SV=1	DTNADKQLSF/2;DTNADKQLSF/1	['MSFragger', 'Comet', 'Sage', 'PEAKS']	[0.0021598272138228, 0.0057471264367816, 0.0028985507246376, 0.001201923076923]	[1.6003879423178635, 1.2937638036525818, 1.039627811150602, 2.385976371286662]	[0.0006429418357206, 0.0016793557321894, 0.0018427442979753, 0.0001435331882501]	0.941354	0.145959	2	4	0.00120192	0.000143533	2.38598	0	NA	4	1	3	4	netMHCpan-4.1	HLA-C*07:02	9.176	NB	DTNDKQLSF	0	DTNADKQLS
DVDFELIK	8	TRUE	P48643|TCPE_HUMAN	CCT5	HUMAN	T-complex protein 1 subunit epsilon OS=Homo sapiens OX=9606 GN=CCT5 PE=1 SV=1	DVDFELIK/1	['PEAKS']	[0.001201923076923]	[1.443700823927665]	[0.0046474578108871]	0.975581	2.1923	1	1	0.00120192	0.00464746	1.4437	0	NA	1	1	0	1	netMHCpan-4.1	HLA-A*02:01	59.545	NB	DVDFELIK-	0	D-VDFELIK
DVEEAVA	7	FALSE	O75122|CLAP2_HUMAN	CLASP2	HUMAN	CLIP-associating protein 2 OS=Homo sapiens OX=9606 GN=CLASP2 PE=1 SV=3	DVEEAVA/1	['PEAKS']	[0.001201923076923]	[1.4778902054620229]	[0.0041080569995459]	0.968476	3.85292	1	1	0.00120192	0.00410806	1.47789	0	NA	2	2	0	2	NA	NA	NA	NA	NA	NA	NA
DYGHTGYGPSGGS	13	FALSE	sp|Q5D862|FILA2_HUMAN	FLG2	HUMAN	Filaggrin-2 OS=Homo sapiens OX=9606 GN=FLG2 PE=1 SV=1	DYGHTGYGPSGGS/2	['Sage', 'PEAKS']	[0.0099715099715099, 0.001201923076923]	[0.351807851180699, 1.778220655989181]	[0.0617135537954423, 0.001368421390706]	0.529376	2.17585	1	2	0.00120192	0.00136842	1.77822	0	NA	2	0	2	2	netMHCIIpan-4.3	HLA-DPA10103-DPB10402	25.29	NB	YGHTGYGPS	NA	NA
DYQALRTSI	9	TRUE	sp|Q00610|CLH1_HUMAN	CLTC	HUMAN	Clathrin heavy chain 1 OS=Homo sapiens OX=9606 GN=CLTC PE=1 SV=5	DYQALRTSI/2	['Sage', 'PEAKS']	[0.0057581573896353, 0.001201923076923]	[0.4759921823327552, 2.372258282467022]	[0.03302100365749, 0.0001510407655248]	0.947058	0.187457	1	2	0.00120192	0.000151041	2.37226	0	NA	1	0	1	1	netMHCpan-4.1	HLA-C*07:02	3.255	NB	DYQALRTSI	NA	NA
EAGSCGS	7	FALSE	Q9Y2I2|NTNG1_HUMAN	NTNG1	HUMAN	Netrin-G1 OS=Homo sapiens OX=9606 GN=NTNG1 PE=1 SV=3	E[UNIMOD:Glu->pyro-Glu]AGSC[UNIMOD:Cysteinylation]GS/1	['PEAKS']	[0.001201923076923]	[1.3880727662697867]	[0.005673825910211]	0.441803	0.0173185	1	1	0.00120192	0.00567383	1.38807	0	NA	9	8	1	9	NA	NA	NA	NA	NA	NA	NA
EAQAATGF	8	TRUE	sp|P15924|DESP_HUMAN;sp|P58107|EPIPL_HUMAN;sp|Q15149|PLEC_HUMAN	DSP;EPPK1;PLEC	HUMAN	Desmoplakin OS=Homo sapiens OX=9606 GN=DSP PE=1 SV=3	EAQAATGF/1	['MSFragger', 'PEAKS']	[0.0071599045346062, 0.001201923076923]	[0.619929440388303, 1.5826695886896878]	[0.0385771550007897, 0.0028069649797091]	0.815316	1.74447	1	2	0.00120192	0.00280696	1.58267	0	NA	3	1	2	3	netMHCpan-4.1	HLA-B*07:02	18.753	NB	EAQ-AATGF	2	E-AQAATGF
EASGPINFTVFLTMFGEK	18	FALSE	sp|Q96A32|MYL11_HUMAN	MYL11	HUMAN	Myosin regulatory light chain 11 OS=Homo sapiens OX=9606 GN=MYL11 PE=1 SV=1	EASGPINFTVFLTM[UNIMOD:Oxidation]FGEK/2	['MSFragger', 'Comet', 'Sage', 'PEAKS']	[0.0021598272138228, 0.0057471264367816, 0.0028985507246376, 0.001201923076923]	[2.9462740336054885, 1.9575853002891932, 7.418817558404513, 2.98390737461454]	[2.237253417199664e-06, 0.0001192187499153, 7.62154096116663e-18, 1.554922157752461e-05]	0.888167	2.49242	1	4	0.00120192	7.62154e-18	7.41882	0	NA	1	0	1	1	netMHCIIpan-4.3	HLA-DPA10103-DPB10402	2.39	WB	INFTVFLTM	NA	NA
EDASRMEEVD	10	TRUE	sp|P08238|HS90B_HUMAN;sp|Q58FF7|H90B3_HUMAN	HSP90AB1;HSP90AB3P	HUMAN	Heat shock protein HSP 90-beta OS=Homo sapiens OX=9606 GN=HSP90AB1 PE=1 SV=4	EDASRM[UNIMOD:Oxidation]EEVD/2	['MSFragger', 'Sage', 'PEAKS']	[0.0036297640653357, 0.0057581573896353, 0.001201923076923]	[0.8791126608928672, 0.5371175958336251, 1.667193039550498]	[0.013234942556365, 0.0242125111914338, 0.0020596348089882]	0.869977	3.67715	1	3	0.00120192	0.00205963	1.66719	0	NA	1	1	0	1	netMHCpan-4.1	HLA-B*07:02	83.333	NB	EDASRMEEV	0	EDASMEEVD
EDLRSWTAADTAAQIT	16	FALSE	sp|P01889|HLAB_HUMAN;sp|P10321|HLAC_HUMAN	HLA-B;HLA-C	HUMAN	HLA class I histocompatibility antigen, B alpha chain OS=Homo sapiens OX=9606 GN=HLA-B PE=1 SV=3	EDLRSWTAADTAAQIT/2	['MSFragger', 'PEAKS']	[0.0021598272138228, 0.00542888165038]	[1.0169363164340612, 0.9160966835052112]	[0.007445137811533, 0.0278216162356011]	0.181055	0.974922	1	2	0.00215983	0.00744514	1.01694	0	NA	1	0	1	1	netMHCIIpan-4.3	HLA-DQA10103-DQB10603	0.01	SB	SWTAADTAA	NA	NA
EDSQRPGAHLTVK	13	FALSE	sp|P09651|ROA1_HUMAN;sp|Q32P51|RA1L2_HUMAN	HNRNPA1;HNRNPA1L2	HUMAN	Heterogeneous nuclear ribonucleoprotein A1 OS=Homo sapiens OX=9606 GN=HNRNPA1 PE=1 SV=5	EDSQRPGAHLTVK/3	['MSFragger']	[0.0036297640653357]	[0.827954121970161]	[0.0163714787842375]	0.774854	1.79596	1	1	0.00362976	0.0163715	0.827954	0	NA	1	1	0	1	netMHCIIpan-4.3	HLA-DPA10103-DPB10201	73.7	NB	DSQRPGAHL	NA	NA
EEANADLEVK	10	TRUE	sp|P02533|K1C14_HUMAN;sp|P08779|K1C16_HUMAN;sp|P13646|K1C13_HUMAN;sp|P19012|K1C15_HUMAN	KRT14;KRT16;KRT13;KRT15	HUMAN	Keratin, type I cytoskeletal 14 OS=Homo sapiens OX=9606 GN=KRT14 PE=1 SV=4	EEANADLEVK/2	['MSFragger', 'Sage', 'PEAKS']	[0.0021598272138228, 0.0028985507246376, 0.001201923076923]	[1.1019932883914596, 0.7276001885264889, 2.460187224914137]	[0.0052139636868664, 0.0091576648246235, 0.0001089350263602]	0.908832	1.85383	1	3	0.00120192	0.000108935	2.46019	0	NA	2	2	0	2	netMHCpan-4.1	HLA-B*07:02	49.333	NB	EEANALEVK	0	EENADLEVK
EEEDVPGQAKDEL	13	FALSE	sp|P27797|CALR_HUMAN	CALR	HUMAN	Calreticulin OS=Homo sapiens OX=9606 GN=CALR PE=1 SV=1	EEEDVPGQAKDEL/2	['MSFragger', 'Comet', 'Sage', 'PEAKS']	[0.0021598272138228, 0.0078740157480314, 0.0057581573896353, 0.001201923076923]	[1.9540266144726677, 0.7660077511119512, 0.5278713222620682, 1.9894139087218736]	[0.0001454119933503, 0.0128381211573918, 0.0253777859713199, 0.0006261327652078]	0.959387	0.952434	1	4	0.00120192	0.000145412	1.98941	0	NA	4	2	2	4	netMHCIIpan-4.3	HLA-DQA10301-DQB10302	0.49	SB	DVPGQAKDE	NA	NA
EEEEEEEEE	9	TRUE	sp|A0A096LP55|QCR6L_HUMAN;sp|A0A0U1RQG5|CT47C_HUMAN;sp|A0A1W2PR82|PERC1_HUMAN;sp|A0A3B3IU63|H2AL3_HUMAN;sp|A1YPR0|ZBT7C_HUMAN;sp|C9JLR9|ZFTA_HUMAN;sp|O00267|SPT5H_HUMAN;sp|O15069|NACAD_HUMAN;sp|O15211|RGL2_HUMAN;sp|O15347|HMGB3_HUMAN;sp|O15371|EIF3D_HUMAN;sp|O60721|NCKX1_HUMAN;sp|O60840|CAC1F_HUMAN;sp|O60841|IF2P_HUMAN;sp|O75971|SNPC5_HUMAN;sp|O94827|PKHG5_HUMAN;sp|O94985|CSTN1_HUMAN;sp|O95153|RI…	UQCRHL;CT47C1;PERCC1;H2AL3;ZBTB7C;ZFTA;SUPT5H;NACAD;RGL2;HMGB3;EIF3D;SLC24A1;CACNA1F;EIF5B;SNAPC5;PLEKHG5;CLSTN1;TSPOAP1;NADK;WIZ;CENPB;UQCRH;DCAF8L2;CHGA;PRKCSH;ADRA2B;NCL;CDK11B;KCNA4;HRC;CCND1;WEE1;ZEB1;RANGAP1;ATRX;SLC4A3;SMARCA4;IRX6;MAP3K9;FBLN2;HNRNPU;MYT1;TRIM26;PRDM2;MAPK8IP2;NEUROD1;CNGB1;SCRIB;FKBP8;NEUROD2;ZFHX3;SKIDA1;TMEM132A;TPRN;ARID4B;NCBP3;BCORL1;RRP12;DCAF8;TTBK1;CHIC1;SMYD5;PL…	HUMAN	Cytochrome b-c1 complex subunit 6-like, mitochondrial OS=Homo sapiens OX=9606 GN=UQCRHL PE=1 SV=1	EEEEEEEEE/1	['MSFragger', 'Sage', 'PEAKS']	[0.0021598272138228, 0.0078247261345852, 0.0084269662921348]	[0.9951795147903676, 0.3638868212608552, 0.7915465802096553]	[0.008154422425074, 0.0580989710418311, 0.0408685059290833]	0.885568	3.9056	1	3	0.00215983	0.00815442	0.99518	0	NA	4	4	0	4	netMHCpan-4.1	HLA-C*07:02	75	NB	EEEEEEEEE	0	EEEEEEEEE
EEEEEEEEEEE	11	TRUE	sp|A0A0U1RQG5|CT47C_HUMAN;sp|A0A1W2PR82|PERC1_HUMAN;sp|C9JLR9|ZFTA_HUMAN;sp|O15347|HMGB3_HUMAN;sp|O15371|EIF3D_HUMAN;sp|O60721|NCKX1_HUMAN;sp|O60840|CAC1F_HUMAN;sp|O60841|IF2P_HUMAN;sp|O94827|PKHG5_HUMAN;sp|O94985|CSTN1_HUMAN;sp|O95153|RIMB1_HUMAN;sp|P07199|CENPB_HUMAN;sp|P0C7V8|DC8L2_HUMAN;sp|P14314|GLU2B_HUMAN;sp|P18089|ADA2B_HUMAN;sp|P21127|CD11B_HUMAN;sp|P23327|SRCH_HUMAN;sp|P46060|RAGP1_HUMA…	CT47C1;PERCC1;ZFTA;HMGB3;EIF3D;SLC24A1;CACNA1F;EIF5B;PLEKHG5;CLSTN1;TSPOAP1;CENPB;DCAF8L2;PRKCSH;ADRA2B;CDK11B;HRC;RANGAP1;ATRX;HNRNPU;MYT1;TRIM26;CNGB1;FKBP8;ZFHX3;TPRN;ARID4B;NCBP3;RRP12;DCAF8;TTBK1;CHIC1;SMYD5;PLPPR3;AEBP2;PAXIP1;PODN;PPARGC1B;CUL9;PELP1;FAM9A;VSIG10;NGEF;SPRYD3;IL27;ALMS1;KAT6B;CSRNP3;CCDC136;MYO15B;EHMT2;EP400;STAC3;YTHDC1;PHF23;SLC4A1AP;BCL11A;SCAF1;WDR70;PODXL2;DAXX;ZBTB47…	HUMAN	Cancer/testis antigen family 47 member C1 OS=Homo sapiens OX=9606 GN=CT47C1 PE=1 SV=1	EEEEEEEEEEE/2	['MSFragger', 'Sage']	[0.0021598272138228, 0.0068493150684931]	[1.057030827947192, 0.4204259318450495]	[0.006294812871184, 0.0437322192544443]	0.469508	3.74422	1	2	0.00215983	0.00629481	1.05703	0	NA	1	1	0	1	netMHCpan-4.1	HLA-A*02:01	95	NB	EEEEEEEEE	0	EEEEEEEEE
EEEEEEEEEEEE	12	TRUE	sp|A0A1W2PR82|PERC1_HUMAN;sp|C9JLR9|ZFTA_HUMAN;sp|O15347|HMGB3_HUMAN;sp|O15371|EIF3D_HUMAN;sp|O60721|NCKX1_HUMAN;sp|O60840|CAC1F_HUMAN;sp|O60841|IF2P_HUMAN;sp|O94827|PKHG5_HUMAN;sp|O95153|RIMB1_HUMAN;sp|P07199|CENPB_HUMAN;sp|P0C7V8|DC8L2_HUMAN;sp|P14314|GLU2B_HUMAN;sp|P18089|ADA2B_HUMAN;sp|P21127|CD11B_HUMAN;sp|P23327|SRCH_HUMAN;sp|P46060|RAGP1_HUMAN;sp|P46100|ATRX_HUMAN;sp|Q01538|MYT1_HUMAN;sp|Q…	PERCC1;ZFTA;HMGB3;EIF3D;SLC24A1;CACNA1F;EIF5B;PLEKHG5;TSPOAP1;CENPB;DCAF8L2;PRKCSH;ADRA2B;CDK11B;HRC;RANGAP1;ATRX;MYT1;CNGB1;ZFHX3;TPRN;NCBP3;DCAF8;TTBK1;CHIC1;AEBP2;PAXIP1;PODN;PELP1;FAM9A;VSIG10;IL27;ALMS1;KAT6B;CSRNP3;CCDC136;EHMT2;EP400;STAC3;YTHDC1;PHF23;BCL11A;SCAF1;DAXX;BAZ1B;ACIN1;TAOK2;MYT1L;SHROOM4;TIMELESS;CDK11A;RBM19;GTF3C3	HUMAN	Protein PERCC1 OS=Homo sapiens OX=9606 GN=PERCC1 PE=3 SV=1	EEEEEEEEEEEE/2	['Sage', 'PEAKS']	[0.0028985507246376, 0.001201923076923]	[0.6163612379462883, 1.7438569471551773]	[0.0161701807428899, 0.0015533662421138]	0.728178	4.23283	1	2	0.00120192	0.00155337	1.74386	0	NA	1	1	0	1	netMHCpan-4.1	HLA-C*07:02	100	NB	EEEEEEEEE	0	EEEEEEEEE
EEEIAALVIDNGSGM	15	FALSE	sp|P63261|ACTG_HUMAN	ACTG1	HUMAN	Actin, cytoplasmic 2 OS=Homo sapiens OX=9606 GN=ACTG1 PE=1 SV=1	[UNIMOD:Acetylation]-EEEIAALVIDNGSGM[UNIMOD:Oxidation]/2	['MSFragger', 'PEAKS']	[0.0021598272138228, 0.001201923076923]	[3.1801758613846136, 2.1636599948527038]	[8.355663182838797e-07, 0.0003278846449883]	0.697969	2.48576	1	2	0.00120192	8.35566e-07	3.18018	0	NA	1	0	1	1	netMHCIIpan-4.3	DRB4_0104	0.02	SB	IAALVIDNG	NA	NA
EELELVEKS	9	TRUE	sp|Q03405|UPAR_HUMAN	PLAUR	HUMAN	Urokinase plasminogen activator surface receptor OS=Homo sapiens OX=9606 GN=PLAUR PE=1 SV=1	EELELVEKS/2	['MSFragger']	[0.0071599045346062]	[0.5125231992541621]	[0.0595857193316578]	0.689203	2.72622	1	1	0.0071599	0.0595857	0.512523	0	NA	1	0	1	1	netMHCpan-4.1	HLA-A*02:01	48	NB	EELELVEKS	0	EELELVEKS
EEQLQQIR	8	TRUE	P13645|K1C10_HUMAN;Q7Z3Y9|K1C26_HUMAN	KRT10;KRT26	HUMAN	Keratin, type I cytoskeletal 10 OS=Homo sapiens OX=9606 GN=KRT10 PE=1 SV=6	EEQLQQIR/2	['PEAKS']	[0.00542888165038]	[0.9422224647168136]	[0.025629492284494]	0.964572	0.505454	1	1	0.00542888	0.0256295	0.942222	0	NA	2	1	1	2	netMHCpan-4.1	HLA-B*07:02	54.615	NB	EEQ-LQQIR	0	EE-QLQQIR
EFVTLKKD	8	TRUE	P02538|K2C6A_HUMAN;P04259|K2C6B_HUMAN;P12035|K2C3_HUMAN;P48668|K2C6C_HUMAN	KRT6A;KRT6B;KRT3;KRT6C	HUMAN	Keratin, type II cytoskeletal 6A OS=Homo sapiens OX=9606 GN=KRT6A PE=1 SV=3	E[UNIMOD:Glu->pyro-Glu]FVTLKKD/2	['PEAKS']	[0.0084269662921348]	[0.7289535051495518]	[0.0494562780243044]	0.832262	3.06795	1	1	0.00842697	0.0494563	0.728954	0	NA	1	0	1	1	netMHCpan-4.1	HLA-C*07:02	85	NB	EFVTLKKD-	0	EFVTLKK-D
EGEEEGEEY	9	TRUE	P68363|TBA1B_HUMAN;Q71U36|TBA1A_HUMAN	TUBA1B;TUBA1A	HUMAN	Tubulin alpha-1B chain OS=Homo sapiens OX=9606 GN=TUBA1B PE=1 SV=1	EGEEEGEEY/1	['PEAKS']	[0.001201923076923]	[1.5465273010152192]	[0.003202350974218]	0.849767	3.08471	1	1	0.00120192	0.00320235	1.54653	0	NA	1	1	0	1	netMHCpan-4.1	HLA-C*07:02	11.962	NB	EGEEEGEEY	0	EGEEEGEEY
EGLELPEDEEEK	12	TRUE	sp|P07900|HS90A_HUMAN;sp|P08238|HS90B_HUMAN;sp|Q58FF6|H90B4_HUMAN;sp|Q58FF7|H90B3_HUMAN;sp|Q58FG0|HS905_HUMAN	HSP90AA1;HSP90AB1;HSP90AB4P;HSP90AB3P;HSP90AA5P	HUMAN	Heat shock protein HSP 90-alpha OS=Homo sapiens OX=9606 GN=HSP90AA1 PE=1 SV=5	EGLELPEDEEEK/2	['Sage', 'PEAKS']	[0.0028985507246376, 0.0044198895027624]	[0.6140734530260438, 0.9821470737462582]	[0.0163600527932012, 0.0225804355030675]	0.910489	0.44192	1	2	0.00289855	0.0163601	0.982147	0	NA	1	0	1	1	netMHCpan-4.1	HLA-A*02:01	66.667	NB	ELPEDEEEK	0	LEPEDEEEK
EGMNIVEAMER	11	TRUE	sp|P62937|PPIA_HUMAN	PPIA	HUMAN	Peptidyl-prolyl cis-trans isomerase A OS=Homo sapiens OX=9606 GN=PPIA PE=1 SV=2	EGM[UNIMOD:Oxidation]NIVEAM[UNIMOD:Oxidation]ER/2	['MSFragger', 'Sage', 'PEAKS']	[0.0021598272138228, 0.0057581573896353, 0.001201923076923]	[1.3658832426094774, 0.5372468120519732, 1.3747496041109697]	[0.001722400217379, 0.0241966075033566, 0.0059501278192959]	0.965232	2.26101	1	3	0.00120192	0.0017224	1.37475	0	NA	2	2	0	2	netMHCpan-4.1	HLA-C*07:02	58.333	NB	EGMNIAMER	0	EMNIVEAME
EGVHGGLINK	10	TRUE	sp|P07737|PROF1_HUMAN	PFN1	HUMAN	Profilin-1 OS=Homo sapiens OX=9606 GN=PFN1 PE=1 SV=2	EGVHGGLINK/2	['Sage', 'PEAKS']	[0.0099715099715099, 0.001201923076923]	[0.3226098524872997, 1.6157351414730945]	[0.0713648849872297, 0.0024873335755089]	0.617865	1.72748	1	2	0.00120192	0.00248733	1.61574	0	NA	1	1	0	1	netMHCpan-4.1	HLA-A*02:01	38.6	NB	EVHGGLINK	2	EGVHGGINK
EIAQEFKTDLR	11	TRUE	Q5TEC6|H37_HUMAN	H3-7	HUMAN	Histone H3-7 OS=Homo sapiens OX=9606 GN=H3-7 PE=1 SV=1	EIAQEFKTDLR/2	['PEAKS']	[0.00542888165038]	[0.937314350934446]	[0.0260289150352928]	0.238898	1.18706	1	1	0.00542888	0.0260289	0.937314	0	NA	1	0	1	1	netMHCpan-4.1	HLA-B*07:02	47.25	NB	EIAQEFKTR	0	IAQEFKTLR
EIATYRTLL	9	TRUE	sp|P04264|K2C1_HUMAN	KRT1	HUMAN	Keratin, type II cytoskeletal 1 OS=Homo sapiens OX=9606 GN=KRT1 PE=1 SV=6	EIATYRTLL/2	['MSFragger', 'PEAKS']	[0.0071599045346062, 0.0023584905660377]	[0.5165696746755998, 1.115187738391723]	[0.0586260420947486, 0.0146243096743528]	0.912862	1.40683	1	2	0.00235849	0.0146243	1.11519	0	NA	1	0	1	1	netMHCpan-4.1	HLA-B*07:02	2.862	NB	EIATYRTLL	NA	NA
EIIDLVLDR	9	TRUE	P68363|TBA1B_HUMAN;Q71U36|TBA1A_HUMAN;Q9BQE3|TBA1C_HUMAN	TUBA1B;TUBA1A;TUBA1C	HUMAN	Tubulin alpha-1B chain OS=Homo sapiens OX=9606 GN=TUBA1B PE=1 SV=1	EIIDLVLDR/1	['PEAKS']	[0.001201923076923]	[1.8666010311127743]	[0.0009870247827142]	0.967969	3.11391	1	1	0.00120192	0.000987025	1.8666	0	NA	1	1	0	1	netMHCpan-4.1	HLA-C*07:02	17.914	NB	EIIDLVLDR	0	EIIDLVLDR
ELEGKIKE	8	TRUE	P13645|K1C10_HUMAN	KRT10	HUMAN	Keratin, type I cytoskeletal 10 OS=Homo sapiens OX=9606 GN=KRT10 PE=1 SV=6	ELEGKIKE/2	['PEAKS']	[0.0092250922509225]	[0.6543572776613833]	[0.0620369621836944]	0.976768	0.314888	1	1	0.00922509	0.062037	0.654357	1	['ELEGKLKE(1)']	1	1	0	1	netMHCpan-4.1	HLA-A*02:01	65.833	NB	EL-EGKIKE	4	EL-EGKIKE
ELISNASDALDK	12	TRUE	sp|P08238|HS90B_HUMAN;sp|P14625|ENPL_HUMAN;sp|Q58FF6|H90B4_HUMAN;sp|Q58FF7|H90B3_HUMAN;sp|Q58FF8|H90B2_HUMAN	HSP90AB1;HSP90B1;HSP90AB4P;HSP90AB3P;HSP90AB2P	HUMAN	Heat shock protein HSP 90-beta OS=Homo sapiens OX=9606 GN=HSP90AB1 PE=1 SV=4	ELISNASDALDK/2	['MSFragger', 'Comet', 'Sage', 'PEAKS']	[0.0021598272138228, 0.0057471264367816, 0.0028985507246376, 0.001201923076923]	[2.1683522787594867, 1.185229722293365, 1.0792616618241593, 2.5379754440883198]	[5.906420575979704e-05, 0.0025880337009641, 0.0015000336370738, 8.158374309656308e-05]	0.950602	0.184408	1	4	0.00120192	5.90642e-05	2.53798	0	NA	2	2	0	2	netMHCpan-4.1	HLA-A*02:01	63.125	NB	ELISDALDK	0	ISNSDALDK
ELISNSSDALDK	12	TRUE	sp|P07900|HS90A_HUMAN;sp|Q14568|HS902_HUMAN	HSP90AA1;HSP90AA2P	HUMAN	Heat shock protein HSP 90-alpha OS=Homo sapiens OX=9606 GN=HSP90AA1 PE=1 SV=5	ELISNSSDALDK/2	['MSFragger', 'Sage', 'PEAKS']	[0.0071599045346062, 0.0028985507246376, 0.001201923076923]	[0.6213909102064207, 0.7602333508148952, 2.36471786616458]	[0.038347858824095, 0.0077484780489508, 0.0001553333655349]	0.972071	1.0054	1	3	0.00120192	0.000155333	2.36472	0	NA	1	1	0	1	netMHCpan-4.1	HLA-A*02:01	61.875	NB	ELISNSLDK	0	ISNSDALDK
ELLQQVD	7	FALSE	P04264|K2C1_HUMAN	KRT1	HUMAN	Keratin, type II cytoskeletal 1 OS=Homo sapiens OX=9606 GN=KRT1 PE=1 SV=6	ELLQQVD/1	['PEAKS']	[0.001201923076923]	[1.3004548658682378]	[0.0077413629050631]	0.973306	1.1055	1	1	0.00120192	0.00774136	1.30045	0	NA	1	1	0	1	NA	NA	NA	NA	NA	NA	NA
ENAGEDPGLA	10	TRUE	sp|P81605|DCD_HUMAN	DCD	HUMAN	Dermcidin OS=Homo sapiens OX=9606 GN=DCD PE=1 SV=2	ENAGEDPGLA/1	['MSFragger', 'PEAKS']	[0.0021598272138228, 0.001201923076923]	[1.0277810028739924, 2.1249466422463827]	[0.007114834809078, 0.0003785909830771]	0.926659	2.6352	1	2	0.00120192	0.000378591	2.12495	0	NA	3	1	2	3	netMHCpan-4.1	HLA-C*07:02	65	NB	ENAGEPGLA	0	NAGEDPGLA
ENAGEDPGLAR	11	TRUE	sp|P81605|DCD_HUMAN	DCD	HUMAN	Dermcidin OS=Homo sapiens OX=9606 GN=DCD PE=1 SV=2	ENAGEDPGLAR/2	['MSFragger', 'Comet', 'Sage', 'PEAKS']	[0.0021598272138228, 0.0057471264367816, 0.0028985507246376, 0.001201923076923]	[1.4702189890850843, 1.1060428537551452, 0.812865127311334, 2.5206761958396617]	[0.0011110962705041, 0.0035482104345799, 0.0059167217101066, 8.700175415837283e-05]	0.932818	1.86446	1	4	0.00120192	8.70018e-05	2.52068	0	NA	1	0	1	1	netMHCpan-4.1	HLA-B*07:02	33.727	NB	ENADPGLAR	0	NAGEDPGLR
EPPVQESV	8	TRUE	sp|P61247|RS3A_HUMAN	RPS3A	HUMAN	Small ribosomal subunit protein eS1 OS=Homo sapiens OX=9606 GN=RPS3A PE=1 SV=2	EPPVQESV/1	['Sage']	[0.0078247261345852]	[0.3665283024130173]	[0.0573361668001472]	0.76942	5.25196	1	1	0.00782473	0.0573362	0.366528	0	NA	1	1	0	1	netMHCpan-4.1	HLA-B*07:02	6.635	NB	EP-PVQESV	4	E-PPVQESV
EPRPPHGEL	9	TRUE	P04818|TYSY_HUMAN	TYMS	HUMAN	Thymidylate synthase OS=Homo sapiens OX=9606 GN=TYMS PE=1 SV=3	E[UNIMOD:Glu->pyro-Glu]PRPPHGEL/2	['PEAKS']	[0.0084269662921348]	[0.7354004866578281]	[0.0484955868756155]	0.755111	1.33936	1	1	0.00842697	0.0484956	0.7354	0	NA	1	0	1	1	netMHCpan-4.1	HLA-B*07:02	0.012	SB	EPRPPHGEL	1	EPRPPHGEL
EQVANSAFVER	11	TRUE	sp|P08238|HS90B_HUMAN;sp|Q58FF7|H90B3_HUMAN	HSP90AB1;HSP90AB3P	HUMAN	Heat shock protein HSP 90-beta OS=Homo sapiens OX=9606 GN=HSP90AB1 PE=1 SV=4	EQVANSAFVER/2	['MSFragger', 'Comet', 'Sage', 'PEAKS']	[0.0021598272138228, 0.0057471264367816, 0.0028985507246376, 0.001201923076923]	[1.6782736199108437, 1.2581073521001844, 1.1218927170313877, 2.312732714586997]	[0.0004634446411938, 0.0019357494595625, 0.0012022062986554, 0.0001884378912786]	0.947368	1.43722	1	4	0.00120192	0.000188438	2.31273	0	NA	1	1	0	1	netMHCpan-4.1	HLA-C*07:02	40.5	NB	EQVSAFVER	0	EQVANSAER
ESSTASALVA	10	TRUE	P62277|RS13_HUMAN	RPS13	HUMAN	Small ribosomal subunit protein uS15 OS=Homo sapiens OX=9606 GN=RPS13 PE=1 SV=2	ESSTASALVA/1	['PEAKS']	[0.001201923076923]	[1.935970928096152]	[0.0007633668785419]	0.983982	1.69931	1	1	0.00120192	0.000763367	1.93597	0	NA	2	2	0	2	netMHCpan-4.1	HLA-B*07:02	40.857	NB	ESSTASLVA	0	ESSTASALA
ESTGAQVQVAGDMLPNSTER	20	FALSE	sp|P57721|PCBP3_HUMAN;sp|Q15365|PCBP1_HUMAN;sp|Q15366|PCBP2_HUMAN	PCBP3;PCBP1;PCBP2	HUMAN	Poly(rC)-binding protein 3 OS=Homo sapiens OX=9606 GN=PCBP3 PE=1 SV=2	ESTGAQVQVAGDM[UNIMOD:Oxidation]LPNSTER/2	['MSFragger', 'Sage']	[0.0021598272138228, 0.0099715099715099]	[1.084012597836836, 0.3134814027238867]	[0.0056220450552968, 0.0746674692009835]	0.795039	1.58535	1	2	0.00215983	0.00562205	1.08401	0	NA	1	1	0	1	NA	NA	NA	NA	NA	NA	NA
ESTLHLVLR	9	TRUE	sp|P0CG47|UBB_HUMAN;sp|P0CG48|UBC_HUMAN;sp|P62979|RS27A_HUMAN;sp|P62987|RL40_HUMAN	UBB;UBC;RPS27A;UBA52	HUMAN	Polyubiquitin-B OS=Homo sapiens OX=9606 GN=UBB PE=1 SV=1	ESTLHLVLR/2	['MSFragger', 'Comet', 'Sage', 'PEAKS']	[0.0021598272138228, 0.0057471264367816, 0.0028985507246376, 0.001201923076923]	[1.9093703763920504, 1.374696180549963, 0.969992851542618, 2.295608435277725]	[0.0001754380320776, 0.0012164170887754, 0.0026420329738635, 0.0002008192456784]	0.94993	0.975647	1	4	0.00120192	0.000175438	2.29561	0	NA	5	2	3	5	netMHCpan-4.1	HLA-C*07:02	19.808	NB	ESTLHLVLR	NA	NA
ESVGKGAVH	9	TRUE	sp|P81605|DCD_HUMAN	DCD	HUMAN	Dermcidin OS=Homo sapiens OX=9606 GN=DCD PE=1 SV=2	ESVGKGAVH/2	['MSFragger', 'PEAKS']	[0.0046728971962616, 0.001201923076923]	[0.8067690458050153, 1.336116185825856]	[0.0178756812672138, 0.0068257719392547]	0.919713	2.0698	1	2	0.00120192	0.00682577	1.33612	0	NA	1	0	1	1	netMHCpan-4.1	HLA-C*07:02	13.952	NB	ESVGKGAVH	2	ESVGKGAVH
ESVGKGAVHD	10	TRUE	sp|P81605|DCD_HUMAN	DCD	HUMAN	Dermcidin OS=Homo sapiens OX=9606 GN=DCD PE=1 SV=2	ESVGKGAVHD/2	['MSFragger', 'Sage', 'PEAKS']	[0.0021598272138228, 0.0068493150684931, 0.001201923076923]	[1.7510122536497938, 0.4251176988765606, 2.121846057144225]	[0.0003413608091916, 0.0427093476173943, 0.0003829757886507]	0.857062	0.803913	1	3	0.00120192	0.000341361	2.12185	0	NA	1	0	1	1	netMHCpan-4.1	HLA-C*07:02	65	NB	ESVGKGAVD	2	ESVGKGAVH
ESVGKGAVHDVK	12	TRUE	sp|P81605|DCD_HUMAN	DCD	HUMAN	Dermcidin OS=Homo sapiens OX=9606 GN=DCD PE=1 SV=2	ESVGKGAVHDVK/2	['MSFragger', 'Sage', 'PEAKS']	[0.0021598272138228, 0.005050505050505, 0.001201923076923]	[0.9926199233134806, 0.5519558816011677, 1.775981597225654]	[0.0082421583051321, 0.0224522167909237, 0.0013797782580154]	0.467643	0.330614	1	3	0.00120192	0.00137978	1.77598	0	NA	1	0	1	1	netMHCpan-4.1	HLA-B*07:02	71.25	NB	ESVGKGAVK	2	SVGKGAVVK
ESVGKGAVHDVKD	13	FALSE	sp|P81605|DCD_HUMAN	DCD	HUMAN	Dermcidin OS=Homo sapiens OX=9606 GN=DCD PE=1 SV=2	ESVGKGAVHDVKD/2;ESVGKGAVHDVKD/3	['MSFragger', 'Sage', 'PEAKS']	[0.0021598272138228, 0.0028985507246376, 0.001201923076923]	[2.2352605933216574, 0.8863698655587058, 2.3657030430951718]	[4.458345559739945e-05, 0.0040582814632725, 0.0001547656717579]	0.556003	0.420759	2	3	0.00120192	4.45835e-05	2.3657	0	NA	3	1	2	3	netMHCIIpan-4.3	HLA-DQA10103-DQB10302	0.72	SB	KGAVHDVKD	NA	NA
ESVGKGAVHDVKDV	14	FALSE	sp|P81605|DCD_HUMAN	DCD	HUMAN	Dermcidin OS=Homo sapiens OX=9606 GN=DCD PE=1 SV=2	ESVGKGAVHDVKDV/3	['MSFragger', 'PEAKS']	[0.0071599045346062, 0.001201923076923]	[0.5323624849883976, 1.8103746036414945]	[0.055019159256539, 0.0012151847018619]	0.205005	0.407024	1	2	0.00120192	0.00121518	1.81037	0	NA	1	0	1	1	netMHCIIpan-4.3	HLA-DQA10103-DQB10302	0.43	SB	KGAVHDVKD	NA	NA
ESVGKGAVHDVKDVL	15	FALSE	sp|P81605|DCD_HUMAN	DCD	HUMAN	Dermcidin OS=Homo sapiens OX=9606 GN=DCD PE=1 SV=2	ESVGKGAVHDVKDVL/3	['MSFragger', 'Sage', 'PEAKS']	[0.0021598272138228, 0.0057581573896353, 0.0033632286995515]	[0.99469421937297, 0.4563123519665209, 0.9861630548184914]	[0.0081709855095435, 0.0364807859555809, 0.022292551967978]	0.472368	0.0317747	1	3	0.00215983	0.00817099	0.994694	0	NA	1	0	1	1	netMHCIIpan-4.3	HLA-DQA10103-DQB10302	0.64	SB	KGAVHDVKD	NA	NA
ESVGKGAVHDVKDVLDS	17	FALSE	sp|P81605|DCD_HUMAN	DCD	HUMAN	Dermcidin OS=Homo sapiens OX=9606 GN=DCD PE=1 SV=2	ESVGKGAVHDVKDVLDS/3	['MSFragger', 'Sage', 'PEAKS']	[0.0021598272138228, 0.005050505050505, 0.0084269662921348]	[1.3924120548950163, 0.5452054683468274, 0.7263341269818848]	[0.0015407485233109, 0.0232367436164753, 0.0498519852439993]	0.147949	0.69389	1	3	0.00215983	0.00154075	1.39241	0	NA	1	0	1	1	netMHCIIpan-4.3	HLA-DQA10103-DQB10302	0.17	SB	VHDVKDVLD	NA	NA
EVDEQMLNVQNK	12	TRUE	sp|P07437|TBB5_HUMAN;sp|P68371|TBB4B_HUMAN;sp|Q13885|TBB2A_HUMAN;sp|Q9BVA1|TBB2B_HUMAN	TUBB;TUBB4B;TUBB2A;TUBB2B	HUMAN	Tubulin beta chain OS=Homo sapiens OX=9606 GN=TUBB PE=1 SV=2	EVDEQM[UNIMOD:Oxidation]LNVQNK/2	['MSFragger', 'Comet', 'Sage', 'PEAKS']	[0.0021598272138228, 0.0057471264367816, 0.0028985507246376, 0.001201923076923]	[3.280315922931045, 1.8357211275317764, 3.0996754116615013, 2.070112145601881]	[5.480947706039615e-07, 0.0001937495124713, 4.174368328126492e-08, 0.0004640881377371]	0.518644	1.91778	1	4	0.00120192	4.17437e-08	3.28032	0	NA	1	1	0	1	netMHCpan-4.1	HLA-A*02:01	59.545	NB	EVDENVQNK	0	VDEQMVQNK
EVELSAP	7	FALSE	Q8TCG5|CPT1C_HUMAN	CPT1C	HUMAN	Palmitoyl thioesterase CPT1C OS=Homo sapiens OX=9606 GN=CPT1C PE=1 SV=1	EVELSAP/1	['PEAKS']	[0.0084269662921348]	[0.8124105051606794]	[0.0383418410884308]	0.809859	4.57992	1	1	0.00842697	0.0383418	0.812411	0	NA	1	1	0	1	NA	NA	NA	NA	NA	NA	NA
EVVGGSSDS	9	TRUE	Q15517|CDSN_HUMAN	CDSN	HUMAN	Corneodesmosin OS=Homo sapiens OX=9606 GN=CDSN PE=1 SV=4	EVVGGSSDS/1	['PEAKS']	[0.0092250922509225]	[0.6551164224598269]	[0.0618943838373711]	0.648758	1.86002	1	1	0.00922509	0.0618944	0.655116	0	NA	1	0	1	1	netMHCpan-4.1	HLA-B*07:02	39.143	NB	EVVGGSSDS	2	EVVGGSSDS
EVVGGSSDSY	10	TRUE	sp|Q15517|CDSN_HUMAN	CDSN	HUMAN	Corneodesmosin OS=Homo sapiens OX=9606 GN=CDSN PE=1 SV=4	EVVGGSSDSY/1	['MSFragger', 'Sage', 'PEAKS']	[0.0021598272138228, 0.0057581573896353, 0.001201923076923]	[1.6379562953947286, 0.5213370494964197, 2.174053220464058]	[0.0005490286391733, 0.0262345650236408, 0.0003154667644296]	0.98331	1.26304	1	3	0.00120192	0.000315467	2.17405	0	NA	2	0	2	2	netMHCpan-4.1	HLA-C*07:02	15.691	NB	EVVGGSSSY	2	EVVGGSSSY
FASFIDK	7	FALSE	O95678|K2C75_HUMAN;P02538|K2C6A_HUMAN;P04259|K2C6B_HUMAN;P04264|K2C1_HUMAN;P05787|K2C8_HUMAN;P08729|K2C7_HUMAN;P12035|K2C3_HUMAN;P13647|K2C5_HUMAN;P19013|K2C4_HUMAN;P35908|K22E_HUMAN;P48668|K2C6C_HUMAN;Q01546|K22O_HUMAN;Q14CN4|K2C72_HUMAN;Q3SY84|K2C71_HUMAN;Q5XKE5|K2C79_HUMAN;Q7RTS7|K2C74_HUMAN;Q7Z794|K2C1B_HUMAN;Q86Y46|K2C73_HUMAN;Q8N1N4|K2C78_HUMAN;Q9NSB2|KRT84_HUMAN	KRT75;KRT6A;KRT6B;KRT1;KRT8;KRT7;KRT3;KRT5;KRT4;KRT2;KRT6C;KRT76;KRT72;KRT71;KRT79;KRT74;KRT77;KRT73;KRT78;KRT84	HUMAN	Keratin, type II cytoskeletal 75 OS=Homo sapiens OX=9606 GN=KRT75 PE=1 SV=2	FASFIDK/1	['PEAKS']	[0.0033632286995515]	[1.0676153845951988]	[0.017119716327802]	0.763664	1.40805	1	1	0.00336323	0.0171197	1.06762	0	NA	1	0	1	1	NA	NA	NA	NA	NA	NA	NA
FAVRDMRQTVAVGVIK	16	FALSE	sp|P68104|EF1A1_HUMAN;sp|Q05639|EF1A2_HUMAN;sp|Q5VTE0|EF1A3_HUMAN	EEF1A1;EEF1A2;EEF1A1P5	HUMAN	Elongation factor 1-alpha 1 OS=Homo sapiens OX=9606 GN=EEF1A1 PE=1 SV=1	FAVRDMRQTVAVGVIK/3	['MSFragger', 'PEAKS']	[0.0021598272138228, 0.001201923076923]	[1.1538425074016936, 1.956360668838388]	[0.0041951773256091, 0.0007077907528538]	0.305681	0.3675	1	2	0.00120192	0.000707791	1.95636	0	NA	1	0	1	1	netMHCIIpan-4.3	HLA-DQA10103-DQB10302	3.03	WB	MRQTVAVGV	NA	NA
FDDAVVQSDMK	11	TRUE	sp|P11142|HSP7C_HUMAN	HSPA8	HUMAN	Heat shock cognate 71 kDa protein OS=Homo sapiens OX=9606 GN=HSPA8 PE=1 SV=1	FDDAVVQSDM[UNIMOD:Oxidation]K/2	['MSFragger', 'Comet', 'Sage', 'PEAKS']	[0.0021598272138228, 0.0057471264367816, 0.0028985507246376, 0.001201923076923]	[2.5172980526249726, 1.48146305005987, 1.3079180916123363, 2.0214826538979125]	[1.362008620216948e-05, 0.0007949020059892, 0.0004576567927283, 0.0005558942547032]	0.801976	1.74842	1	4	0.00120192	1.36201e-05	2.5173	0	NA	1	1	0	1	netMHCpan-4.1	HLA-C*07:02	60	NB	FDDAVVQSK	0	DDVVQSDMK
FGDPVVQSDMK	11	TRUE	sp|P0DMV8|HS71A_HUMAN;sp|P0DMV9|HS71B_HUMAN	HSPA1A;HSPA1B	HUMAN	Heat shock 70 kDa protein 1A OS=Homo sapiens OX=9606 GN=HSPA1A PE=1 SV=1	FGDPVVQSDM[UNIMOD:Oxidation]K/2	['MSFragger', 'Sage', 'PEAKS']	[0.0021598272138228, 0.0028985507246376, 0.001201923076923]	[0.9452293266070916, 0.6799114884512458, 1.9421134145809216]	[0.0100466983653414, 0.0116878893001903, 0.0007461819840107]	0.582098	1.66649	1	3	0.00120192	0.000746182	1.94211	0	NA	1	1	0	1	netMHCpan-4.1	HLA-C*07:02	19.385	NB	FGDPVVQSK	0	GDPVVSDMK
FGEEAEEEA	9	TRUE	sp|P07437|TBB5_HUMAN	TUBB	HUMAN	Tubulin beta chain OS=Homo sapiens OX=9606 GN=TUBB PE=1 SV=2	FGEEAEEEA/1	['MSFragger', 'PEAKS']	[0.0071599045346062, 0.001201923076923]	[0.6593612247608103, 1.885315957715341]	[0.0328334521721179, 0.0009209536689842]	0.903747	1.79337	1	2	0.00120192	0.000920954	1.88532	0	NA	2	1	1	2	netMHCpan-4.1	HLA-A*02:01	29.36	NB	FGEEAEEEA	0	FGEEAEEEA
FGGGGFGGG	9	TRUE	P04264|K2C1_HUMAN;P13645|K1C10_HUMAN;P35908|K22E_HUMAN	KRT1;KRT10;KRT2	HUMAN	Keratin, type II cytoskeletal 1 OS=Homo sapiens OX=9606 GN=KRT1 PE=1 SV=6	FGGGGFGGG/1	['PEAKS']	[0.0083073727933541]	[0.8691481193543288]	[0.0321980950781019]	0.827667	0.590085	1	1	0.00830737	0.0321981	0.869148	0	NA	1	0	1	1	netMHCpan-4.1	HLA-C*07:02	75	NB	FGGGGFGGG	2	FGGGGFGGG
FGGGGFGGGG	10	TRUE	P04264|K2C1_HUMAN;P13645|K1C10_HUMAN	KRT1;KRT10	HUMAN	Keratin, type II cytoskeletal 1 OS=Homo sapiens OX=9606 GN=KRT1 PE=1 SV=6	FGGGGFGGGG/1	['PEAKS']	[0.00542888165038]	[0.9265076660428762]	[0.0269283797209371]	0.753268	0.93671	1	1	0.00542888	0.0269284	0.926508	0	NA	1	1	0	1	netMHCpan-4.1	HLA-B*07:02	95	NB	FGGGGGGGG	2	GGGGFGGGG
FIIQGLRSV	9	TRUE	sp|P01906|DQA2_HUMAN	HLA-DQA2	HUMAN	HLA class II histocompatibility antigen, DQ alpha 2 chain OS=Homo sapiens OX=9606 GN=HLA-DQA2 PE=1 SV=2	FIIQGLRSV/2	['MSFragger', 'Sage']	[0.0036297640653357, 0.005050505050505]	[0.8692166579939244, 0.547948955296642]	[0.0137913817128684, 0.0229146768624028]	0.980336	5.04361	1	2	0.00362976	0.0137914	0.869217	0	NA	1	0	1	1	netMHCpan-4.1	HLA-A*02:01	0.062	SB	FIIQGLRSV	4	FIIQGLRSV
FIYHGEVPQA	10	TRUE	sp|P33076|C2TA_HUMAN	CIITA	HUMAN	MHC class II transactivator OS=Homo sapiens OX=9606 GN=CIITA PE=1 SV=3	FIYHGEVPQA/2	['MSFragger', 'PEAKS']	[0.0046728971962616, 0.001201923076923]	[0.7775315871436326, 2.0140841144552803]	[0.020177552496249, 0.0005713675276387]	0.868003	1.01588	1	2	0.00120192	0.000571368	2.01408	0	NA	1	0	1	1	netMHCpan-4.1	HLA-A*02:01	0.355	SB	FIYGEVPQA	4	FIYGEVPQA
FLAGAVTSV	9	TRUE	A8MPS7|YDJC_HUMAN	YDJC	HUMAN	Carbohydrate deacetylase OS=Homo sapiens OX=9606 GN=YDJC PE=1 SV=1	FLAGAVTSV/1	['PEAKS']	[0.001201923076923]	[1.4810910507248656]	[0.0040607778016771]	0.956844	1.1977	1	1	0.00120192	0.00406078	1.48109	0	NA	3	3	0	3	netMHCpan-4.1	HLA-A*02:01	0.006	SB	FLAGAVTSV	4	FLAGAVTSV
FLDPRPLTV	9	TRUE	sp|Q16678|CP1B1_HUMAN	CYP1B1	HUMAN	Cytochrome P450 1B1 OS=Homo sapiens OX=9606 GN=CYP1B1 PE=1 SV=2	FLDPRPLTV/2	['MSFragger', 'Sage']	[0.0046728971962616, 0.0028985507246376]	[0.7565251206982098, 0.6693869055664503]	[0.0220091901656503, 0.0123339336943319]	0.976265	2.04309	1	2	0.00289855	0.0123339	0.756525	0	NA	1	0	1	1	netMHCpan-4.1	HLA-A*02:01	0.001	SB	FLDPRPLTV	4	FLDPRPLTV
FLEQQNQVLQTK	12	TRUE	sp|P04264|K2C1_HUMAN;sp|P35908|K22E_HUMAN;sp|Q7Z794|K2C1B_HUMAN	KRT1;KRT2;KRT77	HUMAN	Keratin, type II cytoskeletal 1 OS=Homo sapiens OX=9606 GN=KRT1 PE=1 SV=6	FLEQQNQVLQTK/2	['MSFragger', 'Comet', 'Sage', 'PEAKS']	[0.0021598272138228, 0.0057471264367816, 0.0028985507246376, 0.001201923076923]	[2.120149901162275, 1.8390900712194105, 3.742085528784816, 2.000543081443348]	[7.233095245472786e-05, 0.0001911658807242, 1.4863537180563054e-09, 0.0006008077668333]	0.698546	0.0497285	1	4	0.00120192	1.48635e-09	3.74209	0	NA	2	1	1	2	netMHCpan-4.1	HLA-A*02:01	24.521	NB	FLNQVLQTK	0	LEQQNQQTK
FLIRESETL	9	TRUE	sp|P07948|LYN_HUMAN	LYN	HUMAN	Tyrosine-protein kinase Lyn OS=Homo sapiens OX=9606 GN=LYN PE=1 SV=3	FLIRESETL/2	['MSFragger', 'Comet', 'PEAKS']	[0.0036297640653357, 0.0078740157480314, 0.0084269662921348]	[0.8547863664075832, 0.7202875882328619, 0.7299163037975674]	[0.0146444489552325, 0.015176632317923, 0.0493116156406954]	0.809422	0.854599	1	3	0.00362976	0.0146444	0.854786	0	NA	1	0	1	1	netMHCpan-4.1	HLA-A*02:01	0.056	SB	FLIRESETL	4	FLIRESETL
FLQEHNTTL	9	TRUE	sp|Q9P219|DAPLE_HUMAN	CCDC88C	HUMAN	Protein Daple OS=Homo sapiens OX=9606 GN=CCDC88C PE=1 SV=3	FLQEHNTTL/2	['MSFragger', 'Sage']	[0.0071599045346062, 0.0057581573896353]	[0.624458605890594, 0.4477596486192046]	[0.0378708453090295, 0.0380935978577648]	0.946317	0.313586	1	2	0.00575816	0.0378708	0.624459	0	NA	1	0	1	1	netMHCpan-4.1	HLA-A*02:01	0.006	SB	FLQEHNTTL	4	FLQEHNTTL
FLSELTQQL	9	TRUE	P14174|MIF_HUMAN	MIF	HUMAN	Macrophage migration inhibitory factor OS=Homo sapiens OX=9606 GN=MIF PE=1 SV=4	FLSELTQQL/1	['PEAKS']	[0.001201923076923]	[1.3419429194160557]	[0.0066862781492001]	0.635074	0.419446	1	1	0.00120192	0.00668628	1.34194	0	NA	1	0	1	1	netMHCpan-4.1	HLA-A*02:01	0.002	SB	FLSELTQQL	4	FLSELTQQL
FLYDTHQNL	9	TRUE	sp|P16885|PLCG2_HUMAN	PLCG2	HUMAN	1-phosphatidylinositol 4,5-bisphosphate phosphodiesterase gamma-2 OS=Homo sapiens OX=9606 GN=PLCG2 PE=1 SV=4	FLYDTHQNL/2	['MSFragger']	[0.0071599045346062]	[0.6756807528199069]	[0.0307079007756964]	0.973554	1.74158	1	1	0.0071599	0.0307079	0.675681	0	NA	1	0	1	1	netMHCpan-4.1	HLA-A*02:01	0.005	SB	FLYDTHQNL	4	FLYDTHQNL
FNEKSKE	7	FALSE	sp|P13645|K1C10_HUMAN	KRT10	HUMAN	Keratin, type I cytoskeletal 10 OS=Homo sapiens OX=9606 GN=KRT10 PE=1 SV=6	FNEKSKE/2	['Sage']	[0.0078247261345852]	[0.3755895443354088]	[0.0547922813502555]	0.769308	13.6016	1	1	0.00782473	0.0547923	0.37559	0	NA	2	1	1	2	NA	NA	NA	NA	NA	NA	NA
FNEKSKEL	8	TRUE	sp|P13645|K1C10_HUMAN	KRT10	HUMAN	Keratin, type I cytoskeletal 10 OS=Homo sapiens OX=9606 GN=KRT10 PE=1 SV=6	FNEKSKEL/2	['MSFragger', 'Sage', 'PEAKS']	[0.0021598272138228, 0.0057581573896353, 0.001201923076923]	[1.0539902276082722, 0.4984200257766296, 1.968233201851812]	[0.0063754806038393, 0.0294717252284457, 0.000677305801222]	0.846179	0.093726	1	3	0.00120192	0.000677306	1.96823	0	NA	3	2	1	3	netMHCpan-4.1	HLA-C*07:02	7.733	NB	F-NEKSKEL	4	F-NEKSKEL
FNGGGHINHSI	11	TRUE	sp|P04179|SODM_HUMAN	SOD2	HUMAN	Superoxide dismutase [Mn], mitochondrial OS=Homo sapiens OX=9606 GN=SOD2 PE=1 SV=3	FNGGGHINHSI/2	['MSFragger', 'Comet', 'Sage']	[0.0021598272138228, 0.0078740157480314, 0.0028985507246376]	[1.6160738536610373, 0.8314365934756531, 0.8422578384891851]	[0.0006019205822314, 0.0101234089965259, 0.0050888962806757]	0.894305	0.674089	1	3	0.00215983	0.000601921	1.61607	0	NA	1	0	1	1	netMHCpan-4.1	HLA-A*02:01	36.917	NB	FNGGGNHSI	2	FNGGGHINH
FPNIPGKSL	9	TRUE	sp|O15121|DEGS1_HUMAN	DEGS1	HUMAN	Sphingolipid delta(4)-desaturase DES1 OS=Homo sapiens OX=9606 GN=DEGS1 PE=1 SV=1	FPNIPGKSL/2	['MSFragger', 'PEAKS']	[0.0071599045346062, 0.0092250922509225]	[0.6085810993381574, 0.669025826707061]	[0.0404034254542308, 0.0593376309013657]	0.849062	0.172586	1	2	0.0071599	0.0404034	0.669026	0	NA	2	0	2	2	netMHCpan-4.1	HLA-B*07:02	0.01	SB	FPNIPGKSL	1	FPNIPGKSL
FRVPTANVS	9	TRUE	sp|P04406|G3P_HUMAN	GAPDH	HUMAN	Glyceraldehyde-3-phosphate dehydrogenase OS=Homo sapiens OX=9606 GN=GAPDH PE=1 SV=3	FRVPTANVS/2	['MSFragger', 'PEAKS']	[0.0046728971962616, 0.0083073727933541]	[0.7814106598722049, 0.8684373036894208]	[0.0198561248774624, 0.0322689994344589]	0.982778	0.00304714	1	2	0.0046729	0.0198561	0.868437	0	NA	1	0	1	1	netMHCpan-4.1	HLA-C*07:02	4.216	NB	FRVPTANVS	NA	NA
FSSGGFSGGSF	11	TRUE	sp|P13645|K1C10_HUMAN	KRT10	HUMAN	Keratin, type I cytoskeletal 10 OS=Homo sapiens OX=9606 GN=KRT10 PE=1 SV=6	FSSGGFSGGSF/1	['MSFragger', 'Sage', 'PEAKS']	[0.0021598272138228, 0.0068493150684931, 0.001201923076923]	[1.0493288146940594, 0.4050796516212454, 2.273589530045976]	[0.006501149664584, 0.0472479196696486, 0.0002179418954023]	0.812561	0.483133	1	3	0.00120192	0.000217942	2.27359	0	NA	2	0	2	2	netMHCpan-4.1	HLA-C*07:02	10.945	NB	FSSGGFSSF	2	SSGGSGGSF
FSYRSALL	8	TRUE	sp|Q15776|ZKSC8_HUMAN	ZKSCAN8	HUMAN	Zinc finger protein with KRAB and SCAN domains 8 OS=Homo sapiens OX=9606 GN=ZKSCAN8 PE=1 SV=2	FSYRSALL/2	['MSFragger', 'Sage', 'PEAKS']	[0.0071599045346062, 0.0068493150684931, 0.0083073727933541]	[0.5522997662646201, 0.3966717824622914, 0.8929597655663822]	[0.0507675644452057, 0.0492893839340211, 0.0299047387695788]	0.811203	0.723056	1	3	0.00684932	0.0299047	0.89296	0	NA	1	0	1	1	netMHCpan-4.1	HLA-C*07:02	4.482	NB	FSY-RSALL	3	FSYR-SALL
FTITPGSEQIR	11	TRUE	sp|Q99798|ACON_HUMAN	ACO2	HUMAN	Aconitate hydratase, mitochondrial OS=Homo sapiens OX=9606 GN=ACO2 PE=1 SV=2	FTITPGSEQIR/2	['MSFragger', 'Sage']	[0.0046728971962616, 0.0099715099715099]	[0.7858106992185045, 0.3534728228359262]	[0.0194976297273895, 0.061202751796103]	0.914934	0.14654	1	2	0.0046729	0.0194976	0.785811	0	NA	1	0	1	1	netMHCpan-4.1	HLA-A*02:01	18.5	NB	FTIPGSEQI	4	TITPGSEQI
FVIGGPQGDAGLTGRK	16	FALSE	sp|P31153|METK2_HUMAN	MAT2A	HUMAN	S-adenosylmethionine synthase isoform type-2 OS=Homo sapiens OX=9606 GN=MAT2A PE=1 SV=1	FVIGGPQGDAGLTGRK/3	['MSFragger', 'Comet', 'Sage', 'PEAKS']	[0.0021598272138228, 0.0057471264367816, 0.0028985507246376, 0.0033632286995515]	[3.038976155614313, 1.111797859400824, 0.991226356209679, 1.013424396471656]	[1.5142291737172034e-06, 0.0034677665597872, 0.0023691787749712, 0.0204235688820207]	0.741708	0.0156694	1	4	0.00215983	1.51423e-06	3.03898	0	NA	2	0	2	2	netMHCIIpan-4.3	HLA-DQA10301-DQB10302	61.83	NB	PQGDAGLTG	NA	NA
FVTIKKD	7	FALSE	sp|P04264|K2C1_HUMAN	KRT1	HUMAN	Keratin, type II cytoskeletal 1 OS=Homo sapiens OX=9606 GN=KRT1 PE=1 SV=6	FVTIKKD/2	['Sage', 'PEAKS']	[0.0078247261345852, 0.001201923076923]	[0.3804604407029243, 2.0899060516727195]	[0.0534702790641569, 0.0004312043343876]	0.961345	1.28402	1	2	0.00120192	0.000431204	2.08991	0	NA	1	1	0	1	NA	NA	NA	NA	NA	NA	NA
FVTLKKD	7	FALSE	P02538|K2C6A_HUMAN;P04259|K2C6B_HUMAN;P12035|K2C3_HUMAN;P35908|K22E_HUMAN;P48668|K2C6C_HUMAN	KRT6A;KRT6B;KRT3;KRT2;KRT6C	HUMAN	Keratin, type II cytoskeletal 6A OS=Homo sapiens OX=9606 GN=KRT6A PE=1 SV=3	FVTLKKD/2	['PEAKS']	[0.0084269662921348]	[0.7126943404085805]	[0.0519639878885977]	0.959361	0.198491	1	1	0.00842697	0.051964	0.712694	0	NA	1	0	1	1	NA	NA	NA	NA	NA	NA	NA
FYNQVSTPLL	10	TRUE	sp|P19823|ITIH2_HUMAN	ITIH2	HUMAN	Inter-alpha-trypsin inhibitor heavy chain H2 OS=Homo sapiens OX=9606 GN=ITIH2 PE=1 SV=2	FYNQVSTPLL/1	['Comet']	[0.0057471264367816]	[1.0265067825149652]	[0.0048713926255778]	0.702909	8.34812	1	1	0.00574713	0.00487139	1.02651	0	NA	1	0	1	1	netMHCpan-4.1	HLA-C*07:02	0.741	WB	FYNQVSTLL	1	FYNQSTPLL
GAEAANVTGPGGVPVQGSK	19	FALSE	sp|P67809|YBOX1_HUMAN	YBX1	HUMAN	Y-box-binding protein 1 OS=Homo sapiens OX=9606 GN=YBX1 PE=1 SV=3	GAEAANVTGPGGVPVQGSK/2	['MSFragger', 'Comet', 'Sage', 'PEAKS']	[0.0021598272138228, 0.0057471264367816, 0.0028985507246376, 0.0064724919093851]	[1.9492558109921263, 1.4679742466926389, 0.9906981656407392, 0.9034108606630916]	[0.0001483575792912, 0.0008387974191526, 0.0023756116646616, 0.0289466502627051]	0.867094	2.18131	1	4	0.00215983	0.000148358	1.94926	0	NA	2	2	0	2	NA	NA	NA	NA	NA	NA	NA
GAGGGFGSRSL	11	TRUE	sp|P04264|K2C1_HUMAN	KRT1	HUMAN	Keratin, type II cytoskeletal 1 OS=Homo sapiens OX=9606 GN=KRT1 PE=1 SV=6	GAGGGFGSRSL/2	['MSFragger', 'PEAKS']	[0.0059970014992503, 0.001201923076923]	[0.6865990886105332, 1.1810731323411077]	[0.0293613879907294, 0.011709523898761]	0.98618	0.0275143	1	2	0.00120192	0.0117095	1.18107	0	NA	1	0	1	1	netMHCpan-4.1	HLA-B*07:02	13.118	NB	GAGGGSRSL	2	AGGGFGSSL
GAPPPPPPPP	10	TRUE	sp|Q15637|SF01_HUMAN;sp|Q2VWA4|SKOR2_HUMAN;sp|Q9Y6W5|WASF2_HUMAN	SF1;SKOR2;WASF2	HUMAN	Splicing factor 1 OS=Homo sapiens OX=9606 GN=SF1 PE=1 SV=4	GAPPPPPPPP/2;GAPPPPPPPP/1	['Sage', 'PEAKS']	[0.0057581573896353, 0.001201923076923]	[0.5168302979046949, 1.2609914020706765]	[0.0268421007654712, 0.0088885514591703]	0.874361	4.57137	2	2	0.00120192	0.00888855	1.26099	3	['QPPPPPPPP(3)', 'PQPPPPPPP(1)']	3	2	1	3	netMHCpan-4.1	HLA-B*07:02	3.298	NB	GPPPPPPPP	1	APPPPPPPP
GAVHDVKDVLDS	12	TRUE	sp|P81605|DCD_HUMAN	DCD	HUMAN	Dermcidin OS=Homo sapiens OX=9606 GN=DCD PE=1 SV=2	GAVHDVKDVLDS/2	['MSFragger', 'Sage', 'PEAKS']	[0.0021598272138228, 0.0057581573896353, 0.001201923076923]	[1.3812997854449385, 0.461044320923908, 2.020236384317705]	[0.0016143836787779, 0.0356175782072472, 0.0005584711196914]	0.651956	1.892	1	3	0.00120192	0.000558471	2.02024	0	NA	1	0	1	1	netMHCpan-4.1	HLA-A*02:01	80	NB	GVHDVKDVL	0	ADVKDVLDS
GAYNAKIGY	9	TRUE	sp|Q9GZN1|ARP6_HUMAN	ACTR6	HUMAN	Actin-related protein 6 OS=Homo sapiens OX=9606 GN=ACTR6 PE=1 SV=1	GAYNAKIGY/2	['MSFragger', 'Comet', 'Sage', 'PEAKS']	[0.0021598272138228, 0.0057471264367816, 0.0028985507246376, 0.001201923076923]	[1.1588103083530583, 1.092545643776211, 1.014562265321863, 2.330263708374184]	[0.0041086647494932, 0.0037442721674734, 0.0020988499738873, 0.0001765525599405]	0.953224	0.124481	1	4	0.00120192	0.000176553	2.33026	0	NA	1	0	1	1	netMHCpan-4.1	HLA-C*07:02	1.787	WB	GAYNAKIGY	3	GAYNAKIGY
GDEDAIVEVTPK	12	TRUE	sp|Q96JW4|S41A2_HUMAN	SLC41A2	HUMAN	Solute carrier family 41 member 2 OS=Homo sapiens OX=9606 GN=SLC41A2 PE=1 SV=2	GDEDAIVEVTPK/2	['MSFragger', 'Sage']	[0.0036297640653357, 0.0099715099715099]	[0.899359546730059, 0.3123863186870954]	[0.0121647357937043, 0.075073306071584]	0.785131	2.0024	1	2	0.00362976	0.0121647	0.89936	0	NA	1	0	1	1	netMHCpan-4.1	HLA-A*02:01	75	NB	GDEDAIVEK	0	DEDAIVEVK
GDEDASRMEEVD	12	TRUE	P08238|HS90B_HUMAN;Q58FF7|H90B3_HUMAN	HSP90AB1;HSP90AB3P	HUMAN	Heat shock protein HSP 90-beta OS=Homo sapiens OX=9606 GN=HSP90AB1 PE=1 SV=4	GDEDASRM[UNIMOD:Oxidation]EEVD/2	['PEAKS']	[0.0033632286995515]	[1.100028048517582]	[0.0153813851389009]	0.681688	4.2526	1	1	0.00336323	0.0153814	1.10003	0	NA	1	1	0	1	netMHCpan-4.1	HLA-C*07:02	100	NB	GDEDASEVD	0	GDEDMEEVD
GEATVSFDDPPSAK	14	FALSE	sp|P35637|FUS_HUMAN;sp|Q92804|RBP56_HUMAN	FUS;TAF15	HUMAN	RNA-binding protein FUS OS=Homo sapiens OX=9606 GN=FUS PE=1 SV=1	GEATVSFDDPPSAK/2	['MSFragger', 'Sage', 'PEAKS']	[0.0021598272138228, 0.0028985507246376, 0.001201923076923]	[1.941688769384456, 0.8092159535584855, 2.545638320564622]	[0.0001531524707201, 0.0060284535940242, 7.929287906438994e-05]	0.755324	1.02188	1	3	0.00120192	7.92929e-05	2.54564	0	NA	1	1	0	1	netMHCIIpan-4.3	HLA-DQA10103-DQB10603	0.48	SB	TVSFDDPPS	NA	NA
GEEQNKEALQDVEDENQ	17	FALSE	sp|P62258|1433E_HUMAN	YWHAE	HUMAN	14-3-3 protein epsilon OS=Homo sapiens OX=9606 GN=YWHAE PE=1 SV=1	GEEQNKEALQDVEDENQ/2	['MSFragger', 'Comet', 'Sage', 'PEAKS']	[0.0021598272138228, 0.0057471264367816, 0.0028985507246376, 0.001201923076923]	[3.206498959449161, 1.3608100056662833, 1.2384726284148373, 2.66144696788656]	[7.479009809704566e-07, 0.0012856231663535, 0.0006563288026615, 5.155759263767117e-05]	0.871692	1.20062	1	4	0.00120192	7.47901e-07	3.2065	0	NA	4	2	2	4	netMHCIIpan-4.3	HLA-DQA10103-DQB10302	0.5	SB	KEALQDVED	NA	NA
GEPLSYTRFSLARQVD	16	FALSE	sp|P02786|TFR1_HUMAN	TFRC	HUMAN	Transferrin receptor protein 1 OS=Homo sapiens OX=9606 GN=TFRC PE=1 SV=2	GEPLSYTRFSLARQVD/3	['MSFragger', 'Sage', 'PEAKS']	[0.0021598272138228, 0.0057581573896353, 0.001201923076923]	[0.9573269156508708, 0.4859728013858144, 1.2332424034790073]	[0.0095518524837138, 0.0313922364555463, 0.0097879406051529]	-0.00141473	0.580909	1	3	0.00120192	0.00955185	1.23324	0	NA	2	0	2	2	netMHCIIpan-4.3	HLA-DPA10103-DPB10402	0.01	SB	LSYTRFSLA	NA	NA
GEQRDPGETVGGD	13	FALSE	sp|P31944|CASPE_HUMAN	CASP14	HUMAN	Caspase-14 OS=Homo sapiens OX=9606 GN=CASP14 PE=1 SV=2	GEQRDPGETVGGD/2	['MSFragger', 'Sage', 'PEAKS']	[0.0021598272138228, 0.0028985507246376, 0.001201923076923]	[1.8193718066920288, 0.71798848281467, 2.05641327909051]	[0.0002561069265635, 0.0096194244655059, 0.0004883000474435]	0.834176	1.62861	1	3	0.00120192	0.000256107	2.05641	0	NA	1	0	1	1	netMHCIIpan-4.3	HLA-DQA10301-DQB10302	11.66	NB	DPGETVGGD	NA	NA
GFGGGGFGG	9	TRUE	P04264|K2C1_HUMAN;P13645|K1C10_HUMAN;P35908|K22E_HUMAN;Q7Z794|K2C1B_HUMAN	KRT1;KRT10;KRT2;KRT77	HUMAN	Keratin, type II cytoskeletal 1 OS=Homo sapiens OX=9606 GN=KRT1 PE=1 SV=6	GFGGGGFGG/1	['PEAKS']	[0.001201923076923]	[1.7771898201294736]	[0.0013736384160763]	0.912583	0.43691	1	1	0.00120192	0.00137364	1.77719	0	NA	2	1	1	2	netMHCpan-4.1	HLA-C*07:02	75	NB	GFGGGGFGG	2	GFGGGGFGG
GFGGGGFGGG	10	TRUE	sp|P04264|K2C1_HUMAN;sp|P13645|K1C10_HUMAN;sp|P35908|K22E_HUMAN	KRT1;KRT10;KRT2	HUMAN	Keratin, type II cytoskeletal 1 OS=Homo sapiens OX=9606 GN=KRT1 PE=1 SV=6	GFGGGGFGGG/1	['MSFragger', 'PEAKS']	[0.0021598272138228, 0.001201923076923]	[1.2761693800530172, 2.125477657162372]	[0.0025106241949156, 0.0003778450724714]	0.936066	0.190783	1	2	0.00120192	0.000377845	2.12548	0	NA	2	1	1	2	netMHCpan-4.1	HLA-A*02:01	95	NB	GFGGGGFGG	2	GFGGGGGGG
GFGGGGFGGGG	11	TRUE	sp|P04264|K2C1_HUMAN	KRT1	HUMAN	Keratin, type II cytoskeletal 1 OS=Homo sapiens OX=9606 GN=KRT1 PE=1 SV=6	GFGGGGFGGGG/1	['MSFragger', 'PEAKS']	[0.0021598272138228, 0.001201923076923]	[0.9485954124751732, 1.8898168724536075]	[0.0099065134411725, 0.0009057308876128]	0.653542	0.417289	1	2	0.00120192	0.000905731	1.88982	0	NA	1	0	1	1	netMHCpan-4.1	HLA-C*07:02	100	NB	GFGGGGFGG	2	GGGGFGGGG
GFGGGGGFGGGG	12	TRUE	O43516|WIPF1_HUMAN	WIPF1	HUMAN	WAS/WASL-interacting protein family member 1 OS=Homo sapiens OX=9606 GN=WIPF1 PE=1 SV=3	GFGGGGGFGGGG/1	['PEAKS']	[0.0083073727933541]	[0.8301144184365654]	[0.0363153316828808]	0.236981	2.20433	1	1	0.00830737	0.0363153	0.830114	0	NA	1	1	0	1	netMHCpan-4.1	HLA-C*07:02	100	NB	GFGGGGGFG	2	GGGGGGGGG
GFVPAAY	7	FALSE	A8MVX0|ARG33_HUMAN;Q13813|SPTN1_HUMAN	ARHGEF33;SPTAN1	HUMAN	Rho guanine nucleotide exchange factor 33 OS=Homo sapiens OX=9606 GN=ARHGEF33 PE=1 SV=2	GFVPAAY/1	['PEAKS']	[0.001201923076923]	[1.773202876592893]	[0.0013940021865803]	0.999092	0.264862	1	1	0.00120192	0.001394	1.7732	0	NA	3	2	1	3	NA	NA	NA	NA	NA	NA	NA
GGDDLDPNYVLSSR	14	FALSE	sp|P06732|KCRM_HUMAN;sp|P12277|KCRB_HUMAN	CKM;CKB	HUMAN	Creatine kinase M-type OS=Homo sapiens OX=9606 GN=CKM PE=1 SV=2	GGDDLDPNYVLSSR/2	['MSFragger', 'Comet', 'Sage', 'PEAKS']	[0.0021598272138228, 0.0057471264367816, 0.0028985507246376, 0.001201923076923]	[1.9751559901154392, 0.9731791337411152, 0.8955823599304008, 1.713293479940024]	[0.0001330536101161, 0.0060247780445121, 0.0038708948281893, 0.0017384891715377]	0.969252	0.104698	1	4	0.00120192	0.000133054	1.97516	0	NA	3	0	3	3	netMHCIIpan-4.3	DRB4_0104	18.56	NB	LDPNYVLSS	NA	NA
GGFGGGGFGG	10	TRUE	P04264|K2C1_HUMAN;P13645|K1C10_HUMAN;P35908|K22E_HUMAN;Q7Z794|K2C1B_HUMAN	KRT1;KRT10;KRT2;KRT77	HUMAN	Keratin, type II cytoskeletal 1 OS=Homo sapiens OX=9606 GN=KRT1 PE=1 SV=6	GGFGGGGFGG/1	['PEAKS']	[0.001201923076923]	[1.4584420673972724]	[0.0044069836976855]	0.879044	0.462313	1	1	0.00120192	0.00440698	1.45844	0	NA	1	0	1	1	netMHCpan-4.1	HLA-C*07:02	85	NB	GGFGGGFGG	2	GGGGGGFGG
GGFGGGGFGGG	11	TRUE	sp|P04264|K2C1_HUMAN;sp|P13645|K1C10_HUMAN;sp|P35908|K22E_HUMAN	KRT1;KRT10;KRT2	HUMAN	Keratin, type II cytoskeletal 1 OS=Homo sapiens OX=9606 GN=KRT1 PE=1 SV=6	GGFGGGGFGGG/1	['MSFragger', 'Sage', 'PEAKS']	[0.0021598272138228, 0.0057581573896353, 0.001201923076923]	[1.135781522801696, 0.4839572203539069, 2.0165063242216323]	[0.0045252923850282, 0.0317146429631057, 0.0005662550177447]	0.835374	0.0159104	1	3	0.00120192	0.000566255	2.01651	0	NA	1	0	1	1	netMHCpan-4.1	HLA-A*02:01	95	NB	GGFGGGGFG	2	GGGGGGFGG
GGFGGGGFGGGG	12	TRUE	P04264|K2C1_HUMAN	KRT1	HUMAN	Keratin, type II cytoskeletal 1 OS=Homo sapiens OX=9606 GN=KRT1 PE=1 SV=6	GGFGGGGFGGGG/1	['PEAKS']	[0.001201923076923]	[2.1096262521888587]	[0.0004007561822893]	0.803689	0.123523	1	1	0.00120192	0.000400756	2.10963	0	NA	1	0	1	1	netMHCpan-4.1	HLA-C*07:02	100	NB	GGFGGGGFG	2	GGGGGGFGG
GGFGGGSFRGSYGSS	15	FALSE	sp|P13645|K1C10_HUMAN	KRT10	HUMAN	Keratin, type I cytoskeletal 10 OS=Homo sapiens OX=9606 GN=KRT10 PE=1 SV=6	GGFGGGSFRGSYGSS/2	['MSFragger', 'Comet', 'Sage', 'PEAKS']	[0.0021598272138228, 0.0057471264367816, 0.0028985507246376, 0.001201923076923]	[2.5010231595807157, 1.6826978203243843, 3.3638867231016696, 2.5751506473184165]	[1.4586181482251845e-05, 0.0003565004961853, 1.0589187128913284e-08, 7.105506172189932e-05]	0.713774	0.720045	1	4	0.00120192	1.05892e-08	3.36389	0	NA	1	0	1	1	netMHCIIpan-4.3	HLA-DPA10103-DPB10201	2.92	WB	FGGGSFRGS	NA	NA
GGFGSGGGGF	10	TRUE	P04264|K2C1_HUMAN	KRT1	HUMAN	Keratin, type II cytoskeletal 1 OS=Homo sapiens OX=9606 GN=KRT1 PE=1 SV=6	GGFGSGGGGF/1	['PEAKS']	[0.001201923076923]	[1.564363463754188]	[0.003000865997411]	0.867554	1.24011	1	1	0.00120192	0.00300087	1.56436	0	NA	1	0	1	1	netMHCpan-4.1	HLA-C*07:02	25.909	NB	GFGSGGGGF	2	GGGSGGGGF
GGFSGGSF	8	TRUE	sp|P13645|K1C10_HUMAN	KRT10	HUMAN	Keratin, type I cytoskeletal 10 OS=Homo sapiens OX=9606 GN=KRT10 PE=1 SV=6	GGFSGGSF/1	['Sage', 'PEAKS']	[0.0078247261345852, 0.001201923076923]	[0.3720237698220147, 1.6389081685860432]	[0.0557800555252868, 0.0022848909326029]	0.931996	0.453719	1	2	0.00120192	0.00228489	1.63891	0	NA	2	1	1	2	netMHCpan-4.1	HLA-B*07:02	18.844	NB	GGF-SGGSF	2	GGFS-GGSF
GGGFGGGGF	9	TRUE	sp|P04264|K2C1_HUMAN;sp|P13645|K1C10_HUMAN;sp|P35908|K22E_HUMAN	KRT1;KRT10;KRT2	HUMAN	Keratin, type II cytoskeletal 1 OS=Homo sapiens OX=9606 GN=KRT1 PE=1 SV=6	GGGFGGGGF/1	['Sage', 'PEAKS']	[0.0099715099715099, 0.001201923076923]	[0.3155801358609268, 1.4094779022833248]	[0.0738955135747239, 0.0052554632997682]	0.786741	1.28126	1	2	0.00120192	0.00525546	1.40948	0	NA	1	0	1	1	netMHCpan-4.1	HLA-C*07:02	35	NB	GGGFGGGGF	2	GGGFGGGGF
GGGFGGGGFGGGG	13	FALSE	sp|P04264|K2C1_HUMAN	KRT1	HUMAN	Keratin, type II cytoskeletal 1 OS=Homo sapiens OX=9606 GN=KRT1 PE=1 SV=6	GGGFGGGGFGGGG/1	['Comet', 'PEAKS']	[0.0078740157480314, 0.001201923076923]	[0.7389366082256075, 1.5787478208317782]	[0.0141730979766065, 0.0028474453447853]	0.80302	0.163269	1	2	0.00120192	0.00284745	1.57875	0	NA	2	0	2	2	netMHCIIpan-4.3	HLA-DPA10103-DPB10402	55.1	NB	FGGGGFGGG	NA	NA
GGGFGGGGGFGGGG	14	FALSE	sp|O43516|WIPF1_HUMAN	WIPF1	HUMAN	WAS/WASL-interacting protein family member 1 OS=Homo sapiens OX=9606 GN=WIPF1 PE=1 SV=3	GGGFGGGGGFGGGG/1	['MSFragger', 'Comet', 'PEAKS']	[0.0021598272138228, 0.0078740157480314, 0.001201923076923]	[2.1226578489971297, 0.8845270589581897, 2.242096635563206]	[7.157240396947591e-05, 0.0083580540283265, 0.0002449982052748]	0.448695	0.0161555	1	3	0.00120192	7.15724e-05	2.2421	1	['GGGGFGGGGFGGGG(1)']	1	0	1	1	netMHCIIpan-4.3	HLA-DQA10301-DQB10603	22.83	NB	FGGGGGFGG	NA	NA
GGGFGGGSRGFGGASGGGY	19	FALSE	sp|P35527|K1C9_HUMAN	KRT9	HUMAN	Keratin, type I cytoskeletal 9 OS=Homo sapiens OX=9606 GN=KRT9 PE=1 SV=3	GGGFGGGSRGFGGASGGGY/2	['MSFragger', 'Comet', 'Sage', 'PEAKS']	[0.0021598272138228, 0.0078740157480314, 0.0028985507246376, 0.001201923076923]	[3.0131120553299584, 0.8223528671807884, 0.64227048168238, 1.2507587751414326]	[1.6884533508439453e-06, 0.0104617361656261, 0.0141667755583958, 0.009210887865725]	0.516417	0.517939	1	4	0.00120192	1.68845e-06	3.01311	0	NA	1	0	1	1	NA	NA	NA	NA	NA	NA	NA
GGGFSSGGF	9	TRUE	sp|P13645|K1C10_HUMAN	KRT10	HUMAN	Keratin, type I cytoskeletal 10 OS=Homo sapiens OX=9606 GN=KRT10 PE=1 SV=6	GGGFSSGGF/1	['MSFragger', 'Sage', 'PEAKS']	[0.0046728971962616, 0.0057581573896353, 0.001201923076923]	[0.7650140220082565, 0.4794444855077933, 1.908069423169709]	[0.0212501128896756, 0.0324483880625951, 0.000846520150887]	0.904188	0.320711	1	3	0.00120192	0.00084652	1.90807	0	NA	2	1	1	2	netMHCpan-4.1	HLA-C*07:02	34.333	NB	GGGFSSGGF	2	GGGFSSGGF
GGGFSSGGFS	10	TRUE	P13645|K1C10_HUMAN	KRT10	HUMAN	Keratin, type I cytoskeletal 10 OS=Homo sapiens OX=9606 GN=KRT10 PE=1 SV=6	GGGFSSGGFS/1	['PEAKS']	[0.001201923076923]	[1.3826050004876544]	[0.0057857012642566]	0.8121	1.22574	1	1	0.00120192	0.0057857	1.38261	0	NA	2	0	2	2	netMHCpan-4.1	HLA-A*02:01	85	NB	GGFSSGGFS	2	GGGFSSGGF
GGGFSSGGFSG	11	TRUE	P13645|K1C10_HUMAN	KRT10	HUMAN	Keratin, type I cytoskeletal 10 OS=Homo sapiens OX=9606 GN=KRT10 PE=1 SV=6	GGGFSSGGFSG/1	['PEAKS']	[0.001201923076923]	[2.088863774283509]	[0.0004328763791049]	0.913747	1.55518	1	1	0.00120192	0.000432876	2.08886	0	NA	1	0	1	1	netMHCpan-4.1	HLA-C*07:02	85	NB	GGSSGGFSG	2	GGGSGGFSG
GGGFSSGGFSGG	12	TRUE	sp|P13645|K1C10_HUMAN	KRT10	HUMAN	Keratin, type I cytoskeletal 10 OS=Homo sapiens OX=9606 GN=KRT10 PE=1 SV=6	GGGFSSGGFSGG/1	['MSFragger', 'Sage', 'PEAKS']	[0.0021598272138228, 0.0057581573896353, 0.001201923076923]	[1.1356081595043557, 0.4908228752815345, 2.395133358483025]	[0.0045285834346113, 0.0306296367869648, 0.0001387305907397]	0.889429	0.310661	1	3	0.00120192	0.000138731	2.39513	0	NA	3	1	2	3	netMHCpan-4.1	HLA-C*07:02	100	NB	GSSGGFSGG	2	GGGSGGFSG
GGGFSSGGFSGGS	13	FALSE	sp|P13645|K1C10_HUMAN	KRT10	HUMAN	Keratin, type I cytoskeletal 10 OS=Homo sapiens OX=9606 GN=KRT10 PE=1 SV=6	GGGFSSGGFSGGS/1	['MSFragger', 'Sage', 'PEAKS']	[0.0036297640653357, 0.0028985507246376, 0.001201923076923]	[0.8729053567377097, 0.8220857339818013, 2.309385958333739]	[0.0135813186908211, 0.0056435159665398, 0.0001907961758994]	0.922778	1.35648	1	3	0.00120192	0.000190796	2.30939	0	NA	5	4	1	5	netMHCIIpan-4.3	HLA-DPA10103-DPB10402	18.69	NB	FSSGGFSGG	NA	NA
GGGFSSGGFSGGSF	14	FALSE	sp|P13645|K1C10_HUMAN	KRT10	HUMAN	Keratin, type I cytoskeletal 10 OS=Homo sapiens OX=9606 GN=KRT10 PE=1 SV=6	GGGFSSGGFSGGSF/1	['MSFragger', 'Comet', 'Sage', 'PEAKS']	[0.0021598272138228, 0.0057471264367816, 0.0028985507246376, 0.001201923076923]	[1.9610521803371772, 1.1697545900407602, 3.5761250488640552, 2.426606447427422]	[0.000141180411466, 0.0027526495720423, 3.5181966795894812e-09, 0.0001234159884501]	0.721848	0.909045	1	4	0.00120192	3.5182e-09	3.57613	0	NA	5	0	5	5	netMHCIIpan-4.3	HLA-DPA10103-DPB10402	14.88	NB	FSSGGFSGG	NA	NA
GGGGFGGFG	9	TRUE	P04264|K2C1_HUMAN	KRT1	HUMAN	Keratin, type II cytoskeletal 1 OS=Homo sapiens OX=9606 GN=KRT1 PE=1 SV=6	GGGGFGGFG/1	['PEAKS']	[0.0033632286995515]	[1.0762613506402126]	[0.0166395375477507]	0.914301	1.6804	1	1	0.00336323	0.0166395	1.07626	0	NA	1	0	1	1	netMHCpan-4.1	HLA-C*07:02	85	NB	GGGGFGGFG	2	GGGGFGGFG
GGGGFGGGGF	10	TRUE	sp|P04264|K2C1_HUMAN;sp|P13645|K1C10_HUMAN;sp|P35908|K22E_HUMAN	KRT1;KRT10;KRT2	HUMAN	Keratin, type II cytoskeletal 1 OS=Homo sapiens OX=9606 GN=KRT1 PE=1 SV=6	GGGGFGGGGF/1	['MSFragger', 'PEAKS']	[0.0071599045346062, 0.001201923076923]	[0.5631874403059638, 2.185992010087056]	[0.0485808251419546, 0.0003017809164631]	0.786412	1.64934	1	2	0.00120192	0.000301781	2.18599	0	NA	2	1	1	2	netMHCpan-4.1	HLA-C*07:02	56.667	NB	GGGGGGGGF	2	GGGGGGGGF
GGGGFGGGGFG	11	TRUE	P04264|K2C1_HUMAN;P13645|K1C10_HUMAN;P35908|K22E_HUMAN	KRT1;KRT10;KRT2	HUMAN	Keratin, type II cytoskeletal 1 OS=Homo sapiens OX=9606 GN=KRT1 PE=1 SV=6	GGGGFGGGGFG/1	['PEAKS']	[0.001201923076923]	[2.0239505367975816]	[0.0005508264400461]	0.67219	0.72182	1	1	0.00120192	0.000550826	2.02395	0	NA	1	0	1	1	netMHCpan-4.1	HLA-A*02:01	95	NB	GGFGGGGFG	2	GGGGGGGGF
GGGGFGGGGFGG	12	TRUE	sp|P04264|K2C1_HUMAN;sp|P13645|K1C10_HUMAN	KRT1;KRT10	HUMAN	Keratin, type II cytoskeletal 1 OS=Homo sapiens OX=9606 GN=KRT1 PE=1 SV=6	GGGGFGGGGFGG/1	['Sage', 'PEAKS']	[0.0099715099715099, 0.001201923076923]	[0.3124112157034853, 1.5147342751340125]	[0.0750640559798015, 0.0035947109546893]	0.764312	0.492526	1	2	0.00120192	0.00359471	1.51473	0	NA	2	0	2	2	netMHCpan-4.1	HLA-C*07:02	100	NB	GGGGGGFGG	2	GGGGGGGGF
GGGGFGGGGFGGG	13	FALSE	P04264|K2C1_HUMAN;P13645|K1C10_HUMAN	KRT1;KRT10	HUMAN	Keratin, type II cytoskeletal 1 OS=Homo sapiens OX=9606 GN=KRT1 PE=1 SV=6	GGGGFGGGGFGGG/1	['PEAKS']	[0.001201923076923]	[2.205163700576976]	[0.0002810338788367]	0.799102	0.530694	1	1	0.00120192	0.000281034	2.20516	0	NA	2	1	1	2	netMHCIIpan-4.3	HLA-DQA10301-DQB10603	79.31	NB	GFGGGGFGG	NA	NA
GGGGFGGGGFGGGF	14	FALSE	P13645|K1C10_HUMAN	KRT10	HUMAN	Keratin, type I cytoskeletal 10 OS=Homo sapiens OX=9606 GN=KRT10 PE=1 SV=6	GGGGFGGGGFGGGF/1	['PEAKS']	[0.00542888165038]	[0.9309655912919464]	[0.0265539642376964]	0.446575	1.37281	1	1	0.00542888	0.026554	0.930966	0	NA	1	0	1	1	netMHCIIpan-4.3	HLA-DPA10103-DPB10402	69.75	NB	FGGGGFGGG	NA	NA
GGGGFGGGGFGGGG	14	FALSE	sp|P04264|K2C1_HUMAN	KRT1	HUMAN	Keratin, type II cytoskeletal 1 OS=Homo sapiens OX=9606 GN=KRT1 PE=1 SV=6	GGGGFGGGGFGGGG/1	['MSFragger', 'Sage', 'PEAKS']	[0.0021598272138228, 0.0028985507246376, 0.001201923076923]	[2.1753010191584394, 0.6036291550888806, 2.096743467111785]	[5.736387602984538e-05, 0.0172553679882993, 0.0004203943220425]	0.886988	0.82268	1	3	0.00120192	5.73639e-05	2.1753	1	['GGGFGGGGGFGGGG(1)']	1	1	0	1	netMHCIIpan-4.3	HLA-DPA10103-DPB10402	60.91	NB	FGGGGFGGG	NA	NA
GGGGFGGGGI	10	TRUE	sp|P04264|K2C1_HUMAN	KRT1	HUMAN	Keratin, type II cytoskeletal 1 OS=Homo sapiens OX=9606 GN=KRT1 PE=1 SV=6	GGGGFGGGGI/1	['MSFragger', 'Sage', 'PEAKS']	[0.0021598272138228, 0.005050505050505, 0.001201923076923]	[1.544727059785585, 0.5432264828601303, 2.257142639678272]	[0.000812397119357, 0.0234718412662909, 0.0002316768458645]	0.848145	0.704665	1	3	0.00120192	0.000231677	2.25714	0	NA	3	2	1	3	netMHCpan-4.1	HLA-A*02:01	68.333	NB	GGGGGGGGI	2	GGGGGGGGI
GGGGGGGLGSGGSI	14	FALSE	sp|P35527|K1C9_HUMAN	KRT9	HUMAN	Keratin, type I cytoskeletal 9 OS=Homo sapiens OX=9606 GN=KRT9 PE=1 SV=3	GGGGGGGLGSGGSI/1	['MSFragger', 'Sage', 'PEAKS']	[0.0046728971962616, 0.0099715099715099, 0.0033632286995515]	[0.7843613035795314, 0.3485372956173912, 0.9919928472290812]	[0.0196150101135178, 0.0627289001764729, 0.0218804854744771]	0.588588	0.153804	1	3	0.00336323	0.019615	0.991993	0	NA	1	0	1	1	netMHCIIpan-4.3	HLA-DQA10301-DQB10302	78.48	NB	GGGGLGSGG	NA	NA
GGGGGGGLGSGGSIR	15	FALSE	sp|P35527|K1C9_HUMAN	KRT9	HUMAN	Keratin, type I cytoskeletal 9 OS=Homo sapiens OX=9606 GN=KRT9 PE=1 SV=3	GGGGGGGLGSGGSIR/2	['MSFragger', 'Comet', 'Sage', 'PEAKS']	[0.0021598272138228, 0.0057471264367816, 0.0028985507246376, 0.001201923076923]	[3.0801096491543296, 1.0539058653351785, 8.69219681010399, 2.817432106073703]	[1.2734184690874351e-06, 0.0043675385792012, 1.0254206468033584e-20, 2.8871691300398506e-05]	0.958729	0.79036	1	4	0.00120192	1.02542e-20	8.6922	0	NA	2	1	1	2	netMHCIIpan-4.3	HLA-DQA10301-DQB10302	69.76	NB	GGGGLGSGG	NA	NA
GGGGGGGLGSGGSIRSS	17	FALSE	sp|P35527|K1C9_HUMAN	KRT9	HUMAN	Keratin, type I cytoskeletal 9 OS=Homo sapiens OX=9606 GN=KRT9 PE=1 SV=3	GGGGGGGLGSGGSIRSS/2	['MSFragger', 'Comet', 'Sage', 'PEAKS']	[0.0021598272138228, 0.0057471264367816, 0.0028985507246376, 0.001201923076923]	[3.901423563537701, 1.4873028458868318, 11.58860865990181, 3.1689195042525897]	[4.0090500086216265e-08, 0.0007766178032046, 3.021640357734369e-27, 7.816611254819077e-06]	0.920496	1.06975	1	4	0.00120192	3.02164e-27	11.5886	0	NA	3	2	1	3	netMHCIIpan-4.3	DRB1_0404	50.76	NB	LGSGGSIRS	NA	NA
GGGGGGGLGSGGSIRSSY	18	FALSE	sp|P35527|K1C9_HUMAN	KRT9	HUMAN	Keratin, type I cytoskeletal 9 OS=Homo sapiens OX=9606 GN=KRT9 PE=1 SV=3	GGGGGGGLGSGGSIRSSY/2	['MSFragger', 'Comet', 'Sage', 'PEAKS']	[0.0021598272138228, 0.0057471264367816, 0.0028985507246376, 0.001201923076923]	[1.8875151781709405, 1.034800995399864, 1.327421617953326, 3.058798490751208]	[0.0001923188811568, 0.0047130203098831, 0.0004135847409834, 1.1770686161583636e-05]	0.833622	0.116709	1	4	0.00120192	1.17707e-05	3.0588	0	NA	3	1	2	3	netMHCIIpan-4.3	DRB1_0404	42.09	NB	LGSGGSIRS	NA	NA
GGGGGGLGSGGSIR	14	FALSE	sp|P35527|K1C9_HUMAN	KRT9	HUMAN	Keratin, type I cytoskeletal 9 OS=Homo sapiens OX=9606 GN=KRT9 PE=1 SV=3	GGGGGGLGSGGSIR/2	['MSFragger', 'Comet', 'Sage', 'PEAKS']	[0.0021598272138228, 0.0057471264367816, 0.0028985507246376, 0.001201923076923]	[1.611829345583304, 0.907314732260376, 1.193008636952703, 2.9139239335346594]	[0.0006127552117413, 0.0076996195803571, 0.0008310573610198, 2.0169373098244112e-05]	0.981531	0.742015	1	4	0.00120192	2.01694e-05	2.91392	0	NA	2	1	1	2	netMHCIIpan-4.3	HLA-DQA10301-DQB10302	79.82	NB	GGGLGSGGS	NA	NA
GGGGGGLGSGGSIRSS	16	FALSE	sp|P35527|K1C9_HUMAN	KRT9	HUMAN	Keratin, type I cytoskeletal 9 OS=Homo sapiens OX=9606 GN=KRT9 PE=1 SV=3	GGGGGGLGSGGSIRSS/2	['MSFragger', 'Comet', 'Sage', 'PEAKS']	[0.0021598272138228, 0.0057471264367816, 0.0028985507246376, 0.001201923076923]	[3.841366720212062, 1.1281855792476296, 4.7834125376118255, 2.9056281197585467]	[5.162581312311149e-08, 0.0032485499313805, 6.6711269998150895e-12, 2.0801059462587963e-05]	0.949868	1.01863	1	4	0.00120192	6.67113e-12	4.78341	0	NA	3	1	2	3	netMHCIIpan-4.3	DRB1_0404	43.05	NB	LGSGGSIRS	NA	NA
GGGGGLGSGGSIR	13	FALSE	sp|P35527|K1C9_HUMAN	KRT9	HUMAN	Keratin, type I cytoskeletal 9 OS=Homo sapiens OX=9606 GN=KRT9 PE=1 SV=3	GGGGGLGSGGSIR/2	['MSFragger', 'Sage', 'PEAKS']	[0.0021598272138228, 0.0028985507246376, 0.001201923076923]	[1.3524608732460588, 0.7868178469176441, 2.4530560362933027]	[0.0018223087524123, 0.0067618310008339, 0.0001118609025593]	0.964736	1.47772	1	3	0.00120192	0.000111861	2.45306	0	NA	1	1	0	1	netMHCIIpan-4.3	HLA-DQA10301-DQB10302	87.64	NB	GGGLGSGGS	NA	NA
GGGGGLGSGGSIRSS	15	FALSE	sp|P35527|K1C9_HUMAN	KRT9	HUMAN	Keratin, type I cytoskeletal 9 OS=Homo sapiens OX=9606 GN=KRT9 PE=1 SV=3	GGGGGLGSGGSIRSS/2	['MSFragger']	[0.0071599045346062]	[0.5693284356816067]	[0.047387741650765]	0.918712	2.07455	1	1	0.0071599	0.0473877	0.569328	0	NA	1	1	0	1	netMHCIIpan-4.3	DRB1_0404	34.96	NB	LGSGGSIRS	NA	NA
GGGGGSFGAGGGF	13	FALSE	sp|P04264|K2C1_HUMAN	KRT1	HUMAN	Keratin, type II cytoskeletal 1 OS=Homo sapiens OX=9606 GN=KRT1 PE=1 SV=6	GGGGGSFGAGGGF/1	['MSFragger', 'Sage', 'PEAKS']	[0.0021598272138228, 0.0028985507246376, 0.001201923076923]	[2.34021011826375, 0.7336065617297777, 2.549448398915426]	[2.867954499228518e-05, 0.0088803848034638, 7.817788819619458e-05]	0.915192	0.111072	1	3	0.00120192	2.86795e-05	2.54945	0	NA	1	0	1	1	netMHCIIpan-4.3	HLA-DQA10301-DQB10302	61.96	NB	GGSFGAGGG	NA	NA
GGGGGSFGAGGGFG	14	FALSE	sp|P04264|K2C1_HUMAN	KRT1	HUMAN	Keratin, type II cytoskeletal 1 OS=Homo sapiens OX=9606 GN=KRT1 PE=1 SV=6	GGGGGSFGAGGGFG/1	['MSFragger', 'Comet', 'Sage', 'PEAKS']	[0.0021598272138228, 0.0078740157480314, 0.0028985507246376, 0.001201923076923]	[2.0143441582081727, 0.8583441577682741, 0.6900261366718653, 2.708123594643995]	[0.0001128456511525, 0.0091855711960528, 0.0110987620107305, 4.3345474365879096e-05]	0.835907	0.843089	1	4	0.00120192	4.33455e-05	2.70812	0	NA	1	0	1	1	netMHCIIpan-4.3	HLA-DQA10301-DQB10302	59.11	NB	GGSFGAGGG	NA	NA
GGGGGSFGAGGGFGSR	16	FALSE	sp|P04264|K2C1_HUMAN	KRT1	HUMAN	Keratin, type II cytoskeletal 1 OS=Homo sapiens OX=9606 GN=KRT1 PE=1 SV=6	GGGGGSFGAGGGFGSR/2	['MSFragger', 'Comet', 'Sage']	[0.0021598272138228, 0.0078740157480314, 0.0028985507246376]	[1.7144418346268555, 0.7351462922098284, 0.8670722464284937]	[0.0003980826465665, 0.0143712797495393, 0.0044806690841114]	0.944674	1.36069	1	3	0.00215983	0.000398083	1.71444	0	NA	1	0	1	1	netMHCIIpan-4.3	DRB5_0105	56.53	NB	FGAGGGFGS	NA	NA
GGGGGSFGAGGGFGSRS	17	FALSE	sp|P04264|K2C1_HUMAN	KRT1	HUMAN	Keratin, type II cytoskeletal 1 OS=Homo sapiens OX=9606 GN=KRT1 PE=1 SV=6	GGGGGSFGAGGGFGSRS/2	['MSFragger', 'Comet', 'Sage', 'PEAKS']	[0.0021598272138228, 0.0057471264367816, 0.0028985507246376, 0.001201923076923]	[2.737952551736886, 1.7563123391388662, 13.686288149115027, 2.8878430664398325]	[5.378620181211129e-06, 0.0002658668012733, 5.630128292455906e-32, 2.222277431875673e-05]	0.859522	0.738671	1	4	0.00120192	5.63013e-32	13.6863	0	NA	3	2	1	3	netMHCIIpan-4.3	DRB5_0105	40.84	NB	FGAGGGFGS	NA	NA
GGGGGSFGAGGGFGSRSL	18	FALSE	sp|P04264|K2C1_HUMAN	KRT1	HUMAN	Keratin, type II cytoskeletal 1 OS=Homo sapiens OX=9606 GN=KRT1 PE=1 SV=6	GGGGGSFGAGGGFGSRSL/2	['MSFragger', 'Comet', 'Sage', 'PEAKS']	[0.0021598272138228, 0.0078740157480314, 0.0028985507246376, 0.001201923076923]	[1.809648491523197, 0.8344095649429413, 0.6829166792623161, 1.6662103551264862]	[0.0002667912768304, 0.010015137529613, 0.011509675895599, 0.0020670810847449]	0.815077	1.30329	1	4	0.00120192	0.000266791	1.80965	0	NA	1	0	1	1	netMHCIIpan-4.3	DRB5_0105	47.76	NB	FGAGGGFGS	NA	NA
GGGGIGGGGF	10	TRUE	sp|P04264|K2C1_HUMAN	KRT1	HUMAN	Keratin, type II cytoskeletal 1 OS=Homo sapiens OX=9606 GN=KRT1 PE=1 SV=6	GGGGIGGGGF/1	['Sage', 'PEAKS']	[0.0057581573896353, 0.001201923076923]	[0.532895562817226, 2.0559992672702685]	[0.0247378803989259, 0.0004890510848524]	0.904722	0.0317016	1	2	0.00120192	0.000489051	2.056	0	NA	3	1	2	3	netMHCpan-4.1	HLA-C*07:02	56.667	NB	GGGGGGGGF	2	GGGGGGGGF
GGGGIGGGGFGGF	13	FALSE	sp|P04264|K2C1_HUMAN	KRT1	HUMAN	Keratin, type II cytoskeletal 1 OS=Homo sapiens OX=9606 GN=KRT1 PE=1 SV=6	GGGGIGGGGFGGF/1	['MSFragger', 'Comet', 'Sage', 'PEAKS']	[0.0021598272138228, 0.0078740157480314, 0.0068493150684931, 0.001201923076923]	[1.6517475980300689, 0.888126130297771, 0.4270181616461776, 2.466250745735748]	[0.0005181075932945, 0.0082503866924413, 0.0423017161068879, 0.0001065074790405]	0.943802	1.93756	1	4	0.00120192	0.000106507	2.46625	0	NA	1	0	1	1	netMHCIIpan-4.3	HLA-DQA10301-DQB10603	58.75	NB	GIGGGGFGG	NA	NA
GGGGLGSGGSIR	12	TRUE	sp|P35527|K1C9_HUMAN	KRT9	HUMAN	Keratin, type I cytoskeletal 9 OS=Homo sapiens OX=9606 GN=KRT9 PE=1 SV=3	GGGGLGSGGSIR/2	['MSFragger', 'Sage']	[0.0071599045346062, 0.0057581573896353]	[0.644566455126768, 0.5133645050889766]	[0.0348837409841967, 0.0273187530593869]	0.981127	1.30267	1	2	0.00575816	0.0273188	0.644566	0	NA	1	1	0	1	netMHCpan-4.1	HLA-A*02:01	61.25	NB	GLGSGGSIR	2	GGGGGSGGS
GGGGSFGAGGGFG	13	FALSE	sp|P04264|K2C1_HUMAN	KRT1	HUMAN	Keratin, type II cytoskeletal 1 OS=Homo sapiens OX=9606 GN=KRT1 PE=1 SV=6	GGGGSFGAGGGFG/1	['MSFragger', 'Comet', 'Sage', 'PEAKS']	[0.0021598272138228, 0.0078740157480314, 0.0028985507246376, 0.001201923076923]	[1.1153638912365358, 0.7346445521413028, 0.6537679213628296, 2.5296565742971238]	[0.0049297663221177, 0.0143977305304883, 0.0133587160034556, 8.414570184849637e-05]	0.844371	0.354909	1	4	0.00120192	8.41457e-05	2.52966	0	NA	3	0	3	3	netMHCIIpan-4.3	HLA-DQA10301-DQB10302	68.97	NB	GGSFGAGGG	NA	NA
GGGLGSGGSIR	11	TRUE	sp|P35527|K1C9_HUMAN	KRT9	HUMAN	Keratin, type I cytoskeletal 9 OS=Homo sapiens OX=9606 GN=KRT9 PE=1 SV=3	GGGLGSGGSIR/2	['Sage']	[0.0078247261345852]	[0.3904950966176042]	[0.0508435086459206]	0.990471	5.43535	1	1	0.00782473	0.0508435	0.390495	0	NA	1	0	1	1	netMHCpan-4.1	HLA-A*02:01	48.8	NB	GLGSGGSIR	2	GGGGSGGSI
GGGLGSGGSIRSS	13	FALSE	sp|P35527|K1C9_HUMAN	KRT9	HUMAN	Keratin, type I cytoskeletal 9 OS=Homo sapiens OX=9606 GN=KRT9 PE=1 SV=3	GGGLGSGGSIRSS/2	['Sage']	[0.005050505050505]	[0.5426360055378459]	[0.0235424432131499]	0.937633	5.86682	1	1	0.00505051	0.0235424	0.542636	0	NA	1	0	1	1	netMHCIIpan-4.3	DRB1_0404	29.08	NB	LGSGGSIRS	NA	NA
GGGLRLPLL	9	TRUE	sp|Q14160|SCRIB_HUMAN	SCRIB	HUMAN	Protein scribble homolog OS=Homo sapiens OX=9606 GN=SCRIB PE=1 SV=5	GGGLRLPLL/2	['MSFragger', 'PEAKS']	[0.0071599045346062, 0.0092250922509225]	[0.5563480953935396, 0.6575331409712017]	[0.0499436362556367, 0.0614426018569523]	0.964996	1.534	1	2	0.0071599	0.0499436	0.657533	0	NA	1	0	1	1	netMHCpan-4.1	HLA-A*02:01	19.087	NB	GGGLRLPLL	NA	NA
GGGSFGAGGGFG	12	TRUE	sp|P04264|K2C1_HUMAN	KRT1	HUMAN	Keratin, type II cytoskeletal 1 OS=Homo sapiens OX=9606 GN=KRT1 PE=1 SV=6	GGGSFGAGGGFG/1	['MSFragger', 'Sage', 'PEAKS']	[0.0036297640653357, 0.0057581573896353, 0.001201923076923]	[0.9252664423685868, 0.4864823633622058, 2.3460258060648087]	[0.0109194056450287, 0.0313112422407351, 0.000166507637353]	0.912884	0.583983	1	3	0.00120192	0.000166508	2.34603	0	NA	3	0	3	3	netMHCpan-4.1	HLA-A*02:01	90	NB	GSFGAGGGF	2	GGGGAGGGF
GGGSFGGGSF	10	TRUE	sp|P13645|K1C10_HUMAN	KRT10	HUMAN	Keratin, type I cytoskeletal 10 OS=Homo sapiens OX=9606 GN=KRT10 PE=1 SV=6	GGGSFGGGSF/1	['MSFragger', 'PEAKS']	[0.0046728971962616, 0.001201923076923]	[0.7519835709210687, 2.002342038659428]	[0.0224261738982466, 0.0005968111113021]	0.927534	0.869608	1	2	0.00120192	0.000596811	2.00234	0	NA	3	1	2	3	netMHCpan-4.1	HLA-B*07:02	30.353	NB	GGSFGGGSF	2	GGGSGGGSF
GGGSFGGGSFGGG	13	FALSE	sp|P13645|K1C10_HUMAN	KRT10	HUMAN	Keratin, type I cytoskeletal 10 OS=Homo sapiens OX=9606 GN=KRT10 PE=1 SV=6	GGGSFGGGSFGGG/1	['MSFragger', 'Sage', 'PEAKS']	[0.0021598272138228, 0.0028985507246376, 0.001201923076923]	[1.4763811781113232, 0.6700987576555426, 2.2331219723482434]	[0.0010826945675768, 0.0122891386192113, 0.0002533058324109]	0.913964	0.386888	1	3	0.00120192	0.000253306	2.23312	0	NA	2	0	2	2	netMHCIIpan-4.3	HLA-DQA10301-DQB10302	48.08	NB	SFGGGSFGG	NA	NA
GGGSRGGGGGGYGSGGSSY	19	FALSE	sp|P04264|K2C1_HUMAN	KRT1	HUMAN	Keratin, type II cytoskeletal 1 OS=Homo sapiens OX=9606 GN=KRT1 PE=1 SV=6	GGGSRGGGGGGYGSGGSSY/2	['MSFragger', 'Sage']	[0.0021598272138228, 0.0028985507246376]	[2.6097951800418824, 0.7758601935656523]	[9.226376167669164e-06, 0.0071523580041686]	0.751758	1.90417	1	2	0.00215983	9.22638e-06	2.6098	0	NA	1	0	1	1	NA	NA	NA	NA	NA	NA	NA
GGGSSGGCGTAG	12	TRUE	Q5VUJ6|LRCH2_HUMAN	LRCH2	HUMAN	Leucine-rich repeat and calponin homology domain-containing protein 2 OS=Homo sapiens OX=9606 GN=LRCH2 PE=1 SV=2	GGGSSGGCGTAG/1	['PEAKS']	[0.0084269662921348]	[0.7837520705592387]	[0.0418528790665566]	0.146373	1.52706	1	1	0.00842697	0.0418529	0.783752	0	NA	1	0	1	1	netMHCpan-4.1	HLA-C*07:02	100	NB	GSSGGGTAG	2	GGGSSGGGT
GGGSSSGGHGGSSSGGY	17	FALSE	sp|P13645|K1C10_HUMAN	KRT10	HUMAN	Keratin, type I cytoskeletal 10 OS=Homo sapiens OX=9606 GN=KRT10 PE=1 SV=6	GGGSSSGGHGGSSSGGY/2	['MSFragger', 'Sage', 'PEAKS']	[0.0021598272138228, 0.0028985507246376, 0.0084269662921348]	[1.5099379606479657, 0.7353396366641998, 0.7182955446587951]	[0.0009402941306772, 0.0088019440540939, 0.0510861445865327]	0.328569	1.75756	1	3	0.00215983	0.000940294	1.50994	0	NA	1	0	1	1	netMHCIIpan-4.3	HLA-DQA10301-DQB10302	78.77	NB	SSGGHGGSS	NA	NA
GGGSSSVKGSSGEAFGSS	18	FALSE	sp|P35908|K22E_HUMAN	KRT2	HUMAN	Keratin, type II cytoskeletal 2 epidermal OS=Homo sapiens OX=9606 GN=KRT2 PE=1 SV=2	GGGSSSVKGSSGEAFGSS/2	['MSFragger', 'Sage']	[0.0046728971962616, 0.0028985507246376]	[0.7054925513168615, 0.7490202429490853]	[0.0271662955643524, 0.0082064859147142]	0.343011	2.70087	1	2	0.00289855	0.00820649	0.74902	0	NA	1	0	1	1	netMHCIIpan-4.3	HLA-DQA10103-DQB10603	22.14	NB	SSSVKGSSG	NA	NA
GGGYGGGFSSS	11	TRUE	P02533|K1C14_HUMAN;P08779|K1C16_HUMAN	KRT14;KRT16	HUMAN	Keratin, type I cytoskeletal 14 OS=Homo sapiens OX=9606 GN=KRT14 PE=1 SV=4	GGGYGGGFSSS/1	['PEAKS']	[0.001201923076923]	[2.221454949126641]	[0.0002645279476454]	0.798244	2.25335	1	1	0.00120192	0.000264528	2.22145	0	NA	1	1	0	1	netMHCpan-4.1	HLA-C*07:02	75	NB	GYGGGFSSS	2	GGGGGGFSS
GGGYTIRNV	9	TRUE	sp|Q13547|HDAC1_HUMAN;sp|Q92769|HDAC2_HUMAN	HDAC1;HDAC2	HUMAN	Histone deacetylase 1 OS=Homo sapiens OX=9606 GN=HDAC1 PE=1 SV=1	GGGYTIRNV/2	['MSFragger', 'Comet', 'Sage', 'PEAKS']	[0.0021598272138228, 0.0057471264367816, 0.0028985507246376, 0.001201923076923]	[1.6724468642010186, 1.1483956256686805, 1.070745616050765, 2.375222525355696]	[0.0004749352718571, 0.0029971907629128, 0.0015678426616323, 0.0001493859421688]	0.989548	0.0937445	1	4	0.00120192	0.000149386	2.37522	0	NA	4	2	2	4	netMHCpan-4.1	HLA-A*02:01	22.523	NB	GGGYTIRNV	2	GGGYTIRNV
GGKPEPPAMPQPVPTA	16	FALSE	sp|P23396|RS3_HUMAN	RPS3	HUMAN	Small ribosomal subunit protein uS3 OS=Homo sapiens OX=9606 GN=RPS3 PE=1 SV=2	GGKPEPPAM[UNIMOD:Oxidation]PQPVPTA/2	['MSFragger', 'Comet', 'Sage']	[0.0021598272138228, 0.0057471264367816, 0.0028985507246376]	[1.1450196616835917, 1.442876564912594, 0.7793253199343363]	[0.0043533259125884, 0.0009270234169232, 0.0070264917330701]	0.929708	2.60765	1	3	0.00215983	0.000927023	1.44288	0	NA	1	1	0	1	netMHCIIpan-4.3	HLA-DQA10301-DQB10302	19.56	NB	EPPAMPQPV	NA	NA
GGLGGFGGGS	10	TRUE	P13645|K1C10_HUMAN	KRT10	HUMAN	Keratin, type I cytoskeletal 10 OS=Homo sapiens OX=9606 GN=KRT10 PE=1 SV=6	GGLGGFGGGS/1	['PEAKS']	[0.001201923076923]	[1.783743149371186]	[0.0013408044954226]	0.909167	0.267094	1	1	0.00120192	0.0013408	1.78374	0	NA	1	0	1	1	netMHCpan-4.1	HLA-A*02:01	49.25	NB	GLGGFGGGS	2	GGGGFGGGS
GGLGGFGGGSF	11	TRUE	sp|P13645|K1C10_HUMAN	KRT10	HUMAN	Keratin, type I cytoskeletal 10 OS=Homo sapiens OX=9606 GN=KRT10 PE=1 SV=6	GGLGGFGGGSF/1	['MSFragger', 'PEAKS']	[0.0046728971962616, 0.001201923076923]	[0.7732745013943799, 1.887272044509498]	[0.0205362006333162, 0.0009143068879182]	0.683655	1.48766	1	2	0.00120192	0.000914307	1.88727	0	NA	1	0	1	1	netMHCpan-4.1	HLA-B*07:02	33.545	NB	GGLGGGGSF	2	GGGGFGGGS
GGNFGFGDSR	10	TRUE	sp|P22626|ROA2_HUMAN	HNRNPA2B1	HUMAN	Heterogeneous nuclear ribonucleoproteins A2/B1 OS=Homo sapiens OX=9606 GN=HNRNPA2B1 PE=1 SV=2	GGNFGFGDSR/2	['MSFragger', 'Sage', 'PEAKS']	[0.0021598272138228, 0.0028985507246376, 0.001201923076923]	[1.6968663079357853, 0.8632674795582373, 2.296873641392952]	[0.0004286050410295, 0.0045689879490948, 0.0001998772772759]	0.975861	0.105259	1	3	0.00120192	0.000199877	2.29687	0	NA	2	2	0	2	netMHCpan-4.1	HLA-A*02:01	49	NB	GGFGFGDSR	2	GGFGFGDSR
GGPGGFGPGGYPGGIH	16	FALSE	sp|P35908|K22E_HUMAN	KRT2	HUMAN	Keratin, type II cytoskeletal 2 epidermal OS=Homo sapiens OX=9606 GN=KRT2 PE=1 SV=2	GGPGGFGPGGYPGGIH/2	['MSFragger', 'Comet', 'Sage', 'PEAKS']	[0.0021598272138228, 0.0078740157480314, 0.0028985507246376, 0.0023584905660377]	[1.146125287787623, 0.8087817046713252, 0.7846405480599878, 1.1255432649273505]	[0.0043331864055358, 0.010989026562093, 0.0068376993841266, 0.0141266466859585]	0.77802	0.0925474	1	4	0.00215983	0.00433319	1.14613	0	NA	2	0	2	2	netMHCIIpan-4.3	HLA-DQA10301-DQB10302	57.6	NB	PGGFGPGGY	NA	NA
GGSFGAGGGFG	11	TRUE	sp|P04264|K2C1_HUMAN	KRT1	HUMAN	Keratin, type II cytoskeletal 1 OS=Homo sapiens OX=9606 GN=KRT1 PE=1 SV=6	GGSFGAGGGFG/1	['MSFragger', 'Sage', 'PEAKS']	[0.0021598272138228, 0.0068493150684931, 0.001201923076923]	[1.080838418462547, 0.4049116463076379, 2.4055187948127137]	[0.005697318735299, 0.0472878940557586, 0.0001334778474175]	0.877283	0.691007	1	3	0.00120192	0.000133478	2.40552	0	NA	1	0	1	1	netMHCpan-4.1	HLA-A*02:01	80	NB	GSFGAGGGF	2	GGSGAGGGF
GGSFGGGSF	9	TRUE	sp|P13645|K1C10_HUMAN	KRT10	HUMAN	Keratin, type I cytoskeletal 10 OS=Homo sapiens OX=9606 GN=KRT10 PE=1 SV=6	GGSFGGGSF/1	['MSFragger', 'Sage', 'PEAKS']	[0.0036297640653357, 0.0099715099715099, 0.001201923076923]	[0.8141217226086718, 0.3267953540897794, 2.0021960845417253]	[0.0173387836147764, 0.069897658902131, 0.0005971343802248]	0.909574	0.038723	1	3	0.00120192	0.000597134	2.0022	0	NA	4	1	3	4	netMHCpan-4.1	HLA-B*07:02	8.252	NB	GGSFGGGSF	2	GGSFGGGSF
GGSFGGGSFG	10	TRUE	P13645|K1C10_HUMAN	KRT10	HUMAN	Keratin, type I cytoskeletal 10 OS=Homo sapiens OX=9606 GN=KRT10 PE=1 SV=6	GGSFGGGSFG/1	['PEAKS']	[0.001201923076923]	[2.0261515914867028]	[0.0005463454434717]	0.847516	0.403338	1	1	0.00120192	0.000546345	2.02615	0	NA	2	1	1	2	netMHCpan-4.1	HLA-C*07:02	65	NB	GGSFGGGSF	2	GGSFGGGSF
GGSFGGGSFGGG	12	TRUE	sp|P13645|K1C10_HUMAN	KRT10	HUMAN	Keratin, type I cytoskeletal 10 OS=Homo sapiens OX=9606 GN=KRT10 PE=1 SV=6	GGSFGGGSFGGG/1	['MSFragger', 'Sage', 'PEAKS']	[0.0059970014992503, 0.0028985507246376, 0.001201923076923]	[0.687725874667408, 0.7236988823866196, 2.2474322475749]	[0.0292257518966215, 0.0093423665879608, 0.0002401887933027]	0.779471	0.332858	1	3	0.00120192	0.000240189	2.24743	0	NA	2	1	1	2	netMHCpan-4.1	HLA-C*07:02	100	NB	GGSFGGGSF	2	GGGGGSFGG
GGSFGGGSFGGGS	13	FALSE	sp|P13645|K1C10_HUMAN	KRT10	HUMAN	Keratin, type I cytoskeletal 10 OS=Homo sapiens OX=9606 GN=KRT10 PE=1 SV=6	GGSFGGGSFGGGS/1	['MSFragger', 'Sage', 'PEAKS']	[0.0021598272138228, 0.0028985507246376, 0.001201923076923]	[1.0232934690894808, 0.726328607641897, 2.403793579623205]	[0.0072497102685694, 0.0092174630976323, 0.0001343364471058]	0.91287	1.83599	1	3	0.00120192	0.000134336	2.40379	0	NA	1	0	1	1	netMHCIIpan-4.3	HLA-DPA10103-DPB10402	26.35	NB	FGGGSFGGG	NA	NA
GGSKSISIS	9	TRUE	P04264|K2C1_HUMAN	KRT1	HUMAN	Keratin, type II cytoskeletal 1 OS=Homo sapiens OX=9606 GN=KRT1 PE=1 SV=6	GGSKSISIS/2	['PEAKS']	[0.0033632286995515]	[1.0742697599375348]	[0.0167490595335148]	0.935382	0.822133	1	1	0.00336323	0.0167491	1.07427	0	NA	2	1	1	2	netMHCpan-4.1	HLA-B*07:02	65	NB	GGSKSISIS	2	GGSKSISIS
GGSYSLRAV	9	TRUE	sp|O95841|ANGL1_HUMAN	ANGPTL1	HUMAN	Angiopoietin-related protein 1 OS=Homo sapiens OX=9606 GN=ANGPTL1 PE=1 SV=1	GGSYSLRAV/2	['MSFragger', 'PEAKS']	[0.0021598272138228, 0.0083073727933541]	[0.9520125408591176, 0.8856707448015176]	[0.0097661860895956, 0.030590166200873]	0.998244	0.189202	1	2	0.00215983	0.00976619	0.952013	0	NA	1	0	1	1	netMHCpan-4.1	HLA-A*02:01	18.097	NB	GGSYSLRAV	NA	NA
GGYTIRNV	8	TRUE	sp|Q13547|HDAC1_HUMAN;sp|Q92769|HDAC2_HUMAN	HDAC1;HDAC2	HUMAN	Histone deacetylase 1 OS=Homo sapiens OX=9606 GN=HDAC1 PE=1 SV=1	GGYTIRNV/1;GGYTIRNV/2	['MSFragger', 'Sage', 'PEAKS']	[0.0036297640653357, 0.0078247261345852, 0.001201923076923]	[0.8099268209360945, 0.3720648431517627, 1.8318250936653744]	[0.0176431193269414, 0.0557685801695976, 0.0011225456799869]	0.997788	0.180962	2	3	0.00120192	0.00112255	1.83183	0	NA	4	2	2	4	netMHCpan-4.1	HLA-A*02:01	24.438	NB	GGY-TIRNV	3	GGYTIRN-V
GHLQEGF	7	FALSE	Q8NC51|SERB1_HUMAN	SERBP1	HUMAN	SERPINE1 mRNA-binding protein 1 OS=Homo sapiens OX=9606 GN=SERBP1 PE=1 SV=2	[UNIMOD:Acetylation]-GHLQEGF/1	['PEAKS']	[0.001201923076923]	[1.2433731888203243]	[0.0094502438820954]	0.94376	7.5356	1	1	0.00120192	0.00945024	1.24337	0	NA	1	1	0	1	NA	NA	NA	NA	NA	NA	NA
GIFGGHIRSV	10	TRUE	sp|Q14694|UBP10_HUMAN	USP10	HUMAN	Ubiquitin carboxyl-terminal hydrolase 10 OS=Homo sapiens OX=9606 GN=USP10 PE=1 SV=2	GIFGGHIRSV/2	['MSFragger', 'Comet', 'Sage', 'PEAKS']	[0.0021598272138228, 0.0057471264367816, 0.0028985507246376, 0.001201923076923]	[1.512781052893876, 1.0692687126600222, 0.925181345910875, 2.1148773433287458]	[0.000929126403826, 0.0041081857217761, 0.0033253549874791, 0.0003930167845589]	0.97851	0.929265	1	4	0.00120192	0.000393017	2.11488	0	NA	2	0	2	2	netMHCpan-4.1	HLA-A*02:01	0.466	SB	GIFGGHISV	4	GIFGGHISV
GILNPSQPGQSSSSSQ	16	FALSE	sp|Q15517|CDSN_HUMAN	CDSN	HUMAN	Corneodesmosin OS=Homo sapiens OX=9606 GN=CDSN PE=1 SV=4	GILNPSQPGQSSSSSQ/2	['MSFragger', 'Comet', 'Sage', 'PEAKS']	[0.0071599045346062, 0.0057471264367816, 0.0057581573896353, 0.001201923076923]	[0.6550267012341046, 1.2279162469986642, 0.4936299247655532, 2.3974631931254025]	[0.033421674711894, 0.0021832192763586, 0.0301966608114411, 0.0001375345091195]	0.964954	1.25176	1	4	0.00120192	0.000137535	2.39746	0	NA	2	1	1	2	netMHCIIpan-4.3	DRB4_0104	24.67	NB	LNPSQPGQS	NA	NA
GILNPSQPGQSSSSSQT	17	FALSE	sp|Q15517|CDSN_HUMAN	CDSN	HUMAN	Corneodesmosin OS=Homo sapiens OX=9606 GN=CDSN PE=1 SV=4	GILNPSQPGQSSSSSQT/2	['MSFragger', 'Comet', 'Sage', 'PEAKS']	[0.0021598272138228, 0.0057471264367816, 0.0028985507246376, 0.001201923076923]	[2.087589651237229, 1.4030001908333916, 1.034173866812882, 2.752807020917613]	[8.294056019285037e-05, 0.0010866760018292, 0.0018956681323786, 3.671176403439182e-05]	0.983978	1.08683	1	4	0.00120192	3.67118e-05	2.75281	0	NA	6	3	3	6	netMHCIIpan-4.3	DRB4_0104	33.69	NB	LNPSQPGQS	NA	NA
GILNPSQPGQSSSSSQTF	18	FALSE	sp|Q15517|CDSN_HUMAN	CDSN	HUMAN	Corneodesmosin OS=Homo sapiens OX=9606 GN=CDSN PE=1 SV=4	GILNPSQPGQSSSSSQTF/2	['MSFragger', 'Comet', 'Sage', 'PEAKS']	[0.0021598272138228, 0.0078740157480314, 0.0028985507246376, 0.001201923076923]	[1.9533438597589832, 0.7609589822015753, 0.8052127872727921, 2.7950341239925787]	[0.000145829926049, 0.0130767634278059, 0.0061534450967603, 3.137851030283826e-05]	0.975645	0.0530231	1	4	0.00120192	3.13785e-05	2.79503	0	NA	3	0	3	3	netMHCIIpan-4.3	DRB1_0404	46.78	NB	LNPSQPGQS	NA	NA
GILNVSAVDKSTGK	14	FALSE	sp|P11142|HSP7C_HUMAN	HSPA8	HUMAN	Heat shock cognate 71 kDa protein OS=Homo sapiens OX=9606 GN=HSPA8 PE=1 SV=1	GILNVSAVDKSTGK/2	['MSFragger', 'Comet', 'Sage', 'PEAKS']	[0.0021598272138228, 0.0057471264367816, 0.0028985507246376, 0.001201923076923]	[1.3225102764346477, 1.0040282257740802, 0.9114719967138452, 2.586131935510977]	[0.0020666156557287, 0.0053278763912304, 0.0035677672585061, 6.82132575811608e-05]	0.730231	0.182684	1	4	0.00120192	6.82133e-05	2.58613	0	NA	1	0	1	1	netMHCIIpan-4.3	DRB4_0104	0.02	SB	LNVSAVDKS	NA	NA
GILNVSAVDKSTGKE	15	FALSE	sp|P11142|HSP7C_HUMAN	HSPA8	HUMAN	Heat shock cognate 71 kDa protein OS=Homo sapiens OX=9606 GN=HSPA8 PE=1 SV=1	GILNVSAVDKSTGKE/2	['MSFragger', 'Comet', 'Sage', 'PEAKS']	[0.0021598272138228, 0.0078740157480314, 0.0028985507246376, 0.001201923076923]	[2.0014897858039817, 0.7700623274423185, 0.8950422098982447, 2.6544301655270446]	[0.0001191109771162, 0.0126497556796436, 0.0038816393658083, 5.291995331895085e-05]	0.895222	0.0483703	1	4	0.00120192	5.292e-05	2.65443	0	NA	3	1	2	3	netMHCIIpan-4.3	DRB4_0104	0.02	SB	LNVSAVDKS	NA	NA
GILNVSAVDKSTGKEN	16	FALSE	sp|P11142|HSP7C_HUMAN	HSPA8	HUMAN	Heat shock cognate 71 kDa protein OS=Homo sapiens OX=9606 GN=HSPA8 PE=1 SV=1	GILNVSAVDKSTGKEN/2	['MSFragger', 'Sage', 'PEAKS']	[0.0021598272138228, 0.0057581573896353, 0.0084269662921348]	[1.3924659090178175, 0.5044933791823886, 0.7318979680281708]	[0.0015403999595477, 0.0285772581070644, 0.0490151891380816]	0.615113	0.50973	1	3	0.00215983	0.0015404	1.39247	0	NA	1	0	1	1	netMHCIIpan-4.3	DRB4_0104	0.04	SB	LNVSAVDKS	NA	NA
GINSSNVENQLQATQAAR	18	FALSE	sp|P52292|IMA1_HUMAN	KPNA2	HUMAN	Importin subunit alpha-1 OS=Homo sapiens OX=9606 GN=KPNA2 PE=1 SV=1	GINSSNVENQLQATQAAR/2	['MSFragger']	[0.0071599045346062]	[0.6320965056772092]	[0.0367080553135903]	0.63664	0.508323	1	1	0.0071599	0.0367081	0.632097	0	NA	1	1	0	1	netMHCIIpan-4.3	DRB4_0104	14.22	NB	VENQLQATQ	NA	NA
GKVKVGVNG	9	TRUE	sp|P04406|G3P_HUMAN	GAPDH	HUMAN	Glyceraldehyde-3-phosphate dehydrogenase OS=Homo sapiens OX=9606 GN=GAPDH PE=1 SV=3	GKVKVGVNG/2	['MSFragger', 'Sage', 'PEAKS']	[0.0021598272138228, 0.005050505050505, 0.001201923076923]	[1.9043583204229704, 0.5775922356649048, 2.206762729928413]	[0.0001791734333374, 0.0197045963124898, 0.000279369240231]	0.987652	0.251826	1	3	0.00120192	0.000179173	2.20676	0	NA	2	1	1	2	netMHCpan-4.1	HLA-C*07:02	60	NB	GKVKVGVNG	2	GKVKVGVNG
GKVKVGVNGF	10	TRUE	sp|P04406|G3P_HUMAN	GAPDH	HUMAN	Glyceraldehyde-3-phosphate dehydrogenase OS=Homo sapiens OX=9606 GN=GAPDH PE=1 SV=3	GKVKVGVNGF/2	['MSFragger', 'Comet', 'Sage', 'PEAKS']	[0.0021598272138228, 0.0057471264367816, 0.0028985507246376, 0.001201923076923]	[1.464615956804799, 0.9912471676089128, 0.9685682314314422, 2.262594320955721]	[0.0011375666522002, 0.0056062546591302, 0.0026614260278837, 0.0002270308336526]	0.9577	0.856031	1	4	0.00120192	0.000227031	2.26259	0	NA	2	1	1	2	netMHCpan-4.1	HLA-C*07:02	19.731	NB	GKVKVGVNF	2	GKVKVGVGF
GKVKVGVNGFGRIGRL	16	FALSE	sp|P04406|G3P_HUMAN	GAPDH	HUMAN	Glyceraldehyde-3-phosphate dehydrogenase OS=Homo sapiens OX=9606 GN=GAPDH PE=1 SV=3	GKVKVGVNGFGRIGRL/3	['MSFragger', 'PEAKS']	[0.0036297640653357, 0.0084269662921348]	[0.8826668913543011, 0.7616771530701408]	[0.0130405587169263, 0.0447670850070603]	0.441284	3.59074	1	2	0.00362976	0.0130406	0.882667	0	NA	1	0	1	1	netMHCIIpan-4.3	DRB1_1301	0.79	SB	VNGFGRIGR	NA	NA
GLADASLLKKV	11	TRUE	sp|Q9UBB4|ATX10_HUMAN	ATXN10	HUMAN	Ataxin-10 OS=Homo sapiens OX=9606 GN=ATXN10 PE=1 SV=1	GLADASLLKKV/2	['MSFragger', 'Comet', 'Sage', 'PEAKS']	[0.0021598272138228, 0.0057471264367816, 0.0028985507246376, 0.001201923076923]	[1.6628175111557144, 1.3435767602480329, 0.9277089813548822, 2.262232645030148]	[0.0004945525222886, 0.0013770104929092, 0.0032824912563528, 0.000227336155278]	0.901378	3.28114	1	4	0.00120192	0.000227336	2.26223	0	NA	1	0	1	1	netMHCpan-4.1	HLA-A*02:01	0.287	SB	GLADASLKV	4	GLADALKKV
GLATDVQTV	9	TRUE	sp|P49720|PSB3_HUMAN	PSMB3	HUMAN	Proteasome subunit beta type-3 OS=Homo sapiens OX=9606 GN=PSMB3 PE=1 SV=2	GLATDVQTV/1	['Sage']	[0.0057581573896353]	[0.4700449922378176]	[0.0340309131784093]	0.922037	2.85862	1	1	0.00575816	0.0340309	0.470045	0	NA	1	0	1	1	netMHCpan-4.1	HLA-A*02:01	0.029	SB	GLATDVQTV	4	GLATDVQTV
GLGGFGGGS	9	TRUE	sp|P13645|K1C10_HUMAN	KRT10	HUMAN	Keratin, type I cytoskeletal 10 OS=Homo sapiens OX=9606 GN=KRT10 PE=1 SV=6	GLGGFGGGS/1	['Sage', 'PEAKS']	[0.0078247261345852, 0.001201923076923]	[0.3883464688435652, 1.4612180755486095]	[0.0513952046558211, 0.0043630633286121]	0.928962	0.113126	1	2	0.00120192	0.00436306	1.46122	0	NA	3	0	3	3	netMHCpan-4.1	HLA-A*02:01	24.333	NB	GLGGFGGGS	2	GLGGFGGGS
GLGVGFGSGGGS	12	TRUE	sp|P13647|K2C5_HUMAN	KRT5	HUMAN	Keratin, type II cytoskeletal 5 OS=Homo sapiens OX=9606 GN=KRT5 PE=1 SV=3	GLGVGFGSGGGS/1	['MSFragger', 'Sage', 'PEAKS']	[0.0021598272138228, 0.0099715099715099, 0.0033632286995515]	[1.5092841862920114, 0.3282258642253604, 1.0301190889555094]	[0.0009428810858026, 0.0694028362119429, 0.0193495302608243]	0.926277	0.0073044	1	3	0.00215983	0.000942881	1.50928	0	NA	2	0	2	2	netMHCpan-4.1	HLA-A*02:01	46.4	NB	GLFGSGGGS	2	GGVGFGSGG
GLIDRQVTV	9	TRUE	sp|Q9UPN3|MACF1_HUMAN	MACF1	HUMAN	Microtubule-actin cross-linking factor 1, isoforms 1/2/3/4/5 OS=Homo sapiens OX=9606 GN=MACF1 PE=1 SV=4	GLIDRQVTV/2	['MSFragger', 'Sage', 'PEAKS']	[0.0021598272138228, 0.0028985507246376, 0.0084269662921348]	[1.2746039606242834, 0.7060502805575722, 0.7541006258409274]	[0.0025271818456727, 0.010225345647469, 0.0458122103241586]	0.956165	0.407155	1	3	0.00215983	0.00252718	1.2746	0	NA	2	0	2	2	netMHCpan-4.1	HLA-A*02:01	0.007	SB	GLIDRQVTV	4	GLIDRQVTV
GLIEILKKV	9	TRUE	sp|O14737|PDCD5_HUMAN	PDCD5	HUMAN	Programmed cell death protein 5 OS=Homo sapiens OX=9606 GN=PDCD5 PE=1 SV=3	GLIEILKKV/2	['MSFragger', 'PEAKS']	[0.0071599045346062, 0.001201923076923]	[0.5688908182430111, 2.052051854749119]	[0.0474718198906811, 0.0004962700109899]	0.893297	3.75028	1	2	0.00120192	0.00049627	2.05205	0	NA	1	0	1	1	netMHCpan-4.1	HLA-A*02:01	0.01	SB	GLIEILKKV	4	GLIEILKKV
GLIEKNIEL	9	TRUE	sp|P26358|DNMT1_HUMAN	DNMT1	HUMAN	DNA (cytosine-5)-methyltransferase 1 OS=Homo sapiens OX=9606 GN=DNMT1 PE=1 SV=2	GLIEKNIEL/2	['MSFragger']	[0.0046728971962616]	[0.7722585901112525]	[0.0206227115943028]	0.672084	3.83121	1	1	0.0046729	0.0206227	0.772259	0	NA	1	0	1	1	netMHCpan-4.1	HLA-A*02:01	0.009	SB	GLIEKNIEL	4	GLIEKNIEL
GLNEEIARV	9	TRUE	sp|O14777|NDC80_HUMAN	NDC80	HUMAN	Kinetochore protein NDC80 homolog OS=Homo sapiens OX=9606 GN=NDC80 PE=1 SV=1	GLNEEIARV/2	['MSFragger', 'Sage', 'PEAKS']	[0.0046728971962616, 0.0028985507246376, 0.0084269662921348]	[0.7305754465667724, 0.6470189287797922, 0.7664675690997884]	[0.0244985748859808, 0.0138273180978964, 0.0441183603301806]	0.964481	1.53948	1	3	0.00289855	0.0138273	0.766468	0	NA	2	0	2	2	netMHCpan-4.1	HLA-A*02:01	0.015	SB	GLNEEIARV	4	GLNEEIARV
GLQPTGFLS	9	TRUE	sp|P01911|DRB1_HUMAN;sp|P79483|DRB3_HUMAN	HLA-DRB1;HLA-DRB3	HUMAN	HLA class II histocompatibility antigen, DRB1 beta chain OS=Homo sapiens OX=9606 GN=HLA-DRB1 PE=1 SV=2	GLQPTGFLS/1	['MSFragger', 'PEAKS']	[0.0071599045346062, 0.001201923076923]	[0.642589064209732, 2.301754486985589]	[0.0351670327190328, 0.0001962845989073]	0.992829	2.0816	1	2	0.00120192	0.000196285	2.30175	0	NA	2	2	0	2	netMHCpan-4.1	HLA-A*02:01	4.307	NB	GLQPTGFLS	NA	NA
GLSEDTTEETLK	12	TRUE	sp|P19338|NUCL_HUMAN	NCL	HUMAN	Nucleolin OS=Homo sapiens OX=9606 GN=NCL PE=1 SV=3	GLSEDTTEETLK/2	['MSFragger', 'Comet', 'Sage', 'PEAKS']	[0.0021598272138228, 0.0057471264367816, 0.0028985507246376, 0.001201923076923]	[1.498657355319278, 1.037366973108953, 0.7561731308626432, 1.3710489629372993]	[0.0009859426690791, 0.0046650754710398, 0.0079113030501353, 0.0060291264264243]	0.633895	1.25155	1	4	0.00120192	0.000985943	1.49866	0	NA	1	1	0	1	netMHCpan-4.1	HLA-A*02:01	10.285	NB	GLSEDTTTL	0	LSETEETLK
GLYSGVTTV	9	TRUE	sp|P23921|RIR1_HUMAN	RRM1	HUMAN	Ribonucleoside-diphosphate reductase large subunit OS=Homo sapiens OX=9606 GN=RRM1 PE=1 SV=1	GLYSGVTTV/1	['MSFragger', 'PEAKS']	[0.0046728971962616, 0.001201923076923]	[0.7312095398041498, 1.2149643821293792]	[0.0244345750512367, 0.0104255264591975]	0.943948	1.05876	1	2	0.00120192	0.0104255	1.21496	0	NA	2	0	2	2	netMHCpan-4.1	HLA-A*02:01	0.008	SB	GLYSGVTTV	4	GLYSGVTTV
GMDELSEEDKLT	12	TRUE	sp|P06576|ATPB_HUMAN	ATP5F1B	HUMAN	ATP synthase subunit beta, mitochondrial OS=Homo sapiens OX=9606 GN=ATP5F1B PE=1 SV=3	GM[UNIMOD:Oxidation]DELSEEDKLT/2;GMDELSEEDKLT/2	['MSFragger', 'Comet', 'Sage', 'PEAKS']	[0.0021598272138228, 0.0057471264367816, 0.0028985507246376, 0.001201923076923]	[3.41621837160242, 1.3292850060656909, 4.80343035398643, 2.310566241523967]	[3.092658900294677e-07, 0.0014577072546435, 6.012626299043122e-12, 0.0001899611431992]	0.839926	1.00065	2	4	0.00120192	6.01263e-12	4.80343	0	NA	2	0	2	2	netMHCpan-4.1	HLA-A*02:01	19.893	NB	GMDELSELT	0	MDELSEEDK
GMDELSEEDKLTV	13	FALSE	sp|P06576|ATPB_HUMAN	ATP5F1B	HUMAN	ATP synthase subunit beta, mitochondrial OS=Homo sapiens OX=9606 GN=ATP5F1B PE=1 SV=3	GM[UNIMOD:Oxidation]DELSEEDKLTV/2	['MSFragger', 'Comet', 'Sage', 'PEAKS']	[0.0021598272138228, 0.0057471264367816, 0.0028985507246376, 0.001201923076923]	[2.744196442077215, 1.291063814370763, 2.309861261424583, 2.3338202004766897]	[5.239052236486155e-06, 0.001697521393501, 2.5200973283362825e-06, 0.0001742344073589]	0.784962	0.0681866	1	4	0.00120192	2.5201e-06	2.7442	0	NA	1	0	1	1	netMHCIIpan-4.3	HLA-DQA10103-DQB10603	28.47	NB	ELSEEDKLT	NA	NA
GNPTVEVD	8	TRUE	sp|P06733|ENOA_HUMAN;sp|P09104|ENOG_HUMAN;sp|P13929|ENOB_HUMAN	ENO1;ENO2;ENO3	HUMAN	Alpha-enolase OS=Homo sapiens OX=9606 GN=ENO1 PE=1 SV=2	GNPTVEVD/1	['MSFragger', 'Sage', 'PEAKS']	[0.0071599045346062, 0.0099715099715099, 0.001201923076923]	[0.5130966653611967, 0.3222318645691748, 1.8927158950348908]	[0.0594488146025291, 0.0714988268394923, 0.0008960586566836]	0.933991	1.86913	1	3	0.00120192	0.000896059	1.89272	0	NA	3	1	2	3	netMHCpan-4.1	HLA-B*07:02	95	NB	GNPTVEVD-	0	GNPT-VEVD
GNYRIESVLSSSGKR	15	FALSE	sp|P17900|SAP3_HUMAN	GM2A	HUMAN	Ganglioside GM2 activator OS=Homo sapiens OX=9606 GN=GM2A PE=1 SV=4	GNYRIESVLSSSGKR/3	['MSFragger', 'Sage', 'PEAKS']	[0.0071599045346062, 0.0099715099715099, 0.0033632286995515]	[0.6683348189604418, 0.3276244251616987, 1.0917068666925576]	[0.0316475416620224, 0.0696104685386208, 0.0158117898715951]	0.973613	0.196109	1	3	0.00336323	0.0158118	1.09171	0	NA	1	0	1	1	netMHCIIpan-4.3	DRB1_0404	0.48	SB	IESVLSSSG	NA	NA
GPNGGIVTSL	10	TRUE	sp|Q9HCN4|GPN1_HUMAN	GPN1	HUMAN	GPN-loop GTPase 1 OS=Homo sapiens OX=9606 GN=GPN1 PE=1 SV=1	GPNGGIVTSL/1	['MSFragger', 'PEAKS']	[0.0036297640653357, 0.001201923076923]	[0.9357039187267674, 2.119325793629178]	[0.010454138441366, 0.0003865772421996]	0.983972	0.0271856	1	2	0.00120192	0.000386577	2.11933	0	NA	2	1	1	2	netMHCpan-4.1	HLA-B*07:02	0.11	SB	GPNGGVTSL	1	GPNGGVTSL
GPRPITQSEL	10	TRUE	sp|Q96S82|UBL7_HUMAN	UBL7	HUMAN	Ubiquitin-like protein 7 OS=Homo sapiens OX=9606 GN=UBL7 PE=1 SV=2	GPRPITQSEL/2	['MSFragger', 'Sage', 'PEAKS']	[0.0071599045346062, 0.0057581573896353, 0.0044198895027624]	[0.5259360621616278, 0.5308154977037665, 0.9519796688523052]	[0.0564606317098962, 0.0250008452794426, 0.0248519038502309]	0.956081	0.0322263	1	3	0.00441989	0.0248519	0.95198	0	NA	2	1	1	2	netMHCpan-4.1	HLA-B*07:02	0.007	SB	GPRPITQSL	1	GPRPITQSL
GPSPNPLIL	9	TRUE	O75448|MED24_HUMAN	MED24	HUMAN	Mediator of RNA polymerase II transcription subunit 24 OS=Homo sapiens OX=9606 GN=MED24 PE=1 SV=1	GPSPNPLIL/1	['PEAKS']	[0.001201923076923]	[1.2631238747866873]	[0.0088227111719681]	0.828374	0.927675	1	1	0.00120192	0.00882271	1.26312	0	NA	1	0	1	1	netMHCpan-4.1	HLA-B*07:02	0.065	SB	GPSPNPLIL	1	GPSPNPLIL
GQFGVGFY	8	TRUE	sp|P07900|HS90A_HUMAN;sp|P08238|HS90B_HUMAN;sp|P14625|ENPL_HUMAN;sp|Q12931|TRAP1_HUMAN;sp|Q58FF6|H90B4_HUMAN	HSP90AA1;HSP90AB1;HSP90B1;TRAP1;HSP90AB4P	HUMAN	Heat shock protein HSP 90-alpha OS=Homo sapiens OX=9606 GN=HSP90AA1 PE=1 SV=5	GQFGVGFY/1	['Sage', 'PEAKS']	[0.0057581573896353, 0.001201923076923]	[0.4765976138249442, 1.6936193398517818]	[0.032919867640673, 0.0018690080269889]	0.94843	0.726458	1	2	0.00120192	0.00186901	1.69362	0	NA	1	0	1	1	netMHCpan-4.1	HLA-C*07:02	10.122	NB	GQFGVG-FY	3	GQFGV-GFY
GQFTLRDMY	9	TRUE	sp|P61011|SRP54_HUMAN	SRP54	HUMAN	Signal recognition particle subunit SRP54 OS=Homo sapiens OX=9606 GN=SRP54 PE=1 SV=1	GQFTLRDMY/2	['MSFragger', 'Sage', 'PEAKS']	[0.0021598272138228, 0.0028985507246376, 0.001201923076923]	[1.2105987814477472, 0.6995890655324403, 2.353899460231854]	[0.0033062116635642, 0.0105689744574859, 0.0001617059426773]	0.915939	3.07408	1	3	0.00120192	0.000161706	2.3539	0	NA	1	0	1	1	netMHCpan-4.1	HLA-C*07:02	4.587	NB	GQFTLRDMY	3	GQFTLRDMY
GQHGSGSSQSSGYGQY	16	FALSE	sp|Q5D862|FILA2_HUMAN	FLG2	HUMAN	Filaggrin-2 OS=Homo sapiens OX=9606 GN=FLG2 PE=1 SV=1	GQHGSGSSQSSGYGQY/2	['MSFragger', 'Sage']	[0.0046728971962616, 0.0078247261345852]	[0.7282042633421337, 0.3871409444898844]	[0.0247393609312036, 0.0517072829148788]	0.49736	1.81499	1	2	0.0046729	0.0247394	0.728204	0	NA	2	0	2	2	netMHCIIpan-4.3	HLA-DQA10301-DQB10302	47.84	NB	SGSSQSSGY	NA	NA
GQTGGDVNVE	10	TRUE	P08779|K1C16_HUMAN	KRT16	HUMAN	Keratin, type I cytoskeletal 16 OS=Homo sapiens OX=9606 GN=KRT16 PE=1 SV=4	GQTGGDVNVE/1	['PEAKS']	[0.001201923076923]	[1.7926725429289456]	[0.0012973135026464]	0.693506	3.10771	1	1	0.00120192	0.00129731	1.79267	0	NA	1	1	0	1	netMHCpan-4.1	HLA-A*02:01	41.286	NB	GQTGGDVNV	2	GQTGGDVNE
GSAGPPPTGEEDTAEKDEL	19	FALSE	sp|P11021|BIP_HUMAN	HSPA5	HUMAN	Endoplasmic reticulum chaperone BiP OS=Homo sapiens OX=9606 GN=HSPA5 PE=1 SV=2	GSAGPPPTGEEDTAEKDEL/2	['Sage']	[0.0057581573896353]	[0.446483560477582]	[0.0383401767402191]	0.613886	4.29458	1	1	0.00575816	0.0383402	0.446484	0	NA	1	1	0	1	NA	NA	NA	NA	NA	NA	NA
GSAVISLEGKPL	12	TRUE	sp|P23528|COF1_HUMAN	CFL1	HUMAN	Cofilin-1 OS=Homo sapiens OX=9606 GN=CFL1 PE=1 SV=3	GSAVISLEGKPL/2	['MSFragger', 'Sage', 'PEAKS']	[0.0071599045346062, 0.0057581573896353, 0.001201923076923]	[0.6047857263290883, 0.4744794749100062, 1.7820413531330084]	[0.0410326853418385, 0.03327504044792, 0.0013492554920208]	0.865802	1.82909	1	3	0.00120192	0.00134926	1.78204	0	NA	3	0	3	3	netMHCpan-4.1	HLA-A*02:01	43.857	NB	GSAVISLEL	1	SASLEGKPL
GSFGGGSFGGG	11	TRUE	P13645|K1C10_HUMAN	KRT10	HUMAN	Keratin, type I cytoskeletal 10 OS=Homo sapiens OX=9606 GN=KRT10 PE=1 SV=6	GSFGGGSFGGG/1	['PEAKS']	[0.001201923076923]	[2.106278451514852]	[0.0004057696237917]	0.732156	0.0286938	1	1	0.00120192	0.00040577	2.10628	0	NA	2	1	1	2	netMHCpan-4.1	HLA-A*02:01	76.667	NB	GSFGGGSFG	2	GSGGGSFGG
GSGGGGFGGGGF	12	TRUE	sp|P04264|K2C1_HUMAN	KRT1	HUMAN	Keratin, type II cytoskeletal 1 OS=Homo sapiens OX=9606 GN=KRT1 PE=1 SV=6	GSGGGGFGGGGF/1	['MSFragger', 'Sage', 'PEAKS']	[0.0021598272138228, 0.0057581573896353, 0.001201923076923]	[1.0649603615530885, 0.5220006283088539, 2.476140846899474]	[0.0060891860115018, 0.0261462669175384, 0.0001026634673502]	0.892619	1.068	1	3	0.00120192	0.000102663	2.47614	0	NA	4	1	3	4	netMHCpan-4.1	HLA-C*07:02	53.333	NB	GSGGGGFGF	2	GGGGGGGGF
GSGGGSKGGSISGGGY	16	FALSE	sp|P35908|K22E_HUMAN	KRT2	HUMAN	Keratin, type II cytoskeletal 2 epidermal OS=Homo sapiens OX=9606 GN=KRT2 PE=1 SV=2	GSGGGSKGGSISGGGY/2	['MSFragger', 'Comet', 'Sage', 'PEAKS']	[0.0021598272138228, 0.0057471264367816, 0.0028985507246376, 0.001201923076923]	[1.5320451556051191, 1.188304167582824, 1.211264680985937, 2.1624299562455027]	[0.0008568705324541, 0.0025565208844729, 0.0007559069614757, 0.0003293862441984]	0.664229	0.414362	1	4	0.00120192	0.000329386	2.16243	0	NA	2	0	2	2	netMHCIIpan-4.3	HLA-DQA10301-DQB10302	29.11	NB	SKGGSISGG	NA	NA
GSGGGSSGGSIGGR	14	FALSE	sp|P04264|K2C1_HUMAN	KRT1	HUMAN	Keratin, type II cytoskeletal 1 OS=Homo sapiens OX=9606 GN=KRT1 PE=1 SV=6	GSGGGSSGGSIGGR/2	['Sage', 'PEAKS']	[0.0068493150684931, 0.001201923076923]	[0.430449978092398, 2.3785408340725778]	[0.0415752550745866, 0.0001475549507116]	0.647	1.64237	1	2	0.00120192	0.000147555	2.37854	0	NA	2	0	2	2	netMHCIIpan-4.3	HLA-DQA10301-DQB10302	54.39	NB	SSGGSIGGR	NA	NA
GSGGGSYGSGGGGGGGRGS	19	FALSE	P04264|K2C1_HUMAN	KRT1	HUMAN	Keratin, type II cytoskeletal 1 OS=Homo sapiens OX=9606 GN=KRT1 PE=1 SV=6	GSGGGSYGSGGGGGGGRGS/2	['PEAKS']	[0.001201923076923]	[1.1852235013666828]	[0.0115448829920738]	0.0917544	2.33225	1	1	0.00120192	0.0115449	1.18522	0	NA	1	0	1	1	NA	NA	NA	NA	NA	NA	NA
GSGGGSYGSGGGGGGGRGSY	20	FALSE	sp|P04264|K2C1_HUMAN	KRT1	HUMAN	Keratin, type II cytoskeletal 1 OS=Homo sapiens OX=9606 GN=KRT1 PE=1 SV=6	GSGGGSYGSGGGGGGGRGSY/2	['MSFragger', 'Comet', 'Sage', 'PEAKS']	[0.0021598272138228, 0.0057471264367816, 0.0028985507246376, 0.001201923076923]	[2.251896254640964, 1.074210777358908, 1.2271201244936656, 3.3543006529884285]	[4.1572185735551045e-05, 0.0040280737748554, 0.0006961749982419, 3.924032696532935e-06]	0.550992	1.05118	1	4	0.00120192	3.92403e-06	3.3543	0	NA	3	0	3	3	NA	NA	NA	NA	NA	NA	NA
GSGGGSYGSGGGGGGHGSY	19	FALSE	sp|P04264|K2C1_HUMAN	KRT1	HUMAN	Keratin, type II cytoskeletal 1 OS=Homo sapiens OX=9606 GN=KRT1 PE=1 SV=6	GSGGGSYGSGGGGGGHGSY/2	['MSFragger', 'Comet', 'Sage', 'PEAKS']	[0.0021598272138228, 0.0057471264367816, 0.0028985507246376, 0.001201923076923]	[2.293384679897271, 0.982146659255634, 0.9519937979048796, 3.210213989294924]	[3.491880975266544e-05, 0.0058132902270581, 0.002897784192702, 6.704265944790379e-06]	0.762811	0.410558	1	4	0.00120192	6.70427e-06	3.21021	0	NA	3	1	2	3	NA	NA	NA	NA	NA	NA	NA
GSGLGVGGGF	10	TRUE	sp|P02538|K2C6A_HUMAN;sp|P04259|K2C6B_HUMAN	KRT6A;KRT6B	HUMAN	Keratin, type II cytoskeletal 6A OS=Homo sapiens OX=9606 GN=KRT6A PE=1 SV=3	GSGLGVGGGF/1	['MSFragger', 'PEAKS']	[0.0071599045346062, 0.001201923076923]	[0.609582203512414, 1.650446865404797]	[0.0402390091525648, 0.0021902139594809]	0.869244	0.256916	1	2	0.00120192	0.00219021	1.65045	0	NA	1	0	1	1	netMHCpan-4.1	HLA-B*07:02	38.857	NB	GSLGVGGGF	2	GSGGVGGGF
GSGSGWSSSRGPY	13	FALSE	sp|Q86YZ3|HORN_HUMAN	HRNR	HUMAN	Hornerin OS=Homo sapiens OX=9606 GN=HRNR PE=1 SV=2	GSGSGWSSSRGPY/2	['MSFragger', 'Comet', 'Sage', 'PEAKS']	[0.0021598272138228, 0.0057471264367816, 0.0028985507246376, 0.001201923076923]	[1.6593755702085382, 1.0196098408984544, 1.1023572136399606, 2.950780074738082]	[0.0005017594010856, 0.0050071299598151, 0.0013305356163419, 1.7586950419582117e-05]	0.952881	0.0286237	1	4	0.00120192	1.7587e-05	2.95078	0	NA	1	0	1	1	netMHCIIpan-4.3	HLA-DQA10103-DQB10603	78.63	NB	GSGWSSSRG	NA	NA
GSLGGGFSSGGFSGGSFSR	19	FALSE	sp|P13645|K1C10_HUMAN	KRT10	HUMAN	Keratin, type I cytoskeletal 10 OS=Homo sapiens OX=9606 GN=KRT10 PE=1 SV=6	GSLGGGFSSGGFSGGSFSR/2	['MSFragger']	[0.0046728971962616]	[0.7529173880286061]	[0.0223398061224509]	0.558633	0.844006	1	1	0.0046729	0.0223398	0.752917	0	NA	1	0	1	1	NA	NA	NA	NA	NA	NA	NA
GSVGESSSKGP	11	TRUE	sp|P13645|K1C10_HUMAN	KRT10	HUMAN	Keratin, type I cytoskeletal 10 OS=Homo sapiens OX=9606 GN=KRT10 PE=1 SV=6	GSVGESSSKGP/2	['MSFragger', 'Sage', 'PEAKS']	[0.0021598272138228, 0.0028985507246376, 0.001201923076923]	[1.3036916495407314, 1.0595287428942817, 2.147960736231738]	[0.0022365880989389, 0.0016618568985841, 0.0003475740143398]	0.969438	1.50766	1	3	0.00120192	0.000347574	2.14796	0	NA	3	0	3	3	netMHCpan-4.1	HLA-A*02:01	65.833	NB	GSVGESSSP	2	GSVGESSSK
GSYLLERL	8	TRUE	P23258|TBG1_HUMAN;Q9NRH3|TBG2_HUMAN	TUBG1;TUBG2	HUMAN	Tubulin gamma-1 chain OS=Homo sapiens OX=9606 GN=TUBG1 PE=1 SV=2	GSYLLERL/2	['PEAKS']	[0.0084269662921348]	[0.8150362062291224]	[0.0380346490549973]	0.961642	3.14119	1	1	0.00842697	0.0380346	0.815036	0	NA	1	0	1	1	netMHCpan-4.1	HLA-A*02:01	21.237	NB	GSY-LLERL	3	GSY-LLERL
GSYSAPTL	8	TRUE	sp|Q02548|PAX5_HUMAN	PAX5	HUMAN	Paired box protein Pax-5 OS=Homo sapiens OX=9606 GN=PAX5 PE=1 SV=1	GSYSAPTL/1	['MSFragger', 'PEAKS']	[0.0071599045346062, 0.001201923076923]	[0.5299645735227482, 1.2277376523496597]	[0.0555528697218613, 0.0099760743880849]	0.982069	0.643077	1	2	0.00120192	0.00997607	1.22774	0	NA	1	0	1	1	netMHCpan-4.1	HLA-B*07:02	10.037	NB	GSY-SAPTL	3	GSYS-APTL
GSYSISQF	8	TRUE	sp|Q16739|CEGT_HUMAN	UGCG	HUMAN	Ceramide glucosyltransferase OS=Homo sapiens OX=9606 GN=UGCG PE=1 SV=1	GSYSISQF/1	['MSFragger', 'Sage']	[0.0071599045346062, 0.0057581573896353]	[0.530901593443891, 0.4731145650822851]	[0.0553437293387555, 0.0335059116145294]	0.739449	0.0347254	1	2	0.00575816	0.0335059	0.530902	0	NA	1	0	1	1	netMHCpan-4.1	HLA-C*07:02	7.042	NB	GSY-SISQF	3	GSYSIS-QF
GSYVALTV	8	TRUE	Q9NZN5|ARHGC_HUMAN	ARHGEF12	HUMAN	Rho guanine nucleotide exchange factor 12 OS=Homo sapiens OX=9606 GN=ARHGEF12 PE=1 SV=1	GSYVALTV/1	['PEAKS']	[0.0084269662921348]	[0.69570150984088]	[0.054719531459694]	0.915097	0.493274	1	1	0.00842697	0.0547195	0.695702	0	NA	1	0	1	1	netMHCpan-4.1	HLA-A*02:01	15.396	NB	GSY-VALTV	3	GSY-VALTV
GTQFLSAAY	9	TRUE	O60508|PRP17_HUMAN	CDC40	HUMAN	Pre-mRNA-processing factor 17 OS=Homo sapiens OX=9606 GN=CDC40 PE=1 SV=1	GTQFLSAAY/1	['PEAKS']	[0.001201923076923]	[1.1789607865858296]	[0.0117941357935423]	0.682123	1.88822	1	1	0.00120192	0.0117941	1.17896	0	NA	1	0	1	1	netMHCpan-4.1	HLA-C*07:02	9.959	NB	GTQFLSAAY	3	GTQFLSAAY
GTYGAAAY	8	TRUE	Q92841|DDX17_HUMAN	DDX17	HUMAN	Probable ATP-dependent RNA helicase DDX17 OS=Homo sapiens OX=9606 GN=DDX17 PE=1 SV=2	GTYGAAAY/1	['PEAKS']	[0.001201923076923]	[1.7593146004379994]	[0.0014672987912879]	0.948374	1.66932	1	1	0.00120192	0.0014673	1.75931	0	NA	3	1	2	3	netMHCpan-4.1	HLA-C*07:02	9.532	NB	GTY-GAAAY	3	GTYGAAA-Y
GVDALSNI	8	TRUE	P00558|PGK1_HUMAN	PGK1	HUMAN	Phosphoglycerate kinase 1 OS=Homo sapiens OX=9606 GN=PGK1 PE=1 SV=3	GVDALSNI/1	['PEAKS']	[0.0033632286995515]	[1.0729131396587888]	[0.0168240338836729]	0.836142	3.03902	1	1	0.00336323	0.016824	1.07291	0	NA	1	1	0	1	netMHCpan-4.1	HLA-A*02:01	17.858	NB	GV-DALSNI	2	G-VDALSNI
GVDEATIIDILTK	13	FALSE	sp|P04083|ANXA1_HUMAN	ANXA1	HUMAN	Annexin A1 OS=Homo sapiens OX=9606 GN=ANXA1 PE=1 SV=2	GVDEATIIDILTK/2	['MSFragger', 'Comet', 'Sage', 'PEAKS']	[0.0021598272138228, 0.0078740157480314, 0.0028985507246376, 0.001201923076923]	[0.9982831180479876, 0.8561343334416863, 0.9321898844883142, 1.9474256315461067]	[0.0080492821631769, 0.0092591267662508, 0.0032078559834322, 0.0007316308739913]	0.64587	1.10806	1	4	0.00120192	0.000731631	1.94743	0	NA	1	1	0	1	netMHCIIpan-4.3	HLA-DQA10103-DQB10603	0.13	SB	EATIIDILT	NA	NA
GVGGGFSSS	9	TRUE	sp|P02538|K2C6A_HUMAN;sp|P04259|K2C6B_HUMAN	KRT6A;KRT6B	HUMAN	Keratin, type II cytoskeletal 6A OS=Homo sapiens OX=9606 GN=KRT6A PE=1 SV=3	GVGGGFSSS/1	['MSFragger', 'Sage', 'PEAKS']	[0.0036297640653357, 0.0078247261345852, 0.001201923076923]	[0.8404753248373642, 0.3678970676798643, 1.9766192365513875]	[0.0155418912161552, 0.0569447078463645, 0.0006565647393123]	0.762392	2.50062	1	3	0.00120192	0.000656565	1.97662	0	NA	1	1	0	1	netMHCpan-4.1	HLA-A*02:01	22.538	NB	GVGGGFSSS	2	GVGGGFSSS
GVGSGLGLGGGSS	13	FALSE	P02538|K2C6A_HUMAN;P04259|K2C6B_HUMAN;P48668|K2C6C_HUMAN	KRT6A;KRT6B;KRT6C	HUMAN	Keratin, type II cytoskeletal 6A OS=Homo sapiens OX=9606 GN=KRT6A PE=1 SV=3	GVGSGLGLGGGSS/1	['PEAKS']	[0.001201923076923]	[2.030273014793475]	[0.0005380524233533]	0.506311	0.678634	1	1	0.00120192	0.000538052	2.03027	0	NA	1	1	0	1	netMHCIIpan-4.3	HLA-DQA10301-DQB10603	74.65	NB	VGSGLGLGG	NA	NA
GVLPNIQAV	9	TRUE	P04908|H2A1B_HUMAN;P0C0S8|H2A1_HUMAN;P16104|H2AX_HUMAN;P20671|H2A1D_HUMAN;Q16777|H2A2C_HUMAN;Q6FI13|H2A2A_HUMAN;Q7L7L0|H2A3_HUMAN;Q8IUE6|H2A2B_HUMAN;Q93077|H2A1C_HUMAN;Q96KK5|H2A1H_HUMAN;Q96QV6|H2A1A_HUMAN;Q99878|H2A1J_HUMAN;Q9BTM1|H2AJ_HUMAN	H2AC8;H2AC17;H2AX;H2AC7;H2AC20;H2AC19;H2AC25;H2AC21;H2AC6;H2AC12;H2AC1;H2AC14;H2AJ	HUMAN	Histone H2A type 1-B/E OS=Homo sapiens OX=9606 GN=H2AC8 PE=1 SV=2	GVLPNIQAV/1	['PEAKS']	[0.001201923076923]	[2.12715828309898]	[0.0003754939740151]	0.990736	0.59049	1	1	0.00120192	0.000375494	2.12716	0	NA	2	1	1	2	netMHCpan-4.1	HLA-A*02:01	0.07	SB	GVLPNIQAV	4	GVLPNIQAV
GVRPPAPSL	9	TRUE	sp|Q92673|SORL_HUMAN	SORL1	HUMAN	Sortilin-related receptor OS=Homo sapiens OX=9606 GN=SORL1 PE=1 SV=2	GVRPPAPSL/2	['MSFragger', 'PEAKS']	[0.0071599045346062, 0.001201923076923]	[0.6602427008927843, 2.557667803307257]	[0.0327150694875687, 7.58256419646402e-05]	0.992942	1.01202	1	2	0.00120192	7.58256e-05	2.55767	0	NA	1	1	0	1	netMHCpan-4.1	HLA-B*07:02	0.05	SB	GVRPPAPSL	1	GVRPPAPSL
GVVDSEDIPLNLSR	14	FALSE	sp|P07900|HS90A_HUMAN;sp|P08238|HS90B_HUMAN;sp|Q12931|TRAP1_HUMAN;sp|Q58FF7|H90B3_HUMAN	HSP90AA1;HSP90AB1;TRAP1;HSP90AB3P	HUMAN	Heat shock protein HSP 90-alpha OS=Homo sapiens OX=9606 GN=HSP90AA1 PE=1 SV=5	GVVDSEDIPLNLSR/2	['MSFragger', 'Comet', 'Sage', 'PEAKS']	[0.0021598272138228, 0.0057471264367816, 0.0028985507246376, 0.001201923076923]	[2.4866180566624814, 1.6636604278058322, 3.974188194550758, 2.543485270282473]	[1.5498181186801327e-05, 0.0003845970288119, 4.4544154327760826e-10, 7.992997017799019e-05]	0.957831	1.55159	1	4	0.00120192	4.45442e-10	3.97419	0	NA	1	0	1	1	netMHCIIpan-4.3	HLA-DQA10103-DQB10603	4.67	WB	SEDIPLNLS	NA	NA
GVYSAANY	8	TRUE	sp|P17844|DDX5_HUMAN	DDX5	HUMAN	Probable ATP-dependent RNA helicase DDX5 OS=Homo sapiens OX=9606 GN=DDX5 PE=1 SV=1	GVYSAANY/1	['MSFragger', 'Sage', 'PEAKS']	[0.0046728971962616, 0.0068493150684931, 0.001201923076923]	[0.7255245896995811, 0.4441967100299233, 2.034481092022836]	[0.0250142656746139, 0.0387859993641161, 0.0005297145647646]	0.961217	1.51025	1	3	0.00120192	0.000529715	2.03448	0	NA	5	2	3	5	netMHCpan-4.1	HLA-C*07:02	12.481	NB	GVY-SAANY	3	GVYS-AANY
GYEPPVQESV	10	TRUE	sp|P61247|RS3A_HUMAN	RPS3A	HUMAN	Small ribosomal subunit protein eS1 OS=Homo sapiens OX=9606 GN=RPS3A PE=1 SV=2	GYEPPVQESV/1	['MSFragger']	[0.0071599045346062]	[0.6507369066045932]	[0.0340139190308871]	0.984964	2.45906	1	1	0.0071599	0.0340139	0.650737	0	NA	1	0	1	1	netMHCpan-4.1	HLA-C*07:02	4.851	NB	GYEPPVQEV	4	GYEPPVQEV
GYKAGMTHI	9	TRUE	sp|P39023|RL3_HUMAN	RPL3	HUMAN	Large ribosomal subunit protein uL3 OS=Homo sapiens OX=9606 GN=RPL3 PE=1 SV=2	GYKAGMTHI/2	['MSFragger', 'Sage', 'PEAKS']	[0.0021598272138228, 0.0057581573896353, 0.001201923076923]	[0.997103420091088, 0.5129767205564372, 2.035383254911085]	[0.0080890870854298, 0.0273726030471618, 0.0005279438690474]	0.907407	0.111851	1	3	0.00120192	0.000527944	2.03538	0	NA	1	0	1	1	netMHCpan-4.1	HLA-C*07:02	3.047	NB	GYKAGMTHI	NA	NA
HAFEIIHL	8	TRUE	sp|P46782|RS5_HUMAN	RPS5	HUMAN	Small ribosomal subunit protein uS7 OS=Homo sapiens OX=9606 GN=RPS5 PE=1 SV=4	HAFEIIHL/2	['Sage', 'PEAKS']	[0.0057581573896353, 0.001201923076923]	[0.535843322173476, 1.459198427239707]	[0.024369901435572, 0.0043949748591961]	0.875414	3.40328	1	2	0.00120192	0.00439497	1.4592	0	NA	1	0	1	1	netMHCpan-4.1	HLA-C*07:02	2.905	NB	HAFEIIH-L	3	HAFEII-HL
HAFLAAAV	8	TRUE	sp|Q9BSK0|MALD1_HUMAN	MARVELD1	HUMAN	MARVEL domain-containing protein 1 OS=Homo sapiens OX=9606 GN=MARVELD1 PE=1 SV=1	HAFLAAAV/1	['MSFragger', 'PEAKS']	[0.0021598272138228, 0.001201923076923]	[1.037527650511868, 1.2497997146485356]	[0.0068304235506677, 0.0092416488642132]	0.88052	1.806	1	2	0.00120192	0.00683042	1.2498	0	NA	1	0	1	1	netMHCpan-4.1	HLA-B*07:02	14.223	NB	HAFLA-AAV	3	HAF-LAAAV
HAFVASEY	8	TRUE	sp|P19174|PLCG1_HUMAN	PLCG1	HUMAN	1-phosphatidylinositol 4,5-bisphosphate phosphodiesterase gamma-1 OS=Homo sapiens OX=9606 GN=PLCG1 PE=1 SV=1	HAFVASEY/1	['MSFragger', 'Comet', 'PEAKS']	[0.0046728971962616, 0.0078740157480314, 0.001201923076923]	[0.7529195795633851, 0.8531955189558215, 1.7538074514910902]	[0.0223396038145029, 0.0093578804374359, 0.0014974075773407]	0.932054	0.647368	1	3	0.00120192	0.00149741	1.75381	0	NA	3	2	1	3	netMHCpan-4.1	HLA-C*07:02	2.775	NB	HAF-VASEY	3	HAF-VASEY
HAVYRDDLKKL	11	TRUE	sp|P05109|S10A8_HUMAN	S100A8	HUMAN	Protein S100-A8 OS=Homo sapiens OX=9606 GN=S100A8 PE=1 SV=1	HAVYRDDLKKL/3	['MSFragger']	[0.0071599045346062]	[0.5084712743004665]	[0.060561580099399]	0.22944	0.851565	1	1	0.0071599	0.0605616	0.508471	0	NA	1	0	1	1	netMHCpan-4.1	HLA-C*07:02	5.765	NB	HYRDDLKKL	3	AVYRDDKKL
HAYIISSL	8	TRUE	sp|Q9H4M9|EHD1_HUMAN;sp|Q9NZN3|EHD3_HUMAN	EHD1;EHD3	HUMAN	EH domain-containing protein 1 OS=Homo sapiens OX=9606 GN=EHD1 PE=1 SV=2	HAYIISSL/1	['MSFragger', 'Sage', 'PEAKS']	[0.0071599045346062, 0.0078247261345852, 0.001201923076923]	[0.6179921944962824, 0.3816033960773653, 1.565018038446012]	[0.0388831471111487, 0.0531645749405897, 0.0029937122191525]	0.977747	2.16873	1	3	0.00120192	0.00299371	1.56502	0	NA	4	1	3	4	netMHCpan-4.1	HLA-B*07:02	2.289	NB	HAY-IISSL	3	HAY-IISSL
HAYIISYL	8	TRUE	sp|Q9H223|EHD4_HUMAN;sp|Q9NZN4|EHD2_HUMAN	EHD4;EHD2	HUMAN	EH domain-containing protein 4 OS=Homo sapiens OX=9606 GN=EHD4 PE=1 SV=1	HAYIISYL/1	['MSFragger', 'Sage', 'PEAKS']	[0.0071599045346062, 0.0078247261345852, 0.001201923076923]	[0.6312679870403363, 0.3696373145947497, 1.2546916848605003]	[0.0368324935521569, 0.0564507327136222, 0.00908573442615]	0.901885	2.37539	1	3	0.00120192	0.00908573	1.25469	0	NA	2	1	1	2	netMHCpan-4.1	HLA-C*07:02	3.649	NB	HAY-IISYL	3	HAY-IISYL
HGFEAASI	8	TRUE	sp|P35580|MYH10_HUMAN	MYH10	HUMAN	Myosin-10 OS=Homo sapiens OX=9606 GN=MYH10 PE=1 SV=3	HGFEAASI/1	['MSFragger']	[0.0093348891481913]	[0.4932554951280434]	[0.0643625055765654]	0.934982	1.55842	1	1	0.00933489	0.0643625	0.493255	0	NA	1	1	0	1	netMHCpan-4.1	HLA-B*07:02	20.214	NB	HGFEA-ASI	3	HGFE-AASI
HGVFLPLV	8	TRUE	sp|Q92537|SUSD6_HUMAN	SUSD6	HUMAN	Sushi domain-containing protein 6 OS=Homo sapiens OX=9606 GN=SUSD6 PE=1 SV=1	HGVFLPLV/1	['MSFragger', 'PEAKS']	[0.0036297640653357, 0.001201923076923]	[0.811944650986454, 1.876279735726796]	[0.0174960760990046, 0.0009522874776362]	0.996501	1.40327	1	2	0.00120192	0.000952287	1.87628	0	NA	2	1	1	2	netMHCpan-4.1	HLA-A*02:01	26.526	NB	HGV-FLPLV	3	HGVFL-PLV
HGYELAKDF	9	TRUE	sp|Q9UNA1|RHG26_HUMAN	ARHGAP26	HUMAN	Rho GTPase-activating protein 26 OS=Homo sapiens OX=9606 GN=ARHGAP26 PE=1 SV=1	HGYELAKDF/2	['MSFragger', 'Comet', 'Sage', 'PEAKS']	[0.0021598272138228, 0.0057471264367816, 0.0057581573896353, 0.001201923076923]	[1.6760701405968377, 0.9131392905160832, 0.5194851378594076, 1.1657241890445753]	[0.000467756952534, 0.0075399067031876, 0.0264825497130447, 0.0123370947713315]	0.857808	0.307877	1	4	0.00120192	0.000467757	1.67607	0	NA	2	0	2	2	netMHCpan-4.1	HLA-C*07:02	3.782	NB	HGYELAKDF	3	HGYELAKDF
HGYSISHV	8	TRUE	sp|Q8NEY1|NAV1_HUMAN	NAV1	HUMAN	Neuron navigator 1 OS=Homo sapiens OX=9606 GN=NAV1 PE=1 SV=2	HGYSISHV/2	['MSFragger', 'Sage', 'PEAKS']	[0.0036297640653357, 0.0028985507246376, 0.001201923076923]	[0.8852335898866328, 0.6295181029634781, 1.9474084224267565]	[0.0129019417900727, 0.0151199639185151, 0.0007316775536693]	0.885979	0.0144253	1	3	0.00120192	0.000731678	1.94741	0	NA	2	1	1	2	netMHCpan-4.1	HLA-C*07:02	19.5	NB	HGY-SISHV	3	HGYSIS-HV
HGYSLLYV	8	TRUE	P02462|CO4A1_HUMAN	COL4A1	HUMAN	Collagen alpha-1(IV) chain OS=Homo sapiens OX=9606 GN=COL4A1 PE=1 SV=4	HGYSLLYV/1	['PEAKS']	[0.0084269662921348]	[0.6916674709143403]	[0.0553945674977179]	0.965799	3.28632	1	1	0.00842697	0.0553946	0.691667	0	NA	1	0	1	1	netMHCpan-4.1	HLA-A*02:01	17.148	NB	HGY-SLLYV	3	HGYSLL-YV
HGYTALMF	8	TRUE	sp|Q8IV38|ANKY2_HUMAN	ANKMY2	HUMAN	Ankyrin repeat and MYND domain-containing protein 2 OS=Homo sapiens OX=9606 GN=ANKMY2 PE=1 SV=1	HGYTALM[UNIMOD:Oxidation]F/1;HGYTALMF/1	['MSFragger', 'PEAKS']	[0.0036297640653357, 0.001201923076923]	[0.8256807810183889, 1.3911630496512608]	[0.0165267167818498, 0.0056115146359763]	0.994127	2.51975	2	2	0.00120192	0.00561151	1.39116	0	NA	3	1	2	3	netMHCpan-4.1	HLA-C*07:02	6.454	NB	HGY-TALMF	3	HGYTAL-MF
HGYVGADL	8	TRUE	sp|Q8NB90|AFG2A_HUMAN	AFG2A	HUMAN	ATPase family gene 2 protein homolog A OS=Homo sapiens OX=9606 GN=AFG2A PE=1 SV=3	HGYVGADL/1	['MSFragger', 'PEAKS']	[0.0071599045346062, 0.001201923076923]	[0.6597935904219108, 1.76382374194299]	[0.0327753332230939, 0.0014430928225344]	0.921081	0.28545	1	2	0.00120192	0.00144309	1.76382	0	NA	3	2	1	3	netMHCpan-4.1	HLA-B*07:02	15.956	NB	HGY-VGADL	3	HGY-VGADL
HIIENIVAV	9	TRUE	sp|O76021|RL1D1_HUMAN	RSL1D1	HUMAN	Ribosomal L1 domain-containing protein 1 OS=Homo sapiens OX=9606 GN=RSL1D1 PE=1 SV=3	HIIENIVAV/1	['MSFragger', 'PEAKS']	[0.0021598272138228, 0.001201923076923]	[0.974163049302777, 1.5178265666263264]	[0.0089031603123385, 0.0035545808910475]	0.98523	0.520404	1	2	0.00120192	0.00355458	1.51783	0	NA	1	0	1	1	netMHCpan-4.1	HLA-A*02:01	0.022	SB	HIIENIVAV	4	HIIENIVAV
HLANIVERV	9	TRUE	sp|Q8IYM9|TRI22_HUMAN	TRIM22	HUMAN	E3 ubiquitin-protein ligase TRIM22 OS=Homo sapiens OX=9606 GN=TRIM22 PE=1 SV=1	HLANIVERV/2	['MSFragger', 'Sage']	[0.0071599045346062, 0.0028985507246376]	[0.6239257009943316, 0.6278685565112397]	[0.0379532946961651, 0.0152478264293879]	0.985402	0.276335	1	2	0.00289855	0.0152478	0.627869	0	NA	1	0	1	1	netMHCpan-4.1	HLA-A*02:01	0.029	SB	HLANIVERV	4	HLANIVERV
HLQLAIR	7	FALSE	sp|P04908|H2A1B_HUMAN;sp|P0C0S5|H2AZ_HUMAN;sp|P0C0S8|H2A1_HUMAN;sp|P16104|H2AX_HUMAN;sp|P20671|H2A1D_HUMAN;sp|Q16777|H2A2C_HUMAN;sp|Q6FI13|H2A2A_HUMAN;sp|Q71UI9|H2AV_HUMAN;sp|Q7L7L0|H2A3_HUMAN;sp|Q93077|H2A1C_HUMAN;sp|Q96KK5|H2A1H_HUMAN;sp|Q96QV6|H2A1A_HUMAN;sp|Q99878|H2A1J_HUMAN;sp|Q9BTM1|H2AJ_HUMAN	H2AC8;H2AZ1;H2AC17;H2AX;H2AC7;H2AC20;H2AC19;H2AZ2;H2AC25;H2AC6;H2AC12;H2AC1;H2AC14;H2AJ	HUMAN	Histone H2A type 1-B/E OS=Homo sapiens OX=9606 GN=H2AC8 PE=1 SV=2	HLQLAIR/2	['Sage']	[0.0028985507246376]	[0.5892465291999817]	[0.0185683682693503]	0.983272	0.46492	1	1	0.00289855	0.0185684	0.589247	0	NA	1	0	1	1	NA	NA	NA	NA	NA	NA	NA
HPFIAGPY	8	TRUE	sp|Q00341|VIGLN_HUMAN	HDLBP	HUMAN	Vigilin OS=Homo sapiens OX=9606 GN=HDLBP PE=1 SV=3	HPFIAGPY/1	['MSFragger']	[0.0036297640653357]	[0.8640721884162154]	[0.0140897188121372]	0.457262	2.32876	1	1	0.00362976	0.0140897	0.864072	0	NA	1	0	1	1	netMHCpan-4.1	HLA-B*07:02	3.518	NB	HPF-IAGPY	3	HPF-IAGPY
HPPPPPPPP	9	TRUE	sp|P13378|HXD8_HUMAN;sp|P14866|HNRPL_HUMAN;sp|P17676|CEBPB_HUMAN;sp|Q15032|R3HD1_HUMAN;sp|Q9C0F0|ASXL3_HUMAN	HOXD8;HNRNPL;CEBPB;R3HDM1;ASXL3	HUMAN	Homeobox protein Hox-D8 OS=Homo sapiens OX=9606 GN=HOXD8 PE=1 SV=2	HPPPPPPPP/1;HPPPPPPPP/2	['MSFragger', 'Sage', 'PEAKS']	[0.0021598272138228, 0.0028985507246376, 0.001201923076923]	[0.9556775782832192, 0.6620666105382607, 1.9430063085816085]	[0.0096178678310006, 0.012804109404788, 0.0007437161971324]	0.937916	1.27165	2	3	0.00120192	0.000743716	1.94301	2	['PHPPPPPPP(2)']	20	9	11	20	netMHCpan-4.1	HLA-B*07:02	0.637	WB	HPPPPPPPP	1	HPPPPPPPP
HQGVMVGMGQK	11	TRUE	sp|P60709|ACTB_HUMAN;sp|P62736|ACTA_HUMAN;sp|P63261|ACTG_HUMAN;sp|P63267|ACTH_HUMAN;sp|P68032|ACTC_HUMAN;sp|P68133|ACTS_HUMAN;sp|Q562R1|ACTBL_HUMAN	ACTB;ACTA2;ACTG1;ACTG2;ACTC1;ACTA1;ACTBL2	HUMAN	Actin, cytoplasmic 1 OS=Homo sapiens OX=9606 GN=ACTB PE=1 SV=1	HQGVM[UNIMOD:Oxidation]VGM[UNIMOD:Oxidation]GQK/2	['MSFragger', 'Sage', 'PEAKS']	[0.0021598272138228, 0.0028985507246376, 0.001201923076923]	[1.329268365438237, 0.925106650226184, 1.7832647925042349]	[0.0020087772796044, 0.0033266301494761, 0.0013431746710042]	0.684464	3.17228	1	3	0.00120192	0.00134317	1.78326	0	NA	1	1	0	1	netMHCpan-4.1	HLA-A*02:01	49.25	NB	HQMVGMGQK	2	QGVMVGGQK
HSFIAEKV	8	TRUE	sp|Q9UNW9|NOVA2_HUMAN	NOVA2	HUMAN	RNA-binding protein Nova-2 OS=Homo sapiens OX=9606 GN=NOVA2 PE=1 SV=1	HSFIAEKV/2	['MSFragger']	[0.0071599045346062]	[0.643020730805073]	[0.0351049996731335]	0.960408	0.10109	1	1	0.0071599	0.035105	0.643021	0	NA	1	0	1	1	netMHCpan-4.1	HLA-A*02:01	18.54	NB	HSF-IAEKV	3	HSF-IAEKV
HSLRAANL	8	TRUE	sp|P29375|KDM5A_HUMAN	KDM5A	HUMAN	Lysine-specific demethylase 5A OS=Homo sapiens OX=9606 GN=KDM5A PE=1 SV=3	HSLRAANL/2	['Sage']	[0.0078247261345852]	[0.358943348600726]	[0.0595529246579629]	0.972727	6.52724	1	1	0.00782473	0.0595529	0.358943	0	NA	1	1	0	1	netMHCpan-4.1	HLA-B*07:02	10.579	NB	HSL-RAANL	3	HSLR-AANL
HSYRAPAF	8	TRUE	sp|Q15139|KPCD1_HUMAN;sp|Q9BZL6|KPCD2_HUMAN	PRKD1;PRKD2	HUMAN	Serine/threonine-protein kinase D1 OS=Homo sapiens OX=9606 GN=PRKD1 PE=1 SV=2	HSYRAPAF/2	['MSFragger', 'Sage', 'PEAKS']	[0.0046728971962616, 0.0068493150684931, 0.001201923076923]	[0.7961366658964241, 0.4224513129801395, 2.054729877213316]	[0.0186811642344774, 0.0432877507509688, 0.0004913610109534]	0.876852	0.0257322	1	3	0.00120192	0.000491361	2.05473	0	NA	2	1	1	2	netMHCpan-4.1	HLA-C*07:02	3.436	NB	HSY-RAPAF	3	HSYRAPA-F
HSYRVLYL	8	TRUE	sp|Q9UM11|FZR1_HUMAN	FZR1	HUMAN	Fizzy-related protein homolog OS=Homo sapiens OX=9606 GN=FZR1 PE=1 SV=2	HSYRVLYL/2	['MSFragger', 'Sage', 'PEAKS']	[0.0036297640653357, 0.0028985507246376, 0.001201923076923]	[0.86764593562942, 0.7045381627330106, 1.6666658217968449]	[0.0138818025618973, 0.0103047548710899, 0.0020636265037129]	0.949012	3.69503	1	3	0.00120192	0.00206363	1.66667	0	NA	2	0	2	2	netMHCpan-4.1	HLA-C*07:02	2.62	NB	HSY-RVLYL	3	HSYRVL-YL
HVGDLGNVTADK	12	TRUE	sp|P00441|SODC_HUMAN	SOD1	HUMAN	Superoxide dismutase [Cu-Zn] OS=Homo sapiens OX=9606 GN=SOD1 PE=1 SV=2	HVGDLGNVTADK/2	['MSFragger', 'Sage']	[0.0071599045346062, 0.0099715099715099]	[0.5570402284658759, 0.3421945502977231]	[0.0498040651886663, 0.064743942153744]	0.920127	1.21687	1	2	0.0071599	0.0498041	0.55704	0	NA	1	1	0	1	netMHCpan-4.1	HLA-A*02:01	54.667	NB	HVGDLGNVK	2	VGGNVTADK
HVYSTVEG	8	TRUE	P31944|CASPE_HUMAN	CASP14	HUMAN	Caspase-14 OS=Homo sapiens OX=9606 GN=CASP14 PE=1 SV=2	HVYSTVEG/1	['PEAKS']	[0.001201923076923]	[1.3364802310816133]	[0.006816976341001]	0.816694	1.73316	1	1	0.00120192	0.00681698	1.33648	0	NA	1	0	1	1	netMHCpan-4.1	HLA-B*07:02	42.4	NB	HVY-STVEG	3	HVYS-TVEG
IAIYELLFK	9	TRUE	sp|P46783|RS10_HUMAN	RPS10	HUMAN	Small ribosomal subunit protein eS10 OS=Homo sapiens OX=9606 GN=RPS10 PE=1 SV=1	IAIYELLFK/2	['MSFragger', 'Sage', 'PEAKS']	[0.0021598272138228, 0.005050505050505, 0.001201923076923]	[1.0302854059533246, 0.5652269719200307, 1.6902575881448905]	[0.0070406507719123, 0.0209855490400532, 0.0018922570467696]	0.975544	1.04014	1	3	0.00120192	0.00189226	1.69026	0	NA	1	0	1	1	netMHCpan-4.1	HLA-C*07:02	13.31	NB	IAIYELLFK	NA	NA
IAKNRKDIENQY	12	TRUE	P35527|K1C9_HUMAN	KRT9	HUMAN	Keratin, type I cytoskeletal 9 OS=Homo sapiens OX=9606 GN=KRT9 PE=1 SV=3	IAKNRKDIENQY/3	['PEAKS']	[0.0023584905660377]	[1.1370243968008091]	[0.0135927956353182]	0.216497	0.713277	1	1	0.00235849	0.0135928	1.13702	0	NA	1	0	1	1	netMHCpan-4.1	HLA-C*07:02	3.182	NB	IRKDIENQY	3	AKNRIENQY
IALGVIGL	8	TRUE	Q00765|REEP5_HUMAN	REEP5	HUMAN	Receptor expression-enhancing protein 5 OS=Homo sapiens OX=9606 GN=REEP5 PE=1 SV=3	IALGVIGL/1	['PEAKS']	[0.001201923076923]	[1.8456219207380944]	[0.0010666999088448]	0.956611	0.682905	1	1	0.00120192	0.0010667	1.84562	0	NA	1	1	0	1	netMHCpan-4.1	HLA-B*07:02	13.599	NB	IAL-GVIGL	4	IAL-GVIGL
IARLPSSTL	9	TRUE	sp|Q86Y91|KI18B_HUMAN	KIF18B	HUMAN	Kinesin-like protein KIF18B OS=Homo sapiens OX=9606 GN=KIF18B PE=1 SV=4	IARLPSSTL/2	['MSFragger', 'Comet', 'Sage', 'PEAKS']	[0.0046728971962616, 0.0078740157480314, 0.005050505050505, 0.001201923076923]	[0.7072012610781138, 0.8101877639789231, 0.5854502903408937, 1.978455458052988]	[0.0269758747958258, 0.0109331463951722, 0.018931157184127, 0.0006521083715657]	0.896121	0.129525	1	4	0.00120192	0.000652108	1.97846	0	NA	4	2	2	4	netMHCpan-4.1	HLA-B*07:02	0.076	SB	IARLPSSTL	1	IARLPSSTL
IAVIIQSTA	9	TRUE	P42765|THIM_HUMAN	ACAA2	HUMAN	3-ketoacyl-CoA thiolase, mitochondrial OS=Homo sapiens OX=9606 GN=ACAA2 PE=1 SV=2	IAVIIQSTA/1	['PEAKS']	[0.001201923076923]	[1.2141919952072877]	[0.0104532923609209]	0.859602	3.39362	1	1	0.00120192	0.0104533	1.21419	0	NA	1	0	1	1	netMHCpan-4.1	HLA-B*07:02	11.915	NB	IAVIIQSTA	NA	NA
IEDLSQQAQLAAAEK	15	FALSE	sp|E9PAV3|NACAM_HUMAN	NACA	HUMAN	Nascent polypeptide-associated complex subunit alpha, muscle-specific form OS=Homo sapiens OX=9606 GN=NACA PE=1 SV=1	IEDLSQQAQLAAAEK/2	['MSFragger', 'Comet', 'Sage', 'PEAKS']	[0.0021598272138228, 0.0057471264367816, 0.0028985507246376, 0.001201923076923]	[2.1474853002637824, 1.575298287641442, 0.83492519575938, 2.4785014440047437]	[6.447923128783421e-05, 0.0005469201628554, 0.0052839152633201, 0.0001017666649653]	0.853382	0.0468755	1	4	0.00120192	6.44792e-05	2.4785	0	NA	1	1	0	1	netMHCIIpan-4.3	DRB4_0104	0.79	SB	LSQQAQLAA	NA	NA
IEDVTPIPSDSTR	13	FALSE	sp|P62263|RS14_HUMAN	RPS14	HUMAN	Small ribosomal subunit protein uS11 OS=Homo sapiens OX=9606 GN=RPS14 PE=1 SV=3	IEDVTPIPSDSTR/2	['MSFragger', 'Sage']	[0.0036297640653357, 0.0028985507246376]	[0.8974087799696663, 0.9137997319192296]	[0.0122640067825695, 0.0035253977091608]	0.920175	1.51457	1	2	0.00289855	0.0035254	0.9138	0	NA	1	1	0	1	netMHCIIpan-4.3	DRB4_0104	2.91	WB	VTPIPSDST	NA	NA
IEEELGSK	8	TRUE	P06733|ENOA_HUMAN	ENO1	HUMAN	Alpha-enolase OS=Homo sapiens OX=9606 GN=ENO1 PE=1 SV=2	IEEELGSK/1	['PEAKS']	[0.001201923076923]	[1.2476282038496211]	[0.0093116505303385]	0.382179	2.75709	1	1	0.00120192	0.00931165	1.24763	0	NA	2	2	0	2	netMHCpan-4.1	HLA-B*07:02	62.857	NB	IEEELG-SK	0	IEEELGS-K
IEVIEIMTDR	10	TRUE	sp|A0A2R8Y4L2|RA1L3_HUMAN;sp|P09651|ROA1_HUMAN;sp|Q32P51|RA1L2_HUMAN	HNRNPA1L3;HNRNPA1;HNRNPA1L2	HUMAN	Heterogeneous nuclear ribonucleoprotein A1-like 3 OS=Homo sapiens OX=9606 GN=HNRNPA1L3 PE=1 SV=2	IEVIEIM[UNIMOD:Oxidation]TDR/2	['MSFragger', 'Sage', 'PEAKS']	[0.0021598272138228, 0.0028985507246376, 0.001201923076923]	[1.3035902823154937, 0.8114781032391031, 2.179239117387008]	[0.0022375404764262, 0.0059589448339953, 0.0003094474358396]	0.941195	0.502417	1	3	0.00120192	0.000309447	2.17924	0	NA	2	2	0	2	netMHCpan-4.1	HLA-A*02:01	34.643	NB	IVIEIMTDR	0	IEVEIMTDR
IFNVAGY	7	FALSE	Q07343|PDE4B_HUMAN	PDE4B	HUMAN	3',5'-cyclic-AMP phosphodiesterase 4B OS=Homo sapiens OX=9606 GN=PDE4B PE=1 SV=1	IFNVAGY/1	['PEAKS']	[0.0083073727933541]	[0.8703529742417075]	[0.0320782409964053]	0.958423	0.834921	1	1	0.00830737	0.0320782	0.870353	0	NA	2	1	1	2	NA	NA	NA	NA	NA	NA	NA
IGGIGTVPVGR	11	TRUE	sp|P68104|EF1A1_HUMAN;sp|Q05639|EF1A2_HUMAN;sp|Q5VTE0|EF1A3_HUMAN	EEF1A1;EEF1A2;EEF1A1P5	HUMAN	Elongation factor 1-alpha 1 OS=Homo sapiens OX=9606 GN=EEF1A1 PE=1 SV=1	IGGIGTVPVGR/2	['MSFragger', 'Comet', 'Sage', 'PEAKS']	[0.0021598272138228, 0.0078740157480314, 0.0028985507246376, 0.001201923076923]	[1.5665260431244552, 0.8043402237170906, 0.7496769331044243, 2.331733367458928]	[0.0007412762451701, 0.011167485588369, 0.0081789346278966, 0.0001755909086661]	0.983288	0.407607	1	4	0.00120192	0.000175591	2.33173	0	NA	2	0	2	2	netMHCpan-4.1	HLA-A*02:01	46.2	NB	IIGTVPVGR	2	GGIGTPVGR
IGLFGGAGVGK	11	TRUE	P06576|ATPB_HUMAN	ATP5F1B	HUMAN	ATP synthase subunit beta, mitochondrial OS=Homo sapiens OX=9606 GN=ATP5F1B PE=1 SV=3	IGLFGGAGVGK/2	['PEAKS']	[0.001201923076923]	[1.9104900429559355]	[0.0008389625088392]	0.492814	1.36762	1	1	0.00120192	0.000838963	1.91049	0	NA	1	0	1	1	netMHCpan-4.1	HLA-A*02:01	40.375	NB	GLFGGGVGK	2	IGGGAGVGK
IGYLIPLM	8	TRUE	sp|O75533|SF3B1_HUMAN	SF3B1	HUMAN	Splicing factor 3B subunit 1 OS=Homo sapiens OX=9606 GN=SF3B1 PE=1 SV=3	IGYLIPLM[UNIMOD:Oxidation]/1;IGYLIPLM/1	['MSFragger', 'Sage']	[0.0071599045346062, 0.0057581573896353]	[0.5488363404676831, 0.4463979901896912]	[0.0514828070107843, 0.0383567675745851]	0.979838	3.72678	2	2	0.00575816	0.0383568	0.548836	0	NA	3	1	2	3	netMHCpan-4.1	HLA-C*07:02	7.213	NB	IGYLIP-LM	3	IGY-LIPLM
IGYSAAEL	8	TRUE	Q06546|GABPA_HUMAN	GABPA	HUMAN	GA-binding protein alpha chain OS=Homo sapiens OX=9606 GN=GABPA PE=1 SV=1	IGYSAAEL/1	['PEAKS']	[0.001201923076923]	[1.3064199582993177]	[0.0075805488149277]	0.924534	1.31097	1	1	0.00120192	0.00758055	1.30642	0	NA	2	0	2	2	netMHCpan-4.1	HLA-C*07:02	10.575	NB	IGYSAA-EL	3	IGYS-AAEL
IILDLISESPIK	12	TRUE	sp|P61978|HNRPK_HUMAN	HNRNPK	HUMAN	Heterogeneous nuclear ribonucleoprotein K OS=Homo sapiens OX=9606 GN=HNRNPK PE=1 SV=1	IILDLISESPIK/2	['MSFragger', 'Comet', 'Sage', 'PEAKS']	[0.0021598272138228, 0.0057471264367816, 0.0028985507246376, 0.001201923076923]	[1.0848443927441764, 0.967016186432636, 0.9662351566933878, 2.422886732550941]	[0.0056024838364788, 0.006174567507932, 0.0026934934967428, 0.0001251340449861]	0.818388	2.25967	1	4	0.00120192	0.000125134	2.42289	0	NA	1	1	0	1	netMHCpan-4.1	HLA-A*02:01	29.52	NB	ILISESPIK	0	LDISESPIK
IINEPTAAAIAYGLDK	16	FALSE	sp|P11021|BIP_HUMAN;sp|P11142|HSP7C_HUMAN;sp|P34931|HS71L_HUMAN;sp|P54652|HSP72_HUMAN	HSPA5;HSPA8;HSPA1L;HSPA2	HUMAN	Endoplasmic reticulum chaperone BiP OS=Homo sapiens OX=9606 GN=HSPA5 PE=1 SV=2	IINEPTAAAIAYGLDK/2	['MSFragger', 'Comet', 'Sage', 'PEAKS']	[0.0021598272138228, 0.0057471264367816, 0.0028985507246376, 0.001201923076923]	[1.8462954644984704, 1.5759909997051371, 1.204706938199504, 2.5847518011157216]	[0.0002287025090204, 0.0005454125649519, 0.0007820857234633, 6.856407721082342e-05]	0.689736	0.957424	1	4	0.00120192	6.85641e-05	2.58475	0	NA	1	0	1	1	netMHCIIpan-4.3	HLA-DQA10301-DQB10603	0.03	SB	PTAAAIAYG	NA	NA
IINTFHQY	8	TRUE	sp|P06702|S10A9_HUMAN	S100A9	HUMAN	Protein S100-A9 OS=Homo sapiens OX=9606 GN=S100A9 PE=1 SV=1	IINTFHQY/2	['MSFragger', 'Sage', 'PEAKS']	[0.0036297640653357, 0.0078247261345852, 0.001201923076923]	[0.8682957512560944, 0.3558106455748317, 2.0163222737669804]	[0.0138443241788873, 0.0604923854085545, 0.0005666418829441]	0.908868	0.234037	1	3	0.00120192	0.000566642	2.01632	0	NA	5	3	2	5	netMHCpan-4.1	HLA-C*07:02	4.285	NB	IIN-TFHQY	0	IINTFHQ-Y
ILDKKVEKV	9	TRUE	sp|P08238|HS90B_HUMAN;sp|Q58FF7|H90B3_HUMAN	HSP90AB1;HSP90AB3P	HUMAN	Heat shock protein HSP 90-beta OS=Homo sapiens OX=9606 GN=HSP90AB1 PE=1 SV=4	ILDKKVEKV/2	['MSFragger', 'Sage', 'PEAKS']	[0.0046728971962616, 0.005050505050505, 0.001201923076923]	[0.7919580781157796, 0.5820786491966367, 2.109174504825653]	[0.019007422694355, 0.0192592577917973, 0.000401429062488]	0.920271	0.158242	1	3	0.00120192	0.000401429	2.10917	0	NA	3	1	2	3	netMHCpan-4.1	HLA-A*02:01	0.02	SB	ILDKKVEKV	4	ILDKKVEKV
ILDQKINEV	9	TRUE	sp|P11926|DCOR_HUMAN	ODC1	HUMAN	Ornithine decarboxylase OS=Homo sapiens OX=9606 GN=ODC1 PE=1 SV=2	ILDQKINEV/2	['MSFragger', 'Sage', 'PEAKS']	[0.0036297640653357, 0.0028985507246376, 0.001201923076923]	[0.8336925233070762, 0.7267611226528985, 2.295804291363173]	[0.0159859951527484, 0.0091970798357774, 0.000200673137594]	0.989723	0.190387	1	3	0.00120192	0.000200673	2.2958	0	NA	3	1	2	3	netMHCpan-4.1	HLA-A*02:01	0.004	SB	ILDQKINEV	4	ILDQKINEV
ILDSVGIEADDDRLNK	16	FALSE	sp|P05387|RLA2_HUMAN	RPLP2	HUMAN	Large ribosomal subunit protein P2 OS=Homo sapiens OX=9606 GN=RPLP2 PE=1 SV=1	ILDSVGIEADDDRLNK/2	['MSFragger', 'Sage', 'PEAKS']	[0.0021598272138228, 0.0028985507246376, 0.0083073727933541]	[1.3165958341416344, 0.7757392680119618, 0.8926523966848802]	[0.0021185970461758, 0.0071567908073299, 0.0299333535888704]	0.484276	0.158373	1	3	0.00215983	0.0021186	1.3166	0	NA	1	1	0	1	netMHCIIpan-4.3	HLA-DQA10301-DQB10302	1.29	WB	SVGIEADDD	NA	NA
ILKNPDDPD	9	TRUE	sp|P20930|FILA_HUMAN	FLG	HUMAN	Filaggrin OS=Homo sapiens OX=9606 GN=FLG PE=1 SV=3	ILKNPDDPD/2	['MSFragger']	[0.0046728971962616]	[0.7420583027536302]	[0.0233646592708003]	0.921267	3.38459	1	1	0.0046729	0.0233647	0.742058	0	NA	1	0	1	1	netMHCpan-4.1	HLA-A*02:01	44	NB	ILKNPDDPD	NA	NA
ILKNPDDPDM	10	TRUE	sp|P20930|FILA_HUMAN	FLG	HUMAN	Filaggrin OS=Homo sapiens OX=9606 GN=FLG PE=1 SV=3	ILKNPDDPDM[UNIMOD:Oxidation]/2	['MSFragger', 'Comet', 'Sage', 'PEAKS']	[0.0021598272138228, 0.0057471264367816, 0.0028985507246376, 0.001201923076923]	[2.3259700778175185, 1.2119067471666918, 0.978944129330642, 2.381561564291517]	[3.044876647932052e-05, 0.0023270361178713, 0.0025233723979388, 0.000145907674243]	0.770971	2.06495	1	4	0.00120192	3.04488e-05	2.38156	0	NA	1	0	1	1	netMHCpan-4.1	HLA-A*02:01	5.798	NB	ILNPDDPDM	1	IKNPDDPDM
ILKNPDDPDMVD	12	TRUE	sp|P20930|FILA_HUMAN	FLG	HUMAN	Filaggrin OS=Homo sapiens OX=9606 GN=FLG PE=1 SV=3	ILKNPDDPDM[UNIMOD:Oxidation]VD/2	['MSFragger', 'Sage', 'PEAKS']	[0.0036297640653357, 0.0057581573896353, 0.0084269662921348]	[0.9251943942138252, 0.4594533565682581, 0.6860588620858312]	[0.010922687551324, 0.0359055306080527, 0.056346703332681]	0.596067	1.95695	1	3	0.00362976	0.0109227	0.925194	0	NA	1	0	1	1	netMHCpan-4.1	HLA-A*02:01	36.083	NB	ILKDDPDMV	0	KNPDDPDMD
ILMEHIHKL	9	TRUE	sp|P84098|RL19_HUMAN	RPL19	HUMAN	Large ribosomal subunit protein eL19 OS=Homo sapiens OX=9606 GN=RPL19 PE=1 SV=1	ILM[UNIMOD:Oxidation]EHIHKL/2;ILMEHIHKL/2	['MSFragger', 'Comet', 'Sage', 'PEAKS']	[0.0021598272138228, 0.0057471264367816, 0.0057581573896353, 0.001201923076923]	[1.4930012104674215, 1.216444968256224, 0.5183423490976234, 1.8131271708271552]	[0.0010096581886171, 0.0022853322912051, 0.0266367326729519, 0.0012028857276604]	0.889529	0.677597	2	4	0.00120192	0.00100966	1.81313	0	NA	2	0	2	2	netMHCpan-4.1	HLA-A*02:01	0.001	SB	ILMEHIHKL	4	ILMEHIHKL
ILPRHIQL	8	TRUE	Q9Y672|ALG6_HUMAN	ALG6	HUMAN	Dolichyl pyrophosphate Man9GlcNAc2 alpha-1,3-glucosyltransferase OS=Homo sapiens OX=9606 GN=ALG6 PE=1 SV=2	ILPRHIQL/2	['PEAKS']	[0.001201923076923]	[1.1612234739550884]	[0.0125268060422754]	0.993712	4.03073	1	1	0.00120192	0.0125268	1.16122	0	NA	1	0	1	1	netMHCpan-4.1	HLA-C*07:02	1.838	WB	ILP-RHIQL	4	IL-PRHIQL
ILQNKIDLV	9	TRUE	sp|P41091|IF2G_HUMAN;sp|Q2VIR3|IF2GL_HUMAN	EIF2S3;EIF2S3B	HUMAN	Eukaryotic translation initiation factor 2 subunit 3 OS=Homo sapiens OX=9606 GN=EIF2S3 PE=1 SV=3	ILQNKIDLV/2	['MSFragger', 'Sage']	[0.0059970014992503, 0.0057581573896353]	[0.6819257248768655, 0.5183543557584981]	[0.0299305301867758, 0.026635108151458]	0.913678	2.12345	1	2	0.00575816	0.0266351	0.681926	0	NA	1	0	1	1	netMHCpan-4.1	HLA-A*02:01	0.143	SB	ILQNKIDLV	4	ILQNKIDLV
ILSEVQQAV	9	TRUE	P09874|PARP1_HUMAN	PARP1	HUMAN	Poly [ADP-ribose] polymerase 1 OS=Homo sapiens OX=9606 GN=PARP1 PE=1 SV=4	ILSEVQQAV/1	['PEAKS']	[0.001201923076923]	[1.5806557835873336]	[0.0028276805786855]	0.896907	1.28882	1	1	0.00120192	0.00282768	1.58066	0	NA	1	0	1	1	netMHCpan-4.1	HLA-A*02:01	0.011	SB	ILSEVQQAV	4	ILSEVQQAV
ILTDITKGV	9	TRUE	sp|P13639|EF2_HUMAN	EEF2	HUMAN	Elongation factor 2 OS=Homo sapiens OX=9606 GN=EEF2 PE=1 SV=4	ILTDITKGV/2;ILTDITKGV/1	['MSFragger', 'Sage', 'PEAKS']	[0.0036297640653357, 0.0068493150684931, 0.001201923076923]	[0.8355751840005881, 0.4298285606593305, 1.9319080715410333]	[0.0158614873173438, 0.0417058867117462, 0.0007749494703966]	0.994874	0.105173	2	3	0.00120192	0.000774949	1.93191	0	NA	3	0	3	3	netMHCpan-4.1	HLA-A*02:01	0.075	SB	ILTDITKGV	4	ILTDITKGV
IMLEALERV	9	TRUE	sp|A8MWD9|RUXGL_HUMAN;sp|P62308|RUXG_HUMAN	SNRPGP15;SNRPG	HUMAN	Putative small nuclear ribonucleoprotein G-like protein 15 OS=Homo sapiens OX=9606 GN=SNRPGP15 PE=5 SV=2	IM[UNIMOD:Oxidation]LEALERV/2	['MSFragger']	[0.0046728971962616]	[0.7205171937706586]	[0.0255360142869578]	0.836819	5.28519	1	1	0.0046729	0.025536	0.720517	0	NA	1	0	1	1	netMHCpan-4.1	HLA-A*02:01	0.023	SB	IMLEALERV	4	IMLEALERV
IPGGLSEAKPATPEIQE	17	FALSE	sp|P01040|CYTA_HUMAN	CSTA	HUMAN	Cystatin-A OS=Homo sapiens OX=9606 GN=CSTA PE=1 SV=1	IPGGLSEAKPATPEIQE/2	['MSFragger', 'Sage']	[0.0021598272138228, 0.0028985507246376]	[1.0788743032788437, 0.6303278773243334]	[0.0057443981511049, 0.0150575856567932]	0.47314	0.622022	1	2	0.00215983	0.0057444	1.07887	0	NA	1	0	1	1	netMHCIIpan-4.3	HLA-DQA10301-DQB10302	16.55	NB	AKPATPEIQ	NA	NA
IPMTPTSSF	9	TRUE	sp|Q7Z5L9|I2BP2_HUMAN	IRF2BP2	HUMAN	Interferon regulatory factor 2-binding protein 2 OS=Homo sapiens OX=9606 GN=IRF2BP2 PE=1 SV=2	IPMTPTSSF/1	['MSFragger']	[0.0071599045346062]	[0.599253332705096]	[0.041966954251736]	0.859217	0.00980777	1	1	0.0071599	0.041967	0.599253	0	NA	1	0	1	1	netMHCpan-4.1	HLA-B*07:02	0.01	SB	IPMTPTSSF	1	IPMTPTSSF
IPNPSNGEL	9	TRUE	Q9HDC5|JPH1_HUMAN	JPH1	HUMAN	Junctophilin-1 OS=Homo sapiens OX=9606 GN=JPH1 PE=1 SV=2	IPNPSNGEL/1	['PEAKS']	[0.0023584905660377]	[1.1322666838191144]	[0.0138117698473047]	0.559625	2.15702	1	1	0.00235849	0.0138118	1.13227	0	NA	1	1	0	1	netMHCpan-4.1	HLA-B*07:02	0.029	SB	IPNPSNGEL	1	IPNPSNGEL
IPPPPPPPP	9	TRUE	sp|P49750|YLPM1_HUMAN;sp|Q8TF74|WIPF2_HUMAN	YLPM1;WIPF2	HUMAN	YLP motif-containing protein 1 OS=Homo sapiens OX=9606 GN=YLPM1 PE=1 SV=4	IPPPPPPPP/2;IPPPPPPPP/1	['Sage', 'PEAKS']	[0.005050505050505, 0.001201923076923]	[0.5425492717015712, 2.081126073684905]	[0.0235528314596048, 0.0004454933943212]	0.940971	2.96902	2	2	0.00120192	0.000445493	2.08113	13	['LPPPPPPPP(10)', 'PLPPPPPPP(3)']	14	10	4	14	netMHCpan-4.1	HLA-B*07:02	0.796	WB	IPPPPPPPP	1	IPPPPPPPP
IPSIRNGIL	9	TRUE	sp|Q93008|USP9X_HUMAN	USP9X	HUMAN	Ubiquitin carboxyl-terminal hydrolase 9X OS=Homo sapiens OX=9606 GN=USP9X PE=1 SV=4	IPSIRNGIL/2	['MSFragger']	[0.0071599045346062]	[0.6689944880457583]	[0.031562028666195]	0.960141	3.82658	1	1	0.0071599	0.031562	0.668994	0	NA	1	0	1	1	netMHCpan-4.1	HLA-B*07:02	0.077	SB	IPSIRNGIL	1	IPSIRNGIL
IQLVEEELDR	10	TRUE	sp|P06753|TPM3_HUMAN;sp|P07951|TPM2_HUMAN;sp|P09493|TPM1_HUMAN;sp|P67936|TPM4_HUMAN	TPM3;TPM2;TPM1;TPM4	HUMAN	Tropomyosin alpha-3 chain OS=Homo sapiens OX=9606 GN=TPM3 PE=1 SV=2	IQLVEEELDR/2	['MSFragger', 'Sage', 'PEAKS']	[0.0071599045346062, 0.005050505050505, 0.001201923076923]	[0.5184903498590707, 0.5788868469070191, 1.9085511644759976]	[0.0581756732348384, 0.0195750506286594, 0.000845010683719]	0.833922	0.161154	1	3	0.00120192	0.000845011	1.90855	0	NA	2	0	2	2	netMHCpan-4.1	HLA-A*02:01	23.473	NB	ILVEEELDR	0	IQVEEELDR
IREETVSLRKD	11	TRUE	sp|P20618|PSB1_HUMAN	PSMB1	HUMAN	Proteasome subunit beta type-1 OS=Homo sapiens OX=9606 GN=PSMB1 PE=1 SV=2	IREETVSLRKD/3	['MSFragger', 'Sage']	[0.0021598272138228, 0.005050505050505]	[0.943044890178432, 0.5493892855320921]	[0.0101387221277691, 0.0227473651239527]	0.930564	2.28053	1	2	0.00215983	0.0101387	0.943045	0	NA	1	0	1	1	netMHCpan-4.1	HLA-C*07:02	58.333	NB	IREETVSLK	0	IEETVSLRK
IRKLPFQRL	9	TRUE	sp|P0DPK2|H3Y1_HUMAN;sp|P0DPK5|H3Y2_HUMAN;sp|P68431|H31_HUMAN;sp|P84243|H33_HUMAN;sp|Q16695|H31T_HUMAN;sp|Q5TEC6|H37_HUMAN;sp|Q6NXT2|H3C_HUMAN;sp|Q71DI3|H32_HUMAN	H3Y1;H3Y2;H3C12;H3-3B;H3-4;H3-7;H3-5;H3C13	HUMAN	Histone H3.Y OS=Homo sapiens OX=9606 GN=H3Y1 PE=1 SV=1	IRKLPFQRL/3	['MSFragger', 'PEAKS']	[0.0071599045346062, 0.0084269662921348]	[0.5442450632205611, 0.6942695905575623]	[0.0524458862945808, 0.0549582099776293]	0.949384	0.26832	1	2	0.0071599	0.0524459	0.69427	1	['LRKLPFQRL(1)']	1	0	1	1	netMHCpan-4.1	HLA-C*07:02	0.172	SB	IRKLPFQRL	1	IRKLPFQRL
ISEGNETVEDIAAR	14	FALSE	P05023|AT1A1_HUMAN;P13637|AT1A3_HUMAN;P50993|AT1A2_HUMAN	ATP1A1;ATP1A3;ATP1A2	HUMAN	Sodium/potassium-transporting ATPase subunit alpha-1 OS=Homo sapiens OX=9606 GN=ATP1A1 PE=1 SV=1	ISEGNETVEDIAAR/2	['PEAKS']	[0.0084269662921348]	[0.7978472773908653]	[0.0400891254632189]	0.476409	1.78968	1	1	0.00842697	0.0400891	0.797847	0	NA	1	0	1	1	netMHCIIpan-4.3	HLA-DQA10103-DQB10603	0	SB	NETVEDIAA	NA	NA
ISEQFTAMFR	10	TRUE	sp|P04350|TBB4A_HUMAN;sp|P07437|TBB5_HUMAN;sp|P68371|TBB4B_HUMAN;sp|Q13509|TBB3_HUMAN;sp|Q13885|TBB2A_HUMAN;sp|Q9BVA1|TBB2B_HUMAN	TUBB4A;TUBB;TUBB4B;TUBB3;TUBB2A;TUBB2B	HUMAN	Tubulin beta-4A chain OS=Homo sapiens OX=9606 GN=TUBB4A PE=1 SV=2	ISEQFTAM[UNIMOD:Oxidation]FR/2	['MSFragger', 'Sage', 'PEAKS']	[0.0021598272138228, 0.0057581573896353, 0.001201923076923]	[1.4873419436686326, 0.5060938796685094, 1.8037371000877032]	[0.0010339574359343, 0.0283460414350948, 0.0012453574011123]	0.943821	0.31477	1	3	0.00120192	0.00103396	1.80374	0	NA	1	0	1	1	netMHCpan-4.1	HLA-C*07:02	38.5	NB	ISEQFTMFR	0	ISEQFTAMR
ISGLIYEETR	10	TRUE	sp|P62805|H4_HUMAN	H4C16	HUMAN	Histone H4 OS=Homo sapiens OX=9606 GN=H4C16 PE=1 SV=2	ISGLIYEETR/2	['MSFragger', 'Comet', 'Sage', 'PEAKS']	[0.0036297640653357, 0.0078740157480314, 0.0028985507246376, 0.001201923076923]	[0.8218237192195336, 0.7574238926742777, 0.8256845850249805, 2.2473953479181885]	[0.0167934298199629, 0.0132466053201657, 0.0055403284009842, 0.0002402217277641]	0.905072	0.0268914	1	4	0.00120192	0.000240222	2.2474	0	NA	1	0	1	1	netMHCpan-4.1	HLA-A*02:01	57.727	NB	ISGLIEETR	0	ISGLIEETR
ISSSKGSLGGGF	12	TRUE	sp|P13645|K1C10_HUMAN	KRT10	HUMAN	Keratin, type I cytoskeletal 10 OS=Homo sapiens OX=9606 GN=KRT10 PE=1 SV=6	ISSSKGSLGGGF/2	['MSFragger', 'Comet', 'Sage', 'PEAKS']	[0.0021598272138228, 0.0057471264367816, 0.0028985507246376, 0.001201923076923]	[1.8060386338401804, 1.4521055391434443, 0.8118720203281342, 2.373828948160415]	[0.0002708704045037, 0.0008935507005146, 0.0059469229464829, 0.0001501616531504]	0.883561	0.125308	1	4	0.00120192	0.000150162	2.37383	0	NA	1	0	1	1	netMHCpan-4.1	HLA-C*07:02	29.333	NB	ISSSKGSLF	2	SSGSLGGGF
ISSSKGSLGGGFSSG	15	FALSE	sp|P13645|K1C10_HUMAN	KRT10	HUMAN	Keratin, type I cytoskeletal 10 OS=Homo sapiens OX=9606 GN=KRT10 PE=1 SV=6	ISSSKGSLGGGFSSG/2	['MSFragger', 'Comet', 'Sage', 'PEAKS']	[0.0021598272138228, 0.0057471264367816, 0.0028985507246376, 0.001201923076923]	[1.943312330687181, 1.546237802793085, 0.8024392653154669, 2.5830988625427787]	[0.000152110803898, 0.000614066652007, 0.0062415550234327, 6.89866166937953e-05]	0.737086	0.596497	1	4	0.00120192	6.89866e-05	2.5831	0	NA	1	0	1	1	netMHCIIpan-4.3	HLA-DQA10103-DQB10302	65.2	NB	KGSLGGGFS	NA	NA
ISTQADTIGTETLER	15	FALSE	sp|P02008|HBAZ_HUMAN	HBZ	HUMAN	Hemoglobin subunit zeta OS=Homo sapiens OX=9606 GN=HBZ PE=1 SV=2	ISTQADTIGTETLER/2	['MSFragger', 'Comet', 'Sage', 'PEAKS']	[0.0021598272138228, 0.0078740157480314, 0.0028985507246376, 0.001201923076923]	[1.6468866735487215, 0.8746202057330275, 0.7973789205425692, 1.848170200288472]	[0.0005288022104902, 0.0086618500963856, 0.0064055664788584, 0.0010566911240087]	0.944919	0.294325	1	4	0.00120192	0.000528802	1.84817	0	NA	1	1	0	1	netMHCIIpan-4.3	HLA-DQA10301-DQB10302	6.69	NB	ADTIGTETL	NA	NA
IVAAGVGEFEAGISK	15	FALSE	sp|P68104|EF1A1_HUMAN;sp|Q05639|EF1A2_HUMAN;sp|Q5VTE0|EF1A3_HUMAN	EEF1A1;EEF1A2;EEF1A1P5	HUMAN	Elongation factor 1-alpha 1 OS=Homo sapiens OX=9606 GN=EEF1A1 PE=1 SV=1	IVAAGVGEFEAGISK/2	['Sage', 'PEAKS']	[0.0068493150684931, 0.0084269662921348]	[0.4004796699528569, 0.7702514686329989]	[0.0483543942932845, 0.0436124327186632]	0.696767	0.58819	1	2	0.00684932	0.0436124	0.770251	0	NA	1	0	1	1	netMHCIIpan-4.3	HLA-DQA10301-DQB10603	20.85	NB	VGEFEAGIS	NA	NA
IVDGNHRLTL	10	TRUE	sp|O15020|SPTN2_HUMAN;sp|Q01082|SPTB2_HUMAN;sp|Q9H254|SPTN4_HUMAN	SPTBN2;SPTBN1;SPTBN4	HUMAN	Spectrin beta chain, non-erythrocytic 2 OS=Homo sapiens OX=9606 GN=SPTBN2 PE=1 SV=3	IVDGNHRLTL/2	['MSFragger']	[0.0036297640653357]	[0.8633395362496517]	[0.0141327221546732]	0.937611	0.869014	1	1	0.00362976	0.0141327	0.86334	0	NA	1	0	1	1	netMHCpan-4.1	HLA-B*07:02	1.14	WB	IVDGHRLTL	4	IVDGNHLTL
IVDPVSNL	8	TRUE	P15924|DESP_HUMAN	DSP	HUMAN	Desmoplakin OS=Homo sapiens OX=9606 GN=DSP PE=1 SV=3	IVDPVSNL/1	['PEAKS']	[0.001201923076923]	[2.108783348356817]	[0.000402012603284]	0.930455	0.185664	1	1	0.00120192	0.000402013	2.10878	0	NA	1	0	1	1	netMHCpan-4.1	HLA-A*02:01	2.772	NB	IVDP-VSNL	4	IVDP-VSNL
IVMDSGDGVTHT	12	TRUE	sp|A5A3E0|POTEF_HUMAN;sp|P0CG38|POTEI_HUMAN;sp|P0CG39|POTEJ_HUMAN;sp|P60709|ACTB_HUMAN;sp|P63261|ACTG_HUMAN;sp|Q6S8J3|POTEE_HUMAN	POTEF;POTEI;POTEJ;ACTB;ACTG1;POTEE	HUMAN	POTE ankyrin domain family member F OS=Homo sapiens OX=9606 GN=POTEF PE=1 SV=2	IVM[UNIMOD:Oxidation]DSGDGVTHT/2	['MSFragger', 'Comet', 'Sage', 'PEAKS']	[0.0021598272138228, 0.0057471264367816, 0.005050505050505, 0.001201923076923]	[1.6733742448471691, 0.9014734963412095, 0.574338625114686, 1.9714075732829968]	[0.0004730875538224, 0.0078632221856948, 0.0200339337893304, 0.0006693789913589]	0.768907	1.75314	1	4	0.00120192	0.000473088	1.97141	0	NA	1	0	1	1	netMHCpan-4.1	HLA-A*02:01	13.925	NB	IVMDGVTHT	4	VMDDGVTHT
IYLVTEY	7	FALSE	Q9Y2K2|SIK3_HUMAN	SIK3	HUMAN	Serine/threonine-protein kinase SIK3 OS=Homo sapiens OX=9606 GN=SIK3 PE=1 SV=4	IYLVTEY/1	['PEAKS']	[0.0084269662921348]	[0.7329004063250772]	[0.0488659146181066]	0.970391	2.73161	1	1	0.00842697	0.0488659	0.7329	0	NA	1	1	0	1	NA	NA	NA	NA	NA	NA	NA
IYPAPQV	7	FALSE	sp|P0DPH7|TBA3C_HUMAN;sp|P0DPH8|TBA3D_HUMAN;sp|P68363|TBA1B_HUMAN;sp|P68366|TBA4A_HUMAN;sp|Q6PEY2|TBA3E_HUMAN;sp|Q71U36|TBA1A_HUMAN;sp|Q9BQE3|TBA1C_HUMAN;sp|Q9H853|TBA4B_HUMAN;sp|Q9NY65|TBA8_HUMAN	TUBA3C;TUBA3D;TUBA1B;TUBA4A;TUBA3E;TUBA1A;TUBA1C;TUBA4B;TUBA8	HUMAN	Tubulin alpha-3C chain OS=Homo sapiens OX=9606 GN=TUBA3C PE=1 SV=1	IYPAPQV/1	['Sage', 'PEAKS']	[0.0068493150684931, 0.001201923076923]	[0.4039284675099758, 1.6537873259310287]	[0.0475224883977925, 0.0021635323052174]	0.959614	0.175198	1	2	0.00120192	0.00216353	1.65379	0	NA	2	2	0	2	NA	NA	NA	NA	NA	NA	NA
IYRTPLY	7	FALSE	sp|Q9Y316|MEMO1_HUMAN	MEMO1	HUMAN	Protein MEMO1 OS=Homo sapiens OX=9606 GN=MEMO1 PE=1 SV=1	IYRTPLY/2	['Sage']	[0.0057581573896353]	[0.522958084693974]	[0.0260193821858359]	0.973369	0.921767	1	1	0.00575816	0.0260194	0.522958	0	NA	1	1	0	1	NA	NA	NA	NA	NA	NA	NA
IYVSEKGTVQQADE	14	FALSE	sp|P32969|RL9_HUMAN	RPL9P9	HUMAN	Large ribosomal subunit protein uL6 OS=Homo sapiens OX=9606 GN=RPL9P9 PE=1 SV=1	IYVSEKGTVQQADE/2	['MSFragger', 'Comet', 'Sage', 'PEAKS']	[0.0021598272138228, 0.0057471264367816, 0.0028985507246376, 0.001201923076923]	[2.350073145116314, 1.3957193123224472, 1.38425006243537, 2.2302998604146027]	[2.751476014459077e-05, 0.0011186654886997, 0.0003079151582289, 0.0002559759236042]	0.78276	1.41122	1	4	0.00120192	2.75148e-05	2.35007	0	NA	1	1	0	1	netMHCIIpan-4.3	HLA-DQA10301-DQB10302	2.32	WB	EKGTVQQAD	NA	NA
KAFLIRLL	8	TRUE	Q9NZ08|ERAP1_HUMAN	ERAP1	HUMAN	Endoplasmic reticulum aminopeptidase 1 OS=Homo sapiens OX=9606 GN=ERAP1 PE=1 SV=3	KAFLIRLL/2	['PEAKS']	[0.001201923076923]	[1.6306615209147208]	[0.0023550087330991]	0.970202	2.11948	1	1	0.00120192	0.00235501	1.63066	0	NA	1	0	1	1	netMHCpan-4.1	HLA-B*07:02	4.849	NB	KAFLIRL-L	3	KAF-LIRLL
KAFRLPGL	8	TRUE	O14526|FCHO1_HUMAN	FCHO1	HUMAN	F-BAR domain only protein 1 OS=Homo sapiens OX=9606 GN=FCHO1 PE=1 SV=2	KAFRLPGL/2	['PEAKS']	[0.0084269662921348]	[0.7874872123017607]	[0.0413783440983733]	0.928603	4.18715	1	1	0.00842697	0.0413783	0.787487	0	NA	1	0	1	1	netMHCpan-4.1	HLA-B*07:02	6.217	NB	KAF-RLPGL	3	KAFRL-PGL
KAFSIGKM	8	TRUE	O15042|SR140_HUMAN	U2SURP	HUMAN	U2 snRNP-associated SURP motif-containing protein OS=Homo sapiens OX=9606 GN=U2SURP PE=1 SV=2	KAFSIGKM/2	['PEAKS']	[0.001201923076923]	[1.1814378552237823]	[0.0116949705880683]	0.796071	1.84062	1	1	0.00120192	0.011695	1.18144	0	NA	1	0	1	1	netMHCpan-4.1	HLA-B*07:02	8.907	NB	KAFSIG-KM	3	KAFSI-GKM
KALELTGL	8	TRUE	P19338|NUCL_HUMAN	NCL	HUMAN	Nucleolin OS=Homo sapiens OX=9606 GN=NCL PE=1 SV=3	KALELTGL/1	['PEAKS']	[0.0033632286995515]	[1.0851928845223944]	[0.0161562536282061]	0.980809	2.38614	1	1	0.00336323	0.0161563	1.08519	0	NA	1	0	1	1	netMHCpan-4.1	HLA-B*07:02	11.255	NB	KALELTG-L	3	KALELTG-L
KASILARL	8	TRUE	sp|Q05BQ5|MBTD1_HUMAN;sp|Q969R5|LMBL2_HUMAN	MBTD1;L3MBTL2	HUMAN	MBT domain-containing protein 1 OS=Homo sapiens OX=9606 GN=MBTD1 PE=1 SV=2	KASILARL/2	['Sage', 'PEAKS']	[0.0057581573896353, 0.0033632286995515]	[0.4734349045691938, 1.0184788305247303]	[0.0334515854046025, 0.020092892968887]	0.993017	2.98395	1	2	0.00336323	0.0200929	1.01848	0	NA	2	0	2	2	netMHCpan-4.1	HLA-B*07:02	7.954	NB	KAS-ILARL	3	KA-SILARL
KATLIVHL	8	TRUE	sp|P15622|ZN250_HUMAN	ZNF250	HUMAN	Zinc finger protein 250 OS=Homo sapiens OX=9606 GN=ZNF250 PE=1 SV=3	KATLIVHL/2	['MSFragger']	[0.0071599045346062]	[0.6155784794019681]	[0.0392676910716915]	0.788098	5.0013	1	1	0.0071599	0.0392677	0.615578	0	NA	1	0	1	1	netMHCpan-4.1	HLA-B*07:02	7.824	NB	KAT-LIVHL	3	KA-TLIVHL
KAVELASL	8	TRUE	Q6PJG2|MDEAS_HUMAN	MIDEAS	HUMAN	Mitotic deacetylase-associated SANT domain protein OS=Homo sapiens OX=9606 GN=MIDEAS PE=1 SV=2	KAVELASL/1	['PEAKS']	[0.001201923076923]	[2.1967348169451157]	[0.0002899737956403]	0.946257	3.45022	1	1	0.00120192	0.000289974	2.19673	0	NA	1	1	0	1	netMHCpan-4.1	HLA-B*07:02	5.565	NB	KAVEL-ASL	3	KAVELAS-L
KAYLSAHL	8	TRUE	sp|Q9H0H0|INT2_HUMAN	INTS2	HUMAN	Integrator complex subunit 2 OS=Homo sapiens OX=9606 GN=INTS2 PE=1 SV=2	KAYLSAHL/2	['MSFragger', 'Sage', 'PEAKS']	[0.0046728971962616, 0.0057581573896353, 0.001201923076923]	[0.7068526006728776, 0.4724048443951533, 2.025860092993267]	[0.0270146236262605, 0.0336265831201585, 0.0005469367930352]	0.804005	0.795397	1	3	0.00120192	0.000546937	2.02586	0	NA	2	1	1	2	netMHCpan-4.1	HLA-B*07:02	5.094	NB	KAY-LSAHL	3	KAY-LSAHL
KDITAELSAPVK	12	TRUE	sp|Q6ULP2|AFTIN_HUMAN	AFTPH	HUMAN	Aftiphilin OS=Homo sapiens OX=9606 GN=AFTPH PE=1 SV=3	KDITAELSAPVK/2	['Sage']	[0.0057581573896353]	[0.4472413592995723]	[0.0381935583240864]	0.346815	5.18277	1	1	0.00575816	0.0381936	0.447241	0	NA	1	0	1	1	netMHCpan-4.1	HLA-A*02:01	55	NB	KTAELSAPV	0	KDITAELVK
KDSPQTIPTYTDAL	14	FALSE	sp|P31944|CASPE_HUMAN	CASP14	HUMAN	Caspase-14 OS=Homo sapiens OX=9606 GN=CASP14 PE=1 SV=2	KDSPQTIPTYTDAL/2	['MSFragger', 'Sage', 'PEAKS']	[0.0059970014992503, 0.0028985507246376, 0.00542888165038]	[0.6822040752790939, 0.765670932131279, 0.9454519019948596]	[0.0298963320053239, 0.0075356349005427, 0.0253697212358813]	0.986159	0.429882	1	3	0.00289855	0.00753563	0.945452	0	NA	2	0	2	2	netMHCIIpan-4.3	HLA-DQA10301-DQB10603	2.41	WB	PQTIPTYTD	NA	NA
KDVDGAYMT	9	TRUE	sp|P04264|K2C1_HUMAN	KRT1	HUMAN	Keratin, type II cytoskeletal 1 OS=Homo sapiens OX=9606 GN=KRT1 PE=1 SV=6	KDVDGAYM[UNIMOD:Oxidation]T/2	['MSFragger']	[0.0021598272138228]	[1.194903830792522]	[0.003531308700137]	0.922607	3.38085	1	1	0.00215983	0.00353131	1.1949	0	NA	1	0	1	1	netMHCpan-4.1	HLA-A*02:01	44.4	NB	KDVDGAYMT	0	KDVDGAYMT
KEETIEKMQE	10	TRUE	sp|P61254|RL26_HUMAN	RPL26	HUMAN	Large ribosomal subunit protein uL24 OS=Homo sapiens OX=9606 GN=RPL26 PE=1 SV=1	KEETIEKM[UNIMOD:Oxidation]QE/2	['MSFragger', 'Sage']	[0.0046728971962616, 0.0057581573896353]	[0.7112433815116432, 0.5391978280711511]	[0.0265305987483498, 0.0239577328030529]	0.61581	2.53683	1	2	0.0046729	0.0239577	0.711243	0	NA	1	0	1	1	netMHCpan-4.1	HLA-C*07:02	85	NB	KEETIKMQE	0	KEETIEKMQ
KEGLELLKTAIGKAG	15	FALSE	sp|P06733|ENOA_HUMAN	ENO1	HUMAN	Alpha-enolase OS=Homo sapiens OX=9606 GN=ENO1 PE=1 SV=2	KEGLELLKTAIGKAG/3	['MSFragger', 'Comet', 'Sage', 'PEAKS']	[0.0021598272138228, 0.0078740157480314, 0.0028985507246376, 0.001201923076923]	[1.119516608401743, 0.701983738692792, 0.6201454158491538, 1.9584873722831608]	[0.0048446812791029, 0.0162343706209135, 0.0158609085861615, 0.000702231309182]	0.51055	2.97922	1	4	0.00120192	0.000702231	1.95849	0	NA	1	0	1	1	netMHCIIpan-4.3	DRB1_0404	0.04	SB	LELLKTAIG	NA	NA
KENAGEDPGLA	11	TRUE	sp|P81605|DCD_HUMAN	DCD	HUMAN	Dermcidin OS=Homo sapiens OX=9606 GN=DCD PE=1 SV=2	KENAGEDPGLA/2	['Sage', 'PEAKS']	[0.0057581573896353, 0.0083073727933541]	[0.488367553990517, 0.8289248092986281]	[0.031013383567577, 0.0364482585364908]	0.954754	1.73417	1	2	0.00575816	0.0310134	0.828925	0	NA	1	0	1	1	netMHCpan-4.1	HLA-A*02:01	51.667	NB	KAGEDPGLA	0	KENEDPGLA
KGDILTLL	8	TRUE	Q13813|SPTN1_HUMAN	SPTAN1	HUMAN	Spectrin alpha chain, non-erythrocytic 1 OS=Homo sapiens OX=9606 GN=SPTAN1 PE=1 SV=3	KGDILTLL/1	['PEAKS']	[0.0084269662921348]	[0.7695245745672021]	[0.0437091815821717]	0.98678	1.0774	1	1	0.00842697	0.0437092	0.769525	0	NA	1	0	1	1	netMHCpan-4.1	HLA-C*07:02	10.707	NB	KGD-ILTLL	3	KG-DILTLL
KGDRIAQL	8	TRUE	sp|P33316|DUT_HUMAN	DUT	HUMAN	Deoxyuridine 5'-triphosphate nucleotidohydrolase, mitochondrial OS=Homo sapiens OX=9606 GN=DUT PE=1 SV=4	KGDRIAQL/2	['MSFragger', 'Sage', 'PEAKS']	[0.0046728971962616, 0.0068493150684931, 0.001201923076923]	[0.7589545304874515, 0.4232133982896117, 1.6892995030488154]	[0.0217892708273146, 0.0431216583621219, 0.0018989349759843]	0.918635	0.109263	1	3	0.00120192	0.00189893	1.6893	0	NA	3	1	2	3	netMHCpan-4.1	HLA-C*07:02	10.392	NB	KGD-RIAQL	3	KGDRI-AQL
KGFIMAEV	8	TRUE	Q9NTK5|OLA1_HUMAN	OLA1	HUMAN	Obg-like ATPase 1 OS=Homo sapiens OX=9606 GN=OLA1 PE=1 SV=2	KGFIMAEV/1	['PEAKS']	[0.0084269662921348]	[0.7473099115651627]	[0.0467692704716491]	0.97861	3.50745	1	1	0.00842697	0.0467693	0.74731	0	NA	1	0	1	1	netMHCpan-4.1	HLA-A*02:01	22.477	NB	KGF-IMAEV	3	KGF-IMAEV
KGFTAAGV	8	TRUE	P32322|P5CR1_HUMAN	PYCR1	HUMAN	Pyrroline-5-carboxylate reductase 1, mitochondrial OS=Homo sapiens OX=9606 GN=PYCR1 PE=1 SV=2	KGFTAAGV/1	['PEAKS']	[0.0084269662921348]	[0.6793200275688457]	[0.057511957435766]	0.980824	0.494629	1	1	0.00842697	0.057512	0.67932	0	NA	1	0	1	1	netMHCpan-4.1	HLA-A*02:01	36.917	NB	KGF-TAAGV	3	KGFT-AAGV
KGLLSAEV	8	TRUE	Q15149|PLEC_HUMAN	PLEC	HUMAN	Plectin OS=Homo sapiens OX=9606 GN=PLEC PE=1 SV=3	KGLLSAEV/1	['PEAKS']	[0.0084269662921348]	[0.7582897907487727]	[0.0452314263332508]	0.917177	3.70705	1	1	0.00842697	0.0452314	0.75829	0	NA	1	0	1	1	netMHCpan-4.1	HLA-A*02:01	39.333	NB	KGL-LSAEV	3	KGL-LSAEV
KGSLGGGFSSGGFSGGS	17	FALSE	sp|P13645|K1C10_HUMAN	KRT10	HUMAN	Keratin, type I cytoskeletal 10 OS=Homo sapiens OX=9606 GN=KRT10 PE=1 SV=6	KGSLGGGFSSGGFSGGS/2	['MSFragger', 'Comet', 'Sage', 'PEAKS']	[0.0021598272138228, 0.0078740157480314, 0.0028985507246376, 0.001201923076923]	[1.7910966645653736, 0.7903799868890012, 0.9987492645564248, 1.4184394242375928]	[0.0002884288046406, 0.0117481633513852, 0.0022784296384972, 0.0050892443682464]	0.510512	0.0940068	1	4	0.00120192	0.000288429	1.7911	0	NA	1	0	1	1	netMHCIIpan-4.3	HLA-DPA10103-DPB10402	42.41	NB	FSSGGFSGG	NA	NA
KGYEVIYL	8	TRUE	P14625|ENPL_HUMAN	HSP90B1	HUMAN	Endoplasmin OS=Homo sapiens OX=9606 GN=HSP90B1 PE=1 SV=1	KGYEVIYL/1	['PEAKS']	[0.0044198895027624]	[0.9761973322854144]	[0.0230130593451922]	0.991751	2.83497	1	1	0.00441989	0.0230131	0.976197	0	NA	2	1	1	2	netMHCpan-4.1	HLA-C*07:02	7.832	NB	KGYE-VIYL	3	KGYEVI-YL
KGYLALGL	8	TRUE	Q86TV6|TTC7B_HUMAN;Q9ULT0|TTC7A_HUMAN	TTC7B;TTC7A	HUMAN	Tetratricopeptide repeat protein 7B OS=Homo sapiens OX=9606 GN=TTC7B PE=1 SV=3	KGYLALGL/1	['PEAKS']	[0.0092250922509225]	[0.6600444254960703]	[0.0609765322770105]	0.99242	2.43125	1	1	0.00922509	0.0609765	0.660044	0	NA	1	0	1	1	netMHCpan-4.1	HLA-B*07:02	16.486	NB	KGY-LALGL	3	KGY-LALGL
KGYQVPVL	8	TRUE	Q7Z6E9|RBBP6_HUMAN	RBBP6	HUMAN	E3 ubiquitin-protein ligase RBBP6 OS=Homo sapiens OX=9606 GN=RBBP6 PE=1 SV=1	KGYQVPVL/1	['PEAKS']	[0.001201923076923]	[1.733730683916635]	[0.0016124349042115]	0.993884	3.16139	1	1	0.00120192	0.00161243	1.73373	0	NA	1	0	1	1	netMHCpan-4.1	HLA-C*07:02	7.889	NB	KGY-QVPVL	3	KGYQV-PVL
KGYTAEQV	8	TRUE	sp|Q9NXW2|DJB12_HUMAN	DNAJB12	HUMAN	DnaJ homolog subfamily B member 12 OS=Homo sapiens OX=9606 GN=DNAJB12 PE=1 SV=5	KGYTAEQV/2	['Sage']	[0.0057581573896353]	[0.4794434206524495]	[0.0324485631645057]	0.971958	5.43954	1	1	0.00575816	0.0324486	0.479443	0	NA	2	0	2	2	netMHCpan-4.1	HLA-A*02:01	29.4	NB	KGY-TAEQV	3	KGYT-AEQV
KIAEKDEEIEQLKR	14	FALSE	sp|P11055|MYH3_HUMAN	MYH3	HUMAN	Myosin-3 OS=Homo sapiens OX=9606 GN=MYH3 PE=1 SV=3	KIAEKDEEIEQLKR/3	['Comet', 'PEAKS']	[0.0057471264367816, 0.001201923076923]	[1.0050760907904506, 1.2959105782169815]	[0.0053056759713687, 0.0078660195131018]	0.552854	0.534629	1	2	0.00120192	0.00530568	1.29591	0	NA	1	0	1	1	netMHCIIpan-4.3	HLA-DQA10301-DQB10302	15.32	NB	EKDEEIEQL	NA	NA
KILPTLEAV	9	TRUE	Q12905|ILF2_HUMAN	ILF2	HUMAN	Interleukin enhancer-binding factor 2 OS=Homo sapiens OX=9606 GN=ILF2 PE=1 SV=2	KILPTLEAV/1;KILPTLEAV/2	['PEAKS']	[0.001201923076923]	[1.9044083768034992]	[0.0008580794856504]	0.977567	0.0109337	2	1	0.00120192	0.000858079	1.90441	0	NA	3	0	3	3	netMHCpan-4.1	HLA-A*02:01	0.043	SB	KILPTLEAV	4	KILPTLEAV
KIYEGQVEV	9	TRUE	P46777|RL5_HUMAN	RPL5	HUMAN	Large ribosomal subunit protein uL18 OS=Homo sapiens OX=9606 GN=RPL5 PE=1 SV=3	KIYEGQVEV/1;KIYEGQVEV/2	['PEAKS']	[0.001201923076923]	[2.273474943489976]	[0.0002180347147612]	0.970648	1.06119	2	1	0.00120192	0.000218035	2.27347	0	NA	2	1	1	2	netMHCpan-4.1	HLA-A*02:01	0.005	SB	KIYEGQVEV	4	KIYEGQVEV
KLHGVNINV	9	TRUE	sp|Q9BQ04|RBM4B_HUMAN;sp|Q9BWF3|RBM4_HUMAN	RBM4B;RBM4	HUMAN	RNA-binding protein 4B OS=Homo sapiens OX=9606 GN=RBM4B PE=1 SV=1	KLHGVNINV/2	['MSFragger', 'Sage', 'PEAKS']	[0.0071599045346062, 0.005050505050505, 0.0084269662921348]	[0.5479402004774585, 0.544768319496412, 0.7339485250558668]	[0.0516694413525575, 0.0232884741998296, 0.0487103203282103]	0.862851	0.280539	1	3	0.00505051	0.0232885	0.733949	0	NA	1	0	1	1	netMHCpan-4.1	HLA-A*02:01	0.029	SB	KLHGVNINV	4	KLHGVNINV
KLIDRTESL	9	TRUE	sp|P33241|LSP1_HUMAN	LSP1	HUMAN	Lymphocyte-specific protein 1 OS=Homo sapiens OX=9606 GN=LSP1 PE=1 SV=1	KLIDRTESL/2	['MSFragger', 'PEAKS']	[0.0046728971962616, 0.001201923076923]	[0.7992060722861587, 1.6449907935791728]	[0.0184450305715191, 0.0022344913161305]	0.930952	0.919734	1	2	0.00120192	0.00223449	1.64499	0	NA	1	1	0	1	netMHCpan-4.1	HLA-A*02:01	0.01	SB	KLIDRTESL	4	KLIDRTESL
KLIEKLDIKL	10	TRUE	P13639|EF2_HUMAN	EEF2	HUMAN	Elongation factor 2 OS=Homo sapiens OX=9606 GN=EEF2 PE=1 SV=4	KLIEKLDIKL/3	['PEAKS']	[0.001201923076923]	[1.8033542709096615]	[0.0012471201355032]	0.226302	3.34559	1	1	0.00120192	0.00124712	1.80335	0	NA	1	0	1	1	netMHCpan-4.1	HLA-A*02:01	0.066	SB	KLIELDIKL	4	KLIEKLIKL
KLLEPVLLL	9	TRUE	sp|P62249|RS16_HUMAN	RPS16	HUMAN	Small ribosomal subunit protein uS9 OS=Homo sapiens OX=9606 GN=RPS16 PE=1 SV=2	KLLEPVLLL/2	['MSFragger', 'Sage', 'PEAKS']	[0.0021598272138228, 0.0068493150684931, 0.001201923076923]	[1.1770540594026244, 0.4067893786523586, 1.663179845661733]	[0.0038059448060496, 0.0468429834445789, 0.0020902120051771]	0.949183	0.938789	1	3	0.00120192	0.00209021	1.66318	0	NA	3	2	1	3	netMHCpan-4.1	HLA-A*02:01	0.006	SB	KLLEPVLLL	4	KLLEPVLLL
KLLGELHTL	9	TRUE	sp|Q15154|PCM1_HUMAN	PCM1	HUMAN	Pericentriolar material 1 protein OS=Homo sapiens OX=9606 GN=PCM1 PE=1 SV=6	KLLGELHTL/2	['MSFragger', 'Sage', 'PEAKS']	[0.0046728971962616, 0.0057581573896353, 0.001201923076923]	[0.785638315757476, 0.4501413683231768, 2.243893653830926]	[0.0195115540004331, 0.0376375448943777, 0.0002433677566898]	0.871434	2.67454	1	3	0.00120192	0.000243368	2.24389	0	NA	1	0	1	1	netMHCpan-4.1	HLA-A*02:01	0.006	SB	KLLGELHTL	4	KLLGELHTL
KLYDIDVAKV	10	TRUE	sp|P62750|RL23A_HUMAN	RPL23A	HUMAN	Large ribosomal subunit protein uL23 OS=Homo sapiens OX=9606 GN=RPL23A PE=1 SV=1	KLYDIDVAKV/2	['MSFragger', 'Comet', 'Sage', 'PEAKS']	[0.0021598272138228, 0.0078740157480314, 0.0057581573896353, 0.001201923076923]	[1.0461850444286291, 0.7614533264996581, 0.5084787414760115, 1.6267158069164247]	[0.0065872919015828, 0.0130531943448681, 0.0280049377633847, 0.0023893006841364]	0.832648	0.621513	1	4	0.00120192	0.0023893	1.62672	0	NA	1	0	1	1	netMHCpan-4.1	HLA-A*02:01	0.023	SB	KLYDDVAKV	4	KLYDIVAKV
KMADIEYRL	9	TRUE	sp|P40937|RFC5_HUMAN	RFC5	HUMAN	Replication factor C subunit 5 OS=Homo sapiens OX=9606 GN=RFC5 PE=1 SV=1	KMADIEYRL/2	['MSFragger']	[0.0046728971962616]	[0.7492621755114345]	[0.0226797479707092]	0.952468	3.33867	1	1	0.0046729	0.0226797	0.749262	0	NA	1	0	1	1	netMHCpan-4.1	HLA-A*02:01	0.01	SB	KMADIEYRL	4	KMADIEYRL
KPAGPPGILAL	11	TRUE	sp|P35579|MYH9_HUMAN	MYH9	HUMAN	Myosin-9 OS=Homo sapiens OX=9606 GN=MYH9 PE=1 SV=4	KPAGPPGILAL/2;KPAGPPGILAL/1	['MSFragger', 'Sage', 'PEAKS']	[0.0021598272138228, 0.0057581573896353, 0.001201923076923]	[0.991853897394062, 0.5273970868314498, 2.422081303816052]	[0.0082685973293036, 0.0254390254877816, 0.0001255091933933]	0.98035	2.24779	2	3	0.00120192	0.000125509	2.42208	0	NA	3	0	3	3	netMHCpan-4.1	HLA-B*07:02	0.018	SB	KPAGPPLAL	1	KPAGPPLAL
KPGSDTIKPDVQK	13	FALSE	sp|Q06830|PRDX1_HUMAN	PRDX1	HUMAN	Peroxiredoxin-1 OS=Homo sapiens OX=9606 GN=PRDX1 PE=1 SV=1	KPGSDTIKPDVQK/3	['MSFragger', 'Sage', 'PEAKS']	[0.0036297640653357, 0.0057581573896353, 0.0023584905660377]	[0.8921087151759854, 0.4523820266151838, 1.1337206055819713]	[0.0125377823233854, 0.0372134116406714, 0.0137445174400583]	0.741182	0.412993	1	3	0.00235849	0.0125378	1.13372	0	NA	1	0	1	1	netMHCIIpan-4.3	HLA-DQA10103-DQB10302	0.73	SB	SDTIKPDVQ	NA	NA
KPPPPPPPP	9	TRUE	sp|A0JLT2|MED19_HUMAN	MED19	HUMAN	Mediator of RNA polymerase II transcription subunit 19 OS=Homo sapiens OX=9606 GN=MED19 PE=1 SV=2	KPPPPPPPP/2	['MSFragger', 'Comet', 'Sage', 'PEAKS']	[0.0036297640653357, 0.0078740157480314, 0.0028985507246376, 0.001201923076923]	[0.8817107121702475, 0.755144011038226, 0.7071095341429035, 1.5422325439846831]	[0.013092573666185, 0.013357359755637, 0.0101700817383227, 0.0032528050246524]	0.665116	2.46646	1	4	0.00120192	0.00325281	1.54223	0	NA	5	2	3	5	netMHCpan-4.1	HLA-B*07:02	0.519	WB	KPPPPPPPP	1	KPPPPPPPP
KPQTKLLIL	9	TRUE	sp|P15884|ITF2_HUMAN;sp|P15923|TFE2_HUMAN;sp|Q99081|HTF4_HUMAN	TCF4;TCF3;TCF12	HUMAN	Transcription factor 4 OS=Homo sapiens OX=9606 GN=TCF4 PE=1 SV=3	KPQTKLLIL/2	['Sage', 'PEAKS']	[0.0068493150684931, 0.001201923076923]	[0.3961011389811615, 1.3418648167602898]	[0.0494310063497171, 0.0066881299295769]	0.830847	6.86103	1	2	0.00120192	0.00668813	1.34186	0	NA	1	0	1	1	netMHCpan-4.1	HLA-B*07:02	0.035	SB	KPQTKLLIL	1	KPQTKLLIL
KPRSLQTGF	9	TRUE	sp|Q9H0Z9|RBM38_HUMAN	RBM38	HUMAN	RNA-binding protein 38 OS=Homo sapiens OX=9606 GN=RBM38 PE=1 SV=2	KPRSLQTGF/2	['MSFragger']	[0.0071599045346062]	[0.5561576076061957]	[0.0499821147951954]	0.881392	0.983961	1	1	0.0071599	0.0499821	0.556158	0	NA	1	0	1	1	netMHCpan-4.1	HLA-B*07:02	0.015	SB	KPRSLQTGF	1	KPRSLQTGF
KPSLPFTSL	9	TRUE	sp|P31785|IL2RG_HUMAN	IL2RG	HUMAN	Cytokine receptor common subunit gamma OS=Homo sapiens OX=9606 GN=IL2RG PE=1 SV=1	KPSLPFTSL/1;KPSLPFTSL/2	['MSFragger', 'Sage', 'PEAKS']	[0.0021598272138228, 0.0028985507246376, 0.001201923076923]	[0.9661250862027052, 0.6438031123068776, 1.482159780221179]	[0.0092072202241613, 0.0140563149672771, 0.0040451094772904]	0.964578	2.16126	2	3	0.00120192	0.00404511	1.48216	0	NA	4	0	4	4	netMHCpan-4.1	HLA-B*07:02	0.003	SB	KPSLPFTSL	1	KPSLPFTSL
KPVYPGQTL	9	TRUE	sp|P51659|DHB4_HUMAN	HSD17B4	HUMAN	Peroxisomal multifunctional enzyme type 2 OS=Homo sapiens OX=9606 GN=HSD17B4 PE=1 SV=3	KPVYPGQTL/2	['MSFragger', 'Comet', 'Sage', 'PEAKS']	[0.0021598272138228, 0.0078740157480314, 0.0057581573896353, 0.001201923076923]	[0.9771083780700702, 0.8441261121340231, 0.4514474078146261, 2.2658774628796823]	[0.0087942562261476, 0.0096694867310172, 0.0373897499793797, 0.0002242779296491]	0.955969	0.044461	1	4	0.00120192	0.000224278	2.26588	0	NA	2	1	1	2	netMHCpan-4.1	HLA-B*07:02	0.007	SB	KPVYPGQTL	1	KPVYPGQTL
KSFKLSGF	8	TRUE	P29966|MARCS_HUMAN	MARCKS	HUMAN	Myristoylated alanine-rich C-kinase substrate OS=Homo sapiens OX=9606 GN=MARCKS PE=1 SV=4	KSFKLSGF/2	['PEAKS']	[0.0092250922509225]	[0.6717550900720892]	[0.0588481580782435]	0.800878	2.37198	1	1	0.00922509	0.0588482	0.671755	0	NA	2	0	2	2	netMHCpan-4.1	HLA-C*07:02	11.429	NB	KSF-KLSGF	3	KSFKLSG-F
KSFLVARI	8	TRUE	Q9H3S7|PTN23_HUMAN	PTPN23	HUMAN	Tyrosine-protein phosphatase non-receptor type 23 OS=Homo sapiens OX=9606 GN=PTPN23 PE=1 SV=1	KSFLVARI/2	['PEAKS']	[0.0084269662921348]	[0.7010215076910842]	[0.0538416818469242]	0.977295	2.82796	1	1	0.00842697	0.0538417	0.701022	0	NA	1	0	1	1	netMHCpan-4.1	HLA-A*02:01	20.874	NB	KSF-LVARI	3	KSF-LVARI
KSFNLPML	8	TRUE	Q13547|HDAC1_HUMAN	HDAC1	HUMAN	Histone deacetylase 1 OS=Homo sapiens OX=9606 GN=HDAC1 PE=1 SV=1	KSFNLPML/1	['PEAKS']	[0.001201923076923]	[2.189411519290525]	[0.0002979714325109]	0.991232	1.66272	1	1	0.00120192	0.000297971	2.18941	0	NA	2	0	2	2	netMHCpan-4.1	HLA-C*07:02	10.95	NB	KSFNLPM-L	3	KSFNL-PML
KSFPISHV	8	TRUE	sp|P17302|CXA1_HUMAN	GJA1	HUMAN	Gap junction alpha-1 protein OS=Homo sapiens OX=9606 GN=GJA1 PE=1 SV=2	KSFPISHV/1;KSFPISHV/2	['MSFragger', 'Comet', 'Sage', 'PEAKS']	[0.0021598272138228, 0.0057471264367816, 0.0028985507246376, 0.001201923076923]	[1.0785554918546996, 0.9505851020557694, 0.6117406668034469, 2.161262010369384]	[0.0057520764416258, 0.0065897668045794, 0.0165559389050889, 0.0003308183987516]	0.928214	0.0289644	2	4	0.00120192	0.000330818	2.16126	0	NA	6	3	3	6	netMHCpan-4.1	HLA-A*02:01	7.821	NB	KSFPISH-V	3	KSFPIS-HV
KSIRITAM	8	TRUE	sp|Q9H6Z4|RANB3_HUMAN	RANBP3	HUMAN	Ran-binding protein 3 OS=Homo sapiens OX=9606 GN=RANBP3 PE=1 SV=1	KSIRITAM/2	['MSFragger', 'Comet', 'Sage']	[0.0021598272138228, 0.0057471264367816, 0.005050505050505]	[1.1399056638719445, 0.9138904714524428, 0.5439823037338938]	[0.0044477008260177, 0.0075195537013801, 0.023381775349963]	0.97418	0.246565	1	3	0.00215983	0.0044477	1.13991	0	NA	1	0	1	1	netMHCpan-4.1	HLA-B*07:02	5.116	NB	KSI-RITAM	3	KSIRITA-M
KSLLMCFL	8	TRUE	Q9BZ29|DOCK9_HUMAN	DOCK9	HUMAN	Dedicator of cytokinesis protein 9 OS=Homo sapiens OX=9606 GN=DOCK9 PE=1 SV=2	KSLLMC[UNIMOD:Cysteinylation]FL/2	['PEAKS']	[0.001201923076923]	[1.302911575110069]	[0.0076747472204553]	0.73257	5.87171	1	1	0.00120192	0.00767475	1.30291	0	NA	1	0	1	1	netMHCpan-4.1	HLA-C*07:02	39.5	NB	KSL-LMCFL	3	KSL-LMCFL
KSLPGQNED	9	TRUE	sp|P01040|CYTA_HUMAN	CSTA	HUMAN	Cystatin-A OS=Homo sapiens OX=9606 GN=CSTA PE=1 SV=1	KSLPGQNED/2	['MSFragger', 'Sage', 'PEAKS']	[0.0021598272138228, 0.0078247261345852, 0.001201923076923]	[1.301287535993645, 0.3740121353166977, 2.206851274238448]	[0.0022592849526857, 0.0552271434150185, 0.0002792773512873]	0.908641	1.34681	1	3	0.00120192	0.000279277	2.20685	0	NA	1	0	1	1	netMHCpan-4.1	HLA-A*02:01	52	NB	KSLPGQNED	4	KSLPGQNED
KSTLINSL	8	TRUE	Q15019|SEPT2_HUMAN;Q16181|SEPT7_HUMAN;Q8WYJ6|SEPT1_HUMAN	SEPTIN2;SEPTIN7;SEPTIN1	HUMAN	Septin-2 OS=Homo sapiens OX=9606 GN=SEPTIN2 PE=1 SV=1	KSTLINSL/1	['PEAKS']	[0.001201923076923]	[1.356663762022842]	[0.0063458226203212]	0.947207	4.40347	1	1	0.00120192	0.00634582	1.35666	0	NA	1	1	0	1	netMHCpan-4.1	HLA-B*07:02	8.468	NB	KST-LINSL	3	KS-TLINSL
KSTLINTL	8	TRUE	Q9UHD8|SEPT9_HUMAN	SEPTIN9	HUMAN	Septin-9 OS=Homo sapiens OX=9606 GN=SEPTIN9 PE=1 SV=2	KSTLINTL/1	['PEAKS']	[0.00542888165038]	[0.9386804013754536]	[0.0259171821626224]	0.883379	1.94348	1	1	0.00542888	0.0259172	0.93868	0	NA	2	1	1	2	netMHCpan-4.1	HLA-B*07:02	9.586	NB	KSTLI-NTL	3	KS-TLINTL
KSWKALTL	8	TRUE	sp|Q9BT81|SOX7_HUMAN;sp|Q9H6I2|SOX17_HUMAN	SOX7;SOX17	HUMAN	Transcription factor SOX-7 OS=Homo sapiens OX=9606 GN=SOX7 PE=1 SV=1	KSWKALTL/2	['MSFragger', 'PEAKS']	[0.0071599045346062, 0.001201923076923]	[0.5339273294472003, 1.3914542277596669]	[0.0546735083983539, 0.0056056773212959]	0.652488	2.80418	1	2	0.00120192	0.00560568	1.39145	0	NA	1	0	1	1	netMHCpan-4.1	HLA-C*07:02	5.888	NB	KSW-KALTL	3	KSWKAL-TL
KSYGIPFI	8	TRUE	sp|P01111|RASN_HUMAN	NRAS	HUMAN	GTPase NRas OS=Homo sapiens OX=9606 GN=NRAS PE=1 SV=1	KSYGIPFI/1	['Sage', 'PEAKS']	[0.0078247261345852, 0.001201923076923]	[0.3836612113662346, 1.225360393949448]	[0.0526184390062505, 0.0100583473279917]	0.996697	2.16438	1	2	0.00120192	0.0100583	1.22536	0	NA	2	0	2	2	netMHCpan-4.1	HLA-A*02:01	12.688	NB	KSY-GIPFI	3	KSYGI-PFI
KSYLMNKL	8	TRUE	sp|P32455|GBP1_HUMAN;sp|P32456|GBP2_HUMAN;sp|Q8N8V2|GBP7_HUMAN;sp|Q96PP8|GBP5_HUMAN;sp|Q9H0R5|GBP3_HUMAN	GBP1;GBP2;GBP7;GBP5;GBP3	HUMAN	Guanylate-binding protein 1 OS=Homo sapiens OX=9606 GN=GBP1 PE=1 SV=2	KSYLMNKL/2	['MSFragger', 'Sage', 'PEAKS']	[0.0036297640653357, 0.0057581573896353, 0.001201923076923]	[0.9324018857452046, 0.5358214392122338, 2.244867200705104]	[0.0105991672767616, 0.0243726131044138, 0.0002424889830616]	0.887969	0.227134	1	3	0.00120192	0.000242489	2.24487	0	NA	1	0	1	1	netMHCpan-4.1	HLA-B*07:02	13.434	NB	KSY-LMNKL	3	KSY-LMNKL
KSYLMNRL	8	TRUE	sp|Q96PP9|GBP4_HUMAN	GBP4	HUMAN	Guanylate-binding protein 4 OS=Homo sapiens OX=9606 GN=GBP4 PE=1 SV=2	KSYLM[UNIMOD:Oxidation]NRL/2;KSYLMNRL/2	['MSFragger', 'Comet', 'Sage', 'PEAKS']	[0.0036297640653357, 0.0057471264367816, 0.0057581573896353, 0.001201923076923]	[0.8742967215886479, 0.9168556937385282, 0.531697353421544, 2.133937467830687]	[0.0135029076899564, 0.0074397514639552, 0.0248890237694287, 0.0003661576619955]	0.9936	0.0196614	2	4	0.00120192	0.000366158	2.13394	0	NA	6	2	4	6	netMHCpan-4.1	HLA-C*07:02	13.821	NB	KSY-LMNRL	3	KSY-LMNRL
KSYNTPLL	8	TRUE	sp|P85299|PRR5_HUMAN	PRR5	HUMAN	Proline-rich protein 5 OS=Homo sapiens OX=9606 GN=PRR5 PE=1 SV=1	KSYNTPLL/1	['MSFragger', 'Sage']	[0.0021598272138228, 0.0099715099715099]	[0.9852126701763428, 0.3404852113297235]	[0.0085013733672273, 0.0652975253256774]	0.964641	2.06292	1	2	0.00215983	0.00850137	0.985213	0	NA	1	0	1	1	netMHCpan-4.1	HLA-C*07:02	7.869	NB	KSY-NTPLL	3	KSYN-TPLL
KSYPLVHV	8	TRUE	sp|Q92835|SHIP1_HUMAN	INPP5D	HUMAN	Phosphatidylinositol 3,4,5-trisphosphate 5-phosphatase 1 OS=Homo sapiens OX=9606 GN=INPP5D PE=1 SV=2	KSYPLVHV/2	['MSFragger', 'Sage', 'PEAKS']	[0.0046728971962616, 0.005050505050505, 0.001201923076923]	[0.7593454421671967, 0.5670917394670708, 1.4796618719915986]	[0.0217540863416453, 0.0207872164433971, 0.0040818224845685]	0.90166	0.837047	1	3	0.00120192	0.00408182	1.47966	0	NA	2	0	2	2	netMHCpan-4.1	HLA-A*02:01	5.109	NB	KSYPLVH-V	3	KSYPL-VHV
KTLILPRL	8	TRUE	sp|P49848|TAF6_HUMAN	TAF6	HUMAN	Transcription initiation factor TFIID subunit 6 OS=Homo sapiens OX=9606 GN=TAF6 PE=1 SV=1	KTLILPRL/2	['Sage', 'PEAKS']	[0.0099715099715099, 0.0084269662921348]	[0.3317807253645923, 0.6952859627064579]	[0.0681876492371644, 0.0547886913707593]	0.947381	3.23581	1	2	0.00842697	0.0547887	0.695286	0	NA	1	0	1	1	netMHCpan-4.1	HLA-A*02:01	8.504	NB	KTL-ILPRL	3	KTL-ILPRL
KTQCCDEYECACNCVNSTVS	20	FALSE	P04275|VWF_HUMAN	VWF	HUMAN	von Willebrand factor OS=Homo sapiens OX=9606 GN=VWF PE=1 SV=4	KTQC[UNIMOD:Cysteinylation]CDEYEC[UNIMOD:Cysteinylation]ACNCVNSTVS/2	['PEAKS']	[0.0084269662921348]	[0.8058991225992391]	[0.0391138754668877]	0.0619989	6.81826	1	1	0.00842697	0.0391139	0.805899	0	NA	1	1	0	1	NA	NA	NA	NA	NA	NA	NA
KVFGNEIKL	9	TRUE	sp|P19338|NUCL_HUMAN	NCL	HUMAN	Nucleolin OS=Homo sapiens OX=9606 GN=NCL PE=1 SV=3	KVFGNEIKL/2	['MSFragger', 'Sage', 'PEAKS']	[0.0021598272138228, 0.0028985507246376, 0.001201923076923]	[1.1558074048728335, 0.771691330280476, 1.950662123323842]	[0.004160744248785, 0.0073067673605023, 0.0007229044148996]	0.926305	4.09215	1	3	0.00120192	0.000722904	1.95066	0	NA	1	0	1	1	netMHCpan-4.1	HLA-A*02:01	0.262	SB	KVFGNEIKL	4	KVFGNEIKL
KVIEINPYL	9	TRUE	sp|P28062|PSB8_HUMAN;sp|P28074|PSB5_HUMAN	PSMB8;PSMB5	HUMAN	Proteasome subunit beta type-8 OS=Homo sapiens OX=9606 GN=PSMB8 PE=1 SV=3	KVIEINPYL/2	['MSFragger', 'Sage', 'PEAKS']	[0.0059970014992503, 0.0099715099715099, 0.001201923076923]	[0.680417781700104, 0.3380111651835611, 1.669220809665847]	[0.0301164609670877, 0.0661068111670892, 0.0020443527897809]	0.976022	1.23648	1	3	0.00120192	0.00204435	1.66922	0	NA	2	0	2	2	netMHCpan-4.1	HLA-A*02:01	0.027	SB	KVIEINPYL	4	KVIEINPYL
KVLDLKINL	9	TRUE	Q96RL7|VP13A_HUMAN	VPS13A	HUMAN	Intermembrane lipid transfer protein VPS13A OS=Homo sapiens OX=9606 GN=VPS13A PE=1 SV=2	KVLDLKINL/2	['PEAKS']	[0.001201923076923]	[1.280808286751438]	[0.0082939590748402]	0.76438	3.43048	1	1	0.00120192	0.00829396	1.28081	0	NA	1	0	1	1	netMHCpan-4.1	HLA-A*02:01	0.186	SB	KVLDLKINL	4	KVLDLKINL
KVLERVNAV	9	TRUE	sp|Q9UL46|PSME2_HUMAN	PSME2	HUMAN	Proteasome activator complex subunit 2 OS=Homo sapiens OX=9606 GN=PSME2 PE=1 SV=4	KVLERVNAV/2	['MSFragger', 'Sage', 'PEAKS']	[0.0046728971962616, 0.0057581573896353, 0.0023584905660377]	[0.7310336523560431, 0.4684494134052288, 1.1124654369382558]	[0.0244523111481735, 0.0343070094667233, 0.0147577351930759]	0.946854	0.799534	1	3	0.00235849	0.0147577	1.11247	0	NA	1	0	1	1	netMHCpan-4.1	HLA-A*02:01	0.053	SB	KVLERVNAV	4	KVLERVNAV
KVPQVSTPT	9	TRUE	P02768|ALBU_HUMAN	ALB	HUMAN	Albumin OS=Homo sapiens OX=9606 GN=ALB PE=1 SV=2	KVPQVSTPT/2	['PEAKS']	[0.0084269662921348]	[0.7140357254704099]	[0.0517524078812665]	0.971979	0.224592	1	1	0.00842697	0.0517524	0.714036	0	NA	1	0	1	1	netMHCpan-4.1	HLA-B*07:02	10.624	NB	KVPQVSTPT	0	KVPQVSTPT
KYFDEHYEY	9	TRUE	sp|P33552|CKS2_HUMAN	CKS2	HUMAN	Cyclin-dependent kinases regulatory subunit 2 OS=Homo sapiens OX=9606 GN=CKS2 PE=1 SV=1	KYFDEHYEY/2	['MSFragger', 'Comet', 'Sage', 'PEAKS']	[0.0021598272138228, 0.0078740157480314, 0.0078247261345852, 0.001201923076923]	[1.527321626033337, 0.8650038365926749, 0.384446830944588, 1.6832863195324292]	[0.0008740502475007, 0.0089674853672681, 0.0524113763207109, 0.0019413810448651]	0.24737	0.275551	1	4	0.00120192	0.00087405	1.68329	0	NA	1	0	1	1	netMHCpan-4.1	HLA-C*07:02	0.004	SB	KYFDEHYEY	4	KYFDEHYEY
KYFPSRVSI	9	TRUE	sp|Q9Y3A3|PHOCN_HUMAN	MOB4	HUMAN	MOB-like protein phocein OS=Homo sapiens OX=9606 GN=MOB4 PE=1 SV=1	KYFPSRVSI/2	['MSFragger', 'Sage', 'PEAKS']	[0.0071599045346062, 0.0057581573896353, 0.0083073727933541]	[0.513899428529922, 0.4916242100705793, 0.8758813945791833]	[0.0592576696262893, 0.0305054125969302, 0.0315335949352474]	0.957828	0.873488	1	3	0.00575816	0.0305054	0.875881	0	NA	1	0	1	1	netMHCpan-4.1	HLA-C*07:02	0.085	SB	KYFPSRVSI	4	KYFPSRVSI
LALDVEIATYR	11	TRUE	sp|O95678|K2C75_HUMAN;sp|P02538|K2C6A_HUMAN;sp|P04259|K2C6B_HUMAN;sp|P12035|K2C3_HUMAN;sp|P13647|K2C5_HUMAN;sp|P35908|K22E_HUMAN;sp|P48668|K2C6C_HUMAN;sp|Q01546|K22O_HUMAN;sp|Q5XKE5|K2C79_HUMAN	KRT75;KRT6A;KRT6B;KRT3;KRT5;KRT2;KRT6C;KRT76;KRT79	HUMAN	Keratin, type II cytoskeletal 75 OS=Homo sapiens OX=9606 GN=KRT75 PE=1 SV=2	LALDVEIATYR/2	['MSFragger', 'Comet', 'Sage', 'PEAKS']	[0.0021598272138228, 0.0057471264367816, 0.0028985507246376, 0.001201923076923]	[1.3652469619318648, 1.8921042709988185, 0.8260682949256356, 2.340519654224225]	[0.0017270103126167, 0.0001547622068184, 0.0055294381417755, 0.0001699499678989]	0.865517	1.01378	1	4	0.00120192	0.000154762	2.34052	0	NA	1	0	1	1	netMHCpan-4.1	HLA-A*02:01	34.286	NB	LALDVATYR	0	LDVEIATYR
LAPKIEDEEGS	11	TRUE	sp|P12004|PCNA_HUMAN	PCNA	HUMAN	Proliferating cell nuclear antigen OS=Homo sapiens OX=9606 GN=PCNA PE=1 SV=1	LAPKIEDEEGS/2	['MSFragger', 'Comet', 'Sage', 'PEAKS']	[0.0021598272138228, 0.0078740157480314, 0.0028985507246376, 0.001201923076923]	[1.6886530229152577, 0.8731629057526876, 0.6910066704171993, 1.9384912412296196]	[0.0004436602350725, 0.0087074763595711, 0.0110432463578461, 0.0007562686182001]	0.863056	2.28149	1	4	0.00120192	0.00044366	1.93849	0	NA	1	1	0	1	netMHCpan-4.1	HLA-A*02:01	82.5	NB	LAIEDEEGS	0	LAPEDEEGS
LAPLLLL	7	FALSE	A0A1W2PP97|THSD8_HUMAN;O14514|AGRB1_HUMAN;O14764|GBRD_HUMAN;Q13609|DNSL3_HUMAN;Q5DX21|IGS11_HUMAN;Q9Y2E5|MA2B2_HUMAN	THSD8;ADGRB1;GABRD;DNASE1L3;IGSF11;MAN2B2	HUMAN	Thrombospondin type-1 domain-containing protein 8 OS=Homo sapiens OX=9606 GN=THSD8 PE=3 SV=2	[UNIMOD:Acetylation]-LAPLLLL/1	['PEAKS']	[0.0084269662921348]	[0.7451648887153496]	[0.0470756536755997]	0.854105	0.977185	1	1	0.00842697	0.0470757	0.745165	0	NA	1	1	0	1	NA	NA	NA	NA	NA	NA	NA
LASADIETYLLEK	13	FALSE	sp|P11055|MYH3_HUMAN;sp|P12882|MYH1_HUMAN;sp|P12883|MYH7_HUMAN;sp|P13533|MYH6_HUMAN;sp|P13535|MYH8_HUMAN;sp|Q9UKX2|MYH2_HUMAN;sp|Q9UKX3|MYH13_HUMAN;sp|Q9Y623|MYH4_HUMAN	MYH3;MYH1;MYH7;MYH6;MYH8;MYH2;MYH13;MYH4	HUMAN	Myosin-3 OS=Homo sapiens OX=9606 GN=MYH3 PE=1 SV=3	LASADIETYLLEK/2	['MSFragger', 'Comet', 'Sage', 'PEAKS']	[0.0021598272138228, 0.0057471264367816, 0.0028985507246376, 0.001201923076923]	[2.017631767514456, 1.5592727651177627, 7.9607068129096925, 2.5847885345214263]	[0.0001112968712485, 0.0005829850660335, 4.573226706517667e-19, 6.855471653014423e-05]	0.888795	0.178469	1	4	0.00120192	4.57323e-19	7.96071	0	NA	1	0	1	1	netMHCIIpan-4.3	HLA-DQA10103-DQB10603	32.76	NB	SADIETYLL	NA	NA
LDIKIRL	7	FALSE	P13645|K1C10_HUMAN	KRT10	HUMAN	Keratin, type I cytoskeletal 10 OS=Homo sapiens OX=9606 GN=KRT10 PE=1 SV=6	LDIKIRL/2	['PEAKS']	[0.0033632286995515]	[1.0116870733805592]	[0.0205383503361065]	0.784996	4.68135	1	1	0.00336323	0.0205384	1.01169	0	NA	1	0	1	1	NA	NA	NA	NA	NA	NA	NA
LDIKIRLENE	10	TRUE	sp|P13645|K1C10_HUMAN	KRT10	HUMAN	Keratin, type I cytoskeletal 10 OS=Homo sapiens OX=9606 GN=KRT10 PE=1 SV=6	LDIKIRLENE/2	['MSFragger', 'Sage', 'PEAKS']	[0.0071599045346062, 0.0099715099715099, 0.001201923076923]	[0.5571822593152683, 0.3427013762294716, 2.008873481674525]	[0.0497754706254935, 0.0645806698137689, 0.0005825220274868]	0.920754	0.41874	1	3	0.00120192	0.000582522	2.00887	0	NA	1	0	1	1	netMHCpan-4.1	HLA-A*02:01	75	NB	LIKIRLENE	0	LDIKIRENE
LDPGSEETQTLVR	13	FALSE	sp|P26641|EF1G_HUMAN	EEF1G	HUMAN	Elongation factor 1-gamma OS=Homo sapiens OX=9606 GN=EEF1G PE=1 SV=3	LDPGSEETQTLVR/2	['MSFragger', 'PEAKS']	[0.0021598272138228, 0.001201923076923]	[1.0140694243261448, 1.4069027454100391]	[0.007534973822118, 0.0053041835061686]	-0.0191981	0.516132	1	2	0.00120192	0.00530418	1.4069	0	NA	1	1	0	1	netMHCIIpan-4.3	HLA-DQA10301-DQB10302	33.18	NB	PGSEETQTL	NA	NA
LDTLDLLAI	9	TRUE	Q9Y2D1|ATF5_HUMAN	ATF5	HUMAN	Cyclic AMP-dependent transcription factor ATF-5 OS=Homo sapiens OX=9606 GN=ATF5 PE=1 SV=4	LDTLDLLAI/1	['PEAKS']	[0.0033632286995515]	[1.0823005360471831]	[0.0163113568290991]	0.938738	2.83853	1	1	0.00336323	0.0163114	1.0823	0	NA	1	1	0	1	netMHCpan-4.1	HLA-A*02:01	30.318	NB	LDTLDLLAI	NA	NA
LDTNADKQL	9	TRUE	sp|P06702|S10A9_HUMAN	S100A9	HUMAN	Protein S100-A9 OS=Homo sapiens OX=9606 GN=S100A9 PE=1 SV=1	LDTNADKQL/2	['MSFragger', 'Sage', 'PEAKS']	[0.0046728971962616, 0.0068493150684931, 0.001201923076923]	[0.7165245215213651, 0.4301907141679673, 2.012700540626374]	[0.0259596577423407, 0.0416297075724222, 0.0005743084348481]	0.831607	0.636195	1	3	0.00120192	0.000574308	2.0127	0	NA	2	1	1	2	netMHCpan-4.1	HLA-B*07:02	22	NB	LDTNADKQL	3	LDTNADKQL
LDTNADKQLS	10	TRUE	sp|P06702|S10A9_HUMAN	S100A9	HUMAN	Protein S100-A9 OS=Homo sapiens OX=9606 GN=S100A9 PE=1 SV=1	LDTNADKQLS/2	['MSFragger', 'Sage', 'PEAKS']	[0.0059970014992503, 0.0057581573896353, 0.001201923076923]	[0.6828780046202181, 0.497787466785188, 2.1213098027560653]	[0.0298136907736729, 0.0295664625168868, 0.0003837392792396]	0.77495	1.70908	1	3	0.00120192	0.000383739	2.12131	0	NA	2	1	1	2	netMHCpan-4.1	HLA-A*02:01	73.75	NB	LTNADKQLS	0	LDNADKQLS
LDTNADKQLSF	11	TRUE	sp|P06702|S10A9_HUMAN	S100A9	HUMAN	Protein S100-A9 OS=Homo sapiens OX=9606 GN=S100A9 PE=1 SV=1	LDTNADKQLSF/2	['MSFragger', 'Comet', 'Sage', 'PEAKS']	[0.0021598272138228, 0.0057471264367816, 0.0028985507246376, 0.001201923076923]	[2.1677681761003265, 1.7911357763465363, 3.04640645407514, 2.326007668023159]	[5.920940919038021e-05, 0.0002314191345861, 5.50425420518597e-08, 0.0001793672438876]	0.803612	0.124174	1	4	0.00120192	5.50425e-08	3.04641	0	NA	2	0	2	2	netMHCpan-4.1	HLA-C*07:02	19.077	NB	LNADKQLSF	0	LDNADKQLS
LEAQAATGF	9	TRUE	sp|P15924|DESP_HUMAN;sp|P58107|EPIPL_HUMAN;sp|Q15149|PLEC_HUMAN	DSP;EPPK1;PLEC	HUMAN	Desmoplakin OS=Homo sapiens OX=9606 GN=DSP PE=1 SV=3	LEAQAATGF/1	['MSFragger', 'PEAKS']	[0.0046728971962616, 0.001201923076923]	[0.7031715338448886, 1.948391110479187]	[0.0274270597417842, 0.0007290167600498]	0.926595	1.39882	1	2	0.00120192	0.000729017	1.94839	0	NA	2	0	2	2	netMHCpan-4.1	HLA-C*07:02	11.038	NB	LEAQAATGF	2	LEAQAATGF
LEAVLEG	7	FALSE	Q12767|ERMA_HUMAN	TMEM94	HUMAN	Endoplasmic reticulum magnesium-transporting P-type ATPase OS=Homo sapiens OX=9606 GN=TMEM94 PE=1 SV=1	LEAVLEG/1	['PEAKS']	[0.0084269662921348]	[0.6824792585090439]	[0.056962764745498]	0.942878	0.850327	1	1	0.00842697	0.0569628	0.682479	0	NA	1	1	0	1	NA	NA	NA	NA	NA	NA	NA
LEGEESRMS	9	TRUE	sp|P04264|K2C1_HUMAN;sp|Q7Z794|K2C1B_HUMAN	KRT1;KRT77	HUMAN	Keratin, type II cytoskeletal 1 OS=Homo sapiens OX=9606 GN=KRT1 PE=1 SV=6	LEGEESRM[UNIMOD:Oxidation]S/2	['MSFragger', 'Sage', 'PEAKS']	[0.0036297640653357, 0.0028985507246376, 0.001201923076923]	[0.8605628184372647, 0.6626746717448289, 2.0725307481535395]	[0.014296883085044, 0.0127643845334295, 0.0004599395622256]	0.985229	1.64307	1	3	0.00120192	0.00045994	2.07253	0	NA	4	2	2	4	netMHCpan-4.1	HLA-C*07:02	75	NB	LEGEESRMS	0	LEGEESRMS
LEGEESRMSGE	11	TRUE	sp|P04264|K2C1_HUMAN;sp|Q7Z794|K2C1B_HUMAN	KRT1;KRT77	HUMAN	Keratin, type II cytoskeletal 1 OS=Homo sapiens OX=9606 GN=KRT1 PE=1 SV=6	LEGEESRM[UNIMOD:Oxidation]SGE/2	['MSFragger', 'Sage', 'PEAKS']	[0.0021598272138228, 0.0028985507246376, 0.001201923076923]	[1.3402320516237558, 0.5984245988962001, 1.489864510060153]	[0.0019183654524144, 0.0177195033754298, 0.0039338740335633]	0.700046	1.40029	1	3	0.00120192	0.00191837	1.48986	0	NA	1	0	1	1	netMHCpan-4.1	HLA-B*07:02	95	NB	LEGEESRGE	0	LEGEESRMS
LEGEGSSGGGGRGGGSF	17	FALSE	sp|P13645|K1C10_HUMAN	KRT10	HUMAN	Keratin, type I cytoskeletal 10 OS=Homo sapiens OX=9606 GN=KRT10 PE=1 SV=6	LEGEGSSGGGGRGGGSF/2	['Sage']	[0.0068493150684931]	[0.4352433301102995]	[0.0405810094377128]	0.334655	4.9766	1	1	0.00684932	0.040581	0.435243	0	NA	1	0	1	1	netMHCIIpan-4.3	HLA-DQA10301-DQB10603	86	NB	GSSGGGGRG	NA	NA
LEQQNQVL	8	TRUE	P04264|K2C1_HUMAN;P35908|K22E_HUMAN;Q14CN4|K2C72_HUMAN;Q3SY84|K2C71_HUMAN;Q7RTS7|K2C74_HUMAN;Q7Z794|K2C1B_HUMAN;Q86Y46|K2C73_HUMAN	KRT1;KRT2;KRT72;KRT71;KRT74;KRT77;KRT73	HUMAN	Keratin, type II cytoskeletal 1 OS=Homo sapiens OX=9606 GN=KRT1 PE=1 SV=6	LEQQNQVL/1	['PEAKS']	[0.001201923076923]	[1.6967907189633635]	[0.0018473338893368]	0.903676	0.904178	1	1	0.00120192	0.00184733	1.69679	0	NA	1	0	1	1	netMHCpan-4.1	HLA-B*07:02	16.207	NB	LEQ-QNQVL	0	LEQQN-QVL
LEQQVDDLEGSLEQEK	16	FALSE	sp|P12882|MYH1_HUMAN;sp|P12883|MYH7_HUMAN;sp|P13533|MYH6_HUMAN;sp|P13535|MYH8_HUMAN;sp|Q9UKX2|MYH2_HUMAN;sp|Q9Y623|MYH4_HUMAN	MYH1;MYH7;MYH6;MYH8;MYH2;MYH4	HUMAN	Myosin-1 OS=Homo sapiens OX=9606 GN=MYH1 PE=1 SV=3	LEQQVDDLEGSLEQEK/2	['MSFragger', 'Comet', 'Sage', 'PEAKS']	[0.0021598272138228, 0.0057471264367816, 0.0028985507246376, 0.001201923076923]	[2.373721279611228, 1.7099306226706188, 0.8223753446308188, 2.279777602752981]	[2.491106346868949e-05, 0.0003198390717278, 0.0056351417079806, 0.0002129875425095]	0.723652	0.00840426	1	4	0.00120192	2.49111e-05	2.37372	0	NA	1	0	1	1	netMHCIIpan-4.3	HLA-DQA10301-DQB10302	4.44	WB	DLEGSLEQE	NA	NA
LFGGAGVGKTVL	12	TRUE	sp|P06576|ATPB_HUMAN	ATP5F1B	HUMAN	ATP synthase subunit beta, mitochondrial OS=Homo sapiens OX=9606 GN=ATP5F1B PE=1 SV=3	LFGGAGVGKTVL/2	['MSFragger', 'Sage', 'PEAKS']	[0.0021598272138228, 0.0028985507246376, 0.001201923076923]	[1.4955033842613936, 0.7923585858952532, 2.4022762690173693]	[0.0009990973581675, 0.0065725256939241, 0.000135096140117]	0.806794	3.0905	1	3	0.00120192	0.000135096	2.40228	0	NA	1	0	1	1	netMHCpan-4.1	HLA-B*07:02	24.677	NB	LAGVGKTVL	2	LFGGAGVGK
LFKEAYQIA	9	TRUE	sp|Q9HBG6|IF122_HUMAN	IFT122	HUMAN	Intraflagellar transport protein 122 homolog OS=Homo sapiens OX=9606 GN=IFT122 PE=1 SV=2	LFKEAYQIA/1;LFKEAYQIA/2	['MSFragger', 'PEAKS']	[0.0093348891481913, 0.0084269662921348]	[0.4807577439211504, 0.7263903993456395]	[0.0676510270741204, 0.0498434511866196]	0.890469	1.8613	2	2	0.00842697	0.0498435	0.72639	0	NA	4	0	4	4	netMHCpan-4.1	HLA-C*07:02	6.47	NB	LFKEAYQIA	0	LFKEAYQIA
LFSVSQY	7	FALSE	Q2TAZ0|ATG2A_HUMAN	ATG2A	HUMAN	Autophagy-related protein 2 homolog A OS=Homo sapiens OX=9606 GN=ATG2A PE=1 SV=3	LFSVSQY/1	['PEAKS']	[0.001201923076923]	[1.3084809148695968]	[0.0075257216420102]	0.739458	1.18117	1	1	0.00120192	0.00752572	1.30848	0	NA	1	1	0	1	NA	NA	NA	NA	NA	NA	NA
LFVAATY	7	FALSE	P04844|RPN2_HUMAN	RPN2	HUMAN	Dolichyl-diphosphooligosaccharide--protein glycosyltransferase subunit 2 OS=Homo sapiens OX=9606 GN=RPN2 PE=1 SV=3	LFVAATY/1	['PEAKS']	[0.001201923076923]	[1.2551161077623203]	[0.0090723232076662]	0.922726	1.32404	1	1	0.00120192	0.00907232	1.25512	0	NA	4	2	2	4	NA	NA	NA	NA	NA	NA	NA
LGGGFSSGGF	10	TRUE	sp|P13645|K1C10_HUMAN	KRT10	HUMAN	Keratin, type I cytoskeletal 10 OS=Homo sapiens OX=9606 GN=KRT10 PE=1 SV=6	LGGGFSSGGF/1	['MSFragger', 'PEAKS']	[0.0036297640653357, 0.001201923076923]	[0.8415798786903759, 2.033072216262741]	[0.0154707328013105, 0.000532491652748]	0.817668	0.601922	1	2	0.00120192	0.000532492	2.03307	0	NA	1	0	1	1	netMHCpan-4.1	HLA-C*07:02	55	NB	LGGGFSSGF	2	LGGGSSGGF
LGGGTFDVSI	10	TRUE	P0DMV8|HS71A_HUMAN;P0DMV9|HS71B_HUMAN;P11142|HSP7C_HUMAN;P34931|HS71L_HUMAN;P54652|HSP72_HUMAN	HSPA1A;HSPA1B;HSPA8;HSPA1L;HSPA2	HUMAN	Heat shock 70 kDa protein 1A OS=Homo sapiens OX=9606 GN=HSPA1A PE=1 SV=1	LGGGTFDVSI/1	['PEAKS']	[0.001201923076923]	[2.257641391151002]	[0.0002312478820203]	0.986014	1.04766	1	1	0.00120192	0.000231248	2.25764	0	NA	2	1	1	2	netMHCpan-4.1	HLA-A*02:01	36.583	NB	LGGGTFVSI	2	LGGGTDVSI
LGGGTFDVSL	10	TRUE	P11021|BIP_HUMAN	HSPA5	HUMAN	Endoplasmic reticulum chaperone BiP OS=Homo sapiens OX=9606 GN=HSPA5 PE=1 SV=2	LGGGTFDVSL/1	['PEAKS']	[0.001201923076923]	[2.2177262195491245]	[0.0002682182067317]	0.840106	3.1701	1	1	0.00120192	0.000268218	2.21773	0	NA	1	1	0	1	netMHCpan-4.1	HLA-B*07:02	28.55	NB	LGGGTFVSL	2	LGGGTDVSL
LGLALNF	7	FALSE	O15427|MOT4_HUMAN;O95907|MOT3_HUMAN;P27348|1433T_HUMAN;P31946|1433B_HUMAN;P31947|1433S_HUMAN;P62258|1433E_HUMAN;P63104|1433Z_HUMAN;Q04917|1433F_HUMAN	SLC16A3;SLC16A8;YWHAQ;YWHAB;SFN;YWHAE;YWHAZ;YWHAH	HUMAN	Monocarboxylate transporter 4 OS=Homo sapiens OX=9606 GN=SLC16A3 PE=1 SV=1	LGLALNF/1	['PEAKS']	[0.0084269662921348]	[0.7451473439098365]	[0.0470781678208169]	0.849802	0.46307	1	1	0.00842697	0.0470782	0.745147	0	NA	1	0	1	1	NA	NA	NA	NA	NA	NA	NA
LGRIPSAVGYQPTL	14	FALSE	sp|P06576|ATPB_HUMAN	ATP5F1B	HUMAN	ATP synthase subunit beta, mitochondrial OS=Homo sapiens OX=9606 GN=ATP5F1B PE=1 SV=3	LGRIPSAVGYQPTL/2	['MSFragger', 'Comet', 'Sage', 'PEAKS']	[0.0021598272138228, 0.0057471264367816, 0.0028985507246376, 0.001201923076923]	[2.2063875558161667, 0.9995828351452036, 0.9154034617497512, 2.5943651381131327]	[5.033680520478891e-05, 0.0054230955644316, 0.0034964992832896, 6.61574179994671e-05]	0.651859	1.06842	1	4	0.00120192	5.03368e-05	2.59437	0	NA	1	0	1	1	netMHCIIpan-4.3	HLA-DQA10103-DQB10302	46.16	NB	RIPSAVGYQ	NA	NA
LGYDLPMV	8	TRUE	sp|Q13813|SPTN1_HUMAN	SPTAN1	HUMAN	Spectrin alpha chain, non-erythrocytic 1 OS=Homo sapiens OX=9606 GN=SPTAN1 PE=1 SV=3	LGYDLPM[UNIMOD:Oxidation]V/1;LGYDLPMV/1	['Sage', 'PEAKS']	[0.0099715099715099, 0.0084269662921348]	[0.3257844654956928, 0.6938430223400667]	[0.0702493630592571, 0.055029510093243]	0.947306	0.0773504	2	2	0.00842697	0.0550295	0.693843	0	NA	2	0	2	2	netMHCpan-4.1	HLA-A*02:01	9.026	NB	#NAME?	3	LGYDL-PMV
LHVDPENFK	9	TRUE	sp|P02100|HBE_HUMAN;sp|P69891|HBG1_HUMAN;sp|P69892|HBG2_HUMAN	HBE1;HBG1;HBG2	HUMAN	Hemoglobin subunit epsilon OS=Homo sapiens OX=9606 GN=HBE1 PE=1 SV=2	LHVDPENFK/2	['MSFragger', 'Sage', 'PEAKS']	[0.0059970014992503, 0.005050505050505, 0.001201923076923]	[0.682447429991703, 0.5573586720642608, 1.439401222017164]	[0.0298664646449717, 0.0218432547013882, 0.0047199492863424]	0.9129	0.0206332	1	3	0.00120192	0.00471995	1.4394	0	NA	1	1	0	1	netMHCpan-4.1	HLA-C*07:02	6.181	NB	LHVDPENFK	0	LHVDPENFK
LIAPVAEEEATVPNNK	16	FALSE	sp|P07195|LDHB_HUMAN	LDHB	HUMAN	L-lactate dehydrogenase B chain OS=Homo sapiens OX=9606 GN=LDHB PE=1 SV=2	LIAPVAEEEATVPNNK/2	['MSFragger', 'Comet', 'Sage', 'PEAKS']	[0.0021598272138228, 0.0057471264367816, 0.0028985507246376, 0.001201923076923]	[1.8533026862552269, 2.205816593289656, 0.5881639024000564, 2.3770561764314406]	[0.0002220643669239, 4.4336328910821936e-05, 0.0186711212618741, 0.0001483713718042]	0.31609	0.0699628	1	4	0.00120192	4.43363e-05	2.37706	0	NA	2	2	0	2	netMHCIIpan-4.3	HLA-DQA10301-DQB10302	10.64	NB	EEEATVPNN	NA	NA
LIRKLPFQR	9	TRUE	sp|P0DPK2|H3Y1_HUMAN;sp|P0DPK5|H3Y2_HUMAN;sp|P68431|H31_HUMAN;sp|P84243|H33_HUMAN;sp|Q16695|H31T_HUMAN;sp|Q5TEC6|H37_HUMAN;sp|Q6NXT2|H3C_HUMAN;sp|Q71DI3|H32_HUMAN	H3Y1;H3Y2;H3C12;H3-3B;H3-4;H3-7;H3-5;H3C13	HUMAN	Histone H3.Y OS=Homo sapiens OX=9606 GN=H3Y1 PE=1 SV=1	LIRKLPFQR/3	['MSFragger', 'PEAKS']	[0.0071599045346062, 0.001201923076923]	[0.5382937392520146, 1.524053000721131]	[0.0537199646588679, 0.0034750965213348]	0.779298	1.8894	1	2	0.00120192	0.0034751	1.52405	0	NA	1	0	1	1	netMHCpan-4.1	HLA-C*07:02	15.909	NB	LIRKLPFQR	NA	NA
LISLSTAIL	9	TRUE	Q92952|KCNN1_HUMAN	KCNN1	HUMAN	Small conductance calcium-activated potassium channel protein 1 OS=Homo sapiens OX=9606 GN=KCNN1 PE=1 SV=2	LISLSTAIL/1	['PEAKS']	[0.001201923076923]	[1.9699735786811623]	[0.0006729483489494]	0.829058	1.02679	1	1	0.00120192	0.000672948	1.96997	0	NA	1	0	1	1	netMHCpan-4.1	HLA-B*07:02	3.196	NB	LISLSTAIL	NA	NA
LITVIKAPTSFGYDKPH	17	FALSE	sp|P15260|INGR1_HUMAN	IFNGR1	HUMAN	Interferon gamma receptor 1 OS=Homo sapiens OX=9606 GN=IFNGR1 PE=1 SV=1	LITVIKAPTSFGYDKPH/3	['MSFragger', 'Comet', 'Sage', 'PEAKS']	[0.0021598272138228, 0.0078740157480314, 0.0028985507246376, 0.001201923076923]	[2.65588711220211, 0.7467871636500618, 2.664072203249205, 2.583135656835696]	[7.598768932517169e-06, 0.0137716596325175, 4.006482876303821e-07, 6.89771827196072e-05]	0.186539	1.8891	1	4	0.00120192	4.00648e-07	2.66407	0	NA	1	0	1	1	netMHCIIpan-4.3	DRB1_0404	0.47	SB	VIKAPTSFG	NA	NA
LKNPDDPD	8	TRUE	sp|P20930|FILA_HUMAN;sp|Q5D862|FILA2_HUMAN	FLG;FLG2	HUMAN	Filaggrin OS=Homo sapiens OX=9606 GN=FLG PE=1 SV=3	LKNPDDPD/1;LKNPDDPD/2	['MSFragger', 'Comet', 'Sage', 'PEAKS']	[0.0021598272138228, 0.0057471264367816, 0.0028985507246376, 0.001201923076923]	[1.4096073648574468, 0.9451345890458852, 0.7992946719590224, 1.8633767271097192]	[0.001433364512394, 0.0067202102613282, 0.0063429754844944, 0.0009988742134169]	0.974836	1.56282	2	4	0.00120192	0.000998874	1.86338	0	NA	6	0	6	6	netMHCpan-4.1	HLA-C*07:02	70	NB	LKNPDDPD-	0	LKNPD-DPD
LKNPDDPDM	9	TRUE	sp|P20930|FILA_HUMAN	FLG	HUMAN	Filaggrin OS=Homo sapiens OX=9606 GN=FLG PE=1 SV=3	LKNPDDPDM[UNIMOD:Oxidation]/2	['MSFragger', 'Comet', 'Sage', 'PEAKS']	[0.0021598272138228, 0.0057471264367816, 0.0028985507246376, 0.001201923076923]	[1.839030153421297, 1.2514838747072723, 0.8765828200993284, 2.052279493759664]	[0.0002357947436871, 0.0019875205304136, 0.0042672840390571, 0.0004958508370763]	0.793147	2.64625	1	4	0.00120192	0.000235795	2.05228	0	NA	3	0	3	3	netMHCpan-4.1	HLA-C*07:02	6.248	NB	LKNPDDPDM	1	LKNPDDPDM
LKNPDDPDMV	10	TRUE	sp|P20930|FILA_HUMAN	FLG	HUMAN	Filaggrin OS=Homo sapiens OX=9606 GN=FLG PE=1 SV=3	LKNPDDPDM[UNIMOD:Oxidation]V/2	['MSFragger', 'Comet', 'Sage', 'PEAKS']	[0.0021598272138228, 0.0057471264367816, 0.0028985507246376, 0.001201923076923]	[1.9561487454885624, 1.7010014941713851, 0.9736030731704508, 2.41683495518818]	[0.0001441206107071, 0.0003314241212873, 0.0025935180251224, 0.0001279804803674]	0.729307	1.20681	1	4	0.00120192	0.00012798	2.41683	0	NA	1	0	1	1	netMHCpan-4.1	HLA-C*07:02	36.333	NB	LKPDDPDMV	0	LNPDDPDMV
LKNPDDPDMVD	11	TRUE	sp|P20930|FILA_HUMAN	FLG	HUMAN	Filaggrin OS=Homo sapiens OX=9606 GN=FLG PE=1 SV=3	LKNPDDPDM[UNIMOD:Oxidation]VD/2	['MSFragger', 'Comet', 'Sage', 'PEAKS']	[0.0021598272138228, 0.0057471264367816, 0.0028985507246376, 0.001201923076923]	[1.7347760655314073, 1.0126708189866989, 0.8487458443362397, 2.24088269568572]	[0.0003654710802598, 0.0051475125765214, 0.0049223374423318, 0.0002461057953614]	0.58598	2.0096	1	4	0.00120192	0.000246106	2.24088	0	NA	1	0	1	1	netMHCpan-4.1	HLA-B*07:02	49.667	NB	LPDDPDMVD	0	KNPDDPDMD
LLAEPVPGI	9	TRUE	P61088|UBE2N_HUMAN;Q5JXB2|UE2NL_HUMAN	UBE2N;UBE2NL	HUMAN	Ubiquitin-conjugating enzyme E2 N OS=Homo sapiens OX=9606 GN=UBE2N PE=1 SV=1	LLAEPVPGI/1	['PEAKS']	[0.0084269662921348]	[0.793436034643149]	[0.0406332683156305]	0.580134	0.607126	1	1	0.00842697	0.0406333	0.793436	0	NA	1	0	1	1	netMHCpan-4.1	HLA-A*02:01	0.015	SB	LLAEPVPGI	4	LLAEPVPGI
LLAGILGA	8	TRUE	Q9BQI6|SLF1_HUMAN	SLF1	HUMAN	SMC5-SMC6 complex localization factor protein 1 OS=Homo sapiens OX=9606 GN=SLF1 PE=1 SV=2	LLAGILGA/1	['PEAKS']	[0.0092250922509225]	[0.6696136927775996]	[0.0592318672468673]	0.98601	0.530277	1	1	0.00922509	0.0592319	0.669614	0	NA	1	0	1	1	netMHCpan-4.1	HLA-A*02:01	6.096	NB	LLAG-ILGA	4	LLA-GILGA
LLDRFLATV	9	TRUE	Q14094|CCNI_HUMAN	CCNI	HUMAN	Cyclin-I OS=Homo sapiens OX=9606 GN=CCNI PE=1 SV=1	LLDRFLATV/1	['PEAKS']	[0.001201923076923]	[1.2406203560908249]	[0.0095409235624165]	0.783125	1.3365	1	1	0.00120192	0.00954092	1.24062	0	NA	1	0	1	1	netMHCpan-4.1	HLA-A*02:01	0.116	SB	LLDRFLATV	4	LLDRFLATV
LLDVPTAAV	9	TRUE	sp|P13284|GILT_HUMAN	IFI30	HUMAN	Gamma-interferon-inducible lysosomal thiol reductase OS=Homo sapiens OX=9606 GN=IFI30 PE=1 SV=3	LLDVPTAAV/1	['MSFragger', 'Sage', 'PEAKS']	[0.0059970014992503, 0.0057581573896353, 0.001201923076923]	[0.6991246962920842, 0.4611678589532535, 2.024002272956127]	[0.0278875839809247, 0.0355953143074242, 0.0005507206940212]	0.987639	0.487855	1	3	0.00120192	0.000550721	2.024	0	NA	6	2	4	6	netMHCpan-4.1	HLA-A*02:01	0.139	SB	LLDVPTAAV	4	LLDVPTAAV
LLDVTPLSL	9	TRUE	P11142|HSP7C_HUMAN;P38646|GRP75_HUMAN;P54652|HSP72_HUMAN	HSPA8;HSPA9;HSPA2	HUMAN	Heat shock cognate 71 kDa protein OS=Homo sapiens OX=9606 GN=HSPA8 PE=1 SV=1	LLDVTPLSL/1	['PEAKS']	[0.0084269662921348]	[0.8091245082312134]	[0.0387296155271017]	0.974957	0.477348	1	1	0.00842697	0.0387296	0.809125	0	NA	1	0	1	1	netMHCpan-4.1	HLA-A*02:01	0.072	SB	LLDVTPLSL	4	LLDVTPLSL
LLGPPPVGV	9	TRUE	sp|Q9ULV3|CIZ1_HUMAN	CIZ1	HUMAN	Cip1-interacting zinc finger protein OS=Homo sapiens OX=9606 GN=CIZ1 PE=1 SV=2	LLGPPPVGV/1	['MSFragger', 'Sage', 'PEAKS']	[0.0093348891481913, 0.0099715099715099, 0.001201923076923]	[0.4895239772157859, 0.3518046501937982, 2.1330089403662065]	[0.0653283354962758, 0.0617145397748367, 0.0003674226015823]	0.963292	1.04	1	3	0.00120192	0.000367423	2.13301	0	NA	4	1	3	4	netMHCpan-4.1	HLA-A*02:01	0.022	SB	LLGPPPVGV	4	LLGPPPVGV
LLIDDKGTIKL	11	TRUE	sp|P06493|CDK1_HUMAN	CDK1	HUMAN	Cyclin-dependent kinase 1 OS=Homo sapiens OX=9606 GN=CDK1 PE=1 SV=3	LLIDDKGTIKL/2	['MSFragger', 'Sage', 'PEAKS']	[0.0046728971962616, 0.0028985507246376, 0.001201923076923]	[0.7268669346112707, 0.820486549835575, 2.514175185632284]	[0.0248761838492542, 0.0056899812515914, 8.912958197538075e-05]	0.96346	4.90904	1	3	0.00120192	8.91296e-05	2.51418	0	NA	1	0	1	1	netMHCpan-4.1	HLA-A*02:01	0.099	SB	LLIDGTIKL	4	LLIDGTIKL
LLIENVASL	9	TRUE	P07203|GPX1_HUMAN	GPX1	HUMAN	Glutathione peroxidase 1 OS=Homo sapiens OX=9606 GN=GPX1 PE=1 SV=4	LLIENVASL/1	['PEAKS']	[0.001201923076923]	[1.744458745217297]	[0.0015499239446095]	0.94475	0.247386	1	1	0.00120192	0.00154992	1.74446	0	NA	2	1	1	2	netMHCpan-4.1	HLA-A*02:01	0.029	SB	LLIENVASL	4	LLIENVASL
LLLAAPAQA	9	TRUE	sp|P17900|SAP3_HUMAN	GM2A	HUMAN	Ganglioside GM2 activator OS=Homo sapiens OX=9606 GN=GM2A PE=1 SV=4	LLLAAPAQA/1	['MSFragger', 'Sage', 'PEAKS']	[0.0071599045346062, 0.0099715099715099, 0.001201923076923]	[0.5186972111751118, 0.320549163668047, 2.0950635042218493]	[0.0581273637212919, 0.0720980170964181, 0.000423025026251]	0.937232	0.455852	1	3	0.00120192	0.000423025	2.09506	0	NA	2	1	1	2	netMHCpan-4.1	HLA-A*02:01	0.433	SB	LLLAAPAQA	4	LLLAAPAQA
LLLDVPTAAV	10	TRUE	P13284|GILT_HUMAN	IFI30	HUMAN	Gamma-interferon-inducible lysosomal thiol reductase OS=Homo sapiens OX=9606 GN=IFI30 PE=1 SV=3	LLLDVPTAAV/1	['PEAKS']	[0.0092250922509225]	[0.6722846303277494]	[0.0587536462749219]	0.953983	0.655308	1	1	0.00922509	0.0587536	0.672285	0	NA	1	0	1	1	netMHCpan-4.1	HLA-A*02:01	0.132	SB	LLLDVPTAV	4	LLLDVPTAV
LLLLLLLL	8	TRUE	sp|A0A1B0GTW7|CIROP_HUMAN;sp|A6NCL2|LRCL1_HUMAN;sp|A6NGW2|STRCL_HUMAN;sp|C9JUS6|ADM5_HUMAN;sp|E2RYF7|PBMU2_HUMAN;sp|O14514|AGRB1_HUMAN;sp|O43612|OREX_HUMAN;sp|O75197|LRP5_HUMAN;sp|O75882|ATRN_HUMAN;sp|O95450|ATS2_HUMAN;sp|P02747|C1QC_HUMAN;sp|P04278|SHBG_HUMAN;sp|P07333|CSF1R_HUMAN;sp|P07359|GP1BA_HUMAN;sp|P09683|SECR_HUMAN;sp|P10619|PPGB_HUMAN;sp|P11279|LAMP1_HUMAN;sp|P12830|CADH1_HUMAN;sp|P1939…	CIROP;LRCOL1;STRCP1;ADM5;HCG22;ADGRB1;HCRT;LRP5;ATRN;ADAMTS2;C1QC;SHBG;CSF1R;GP1BA;SCT;CTSA;LAMP1;CDH1;CD53;GCGR;NMU;EFNA4;GUCY2D;CYP4A11;HGFAC;DDR1;BST1;LRP8;SELPLG;FAT1;MESD;PTPRCAP;LRRC26;DEFB109B;TMEM119;FREM2;CYP4A22;MTCL3;PLBD1;BRICD5;B4GALNT4;STRC;PKD1L3;FRMD5;SCN4B;GHDC;LARGE2;LILRB2;NPW;PCSK9;LILRB1;HAVCR2;WFIKKN2;BTN2A2;SYNE2;BRI3BP;NRCAM;PTPRN2;UCN3;PTH2;MYEOV;DCHS1;SORCS2;LRRC37B;NOTC…	HUMAN	Ciliated left-right organizer metallopeptidase OS=Homo sapiens OX=9606 GN=CIROP PE=1 SV=1	LLLLLLLL/2	['MSFragger']	[0.0021598272138228]	[1.6335190333354053]	[0.0005593644246801]	0.887556	5.37534	1	1	0.00215983	0.000559364	1.63352	0	NA	1	0	1	1	netMHCpan-4.1	HLA-A*02:01	6.243	NB	LLL-LLLLL	4	LLL-LLLLL
LLLPGELAK	9	TRUE	A0A2R8Y619|H2BK1_HUMAN;O60814|H2B1K_HUMAN;P06899|H2B1J_HUMAN;P23527|H2B1O_HUMAN;P33778|H2B1B_HUMAN;P57053|H2BFS_HUMAN;P58876|H2B1D_HUMAN;P62807|H2B1C_HUMAN;Q16778|H2B2E_HUMAN;Q5QNW6|H2B2F_HUMAN;Q8N257|H2B3B_HUMAN;Q93079|H2B1H_HUMAN;Q96A08|H2B1A_HUMAN;Q99877|H2B1N_HUMAN;Q99879|H2B1M_HUMAN;Q99880|H2B1L_HUMAN	H2BK1;H2BC12;H2BC11;H2BC17;H2BC3;H2BC12L;H2BC5;H2BC10;H2BC21;H2BC18;H2BC26;H2BC9;H2BC1;H2BC15;H2BC14;H2BC13	HUMAN	Histone H2B type 2-K1 OS=Homo sapiens OX=9606 GN=H2BK1 PE=1 SV=1	LLLPGELAK/1	['PEAKS']	[0.001201923076923]	[1.9856629667265648]	[0.0006349057173744]	0.996378	2.27335	1	1	0.00120192	0.000634906	1.98566	0	NA	5	5	0	5	netMHCpan-4.1	HLA-C*07:02	4.707	NB	LLLPGELAK	4	LLLPGELAK
LLPEGPPAI	9	TRUE	sp|Q15011|HERP1_HUMAN	HERPUD1	HUMAN	Homocysteine-responsive endoplasmic reticulum-resident ubiquitin-like domain member 1 protein OS=Homo sapiens OX=9606 GN=HERPUD1 PE=1 SV=1	LLPEGPPAI/1	['MSFragger', 'Sage', 'PEAKS']	[0.0021598272138228, 0.0057581573896353, 0.001201923076923]	[1.1733932849894866, 0.4732218469710562, 2.3784837597062087]	[0.0038648494332367, 0.03348770804372, 0.0001475862530396]	0.977473	0.198965	1	3	0.00120192	0.000147586	2.37848	0	NA	2	0	2	2	netMHCpan-4.1	HLA-A*02:01	0.041	SB	LLPEGPPAI	4	LLPEGPPAI
LLRKLPFQR	9	TRUE	P0DPK2|H3Y1_HUMAN;P0DPK5|H3Y2_HUMAN	H3Y1;H3Y2	HUMAN	Histone H3.Y OS=Homo sapiens OX=9606 GN=H3Y1 PE=1 SV=1	LLRKLPFQR/3	['PEAKS']	[0.001201923076923]	[1.7792290224344136]	[0.0013633370617824]	0.972088	1.47925	1	1	0.00120192	0.00136334	1.77923	0	NA	2	0	2	2	netMHCpan-4.1	HLA-A*02:01	12.74	NB	LLRKLPFQR	NA	NA
LLSAEPVPA	9	TRUE	P40259|CD79B_HUMAN	CD79B	HUMAN	B-cell antigen receptor complex-associated protein beta chain OS=Homo sapiens OX=9606 GN=CD79B PE=1 SV=1	LLSAEPVPA/1	['PEAKS']	[0.001201923076923]	[1.8239177757016007]	[0.0011558503715578]	0.810444	2.04459	1	1	0.00120192	0.00115585	1.82392	0	NA	1	1	0	1	netMHCpan-4.1	HLA-A*02:01	0.998	WB	LLSAEPVPA	4	LLSAEPVPA
LLSEKAASKI	10	TRUE	sp|Q99835|SMO_HUMAN	SMO	HUMAN	Protein smoothened OS=Homo sapiens OX=9606 GN=SMO PE=1 SV=1	LLSEKAASKI/2	['MSFragger', 'Sage']	[0.0071599045346062, 0.0099715099715099]	[0.5536510090430591, 0.3271165767306491]	[0.050491112610238, 0.069786253197365]	0.981687	1.7848	1	2	0.0071599	0.0504911	0.553651	0	NA	1	0	1	1	netMHCpan-4.1	HLA-A*02:01	4.69	NB	LLSEKAASI	4	LLSEKASKI
LMEHIHKL	8	TRUE	P84098|RL19_HUMAN	RPL19	HUMAN	Large ribosomal subunit protein eL19 OS=Homo sapiens OX=9606 GN=RPL19 PE=1 SV=1	LMEHIHKL/2	['PEAKS']	[0.0033632286995515]	[0.992087758876506]	[0.0218738335778487]	0.134303	4.28563	1	1	0.00336323	0.0218738	0.992088	0	NA	1	0	1	1	netMHCpan-4.1	HLA-A*02:01	0.564	WB	#NAME?	4	LM-EHIHKL
LMIEMDGTENK	11	TRUE	sp|P06733|ENOA_HUMAN	ENO1	HUMAN	Alpha-enolase OS=Homo sapiens OX=9606 GN=ENO1 PE=1 SV=2	LM[UNIMOD:Oxidation]IEM[UNIMOD:Oxidation]DGTENK/2	['MSFragger', 'Sage']	[0.0071599045346062, 0.0078247261345852]	[0.5478908749936234, 0.3628494906156727]	[0.0516797329411156, 0.058401200027965]	0.708368	2.7952	1	2	0.0071599	0.0516797	0.547891	0	NA	1	1	0	1	netMHCpan-4.1	HLA-A*02:01	16.995	NB	LMMDGTENK	0	LMIEMTENK
LMISRTPEV	9	TRUE	sp|P01857|IGHG1_HUMAN;sp|P01859|IGHG2_HUMAN;sp|P01860|IGHG3_HUMAN;sp|P01861|IGHG4_HUMAN	IGHG1;IGHG2;IGHG3;IGHG4	HUMAN	Immunoglobulin heavy constant gamma 1 OS=Homo sapiens OX=9606 GN=IGHG1 PE=1 SV=2	LMISRTPEV/2	['MSFragger']	[0.0046728971962616]	[0.7391308253187651]	[0.0236487557906887]	0.98014	1.57342	1	1	0.0046729	0.0236488	0.739131	0	NA	1	0	1	1	netMHCpan-4.1	HLA-A*02:01	0.031	SB	LMISRTPEV	4	LMISRTPEV
LMLLLEVISGER	12	TRUE	sp|O43707|ACTN4_HUMAN;sp|P12814|ACTN1_HUMAN;sp|P35609|ACTN2_HUMAN;sp|Q08043|ACTN3_HUMAN	ACTN4;ACTN1;ACTN2;ACTN3	HUMAN	Alpha-actinin-4 OS=Homo sapiens OX=9606 GN=ACTN4 PE=1 SV=2	LM[UNIMOD:Oxidation]LLLEVISGER/2	['MSFragger', 'Comet', 'Sage', 'PEAKS']	[0.0021598272138228, 0.0078740157480314, 0.0028985507246376, 0.001201923076923]	[1.467838053675729, 0.6957097263564797, 1.144842440117835, 2.4513153804127903]	[0.0011222684519979, 0.0166145652107196, 0.0010671692717669, 0.0001125869319874]	0.894541	0.707409	1	4	0.00120192	0.000112587	2.45132	0	NA	1	0	1	1	netMHCpan-4.1	HLA-A*02:01	65.833	NB	LMLLLEVER	4	LLLEVISER
LNDLEDALQQAK	12	TRUE	sp|P04264|K2C1_HUMAN	KRT1	HUMAN	Keratin, type II cytoskeletal 1 OS=Homo sapiens OX=9606 GN=KRT1 PE=1 SV=6	LNDLEDALQQAK/2	['MSFragger', 'Sage', 'PEAKS']	[0.0021598272138228, 0.0028985507246376, 0.001201923076923]	[1.1458644339284725, 0.6378405641774613, 2.2030203883742048]	[0.0043379295935832, 0.0144909255348326, 0.00028328068698]	0.805554	0.0361464	1	3	0.00120192	0.000283281	2.20302	0	NA	1	0	1	1	netMHCpan-4.1	HLA-A*02:01	52.667	NB	LLEDALQQA	0	NDLEDAQAK
LNEQASEEILK	11	TRUE	sp|Q01105|SET_HUMAN	SET	HUMAN	Protein SET OS=Homo sapiens OX=9606 GN=SET PE=1 SV=3	LNEQASEEILK/2	['MSFragger', 'Comet', 'Sage', 'PEAKS']	[0.0021598272138228, 0.0078740157480314, 0.0028985507246376, 0.001201923076923]	[1.122406141267652, 0.7234558988657618, 0.8042569725414235, 2.3220659704415305]	[0.0047863428203737, 0.0150010220525931, 0.0061836687311367, 0.0001820140344496]	0.939382	0.909514	1	4	0.00120192	0.000182014	2.32207	0	NA	2	2	0	2	netMHCpan-4.1	HLA-A*02:01	36	NB	LQASEEILK	0	LNEQASELK
LNNMRSQY	8	TRUE	sp|P13645|K1C10_HUMAN	KRT10	HUMAN	Keratin, type I cytoskeletal 10 OS=Homo sapiens OX=9606 GN=KRT10 PE=1 SV=6	LNNMRSQY/2;LNNM[UNIMOD:Oxidation]RSQY/2	['MSFragger', 'Comet', 'Sage', 'PEAKS']	[0.0036297640653357, 0.0078740157480314, 0.0028985507246376, 0.001201923076923]	[0.93081412649693, 0.8736157773240881, 0.7033134877797262, 2.164950516158023]	[0.0106696112654724, 0.008693271380257, 0.0103695185694051, 0.0003263165592588]	0.957843	0.919858	2	4	0.00120192	0.000326317	2.16495	0	NA	3	1	2	3	netMHCpan-4.1	HLA-C*07:02	11.09	NB	LNNMR-SQY	3	L-NNMRSQY
LNNMRSQYEQL	11	TRUE	sp|P13645|K1C10_HUMAN	KRT10	HUMAN	Keratin, type I cytoskeletal 10 OS=Homo sapiens OX=9606 GN=KRT10 PE=1 SV=6	LNNM[UNIMOD:Oxidation]RSQYEQL/2	['MSFragger', 'Sage', 'PEAKS']	[0.0021598272138228, 0.0028985507246376, 0.001201923076923]	[1.851984705988958, 0.6681909290896618, 2.012741846490678]	[0.0002232980445244, 0.0124095594490791, 0.0005742204174442]	0.751115	0.100117	1	3	0.00120192	0.000223298	2.01274	0	NA	3	1	2	3	netMHCpan-4.1	HLA-A*02:01	23.855	NB	LMRSQYEQL	0	LNNMRSQEQ
LPAIVHI	7	FALSE	P17844|DDX5_HUMAN;Q92841|DDX17_HUMAN	DDX5;DDX17	HUMAN	Probable ATP-dependent RNA helicase DDX5 OS=Homo sapiens OX=9606 GN=DDX5 PE=1 SV=1	LPAIVHI/1	['PEAKS']	[0.001201923076923]	[1.7164297919121367]	[0.0017185311104052]	0.951706	7.86829	1	1	0.00120192	0.00171853	1.71643	0	NA	2	2	0	2	NA	NA	NA	NA	NA	NA	NA
LPAPPTQNM	9	TRUE	sp|O75177|CREST_HUMAN;sp|Q15532|SSXT_HUMAN	SS18L1;SS18	HUMAN	Calcium-responsive transactivator OS=Homo sapiens OX=9606 GN=SS18L1 PE=1 SV=2	LPAPPTQNM/1	['MSFragger']	[0.0046728971962616]	[0.7481392584482239]	[0.0227851978644684]	0.98758	1.47407	1	1	0.0046729	0.0227852	0.748139	0	NA	1	0	1	1	netMHCpan-4.1	HLA-B*07:02	0.024	SB	LPAPPTQNM	1	LPAPPTQNM
LPKQPPLAL	9	TRUE	sp|Q96S59|RANB9_HUMAN	RANBP9	HUMAN	Ran-binding protein 9 OS=Homo sapiens OX=9606 GN=RANBP9 PE=1 SV=1	LPKQPPLAL/2	['MSFragger', 'PEAKS']	[0.0071599045346062, 0.001201923076923]	[0.5583043401772099, 2.1547654260814824]	[0.049550120977683, 0.0003388988769675]	0.602816	2.39168	1	2	0.00120192	0.000338899	2.15477	0	NA	1	0	1	1	netMHCpan-4.1	HLA-B*07:02	0.003	SB	LPKQPPLAL	1	LPKQPPLAL
LPLQDVYK	8	TRUE	sp|P68104|EF1A1_HUMAN;sp|Q05639|EF1A2_HUMAN;sp|Q5VTE0|EF1A3_HUMAN	EEF1A1;EEF1A2;EEF1A1P5	HUMAN	Elongation factor 1-alpha 1 OS=Homo sapiens OX=9606 GN=EEF1A1 PE=1 SV=1	LPLQDVYK/2	['MSFragger', 'Sage', 'PEAKS']	[0.0046728971962616, 0.0057581573896353, 0.001201923076923]	[0.717311048757858, 0.5205711926407893, 2.5861146210615398]	[0.0258756623478717, 0.026336839225491, 6.821764764504201e-05]	0.980281	1.2789	1	3	0.00120192	6.82176e-05	2.58611	0	NA	2	1	1	2	netMHCpan-4.1	HLA-B*07:02	19.294	NB	LPLQDVYK-	0	LPLQDVY-K
LPLQDVYKIGGIGTVPVGR	19	FALSE	sp|P68104|EF1A1_HUMAN;sp|Q05639|EF1A2_HUMAN;sp|Q5VTE0|EF1A3_HUMAN	EEF1A1;EEF1A2;EEF1A1P5	HUMAN	Elongation factor 1-alpha 1 OS=Homo sapiens OX=9606 GN=EEF1A1 PE=1 SV=1	LPLQDVYKIGGIGTVPVGR/3	['MSFragger', 'Comet', 'Sage', 'PEAKS']	[0.0021598272138228, 0.0057471264367816, 0.0028985507246376, 0.001201923076923]	[4.08507311474565, 1.1859455656487812, 13.61459421323588, 3.0750457343346738]	[1.8501337410124687e-08, 0.002580661846396, 8.16901260141165e-32, 1.1080813734496358e-05]	0.808711	0.49335	1	4	0.00120192	8.16901e-32	13.6146	0	NA	2	0	2	2	NA	NA	NA	NA	NA	NA	NA
LPPPPPPPP	9	TRUE	sp|B1AK53|ESPN_HUMAN;sp|C9JLR9|ZFTA_HUMAN;sp|O14669|TMG2_HUMAN;sp|O15054|KDM6B_HUMAN;sp|O15156|ZBT7B_HUMAN;sp|O95466|FMNL1_HUMAN;sp|P10323|ACRO_HUMAN;sp|P48023|TNFL6_HUMAN;sp|P49750|YLPM1_HUMAN;sp|P52951|GBX2_HUMAN;sp|P55196|AFAD_HUMAN;sp|P55316|FOXG1_HUMAN;sp|Q5VUA4|ZN318_HUMAN;sp|Q68DA7|FMN1_HUMAN;sp|Q6BEB4|SP5_HUMAN;sp|Q6P5Q4|LMOD2_HUMAN;sp|Q70E73|RAPH1_HUMAN;sp|Q7L0R7|RNF44_HUMAN;sp|Q7Z5R6|AB…	ESPN;ZFTA;PRRG2;KDM6B;ZBTB7B;FMNL1;ACR;FASLG;YLPM1;GBX2;AFDN;FOXG1;ZNF318;FMN1;SP5;LMOD2;RAPH1;RNF44;APBB1IP;PXK;CENPV;MYPOP;PRIMA1;PELP1;GJD3;CARMIL3;WHAMM;SHROOM3;WIPF2;FBLIM1;WASF1;NAF1;DMRTB1;TRERF1;ZIC5;SCAF11;ASXL3;ALG13;SETD1B	HUMAN	Espin OS=Homo sapiens OX=9606 GN=ESPN PE=1 SV=1	LPPPPPPPP/1;LPPPPPPPP/2	['MSFragger', 'Sage', 'PEAKS']	[0.0021598272138228, 0.0028985507246376, 0.001201923076923]	[1.5690833056021587, 0.6012417651644324, 2.084323331332764]	[0.0007333518468114, 0.0174667551757703, 0.0004402360829166]	0.944847	2.8988	2	3	0.00120192	0.000440236	2.08432	12	['IPPPPPPPP(10)', 'PLPPPPPPP(2)']	23	17	6	23	netMHCpan-4.1	HLA-B*07:02	0.906	WB	LPPPPPPPP	1	LPPPPPPPP
LPQGIVREL	9	TRUE	sp|P63272|SPT4H_HUMAN	SUPT4H1	HUMAN	Transcription elongation factor SPT4 OS=Homo sapiens OX=9606 GN=SUPT4H1 PE=1 SV=1	LPQGIVREL/2	['Sage', 'PEAKS']	[0.0057581573896353, 0.001201923076923]	[0.471199809501245, 1.4429102499800597]	[0.0338324543499942, 0.0046607058920808]	0.702092	1.98085	1	2	0.00120192	0.00466071	1.44291	0	NA	1	0	1	1	netMHCpan-4.1	HLA-B*07:02	0.041	SB	LPQGIVREL	1	LPQGIVREL
LPRAVGTQTL	10	TRUE	sp|Q13596|SNX1_HUMAN	SNX1	HUMAN	Sorting nexin-1 OS=Homo sapiens OX=9606 GN=SNX1 PE=1 SV=3	LPRAVGTQTL/2	['MSFragger', 'Sage', 'PEAKS']	[0.0046728971962616, 0.0057581573896353, 0.001201923076923]	[0.7311682038536628, 0.4561732241661806, 2.471636747128228]	[0.0244387421419308, 0.0365064754527895, 0.000104396577738]	0.801788	0.425828	1	3	0.00120192	0.000104397	2.47164	0	NA	2	2	0	2	netMHCpan-4.1	HLA-B*07:02	0.012	SB	LPRAGTQTL	1	LPRAGTQTL
LPRGMQPTEF	10	TRUE	sp|P28062|PSB8_HUMAN	PSMB8	HUMAN	Proteasome subunit beta type-8 OS=Homo sapiens OX=9606 GN=PSMB8 PE=1 SV=3	LPRGMQPTEF/2	['MSFragger', 'Sage', 'PEAKS']	[0.0059970014992503, 0.0028985507246376, 0.0084269662921348]	[0.6950574073997712, 0.6507779362975391, 0.7610853380070102]	[0.0283580486080348, 0.0135643386854986, 0.0448478735861016]	0.930067	1.34026	1	3	0.00289855	0.0135643	0.761085	0	NA	1	0	1	1	netMHCpan-4.1	HLA-B*07:02	0.122	SB	LPRGMPTEF	1	LPRGQPTEF
LPRGSSPSVL	10	TRUE	sp|Q9GZN2|TGIF2_HUMAN	TGIF2	HUMAN	Homeobox protein TGIF2 OS=Homo sapiens OX=9606 GN=TGIF2 PE=1 SV=1	LPRGSSPSVL/2	['MSFragger', 'PEAKS']	[0.0046728971962616, 0.0084269662921348]	[0.718705563397456, 0.7179797684863934]	[0.0257273920203522, 0.05113524054082]	0.787846	0.202754	1	2	0.0046729	0.0257274	0.718706	0	NA	2	1	1	2	netMHCpan-4.1	HLA-B*07:02	0.011	SB	LPRGSSPSL	1	LPRGSSPSL
LQDLVDKLQLK	11	TRUE	sp|P12883|MYH7_HUMAN;sp|P13533|MYH6_HUMAN	MYH7;MYH6	HUMAN	Myosin-7 OS=Homo sapiens OX=9606 GN=MYH7 PE=1 SV=5	LQDLVDKLQLK/2;LQDLVDKLQLK/3	['MSFragger', 'Comet', 'Sage', 'PEAKS']	[0.0036297640653357, 0.0057471264367816, 0.0028985507246376, 0.001201923076923]	[0.8449410553978931, 1.0236293445875757, 3.2678413168732137, 2.420739649662313]	[0.0152561690689779, 0.0049275697362835, 1.7434928180861596e-08, 0.0001261366004449]	0.785701	1.05126	2	4	0.00120192	1.74349e-08	3.26784	0	NA	3	0	3	3	netMHCpan-4.1	HLA-A*02:01	17.135	NB	LLVDKLQLK	0	QDLVDKQLK
LQIDNARLA	9	TRUE	sp|P02533|K1C14_HUMAN;sp|P05783|K1C18_HUMAN;sp|P08727|K1C19_HUMAN;sp|P08779|K1C16_HUMAN;sp|P13645|K1C10_HUMAN;sp|Q04695|K1C17_HUMAN;sp|Q7Z3Y7|K1C28_HUMAN;sp|Q99456|K1C12_HUMAN	KRT14;KRT18;KRT19;KRT16;KRT10;KRT17;KRT28;KRT12	HUMAN	Keratin, type I cytoskeletal 14 OS=Homo sapiens OX=9606 GN=KRT14 PE=1 SV=4	LQIDNARLA/2	['Sage', 'PEAKS']	[0.0099715099715099, 0.0023584905660377]	[0.3374309098410153, 1.1050519338869855]	[0.0662980058830836, 0.0151266681087013]	0.969277	0.0931629	1	2	0.00235849	0.0151267	1.10505	0	NA	2	1	1	2	netMHCpan-4.1	HLA-A*02:01	5.153	NB	LQIDNARLA	0	LQIDNARLA
LQIDNARLAADDF	13	FALSE	sp|P02533|K1C14_HUMAN;sp|P05783|K1C18_HUMAN;sp|P08727|K1C19_HUMAN;sp|P08779|K1C16_HUMAN;sp|P13645|K1C10_HUMAN;sp|Q04695|K1C17_HUMAN;sp|Q7Z3Y7|K1C28_HUMAN	KRT14;KRT18;KRT19;KRT16;KRT10;KRT17;KRT28	HUMAN	Keratin, type I cytoskeletal 14 OS=Homo sapiens OX=9606 GN=KRT14 PE=1 SV=4	LQIDNARLAADDF/2	['MSFragger', 'Comet', 'Sage', 'PEAKS']	[0.0021598272138228, 0.0057471264367816, 0.0028985507246376, 0.001201923076923]	[1.5712583755516796, 1.528718972047819, 1.1636145572037158, 2.302309160392776]	[0.0007266784613088, 0.0006584659195829, 0.0009680706309014, 0.0001958804229642]	0.412169	1.11451	1	4	0.00120192	0.00019588	2.30231	0	NA	1	0	1	1	netMHCIIpan-4.3	HLA-DQA10301-DQB10302	4.51	WB	IDNARLAAD	NA	NA
LQPTGFLS	8	TRUE	P01911|DRB1_HUMAN;P79483|DRB3_HUMAN	HLA-DRB1;HLA-DRB3	HUMAN	HLA class II histocompatibility antigen, DRB1 beta chain OS=Homo sapiens OX=9606 GN=HLA-DRB1 PE=1 SV=2	LQPTGFLS/1	['PEAKS']	[0.001201923076923]	[1.8680315662864415]	[0.000981812335318]	0.996252	0.797805	1	1	0.00120192	0.000981812	1.86803	0	NA	1	1	0	1	netMHCpan-4.1	HLA-C*07:02	39.5	NB	LQPTGFLS-	0	LQPT-GFLS
LQQAKEDL	8	TRUE	P04264|K2C1_HUMAN;P35908|K22E_HUMAN	KRT1;KRT2	HUMAN	Keratin, type II cytoskeletal 1 OS=Homo sapiens OX=9606 GN=KRT1 PE=1 SV=6	LQQAKEDL/2	['PEAKS']	[0.001201923076923]	[1.9013439707930355]	[0.0008678755861774]	0.92793	0.457196	1	1	0.00120192	0.000867876	1.90134	0	NA	2	1	1	2	netMHCpan-4.1	HLA-C*07:02	35.25	NB	LQQ-AKEDL	0	L-QQAKEDL
LQSIGTENTEENR	13	FALSE	sp|P04075|ALDOA_HUMAN	ALDOA	HUMAN	Fructose-bisphosphate aldolase A OS=Homo sapiens OX=9606 GN=ALDOA PE=1 SV=2	LQSIGTENTEENR/2	['MSFragger']	[0.0071599045346062]	[0.5173980475233653]	[0.0584313972453083]	0.370919	2.01961	1	1	0.0071599	0.0584314	0.517398	0	NA	1	1	0	1	netMHCIIpan-4.3	DRB4_0104	8.42	NB	IGTENTEEN	NA	NA
LRNVSTGD	8	TRUE	sp|P13645|K1C10_HUMAN	KRT10	HUMAN	Keratin, type I cytoskeletal 10 OS=Homo sapiens OX=9606 GN=KRT10 PE=1 SV=6	LRNVSTGD/2	['MSFragger', 'Sage', 'PEAKS']	[0.0071599045346062, 0.0057581573896353, 0.001201923076923]	[0.5828874020281861, 0.4952065193068408, 2.2685875964882976]	[0.0448526946469385, 0.0299561346305022, 0.000222030644612]	0.944221	0.836338	1	3	0.00120192	0.000222031	2.26859	0	NA	4	2	2	4	netMHCpan-4.1	HLA-C*07:02	75	NB	LRNVSTGD-	0	LRN-VSTGD
LRNVSTGDVN	10	TRUE	sp|P13645|K1C10_HUMAN	KRT10	HUMAN	Keratin, type I cytoskeletal 10 OS=Homo sapiens OX=9606 GN=KRT10 PE=1 SV=6	LRNVSTGDVN/2	['MSFragger', 'Sage']	[0.0046728971962616, 0.0057581573896353]	[0.7547974283029029, 0.4777638033410295]	[0.0221669131879881, 0.0327259191150131]	0.918731	2.98596	1	2	0.0046729	0.0221669	0.754797	0	NA	1	0	1	1	netMHCpan-4.1	HLA-C*07:02	70	NB	LRNSTGDVN	2	RNVSTGDVN
LSYHIPFL	8	TRUE	Q9Y2A7|NCKP1_HUMAN	NCKAP1	HUMAN	Nck-associated protein 1 OS=Homo sapiens OX=9606 GN=NCKAP1 PE=1 SV=1	LSYHIPFL/2	['PEAKS']	[0.0033632286995515]	[0.9969492064476664]	[0.0215355278455419]	0.837933	0.89271	1	1	0.00336323	0.0215355	0.996949	0	NA	1	0	1	1	netMHCpan-4.1	HLA-A*02:01	6.782	NB	#NAME?	3	LSYHI-PFL
LTAAKKARAG	10	TRUE	sp|Q9NZT1|CALL5_HUMAN	CALML5	HUMAN	Calmodulin-like protein 5 OS=Homo sapiens OX=9606 GN=CALML5 PE=1 SV=2	LTAAKKARAG/2	['MSFragger', 'Sage', 'PEAKS']	[0.0036297640653357, 0.0028985507246376, 0.001201923076923]	[0.8437491776405264, 0.6664715262482116, 2.1251744272491595]	[0.0153319153584018, 0.0125190921249414, 0.0003782708361723]	0.781972	4.37471	1	3	0.00120192	0.000378271	2.12517	0	NA	2	0	2	2	netMHCpan-4.1	HLA-B*07:02	62.143	NB	LTAAKKAAG	NA	NA
LTVGNNKTL	9	TRUE	P35527|K1C9_HUMAN	KRT9	HUMAN	Keratin, type I cytoskeletal 9 OS=Homo sapiens OX=9606 GN=KRT9 PE=1 SV=3	LTVGNNKTL/2	['PEAKS']	[0.001201923076923]	[1.4563376938148882]	[0.0044405621677232]	0.990208	0.509858	1	1	0.00120192	0.00444056	1.45634	0	NA	1	0	1	1	netMHCpan-4.1	HLA-B*07:02	5.54	NB	LTVGNNKTL	4	LTVGNNKTL
LVENFDEASKNEAN	14	FALSE	sp|P20290|BTF3_HUMAN;sp|Q96K17|BT3L4_HUMAN	BTF3;BTF3L4	HUMAN	Transcription factor BTF3 OS=Homo sapiens OX=9606 GN=BTF3 PE=1 SV=1	LVENFDEASKNEAN/2	['MSFragger', 'Comet', 'Sage', 'PEAKS']	[0.0021598272138228, 0.0057471264367816, 0.0028985507246376, 0.001201923076923]	[2.4395747043458567, 1.6309247667183402, 0.8830807494689195, 2.390120283198144]	[1.8887136339975927e-05, 0.0004381851954916, 0.0041273550358443, 0.0001413395638477]	0.58399	2.01202	1	4	0.00120192	1.88871e-05	2.43957	0	NA	1	1	0	1	netMHCIIpan-4.3	HLA-DQA10301-DQB10302	11.67	NB	DEASKNEAN	NA	NA
LVRDVVSSL	9	TRUE	sp|Q9NQ55|SSF1_HUMAN	PPAN	HUMAN	Suppressor of SWI4 1 homolog OS=Homo sapiens OX=9606 GN=PPAN PE=1 SV=1	LVRDVVSSL/2	['MSFragger', 'PEAKS']	[0.0071599045346062, 0.001201923076923]	[0.6251990446787372, 1.3188948300332626]	[0.0377565752451448, 0.0072543510572409]	0.867662	0.965041	1	2	0.00120192	0.00725435	1.31889	0	NA	1	0	1	1	netMHCpan-4.1	HLA-B*07:02	0.135	SB	LVRDVVSSL	4	LVRDVVSSL
LYEAPAY	7	FALSE	sp|O15269|SPTC1_HUMAN	SPTLC1	HUMAN	Serine palmitoyltransferase 1 OS=Homo sapiens OX=9606 GN=SPTLC1 PE=1 SV=1	LYEAPAY/1	['Sage']	[0.0068493150684931]	[0.3952133827922607]	[0.0496521166834797]	0.906579	1.99967	1	1	0.00684932	0.0496521	0.395213	0	NA	1	1	0	1	NA	NA	NA	NA	NA	NA	NA
LYNIKQEY	8	TRUE	sp|Q53H80|AKIR2_HUMAN	AKIRIN2	HUMAN	Akirin-2 OS=Homo sapiens OX=9606 GN=AKIRIN2 PE=1 SV=2	LYNIKQEY/2	['MSFragger', 'Sage', 'PEAKS']	[0.0059970014992503, 0.0028985507246376, 0.001201923076923]	[0.6819465081476183, 0.6151822328736848, 1.6243126703144577]	[0.029927975432106, 0.0162677560520802, 0.0024104258865498]	0.96043	0.0976879	1	3	0.00120192	0.00241043	1.62431	0	NA	3	2	1	3	netMHCpan-4.1	HLA-C*07:02	0.481	SB	LYN-IKQEY	3	L-YNIKQEY
LYRIEEY	7	FALSE	sp|Q14241|ELOA1_HUMAN	ELOA	HUMAN	Elongin-A OS=Homo sapiens OX=9606 GN=ELOA PE=1 SV=3	LYRIEEY/2	['Comet', 'Sage']	[0.0078740157480314, 0.0028985507246376]	[0.7128342164605794, 0.5893873419635907]	[0.0155983208731039, 0.0185550448986054]	0.944317	0.959047	1	2	0.00289855	0.0155983	0.712834	0	NA	1	0	1	1	NA	NA	NA	NA	NA	NA	NA
MAHMASKE	8	TRUE	sp|P04406|G3P_HUMAN	GAPDH	HUMAN	Glyceraldehyde-3-phosphate dehydrogenase OS=Homo sapiens OX=9606 GN=GAPDH PE=1 SV=3	MAHMASKE/2;M[UNIMOD:Oxidation]AHMASKE/2	['MSFragger', 'Comet', 'Sage', 'PEAKS']	[0.0021598272138228, 0.0078740157480314, 0.005050505050505, 0.001201923076923]	[0.9798166901226016, 0.7497968346661208, 0.5504667199227794, 1.8772818367570625]	[0.0086952827900356, 0.0136209272898133, 0.022622999478627, 0.0009487610335754]	0.712704	2.02343	2	4	0.00120192	0.000948761	1.87728	0	NA	2	0	2	2	netMHCpan-4.1	HLA-B*07:02	48.75	NB	MAHMASKE-	NA	NA
MDAAPGVDLS	10	TRUE	sp|P02533|K1C14_HUMAN;sp|P08779|K1C16_HUMAN;sp|Q04695|K1C17_HUMAN	KRT14;KRT16;KRT17	HUMAN	Keratin, type I cytoskeletal 14 OS=Homo sapiens OX=9606 GN=KRT14 PE=1 SV=4	M[UNIMOD:Oxidation]DAAPGVDLS/1	['MSFragger', 'Sage', 'PEAKS']	[0.0021598272138228, 0.0068493150684931, 0.001201923076923]	[1.3404613448916576, 0.4259574161341423, 1.9577004098905084]	[0.0019165186422454, 0.0425287640529422, 0.0007042834308373]	0.977844	3.81922	1	3	0.00120192	0.000704283	1.9577	0	NA	2	2	0	2	netMHCpan-4.1	HLA-B*07:02	49.667	NB	MAAPGVDLS	1	MDAAPGVDL
MDAAPGVDLSR	11	TRUE	sp|P02533|K1C14_HUMAN;sp|P08779|K1C16_HUMAN;sp|Q04695|K1C17_HUMAN	KRT14;KRT16;KRT17	HUMAN	Keratin, type I cytoskeletal 14 OS=Homo sapiens OX=9606 GN=KRT14 PE=1 SV=4	M[UNIMOD:Oxidation]DAAPGVDLSR/2	['MSFragger', 'Sage', 'PEAKS']	[0.0021598272138228, 0.0028985507246376, 0.001201923076923]	[1.2008488497920204, 0.734389430625574, 2.2259664328754782]	[0.0034443004792137, 0.0088448655258409, 0.0002601307703724]	0.906729	2.63255	1	3	0.00120192	0.000260131	2.22597	0	NA	2	2	0	2	netMHCpan-4.1	HLA-B*07:02	23.949	NB	MDAAPGVSR	1	MDAAPGVDL
MDELSEEDKLT	11	TRUE	sp|P06576|ATPB_HUMAN	ATP5F1B	HUMAN	ATP synthase subunit beta, mitochondrial OS=Homo sapiens OX=9606 GN=ATP5F1B PE=1 SV=3	MDELSEEDKLT/2;M[UNIMOD:Oxidation]DELSEEDKLT/2	['MSFragger', 'Comet', 'Sage', 'PEAKS']	[0.0021598272138228, 0.0057471264367816, 0.0028985507246376, 0.001201923076923]	[2.715531188671006, 1.2222282370345, 0.8719371608115134, 1.974669529049348]	[5.911158850397483e-06, 0.0022332684472841, 0.0043702189367852, 0.0006613297446289]	0.897629	1.45083	2	4	0.00120192	5.91116e-06	2.71553	0	NA	2	0	2	2	netMHCpan-4.1	HLA-A*02:01	19.816	NB	MLSEEDKLT	0	MDELSEEDK
MEPGPDGPAASGPAAIREG	19	FALSE	sp|P19623|SPEE_HUMAN	SRM	HUMAN	Spermidine synthase OS=Homo sapiens OX=9606 GN=SRM PE=1 SV=1	[UNIMOD:Acetylation]-M[UNIMOD:Oxidation]EPGPDGPAASGPAAIREG/2	['Comet', 'Sage', 'PEAKS']	[0.0057471264367816, 0.0028985507246376, 0.001201923076923]	[1.268728197236039, 1.1024054322492989, 1.151246812863862]	[0.0018555339018309, 0.0013302025741733, 0.0129567740305353]	0.666635	0.721679	1	3	0.00120192	0.0013302	1.26873	0	NA	7	7	0	7	NA	NA	NA	NA	NA	NA	NA
MFAALQY	7	FALSE	Q96AC1|FERM2_HUMAN	FERMT2	HUMAN	Fermitin family homolog 2 OS=Homo sapiens OX=9606 GN=FERMT2 PE=1 SV=1	M[UNIMOD:Oxidation]FAALQY/1	['PEAKS']	[0.0033632286995515]	[1.0976315068753415]	[0.0155042486330304]	0.979557	1.33943	1	1	0.00336323	0.0155042	1.09763	0	NA	1	1	0	1	NA	NA	NA	NA	NA	NA	NA
MFSSSAKIVK	10	TRUE	sp|P62081|RS7_HUMAN	RPS7	HUMAN	Small ribosomal subunit protein eS7 OS=Homo sapiens OX=9606 GN=RPS7 PE=1 SV=1	[UNIMOD:Acetylation]-M[UNIMOD:Oxidation]FSSSAKIVK/2	['Comet', 'Sage', 'PEAKS']	[0.0057471264367816, 0.0028985507246376, 0.001201923076923]	[1.2657628290966283, 0.7671946674779105, 2.291575276990204]	[0.0018775897642662, 0.0074770431750634, 0.0002038517224814]	0.877986	1.7158	1	3	0.00120192	0.000203852	2.29158	0	NA	3	3	0	3	netMHCpan-4.1	HLA-C*07:02	31.2	NB	MFSSSKIVK	2	FSSSAKIVK
MGFGLFD	7	FALSE	sp|P05386|RLA1_HUMAN;sp|P05387|RLA2_HUMAN;sp|P05388|RLA0_HUMAN;sp|Q8NHW5|RLA0L_HUMAN	RPLP1;RPLP2;RPLP0;RPLP0P6	HUMAN	Large ribosomal subunit protein P1 OS=Homo sapiens OX=9606 GN=RPLP1 PE=1 SV=1	M[UNIMOD:Oxidation]GFGLFD/1	['Sage', 'PEAKS']	[0.0078247261345852, 0.001201923076923]	[0.3741853597594705, 1.2833238147751993]	[0.0551792260078969, 0.0082211975196395]	0.833152	2.87267	1	2	0.00120192	0.0082212	1.28332	0	NA	2	2	0	2	NA	NA	NA	NA	NA	NA	NA
MGYRITGL	8	TRUE	sp|Q8N5D0|WDTC1_HUMAN	WDTC1	HUMAN	WD and tetratricopeptide repeats protein 1 OS=Homo sapiens OX=9606 GN=WDTC1 PE=1 SV=2	MGYRITGL/2;M[UNIMOD:Oxidation]GYRITGL/2	['MSFragger', 'PEAKS']	[0.0071599045346062, 0.001201923076923]	[0.6029953625168305, 1.2396952302640734]	[0.0413328040459346, 0.0095715779725865]	0.953031	1.46193	2	2	0.00120192	0.00957158	1.2397	0	NA	2	0	2	2	netMHCpan-4.1	HLA-C*07:02	10.166	NB	MGY-RITGL	3	MGYRITG-L
MLFPGSIAL	9	TRUE	Q15691|MARE1_HUMAN	MAPRE1	HUMAN	Microtubule-associated protein RP/EB family member 1 OS=Homo sapiens OX=9606 GN=MAPRE1 PE=1 SV=3	MLFPGSIAL/1	['PEAKS']	[0.001201923076923]	[2.097173838279018]	[0.0004197230226383]	0.971603	1.1001	1	1	0.00120192	0.000419723	2.09717	0	NA	1	0	1	1	netMHCpan-4.1	HLA-A*02:01	0.01	SB	MLFPGSIAL	4	MLFPGSIAL
MNAAPGVDL	9	TRUE	sp|P13645|K1C10_HUMAN;sp|Q7Z3Y7|K1C28_HUMAN;sp|Q7Z3Y8|K1C27_HUMAN;sp|Q7Z3Z0|K1C25_HUMAN	KRT10;KRT28;KRT27;KRT25	HUMAN	Keratin, type I cytoskeletal 10 OS=Homo sapiens OX=9606 GN=KRT10 PE=1 SV=6	M[UNIMOD:Oxidation]NAAPGVDL/1	['MSFragger', 'Sage', 'PEAKS']	[0.0021598272138228, 0.0057581573896353, 0.001201923076923]	[1.1479280602760638, 0.482482445528055, 2.15646981399136]	[0.0043005470892482, 0.0319526127726765, 0.0003367600719167]	0.993756	0.531489	1	3	0.00120192	0.00033676	2.15647	0	NA	1	0	1	1	netMHCpan-4.1	HLA-B*07:02	4.807	NB	MNAAPGVDL	1	MNAAPGVDL
MNAAPGVDLT	10	TRUE	P13645|K1C10_HUMAN;Q7Z3Y8|K1C27_HUMAN;Q7Z3Z0|K1C25_HUMAN	KRT10;KRT27;KRT25	HUMAN	Keratin, type I cytoskeletal 10 OS=Homo sapiens OX=9606 GN=KRT10 PE=1 SV=6	M[UNIMOD:Oxidation]NAAPGVDLT/1	['PEAKS']	[0.001201923076923]	[1.4943972290375125]	[0.0038698259776017]	0.955642	2.47426	1	1	0.00120192	0.00386983	1.4944	0	NA	1	1	0	1	netMHCpan-4.1	HLA-A*02:01	36.083	NB	MAAPGVDLT	1	MNAAPGVDL
MPPPPPPPP	9	TRUE	sp|O14654|IRS4_HUMAN;sp|P42768|WASP_HUMAN;sp|Q5JU85|IQEC2_HUMAN;sp|Q8N3X1|FNBP4_HUMAN;sp|Q96PY5|FMNL2_HUMAN	IRS4;WAS;IQSEC2;FNBP4;FMNL2	HUMAN	Insulin receptor substrate 4 OS=Homo sapiens OX=9606 GN=IRS4 PE=1 SV=1	MPPPPPPPP/2;MPPPPPPPP/1;M[UNIMOD:Oxidation]PPPPPPPP/2	['MSFragger', 'Sage', 'PEAKS']	[0.0021598272138228, 0.0078247261345852, 0.001201923076923]	[1.2886421376017283, 0.3855656325984434, 1.8095421198649488]	[0.0023825096896758, 0.0521178612574691, 0.0012189288870059]	0.877463	3.12262	3	3	0.00120192	0.00121893	1.80954	1	['PPMPPPPPP(1)']	13	8	5	13	netMHCpan-4.1	HLA-B*07:02	0.716	WB	MPPPPPPPP	1	MPPPPPPPP
MPRQPSATRL	10	TRUE	sp|Q6NZ67|MZT2B_HUMAN;sp|Q6P582|MZT2A_HUMAN	MZT2B;MZT2A	HUMAN	Mitotic-spindle organizing protein 2B OS=Homo sapiens OX=9606 GN=MZT2B PE=1 SV=1	MPRQPSATRL/3	['MSFragger', 'Sage', 'PEAKS']	[0.0021598272138228, 0.0068493150684931, 0.001201923076923]	[1.2208015801250554, 0.4329178963013663, 2.104521077581633]	[0.0031676203433821, 0.0410604080564432, 0.0004084263598398]	0.809778	0.010267	1	3	0.00120192	0.000408426	2.10452	0	NA	1	0	1	1	netMHCpan-4.1	HLA-B*07:02	0.005	SB	MPRQPSATL	1	MPRQPSATL
MREIVHIQAGQ	11	TRUE	sp|P04350|TBB4A_HUMAN;sp|P07437|TBB5_HUMAN;sp|P68371|TBB4B_HUMAN;sp|Q13509|TBB3_HUMAN;sp|Q13885|TBB2A_HUMAN;sp|Q9BUF5|TBB6_HUMAN;sp|Q9BVA1|TBB2B_HUMAN	TUBB4A;TUBB;TUBB4B;TUBB3;TUBB2A;TUBB6;TUBB2B	HUMAN	Tubulin beta-4A chain OS=Homo sapiens OX=9606 GN=TUBB4A PE=1 SV=2	M[UNIMOD:Oxidation]REIVHIQAGQ/2	['MSFragger']	[0.0071599045346062]	[0.5335380380477176]	[0.054759302909415]	0.395055	1.03221	1	1	0.0071599	0.0547593	0.533538	0	NA	1	0	1	1	netMHCpan-4.1	HLA-C*07:02	50	NB	MREIVHIQQ	NA	NA
MSYPMRSV	8	TRUE	sp|P51688|SPHM_HUMAN	SGSH	HUMAN	N-sulphoglucosamine sulphohydrolase OS=Homo sapiens OX=9606 GN=SGSH PE=1 SV=1	MSYPMRSV/2	['MSFragger', 'Sage']	[0.0036297640653357, 0.0028985507246376]	[0.927147544615132, 0.696515674520593]	[0.0108340632831775, 0.0107364371217442]	0.994968	0.78609	1	2	0.00289855	0.0107364	0.927148	0	NA	1	0	1	1	netMHCpan-4.1	HLA-C*07:02	7.735	NB	MSYP-MRSV	3	MSYPMRS-V
NAAPGVDL	8	TRUE	sp|P13645|K1C10_HUMAN;sp|Q7Z3Y7|K1C28_HUMAN;sp|Q7Z3Y8|K1C27_HUMAN;sp|Q7Z3Z0|K1C25_HUMAN	KRT10;KRT28;KRT27;KRT25	HUMAN	Keratin, type I cytoskeletal 10 OS=Homo sapiens OX=9606 GN=KRT10 PE=1 SV=6	NAAPGVDL/1	['MSFragger', 'PEAKS']	[0.0036297640653357, 0.001201923076923]	[0.9421188886237368, 1.8272152871166631]	[0.0101779834582208, 0.0011418441157064]	0.998256	0.250939	1	2	0.00120192	0.00114184	1.82722	0	NA	4	2	2	4	netMHCpan-4.1	HLA-B*07:02	6.296	NB	NAA-PGVDL	1	N-AAPGVDL
NAAPGVDLTQL	11	TRUE	sp|P13645|K1C10_HUMAN	KRT10	HUMAN	Keratin, type I cytoskeletal 10 OS=Homo sapiens OX=9606 GN=KRT10 PE=1 SV=6	NAAPGVDLTQL/1	['MSFragger', 'Sage', 'PEAKS']	[0.0059970014992503, 0.0078247261345852, 0.001201923076923]	[0.6859976819837583, 0.3756278164989383, 1.935386929389294]	[0.0294340332455141, 0.0547817717006289, 0.0007650211054874]	0.974091	0.214489	1	3	0.00120192	0.000765021	1.93539	0	NA	2	0	2	2	netMHCpan-4.1	HLA-B*07:02	4.454	NB	NAAPGVTQL	4	NAAPGVTQL
NAFYQVI	7	FALSE	Q86US8|EST1A_HUMAN	SMG6	HUMAN	Telomerase-binding protein EST1A OS=Homo sapiens OX=9606 GN=SMG6 PE=1 SV=2	NAFYQVI/1	['PEAKS']	[0.0084269662921348]	[0.7315018025616268]	[0.0490743074688163]	0.972328	1.90582	1	1	0.00842697	0.0490743	0.731502	0	NA	1	0	1	1	NA	NA	NA	NA	NA	NA	NA
NAGEDPGL	8	TRUE	P81605|DCD_HUMAN	DCD	HUMAN	Dermcidin OS=Homo sapiens OX=9606 GN=DCD PE=1 SV=2	NAGEDPGL/1	['PEAKS']	[0.001201923076923]	[1.687485848894584]	[0.0019116399749322]	0.832952	1.34741	1	1	0.00120192	0.00191164	1.68749	0	NA	3	1	2	3	netMHCpan-4.1	HLA-B*07:02	23.41	NB	NAGE-DPGL	1	N-AGEDPGL
NAGEDPGLA	9	TRUE	sp|P81605|DCD_HUMAN	DCD	HUMAN	Dermcidin OS=Homo sapiens OX=9606 GN=DCD PE=1 SV=2	NAGEDPGLA/1	['MSFragger', 'PEAKS']	[0.0021598272138228, 0.001201923076923]	[1.135620998156396, 2.0080971763107245]	[0.0045283396297167, 0.0005842023587919]	0.954384	2.32914	1	2	0.00120192	0.000584202	2.0081	0	NA	2	1	1	2	netMHCpan-4.1	HLA-C*07:02	38.5	NB	NAGEDPGLA	0	NAGEDPGLA
NAGEDPGLAR	10	TRUE	sp|P81605|DCD_HUMAN	DCD	HUMAN	Dermcidin OS=Homo sapiens OX=9606 GN=DCD PE=1 SV=2	NAGEDPGLAR/2	['MSFragger', 'Comet', 'Sage']	[0.0021598272138228, 0.0078740157480314, 0.0028985507246376]	[1.4610236977894189, 0.823326779912928, 0.7631770286911638]	[0.001154868189712, 0.0104249126263199, 0.0076325208060362]	0.965915	2.41125	1	3	0.00215983	0.00115487	1.46102	0	NA	3	1	2	3	netMHCpan-4.1	HLA-B*07:02	21.163	NB	NAEDPGLAR	0	NAGEDPGLR
NAQPILQID	9	TRUE	sp|P08779|K1C16_HUMAN	KRT16	HUMAN	Keratin, type I cytoskeletal 16 OS=Homo sapiens OX=9606 GN=KRT16 PE=1 SV=4	NAQPILQID/1	['MSFragger', 'Sage', 'PEAKS']	[0.0071599045346062, 0.0068493150684931, 0.001201923076923]	[0.5989791187992102, 0.3973755606929539, 2.194187912491102]	[0.0420137927160679, 0.0491152634126697, 0.0002927306028021]	0.928959	0.221209	1	3	0.00120192	0.000292731	2.19419	0	NA	3	3	0	3	netMHCpan-4.1	HLA-B*07:02	54.615	NB	NAQPILQID	0	NAQPILQID
NARLAADDF	9	TRUE	sp|P02533|K1C14_HUMAN;sp|P05783|K1C18_HUMAN;sp|P08727|K1C19_HUMAN;sp|P08779|K1C16_HUMAN;sp|P13645|K1C10_HUMAN;sp|P13646|K1C13_HUMAN;sp|P19012|K1C15_HUMAN;sp|Q04695|K1C17_HUMAN;sp|Q2M2I5|K1C24_HUMAN;sp|Q7Z3Y7|K1C28_HUMAN	KRT14;KRT18;KRT19;KRT16;KRT10;KRT13;KRT15;KRT17;KRT24;KRT28	HUMAN	Keratin, type I cytoskeletal 14 OS=Homo sapiens OX=9606 GN=KRT14 PE=1 SV=4	NARLAADDF/2	['MSFragger', 'Sage', 'PEAKS']	[0.0021598272138228, 0.0057581573896353, 0.001201923076923]	[1.2869841683366092, 0.464051134770398, 1.9263656829892184]	[0.0023991559553775, 0.0350795746805734, 0.0007910325368752]	0.934171	0.271811	1	3	0.00120192	0.000791033	1.92637	0	NA	2	0	2	2	netMHCpan-4.1	HLA-B*07:02	8.082	NB	NARLAADDF	NA	NA
NDLSPTTVMSEGAR	14	FALSE	sp|P30043|BLVRB_HUMAN	BLVRB	HUMAN	Flavin reductase (NADPH) OS=Homo sapiens OX=9606 GN=BLVRB PE=1 SV=3	NDLSPTTVM[UNIMOD:Oxidation]SEGAR/2	['Sage']	[0.005050505050505]	[0.5696279198643658]	[0.0205204516114613]	0.611212	5.50657	1	1	0.00505051	0.0205205	0.569628	0	NA	1	1	0	1	netMHCIIpan-4.3	HLA-DQA10301-DQB10302	5.34	NB	LSPTTVMSE	NA	NA
NEFVTLK	7	FALSE	P02538|K2C6A_HUMAN;P04259|K2C6B_HUMAN;P12035|K2C3_HUMAN;P48668|K2C6C_HUMAN	KRT6A;KRT6B;KRT3;KRT6C	HUMAN	Keratin, type II cytoskeletal 6A OS=Homo sapiens OX=9606 GN=KRT6A PE=1 SV=3	NEFVTLK/1	['PEAKS']	[0.001201923076923]	[1.3588449315803346]	[0.0062968036707303]	0.874594	1.11312	1	1	0.00120192	0.0062968	1.35884	0	NA	1	1	0	1	NA	NA	NA	NA	NA	NA	NA
NEMRDQYEQM	10	TRUE	sp|P08779|K1C16_HUMAN	KRT16	HUMAN	Keratin, type I cytoskeletal 16 OS=Homo sapiens OX=9606 GN=KRT16 PE=1 SV=4	NEM[UNIMOD:Oxidation]RDQYEQM[UNIMOD:Oxidation]/2	['MSFragger', 'Sage', 'PEAKS']	[0.0021598272138228, 0.0057581573896353, 0.001201923076923]	[1.354606637096178, 0.5187029641064582, 1.8870727429202443]	[0.0018059564873393, 0.0265879835460619, 0.0009149819270835]	0.756004	3.7543	1	3	0.00120192	0.000914982	1.88707	0	NA	1	1	0	1	netMHCpan-4.1	HLA-B*07:02	14.542	NB	NMRDQYEQM	0	NEMRDQYEQ
NFILDQTNVSAAAQR	15	FALSE	sp|Q00839|HNRPU_HUMAN	HNRNPU	HUMAN	Heterogeneous nuclear ribonucleoprotein U OS=Homo sapiens OX=9606 GN=HNRNPU PE=1 SV=6	NFILDQTNVSAAAQR/2	['MSFragger']	[0.0071599045346062]	[0.6349254177253394]	[0.0362862389759444]	0.395083	0.764798	1	1	0.0071599	0.0362862	0.634925	0	NA	1	0	1	1	netMHCIIpan-4.3	DRB1_0404	1.83	WB	ILDQTNVSA	NA	NA
NFSDNQLQEGK	11	TRUE	sp|P37802|TAGL2_HUMAN	TAGLN2	HUMAN	Transgelin-2 OS=Homo sapiens OX=9606 GN=TAGLN2 PE=1 SV=3	NFSDNQLQEGK/2	['MSFragger', 'Sage']	[0.0071599045346062, 0.0099715099715099]	[0.5382057901277123, 0.3372034347536473]	[0.0537390133248114, 0.0663731036523758]	0.808287	2.14298	1	2	0.0071599	0.053739	0.538206	0	NA	1	1	0	1	netMHCpan-4.1	HLA-C*07:02	27.625	NB	NFSDNQLQK	0	NDNQLQEGK
NIQGITKPAIR	11	TRUE	sp|P62805|H4_HUMAN	H4C16	HUMAN	Histone H4 OS=Homo sapiens OX=9606 GN=H4C16 PE=1 SV=2	NIQGITKPAIR/2	['MSFragger', 'Sage', 'PEAKS']	[0.0021598272138228, 0.0028985507246376, 0.001201923076923]	[1.1226542295096005, 0.7967160708084665, 2.269734351224948]	[0.0047813667871212, 0.0064273660064309, 0.0002210865268336]	0.94898	0.201952	1	3	0.00120192	0.000221087	2.26973	0	NA	2	0	2	2	netMHCpan-4.1	HLA-B*07:02	46.25	NB	NIQGKPAIR	0	NIQTKPAIR
NITVVAV	7	FALSE	Q4ZHG4|FNDC1_HUMAN	FNDC1	HUMAN	Fibronectin type III domain-containing protein 1 OS=Homo sapiens OX=9606 GN=FNDC1 PE=1 SV=4	NITVVAV/1	['PEAKS']	[0.0084269662921348]	[0.702399316257545]	[0.0536166038270299]	0.666779	1.21134	1	1	0.00842697	0.0536166	0.702399	0	NA	1	1	0	1	NA	NA	NA	NA	NA	NA	NA
NKYEDEINKR	10	TRUE	sp|P02538|K2C6A_HUMAN;sp|P04259|K2C6B_HUMAN;sp|P04264|K2C1_HUMAN;sp|P05787|K2C8_HUMAN;sp|P13647|K2C5_HUMAN;sp|P48668|K2C6C_HUMAN	KRT6A;KRT6B;KRT1;KRT8;KRT5;KRT6C	HUMAN	Keratin, type II cytoskeletal 6A OS=Homo sapiens OX=9606 GN=KRT6A PE=1 SV=3	NKYEDEINKR/3	['MSFragger', 'Sage', 'PEAKS']	[0.0021598272138228, 0.0057581573896353, 0.001201923076923]	[1.9065949044755952, 0.4857612756645612, 1.5518245605168144]	[0.0001774968179532, 0.0314259189265775, 0.003141170760299]	0.385637	0.460638	1	3	0.00120192	0.000177497	1.90659	0	NA	1	0	1	1	netMHCpan-4.1	HLA-C*07:02	20.435	NB	NYEDEINKR	3	NKYEDINKR
NLDLDSIIAEVK	12	TRUE	sp|O95678|K2C75_HUMAN;sp|P02538|K2C6A_HUMAN;sp|P04259|K2C6B_HUMAN;sp|P13647|K2C5_HUMAN;sp|P35908|K22E_HUMAN;sp|P48668|K2C6C_HUMAN;sp|Q5XKE5|K2C79_HUMAN	KRT75;KRT6A;KRT6B;KRT5;KRT2;KRT6C;KRT79	HUMAN	Keratin, type II cytoskeletal 75 OS=Homo sapiens OX=9606 GN=KRT75 PE=1 SV=2	NLDLDSIIAEVK/2	['MSFragger', 'Comet', 'Sage', 'PEAKS']	[0.0021598272138228, 0.0057471264367816, 0.0028985507246376, 0.001201923076923]	[1.572591467414813, 1.2574366913179156, 2.8756673204451397, 2.3441410702076544]	[0.0007226184101054, 0.0019409295889011, 1.335583518511166e-07, 0.0001676780167472]	0.961902	0.0573341	1	4	0.00120192	1.33558e-07	2.87567	0	NA	1	0	1	1	netMHCpan-4.1	HLA-A*02:01	30.818	NB	NLDSIIAEV	0	LDLDIAEVK
NLLPKLHIV	9	TRUE	O00299|CLIC1_HUMAN;Q9Y696|CLIC4_HUMAN	CLIC1;CLIC4	HUMAN	Chloride intracellular channel protein 1 OS=Homo sapiens OX=9606 GN=CLIC1 PE=1 SV=4	NLLPKLHIV/2	['PEAKS']	[0.001201923076923]	[1.3154433979760252]	[0.0073432505629255]	0.971627	3.19935	1	1	0.00120192	0.00734325	1.31544	0	NA	1	0	1	1	netMHCpan-4.1	HLA-A*02:01	0.018	SB	NLLPKLHIV	4	NLLPKLHIV
NLNDRLAS	8	TRUE	sp|P02533|K1C14_HUMAN;sp|P08727|K1C19_HUMAN;sp|P08779|K1C16_HUMAN;sp|P13645|K1C10_HUMAN;sp|P13646|K1C13_HUMAN;sp|P19012|K1C15_HUMAN;sp|P35900|K1C20_HUMAN;sp|Q04695|K1C17_HUMAN;sp|Q7Z3Y7|K1C28_HUMAN;sp|Q7Z3Y8|K1C27_HUMAN;sp|Q7Z3Y9|K1C26_HUMAN;sp|Q7Z3Z0|K1C25_HUMAN;sp|Q99456|K1C12_HUMAN;sp|Q9C075|K1C23_HUMAN	KRT14;KRT19;KRT16;KRT10;KRT13;KRT15;KRT20;KRT17;KRT28;KRT27;KRT26;KRT25;KRT12;KRT23	HUMAN	Keratin, type I cytoskeletal 14 OS=Homo sapiens OX=9606 GN=KRT14 PE=1 SV=4	NLNDRLAS/2	['MSFragger', 'PEAKS']	[0.0059970014992503, 0.001201923076923]	[0.6905615628529842, 1.6199849177178114]	[0.0288871094609189, 0.0024489330668102]	0.986073	2.1283	1	2	0.00120192	0.00244893	1.61998	0	NA	1	1	0	1	netMHCpan-4.1	HLA-A*02:01	33.75	NB	NLNDRLAS-	0	NLN-DRLAS
NLQIDPAIQ	9	TRUE	sp|P04259|K2C6B_HUMAN;sp|P48668|K2C6C_HUMAN	KRT6B;KRT6C	HUMAN	Keratin, type II cytoskeletal 6B OS=Homo sapiens OX=9606 GN=KRT6B PE=1 SV=5	NLQIDPAIQ/1	['Sage', 'PEAKS']	[0.0068493150684931, 0.001201923076923]	[0.4001104013238948, 1.9866452689616847]	[0.0484443036274069, 0.0006325964741276]	0.949577	0.708531	1	2	0.00120192	0.000632596	1.98665	0	NA	3	3	0	3	netMHCpan-4.1	HLA-A*02:01	38.7	NB	NLQIDPAIQ	0	NLQIDPAIQ
NLQIDPTIQ	9	TRUE	sp|P02538|K2C6A_HUMAN	KRT6A	HUMAN	Keratin, type II cytoskeletal 6A OS=Homo sapiens OX=9606 GN=KRT6A PE=1 SV=3	NLQIDPTIQ/1	['MSFragger', 'Sage', 'PEAKS']	[0.0071599045346062, 0.0078247261345852, 0.001201923076923]	[0.6723994573145776, 0.3643974959486997, 1.910173811425428]	[0.031124210971664, 0.0579507394076733, 0.000839946020663]	0.876246	0.382907	1	3	0.00120192	0.000839946	1.91017	0	NA	1	1	0	1	netMHCpan-4.1	HLA-A*02:01	38.8	NB	NLQIDPTIQ	0	NLQIDPTIQ
NMLFSGTNIAAGK	13	FALSE	sp|O14983|AT2A1_HUMAN;sp|P16615|AT2A2_HUMAN	ATP2A1;ATP2A2	HUMAN	Sarcoplasmic/endoplasmic reticulum calcium ATPase 1 OS=Homo sapiens OX=9606 GN=ATP2A1 PE=1 SV=1	NM[UNIMOD:Oxidation]LFSGTNIAAGK/2	['MSFragger', 'Comet', 'Sage', 'PEAKS']	[0.0036297640653357, 0.0078740157480314, 0.0028985507246376, 0.001201923076923]	[0.931273045364602, 0.7002582968636658, 0.7091314312057699, 2.3784276161477806]	[0.010649202929705, 0.0163380063173151, 0.0100654182718021, 0.0001476170513449]	0.8862	0.162575	1	4	0.00120192	0.000147617	2.37843	0	NA	1	0	1	1	netMHCIIpan-4.3	HLA-DPA10103-DPB10402	5.47	NB	FSGTNIAAG	NA	NA
NMQGLVEDFK	10	TRUE	sp|P05787|K2C8_HUMAN	KRT8	HUMAN	Keratin, type II cytoskeletal 8 OS=Homo sapiens OX=9606 GN=KRT8 PE=1 SV=7	NMQGLVEDFK/2;NM[UNIMOD:Oxidation]QGLVEDFK/2	['MSFragger', 'Comet', 'Sage', 'PEAKS']	[0.0021598272138228, 0.0057471264367816, 0.0028985507246376, 0.001201923076923]	[1.9389055158069304, 1.3931038151818618, 0.9899984598658153, 2.5347419782652567]	[0.0001549548114405, 0.0011303854916749, 0.0023841603596545, 8.257015284153769e-05]	0.960685	0.349372	2	4	0.00120192	8.25702e-05	2.53474	0	NA	2	0	2	2	netMHCpan-4.1	HLA-A*02:01	35.385	NB	NMQGLVEFK	0	NMQGLVEDK
NPGSLKIITSAAARP	15	FALSE	sp|P29320|EPHA3_HUMAN	EPHA3	HUMAN	Ephrin type-A receptor 3 OS=Homo sapiens OX=9606 GN=EPHA3 PE=1 SV=2	NPGSLKIITSAAARP/2	['MSFragger', 'Sage', 'PEAKS']	[0.0036297640653357, 0.0028985507246376, 0.001201923076923]	[0.8513141638788451, 0.6588000220169361, 1.5875957899417406]	[0.0148573716638191, 0.0130196307703465, 0.0027569141134407]	0.884627	0.468878	1	3	0.00120192	0.00275691	1.5876	0	NA	1	0	1	1	netMHCIIpan-4.3	DRB1_0404	0.01	SB	LKIITSAAA	NA	NA
NPGSLKIITSAAARPS	16	FALSE	sp|P29320|EPHA3_HUMAN	EPHA3	HUMAN	Ephrin type-A receptor 3 OS=Homo sapiens OX=9606 GN=EPHA3 PE=1 SV=2	NPGSLKIITSAAARPS/2	['MSFragger', 'Sage', 'PEAKS']	[0.0021598272138228, 0.0028985507246376, 0.001201923076923]	[1.550140212025724, 1.0069290488426428, 2.512300598189083]	[0.0007941238127902, 0.002183696732963, 8.975275815966897e-05]	0.827002	0.274305	1	3	0.00120192	8.97528e-05	2.5123	0	NA	1	0	1	1	netMHCIIpan-4.3	DRB1_0404	0.01	SB	LKIITSAAA	NA	NA
NPHGARLSL	9	TRUE	sp|O95801|TTC4_HUMAN	TTC4	HUMAN	Tetratricopeptide repeat protein 4 OS=Homo sapiens OX=9606 GN=TTC4 PE=1 SV=3	NPHGARLSL/2	['MSFragger', 'Sage']	[0.0071599045346062, 0.0099715099715099]	[0.6164502484331829, 0.3235502728606403]	[0.0391283808757505, 0.0710326810649905]	0.802931	0.0343156	1	2	0.0071599	0.0391284	0.61645	0	NA	1	0	1	1	netMHCpan-4.1	HLA-B*07:02	0.007	SB	NPHGARLSL	1	NPHGARLSL
NPMVTGTSV	9	TRUE	sp|P28070|PSB4_HUMAN	PSMB4	HUMAN	Proteasome subunit beta type-4 OS=Homo sapiens OX=9606 GN=PSMB4 PE=1 SV=4	NPMVTGTSV/1	['MSFragger']	[0.0093348891481913]	[0.4937202220821637]	[0.064243163727724]	0.693615	2.41005	1	1	0.00933489	0.0642432	0.49372	0	NA	1	0	1	1	netMHCpan-4.1	HLA-B*07:02	0.151	SB	NPMVTGTSV	1	NPMVTGTSV
NPNLRKNVL	9	TRUE	sp|P23193|TCEA1_HUMAN	TCEA1	HUMAN	Transcription elongation factor A protein 1 OS=Homo sapiens OX=9606 GN=TCEA1 PE=1 SV=2	NPNLRKNVL/2	['MSFragger', 'Comet', 'Sage', 'PEAKS']	[0.0021598272138228, 0.0057471264367816, 0.0028985507246376, 0.001201923076923]	[1.539211780027378, 0.973976794119318, 0.7903016351544273, 2.116943373184437]	[0.000831447526981, 0.0060056585174492, 0.0066421791126281, 0.0003900128032798]	0.9291	0.0981684	1	4	0.00120192	0.000390013	2.11694	0	NA	2	1	1	2	netMHCpan-4.1	HLA-B*07:02	0.045	SB	NPNLRKNVL	1	NPNLRKNVL
NPQERTLTL	9	TRUE	sp|P08238|HS90B_HUMAN	HSP90AB1	HUMAN	Heat shock protein HSP 90-beta OS=Homo sapiens OX=9606 GN=HSP90AB1 PE=1 SV=4	NPQERTLTL/2	['MSFragger', 'Sage', 'PEAKS']	[0.0021598272138228, 0.0099715099715099, 0.0033632286995515]	[1.040835609636301, 0.3207141984127476, 1.0934396118505654]	[0.0067364880742638, 0.072039038869646, 0.0157212816075823]	0.732682	1.41221	1	3	0.00215983	0.00673649	1.09344	0	NA	2	1	1	2	netMHCpan-4.1	HLA-B*07:02	0.023	SB	NPQERTLTL	1	NPQERTLTL
NPRQPLPASGL	11	TRUE	sp|Q96L08|SUSD3_HUMAN	SUSD3	HUMAN	Sushi domain-containing protein 3 OS=Homo sapiens OX=9606 GN=SUSD3 PE=1 SV=1	NPRQPLPASGL/2	['MSFragger', 'Sage', 'PEAKS']	[0.0021598272138228, 0.0028985507246376, 0.0033632286995515]	[1.1353977011605718, 0.6643249513646516, 1.0752396116375635]	[0.0045325818865174, 0.0126571878290686, 0.0166956445078948]	0.9173	0.28376	1	3	0.00215983	0.00453258	1.1354	0	NA	1	0	1	1	netMHCpan-4.1	HLA-B*07:02	0.051	SB	NPRQPLPAL	1	NPRQPLPAL
NPTVEVD	7	FALSE	P06733|ENOA_HUMAN;P09104|ENOG_HUMAN;P13929|ENOB_HUMAN	ENO1;ENO2;ENO3	HUMAN	Alpha-enolase OS=Homo sapiens OX=9606 GN=ENO1 PE=1 SV=2	NPTVEVD/1	['PEAKS']	[0.001201923076923]	[1.569842656350314]	[0.002941496159004]	0.94349	1.82521	1	1	0.00120192	0.0029415	1.56984	0	NA	6	3	3	6	NA	NA	NA	NA	NA	NA	NA
NPVFGVMS	8	TRUE	sp|P61158|ARP3_HUMAN;sp|Q9P1U1|ARP3B_HUMAN	ACTR3;ACTR3B	HUMAN	Actin-related protein 3 OS=Homo sapiens OX=9606 GN=ACTR3 PE=1 SV=3	NPVFGVM[UNIMOD:Oxidation]S/1	['MSFragger', 'Sage', 'PEAKS']	[0.0021598272138228, 0.0057581573896353, 0.001201923076923]	[1.0938569376734946, 0.5019149223864392, 1.7394930739196417]	[0.0053948336234299, 0.0289536814209015, 0.0015785547644729]	0.81216	0.0271215	1	3	0.00120192	0.00157855	1.73949	0	NA	2	1	1	2	netMHCpan-4.1	HLA-B*07:02	12.195	NB	NPVFGVMS-	0	N-PVFGVMS
NPYVAALY	8	TRUE	sp|O14495|PLPP3_HUMAN	PLPP3	HUMAN	Phospholipid phosphatase 3 OS=Homo sapiens OX=9606 GN=PLPP3 PE=1 SV=1	NPYVAALY/1	['MSFragger', 'Sage', 'PEAKS']	[0.0036297640653357, 0.0068493150684931, 0.001201923076923]	[0.8350978598272429, 0.4223590889976331, 2.145823219745646]	[0.0158929638040064, 0.043307892875867, 0.000350344590827]	0.981602	1.27303	1	3	0.00120192	0.000350345	2.14582	0	NA	5	4	1	5	netMHCpan-4.1	HLA-B*07:02	6.981	NB	NPY-VAALY	3	NPY-VAALY
NQFQALLQY	9	TRUE	sp|O95758|PTBP3_HUMAN;sp|P26599|PTBP1_HUMAN;sp|Q9UKA9|PTBP2_HUMAN	PTBP3;PTBP1;PTBP2	HUMAN	Polypyrimidine tract-binding protein 3 OS=Homo sapiens OX=9606 GN=PTBP3 PE=1 SV=2	NQFQALLQY/1	['MSFragger', 'PEAKS']	[0.0083036773428232, 0.001201923076923]	[0.5027974795680096, 1.910454454568513]	[0.0619534606188039, 0.0008390731350723]	0.924471	0.106337	1	2	0.00120192	0.000839073	1.91045	0	NA	1	0	1	1	netMHCpan-4.1	HLA-C*07:02	0.315	SB	NQFQALLQY	3	NQFQALLQY
NQVAMNPTNTVFDAK	15	FALSE	sp|P11142|HSP7C_HUMAN	HSPA8	HUMAN	Heat shock cognate 71 kDa protein OS=Homo sapiens OX=9606 GN=HSPA8 PE=1 SV=1	NQVAM[UNIMOD:Oxidation]NPTNTVFDAK/2	['MSFragger', 'Comet', 'Sage', 'PEAKS']	[0.0021598272138228, 0.0057471264367816, 0.0028985507246376, 0.001201923076923]	[2.3348308236037867, 1.5115720572914009, 0.995369403783854, 2.3040281048912457]	[2.9335467406721677e-05, 0.000705029776608, 0.0023187628458655, 0.0001946331494325]	0.848504	0.165186	1	4	0.00120192	2.93355e-05	2.33483	0	NA	2	2	0	2	netMHCIIpan-4.3	HLA-DQA10301-DQB10603	2.19	WB	VAMNPTNTV	NA	NA
NRPGAYEL	8	TRUE	sp|Q8NB66|UN13C_HUMAN	UNC13C	HUMAN	Protein unc-13 homolog C OS=Homo sapiens OX=9606 GN=UNC13C PE=1 SV=3	NRPGAYEL/2	['MSFragger', 'PEAKS']	[0.0071599045346062, 0.001201923076923]	[0.5892285630092546, 1.8292903858829308]	[0.0437125301938289, 0.0011331165438403]	0.992083	0.0840569	1	2	0.00120192	0.00113312	1.82929	0	NA	2	2	0	2	netMHCpan-4.1	HLA-C*07:02	0.504	WB	NRP-GAYEL	1	N-RPGAYEL
NSGDVNVEIN	10	TRUE	sp|P35527|K1C9_HUMAN	KRT9	HUMAN	Keratin, type I cytoskeletal 9 OS=Homo sapiens OX=9606 GN=KRT9 PE=1 SV=3	NSGDVNVEIN/1	['MSFragger', 'Sage', 'PEAKS']	[0.0021598272138228, 0.0099715099715099, 0.001201923076923]	[1.2580632566400891, 0.3428335851995555, 2.1637638859565107]	[0.0027089383121658, 0.0645381441378167, 0.0003277581309867]	0.980429	2.81095	1	3	0.00120192	0.000327758	2.16376	0	NA	2	0	2	2	netMHCpan-4.1	HLA-A*02:01	67.5	NB	NSGDVNVEI	2	NSGDVNVIN
NSNPALNDNLEK	12	TRUE	sp|O00299|CLIC1_HUMAN	CLIC1	HUMAN	Chloride intracellular channel protein 1 OS=Homo sapiens OX=9606 GN=CLIC1 PE=1 SV=4	NSNPALNDNLEK/2	['MSFragger', 'Sage', 'PEAKS']	[0.0021598272138228, 0.0028985507246376, 0.001201923076923]	[1.0349152750607362, 0.8015880811143862, 2.345676198852409]	[0.0069055259741228, 0.00626884703932, 0.0001667241170889]	0.904512	1.37534	1	3	0.00120192	0.000166724	2.34568	0	NA	1	1	0	1	netMHCpan-4.1	HLA-C*07:02	56.667	NB	NSNPALLEK	0	NSNPDNLEK
NVEIDPEIQ	9	TRUE	P04264|K2C1_HUMAN	KRT1	HUMAN	Keratin, type II cytoskeletal 1 OS=Homo sapiens OX=9606 GN=KRT1 PE=1 SV=6	NVEIDPEIQ/1	['PEAKS']	[0.001201923076923]	[1.5404149498087032]	[0.0032743905892725]	0.974445	1.42496	1	1	0.00120192	0.00327439	1.54041	1	['NVELDPEIQ(1)']	1	0	1	1	netMHCpan-4.1	HLA-C*07:02	70	NB	NVEIDPEIQ	0	NVEIDPEIQ
NVELDPEIQ	9	TRUE	sp|P04264|K2C1_HUMAN;sp|Q3SY84|K2C71_HUMAN;sp|Q7RTS7|K2C74_HUMAN;sp|Q86Y46|K2C73_HUMAN	KRT1;KRT71;KRT74;KRT73	HUMAN	Keratin, type II cytoskeletal 1 OS=Homo sapiens OX=9606 GN=KRT1 PE=1 SV=6	NVELDPEIQ/1	['MSFragger', 'PEAKS']	[0.0036297640653357, 0.001201923076923]	[0.8900600577793222, 1.376364853328787]	[0.0126452184527294, 0.0059159574526926]	0.974445	0.00843227	1	2	0.00120192	0.00591596	1.37636	1	['NVEIDPEIQ(1)']	1	0	1	1	netMHCpan-4.1	HLA-B*07:02	68	NB	NVELDPEIQ	0	NVELDPEIQ
NVGDEGGF	8	TRUE	sp|P06733|ENOA_HUMAN;sp|P09104|ENOG_HUMAN;sp|P13929|ENOB_HUMAN	ENO1;ENO2;ENO3	HUMAN	Alpha-enolase OS=Homo sapiens OX=9606 GN=ENO1 PE=1 SV=2	NVGDEGGF/1	['MSFragger', 'PEAKS']	[0.0046728971962616, 0.001201923076923]	[0.7018621887963795, 1.4865399445867182]	[0.0275752416434879, 0.0039815031456618]	0.87998	1.11765	1	2	0.00120192	0.0039815	1.48654	0	NA	1	0	1	1	netMHCpan-4.1	HLA-C*07:02	41	NB	NVGDEG-GF	2	NVGDEG-GF
NVIEGPVFRPGSKT	14	FALSE	sp|Q02413|DSG1_HUMAN	DSG1	HUMAN	Desmoglein-1 OS=Homo sapiens OX=9606 GN=DSG1 PE=1 SV=2	NVIEGPVFRPGSKT/2	['MSFragger', 'Sage']	[0.0036297640653357, 0.0078247261345852]	[0.9290248990328642, 0.3695091938644304]	[0.0107495497008084, 0.056486958631223]	0.715616	0.0453058	1	2	0.00362976	0.0107495	0.929025	0	NA	2	0	2	2	netMHCIIpan-4.3	HLA-DPA10103-DPB10201	3.38	WB	IEGPVFRPG	NA	NA
NVIEGPVFRPGSKTY	15	FALSE	sp|Q02413|DSG1_HUMAN	DSG1	HUMAN	Desmoglein-1 OS=Homo sapiens OX=9606 GN=DSG1 PE=1 SV=2	NVIEGPVFRPGSKTY/2	['MSFragger', 'Comet', 'Sage']	[0.0021598272138228, 0.0078740157480314, 0.0057581573896353]	[1.005221763166262, 0.7251816435201448, 0.4641067219126633]	[0.0078190662832531, 0.0149062674771015, 0.0350697044291564]	0.745131	0.260818	1	3	0.00215983	0.00781907	1.00522	0	NA	2	0	2	2	netMHCIIpan-4.3	HLA-DPA10103-DPB10201	4.59	WB	IEGPVFRPG	NA	NA
NVILSMDNNRSLDL	14	FALSE	sp|P04264|K2C1_HUMAN;sp|Q7Z794|K2C1B_HUMAN	KRT1;KRT77	HUMAN	Keratin, type II cytoskeletal 1 OS=Homo sapiens OX=9606 GN=KRT1 PE=1 SV=6	NVILSM[UNIMOD:Oxidation]DNNRSLDL/2	['MSFragger', 'Comet', 'Sage', 'PEAKS']	[0.0021598272138228, 0.0057471264367816, 0.0057581573896353, 0.001201923076923]	[1.2622600719762165, 0.941294478200992, 0.5230340954293615, 2.454046423149276]	[0.0026616221097835, 0.0068136626056886, 0.0260093351675295, 0.0001114499025623]	0.66997	1.03093	1	4	0.00120192	0.00011145	2.45405	0	NA	1	0	1	1	netMHCIIpan-4.3	DRB1_0404	0.03	SB	ILSMDNNRS	NA	NA
NVINGGSHAGNK	12	TRUE	sp|P06733|ENOA_HUMAN;sp|P09104|ENOG_HUMAN;sp|P13929|ENOB_HUMAN	ENO1;ENO2;ENO3	HUMAN	Alpha-enolase OS=Homo sapiens OX=9606 GN=ENO1 PE=1 SV=2	NVINGGSHAGNK/2	['MSFragger', 'Sage', 'PEAKS']	[0.0021598272138228, 0.0028985507246376, 0.001201923076923]	[1.7527591604461303, 1.0237286073913583, 2.2920876997157884]	[0.0003388633917522, 0.002001306779889, 0.000203463914894]	0.932136	1.10154	1	3	0.00120192	0.000203464	2.29209	0	NA	2	0	2	2	netMHCpan-4.1	HLA-A*02:01	61.25	NB	NVINGGSHK	2	VGGSHAGNK
NVLGDGGVKL	10	TRUE	sp|Q86W24|NAL14_HUMAN	NLRP14	HUMAN	NACHT, LRR and PYD domains-containing protein 14 OS=Homo sapiens OX=9606 GN=NLRP14 PE=1 SV=1	NVLGDGGVKL/2	['Sage']	[0.0078247261345852]	[0.3851683618858275]	[0.0522219013517244]	0.968922	1.55077	1	1	0.00782473	0.0522219	0.385168	0	NA	1	1	0	1	netMHCpan-4.1	HLA-A*02:01	2.786	NB	NLGDGGVKL	2	VLGDGGVKL
NVLRIINEPTAAAIA	15	FALSE	sp|P0DMV8|HS71A_HUMAN;sp|P0DMV9|HS71B_HUMAN;sp|P11142|HSP7C_HUMAN;sp|P17066|HSP76_HUMAN;sp|P34931|HS71L_HUMAN;sp|P54652|HSP72_HUMAN	HSPA1A;HSPA1B;HSPA8;HSPA6;HSPA1L;HSPA2	HUMAN	Heat shock 70 kDa protein 1A OS=Homo sapiens OX=9606 GN=HSPA1A PE=1 SV=1	NVLRIINEPTAAAIA/2	['MSFragger', 'Sage']	[0.0021598272138228, 0.0068493150684931]	[1.0138403995516532, 0.4104063170157402]	[0.0075421967454704, 0.0459974562774783]	0.405162	4.32902	1	2	0.00215983	0.0075422	1.01384	0	NA	1	0	1	1	netMHCIIpan-4.3	DRB1_0404	0	SB	IINEPTAAA	NA	NA
NVLRIINEPTAAAIAYG	17	FALSE	sp|P0DMV8|HS71A_HUMAN;sp|P0DMV9|HS71B_HUMAN;sp|P11142|HSP7C_HUMAN;sp|P17066|HSP76_HUMAN;sp|P34931|HS71L_HUMAN;sp|P54652|HSP72_HUMAN	HSPA1A;HSPA1B;HSPA8;HSPA6;HSPA1L;HSPA2	HUMAN	Heat shock 70 kDa protein 1A OS=Homo sapiens OX=9606 GN=HSPA1A PE=1 SV=1	NVLRIINEPTAAAIAYG/2	['MSFragger', 'Comet', 'Sage', 'PEAKS']	[0.0021598272138228, 0.0057471264367816, 0.0028985507246376, 0.001201923076923]	[1.9209032562224293, 1.040410238151616, 0.6622763040705981, 2.7121181364597007]	[0.000167135850358, 0.0046088444589049, 0.0127903961757802, 4.270658357512266e-05]	0.509116	0.481292	1	4	0.00120192	4.27066e-05	2.71212	0	NA	1	0	1	1	netMHCIIpan-4.3	DRB1_0404	0	SB	IINEPTAAA	NA	NA
NVRIATTAL	9	TRUE	sp|Q13571|LAPM5_HUMAN	LAPTM5	HUMAN	Lysosomal-associated transmembrane protein 5 OS=Homo sapiens OX=9606 GN=LAPTM5 PE=1 SV=1	NVRIATTAL/2	['MSFragger', 'PEAKS']	[0.0071599045346062, 0.001201923076923]	[0.5976530941718133, 2.047765008306909]	[0.0422410051833137, 0.000504230142185]	0.926639	1.28838	1	2	0.00120192	0.00050423	2.04777	0	NA	4	3	1	4	netMHCpan-4.1	HLA-B*07:02	0.142	SB	NVRIATTAL	1	NVRIATTAL
NVSTGDVNVE	10	TRUE	sp|P13645|K1C10_HUMAN	KRT10	HUMAN	Keratin, type I cytoskeletal 10 OS=Homo sapiens OX=9606 GN=KRT10 PE=1 SV=6	NVSTGDVNVE/1	['MSFragger', 'PEAKS']	[0.0046728971962616, 0.001201923076923]	[0.7294061619405888, 1.9342858645427488]	[0.0246170234794468, 0.0007681496789049]	0.93962	1.14247	1	2	0.00120192	0.00076815	1.93429	0	NA	2	1	1	2	netMHCpan-4.1	HLA-A*02:01	51.667	NB	NVSTGDVNV	0	NVSTDVNVE
PAPNVTVLL	9	TRUE	Q9P2E9|RRBP1_HUMAN	RRBP1	HUMAN	Ribosome-binding protein 1 OS=Homo sapiens OX=9606 GN=RRBP1 PE=1 SV=5	PAPNVTVLL/1	['PEAKS']	[0.001201923076923]	[2.0438767124637773]	[0.0005115603145756]	0.95945	0.999731	1	1	0.00120192	0.00051156	2.04388	0	NA	2	0	2	2	netMHCpan-4.1	HLA-C*07:02	7.683	NB	PAPNVTVLL	1	PAPNVTVLL
PAPPPPPPP	9	TRUE	sp|P06400|RB_HUMAN;sp|P19544|WT1_HUMAN;sp|P56270|MAZ_HUMAN;sp|Q12830|BPTF_HUMAN;sp|Q2VWA4|SKOR2_HUMAN;sp|Q3C1V1|CK091_HUMAN;sp|Q5EBL2|ZN628_HUMAN;sp|Q70E73|RAPH1_HUMAN;sp|Q7Z7M0|MEGF8_HUMAN;sp|Q8IZ40|RCOR2_HUMAN;sp|Q96Q04|LMTK3_HUMAN;sp|Q9C0D6|FHDC1_HUMAN;sp|Q9NTN9|SEM4G_HUMAN;sp|Q9UMN6|KMT2B_HUMAN;sp|Q9UQB3|CTND2_HUMAN;sp|Q9Y467|SALL2_HUMAN;sp|Q9Y4A5|TRRAP_HUMAN;sp|Q9Y661|HS3S4_HUMAN;sp|Q9Y6W5|W…	RB1;WT1;MAZ;BPTF;SKOR2;C11orf91;ZNF628;RAPH1;MEGF8;RCOR2;LMTK3;FHDC1;SEMA4G;KMT2B;CTNND2;SALL2;TRRAP;HS3ST4;WASF2	HUMAN	Retinoblastoma-associated protein OS=Homo sapiens OX=9606 GN=RB1 PE=1 SV=2	PAPPPPPPP/1;PAPPPPPPP/2	['Sage', 'PEAKS']	[0.0057581573896353, 0.001201923076923]	[0.4525257551923296, 1.985852649361621]	[0.037186366554878, 0.0006344591488571]	0.913398	0.383168	2	2	0.00120192	0.000634459	1.98585	5	['APPPPPPPP(5)']	2	1	1	2	netMHCpan-4.1	HLA-B*07:02	16.64	NB	PAPPPPPPP	1	PAPPPPPPP
PAYFNDAQR	9	TRUE	P11021|BIP_HUMAN	HSPA5	HUMAN	Endoplasmic reticulum chaperone BiP OS=Homo sapiens OX=9606 GN=HSPA5 PE=1 SV=2	PAYFNDAQR/1	['PEAKS']	[0.0084269662921348]	[0.691544518033271]	[0.0554152699311283]	0.887401	19.7028	1	1	0.00842697	0.0554153	0.691545	0	NA	1	1	0	1	netMHCpan-4.1	HLA-C*07:02	33	NB	PAYFNDAQR	3	PAYFNDAQR
PDPAKSA	7	FALSE	P23527|H2B1O_HUMAN;Q5QNW6|H2B2F_HUMAN;Q93079|H2B1H_HUMAN	H2BC17;H2BC18;H2BC9	HUMAN	Histone H2B type 1-O OS=Homo sapiens OX=9606 GN=H2BC17 PE=1 SV=3	[UNIMOD:Acetylation]-PDPAKSA/1	['PEAKS']	[0.001201923076923]	[1.4724836573800348]	[0.0041891295411254]	0.602271	4.02238	1	1	0.00120192	0.00418913	1.47248	0	NA	2	2	0	2	NA	NA	NA	NA	NA	NA	NA
PEAASAPGSGN	11	TRUE	P81605|DCD_HUMAN	DCD	HUMAN	Dermcidin OS=Homo sapiens OX=9606 GN=DCD PE=1 SV=2	PEAASAPGSGN/1	['PEAKS']	[0.001201923076923]	[2.0402283331415125]	[0.0005185348280498]	0.965547	2.49143	1	1	0.00120192	0.000518535	2.04023	0	NA	3	0	3	3	netMHCpan-4.1	HLA-C*07:02	100	NB	PASAPGSGN	2	EAASAGSGN
PEAFPALA	8	TRUE	sp|Q8NC51|SERB1_HUMAN	SERBP1	HUMAN	SERPINE1 mRNA-binding protein 1 OS=Homo sapiens OX=9606 GN=SERBP1 PE=1 SV=2	PEAFPALA/1	['Sage', 'PEAKS']	[0.0028985507246376, 0.001201923076923]	[0.5990521805372849, 1.849353724144608]	[0.0176628862065752, 0.0010520744022842]	0.939682	0.701075	1	2	0.00120192	0.00105207	1.84935	0	NA	2	1	1	2	netMHCpan-4.1	HLA-B*07:02	43.8	NB	#NAME?	0	PE-AFPALA
PEIQKVK	7	FALSE	sp|P04264|K2C1_HUMAN	KRT1	HUMAN	Keratin, type II cytoskeletal 1 OS=Homo sapiens OX=9606 GN=KRT1 PE=1 SV=6	PEIQKVK/2	['Sage', 'PEAKS']	[0.0028985507246376, 0.001201923076923]	[0.8159598115654446, 1.7024011091121014]	[0.0058235869960375, 0.0018095963831818]	0.931473	3.60747	1	2	0.00120192	0.0018096	1.7024	0	NA	2	2	0	2	NA	NA	NA	NA	NA	NA	NA
PEMDFSKAKFN	11	TRUE	sp|Q9Y266|NUDC_HUMAN	NUDC	HUMAN	Nuclear migration protein nudC OS=Homo sapiens OX=9606 GN=NUDC PE=1 SV=1	PEM[UNIMOD:Oxidation]DFSKAKFN/3	['MSFragger', 'PEAKS']	[0.0046728971962616, 0.0084269662921348]	[0.7178989966522321, 0.6778288831100054]	[0.0258130476524231, 0.0577729711662213]	0.29376	0.764232	1	2	0.0046729	0.025813	0.717899	0	NA	1	0	1	1	netMHCpan-4.1	HLA-C*07:02	85	NB	PEMDFSKAF	0	PEMDFSKAK
PGDSDIIRSMPEQTGEK	17	FALSE	sp|P62888|RL30_HUMAN	RPL30	HUMAN	Large ribosomal subunit protein eL30 OS=Homo sapiens OX=9606 GN=RPL30 PE=1 SV=2	PGDSDIIRSM[UNIMOD:Oxidation]PEQTGEK/3	['MSFragger', 'Comet', 'Sage', 'PEAKS']	[0.0021598272138228, 0.0078740157480314, 0.0028985507246376, 0.001201923076923]	[1.75136600413132, 0.8597919407870572, 0.8016560292164215, 1.4918937558462664]	[0.0003408535977323, 0.0091377044418587, 0.0062666640172376, 0.0039050743125034]	0.575865	1.55966	1	4	0.00120192	0.000340854	1.75137	0	NA	1	0	1	1	netMHCIIpan-4.3	DRB4_0104	1.1	WB	IRSMPEQTG	NA	NA
PGLARQAPKPRKQ	13	FALSE	sp|P81605|DCD_HUMAN	DCD	HUMAN	Dermcidin OS=Homo sapiens OX=9606 GN=DCD PE=1 SV=2	PGLARQAPKPRKQ/3	['MSFragger', 'Comet', 'Sage', 'PEAKS']	[0.0021598272138228, 0.0057471264367816, 0.0028985507246376, 0.001201923076923]	[1.0491891660440649, 1.248621981281452, 0.7344063421046616, 2.35805708134574]	[0.006504952281616, 0.0020103161764681, 0.0088440998038923, 0.0001592265484329]	0.706751	0.843313	1	4	0.00120192	0.000159227	2.35806	0	NA	4	2	2	4	netMHCIIpan-4.3	DRB5_0105	1.41	WB	LARQAPKPR	NA	NA
PGSGAGTVLQF	11	TRUE	Q8N350|CBARP_HUMAN	CBARP	HUMAN	Voltage-dependent calcium channel beta subunit-associated regulatory protein OS=Homo sapiens OX=9606 GN=CBARP PE=1 SV=3	PGSGAGTVLQF/1	['PEAKS']	[0.001201923076923]	[1.4709183893134834]	[0.0042128887906373]	0.87088	3.62046	1	1	0.00120192	0.00421289	1.47092	0	NA	2	2	0	2	netMHCpan-4.1	HLA-C*07:02	40	NB	PGSGTVLQF	2	GSGAGTVQF
PGVDALSNI	9	TRUE	P00558|PGK1_HUMAN	PGK1	HUMAN	Phosphoglycerate kinase 1 OS=Homo sapiens OX=9606 GN=PGK1 PE=1 SV=3	PGVDALSNI/1	['PEAKS']	[0.001201923076923]	[2.0131979790083445]	[0.0005732493524352]	0.962705	1.15845	1	1	0.00120192	0.000573249	2.0132	0	NA	5	5	0	5	netMHCpan-4.1	HLA-C*07:02	45	NB	PGVDALSNI	2	PGVDALSNI
PHPPPPPPP	9	TRUE	sp|P13378|HXD8_HUMAN;sp|Q15032|R3HD1_HUMAN;sp|Q15390|MTFR1_HUMAN	HOXD8;R3HDM1;MTFR1	HUMAN	Homeobox protein Hox-D8 OS=Homo sapiens OX=9606 GN=HOXD8 PE=1 SV=2	PHPPPPPPP/2	['MSFragger', 'Sage', 'PEAKS']	[0.0021598272138228, 0.0028985507246376, 0.001201923076923]	[1.0642281961762987, 0.6639828340131506, 1.9017230354942865]	[0.0061078889057067, 0.012679336822418, 0.0008666578140698]	0.718546	1.99881	1	3	0.00120192	0.000866658	1.90172	2	['HPPPPPPPP(2)']	6	5	1	6	netMHCpan-4.1	HLA-C*07:02	25.455	NB	PHPPPPPPP	1	PHPPPPPPP
PIKGVPKK	8	TRUE	Q8WZ42|TITIN_HUMAN	TTN	HUMAN	Titin OS=Homo sapiens OX=9606 GN=TTN PE=1 SV=4	PIKGVPKK/2	['PEAKS']	[0.0084269662921348]	[0.7254684059359847]	[0.0499834608181864]	-0.0493958	1.4303	1	1	0.00842697	0.0499835	0.725468	0	NA	1	1	0	1	netMHCpan-4.1	HLA-B*07:02	27.762	NB	#NAME?	0	PIKGVPK-K
PIPKPRVSIRKS	12	TRUE	Q7Z6G8|ANS1B_HUMAN	ANKS1B	HUMAN	Ankyrin repeat and sterile alpha motif domain-containing protein 1B OS=Homo sapiens OX=9606 GN=ANKS1B PE=1 SV=2	PIPKPRVSIRKS/2	['PEAKS']	[0.0083073727933541]	[0.8321102168373286]	[0.0360933489288706]	-0.0199321	5.83633	1	1	0.00830737	0.0360933	0.83211	0	NA	1	1	0	1	netMHCpan-4.1	HLA-B*07:02	46.5	NB	IPKPRVSKS	1	PPKPRVSIR
PIPPPPPPP	9	TRUE	P49750|YLPM1_HUMAN;Q8TF74|WIPF2_HUMAN	YLPM1;WIPF2	HUMAN	YLP motif-containing protein 1 OS=Homo sapiens OX=9606 GN=YLPM1 PE=1 SV=4	PIPPPPPPP/2	['PEAKS']	[0.001201923076923]	[1.376294103194389]	[0.0059174502277587]	0.878434	8.71992	1	1	0.00120192	0.00591745	1.37629	0	NA	1	1	0	1	netMHCpan-4.1	HLA-A*02:01	16.22	NB	PIPPPPPPP	1	PIPPPPPPP
PKISTSLPVLDL	12	TRUE	sp|P13796|PLSL_HUMAN	LCP1	HUMAN	Plastin-2 OS=Homo sapiens OX=9606 GN=LCP1 PE=1 SV=6	PKISTSLPVLDL/2	['MSFragger', 'Sage', 'PEAKS']	[0.0036297640653357, 0.0028985507246376, 0.001201923076923]	[0.8796432888029057, 0.788764576742887, 2.2043523057769825]	[0.0132057411917505, 0.0066947075438717, 0.0002818823521906]	0.944738	0.284741	1	3	0.00120192	0.000281882	2.20435	0	NA	1	0	1	1	netMHCpan-4.1	HLA-A*02:01	67.5	NB	KISTSLPVL	1	PKSLPVLDL
PKKPKVPQST	10	TRUE	sp|O76021|RL1D1_HUMAN	RSL1D1	HUMAN	Ribosomal L1 domain-containing protein 1 OS=Homo sapiens OX=9606 GN=RSL1D1 PE=1 SV=3	PKKPKVPQST/2	['Sage', 'PEAKS']	[0.005050505050505, 0.001201923076923]	[0.577908153241708, 2.2849388315116324]	[0.0196729057424886, 0.0002089415171501]	0.793768	4.55447	1	2	0.00120192	0.000208942	2.28494	0	NA	1	1	0	1	netMHCpan-4.1	HLA-C*07:02	65	NB	PKKPVPQST	1	PKKPKPQST
PKRTIAQD	8	TRUE	sp|Q06830|PRDX1_HUMAN	PRDX1	HUMAN	Peroxiredoxin-1 OS=Homo sapiens OX=9606 GN=PRDX1 PE=1 SV=1	PKRTIAQD/2	['Sage', 'PEAKS']	[0.0057581573896353, 0.0083073727933541]	[0.4462176387210067, 0.8293217272573306]	[0.0383917582326712, 0.0364038559418526]	0.683708	2.17342	1	2	0.00575816	0.0364039	0.829322	0	NA	1	0	1	1	netMHCpan-4.1	HLA-B*07:02	78.333	NB	#NAME?	0	PKRTIAQ-D
PLGADSQV	8	TRUE	sp|P11166|GTR1_HUMAN	SLC2A1	HUMAN	Solute carrier family 2, facilitated glucose transporter member 1 OS=Homo sapiens OX=9606 GN=SLC2A1 PE=1 SV=2	PLGADSQV/1	['MSFragger', 'PEAKS']	[0.0071599045346062, 0.0023584905660377]	[0.5777843512813332, 1.1268286070599232]	[0.0457910399273252, 0.0140659542707718]	0.955268	1.77728	1	2	0.00235849	0.014066	1.12683	0	NA	3	2	1	3	netMHCpan-4.1	HLA-B*07:02	17.58	NB	#NAME?	3	P-LGADSQV
PLPPPPPPP	9	TRUE	sp|O14669|TMG2_HUMAN;sp|O15054|KDM6B_HUMAN;sp|O15156|ZBT7B_HUMAN;sp|P10323|ACRO_HUMAN;sp|P48023|TNFL6_HUMAN;sp|P49750|YLPM1_HUMAN;sp|P84550|SKOR1_HUMAN;sp|Q08499|PDE4D_HUMAN;sp|Q68DA7|FMN1_HUMAN;sp|Q70E73|RAPH1_HUMAN;sp|Q7L0R7|RNF44_HUMAN;sp|Q86VE0|MYPOP_HUMAN;sp|Q86XR5|PRIMA_HUMAN;sp|Q8IZL8|PELP1_HUMAN;sp|Q8NDT2|RB15B_HUMAN;sp|Q8TF72|SHRM3_HUMAN;sp|Q8TF74|WIPF2_HUMAN;sp|Q96JH7|VCIP1_HUMAN;sp|Q96…	PRRG2;KDM6B;ZBTB7B;ACR;FASLG;YLPM1;SKOR1;PDE4D;FMN1;RAPH1;RNF44;MYPOP;PRIMA1;PELP1;RBM15B;SHROOM3;WIPF2;VCPIP1;PWWP2A;TRERF1;TENM1;SETD1B;SETBP1	HUMAN	Transmembrane gamma-carboxyglutamic acid protein 2 OS=Homo sapiens OX=9606 GN=PRRG2 PE=1 SV=1	PLPPPPPPP/2	['MSFragger', 'PEAKS']	[0.0046728971962616, 0.001201923076923]	[0.7465233104920002, 1.506495768566663]	[0.0229377922763113, 0.0037037891758014]	0.957676	3.78254	1	2	0.00120192	0.00370379	1.5065	5	['LPPPPPPPP(2)', 'IPPPPPPPP(3)']	3	1	2	3	netMHCpan-4.1	HLA-A*02:01	8.499	NB	PLPPPPPPP	1	PLPPPPPPP
PPAENSSAPEAEQGGAE	17	FALSE	sp|P67809|YBOX1_HUMAN	YBX1	HUMAN	Y-box-binding protein 1 OS=Homo sapiens OX=9606 GN=YBX1 PE=1 SV=3	PPAENSSAPEAEQGGAE/2	['MSFragger', 'Comet', 'Sage', 'PEAKS']	[0.0021598272138228, 0.0057471264367816, 0.0028985507246376, 0.001201923076923]	[2.759060889616753, 1.6831970394806934, 1.333915033785659, 2.8445903518396007]	[4.921191232982786e-06, 0.0003557920162072, 0.0003998743385753, 2.6099187722536418e-05]	0.950441	2.60881	1	4	0.00120192	4.92119e-06	2.84459	0	NA	7	2	5	7	netMHCIIpan-4.3	HLA-DQA10301-DQB10302	0.03	SB	ENSSAPEAE	NA	NA
PPAVGGPVG	9	TRUE	P53985|MOT1_HUMAN	SLC16A1	HUMAN	Monocarboxylate transporter 1 OS=Homo sapiens OX=9606 GN=SLC16A1 PE=1 SV=3	PPAVGGPVG/1	['PEAKS']	[0.0033632286995515]	[1.0350131171458876]	[0.0190444250705684]	0.569772	2.30855	1	1	0.00336323	0.0190444	1.03501	0	NA	1	1	0	1	netMHCpan-4.1	HLA-B*07:02	20.357	NB	PPAVGGPVG	1	PPAVGGPVG
PPGQVAASPDPTT	13	FALSE	sp|O43598|DNPH1_HUMAN	DNPH1	HUMAN	5-hydroxymethyl-dUMP N-hydrolase OS=Homo sapiens OX=9606 GN=DNPH1 PE=1 SV=1	PPGQVAASPDPTT/2	['MSFragger', 'Comet', 'Sage', 'PEAKS']	[0.0021598272138228, 0.0057471264367816, 0.0028985507246376, 0.001201923076923]	[1.1776206669535054, 1.195557172561048, 0.9471454584270436, 2.5548466827754948]	[0.00379690803281, 0.0024836901697388, 0.0029708091731079, 7.662491020450426e-05]	0.958751	3.59921	1	4	0.00120192	7.66249e-05	2.55485	0	NA	2	1	1	2	netMHCIIpan-4.3	HLA-DQA10301-DQB10302	1.8	WB	PGQVAASPD	NA	NA
PPPPPIC	7	FALSE	Q16637|SMN_HUMAN	SMN2	HUMAN	Survival motor neuron protein OS=Homo sapiens OX=9606 GN=SMN2 PE=1 SV=1	PPPPPIC/1	['PEAKS']	[0.00542888165038]	[0.9200973304849652]	[0.0274752176016841]	0.850957	7.14737	1	1	0.00542888	0.0274752	0.920097	0	NA	1	1	0	1	NA	NA	NA	NA	NA	NA	NA
PPPQPPPPP	9	TRUE	A6NNE9|MARHB_HUMAN;Q5T481|RBM20_HUMAN;Q86TG7|PEG10_HUMAN;Q8N5S1|S2541_HUMAN;Q9BYN7|ZN341_HUMAN;Q9H7P6|MB12B_HUMAN	MARCHF11;RBM20;PEG10;SLC25A41;ZNF341;MVB12B	HUMAN	E3 ubiquitin-protein ligase MARCHF11 OS=Homo sapiens OX=9606 GN=MARCHF11 PE=1 SV=3	PPPQPPPPP/2	['PEAKS']	[0.0023584905660377]	[1.146090459657773]	[0.0131841882702475]	0.684839	3.86741	1	1	0.00235849	0.0131842	1.14609	0	NA	1	1	0	1	netMHCpan-4.1	HLA-B*07:02	5.949	NB	PPPQPPPPP	1	PPPQPPPPP
PPPVPPPPP	9	TRUE	sp|P49750|YLPM1_HUMAN;sp|Q92558|WASF1_HUMAN;sp|Q9P2E8|MARH4_HUMAN	YLPM1;WASF1;MARCHF4	HUMAN	YLP motif-containing protein 1 OS=Homo sapiens OX=9606 GN=YLPM1 PE=1 SV=4	PPPVPPPPP/2	['Sage', 'PEAKS']	[0.0057581573896353, 0.0084269662921348]	[0.5205093502400565, 0.756409296468737]	[0.0263451149793504, 0.0454912384721659]	0.853639	7.49931	1	2	0.00575816	0.0263451	0.756409	0	NA	1	1	0	1	netMHCpan-4.1	HLA-B*07:02	8.211	NB	PPPVPPPPP	1	PPPVPPPPP
PPYTVVYFPVRGR	13	FALSE	sp|P09211|GSTP1_HUMAN	GSTP1	HUMAN	Glutathione S-transferase P OS=Homo sapiens OX=9606 GN=GSTP1 PE=1 SV=2	PPYTVVYFPVRGR/3	['MSFragger', 'PEAKS']	[0.0021598272138228, 0.001201923076923]	[1.5822310251565972, 2.0770899050857645]	[0.000693927335603, 0.0004522197085863]	-0.0380438	0.356815	1	2	0.00120192	0.00045222	2.07709	0	NA	1	0	1	1	netMHCIIpan-4.3	DRB1_1301	1.08	WB	VVYFPVRGR	NA	NA
PQPPPPPPP	9	TRUE	sp|A6NHT5|HMX3_HUMAN;sp|A6NNE9|MARHB_HUMAN;sp|O15054|KDM6B_HUMAN;sp|O60422|ONEC3_HUMAN;sp|P22670|RFX1_HUMAN;sp|P35568|IRS1_HUMAN;sp|P42858|HD_HUMAN;sp|Q16760|DGKD_HUMAN;sp|Q5U5Q3|MEX3C_HUMAN;sp|Q5VSL9|STRP1_HUMAN;sp|Q5VYV0|FOXB2_HUMAN;sp|Q6UUV9|CRTC1_HUMAN;sp|Q86TG7|PEG10_HUMAN;sp|Q96JM2|ZN462_HUMAN;sp|Q9ULL5|PRR12_HUMAN;sp|Q9UPS6|SET1B_HUMAN;sp|Q9Y662|HS3SB_HUMAN	HMX3;MARCHF11;KDM6B;ONECUT3;RFX1;IRS1;HTT;DGKD;MEX3C;STRIP1;FOXB2;CRTC1;PEG10;ZNF462;PRR12;SETD1B;HS3ST3B1	HUMAN	Homeobox protein HMX3 OS=Homo sapiens OX=9606 GN=HMX3 PE=1 SV=1	PQPPPPPPP/1;PQPPPPPPP/2	['MSFragger', 'Sage', 'PEAKS']	[0.0021598272138228, 0.0068493150684931, 0.001201923076923]	[1.1876604014069063, 0.4203467537126051, 2.194395812950277]	[0.0036402882809144, 0.043749685187968, 0.0002925045901655]	0.878202	3.50928	2	3	0.00120192	0.000292505	2.1944	5	['QPPPPPPPP(2)', 'GAPPPPPPPP(1)', 'PAGPPPPPPP(3)', 'PGAPPPPPPP(1)']	4	4	0	4	netMHCpan-4.1	HLA-A*02:01	24.521	NB	PQPPPPPPP	1	PQPPPPPPP
PRIASNAGSIA	11	TRUE	sp|P62829|RL23_HUMAN	RPL23	HUMAN	Large ribosomal subunit protein uL14 OS=Homo sapiens OX=9606 GN=RPL23 PE=1 SV=1	PRIASNAGSIA/2	['MSFragger', 'Sage', 'PEAKS']	[0.0021598272138228, 0.005050505050505, 0.001201923076923]	[1.472742112823027, 0.5435539647212347, 2.5644510826513813]	[0.001099378184835, 0.0234327754447217, 7.393778548175251e-05]	0.988015	0.616268	1	3	0.00120192	7.39378e-05	2.56445	0	NA	4	2	2	4	netMHCpan-4.1	HLA-B*07:02	61.429	NB	RIASAGSIA	2	RASNAGSIA
PRPPPPPPP	9	TRUE	sp|A7MCY6|TBKB1_HUMAN;sp|Q8N9Z2|CC71L_HUMAN;sp|Q96Q04|LMTK3_HUMAN;sp|Q9NZM4|BICRA_HUMAN	TBKBP1;CCDC71L;LMTK3;BICRA	HUMAN	TANK-binding kinase 1-binding protein 1 OS=Homo sapiens OX=9606 GN=TBKBP1 PE=1 SV=1	PRPPPPPPP/2	['MSFragger', 'Sage', 'PEAKS']	[0.0046728971962616, 0.0068493150684931, 0.001201923076923]	[0.789683323760922, 0.4456672596952475, 1.7610291429919305]	[0.0191873855825549, 0.0384987335312074, 0.0014580478236853]	0.405059	2.95621	1	3	0.00120192	0.00145805	1.76103	0	NA	2	1	1	2	netMHCpan-4.1	HLA-C*07:02	14.262	NB	PRPPPPPPP	1	PRPPPPPPP
PSKIQLPEDE	10	TRUE	sp|Q9NX14|NDUBB_HUMAN	NDUFB11	HUMAN	NADH dehydrogenase [ubiquinone] 1 beta subcomplex subunit 11, mitochondrial OS=Homo sapiens OX=9606 GN=NDUFB11 PE=1 SV=1	PSKIQLPEDE/2	['Sage']	[0.0078247261345852]	[0.3617324495918868]	[0.0587283482754872]	0.874346	2.27004	1	1	0.00782473	0.0587283	0.361732	0	NA	1	1	0	1	netMHCpan-4.1	HLA-A*02:01	95	NB	PSKIQLPEE	0	PSIQLPEDE
PSPPPPPPP	9	TRUE	sp|A6NF34|ANTRL_HUMAN;sp|P10323|ACRO_HUMAN;sp|Q8WX93|PALLD_HUMAN;sp|Q96T25|ZIC5_HUMAN;sp|Q9H7N4|SFR19_HUMAN;sp|Q9ULL5|PRR12_HUMAN	ANTXRL;ACR;PALLD;ZIC5;SCAF1;PRR12	HUMAN	Anthrax toxin receptor-like OS=Homo sapiens OX=9606 GN=ANTXRL PE=1 SV=3	PSPPPPPPP/1;PSPPPPPPP/2	['MSFragger', 'Comet', 'Sage', 'PEAKS']	[0.0021598272138228, 0.0057471264367816, 0.0028985507246376, 0.001201923076923]	[1.2907752468937184, 1.0711868579555914, 0.766614014444567, 1.9688221183589123]	[0.0023612624763812, 0.0040769046970467, 0.0074993171298433, 0.0006758281698078]	0.951991	1.9452	2	4	0.00120192	0.000675828	1.96882	8	['SPPPPPPPP(8)']	9	8	1	9	netMHCpan-4.1	HLA-A*02:01	23.764	NB	PSPPPPPPP	1	PSPPPPPPP
PSQIGVILR	9	TRUE	P62277|RS13_HUMAN	RPS13	HUMAN	Small ribosomal subunit protein uS15 OS=Homo sapiens OX=9606 GN=RPS13 PE=1 SV=2	PSQIGVILR/1	['PEAKS']	[0.001201923076923]	[1.8868134486132544]	[0.0009158609045491]	0.706474	12.6595	1	1	0.00120192	0.000915861	1.88681	0	NA	1	1	0	1	netMHCpan-4.1	HLA-C*07:02	39	NB	PSQIGVILR	NA	NA
PSSGLGVTKQDLGPVPM	17	FALSE	sp|P04233|HG2A_HUMAN	CD74	HUMAN	HLA class II histocompatibility antigen gamma chain OS=Homo sapiens OX=9606 GN=CD74 PE=1 SV=3	PSSGLGVTKQDLGPVPM[UNIMOD:Oxidation]/2	['MSFragger', 'Sage', 'PEAKS']	[0.0021598272138228, 0.0028985507246376, 0.0084269662921348]	[2.553902170556911, 0.711149669527305, 0.7919187232308154]	[1.167460569943594e-05, 0.009962013440363, 0.0408220705777944]	0.806833	0.0314844	1	3	0.00215983	1.16746e-05	2.5539	0	NA	2	2	0	2	netMHCIIpan-4.3	DRB4_0104	0.26	SB	LGVTKQDLG	NA	NA
PTIEEVD	7	FALSE	P0DMV8|HS71A_HUMAN;P0DMV9|HS71B_HUMAN;P11142|HSP7C_HUMAN;P34931|HS71L_HUMAN;P54652|HSP72_HUMAN	HSPA1A;HSPA1B;HSPA8;HSPA1L;HSPA2	HUMAN	Heat shock 70 kDa protein 1A OS=Homo sapiens OX=9606 GN=HSPA1A PE=1 SV=1	PTIEEVD/1	['PEAKS']	[0.0084269662921348]	[0.6941947666994849]	[0.0549707100742372]	0.978892	2.81187	1	1	0.00842697	0.0549707	0.694195	0	NA	1	0	1	1	NA	NA	NA	NA	NA	NA	NA
PTPPPPPPP	9	TRUE	sp|A6NGB9|WIPF3_HUMAN;sp|Q14202|ZMYM3_HUMAN;sp|Q3SXY8|AR13B_HUMAN;sp|Q5VT52|RPRD2_HUMAN;sp|Q86UP3|ZFHX4_HUMAN;sp|Q8IZP0|ABI1_HUMAN;sp|Q8N9B5|JMY_HUMAN;sp|Q92558|WASF1_HUMAN;sp|Q96SQ7|ATOH8_HUMAN	WIPF3;ZMYM3;ARL13B;RPRD2;ZFHX4;ABI1;JMY;WASF1;ATOH8	HUMAN	WAS/WASL-interacting protein family member 3 OS=Homo sapiens OX=9606 GN=WIPF3 PE=1 SV=4	PTPPPPPPP/2	['MSFragger', 'Comet', 'Sage', 'PEAKS']	[0.0036297640653357, 0.0078740157480314, 0.0057581573896353, 0.001201923076923]	[0.8476005615451835, 0.8100094058739506, 0.5144220309526485, 2.0622324363260014]	[0.0150884814153742, 0.0109402185099306, 0.0271724306272008, 0.0004778647642493]	0.933201	4.11162	1	4	0.00120192	0.000477865	2.06223	5	['TPPPPPPPP(5)']	2	1	1	2	netMHCpan-4.1	HLA-A*02:01	18.685	NB	PTPPPPPPP	1	PTPPPPPPP
PTSSEELVTLR	11	TRUE	sp|P00390|GSHR_HUMAN	GSR	HUMAN	Glutathione reductase, mitochondrial OS=Homo sapiens OX=9606 GN=GSR PE=1 SV=2	PTSSEELVTLR/2	['MSFragger', 'Sage']	[0.0021598272138228, 0.0028985507246376]	[1.343453962816327, 0.7001574839561542]	[0.0018925772745785, 0.01053828857864]	0.740934	0.0956047	1	2	0.00215983	0.00189258	1.34345	0	NA	2	1	1	2	netMHCpan-4.1	HLA-A*02:01	54.333	NB	PTSEELVTL	0	PSEELVTLR
PVGGSLEDE	9	TRUE	Q53RT3|APRV1_HUMAN	ASPRV1	HUMAN	Retroviral-like aspartic protease 1 OS=Homo sapiens OX=9606 GN=ASPRV1 PE=1 SV=1	PVGGSLEDE/1	['PEAKS']	[0.001201923076923]	[1.235089534023252]	[0.0097255493760853]	0.848262	1.58059	1	1	0.00120192	0.00972555	1.23509	0	NA	1	0	1	1	netMHCpan-4.1	HLA-A*02:01	85	NB	PVGGSLEDE	NA	NA
PVLKNPDDPDTVD	13	FALSE	sp|Q5D862|FILA2_HUMAN	FLG2	HUMAN	Filaggrin-2 OS=Homo sapiens OX=9606 GN=FLG2 PE=1 SV=1	PVLKNPDDPDTVD/2	['MSFragger', 'Comet', 'Sage', 'PEAKS']	[0.0021598272138228, 0.0057471264367816, 0.0057581573896353, 0.001201923076923]	[2.058743388900912, 1.2836955165503368, 0.5319659193284096, 1.3557301485943871]	[9.363305739305032e-05, 0.0017481017460366, 0.024855067342679, 0.006366915295254]	0.599199	1.99156	1	4	0.00120192	9.36331e-05	2.05874	0	NA	1	0	1	1	netMHCIIpan-4.3	HLA-DQA10103-DQB10302	12.12	NB	VLKNPDDPD	NA	NA
PVPPPPPPP	9	TRUE	sp|A4D2P6|GRD2I_HUMAN;sp|A6NGB9|WIPF3_HUMAN;sp|A6NNW6|ENO4_HUMAN;sp|O95466|FMNL1_HUMAN;sp|Q92558|WASF1_HUMAN	GRID2IP;WIPF3;ENO4;FMNL1;WASF1	HUMAN	Delphilin OS=Homo sapiens OX=9606 GN=GRID2IP PE=1 SV=2	PVPPPPPPP/2	['MSFragger', 'Comet', 'Sage', 'PEAKS']	[0.0021598272138228, 0.0057471264367816, 0.0099715099715099, 0.001201923076923]	[1.514963619076366, 0.9639262383418624, 0.3359957337947903, 1.635873406571816]	[0.0009206432749264, 0.0062510641330289, 0.0667731765682251, 0.0023104524719525]	0.977685	2.26478	1	4	0.00120192	0.000920643	1.63587	7	['VPPPPPPPP(7)']	2	1	1	2	netMHCpan-4.1	HLA-A*02:01	17.219	NB	PVPPPPPPP	1	PVPPPPPPP
PVVSIED	7	FALSE	P06733|ENOA_HUMAN;P09104|ENOG_HUMAN;P13929|ENOB_HUMAN	ENO1;ENO2;ENO3	HUMAN	Alpha-enolase OS=Homo sapiens OX=9606 GN=ENO1 PE=1 SV=2	PVVSIED/1	['PEAKS']	[0.001201923076923]	[1.9835900999297875]	[0.0006398063143107]	0.948565	1.01205	1	1	0.00120192	0.000639806	1.98359	0	NA	3	1	2	3	NA	NA	NA	NA	NA	NA	NA
QADSVAELGEQIDNLQR	17	FALSE	sp|Q9UKX3|MYH13_HUMAN	MYH13	HUMAN	Myosin-13 OS=Homo sapiens OX=9606 GN=MYH13 PE=1 SV=2	Q[UNIMOD:Gln->pyro-Glu]ADSVAELGEQIDNLQR/2;QADSVAELGEQIDNLQR/2	['MSFragger', 'Comet', 'Sage', 'PEAKS']	[0.0021598272138228, 0.0057471264367816, 0.0028985507246376, 0.001201923076923]	[3.896808554579395, 3.309242616982857, 7.55996672516963, 2.827060038618891]	[4.087717748648284e-08, 5.459960631544723e-07, 3.662586909190291e-18, 2.7856628347830905e-05]	0.915406	0.312088	2	4	0.00120192	3.66259e-18	7.55997	0	NA	3	0	3	3	netMHCIIpan-4.3	DRB1_0404	13.43	NB	LGEQIDNLQ	NA	NA
QAFTQQIEELKR	12	TRUE	sp|P12882|MYH1_HUMAN;sp|Q9UKX2|MYH2_HUMAN;sp|Q9Y623|MYH4_HUMAN	MYH1;MYH2;MYH4	HUMAN	Myosin-1 OS=Homo sapiens OX=9606 GN=MYH1 PE=1 SV=3	QAFTQQIEELKR/3	['MSFragger', 'Sage', 'PEAKS']	[0.0021598272138228, 0.0028985507246376, 0.001201923076923]	[2.922750035088348, 0.6988692846937404, 2.5841489175581285]	[2.470206802064679e-06, 0.0106079592074505, 6.871789124882728e-05]	0.69882	0.601721	1	3	0.00120192	2.47021e-06	2.92275	0	NA	1	0	1	1	netMHCpan-4.1	HLA-A*02:01	54.333	NB	QAFTEELKR	0	QAQQIEELK
QAGAAASESL	10	TRUE	P04075|ALDOA_HUMAN	ALDOA	HUMAN	Fructose-bisphosphate aldolase A OS=Homo sapiens OX=9606 GN=ALDOA PE=1 SV=2	QAGAAASESL/1	['PEAKS']	[0.001201923076923]	[1.2573613873294198]	[0.0090016807274393]	0.794056	0.755548	1	1	0.00120192	0.00900168	1.25736	0	NA	1	0	1	1	netMHCpan-4.1	HLA-B*07:02	6.591	NB	QAAAASESL	2	QAGAAASSL
QAPKPRKQ	8	TRUE	sp|P81605|DCD_HUMAN	DCD	HUMAN	Dermcidin OS=Homo sapiens OX=9606 GN=DCD PE=1 SV=2	Q[UNIMOD:Gln->pyro-Glu]APKPRKQ/2	['MSFragger', 'Sage', 'PEAKS']	[0.0071599045346062, 0.0078247261345852, 0.001201923076923]	[0.5204772415377603, 0.3778627921887509, 1.2697338805710228]	[0.0577132337954072, 0.0541714121781866, 0.0086215009465866]	0.930018	3.90933	1	3	0.00120192	0.0086215	1.26973	0	NA	3	1	2	3	netMHCpan-4.1	HLA-B*07:02	31.733	NB	QAPKPRKQ-	1	Q-APKPRKQ
QDNTRKIIIKNF	12	TRUE	sp|P12273|PIP_HUMAN	PIP	HUMAN	Prolactin-inducible protein OS=Homo sapiens OX=9606 GN=PIP PE=1 SV=1	Q[UNIMOD:Gln->pyro-Glu]DNTRKIIIKNF/3	['MSFragger']	[0.0046728971962616]	[0.790660793881302]	[0.0191098501349149]	0.2345	0.620311	1	1	0.0046729	0.0191099	0.790661	0	NA	1	0	1	1	netMHCpan-4.1	HLA-C*07:02	24.083	NB	QRKIIIKNF	0	QDNTRKIIK
QEFLTAAKKARAG	13	FALSE	sp|Q9NZT1|CALL5_HUMAN	CALML5	HUMAN	Calmodulin-like protein 5 OS=Homo sapiens OX=9606 GN=CALML5 PE=1 SV=2	Q[UNIMOD:Gln->pyro-Glu]EFLTAAKKARAG/3;QEFLTAAKKARAG/3	['MSFragger', 'Sage', 'PEAKS']	[0.0036297640653357, 0.009375, 0.001201923076923]	[0.9065398848889198, 0.3542027510510036, 1.640548402018096]	[0.0118061429737465, 0.0609800995961481, 0.0022711912693023]	0.117001	0.407047	2	3	0.00120192	0.00227119	1.64055	0	NA	2	0	2	2	netMHCIIpan-4.3	DRB1_1301	0.75	SB	FLTAAKKAR	NA	NA
QERDPSKIKWGDAGAE	16	FALSE	sp|P04406|G3P_HUMAN	GAPDH	HUMAN	Glyceraldehyde-3-phosphate dehydrogenase OS=Homo sapiens OX=9606 GN=GAPDH PE=1 SV=3	Q[UNIMOD:Gln->pyro-Glu]ERDPSKIKWGDAGAE/3	['MSFragger', 'Sage', 'PEAKS']	[0.0021598272138228, 0.005050505050505, 0.0084269662921348]	[1.4124051564919595, 0.5831608733257614, 0.7781272536006116]	[0.0014166141289444, 0.0191533347719916, 0.0425774363247391]	0.654763	0.53863	1	3	0.00215983	0.00141661	1.41241	0	NA	1	0	1	1	netMHCIIpan-4.3	HLA-DQA10301-DQB10302	19.02	NB	IKWGDAGAE	NA	NA
QFLSAAY	7	FALSE	O60508|PRP17_HUMAN	CDC40	HUMAN	Pre-mRNA-processing factor 17 OS=Homo sapiens OX=9606 GN=CDC40 PE=1 SV=1	QFLSAAY/1	['PEAKS']	[0.0083073727933541]	[0.8946351564392243]	[0.0297492096191097]	0.953285	1.12532	1	1	0.00830737	0.0297492	0.894635	0	NA	2	1	1	2	NA	NA	NA	NA	NA	NA	NA
QFQALLQY	8	TRUE	O95758|PTBP3_HUMAN;P26599|PTBP1_HUMAN;Q9UKA9|PTBP2_HUMAN	PTBP3;PTBP1;PTBP2	HUMAN	Polypyrimidine tract-binding protein 3 OS=Homo sapiens OX=9606 GN=PTBP3 PE=1 SV=2	QFQALLQY/1	['PEAKS']	[0.001201923076923]	[1.6450914110310693]	[0.0022336668714503]	0.977972	0.313429	1	1	0.00120192	0.00223367	1.64509	0	NA	3	0	3	3	netMHCpan-4.1	HLA-C*07:02	6.35	NB	QFQ-ALLQY	3	Q-FQALLQY
QGKYTPSGQAGAAASESL	18	FALSE	sp|P04075|ALDOA_HUMAN	ALDOA	HUMAN	Fructose-bisphosphate aldolase A OS=Homo sapiens OX=9606 GN=ALDOA PE=1 SV=2	QGKYTPSGQAGAAASESL/2	['MSFragger']	[0.0059970014992503]	[0.6969693860779791]	[0.0281359312501805]	0.800767	0.647666	1	1	0.005997	0.0281359	0.696969	0	NA	1	0	1	1	netMHCIIpan-4.3	HLA-DQA10301-DQB10302	9.88	NB	GQAGAAASE	NA	NA
QHESGSGHSSAY	12	TRUE	sp|Q86YZ3|HORN_HUMAN	HRNR	HUMAN	Hornerin OS=Homo sapiens OX=9606 GN=HRNR PE=1 SV=2	Q[UNIMOD:Gln->pyro-Glu]HESGSGHSSAY/2	['Sage']	[0.0099715099715099]	[0.3527622080726628]	[0.0614202640877167]	0.302113	8.43179	1	1	0.00997151	0.0614203	0.352762	0	NA	1	0	1	1	netMHCpan-4.1	HLA-C*07:02	8.946	NB	QHSGHSSAY	2	ESGSGSSAY
QISNLQQSISDAEQR	15	FALSE	sp|P04264|K2C1_HUMAN	KRT1	HUMAN	Keratin, type II cytoskeletal 1 OS=Homo sapiens OX=9606 GN=KRT1 PE=1 SV=6	Q[UNIMOD:Gln->pyro-Glu]ISNLQQSISDAEQR/2	['MSFragger', 'Sage', 'PEAKS']	[0.0021598272138228, 0.0057581573896353, 0.001201923076923]	[1.6882493549102076, 0.5277389894025136, 2.4806379174801405]	[0.0004444136538893, 0.0253948598464105, 0.0001009617628141]	0.664994	3.07122	1	3	0.00120192	0.000100962	2.48064	0	NA	1	0	1	1	netMHCIIpan-4.3	HLA-DQA10103-DQB10603	0.09	SB	QQSISDAEQ	NA	NA
QITAGRHGD	9	TRUE	sp|P04259|K2C6B_HUMAN;sp|P04264|K2C1_HUMAN;sp|Q7Z794|K2C1B_HUMAN	KRT6B;KRT1;KRT77	HUMAN	Keratin, type II cytoskeletal 6B OS=Homo sapiens OX=9606 GN=KRT6B PE=1 SV=5	Q[UNIMOD:Gln->pyro-Glu]ITAGRHGD/2	['MSFragger', 'Sage']	[0.0021598272138228, 0.0078247261345852]	[1.2076747292840997, 0.3606826999160755]	[0.0033470349849403, 0.0590373989069175]	0.68179	1.87516	1	2	0.00215983	0.00334703	1.20767	0	NA	1	1	0	1	netMHCpan-4.1	HLA-B*07:02	78.333	NB	QITAGRHGD	NA	NA
QITAGRHGDSVRNS	14	FALSE	sp|P04264|K2C1_HUMAN	KRT1	HUMAN	Keratin, type II cytoskeletal 1 OS=Homo sapiens OX=9606 GN=KRT1 PE=1 SV=6	Q[UNIMOD:Gln->pyro-Glu]ITAGRHGDSVRNS/3	['Sage']	[0.0057581573896353]	[0.5031156690354709]	[0.0287777813434089]	0.144523	6.26355	1	1	0.00575816	0.0287778	0.503116	0	NA	1	0	1	1	netMHCIIpan-4.3	DRB1_1301	61.27	NB	ITAGRHGDS	NA	NA
QKENAGEDPGLA	12	TRUE	sp|P81605|DCD_HUMAN	DCD	HUMAN	Dermcidin OS=Homo sapiens OX=9606 GN=DCD PE=1 SV=2	QKENAGEDPGLA/2;Q[UNIMOD:Gln->pyro-Glu]KENAGEDPGLA/2	['MSFragger', 'Sage', 'PEAKS']	[0.0021598272138228, 0.0028985507246376, 0.001201923076923]	[1.0323086105239192, 0.6229091395963385, 2.2608565444666917]	[0.0069812823357773, 0.015638754292961, 0.0002285015952735]	0.891	1.35454	2	3	0.00120192	0.000228502	2.26086	0	NA	3	0	3	3	netMHCpan-4.1	HLA-A*02:01	85	NB	QAGEDPGLA	0	KENEDPGLA
QKENAGEDPGLAR	13	FALSE	sp|P81605|DCD_HUMAN	DCD	HUMAN	Dermcidin OS=Homo sapiens OX=9606 GN=DCD PE=1 SV=2	QKENAGEDPGLAR/3;Q[UNIMOD:Gln->pyro-Glu]KENAGEDPGLAR/2;QKENAGEDPGLAR/2	['MSFragger', 'Comet', 'Sage', 'PEAKS']	[0.0021598272138228, 0.0057471264367816, 0.0028985507246376, 0.001201923076923]	[1.1426197016544544, 1.5542771115222158, 0.8252654812561564, 2.56988298564855]	[0.0043973640790813, 0.0005947066880487, 0.005552247632694, 7.245997430120608e-05]	0.982782	0.957	3	4	0.00120192	7.246e-05	2.56988	0	NA	5	1	4	5	netMHCIIpan-4.3	HLA-DQA10301-DQB10302	11.94	NB	NAGEDPGLA	NA	NA
QPDQTRIVAL	10	TRUE	P22087|FBRL_HUMAN	FBL	HUMAN	rRNA 2'-O-methyltransferase fibrillarin OS=Homo sapiens OX=9606 GN=FBL PE=1 SV=2	QPDQTRIVAL/2	['PEAKS']	[0.0083073727933541]	[0.8991604517178078]	[0.0293328378477999]	0.461592	1.11792	1	1	0.00830737	0.0293328	0.89916	0	NA	1	0	1	1	netMHCpan-4.1	HLA-B*07:02	0.067	SB	QPDQTRVAL	1	QPQTRIVAL
QPITPGPSI	9	TRUE	sp|O60341|KDM1A_HUMAN	KDM1A	HUMAN	Lysine-specific histone demethylase 1A OS=Homo sapiens OX=9606 GN=KDM1A PE=1 SV=2	QPITPGPSI/1	['Sage', 'PEAKS']	[0.0057581573896353, 0.0023584905660377]	[0.5293611295999489, 1.1154797188410543]	[0.0251863495787511, 0.0146100639087125]	0.997032	1.424	1	2	0.00235849	0.0146101	1.11548	0	NA	1	0	1	1	netMHCpan-4.1	HLA-B*07:02	0.055	SB	QPITPGPSI	1	QPITPGPSI
QPLAPSGLTL	10	TRUE	Q6NTF9|RHBD2_HUMAN	RHBDD2	HUMAN	Rhomboid domain-containing protein 2 OS=Homo sapiens OX=9606 GN=RHBDD2 PE=1 SV=2	QPLAPSGLTL/1	['PEAKS']	[0.0084269662921348]	[0.7600192795064685]	[0.0449937611282909]	0.979693	0.749808	1	1	0.00842697	0.0449938	0.760019	0	NA	1	0	1	1	netMHCpan-4.1	HLA-B*07:02	0.058	SB	QPAPSGLTL	1	QPAPSGLTL
QPPPPPPPP	9	TRUE	sp|O14512|SOCS7_HUMAN;sp|O14514|AGRB1_HUMAN;sp|O15047|SET1A_HUMAN;sp|O60422|ONEC3_HUMAN;sp|O60885|BRD4_HUMAN;sp|P08235|MCR_HUMAN;sp|P42858|HD_HUMAN;sp|P50616|TOB1_HUMAN;sp|Q13435|SF3B2_HUMAN;sp|Q16204|CCDC6_HUMAN;sp|Q5HY92|FIGN_HUMAN;sp|Q5U5Q3|MEX3C_HUMAN;sp|Q5VWQ8|DAB2P_HUMAN;sp|Q5VYV0|FOXB2_HUMAN;sp|Q6ZTA4|TRI67_HUMAN;sp|Q86TG7|PEG10_HUMAN;sp|Q86XK2|FBX11_HUMAN;sp|Q96JM2|ZN462_HUMAN;sp|Q9BYN7|Z…	SOCS7;ADGRB1;SETD1A;ONECUT3;BRD4;NR3C2;HTT;TOB1;SF3B2;CCDC6;FIGN;MEX3C;DAB2IP;FOXB2;TRIM67;PEG10;FBXO11;ZNF462;ZNF341;SIK2;TNRC6C;PRDM6;PRR12;SETD1B;PCLO	HUMAN	Suppressor of cytokine signaling 7 OS=Homo sapiens OX=9606 GN=SOCS7 PE=1 SV=2	Q[UNIMOD:Gln->pyro-Glu]PPPPPPPP/1;QPPPPPPPP/1;QPPPPPPPP/2	['MSFragger', 'Sage', 'PEAKS']	[0.0021598272138228, 0.0028985507246376, 0.001201923076923]	[1.1012942214764705, 0.5883611919768208, 1.174091338378728]	[0.0052292637030588, 0.0186523544193385, 0.0119913056581687]	0.836266	3.64826	3	3	0.00120192	0.00522926	1.17409	6	['GAPPPPPPPP(3)', 'PQPPPPPPP(2)', 'AGPPPPPPPP(1)', 'EPPPPPPPP(1)']	7	3	4	7	netMHCpan-4.1	HLA-B*07:02	0.877	WB	QPPPPPPPP	1	QPPPPPPPP
QPRTPSPLVL	10	TRUE	P33241|LSP1_HUMAN	LSP1	HUMAN	Lymphocyte-specific protein 1 OS=Homo sapiens OX=9606 GN=LSP1 PE=1 SV=1	Q[UNIMOD:Gln->pyro-Glu]PRTPSPLVL/1	['PEAKS']	[0.0092250922509225]	[0.6581425417904703]	[0.0613291863403859]	0.830355	3.96244	1	1	0.00922509	0.0613292	0.658143	0	NA	1	0	1	1	netMHCpan-4.1	HLA-B*07:02	0.009	SB	QPRPSPLVL	1	QPRTPPLVL
QQQQQQQQQQQQQQQQQQQQ	20	FALSE	O15409|FOXP2_HUMAN;P10275|ANDR_HUMAN;P20226|TBP_HUMAN;P20265|PO3F2_HUMAN;P42858|HD_HUMAN;P51531|SMCA2_HUMAN;Q10571|MN1_HUMAN;Q13950|RUNX2_HUMAN;Q14686|NCOA6_HUMAN;Q156A1|ATX8_HUMAN;Q5JV73|FRPD3_HUMAN;Q8IZL2|MAML2_HUMAN;Q93074|MED12_HUMAN;Q96EK4|THA11_HUMAN;Q96JK9|MAML3_HUMAN;Q96L91|EP400_HUMAN;Q96QZ7|MAGI1_HUMAN;Q99700|ATX2_HUMAN;Q9H1B7|I2BPL_HUMAN;Q9NSY1|BMP2K_HUMAN;Q9Y6Q9|NCOA3_HUMAN;Q9Y6R0|NUM…	FOXP2;AR;TBP;POU3F2;HTT;SMARCA2;MN1;RUNX2;NCOA6;ATXN8;FRMPD3;MAML2;MED12;THAP11;MAML3;EP400;MAGI1;ATXN2;IRF2BPL;BMP2K;NCOA3;NUMBL	HUMAN	Forkhead box protein P2 OS=Homo sapiens OX=9606 GN=FOXP2 PE=1 SV=2	QQQQQQQQQQQQQQQQQQQQ/3	['PEAKS']	[0.001201923076923]	[1.6987269061351935]	[0.0018342234867683]	0.370554	3.08384	1	1	0.00120192	0.00183422	1.69873	0	NA	1	0	1	1	NA	NA	NA	NA	NA	NA	NA
QSSGFGQHGTGSGQSSGFG	19	FALSE	sp|Q5D862|FILA2_HUMAN	FLG2	HUMAN	Filaggrin-2 OS=Homo sapiens OX=9606 GN=FLG2 PE=1 SV=1	Q[UNIMOD:Gln->pyro-Glu]SSGFGQHGTGSGQSSGFG/2	['MSFragger', 'Comet', 'Sage', 'PEAKS']	[0.0021598272138228, 0.0057471264367816, 0.0028985507246376, 0.001201923076923]	[3.408489153512849, 1.165857109902175, 1.130287866449306, 2.700349897375418]	[3.194967003686177e-07, 0.0027957339431222, 0.0011509331769979, 4.461632305758458e-05]	0.653961	0.716493	1	4	0.00120192	3.19497e-07	3.40849	0	NA	4	0	4	4	NA	NA	NA	NA	NA	NA	NA
QSSGFGQHGTGSGQSSGFGQ	20	FALSE	sp|Q5D862|FILA2_HUMAN	FLG2	HUMAN	Filaggrin-2 OS=Homo sapiens OX=9606 GN=FLG2 PE=1 SV=1	Q[UNIMOD:Gln->pyro-Glu]SSGFGQHGTGSGQSSGFGQ/2	['MSFragger', 'Comet', 'Sage', 'PEAKS']	[0.0021598272138228, 0.0057471264367816, 0.0028985507246376, 0.001201923076923]	[2.178193263727842, 1.088448008675846, 0.950113905472268, 1.4621857280288768]	[5.6670663383392846e-05, 0.0038059116896475, 0.0029258834795563, 0.0043478533528874]	0.695856	1.10973	1	4	0.00120192	5.66707e-05	2.17819	0	NA	2	0	2	2	NA	NA	NA	NA	NA	NA	NA
QSYTLRQI	8	TRUE	sp|Q9Y2L5|TPPC8_HUMAN	TRAPPC8	HUMAN	Trafficking protein particle complex subunit 8 OS=Homo sapiens OX=9606 GN=TRAPPC8 PE=1 SV=2	QSYTLRQI/2	['MSFragger']	[0.0071599045346062]	[0.6259919678989263]	[0.0376345762446566]	0.936547	2.55452	1	1	0.0071599	0.0376346	0.625992	0	NA	1	0	1	1	netMHCpan-4.1	HLA-C*07:02	22	NB	QSY-TLRQI	3	QSYTLR-QI
QSYVISFV	8	TRUE	O60488|ACSL4_HUMAN	ACSL4	HUMAN	Long-chain-fatty-acid--CoA ligase 4 OS=Homo sapiens OX=9606 GN=ACSL4 PE=1 SV=2	QSYVISFV/1	['PEAKS']	[0.0083073727933541]	[0.8855891200338081]	[0.0305979233741632]	0.987153	0.513824	1	1	0.00830737	0.0305979	0.885589	0	NA	1	0	1	1	netMHCpan-4.1	HLA-A*02:01	16.53	NB	QSY-VISFV	3	QSY-VISFV
QTVAVGVIK	9	TRUE	P68104|EF1A1_HUMAN;Q05639|EF1A2_HUMAN;Q5VTE0|EF1A3_HUMAN	EEF1A1;EEF1A2;EEF1A1P5	HUMAN	Elongation factor 1-alpha 1 OS=Homo sapiens OX=9606 GN=EEF1A1 PE=1 SV=1	Q[UNIMOD:Gln->pyro-Glu]TVAVGVIK/1	['PEAKS']	[0.001201923076923]	[2.01720244035593]	[0.000564794195379]	0.74135	0.0186952	1	1	0.00120192	0.000564794	2.0172	0	NA	2	1	1	2	netMHCpan-4.1	HLA-C*07:02	28	NB	QTVAVGVIK	2	QTVAVGVIK
QVHPDTGISSK	11	TRUE	sp|O60814|H2B1K_HUMAN;sp|P06899|H2B1J_HUMAN;sp|P23527|H2B1O_HUMAN;sp|P33778|H2B1B_HUMAN;sp|P57053|H2BFS_HUMAN;sp|P58876|H2B1D_HUMAN;sp|P62807|H2B1C_HUMAN;sp|Q16778|H2B2E_HUMAN;sp|Q5QNW6|H2B2F_HUMAN;sp|Q8N257|H2B3B_HUMAN;sp|Q93079|H2B1H_HUMAN;sp|Q96A08|H2B1A_HUMAN;sp|Q99877|H2B1N_HUMAN;sp|Q99879|H2B1M_HUMAN;sp|Q99880|H2B1L_HUMAN	H2BC12;H2BC11;H2BC17;H2BC3;H2BC12L;H2BC5;H2BC10;H2BC21;H2BC18;H2BC26;H2BC9;H2BC1;H2BC15;H2BC14;H2BC13	HUMAN	Histone H2B type 1-K OS=Homo sapiens OX=9606 GN=H2BC12 PE=1 SV=3	QVHPDTGISSK/2;Q[UNIMOD:Gln->pyro-Glu]VHPDTGISSK/2	['MSFragger', 'Sage', 'PEAKS']	[0.0036297640653357, 0.0028985507246376, 0.001201923076923]	[0.8830206349143362, 0.5933828725804513, 1.4453460229754098]	[0.0130213673335765, 0.0181809236039553, 0.0046200046158384]	0.961215	1.0933	2	3	0.00120192	0.00462	1.44535	0	NA	2	2	0	2	netMHCpan-4.1	HLA-B*07:02	9.663	NB	QPDTGISSK	2	VHPDTGSSK
QVQLVQSGAEVKK	13	FALSE	sp|A0A0B4J2H0|HV69D_HUMAN;sp|A0A0C4DH29|HV103_HUMAN;sp|A0A0C4DH31|HV118_HUMAN;sp|A0A0C4DH33|HV124_HUMAN;sp|P01742|HV169_HUMAN;sp|P01743|HV146_HUMAN;sp|P0DP01|HV108_HUMAN;sp|P23083|HV102_HUMAN;tr|A0A075B7D0|A0A075B7D0_HUMAN;tr|A0A087WYE8|A0A087WYE8_HUMAN;tr|A0AAG2TVE0|A0AAG2TVE0_HUMAN	IGHV1-69D;IGHV1-3;IGHV1-18;IGHV1-24;IGHV1-69;IGHV1-46;IGHV1-8;IGHV1-2;IGHV1OR15-1;IGHV1OR21-1;tr|A0AAG2TVE0|A0AAG2TVE0_HUMAN	HUMAN	Immunoglobulin heavy variable 1-69D OS=Homo sapiens OX=9606 GN=IGHV1-69D PE=1 SV=1	Q[UNIMOD:Gln->pyro-Glu]VQLVQSGAEVKK/2	['MSFragger']	[0.0071599045346062]	[0.6410562912543667]	[0.0353881631364656]	0.548919	1.81706	1	1	0.0071599	0.0353882	0.641056	0	NA	1	1	0	1	netMHCIIpan-4.3	DRB5_0105	1.6	WB	LVQSGAEVK	NA	NA
QVSTHEQS	8	TRUE	P20930|FILA_HUMAN	FLG	HUMAN	Filaggrin OS=Homo sapiens OX=9606 GN=FLG PE=1 SV=3	Q[UNIMOD:Gln->pyro-Glu]VSTHEQS/1	['PEAKS']	[0.001201923076923]	[2.0369836523158846]	[0.0005248172456874]	0.930106	1.13422	1	1	0.00120192	0.000524817	2.03698	0	NA	1	0	1	1	netMHCpan-4.1	HLA-B*07:02	58.333	NB	QVSTHEQS-	0	QVSTHEQ-S
QVSTHEQSE	9	TRUE	sp|P20930|FILA_HUMAN	FLG	HUMAN	Filaggrin OS=Homo sapiens OX=9606 GN=FLG PE=1 SV=3	Q[UNIMOD:Gln->pyro-Glu]VSTHEQSE/2;Q[UNIMOD:Gln->pyro-Glu]VSTHEQSE/1	['MSFragger', 'Sage', 'PEAKS']	[0.0021598272138228, 0.0099715099715099, 0.001201923076923]	[0.9987426487297788, 0.3377139816215933, 1.852310400437584]	[0.0080338295376426, 0.0662046673374332, 0.0010406282437981]	0.919918	0.570157	2	3	0.00120192	0.00104063	1.85231	0	NA	5	2	3	5	netMHCpan-4.1	HLA-B*07:02	33.545	NB	QVSTHEQSE	0	QVSTHEQSE
QVSTHKQSE	9	TRUE	P20930|FILA_HUMAN	FLG	HUMAN	Filaggrin OS=Homo sapiens OX=9606 GN=FLG PE=1 SV=3	Q[UNIMOD:Gln->pyro-Glu]VSTHKQSE/2	['PEAKS']	[0.0084269662921348]	[0.7348098747653146]	[0.0485828201245428]	0.018526	2.76965	1	1	0.00842697	0.0485828	0.73481	0	NA	1	0	1	1	netMHCpan-4.1	HLA-B*07:02	19.868	NB	QVSTHKQSE	0	QVSTHKQSE
QYRAVVY	7	FALSE	sp|P04899|GNAI2_HUMAN	GNAI2	HUMAN	Guanine nucleotide-binding protein G(i) subunit alpha-2 OS=Homo sapiens OX=9606 GN=GNAI2 PE=1 SV=3	QYRAVVY/2	['Comet', 'Sage']	[0.0078740157480314, 0.0028985507246376]	[0.8179829268561909, 0.7740774266261501]	[0.0106286182475503, 0.007217987450307]	0.961498	2.51043	1	2	0.00289855	0.00721799	0.817983	0	NA	2	0	2	2	NA	NA	NA	NA	NA	NA	NA
QYRSLQY	7	FALSE	Q8N163|CCAR2_HUMAN	CCAR2	HUMAN	Cell cycle and apoptosis regulator protein 2 OS=Homo sapiens OX=9606 GN=CCAR2 PE=1 SV=2	QYRSLQY/2	['PEAKS']	[0.0083073727933541]	[0.8588643101162264]	[0.0332381971856259]	0.875385	0.278959	1	1	0.00830737	0.0332382	0.858864	0	NA	2	1	1	2	NA	NA	NA	NA	NA	NA	NA
RAALIARV	8	TRUE	Q9ULZ3|ASC_HUMAN	PYCARD	HUMAN	Apoptosis-associated speck-like protein containing a CARD OS=Homo sapiens OX=9606 GN=PYCARD PE=1 SV=2	RAALIARV/2	['PEAKS']	[0.001201923076923]	[1.1636990458604903]	[0.0124221333448834]	0.917206	0.435057	1	1	0.00120192	0.0124221	1.1637	0	NA	3	1	2	3	netMHCpan-4.1	HLA-B*07:02	13.722	NB	RAALI-ARV	3	RA-ALIARV
RAASSAAQGAFQGN	14	FALSE	sp|O15127|SCAM2_HUMAN	SCAMP2	HUMAN	Secretory carrier-associated membrane protein 2 OS=Homo sapiens OX=9606 GN=SCAMP2 PE=1 SV=2	RAASSAAQGAFQGN/2	['MSFragger', 'Comet', 'Sage', 'PEAKS']	[0.0021598272138228, 0.0057471264367816, 0.0028985507246376, 0.001201923076923]	[2.292509826166269, 1.8079405597953784, 1.134927265518734, 2.0249848481684114]	[3.504746513465012e-05, 0.0002164298677783, 0.0011235423959688, 0.0005487162002951]	0.822007	0.941344	1	4	0.00120192	3.50475e-05	2.29251	0	NA	1	0	1	1	netMHCIIpan-4.3	HLA-DQA10103-DQB10603	13.37	NB	AASSAAQGA	NA	NA
RAFLSSHL	8	TRUE	P39059|COFA1_HUMAN	COL15A1	HUMAN	Collagen alpha-1(XV) chain OS=Homo sapiens OX=9606 GN=COL15A1 PE=1 SV=2	RAFLSSHL/2	['PEAKS']	[0.0084269662921348]	[0.6986353675490056]	[0.0542336872438246]	0.789599	2.44828	1	1	0.00842697	0.0542337	0.698635	0	NA	1	0	1	1	netMHCpan-4.1	HLA-B*07:02	3.371	NB	RAF-LSSHL	3	RAF-LSSHL
RAGVLAHL	8	TRUE	P35579|MYH9_HUMAN;P35580|MYH10_HUMAN	MYH9;MYH10	HUMAN	Myosin-9 OS=Homo sapiens OX=9606 GN=MYH9 PE=1 SV=4	RAGVLAHL/2	['PEAKS']	[0.0033632286995515]	[1.0003947880352249]	[0.0212985941652391]	0.96812	1.62625	1	1	0.00336323	0.0212986	1.00039	0	NA	1	0	1	1	netMHCpan-4.1	HLA-C*07:02	8.806	NB	#NAME?	3	RA-GVLAHL
RALQASAL	8	TRUE	P04075|ALDOA_HUMAN;P05062|ALDOB_HUMAN;P09972|ALDOC_HUMAN	ALDOA;ALDOB;ALDOC	HUMAN	Fructose-bisphosphate aldolase A OS=Homo sapiens OX=9606 GN=ALDOA PE=1 SV=2	RALQASAL/2	['PEAKS']	[0.0033632286995515]	[1.0201935080801354]	[0.0199818083632981]	0.976383	0.391794	1	1	0.00336323	0.0199818	1.02019	0	NA	1	1	0	1	netMHCpan-4.1	HLA-B*07:02	2.14	NB	RALQA-SAL	3	RALQASA-L
RATILVRL	8	TRUE	sp|P29474|NOS3_HUMAN	NOS3	HUMAN	Nitric oxide synthase 3 OS=Homo sapiens OX=9606 GN=NOS3 PE=1 SV=4	RATILVRL/2	['Sage', 'PEAKS']	[0.005050505050505, 0.001201923076923]	[0.5487491762805872, 1.465157105212042]	[0.0228215716865702, 0.0043014676251405]	0.927622	3.61271	1	2	0.00120192	0.00430147	1.46516	0	NA	3	0	3	3	netMHCpan-4.1	HLA-B*07:02	6.706	NB	RAT-ILVRL	3	RA-TILVRL
RELDFER	7	FALSE	sp|Q9NYQ8|FAT2_HUMAN	FAT2	HUMAN	Protocadherin Fat 2 OS=Homo sapiens OX=9606 GN=FAT2 PE=1 SV=2	RELDFER/2	['Sage']	[0.0068493150684931]	[0.4210760043838554]	[0.0435890770834502]	0.947143	3.52005	1	1	0.00684932	0.0435891	0.421076	0	NA	1	0	1	1	NA	NA	NA	NA	NA	NA	NA
RGFEFTLM	8	TRUE	sp|Q16181|SEPT7_HUMAN	SEPTIN7	HUMAN	Septin-7 OS=Homo sapiens OX=9606 GN=SEPTIN7 PE=1 SV=2	RGFEFTLM[UNIMOD:Oxidation]/2	['MSFragger']	[0.0071599045346062]	[0.5074236959341063]	[0.0608163255635712]	0.730506	3.83495	1	1	0.0071599	0.0608163	0.507424	0	NA	1	0	1	1	netMHCpan-4.1	HLA-C*07:02	6.365	NB	RGFEFT-LM	3	RGFEFT-LM
RGFISARF	8	TRUE	sp|O60281|ZN292_HUMAN	ZNF292	HUMAN	Zinc finger protein 292 OS=Homo sapiens OX=9606 GN=ZNF292 PE=1 SV=3	RGFISARF/2	['MSFragger']	[0.0071599045346062]	[0.5781732687144588]	[0.0457188643032854]	0.861315	3.17438	1	1	0.0071599	0.0457189	0.578173	0	NA	1	0	1	1	netMHCpan-4.1	HLA-C*07:02	10.348	NB	RGF-ISARF	3	RGF-ISARF
RGFSAEQI	8	TRUE	sp|Q9H0U3|MAGT1_HUMAN	MAGT1	HUMAN	Magnesium transporter protein 1 OS=Homo sapiens OX=9606 GN=MAGT1 PE=1 SV=1	RGFSAEQI/2	['MSFragger']	[0.0071599045346062]	[0.5335959215958566]	[0.054746538037339]	0.979458	0.643212	1	1	0.0071599	0.0547465	0.533596	0	NA	1	0	1	1	netMHCpan-4.1	HLA-B*07:02	27.19	NB	RGF-SAEQI	3	RGFS-AEQI
RGILNPSQPGQSSSSSQT	18	FALSE	sp|Q15517|CDSN_HUMAN	CDSN	HUMAN	Corneodesmosin OS=Homo sapiens OX=9606 GN=CDSN PE=1 SV=4	RGILNPSQPGQSSSSSQT/2	['MSFragger', 'Comet', 'Sage', 'PEAKS']	[0.0021598272138228, 0.0057471264367816, 0.005050505050505, 0.001201923076923]	[1.1735169035605733, 1.8322238592010784, 0.5420926603575777, 1.859637386387482]	[0.0038628455615057, 0.0001964685008016, 0.0236075953752212, 0.0010127934744903]	0.947433	0.371835	1	4	0.00120192	0.000196469	1.85964	0	NA	2	0	2	2	netMHCIIpan-4.3	DRB4_0104	18.58	NB	LNPSQPGQS	NA	NA
RGQTGGDVNVE	11	TRUE	P08779|K1C16_HUMAN	KRT16	HUMAN	Keratin, type I cytoskeletal 16 OS=Homo sapiens OX=9606 GN=KRT16 PE=1 SV=4	RGQTGGDVNVE/2	['PEAKS']	[0.0083073727933541]	[0.8625209716392721]	[0.0328648257958595]	0.90904	2.85795	1	1	0.00830737	0.0328648	0.862521	0	NA	1	1	0	1	netMHCpan-4.1	HLA-A*02:01	41.857	NB	RQTGGDVNV	2	RGTGGDVNV
RGSYGSSSFGGSY	13	FALSE	sp|P13645|K1C10_HUMAN	KRT10	HUMAN	Keratin, type I cytoskeletal 10 OS=Homo sapiens OX=9606 GN=KRT10 PE=1 SV=6	RGSYGSSSFGGSY/2	['MSFragger', 'Comet', 'Sage', 'PEAKS']	[0.0021598272138228, 0.0057471264367816, 0.0028985507246376, 0.001201923076923]	[2.667228097567307, 0.9516034423441508, 0.93226782555764, 2.3516383075718936]	[7.244427597443177e-06, 0.0065656779228275, 0.0032065728873188, 0.000163070544569]	0.709163	0.226641	1	4	0.00120192	7.24443e-06	2.66723	0	NA	1	0	1	1	netMHCIIpan-4.3	HLA-DPA10103-DPB10402	3.62	WB	YGSSSFGGS	NA	NA
RGYDFPAVL	9	TRUE	Q9NZN4|EHD2_HUMAN	EHD2	HUMAN	EH domain-containing protein 2 OS=Homo sapiens OX=9606 GN=EHD2 PE=1 SV=2	RGYDFPAVL/1	['PEAKS']	[0.00542888165038]	[0.9396331653621526]	[0.0258395110437797]	0.641228	1.33169	1	1	0.00542888	0.0258395	0.939633	0	NA	1	0	1	1	netMHCpan-4.1	HLA-C*07:02	0.538	WB	RGYDFPAVL	3	RGYDFPAVL
RGYGAVHV	8	TRUE	sp|Q9UPM9|B9D1_HUMAN	B9D1	HUMAN	B9 domain-containing protein 1 OS=Homo sapiens OX=9606 GN=B9D1 PE=1 SV=1	RGYGAVHV/2	['MSFragger']	[0.0093348891481913]	[0.4952967770056597]	[0.0638398523844076]	0.935758	0.650506	1	1	0.00933489	0.0638399	0.495297	0	NA	1	0	1	1	netMHCpan-4.1	HLA-B*07:02	18.779	NB	RGY-GAVHV	3	RGYG-AVHV
RGYTAKEL	8	TRUE	sp|P49585|PCY1A_HUMAN;sp|Q9Y5K3|PCY1B_HUMAN	PCYT1A;PCYT1B	HUMAN	Choline-phosphate cytidylyltransferase A OS=Homo sapiens OX=9606 GN=PCYT1A PE=1 SV=2	RGYTAKEL/2	['Sage']	[0.0068493150684931]	[0.4106961061296806]	[0.0459303604119471]	0.885681	7.31922	1	1	0.00684932	0.0459304	0.410696	0	NA	1	1	0	1	netMHCpan-4.1	HLA-B*07:02	8.786	NB	RGY-TAKEL	3	RGYT-AKEL
RLAQHITYV	9	TRUE	sp|P33993|MCM7_HUMAN	MCM7	HUMAN	DNA replication licensing factor MCM7 OS=Homo sapiens OX=9606 GN=MCM7 PE=1 SV=4	RLAQHITYV/2	['MSFragger', 'Sage', 'PEAKS']	[0.0021598272138228, 0.0057581573896353, 0.001201923076923]	[1.1410619807624287, 0.4784390893332929, 1.6180331355675568]	[0.0044261849718382, 0.0326141286647217, 0.0024664963893275]	0.727165	0.06184	1	3	0.00120192	0.0024665	1.61803	0	NA	2	1	1	2	netMHCpan-4.1	HLA-A*02:01	0.006	SB	RLAQHITYV	4	RLAQHITYV
RLLEATSYL	9	TRUE	sp|O60341|KDM1A_HUMAN	KDM1A	HUMAN	Lysine-specific histone demethylase 1A OS=Homo sapiens OX=9606 GN=KDM1A PE=1 SV=2	RLLEATSYL/2	['MSFragger', 'PEAKS']	[0.0071599045346062, 0.001201923076923]	[0.6602144108209367, 2.0748265352891377]	[0.0327188623950322, 0.0004560358908273]	0.950565	2.94377	1	2	0.00120192	0.000456036	2.07483	0	NA	1	0	1	1	netMHCpan-4.1	HLA-A*02:01	0.022	SB	RLLEATSYL	4	RLLEATSYL
RLNEAAVTV	9	TRUE	sp|O95273|CCDB1_HUMAN	CCNDBP1	HUMAN	Cyclin-D1-binding protein 1 OS=Homo sapiens OX=9606 GN=CCNDBP1 PE=1 SV=2	RLNEAAVTV/2	['MSFragger']	[0.0021598272138228]	[1.060480773824816]	[0.0062045141041509]	0.961563	0.17719	1	1	0.00215983	0.00620451	1.06048	0	NA	1	1	0	1	netMHCpan-4.1	HLA-A*02:01	0.025	SB	RLNEAAVTV	4	RLNEAAVTV
RLPEIYIQL	9	TRUE	sp|Q9H223|EHD4_HUMAN	EHD4	HUMAN	EH domain-containing protein 4 OS=Homo sapiens OX=9606 GN=EHD4 PE=1 SV=1	RLPEIYIQL/2	['MSFragger', 'Sage', 'PEAKS']	[0.0036297640653357, 0.0028985507246376, 0.0084269662921348]	[0.8773119263892655, 0.6746247000210723, 0.7572311827679485]	[0.0133345167797456, 0.0120080934915684, 0.0453775058561907]	0.988942	1.27812	1	3	0.00289855	0.0120081	0.877312	0	NA	2	0	2	2	netMHCpan-4.1	HLA-A*02:01	0.021	SB	RLPEIYIQL	4	RLPEIYIQL
RLTPKLMEV	9	TRUE	O15372|EIF3H_HUMAN	EIF3H	HUMAN	Eukaryotic translation initiation factor 3 subunit H OS=Homo sapiens OX=9606 GN=EIF3H PE=1 SV=1	RLTPKLMEV/2	['PEAKS']	[0.001201923076923]	[1.5753586918083524]	[0.0028828873850473]	0.761461	2.97428	1	1	0.00120192	0.00288289	1.57536	0	NA	1	0	1	1	netMHCpan-4.1	HLA-A*02:01	0.01	SB	RLTPKLMEV	4	RLTPKLMEV
RMLDSVEKL	9	TRUE	sp|P55160|NCKPL_HUMAN	NCKAP1L	HUMAN	Nck-associated protein 1-like OS=Homo sapiens OX=9606 GN=NCKAP1L PE=1 SV=3	RMLDSVEKL/2	['MSFragger', 'Sage']	[0.0059970014992503, 0.0078247261345852]	[0.69560793757066, 0.356600777500122]	[0.0282939176572341, 0.0602540970709974]	0.984984	1.52658	1	2	0.005997	0.0282939	0.695608	0	NA	2	0	2	2	netMHCpan-4.1	HLA-A*02:01	0.02	SB	RMLDSVEKL	4	RMLDSVEKL
RNVSTGDVN	9	TRUE	sp|P13645|K1C10_HUMAN	KRT10	HUMAN	Keratin, type I cytoskeletal 10 OS=Homo sapiens OX=9606 GN=KRT10 PE=1 SV=6	RNVSTGDVN/2	['MSFragger', 'Sage', 'PEAKS']	[0.0046728971962616, 0.0028985507246376, 0.001201923076923]	[0.8077419428625611, 0.6590827650909128, 2.2495531499354646]	[0.0178037096602183, 0.0130008343313739, 0.0002383033644355]	0.953066	1.23634	1	3	0.00120192	0.000238303	2.24955	0	NA	2	1	1	2	netMHCpan-4.1	HLA-C*07:02	75	NB	RNVSTGDVN	2	RNVSTGDVN
RNVSTGDVNVE	11	TRUE	sp|P13645|K1C10_HUMAN	KRT10	HUMAN	Keratin, type I cytoskeletal 10 OS=Homo sapiens OX=9606 GN=KRT10 PE=1 SV=6	RNVSTGDVNVE/2	['MSFragger', 'Sage', 'PEAKS']	[0.0036297640653357, 0.0028985507246376, 0.001201923076923]	[0.9275030441025102, 0.7559584665747872, 2.35198151802862]	[0.0108180092695296, 0.0079200058640873, 0.0001628626789477]	0.98002	0.802834	1	3	0.00120192	0.000162863	2.35198	0	NA	2	1	1	2	netMHCpan-4.1	HLA-A*02:01	46.2	NB	RVSTGDVNV	2	RNVSTGVNV
RNVSTGDVNVEM	12	TRUE	sp|P13645|K1C10_HUMAN	KRT10	HUMAN	Keratin, type I cytoskeletal 10 OS=Homo sapiens OX=9606 GN=KRT10 PE=1 SV=6	RNVSTGDVNVEM[UNIMOD:Oxidation]/2	['MSFragger', 'Comet', 'Sage', 'PEAKS']	[0.0021598272138228, 0.0057471264367816, 0.0028985507246376, 0.001201923076923]	[2.221678914192812, 1.2876525584479652, 0.9013725758587724, 2.0177364681809817]	[4.720294214984055e-05, 0.0017207537216087, 0.0037575659619279, 0.0005636760682872]	0.655278	1.63087	1	4	0.00120192	4.72029e-05	2.22168	0	NA	2	1	1	2	netMHCpan-4.1	HLA-C*07:02	26	NB	RTGDVNVEM	2	RNVSTGVNV
RNVSTGDVNVEMN	13	FALSE	P13645|K1C10_HUMAN	KRT10	HUMAN	Keratin, type I cytoskeletal 10 OS=Homo sapiens OX=9606 GN=KRT10 PE=1 SV=6	RNVSTGDVNVEM[UNIMOD:Oxidation]N/2	['PEAKS']	[0.0083073727933541]	[0.8985684785069918]	[0.0293869983772291]	0.470412	1.30433	1	1	0.00830737	0.029387	0.898568	0	NA	1	0	1	1	netMHCIIpan-4.3	HLA-DQA10301-DQB10302	0.83	SB	VSTGDVNVE	NA	NA
RNVSTGDVNVEMNAAPGVDL	20	FALSE	sp|P13645|K1C10_HUMAN	KRT10	HUMAN	Keratin, type I cytoskeletal 10 OS=Homo sapiens OX=9606 GN=KRT10 PE=1 SV=6	RNVSTGDVNVEM[UNIMOD:Oxidation]NAAPGVDL/2	['MSFragger', 'Sage']	[0.0021598272138228, 0.0028985507246376]	[1.4559961657155909, 0.7151304894736633]	[0.001179524991005, 0.0097611449508604]	0.989051	0.591733	1	2	0.00215983	0.00117952	1.456	0	NA	1	0	1	1	NA	NA	NA	NA	NA	NA	NA
RPAANPIQF	9	TRUE	sp|P23921|RIR1_HUMAN	RRM1	HUMAN	Ribonucleoside-diphosphate reductase large subunit OS=Homo sapiens OX=9606 GN=RRM1 PE=1 SV=1	RPAANPIQF/2	['MSFragger', 'Sage']	[0.0046728971962616, 0.0028985507246376]	[0.7831906761814859, 0.626193847666149]	[0.0197103220638237, 0.0153787381959031]	0.983797	1.58476	1	2	0.00289855	0.0153787	0.783191	0	NA	1	0	1	1	netMHCpan-4.1	HLA-B*07:02	0.032	SB	RPAANPIQF	1	RPAANPIQF
RPAEVGGMQL	10	TRUE	sp|P33316|DUT_HUMAN	DUT	HUMAN	Deoxyuridine 5'-triphosphate nucleotidohydrolase, mitochondrial OS=Homo sapiens OX=9606 GN=DUT PE=1 SV=4	RPAEVGGMQL/2;RPAEVGGM[UNIMOD:Oxidation]QL/2	['MSFragger', 'Comet', 'Sage', 'PEAKS']	[0.0021598272138228, 0.0057471264367816, 0.0028985507246376, 0.001201923076923]	[2.010357160977711, 0.9008335700295604, 0.8500829084453976, 2.365331487161039]	[0.0001147528549849, 0.0078813576534565, 0.0048886944314147, 0.0001549795313965]	0.977842	0.090539	2	4	0.00120192	0.000114753	2.36533	0	NA	4	1	3	4	netMHCpan-4.1	HLA-B*07:02	0.024	SB	RPAEGGMQL	1	RPAVGGMQL
RPILIIVTL	9	TRUE	sp|Q9H3D4|P63_HUMAN	TP63	HUMAN	Tumor protein 63 OS=Homo sapiens OX=9606 GN=TP63 PE=1 SV=1	RPILIIVTL/2	['MSFragger']	[0.0093348891481913]	[0.4879885276639866]	[0.065729692641047]	0.922222	7.94512	1	1	0.00933489	0.0657297	0.487989	0	NA	1	0	1	1	netMHCpan-4.1	HLA-B*07:02	0.063	SB	RPILIIVTL	1	RPILIIVTL
RPILTIITL	9	TRUE	sp|P04637|P53_HUMAN	TP53	HUMAN	Cellular tumor antigen p53 OS=Homo sapiens OX=9606 GN=TP53 PE=1 SV=4	RPILTIITL/2	['MSFragger', 'Sage', 'PEAKS']	[0.0071599045346062, 0.0057581573896353, 0.001201923076923]	[0.6599384107389404, 0.518311144335109, 1.6986814795030205]	[0.0327558887601787, 0.0266409551882384, 0.0018345300278258]	0.960821	0.52539	1	3	0.00120192	0.00183453	1.69868	0	NA	2	0	2	2	netMHCpan-4.1	HLA-B*07:02	0.029	SB	RPILTIITL	1	RPILTIITL
RPKEGTSTL	9	TRUE	sp|Q9Y5W9|SNX11_HUMAN	SNX11	HUMAN	Sorting nexin-11 OS=Homo sapiens OX=9606 GN=SNX11 PE=1 SV=2	RPKEGTSTL/2	['Sage']	[0.0078247261345852]	[0.3630390310493721]	[0.0583458639364198]	0.75038	10.942	1	1	0.00782473	0.0583459	0.363039	0	NA	1	1	0	1	netMHCpan-4.1	HLA-B*07:02	0.001	SB	RPKEGTSTL	1	RPKEGTSTL
RPKSNIVLL	9	TRUE	sp|P11836|CD20_HUMAN	MS4A1	HUMAN	B-lymphocyte antigen CD20 OS=Homo sapiens OX=9606 GN=MS4A1 PE=1 SV=1	RPKSNIVLL/2	['MSFragger', 'Sage']	[0.0059970014992503, 0.0068493150684931]	[0.6944719997996288, 0.4008509462128242]	[0.0284263982197262, 0.0482641598821343]	0.987189	3.25202	1	2	0.005997	0.0284264	0.694472	0	NA	3	1	2	3	netMHCpan-4.1	HLA-B*07:02	0.017	SB	RPKSNIVLL	1	RPKSNIVLL
RPLYKNIVL	9	TRUE	P61158|ARP3_HUMAN	ACTR3	HUMAN	Actin-related protein 3 OS=Homo sapiens OX=9606 GN=ACTR3 PE=1 SV=3	RPLYKNIVL/2	['PEAKS']	[0.00542888165038]	[0.936446808197986]	[0.0261001006035431]	0.718318	4.20324	1	1	0.00542888	0.0261001	0.936447	0	NA	1	0	1	1	netMHCpan-4.1	HLA-B*07:02	0.016	SB	RPLYKNIVL	1	RPLYKNIVL
RPQLKGVVL	9	TRUE	O15235|RT12_HUMAN	MRPS12	HUMAN	Small ribosomal subunit protein uS12m OS=Homo sapiens OX=9606 GN=MRPS12 PE=1 SV=1	RPQLKGVVL/2	['PEAKS']	[0.0084269662921348]	[0.7262178802514154]	[0.0498696193992273]	0.860309	3.44305	1	1	0.00842697	0.0498696	0.726218	0	NA	1	0	1	1	netMHCpan-4.1	HLA-B*07:02	0.005	SB	RPQLKGVVL	1	RPQLKGVVL
RPQSGANGL	9	TRUE	sp|Q8WVX3|CD003_HUMAN	C4orf3	HUMAN	Uncharacterized protein C4orf3 OS=Homo sapiens OX=9606 GN=C4orf3 PE=1 SV=2	RPQSGANGL/2	['MSFragger', 'Sage', 'PEAKS']	[0.0021598272138228, 0.0028985507246376, 0.001201923076923]	[1.7512782657451396, 1.0425087529770911, 1.7803368331584786]	[0.0003409793277075, 0.0018153873198243, 0.0013577728778651]	0.97357	1.99988	1	3	0.00120192	0.000340979	1.78034	0	NA	1	1	0	1	netMHCpan-4.1	HLA-B*07:02	0.02	SB	RPQSGANGL	1	RPQSGANGL
RPSGPGPEL	9	TRUE	sp|P51531|SMCA2_HUMAN	SMARCA2	HUMAN	Probable global transcription activator SNF2L2 OS=Homo sapiens OX=9606 GN=SMARCA2 PE=1 SV=2	RPSGPGPEL/2	['MSFragger', 'Sage', 'PEAKS']	[0.0021598272138228, 0.0028985507246376, 0.001201923076923]	[1.2884674247466044, 0.762830845757813, 1.907799443755566]	[0.0023842583833861, 0.0076460674274454, 0.0008473672649133]	0.964766	0.190502	1	3	0.00120192	0.000847367	1.9078	0	NA	4	2	2	4	netMHCpan-4.1	HLA-B*07:02	0.006	SB	RPSGPGPEL	1	RPSGPGPEL
RPVRHKKP	8	TRUE	Q96B01|R51A1_HUMAN	RAD51AP1	HUMAN	RAD51-associated protein 1 OS=Homo sapiens OX=9606 GN=RAD51AP1 PE=1 SV=1	RPVRHKKP/2	['PEAKS']	[0.0092250922509225]	[0.6603555753894697]	[0.0609190255026739]	0.249404	0.104916	1	1	0.00922509	0.060919	0.660356	0	NA	1	1	0	1	netMHCpan-4.1	HLA-B*07:02	3.128	NB	RPVRHKKP-	1	RP-VRHKKP
RPYAPINANAI	11	TRUE	sp|O94776|MTA2_HUMAN	MTA2	HUMAN	Metastasis-associated protein MTA2 OS=Homo sapiens OX=9606 GN=MTA2 PE=1 SV=1	RPYAPINANAI/2	['MSFragger']	[0.0021598272138228]	[1.1650439885650496]	[0.0040026199610459]	0.813924	0.878217	1	1	0.00215983	0.00400262	1.16504	0	NA	1	0	1	1	netMHCpan-4.1	HLA-B*07:02	0.176	SB	RPYAPANAI	1	RPYAPANAI
RQGVDADINGL	11	TRUE	sp|P35527|K1C9_HUMAN	KRT9	HUMAN	Keratin, type I cytoskeletal 9 OS=Homo sapiens OX=9606 GN=KRT9 PE=1 SV=3	RQGVDADINGL/2	['MSFragger', 'Sage']	[0.0021598272138228, 0.0078247261345852]	[0.9514295789140134, 0.3603287215914188]	[0.0097899857443771, 0.0591419645995972]	0.961651	0.166795	1	2	0.00215983	0.00978999	0.95143	0	NA	1	0	1	1	netMHCpan-4.1	HLA-A*02:01	5.703	NB	RQDADINGL	2	QGVDADING
RRRPFRQIQVLEPLNLLITI	20	FALSE	Q7Z2Y5|NRK_HUMAN	NRK	HUMAN	Nik-related protein kinase OS=Homo sapiens OX=9606 GN=NRK PE=1 SV=2	RRRPFRQIQVLEPLNLLITI/2	['PEAKS']	[0.001201923076923]	[1.283128192069065]	[0.0082268344119556]	0.00532161	0.713504	1	1	0.00120192	0.00822683	1.28313	0	NA	1	1	0	1	NA	NA	NA	NA	NA	NA	NA
RSFNMPSL	8	TRUE	sp|Q96PC5|MIA2_HUMAN;sp|Q96RT6|CTGE2_HUMAN	MIA2;CTAGE1	HUMAN	Melanoma inhibitory activity protein 2 OS=Homo sapiens OX=9606 GN=MIA2 PE=1 SV=4	RSFNM[UNIMOD:Oxidation]PSL/2	['MSFragger', 'PEAKS']	[0.0071599045346062, 0.0084269662921348]	[0.6692590465755451, 0.7109566290460546]	[0.0315277972105522, 0.0522393562453991]	0.97267	0.112572	1	2	0.0071599	0.0315278	0.710957	0	NA	2	1	1	2	netMHCpan-4.1	HLA-B*07:02	5.155	NB	RSF-NMPSL	3	RSFNM-PSL
RSGGGFSSGSAG	12	TRUE	sp|P04264|K2C1_HUMAN	KRT1	HUMAN	Keratin, type II cytoskeletal 1 OS=Homo sapiens OX=9606 GN=KRT1 PE=1 SV=6	RSGGGFSSGSAG/2	['MSFragger', 'PEAKS']	[0.0071599045346062, 0.001201923076923]	[0.5342990371592181, 1.5496451665109725]	[0.0545917088550998, 0.0031662020870802]	0.913812	1.21292	1	2	0.00120192	0.0031662	1.54965	0	NA	1	0	1	1	netMHCpan-4.1	HLA-B*07:02	62.857	NB	RSFSSGSAG	2	SGGGFSSGG
RSGGGFSSGSAGI	13	FALSE	sp|P04264|K2C1_HUMAN	KRT1	HUMAN	Keratin, type II cytoskeletal 1 OS=Homo sapiens OX=9606 GN=KRT1 PE=1 SV=6	RSGGGFSSGSAGI/2	['MSFragger', 'Sage', 'PEAKS']	[0.0059970014992503, 0.0057581573896353, 0.001201923076923]	[0.6804834446377046, 0.5225675165792333, 1.1608701002851811]	[0.0301083412487529, 0.0260710676283694, 0.0125418123487408]	0.876369	0.275018	1	3	0.00120192	0.0125418	1.16087	0	NA	1	0	1	1	netMHCIIpan-4.3	HLA-DQA10301-DQB10302	54.64	NB	SGGGFSSGS	NA	NA
RSGGGFSSGSAGII	14	FALSE	sp|P04264|K2C1_HUMAN	KRT1	HUMAN	Keratin, type II cytoskeletal 1 OS=Homo sapiens OX=9606 GN=KRT1 PE=1 SV=6	RSGGGFSSGSAGII/2	['Sage', 'PEAKS']	[0.0078247261345852, 0.0064724919093851]	[0.3767066610923881, 0.9052009734691592]	[0.0544863188910348, 0.0287854058948684]	0.956653	2.33034	1	2	0.00647249	0.0287854	0.905201	0	NA	2	0	2	2	netMHCIIpan-4.3	HLA-DQA10301-DQB10302	40.39	NB	FSSGSAGII	NA	NA
RSGGGFSSGSAGIIN	15	FALSE	sp|P04264|K2C1_HUMAN	KRT1	HUMAN	Keratin, type II cytoskeletal 1 OS=Homo sapiens OX=9606 GN=KRT1 PE=1 SV=6	RSGGGFSSGSAGIIN/2	['MSFragger', 'Sage', 'PEAKS']	[0.0021598272138228, 0.0028985507246376, 0.001201923076923]	[1.372371451349237, 0.6004571721120693, 2.213558451311748]	[0.0016760870199935, 0.0175367850373375, 0.0002724038875506]	0.868161	0.205175	1	3	0.00120192	0.000272404	2.21356	0	NA	2	1	1	2	netMHCIIpan-4.3	DRB5_0105	32.68	NB	FSSGSAGII	NA	NA
RSGGGFSSGSAGIINY	16	FALSE	sp|P04264|K2C1_HUMAN	KRT1	HUMAN	Keratin, type II cytoskeletal 1 OS=Homo sapiens OX=9606 GN=KRT1 PE=1 SV=6	RSGGGFSSGSAGIINY/2	['MSFragger']	[0.0046728971962616]	[0.761256553565331]	[0.0215828767794602]	0.331433	2.06746	1	1	0.0046729	0.0215829	0.761257	0	NA	1	0	1	1	netMHCIIpan-4.3	DRB5_0105	29.82	NB	FSSGSAGII	NA	NA
RSGGGGGGGLGSGGSIR	17	FALSE	sp|P35527|K1C9_HUMAN	KRT9	HUMAN	Keratin, type I cytoskeletal 9 OS=Homo sapiens OX=9606 GN=KRT9 PE=1 SV=3	RSGGGGGGGLGSGGSIR/3	['MSFragger', 'Comet', 'Sage', 'PEAKS']	[0.0021598272138228, 0.0057471264367816, 0.0028985507246376, 0.001201923076923]	[3.342972678981179, 1.033134773255962, 1.4335780031070462, 2.810755069519528]	[4.209938864125083e-07, 0.0047444169285332, 0.0002383468004387, 2.9597284695755307e-05]	0.994621	0.126514	1	4	0.00120192	4.20994e-07	3.34297	0	NA	5	2	3	5	netMHCIIpan-4.3	HLA-DQA10301-DQB10302	87.33	NB	GGGGLGSGG	NA	NA
RSGGGGGGGLGSGGSIRSS	19	FALSE	sp|P35527|K1C9_HUMAN	KRT9	HUMAN	Keratin, type I cytoskeletal 9 OS=Homo sapiens OX=9606 GN=KRT9 PE=1 SV=3	RSGGGGGGGLGSGGSIRSS/3	['MSFragger', 'Comet', 'Sage', 'PEAKS']	[0.0021598272138228, 0.0078740157480314, 0.0028985507246376, 0.001201923076923]	[1.124282241095942, 0.81839958514646, 0.8215599857130467, 3.154243640467884]	[0.0047488406377209, 0.0106125891133946, 0.0056587500061659, 8.254898700716719e-06]	0.898608	0.510792	1	4	0.00120192	8.2549e-06	3.15424	0	NA	1	0	1	1	NA	NA	NA	NA	NA	NA	NA
RSGGGGGGGLGSGGSIRSSY	20	FALSE	sp|P35527|K1C9_HUMAN	KRT9	HUMAN	Keratin, type I cytoskeletal 9 OS=Homo sapiens OX=9606 GN=KRT9 PE=1 SV=3	RSGGGGGGGLGSGGSIRSSY/3	['MSFragger', 'Comet', 'Sage', 'PEAKS']	[0.0021598272138228, 0.0057471264367816, 0.0028985507246376, 0.001201923076923]	[2.7624521992850526, 2.150867233728197, 11.3846850805605, 3.43443026699774]	[4.851416745473372e-06, 5.518920687421878e-05, 8.710391579152054e-27, 2.9131881109139064e-06]	0.93486	0.032175	1	4	0.00120192	8.71039e-27	11.3847	0	NA	2	0	2	2	NA	NA	NA	NA	NA	NA	NA
RSIILTHV	8	TRUE	sp|Q92556|ELMO1_HUMAN	ELMO1	HUMAN	Engulfment and cell motility protein 1 OS=Homo sapiens OX=9606 GN=ELMO1 PE=1 SV=2	RSIILTHV/2	['MSFragger', 'PEAKS']	[0.0071599045346062, 0.001201923076923]	[0.6168834923751056, 1.4223499758833411]	[0.0390593260125878, 0.0050183048206058]	0.358266	1.34952	1	2	0.00120192	0.0050183	1.42235	0	NA	2	1	1	2	netMHCpan-4.1	HLA-A*02:01	12.187	NB	RSI-ILTHV	3	RSI-ILTHV
RSTVMVRV	8	TRUE	sp|Q03001|DYST_HUMAN;sp|Q9UPN3|MACF1_HUMAN	DST;MACF1	HUMAN	Dystonin OS=Homo sapiens OX=9606 GN=DST PE=1 SV=4	RSTVMVRV/2	['MSFragger']	[0.0046728971962616]	[0.7620554895438504]	[0.021511696283808]	0.879345	0.132122	1	1	0.0046729	0.0215117	0.762055	0	NA	1	0	1	1	netMHCpan-4.1	HLA-A*02:01	22.646	NB	RST-VMVRV	3	RS-TVMVRV
RSTYVTEV	8	TRUE	sp|Q86UP2|KTN1_HUMAN	KTN1	HUMAN	Kinectin OS=Homo sapiens OX=9606 GN=KTN1 PE=1 SV=1	RSTYVTEV/2	['MSFragger', 'Sage', 'PEAKS']	[0.0059970014992503, 0.0078247261345852, 0.001201923076923]	[0.6912170639863975, 0.3921881132251096, 1.195618292578318]	[0.0288093754587784, 0.0504128528871854, 0.0111417447459069]	0.941584	0.556798	1	3	0.00120192	0.0111417	1.19562	0	NA	1	1	0	1	netMHCpan-4.1	HLA-C*07:02	19.385	NB	#NAME?	4	R-STYVTEV
RTSCIVSDLIIGNSYA	16	FALSE	sp|A2RUH7|MBPHL_HUMAN	MYBPHL	HUMAN	Myosin-binding protein H-like OS=Homo sapiens OX=9606 GN=MYBPHL PE=1 SV=2	RTSC[UNIMOD:Cysteinylation]IVSDLIIGNSYA/2	['Sage']	[0.0057581573896353]	[0.4829647255753089]	[0.0318745986676095]	0.402673	4.72499	1	1	0.00575816	0.0318746	0.482965	0	NA	1	0	1	1	netMHCIIpan-4.3	HLA-DPA10103-DPB10402	7.74	NB	IVSDLIIGN	NA	NA
RVAPEEHP	8	TRUE	A5A3E0|POTEF_HUMAN;P0CG38|POTEI_HUMAN;P0CG39|POTEJ_HUMAN;P60709|ACTB_HUMAN;P62736|ACTA_HUMAN;P63261|ACTG_HUMAN;P63267|ACTH_HUMAN;P68032|ACTC_HUMAN;P68133|ACTS_HUMAN;Q6S8J3|POTEE_HUMAN;Q9BYX7|ACTBM_HUMAN	POTEF;POTEI;POTEJ;ACTB;ACTA2;ACTG1;ACTG2;ACTC1;ACTA1;POTEE;POTEKP	HUMAN	POTE ankyrin domain family member F OS=Homo sapiens OX=9606 GN=POTEF PE=1 SV=2	RVAPEEHP/2	['PEAKS']	[0.0084269662921348]	[0.7653618167297256]	[0.0442672828684408]	0.971071	0.577643	1	1	0.00842697	0.0442673	0.765362	0	NA	1	0	1	1	netMHCpan-4.1	HLA-B*07:02	39.143	NB	RVAPEEHP-	4	RVAPE-EHP
RVAPEEHPVL	10	TRUE	sp|A5A3E0|POTEF_HUMAN;sp|P60709|ACTB_HUMAN;sp|P63261|ACTG_HUMAN	POTEF;ACTB;ACTG1	HUMAN	POTE ankyrin domain family member F OS=Homo sapiens OX=9606 GN=POTEF PE=1 SV=2	RVAPEEHPVL/2	['Sage']	[0.0068493150684931]	[0.4259234503886233]	[0.0425360539537789]	0.921994	2.59722	1	1	0.00684932	0.0425361	0.425923	0	NA	1	0	1	1	netMHCpan-4.1	HLA-B*07:02	1.45	WB	RVAPEHPVL	1	RVAPEHPVL
RYLQTLTTI	9	TRUE	sp|P27105|STOM_HUMAN	STOM	HUMAN	Stomatin OS=Homo sapiens OX=9606 GN=STOM PE=1 SV=3	RYLQTLTTI/2	['MSFragger', 'PEAKS']	[0.0071599045346062, 0.0044198895027624]	[0.5768846292205423, 0.9712078548734904]	[0.0459584326637503, 0.0233815731648227]	0.977738	0.898837	1	2	0.00441989	0.0233816	0.971208	0	NA	1	0	1	1	netMHCpan-4.1	HLA-C*07:02	0.54	WB	RYLQTLTTI	4	RYLQTLTTI
SAFPLAAL	8	TRUE	Q9H6K5|PRR36_HUMAN;Q9HCE9|ANO8_HUMAN	PRR36;ANO8	HUMAN	Proline-rich protein 36 OS=Homo sapiens OX=9606 GN=PRR36 PE=1 SV=2	SAFPLAAL/1	['PEAKS']	[0.001201923076923]	[1.3497435900659245]	[0.0065037616309145]	0.94767	0.213097	1	1	0.00120192	0.00650376	1.34974	0	NA	1	0	1	1	netMHCpan-4.1	HLA-B*07:02	2.306	NB	SAF-PLAAL	3	SAFPLAA-L
SAFTLTNL	8	TRUE	O75387|LAT3_HUMAN	SLC43A1	HUMAN	Large neutral amino acids transporter small subunit 3 OS=Homo sapiens OX=9606 GN=SLC43A1 PE=1 SV=1	SAFTLTNL/1	['PEAKS']	[0.00542888165038]	[0.9325212605110276]	[0.0264244254592269]	0.977844	0.603301	1	1	0.00542888	0.0264244	0.932521	0	NA	1	0	1	1	netMHCpan-4.1	HLA-B*07:02	6.566	NB	SAF-TLTNL	3	SAFTLTN-L
SATNLSRV	8	TRUE	sp|Q16512|PKN1_HUMAN	PKN1	HUMAN	Serine/threonine-protein kinase N1 OS=Homo sapiens OX=9606 GN=PKN1 PE=1 SV=2	SATNLSRV/2	['MSFragger', 'Sage', 'PEAKS']	[0.0021598272138228, 0.0028985507246376, 0.0084269662921348]	[0.946701779998314, 0.5877412781158208, 0.7209781430459723]	[0.0099851358736144, 0.0187113857395501, 0.0506709459730731]	0.981175	1.12662	1	3	0.00215983	0.00998514	0.946702	0	NA	1	1	0	1	netMHCpan-4.1	HLA-B*07:02	28.45	NB	SAT-NLSRV	3	SATNLS-RV
SAWRIQEL	8	TRUE	sp|Q15654|TRIP6_HUMAN	TRIP6	HUMAN	Thyroid receptor-interacting protein 6 OS=Homo sapiens OX=9606 GN=TRIP6 PE=1 SV=3	SAWRIQEL/2	['Sage']	[0.0099715099715099]	[0.3464840457804219]	[0.0633745162768282]	0.786973	3.3874	1	1	0.00997151	0.0633745	0.346484	0	NA	1	0	1	1	netMHCpan-4.1	HLA-B*07:02	2.674	NB	SAW-RIQEL	3	SAWRI-QEL
SDAAVDTSSEITTK	14	FALSE	sp|P06454|PTMA_HUMAN	PTMA	HUMAN	Prothymosin alpha OS=Homo sapiens OX=9606 GN=PTMA PE=1 SV=2	[UNIMOD:Acetylation]-SDAAVDTSSEITTK/2	['MSFragger', 'PEAKS']	[0.0021598272138228, 0.001201923076923]	[2.7326187419614856, 2.196970945471506]	[5.500786244335644e-06, 0.0002897195242174]	0.844635	0.14226	1	2	0.00120192	5.50079e-06	2.73262	0	NA	2	1	1	2	netMHCIIpan-4.3	HLA-DQA10301-DQB10302	0.35	SB	DAAVDTSSE	NA	NA
SDEREVAEAATGED	14	FALSE	sp|Q99536|VAT1_HUMAN	VAT1	HUMAN	Synaptic vesicle membrane protein VAT-1 homolog OS=Homo sapiens OX=9606 GN=VAT1 PE=1 SV=2	[UNIMOD:Acetylation]-SDEREVAEAATGED/2	['MSFragger', 'PEAKS']	[0.0021598272138228, 0.001201923076923]	[1.1417070636240303, 2.4083372622108614]	[0.0044142268956075, 0.0001320869488836]	0.750736	1.9791	1	2	0.00120192	0.000132087	2.40834	0	NA	1	1	0	1	netMHCIIpan-4.3	HLA-DQA10301-DQB10302	0.76	SB	EVAEAATGE	NA	NA
SDEREVAEAATGEDA	15	FALSE	sp|Q99536|VAT1_HUMAN	VAT1	HUMAN	Synaptic vesicle membrane protein VAT-1 homolog OS=Homo sapiens OX=9606 GN=VAT1 PE=1 SV=2	[UNIMOD:Acetylation]-SDEREVAEAATGEDA/2	['MSFragger', 'PEAKS']	[0.0021598272138228, 0.001201923076923]	[2.429374681415282, 2.3699555894674824]	[1.971459819271605e-05, 0.0001523389082701]	0.742068	2.40577	1	2	0.00120192	1.97146e-05	2.42937	0	NA	1	1	0	1	netMHCIIpan-4.3	HLA-DQA10301-DQB10302	0.78	SB	EVAEAATGE	NA	NA
SDEREVAEAATGEDAS	16	FALSE	sp|Q99536|VAT1_HUMAN	VAT1	HUMAN	Synaptic vesicle membrane protein VAT-1 homolog OS=Homo sapiens OX=9606 GN=VAT1 PE=1 SV=2	[UNIMOD:Acetylation]-SDEREVAEAATGEDAS/2	['MSFragger', 'PEAKS']	[0.0021598272138228, 0.001201923076923]	[1.4907877901338435, 2.57439908603861]	[0.0010190932568232, 7.125382873197481e-05]	0.845072	1.30288	1	2	0.00120192	7.12538e-05	2.5744	0	NA	2	2	0	2	netMHCIIpan-4.3	HLA-DQA10301-DQB10302	0.77	SB	EVAEAATGE	NA	NA
SDEREVAEAATGEDASS	17	FALSE	sp|Q99536|VAT1_HUMAN	VAT1	HUMAN	Synaptic vesicle membrane protein VAT-1 homolog OS=Homo sapiens OX=9606 GN=VAT1 PE=1 SV=2	[UNIMOD:Acetylation]-SDEREVAEAATGEDASS/2	['MSFragger', 'PEAKS']	[0.0021598272138228, 0.001201923076923]	[1.665683835684237, 2.659666853235899]	[0.0004886299383081, 5.189985786056215e-05]	0.869312	1.00453	1	2	0.00120192	5.18999e-05	2.65967	0	NA	2	2	0	2	netMHCIIpan-4.3	HLA-DQA10301-DQB10302	1.47	WB	EVAEAATGE	NA	NA
SDIIRSMPEQTGEK	14	FALSE	sp|P62888|RL30_HUMAN	RPL30	HUMAN	Large ribosomal subunit protein eL30 OS=Homo sapiens OX=9606 GN=RPL30 PE=1 SV=2	SDIIRSM[UNIMOD:Oxidation]PEQTGEK/3	['MSFragger', 'Comet', 'Sage', 'PEAKS']	[0.0021598272138228, 0.0057471264367816, 0.0028985507246376, 0.001201923076923]	[1.6862690163795773, 1.1616498554755563, 1.0199331923227957, 1.58298779215884]	[0.0004481283945224, 0.0028429998834157, 0.0020411331943827, 0.0028037053002474]	0.805027	1.39542	1	4	0.00120192	0.000448128	1.68627	0	NA	1	0	1	1	netMHCIIpan-4.3	HLA-DQA10103-DQB10302	0.24	SB	IRSMPEQTG	NA	NA
SDVEAIFSK	9	TRUE	sp|B2RXH8|HNRC2_HUMAN;sp|B7ZW38|HNRC3_HUMAN;sp|O60812|HNRC1_HUMAN;sp|P07910|HNRPC_HUMAN;sp|P0DMR1|HNRC4_HUMAN	HNRNPCL2;HNRNPCL3;HNRNPCL1;HNRNPC;HNRNPCL4	HUMAN	Heterogeneous nuclear ribonucleoprotein C-like 2 OS=Homo sapiens OX=9606 GN=HNRNPCL2 PE=1 SV=1	SDVEAIFSK/1	['MSFragger', 'Sage', 'PEAKS']	[0.0071599045346062, 0.0068493150684931, 0.001201923076923]	[0.6721539518179737, 0.423865863288801, 2.085490683275749]	[0.0311555794968851, 0.0429799527252017, 0.0004383320539557]	0.892082	0.59878	1	3	0.00120192	0.000438332	2.08549	0	NA	2	2	0	2	netMHCpan-4.1	HLA-A*02:01	27.29	NB	SDVEAIFSK	2	SDVEAIFSK
[truncated: 374 more rows]

## Sheet: S5B_JY_40K
Supplemental Data S5B. Identified immunopeptide sequences for the JY 40 000 cell dilution (no DDM, 2 samples). See legend for explanation of each column.
[truncated: 1,680 more rows]

## Sheet: S5C_JY_80K
Supplemental Data S5C. Identified immunopeptide sequences for the JY 80 000 cell dilution (no DDM, 2 samples). See legend for explanation of each column.
[truncated: 2,737 more rows]

[truncated: 3 more sheets: S5D_JY_160K, S5E_JY_320K, S5F_JY_640K]
