# Supplementary material for: A Platform for High-throughput and Ultrasensitive Immunopeptidomics
Source: Mol Cell Proteomics. 2026 May 18;25(6):101590. doi: 10.1016/j.mcpro.2026.101590 (PMC13284484; doi:10.1016/j.mcpro.2026.101590)
Supplement: Supplemental Data S6 [file mmc6.xlsx]

## Sheet: Legend
Column	Explanation
peptide	Plain peptide sequence identified peptide (aggregates peptidoforms: charge and modifications).
length	Peptide length in amino acids.
immuno	Specified as immunopeptide length (TRUE/FALSE), typically 8-12 for MHC class I and 14-16 for MHC class II.
protein_list	Semicolon-seperated list of matching UniProtKB proteins.
gene	Semicolon-seperated list of matching genes according UniProtKB annotation - matching order proteins.
species	Species according UniProtKB annotation, semicolon-seperated list if multiple.
description leftmost	Description of the first protein in the list.
peptidoform	Semicolon-seperated list of identified peptidoform(s) for the peptide sequence (thus considering peptide precursor charge and modifications).
engine	List of search engines that identified the peptide at a 1% peptide Q-value (PEAKS Studio, Comet, MSFragger and/or Sage).
peptide_qval	List of mokapot peptide Q-values per search engine after re-scroring by TIMS2Rescore (same order engine list).
peptide_score	List of mokapot peptide scores per search engine after re-scroring by TIMS2Rescore (same order engine list).
peptide_PEP	List of mokapot peptide posterior error probabilities per search engine after re-scroring by TIMS2Rescore (same order engine list).
rescoring:spec_pearson	Spectral Pearson correlation to MS2PIP-predicted peptide, derived from TIMS2Rescore output reports.
rescoring:rt_diff_best	Deviation to predicted retention time (rt) derived from TIMS2Rescore output reports.
#peptidoform	Number of peptideforms identified.
#engine	Number of search engines identifying the peptide.
peptide_qval_lowest	Lowest mokapot peptide Q-value across re-scored search engine results.
peptide_PEP_lowest	Lowest mokapot peptide posterior error probability across re-scored search engine results.
peptide_score_highest	Highest mokapot peptide score across re-scored search engine results.
#chimeric_PSMs	Number of spectra that matched to this peptide sequence by one search engine, but were matched to another peptide sequence by any other engine. Hence, ambiguous spectra assigned to multiple peptides.
#chimeric_peptides	List of ambiguously peptides (and their respective PSMs) that were assigned to the spectra also matching this peptide sequence.
PSMs_total	Total number of peptide-to-spectrum matches (PSMs) to this peptide sequence across all runs (all timsTOF .d samples searched).
PSMs_run_0.5_a	Number of peptide-to-spectrum matches (PSMs) to this peptide sequence in this specific run (one timsTOF .d sample). Example: here replicate 'a' of 0.5 million.
PSMs_run_0.5_b	Number of peptide-to-spectrum matches (PSMs) to this peptide sequence in this specific run (one timsTOF .d sample). Example: here replicate 'b' of 0.5 million.
PSMs_run_0.5_c	Number of peptide-to-spectrum matches (PSMs) to this peptide sequence in this specific run (one timsTOF .d sample). Example: here replicate 'c' of 0.5 million.
PSMs_cond_0.5	Number of peptide-to-spectrum matches (PSMs) to this peptide sequence in the specified conditions (multiple timsTOF .d samples). Example: here 0.5 million, summing the PSMs of replicate a, b and c.
tool	Either 'netMHCpan-4.1' or 'netMHCIIpan-4.3' for MHC class I and II predictions, or 'NA' if no prediction performed.
mhc	MHC molecule that had the lowest %Rank score.
rank	%Rank score. Default thresholds for NetMHCpan-4.1 are < 0.5 for weak binding, < 0.5 for strong binders, while for NetMHCpan-4.1 are < 5 for weak binding, < 2 for strong binders.
bind_level	Either 'SB' for strong binder, 'WB' for weak binder, 'NB' for non-binder and 'NA' if no binding prediction was performed.
core	Peptide 9-mer core used by NetMHCpan.
cluster	Assigned cluster by GibbsCluster2.0. The number of variables is automatically assigned based on the Kullback-Leibler Distance (KLD) in GibbsCluster2.0.
gibbs_core	The peptide core used in GibbsCluster2.0 for the peptide.

## Sheet: S6A_JY_20K
Supplemental Data S6A. Identified immunopeptide sequences for the JY 20 000 cell dilution (with DDM, 2 samples). See legend for explanation of each column.
peptide	length	immuno	protein_list	gene	species	description leftmost	peptidoform	engine	peptide_qval	peptide_score	peptide_PEP	rescoring:spec_pearson	rescoring:rt_diff_best	#peptidoform	#engine	peptide_qval_lowest	peptide_PEP_lowest	peptide_score_highest	#chimeric_PSMs	#chimeric_peptides	PSMs_total	PSMs_run_20K_a	PSMs_run_20K_b	PSMs_cond_20K	tool	mhc	rank	bind_level	core	cluster	gibbs_core
AAAAAAAAAAAAGEGAR	17	FALSE	Q7RTP0|NIPA1_HUMAN	NIPA1	HUMAN	Magnesium transporter NIPA1 OS=Homo sapiens OX=9606 GN=NIPA1 PE=1 SV=1	[UNIMOD:Acetylation]-AAAAAAAAAAAAGEGAR/2	['PEAKS']	[0.0019193857965451]	[1.767845183003089]	[0.000840435491649]	0.862133	11.2732	1	1	0.00191939	0.000840435	1.76785	0	NA	1	1	0	1	netMHCIIpan-4.3	HLA-DQA10301-DQB10302	0.3	SB	AAAAAAAGE	NA	NA
AAAAAAAAAAGAAGGRGSG	19	FALSE	sp|Q86U42|PABP2_HUMAN	PABPN1	HUMAN	Polyadenylate-binding protein 2 OS=Homo sapiens OX=9606 GN=PABPN1 PE=1 SV=3	[UNIMOD:Acetylation]-AAAAAAAAAAGAAGGRGSG/2	['MSFragger', 'PEAKS']	[0.0020876826722338, 0.0019193857965451]	[2.8414467546621327, 2.8983152094845246]	[3.874873873015971e-06, 9.717474400979416e-06]	0.917043	11.4674	1	2	0.00191939	3.87487e-06	2.89832	0	NA	1	1	0	1	NA	NA	NA	NA	NA	NA	NA
AAAAVQGGRSGG	12	TRUE	sp|Q15005|SPCS2_HUMAN	SPCS2	HUMAN	Signal peptidase complex subunit 2 OS=Homo sapiens OX=9606 GN=SPCS2 PE=1 SV=3	[UNIMOD:Acetylation]-AAAAVQGGRSGG/2	['MSFragger']	[0.0055020632737276]	[0.5779839240085207]	[0.0495519230866519]	0.645626	1.18437	1	1	0.00550206	0.0495519	0.577984	0	NA	1	0	1	1	netMHCpan-4.1	HLA-B*07:02	80	NB	AVQGGRSGG	3	AAAVQGGGG
AAAAVQGGRSGGSGG	15	FALSE	sp|Q15005|SPCS2_HUMAN	SPCS2	HUMAN	Signal peptidase complex subunit 2 OS=Homo sapiens OX=9606 GN=SPCS2 PE=1 SV=3	[UNIMOD:Acetylation]-AAAAVQGGRSGGSGG/2	['MSFragger', 'PEAKS']	[0.0020876826722338, 0.0019193857965451]	[1.8763491247268351, 2.0962431433898576]	[0.00022110067837, 0.000230194723942]	0.775674	1.44371	1	2	0.00191939	0.000221101	2.09624	0	NA	1	0	1	1	netMHCIIpan-4.3	DRB1_0404	35.16	NB	VQGGRSGGS	NA	NA
AAAQAAYL	8	TRUE	Q9Y490|TLN1_HUMAN;Q9Y4G6|TLN2_HUMAN	TLN1;TLN2	HUMAN	Talin-1 OS=Homo sapiens OX=9606 GN=TLN1 PE=1 SV=3	AAAQAAYL/1	['PEAKS']	[0.0028818443804034]	[1.2049224243289691]	[0.0075759668962397]	0.776827	0.297711	1	1	0.00288184	0.00757597	1.20492	0	NA	1	0	1	1	netMHCpan-4.1	HLA-B*07:02	7.297	NB	AAAQA-AYL	0	AAAQA-AYL
AAAYLQHL	8	TRUE	sp|O00192|ARVC_HUMAN;sp|O60716|CTND1_HUMAN;sp|Q99569|PKP4_HUMAN;sp|Q9UQB3|CTND2_HUMAN	ARVCF;CTNND1;PKP4;CTNND2	HUMAN	Splicing regulator ARVCF OS=Homo sapiens OX=9606 GN=ARVCF PE=1 SV=1	AAAYLQHL/2	['MSFragger', 'Comet', 'Sage', 'PEAKS']	[0.003257328990228, 0.0039682539682539, 0.0057306590257879, 0.0019193857965451]	[0.7753184911475216, 1.2813571296960895, 0.5727046149115878, 1.77149623964078]	[0.0220350829655231, 0.0009761417012544, 0.0186710731776838, 0.000828432719217]	0.916297	0.513287	1	4	0.00191939	0.000828433	1.7715	0	NA	3	1	2	3	netMHCpan-4.1	HLA-B*07:02	7.348	NB	AAAYLQH-L	0	AAAY-LQHL
AADPPAENSSAPEAEQGGAE	20	FALSE	sp|P67809|YBOX1_HUMAN	YBX1	HUMAN	Y-box-binding protein 1 OS=Homo sapiens OX=9606 GN=YBX1 PE=1 SV=3	AADPPAENSSAPEAEQGGAE/2	['MSFragger', 'Comet', 'Sage', 'PEAKS']	[0.0020876826722338, 0.0039682539682539, 0.0057306590257879, 0.0019193857965451]	[2.0013003030348164, 0.791735386018318, 0.8848122000495525, 2.277439307817541]	[0.0001310107396707, 0.0096218408707802, 0.0058206076421693, 0.0001126186629484]	0.941235	2.14485	1	4	0.00191939	0.000112619	2.27744	0	NA	2	0	2	2	NA	NA	NA	NA	NA	NA	NA
AAEDDEDDDVDTK	13	FALSE	sp|P06454|PTMA_HUMAN	PTMA	HUMAN	Prothymosin alpha OS=Homo sapiens OX=9606 GN=PTMA PE=1 SV=2	AAEDDEDDDVDTK/2	['MSFragger', 'Comet', 'Sage', 'PEAKS']	[0.0020876826722338, 0.0039682539682539, 0.0057306590257879, 0.0019193857965451]	[2.6463204085997605, 1.6179222972901053, 1.398405612031241, 2.3463083202840624]	[8.784565275686878e-06, 0.0001952391571309, 0.0014321979369184, 8.582111589367221e-05]	0.500018	1.67011	1	4	0.00191939	8.78457e-06	2.64632	0	NA	1	0	1	1	netMHCIIpan-4.3	HLA-DQA10103-DQB10302	33.96	NB	EDDEDDDVD	NA	NA
AAFLAVRV	8	TRUE	sp|Q2M1Z3|RHG31_HUMAN	ARHGAP31	HUMAN	Rho GTPase-activating protein 31 OS=Homo sapiens OX=9606 GN=ARHGAP31 PE=1 SV=2	AAFLAVRV/2;AAFLAVRV/1	['MSFragger', 'Comet', 'Sage', 'PEAKS']	[0.0020876826722338, 0.0089485458612975, 0.0057306590257879, 0.0019193857965451]	[0.8528093315908107, 0.4958827574493883, 0.7630217395285981, 1.4563644735071233]	[0.0159807629824015, 0.0373517529108282, 0.0088320328147578, 0.0028571030318456]	0.98005	3.851	2	4	0.00191939	0.0028571	1.45636	0	NA	5	1	4	5	netMHCpan-4.1	HLA-A*02:01	13.458	NB	AAF-LAVRV	0	AAFLAV-RV
AAFNIIEV	8	TRUE	O14617|AP3D1_HUMAN	AP3D1	HUMAN	AP-3 complex subunit delta-1 OS=Homo sapiens OX=9606 GN=AP3D1 PE=1 SV=1	AAFNIIEV/1	['PEAKS']	[0.0028818443804034]	[0.9965720006811268]	[0.0167790628673354]	0.912489	0.51204	1	1	0.00288184	0.0167791	0.996572	0	NA	1	1	0	1	netMHCpan-4.1	HLA-A*02:01	4.763	NB	AAF-NIIEV	0	AAFNII-EV
AAFPIAVV	8	TRUE	Q53GS7|GLE1_HUMAN	GLE1	HUMAN	mRNA export factor GLE1 OS=Homo sapiens OX=9606 GN=GLE1 PE=1 SV=2	AAFPIAVV/1	['PEAKS']	[0.0028818443804034]	[1.0332853445934351]	[0.014600580843945]	0.941032	0.415787	1	1	0.00288184	0.0146006	1.03329	0	NA	1	1	0	1	netMHCpan-4.1	HLA-A*02:01	9.724	NB	AAFPIAV-V	0	AAF-PIAVV
AAGAGKVTKSAQKAQKA	17	FALSE	sp|P68104|EF1A1_HUMAN;sp|Q5VTE0|EF1A3_HUMAN	EEF1A1;EEF1A1P5	HUMAN	Elongation factor 1-alpha 1 OS=Homo sapiens OX=9606 GN=EEF1A1 PE=1 SV=1	AAGAGKVTKSAQKAQKA/3	['MSFragger']	[0.0055020632737276]	[0.5690788750019282]	[0.0513751504339667]	0.63114	6.7775	1	1	0.00550206	0.0513752	0.569079	0	NA	2	1	1	2	netMHCIIpan-4.3	HLA-DPA10103-DPB10201	7.71	NB	KVTKSAQKA	NA	NA
AAGAGKVTKSAQKAQKAK	18	FALSE	P68104|EF1A1_HUMAN;Q5VTE0|EF1A3_HUMAN	EEF1A1;EEF1A1P5	HUMAN	Elongation factor 1-alpha 1 OS=Homo sapiens OX=9606 GN=EEF1A1 PE=1 SV=1	AAGAGKVTKSAQKAQKAK/3	['PEAKS']	[0.0019193857965451]	[1.7767050254675354]	[0.000811604379248]	0.0612962	3.77758	1	1	0.00191939	0.000811604	1.77671	0	NA	1	1	0	1	netMHCIIpan-4.3	DRB1_1301	7.06	NB	VTKSAQKAQ	NA	NA
AAIRKKLVIVGDGA	14	FALSE	sp|P08134|RHOC_HUMAN;sp|P61586|RHOA_HUMAN	RHOC;RHOA	HUMAN	Rho-related GTP-binding protein RhoC OS=Homo sapiens OX=9606 GN=RHOC PE=1 SV=1	[UNIMOD:Acetylation]-AAIRKKLVIVGDGA/3	['MSFragger', 'PEAKS']	[0.0020876826722338, 0.0038961038961038]	[1.1571865699506052, 0.8393535072062613]	[0.0044900495870807, 0.0302072429627691]	-0.14152	11.5657	1	2	0.00208768	0.00449005	1.15719	0	NA	1	0	1	1	netMHCIIpan-4.3	DRB4_0104	10.11	NB	IRKKLVIVG	NA	NA
AALRLQYL	8	TRUE	sp|Q9HD67|MYO10_HUMAN	MYO10	HUMAN	Unconventional myosin-X OS=Homo sapiens OX=9606 GN=MYO10 PE=1 SV=3	AALRLQYL/2	['MSFragger', 'Comet', 'PEAKS']	[0.003257328990228, 0.0089485458612975, 0.0028818443804034]	[0.6743918056157352, 0.513382533278534, 1.2054511117500712]	[0.0334137693627762, 0.0344985144803381, 0.0075605810157301]	0.794807	1.43188	1	3	0.00288184	0.00756058	1.20545	0	NA	2	1	1	2	netMHCpan-4.1	HLA-B*07:02	8.337	NB	AAL-RLQYL	0	AALR-LQYL
AAPPPPPPP	9	TRUE	P16298|PP2BB_HUMAN	PPP3CB	HUMAN	Serine/threonine-protein phosphatase 2B catalytic subunit beta isoform OS=Homo sapiens OX=9606 GN=PPP3CB PE=1 SV=2	[UNIMOD:Acetylation]-AAPPPPPPP/2	['PEAKS']	[0.0019193857965451]	[2.091822471138624]	[0.0002342446706275]	0.945337	2.8584	1	1	0.00191939	0.000234245	2.09182	1	['SPPPPPPPP(1)', 'PSPPPPPPP(1)']	1	0	1	1	netMHCpan-4.1	HLA-B*07:02	4.625	NB	AAPPPPPPP	1	AAPPPPPPP
AARPATSTL	9	TRUE	sp|Q04637|IF4G1_HUMAN	EIF4G1	HUMAN	Eukaryotic translation initiation factor 4 gamma 1 OS=Homo sapiens OX=9606 GN=EIF4G1 PE=1 SV=4	AARPATSTL/2	['MSFragger', 'Comet', 'Sage', 'PEAKS']	[0.0020876826722338, 0.0089485458612975, 0.0057306590257879, 0.0019193857965451]	[0.9801090826821292, 0.5697579227016842, 0.8965947623697886, 2.0950863004017903]	[0.0094076851141529, 0.0266859787111844, 0.0056031658790278, 0.0002312477400255]	0.994514	0.0163126	1	4	0.00191939	0.000231248	2.09509	0	NA	3	1	2	3	netMHCpan-4.1	HLA-B*07:02	0.024	SB	AARPATSTL	1	AARPATSTL
AASKERSGVSL	11	TRUE	sp|P10412|H14_HUMAN;sp|P16402|H13_HUMAN;sp|P16403|H12_HUMAN	H1-4;H1-3;H1-2	HUMAN	Histone H1.4 OS=Homo sapiens OX=9606 GN=H1-4 PE=1 SV=2	AASKERSGVSL/2	['MSFragger', 'Comet', 'Sage', 'PEAKS']	[0.0020876826722338, 0.0039682539682539, 0.0057306590257879, 0.0019193857965451]	[1.724998964678944, 1.1870544198412865, 0.869615822662474, 1.8071952188963896]	[0.0004167613042562, 0.0015316376256021, 0.0061169823720261, 0.0007197204610227]	0.729715	0.981072	1	4	0.00191939	0.000416761	1.8072	0	NA	4	2	2	4	netMHCpan-4.1	HLA-B*07:02	1.653	WB	AASKERSSL	0	AASKERSSL
AAYKLVLIR	9	TRUE	sp|P18669|PGAM1_HUMAN;sp|Q8N0Y7|PGAM4_HUMAN	PGAM1;PGAM4	HUMAN	Phosphoglycerate mutase 1 OS=Homo sapiens OX=9606 GN=PGAM1 PE=1 SV=2	[UNIMOD:Acetylation]-AAYKLVLIR/2	['MSFragger', 'PEAKS']	[0.0020876826722338, 0.0019193857965451]	[1.0296658616771108, 1.4346768257987812]	[0.007650275443373, 0.0031097885181188]	0.960571	12.4141	1	2	0.00191939	0.00310979	1.43468	0	NA	2	1	1	2	netMHCpan-4.1	HLA-C*07:02	5.596	NB	AAYKLVLIR	0	AAYKLVLIR
AAYKLVLIRHGESA	14	FALSE	sp|P18669|PGAM1_HUMAN	PGAM1	HUMAN	Phosphoglycerate mutase 1 OS=Homo sapiens OX=9606 GN=PGAM1 PE=1 SV=2	[UNIMOD:Acetylation]-AAYKLVLIRHGESA/3	['MSFragger', 'PEAKS']	[0.0020876826722338, 0.0019193857965451]	[1.3840760795611389, 1.5420309948875406]	[0.0017374248438211, 0.00204271728042]	0.0650914	11.092	1	2	0.00191939	0.00173742	1.54203	0	NA	1	1	0	1	netMHCIIpan-4.3	DRB5_0105	9.27	NB	YKLVLIRHG	NA	NA
AAYRASLV	8	TRUE	sp|O15405|TOX3_HUMAN;sp|O94900|TOX_HUMAN	TOX3;TOX	HUMAN	TOX high mobility group box family member 3 OS=Homo sapiens OX=9606 GN=TOX3 PE=1 SV=2	AAYRASLV/2	['MSFragger', 'Comet', 'Sage', 'PEAKS']	[0.0020876826722338, 0.0039682539682539, 0.0057306590257879, 0.0019193857965451]	[0.8560453914255026, 0.9555885224017926, 0.5590498183919438, 1.9385228120793008]	[0.0157674221552685, 0.004501334728705, 0.0197911363441695, 0.0004288389305083]	0.945051	0.0975457	1	4	0.00191939	0.000428839	1.93852	0	NA	4	2	2	4	netMHCpan-4.1	HLA-B*07:02	18.182	NB	AAY-RASLV	0	AAYRA-SLV
AAYRLPYL	8	TRUE	sp|Q6UW63|PLGT2_HUMAN	POGLUT2	HUMAN	Protein O-glucosyltransferase 2 OS=Homo sapiens OX=9606 GN=POGLUT2 PE=1 SV=1	AAYRLPYL/2	['MSFragger', 'Comet', 'PEAKS']	[0.0020876826722338, 0.0082872928176795, 0.0019193857965451]	[0.903828067176388, 0.5939370524276849, 1.5147188518739427]	[0.0129267848911677, 0.0238951247666046, 0.0022736207765832]	0.956675	1.48626	1	3	0.00191939	0.00227362	1.51472	0	NA	2	0	2	2	netMHCpan-4.1	HLA-C*07:02	4.879	NB	AAY-RLPYL	0	AAYR-LPYL
AAYRVGML	8	TRUE	sp|A7E2V4|ZSWM8_HUMAN	ZSWIM8	HUMAN	Zinc finger SWIM domain-containing protein 8 OS=Homo sapiens OX=9606 GN=ZSWIM8 PE=1 SV=1	AAYRVGM[UNIMOD:Oxidation]L/2;AAYRVGML/2	['MSFragger', 'Comet', 'Sage', 'PEAKS']	[0.0020876826722338, 0.0039682539682539, 0.0057306590257879, 0.0019193857965451]	[1.2889747951444752, 0.8487084975857486, 0.7460536340377094, 1.970526625649596]	[0.0025869926131302, 0.0073919715747277, 0.0093944494330482, 0.0003779853959476]	0.981209	0.294123	2	4	0.00191939	0.000377985	1.97053	0	NA	6	4	2	6	netMHCpan-4.1	HLA-B*07:02	5.519	NB	AAY-RVGML	0	AAYR-VGML
AAYSAASL	8	TRUE	Q9BSR8|YIPF4_HUMAN	YIPF4	HUMAN	Protein YIPF4 OS=Homo sapiens OX=9606 GN=YIPF4 PE=1 SV=1	AAYSAASL/1	['PEAKS']	[0.0060313630880579]	[0.7977118210872056]	[0.0352077782114792]	0.983554	0.609607	1	1	0.00603136	0.0352078	0.797712	0	NA	1	1	0	1	netMHCpan-4.1	HLA-B*07:02	2.826	NB	AAY-SAASL	0	AAYSA-ASL
ADDLDFETGDAGASATFPMQ	20	FALSE	P63241|IF5A1_HUMAN;Q6IS14|IF5AL_HUMAN	EIF5A;EIF5AL1	HUMAN	Eukaryotic translation initiation factor 5A-1 OS=Homo sapiens OX=9606 GN=EIF5A PE=1 SV=2	[UNIMOD:Acetylation]-ADDLDFETGDAGASATFPM[UNIMOD:Oxidation]Q/2	['PEAKS']	[0.0028818443804034]	[1.2248569847816746]	[0.0070166102765041]	0.0841499	0.131925	1	1	0.00288184	0.00701661	1.22486	0	NA	1	0	1	1	NA	NA	NA	NA	NA	NA	NA
ADDLTDPAPA	10	TRUE	sp|P06576|ATPB_HUMAN	ATP5F1B	HUMAN	ATP synthase subunit beta, mitochondrial OS=Homo sapiens OX=9606 GN=ATP5F1B PE=1 SV=3	ADDLTDPAPA/1	['MSFragger', 'PEAKS']	[0.0093457943925233, 0.0019193857965451]	[0.5142651119666809, 2.1763986274431986]	[0.0640878864308295, 0.0001677843564482]	0.964437	4.72078	1	2	0.00191939	0.000167784	2.1764	0	NA	4	0	4	4	netMHCpan-4.1	HLA-A*02:01	53.333	NB	ADLTDPAPA	4	DDLTDPAPA
ADDLTDPAPAT	11	TRUE	sp|P06576|ATPB_HUMAN	ATP5F1B	HUMAN	ATP synthase subunit beta, mitochondrial OS=Homo sapiens OX=9606 GN=ATP5F1B PE=1 SV=3	ADDLTDPAPAT/1	['MSFragger', 'Comet', 'Sage', 'PEAKS']	[0.0020876826722338, 0.0039682539682539, 0.0057306590257879, 0.0019193857965451]	[1.9036033404348875, 1.0945882748864986, 1.2677701993976938, 2.2358019420091995]	[0.0001972493602588, 0.0023569166182556, 0.0019715721979669, 0.0001327272945989]	0.956543	4.05249	1	4	0.00191939	0.000132727	2.2358	0	NA	6	0	6	6	netMHCpan-4.1	HLA-A*02:01	6.492	NB	ALTDPAPAT	4	DDLTDPAAT
ADLEMQIESLTEELAYLK	18	FALSE	sp|P13645|K1C10_HUMAN	KRT10	HUMAN	Keratin, type I cytoskeletal 10 OS=Homo sapiens OX=9606 GN=KRT10 PE=1 SV=6	ADLEMQIESLTEELAYLK/2	['MSFragger']	[0.0093457943925233]	[0.5082392490238854]	[0.0656546388841962]	0.807454	10.3949	1	1	0.00934579	0.0656546	0.508239	0	NA	1	0	1	1	netMHCIIpan-4.3	HLA-DQA10103-DQB10603	10.04	NB	IESLTEELA	NA	NA
ADLINNLGTIAK	12	TRUE	sp|P07900|HS90A_HUMAN;sp|P08238|HS90B_HUMAN;sp|Q14568|HS902_HUMAN;sp|Q58FF8|H90B2_HUMAN	HSP90AA1;HSP90AB1;HSP90AA2P;HSP90AB2P	HUMAN	Heat shock protein HSP 90-alpha OS=Homo sapiens OX=9606 GN=HSP90AA1 PE=1 SV=5	ADLINNLGTIAK/2	['MSFragger', 'Comet', 'Sage', 'PEAKS']	[0.0020876826722338, 0.0039682539682539, 0.0057306590257879, 0.0019193857965451]	[1.1594437095273722, 1.0324272083529762, 1.5381951578272044, 1.711294257157972]	[0.0044478683667526, 0.0031484171173997, 0.0010283808205375, 0.0010501103761943]	0.937005	0.443038	1	4	0.00191939	0.00102838	1.71129	0	NA	1	1	0	1	netMHCpan-4.1	HLA-A*02:01	68.333	NB	ALINNLGTI	2	ALINNLGTI
AELRVLVAVKRVID	14	FALSE	sp|P38117|ETFB_HUMAN	ETFB	HUMAN	Electron transfer flavoprotein subunit beta OS=Homo sapiens OX=9606 GN=ETFB PE=1 SV=3	[UNIMOD:Acetylation]-AELRVLVAVKRVID/3	['MSFragger', 'PEAKS']	[0.003257328990228, 0.0019193857965451]	[0.7941964532651874, 1.4240796080773594]	[0.0203785535792926, 0.0032411556693019]	0.819778	3.78487	1	2	0.00191939	0.00324116	1.42408	0	NA	1	1	0	1	netMHCIIpan-4.3	DRB5_0105	0.64	SB	LRVLVAVKR	NA	NA
AEVQVLVLDGRGHLL	15	FALSE	sp|P40429|RL13A_HUMAN	RPL13A	HUMAN	Large ribosomal subunit protein uL13 OS=Homo sapiens OX=9606 GN=RPL13A PE=1 SV=2	[UNIMOD:Acetylation]-AEVQVLVLDGRGHLL/2	['MSFragger']	[0.003257328990228]	[0.8190379321253781]	[0.018384940332176]	0.650392	7.72931	1	1	0.00325733	0.0183849	0.819038	0	NA	1	0	1	1	netMHCIIpan-4.3	DRB4_0104	3.6	WB	VQVLVLDGR	NA	NA
AFANLRKVLISDSLD	15	FALSE	sp|O43175|SERA_HUMAN	PHGDH	HUMAN	D-3-phosphoglycerate dehydrogenase OS=Homo sapiens OX=9606 GN=PHGDH PE=1 SV=4	[UNIMOD:Acetylation]-AFANLRKVLISDSLD/2	['MSFragger']	[0.0020876826722338]	[1.619232176269248]	[0.000649029764259]	0.481329	7.44545	1	1	0.00208768	0.00064903	1.61923	0	NA	1	1	0	1	netMHCIIpan-4.3	DRB4_0104	12.91	NB	LRKVLISDS	NA	NA
AFGGSGGRGSSSGGGY	16	FALSE	sp|P35908|K22E_HUMAN	KRT2	HUMAN	Keratin, type II cytoskeletal 2 epidermal OS=Homo sapiens OX=9606 GN=KRT2 PE=1 SV=2	AFGGSGGRGSSSGGGY/2	['MSFragger', 'Comet', 'Sage']	[0.0020876826722338, 0.0039682539682539, 0.0057306590257879]	[1.781485327397085, 1.2568162604832425, 1.0835231379392374]	[0.0003289596433613, 0.0010976830719688, 0.0032044700100441]	0.489004	2.25433	1	3	0.00208768	0.00032896	1.78149	0	NA	1	0	1	1	netMHCIIpan-4.3	HLA-DQA10301-DQB10302	76.16	NB	GRGSSSGGG	NA	NA
AFKDTGKT	8	TRUE	sp|P60866|RS20_HUMAN	RPS20	HUMAN	Small ribosomal subunit protein uS10 OS=Homo sapiens OX=9606 GN=RPS20 PE=1 SV=1	[UNIMOD:Acetylation]-AFKDTGKT/2	['MSFragger', 'PEAKS']	[0.0020876826722338, 0.0028818443804034]	[0.8811479876363458, 1.2246666334541498]	[0.0142055500409013, 0.0070217543224622]	0.520749	1.59432	1	2	0.00208768	0.00702175	1.22467	0	NA	1	1	0	1	netMHCpan-4.1	HLA-C*07:02	34	NB	AFKDTGKT-	3	AF-KDTGKT
AFKDTGKTPVE	11	TRUE	sp|P60866|RS20_HUMAN	RPS20	HUMAN	Small ribosomal subunit protein uS10 OS=Homo sapiens OX=9606 GN=RPS20 PE=1 SV=1	[UNIMOD:Acetylation]-AFKDTGKTPVE/2	['MSFragger']	[0.003257328990228]	[0.6743829082491514]	[0.0334149910518986]	0.68878	0.0643829	1	1	0.00325733	0.033415	0.674383	0	NA	1	1	0	1	netMHCpan-4.1	HLA-C*07:02	40	NB	AFKDTTPVE	2	AFKDGKTPV
AGAGKVTKSAQKAQKAK	17	FALSE	P68104|EF1A1_HUMAN;Q5VTE0|EF1A3_HUMAN	EEF1A1;EEF1A1P5	HUMAN	Elongation factor 1-alpha 1 OS=Homo sapiens OX=9606 GN=EEF1A1 PE=1 SV=1	AGAGKVTKSAQKAQKAK/3	['PEAKS']	[0.0060313630880579]	[0.7148463037977681]	[0.0475565503862194]	0.520878	4.27352	1	1	0.00603136	0.0475566	0.714846	0	NA	1	1	0	1	netMHCIIpan-4.3	DRB1_1301	5.29	NB	VTKSAQKAQ	NA	NA
AGAKIIEV	8	TRUE	sp|P61619|S61A1_HUMAN;sp|Q9H9S3|S61A2_HUMAN	SEC61A1;SEC61A2	HUMAN	Protein transport protein Sec61 subunit alpha isoform 1 OS=Homo sapiens OX=9606 GN=SEC61A1 PE=1 SV=2	AGAKIIEV/2	['MSFragger']	[0.0044247787610619]	[0.6105529515844489]	[0.0433990166712132]	0.920051	3.31568	1	1	0.00442478	0.043399	0.610553	0	NA	1	0	1	1	netMHCpan-4.1	HLA-A*02:01	12.576	NB	AGA-KIIEV	0	AGAKII-EV
AGEDPGLAR	9	TRUE	sp|P81605|DCD_HUMAN	DCD	HUMAN	Dermcidin OS=Homo sapiens OX=9606 GN=DCD PE=1 SV=2	AGEDPGLAR/2	['MSFragger', 'Sage', 'PEAKS']	[0.0020876826722338, 0.0057306590257879, 0.0019193857965451]	[0.9563433044932824, 0.6699459499741937, 1.751563288754096]	[0.0103875383754889, 0.0125412506887397, 0.0008961089777349]	0.91057	1.06972	1	3	0.00191939	0.000896109	1.75156	0	NA	1	0	1	1	netMHCpan-4.1	HLA-C*07:02	9.891	NB	AGEDPGLAR	NA	NA
AGELTEDEVER	11	TRUE	sp|P62269|RS18_HUMAN	RPS18	HUMAN	Small ribosomal subunit protein uS13 OS=Homo sapiens OX=9606 GN=RPS18 PE=1 SV=3	AGELTEDEVER/2	['MSFragger', 'Comet', 'Sage']	[0.003257328990228, 0.0082872928176795, 0.0057306590257879]	[0.8359394159318038, 0.6043403260383636, 0.6001723914408748]	[0.0171400709135207, 0.0227847377563752, 0.0166345529684931]	0.907256	1.77571	1	3	0.00325733	0.0166346	0.835939	0	NA	1	0	1	1	netMHCpan-4.1	HLA-A*02:01	17.342	NB	ALTEDEVER	4	GELTDEVER
AGELTPEEEAQ	11	TRUE	Q9NZT1|CALL5_HUMAN	CALML5	HUMAN	Calmodulin-like protein 5 OS=Homo sapiens OX=9606 GN=CALML5 PE=1 SV=2	[UNIMOD:Acetylation]-AGELTPEEEAQ/2	['PEAKS']	[0.0028818443804034]	[1.22383631723544]	[0.0070442361722395]	0.816339	2.89086	1	1	0.00288184	0.00704424	1.22384	0	NA	1	0	1	1	netMHCpan-4.1	HLA-A*02:01	44.6	NB	ALTPEEEAQ	4	GELTEEEAQ
AGELTPEEEAQYK	13	FALSE	sp|Q9NZT1|CALL5_HUMAN	CALML5	HUMAN	Calmodulin-like protein 5 OS=Homo sapiens OX=9606 GN=CALML5 PE=1 SV=2	[UNIMOD:Acetylation]-AGELTPEEEAQYK/2	['MSFragger', 'PEAKS']	[0.0020876826722338, 0.0019193857965451]	[1.405140609787532, 1.4324183597308648]	[0.0015907660919548, 0.0031373375691723]	0.708718	3.59378	1	2	0.00191939	0.00159077	1.43242	0	NA	2	0	2	2	netMHCIIpan-4.3	DRB4_0104	19.37	NB	LTPEEEAQY	NA	NA
AGELTPEEEAQYKKAF	16	FALSE	sp|Q9NZT1|CALL5_HUMAN	CALML5	HUMAN	Calmodulin-like protein 5 OS=Homo sapiens OX=9606 GN=CALML5 PE=1 SV=2	[UNIMOD:Acetylation]-AGELTPEEEAQYKKAF/2	['MSFragger']	[0.003257328990228]	[0.8012665413053396]	[0.0197903557335701]	0.829159	5.57856	1	1	0.00325733	0.0197904	0.801267	0	NA	1	0	1	1	netMHCIIpan-4.3	DRB4_0104	12.29	NB	LTPEEEAQY	NA	NA
AGEYGAEALER	11	TRUE	sp|P69905|HBA_HUMAN	HBA2	HUMAN	Hemoglobin subunit alpha OS=Homo sapiens OX=9606 GN=HBA2 PE=1 SV=2	AGEYGAEALER/2	['MSFragger', 'Comet', 'Sage', 'PEAKS']	[0.0020876826722338, 0.0039682539682539, 0.0057306590257879, 0.0019193857965451]	[1.4741638833956714, 0.927038534740891, 0.7340385455782128, 1.800227311159475]	[0.001191506233946, 0.0051398810202447, 0.0098198657372924, 0.0007397582281496]	0.972118	0.600181	1	4	0.00191939	0.000739758	1.80023	0	NA	1	1	0	1	netMHCpan-4.1	HLA-C*07:02	46	NB	AYGAEALER	0	AGYGAEALE
AGEYGAEALERM	12	TRUE	sp|P69905|HBA_HUMAN	HBA2	HUMAN	Hemoglobin subunit alpha OS=Homo sapiens OX=9606 GN=HBA2 PE=1 SV=2	AGEYGAEALERM[UNIMOD:Oxidation]/2	['MSFragger', 'Comet', 'Sage', 'PEAKS']	[0.0020876826722338, 0.0039682539682539, 0.0057306590257879, 0.0019193857965451]	[2.322323867547341, 1.8404139945570828, 9.263172337457082, 2.1729201997736944]	[3.4147647614464175e-05, 6.73779380794826e-05, 1.2281461012345486e-12, 0.000170102949947]	0.934995	1.58349	1	4	0.00191939	1.22815e-12	9.26317	0	NA	2	2	0	2	netMHCpan-4.1	HLA-C*07:02	55	NB	AGEEALERM	0	AGYGAEALE
AGFAGDDAPR	10	TRUE	sp|A5A3E0|POTEF_HUMAN;sp|P0CG38|POTEI_HUMAN;sp|P0CG39|POTEJ_HUMAN;sp|P60709|ACTB_HUMAN;sp|P62736|ACTA_HUMAN;sp|P63261|ACTG_HUMAN;sp|P63267|ACTH_HUMAN;sp|P68032|ACTC_HUMAN;sp|P68133|ACTS_HUMAN;sp|Q6S8J3|POTEE_HUMAN	POTEF;POTEI;POTEJ;ACTB;ACTA2;ACTG1;ACTG2;ACTC1;ACTA1;POTEE	HUMAN	POTE ankyrin domain family member F OS=Homo sapiens OX=9606 GN=POTEF PE=1 SV=2	AGFAGDDAPR/2	['MSFragger']	[0.0044247787610619]	[0.5967437400993159]	[0.0459121890102241]	0.913001	2.45295	1	1	0.00442478	0.0459122	0.596744	0	NA	1	0	1	1	netMHCpan-4.1	HLA-A*02:01	45	NB	AGFGDDAPR	0	AGFGDDAPR
AGFRALGL	8	TRUE	sp|Q8NI36|WDR36_HUMAN	WDR36	HUMAN	WD repeat-containing protein 36 OS=Homo sapiens OX=9606 GN=WDR36 PE=1 SV=1	AGFRALGL/2	['MSFragger', 'PEAKS']	[0.003257328990228, 0.0038961038961038]	[0.6592198210762731, 0.990590769551594]	[0.035561702913249, 0.0171626214244776]	0.855226	5.1376	1	2	0.00325733	0.0171626	0.990591	0	NA	4	2	2	4	netMHCpan-4.1	HLA-B*07:02	16.297	NB	AGF-RALGL	0	AGFRALG-L
AGFTIGRV	8	TRUE	sp|Q93074|MED12_HUMAN	MED12	HUMAN	Mediator of RNA polymerase II transcription subunit 12 OS=Homo sapiens OX=9606 GN=MED12 PE=1 SV=4	AGFTIGRV/2	['MSFragger']	[0.0055020632737276]	[0.5330233899442157]	[0.0594338127960647]	0.985641	3.24134	1	1	0.00550206	0.0594338	0.533023	0	NA	1	0	1	1	netMHCpan-4.1	HLA-A*02:01	31.55	NB	AGF-TIGRV	0	AGF-TIGRV
AGLQFPVGR	9	TRUE	sp|P04908|H2A1B_HUMAN;sp|P0C0S5|H2AZ_HUMAN;sp|P0C0S8|H2A1_HUMAN;sp|P16104|H2AX_HUMAN;sp|P20671|H2A1D_HUMAN;sp|Q16777|H2A2C_HUMAN;sp|Q6FI13|H2A2A_HUMAN;sp|Q71UI9|H2AV_HUMAN;sp|Q7L7L0|H2A3_HUMAN;sp|Q8IUE6|H2A2B_HUMAN;sp|Q93077|H2A1C_HUMAN;sp|Q96KK5|H2A1H_HUMAN;sp|Q96QV6|H2A1A_HUMAN;sp|Q99878|H2A1J_HUMAN;sp|Q9BTM1|H2AJ_HUMAN	H2AC8;H2AZ1;H2AC17;H2AX;H2AC7;H2AC20;H2AC19;H2AZ2;H2AC25;H2AC21;H2AC6;H2AC12;H2AC1;H2AC14;H2AJ	HUMAN	Histone H2A type 1-B/E OS=Homo sapiens OX=9606 GN=H2AC8 PE=1 SV=2	AGLQFPVGR/2	['MSFragger', 'Comet', 'Sage', 'PEAKS']	[0.003257328990228, 0.007380073800738, 0.0057306590257879, 0.0019193857965451]	[0.8367430357854624, 0.7828616568518423, 0.5471475500094655, 1.668126351246062]	[0.0170830042953944, 0.0100245998736732, 0.020831327026733, 0.0012445885413031]	0.952743	0.57267	1	4	0.00191939	0.00124459	1.66813	0	NA	1	0	1	1	netMHCpan-4.1	HLA-C*07:02	13.643	NB	AGLQFPVGR	NA	NA
AGYEVRQM	8	TRUE	sp|O60518|RNBP6_HUMAN	RANBP6	HUMAN	Ran-binding protein 6 OS=Homo sapiens OX=9606 GN=RANBP6 PE=1 SV=2	AGYEVRQM/2;AGYEVRQM[UNIMOD:Oxidation]/2	['MSFragger', 'Comet', 'Sage', 'PEAKS']	[0.0020876826722338, 0.0039682539682539, 0.0057306590257879, 0.0019193857965451]	[0.9586721476395602, 1.4147240563868018, 0.6260254260797946, 1.8827827962328887]	[0.0102872026429272, 0.0005158807828669, 0.014953403261922, 0.0005342633384421]	0.989998	0.0743446	2	4	0.00191939	0.000515881	1.88278	0	NA	4	2	2	4	netMHCpan-4.1	HLA-C*07:02	4.828	NB	AGYEV-RQM	0	AGYE-VRQM
AGYGAAVV	8	TRUE	Q9H6Y7|RN167_HUMAN	RNF167	HUMAN	E3 ubiquitin-protein ligase RNF167 OS=Homo sapiens OX=9606 GN=RNF167 PE=1 SV=1	AGYGAAVV/1	['PEAKS']	[0.0028818443804034]	[1.2314992052031837]	[0.0068394145292658]	0.963394	0.719693	1	1	0.00288184	0.00683941	1.2315	0	NA	2	1	1	2	netMHCpan-4.1	HLA-B*07:02	27.333	NB	AGY-GAAVV	0	AGYGA-AVV
AGYGAYRV	8	TRUE	sp|Q9Y6G1|TM14A_HUMAN	TMEM14A	HUMAN	Transmembrane protein 14A OS=Homo sapiens OX=9606 GN=TMEM14A PE=1 SV=1	AGYGAYRV/2	['MSFragger', 'PEAKS']	[0.0055020632737276, 0.0038961038961038]	[0.5455168010281968, 0.884562595780307]	[0.0565139557924449, 0.025545001363454]	0.989337	0.163906	1	2	0.0038961	0.025545	0.884563	0	NA	2	1	1	2	netMHCpan-4.1	HLA-A*02:01	24.896	NB	AGY-GAYRV	0	AGYGAY-RV
AGYGGLSL	8	TRUE	P21333|FLNA_HUMAN	FLNA	HUMAN	Filamin-A OS=Homo sapiens OX=9606 GN=FLNA PE=1 SV=4	AGYGGLSL/1	['PEAKS']	[0.0038961038961038]	[0.970269794565126]	[0.0185301688013645]	0.981602	0.783354	1	1	0.0038961	0.0185302	0.97027	0	NA	1	1	0	1	netMHCpan-4.1	HLA-B*07:02	5.617	NB	AGY-GGLSL	0	AGYGGLS-L
AGYQALRL	8	TRUE	sp|Q14164|IKKE_HUMAN	IKBKE	HUMAN	Inhibitor of nuclear factor kappa-B kinase subunit epsilon OS=Homo sapiens OX=9606 GN=IKBKE PE=1 SV=1	AGYQALRL/2	['MSFragger', 'PEAKS']	[0.0055020632737276, 0.0028818443804034]	[0.562984097652355, 1.185798914637534]	[0.0526598500909062, 0.0081536844864422]	0.977176	4.54785	1	2	0.00288184	0.00815368	1.1858	0	NA	2	1	1	2	netMHCpan-4.1	HLA-C*07:02	11.158	NB	AGY-QALRL	0	AGYQAL-RL
AGYRVVAL	8	TRUE	sp|Q9NQ11|AT132_HUMAN	ATP13A2	HUMAN	Polyamine-transporting ATPase 13A2 OS=Homo sapiens OX=9606 GN=ATP13A2 PE=1 SV=2	AGYRVVAL/2	['MSFragger', 'Sage', 'PEAKS']	[0.0044247787610619, 0.0057306590257879, 0.0028818443804034]	[0.5957839596009977, 0.5522601089240994, 1.0856981572075184]	[0.0460919856565951, 0.020376968048817, 0.011960696603823]	0.941745	1.85425	1	3	0.00288184	0.0119607	1.0857	0	NA	1	1	0	1	netMHCpan-4.1	HLA-B*07:02	4.839	NB	AGY-RVVAL	0	AGYRVVA-L
AGYSALML	8	TRUE	sp|Q6NY19|KANK3_HUMAN	KANK3	HUMAN	KN motif and ankyrin repeat domain-containing protein 3 OS=Homo sapiens OX=9606 GN=KANK3 PE=1 SV=2	AGYSALM[UNIMOD:Oxidation]L/1	['MSFragger', 'Comet', 'PEAKS']	[0.003257328990228, 0.0089485458612975, 0.0028818443804034]	[0.7410147418616554, 0.5343876798762617, 1.202412121915609]	[0.0253924452519242, 0.0313551138207155, 0.0076494430495606]	0.78482	2.8362	1	3	0.00288184	0.00764944	1.20241	0	NA	2	0	2	2	netMHCpan-4.1	HLA-C*07:02	16.773	NB	AGY-SALML	0	AGYSAL-ML
AILVDLEPGTMDSVR	15	FALSE	sp|P07437|TBB5_HUMAN;sp|Q13509|TBB3_HUMAN;sp|Q13885|TBB2A_HUMAN;sp|Q9BVA1|TBB2B_HUMAN	TUBB;TUBB3;TUBB2A;TUBB2B	HUMAN	Tubulin beta chain OS=Homo sapiens OX=9606 GN=TUBB PE=1 SV=2	AILVDLEPGTM[UNIMOD:Oxidation]DSVR/2	['MSFragger', 'Comet', 'PEAKS']	[0.0055020632737276, 0.0039682539682539, 0.0019193857965451]	[0.5678047004159497, 1.23683574297636, 1.5438986019104266]	[0.0516412248054143, 0.0012077319911283, 0.0020278058269524]	0.965241	0.567008	1	3	0.00191939	0.00120773	1.5439	0	NA	1	1	0	1	netMHCIIpan-4.3	DRB4_0104	12.88	NB	LEPGTMDSV	NA	NA
AISEELDHALNDMTSI	16	FALSE	sp|P06753|TPM3_HUMAN;sp|P09493|TPM1_HUMAN	TPM3;TPM1	HUMAN	Tropomyosin alpha-3 chain OS=Homo sapiens OX=9606 GN=TPM3 PE=1 SV=2	AISEELDHALNDM[UNIMOD:Oxidation]TSI/2;AISEELDHALNDMTSI/2	['MSFragger', 'Comet', 'PEAKS']	[0.0020876826722338, 0.0039682539682539, 0.0019193857965451]	[1.6083753832594012, 1.176848016079005, 2.0561791655941843]	[0.0006792209603511, 0.0016062802964875, 0.0002696119286221]	0.824724	0.540534	2	3	0.00191939	0.000269612	2.05618	0	NA	3	0	3	3	netMHCIIpan-4.3	HLA-DQA10301-DQB10302	7.7	NB	EELDHALND	NA	NA
AIVDKVPSV	9	TRUE	sp|Q9Y678|COPG1_HUMAN	COPG1	HUMAN	Coatomer subunit gamma-1 OS=Homo sapiens OX=9606 GN=COPG1 PE=1 SV=1	AIVDKVPSV/2	['MSFragger', 'Comet', 'Sage', 'PEAKS']	[0.0020876826722338, 0.0039682539682539, 0.0057306590257879, 0.0019193857965451]	[1.2341811019195106, 0.8742912413939642, 0.9132075775026068, 2.0136545399893007]	[0.0032537093771683, 0.0065654661192139, 0.0053136624423914, 0.0003188553904304]	0.917241	0.260823	1	4	0.00191939	0.000318855	2.01365	0	NA	3	1	2	3	netMHCpan-4.1	HLA-A*02:01	0.006	SB	AIVDKVPSV	2	AIVDKVPSV
AKDIGFIKLD	10	TRUE	sp|P62273|RS29_HUMAN	RPS29	HUMAN	Small ribosomal subunit protein uS14 OS=Homo sapiens OX=9606 GN=RPS29 PE=1 SV=2	AKDIGFIKLD/2	['MSFragger', 'Comet', 'Sage', 'PEAKS']	[0.0020876826722338, 0.0039682539682539, 0.0057306590257879, 0.0019193857965451]	[1.2119761477400344, 1.1653901224479652, 1.968612311003148, 2.052747459026584]	[0.0035704720001254, 0.0016944165599383, 0.0003273340748858, 0.0002732867871858]	0.895218	1.21426	1	4	0.00191939	0.000273287	2.05275	0	NA	3	3	0	3	netMHCpan-4.1	HLA-C*07:02	45.5	NB	AKDIGFIKL	4	ADIGFIKLD
AKFMTPVIQDNPSG	14	FALSE	sp|O15371|EIF3D_HUMAN	EIF3D	HUMAN	Eukaryotic translation initiation factor 3 subunit D OS=Homo sapiens OX=9606 GN=EIF3D PE=1 SV=1	[UNIMOD:Acetylation]-AKFM[UNIMOD:Oxidation]TPVIQDNPSG/2	['MSFragger', 'PEAKS']	[0.0020876826722338, 0.0028818443804034]	[1.333506874452598, 1.0083614497854885]	[0.0021470584521701, 0.0160472139503125]	0.60375	7.30736	1	2	0.00208768	0.00214706	1.33351	0	NA	2	1	1	2	netMHCIIpan-4.3	HLA-DPA10103-DPB10201	7.2	NB	FMTPVIQDN	NA	NA
AKLSEEISAPV	11	TRUE	sp|Q8NCS4|TM35B_HUMAN	TMEM35B	HUMAN	Transmembrane protein 35B OS=Homo sapiens OX=9606 GN=TMEM35B PE=1 SV=1	AKLSEEISAPV/2	['MSFragger', 'Comet', 'PEAKS']	[0.0055020632737276, 0.0082872928176795, 0.0019193857965451]	[0.5345222240151649, 0.6625399781577551, 1.3765804637085737]	[0.0590760977430619, 0.0174496081630289, 0.0039003573505271]	0.90946	2.04589	1	3	0.00191939	0.00390036	1.37658	0	NA	2	0	2	2	netMHCpan-4.1	HLA-A*02:01	3.456	NB	KLSEEISAV	2	KLSEEISAV
ALADGVQKV	9	TRUE	sp|O14791|APOL1_HUMAN	APOL1	HUMAN	Apolipoprotein L1 OS=Homo sapiens OX=9606 GN=APOL1 PE=1 SV=5	ALADGVQKV/2	['MSFragger', 'Comet', 'PEAKS']	[0.0020876826722338, 0.0089485458612975, 0.0019193857965451]	[1.1547260393132817, 0.5871702550021791, 1.7868353017390672]	[0.0045364866200995, 0.0246458255437749, 0.0007798463717034]	0.978998	1.12514	1	3	0.00191939	0.000779846	1.78684	0	NA	2	2	0	2	netMHCpan-4.1	HLA-A*02:01	0.004	SB	ALADGVQKV	2	ALADGVQKV
ALAEIAKAEL	10	TRUE	sp|P23246|SFPQ_HUMAN	SFPQ	HUMAN	Splicing factor, proline- and glutamine-rich OS=Homo sapiens OX=9606 GN=SFPQ PE=1 SV=2	ALAEIAKAEL/2	['MSFragger', 'Sage', 'PEAKS']	[0.0020876826722338, 0.0057306590257879, 0.0028818443804034]	[1.235647374914678, 0.5580411760096713, 1.2964568419715128]	[0.0032338085613195, 0.0198769197725563, 0.005322666461868]	0.969441	1.69739	1	3	0.00208768	0.00323381	1.29646	0	NA	1	0	1	1	netMHCpan-4.1	HLA-A*02:01	0.302	SB	ALAEIAAEL	2	ALAEIAAEL
ALAHKYH	7	FALSE	sp|P02042|HBD_HUMAN;sp|P02100|HBE_HUMAN;sp|P68871|HBB_HUMAN	HBD;HBE1;HBB	HUMAN	Hemoglobin subunit delta OS=Homo sapiens OX=9606 GN=HBD PE=1 SV=2	ALAHKYH/2	['Comet', 'PEAKS']	[0.0089485458612975, 0.0028818443804034]	[0.481279278391844, 1.2056735019156963]	[0.0399087532421828, 0.0075541181950591]	0.984438	3.28757	1	2	0.00288184	0.00755412	1.20567	0	NA	1	1	0	1	NA	NA	NA	NA	NA	NA	NA
ALANHLIKV	9	TRUE	sp|Q9H4M9|EHD1_HUMAN;sp|Q9NZN3|EHD3_HUMAN	EHD1;EHD3	HUMAN	EH domain-containing protein 1 OS=Homo sapiens OX=9606 GN=EHD1 PE=1 SV=2	ALANHLIKV/2	['MSFragger', 'PEAKS']	[0.0020876826722338, 0.0019193857965451]	[1.0983724392638077, 1.8409978237855515]	[0.0057415945991265, 0.0006299413933666]	0.97449	3.59049	1	2	0.00191939	0.000629941	1.841	0	NA	5	2	3	5	netMHCpan-4.1	HLA-A*02:01	0.006	SB	ALANHLIKV	2	ALANHLIKV
ALATLIHQV	9	TRUE	sp|Q9UBW8|CSN7A_HUMAN	COPS7A	HUMAN	COP9 signalosome complex subunit 7a OS=Homo sapiens OX=9606 GN=COPS7A PE=1 SV=1	ALATLIHQV/2	['MSFragger', 'Comet', 'Sage', 'PEAKS']	[0.0020876826722338, 0.0089485458612975, 0.0057306590257879, 0.0019193857965451]	[0.9131476547967688, 0.4901172763975457, 0.5782303798149135, 1.9935316938612304]	[0.0124350315655897, 0.0383414917552507, 0.018238901459146, 0.0003451967063851]	0.966436	2.7862	1	4	0.00191939	0.000345197	1.99353	0	NA	4	3	1	4	netMHCpan-4.1	HLA-A*02:01	0.004	SB	ALATLIHQV	2	ALATLIHQV
ALDKATVLL	9	TRUE	sp|Q53EL6|PDCD4_HUMAN	PDCD4	HUMAN	Programmed cell death protein 4 OS=Homo sapiens OX=9606 GN=PDCD4 PE=1 SV=2	ALDKATVLL/2	['MSFragger']	[0.0044247787610619]	[0.586885109549137]	[0.047791626490104]	0.891215	4.56855	1	1	0.00442478	0.0477916	0.586885	0	NA	1	0	1	1	netMHCpan-4.1	HLA-A*02:01	0.061	SB	ALDKATVLL	0	ALDKATVLL
ALEESNYELEGK	12	TRUE	sp|P13645|K1C10_HUMAN	KRT10	HUMAN	Keratin, type I cytoskeletal 10 OS=Homo sapiens OX=9606 GN=KRT10 PE=1 SV=6	ALEESNYELEGK/2	['MSFragger', 'Comet', 'Sage', 'PEAKS']	[0.0020876826722338, 0.0039682539682539, 0.0057306590257879, 0.0019193857965451]	[2.145138979090966, 1.6782996465382174, 1.506408012358122, 2.3546831870521805]	[7.172394652378992e-05, 0.0001462787003098, 0.0011083735870309, 8.303143713070835e-05]	0.788972	1.36631	1	4	0.00191939	7.17239e-05	2.35468	0	NA	1	0	1	1	netMHCpan-4.1	HLA-A*02:01	32.167	NB	ALEESLEGK	4	EESNYEEGK
ALFVAATY	8	TRUE	P04844|RPN2_HUMAN	RPN2	HUMAN	Dolichyl-diphosphooligosaccharide--protein glycosyltransferase subunit 2 OS=Homo sapiens OX=9606 GN=RPN2 PE=1 SV=3	ALFVAATY/1	['PEAKS']	[0.0060313630880579]	[0.7691036153239369]	[0.0390848718272759]	0.914919	0.249287	1	1	0.00603136	0.0390849	0.769104	0	NA	1	1	0	1	netMHCpan-4.1	HLA-C*07:02	10.072	NB	ALF-VAATY	0	ALFVA-ATY
ALKRINKELSDLARD	15	FALSE	sp|P61077|UB2D3_HUMAN	UBE2D3	HUMAN	Ubiquitin-conjugating enzyme E2 D3 OS=Homo sapiens OX=9606 GN=UBE2D3 PE=1 SV=1	[UNIMOD:Acetylation]-ALKRINKELSDLARD/3	['MSFragger', 'PEAKS']	[0.0020876826722338, 0.0019193857965451]	[1.10253430118592, 2.3053742749946258]	[0.005642589965609, 0.0001008649735173]	0.569527	16.8559	1	2	0.00191939	0.000100865	2.30537	0	NA	1	1	0	1	netMHCIIpan-4.3	DRB4_0104	0.08	SB	INKELSDLA	NA	NA
ALLAEHL	7	FALSE	Q9NZD2|GLTP_HUMAN	GLTP	HUMAN	Glycolipid transfer protein OS=Homo sapiens OX=9606 GN=GLTP PE=1 SV=3	[UNIMOD:Acetylation]-ALLAEHL/1	['PEAKS']	[0.0060313630880579]	[0.7171822873070209]	[0.0471592633565098]	0.607102	14.04	1	1	0.00603136	0.0471593	0.717182	0	NA	2	1	1	2	NA	NA	NA	NA	NA	NA	NA
ALLAGSEYLKL	11	TRUE	sp|O15371|EIF3D_HUMAN	EIF3D	HUMAN	Eukaryotic translation initiation factor 3 subunit D OS=Homo sapiens OX=9606 GN=EIF3D PE=1 SV=1	ALLAGSEYLKL/2	['MSFragger', 'PEAKS']	[0.003257328990228, 0.0028818443804034]	[0.718355951380533, 1.2417661114376692]	[0.0278816481209045, 0.0065741484843962]	0.651306	0.731165	1	2	0.00288184	0.00657415	1.24177	0	NA	1	0	1	1	netMHCpan-4.1	HLA-A*02:01	0.511	WB	ALLAGSLKL	2	ALLAGSEKL
ALLDKLYAL	9	TRUE	Q9NV31|IMP3_HUMAN	IMP3	HUMAN	U3 small nucleolar ribonucleoprotein protein IMP3 OS=Homo sapiens OX=9606 GN=IMP3 PE=1 SV=1	ALLDKLYAL/2	['PEAKS']	[0.0019193857965451]	[1.6852520182626618]	[0.0011634750069839]	0.938576	0.297954	1	1	0.00191939	0.00116348	1.68525	0	NA	2	0	2	2	netMHCpan-4.1	HLA-A*02:01	0.004	SB	ALLDKLYAL	2	ALLDKLYAL
ALLLLLLLPPP	11	TRUE	Q9UJ99|CAD22_HUMAN	CDH22	HUMAN	Cadherin-22 OS=Homo sapiens OX=9606 GN=CDH22 PE=1 SV=2	ALLLLLLLPPP/2	['PEAKS']	[0.0019193857965451]	[1.5591111081829885]	[0.0019102997864149]	0.798238	2.2939	1	1	0.00191939	0.0019103	1.55911	0	NA	2	0	2	2	netMHCpan-4.1	HLA-A*02:01	20.862	NB	ALLLLLPPP	1	ALLLLLPPP
ALLPSSPTL	9	TRUE	Q92994|TF3B_HUMAN	BRF1	HUMAN	Transcription factor IIIB 90 kDa subunit OS=Homo sapiens OX=9606 GN=BRF1 PE=1 SV=1	ALLPSSPTL/1	['PEAKS']	[0.0028818443804034]	[1.3336665416734796]	[0.0046081424086009]	0.979672	0.0194598	1	1	0.00288184	0.00460814	1.33367	0	NA	2	0	2	2	netMHCpan-4.1	HLA-A*02:01	0.014	SB	ALLPSSPTL	2	ALLPSSPTL
ALNEKLVNL	9	TRUE	O00303|EIF3F_HUMAN	EIF3F	HUMAN	Eukaryotic translation initiation factor 3 subunit F OS=Homo sapiens OX=9606 GN=EIF3F PE=1 SV=1	ALNEKLVNL/2	['PEAKS']	[0.0060313630880579]	[0.6994692704809907]	[0.0502493696743031]	0.926088	3.0118	1	1	0.00603136	0.0502494	0.699469	0	NA	1	1	0	1	netMHCpan-4.1	HLA-A*02:01	0.008	SB	ALNEKLVNL	2	ALNEKLVNL
ALNELLQHV	9	TRUE	sp|Q9Y490|TLN1_HUMAN	TLN1	HUMAN	Talin-1 OS=Homo sapiens OX=9606 GN=TLN1 PE=1 SV=3	ALNELLQHV/2	['MSFragger', 'Comet', 'Sage', 'PEAKS']	[0.0020876826722338, 0.0089485458612975, 0.0057306590257879, 0.0019193857965451]	[0.8625057568102221, 0.5485396286260577, 0.543306204150906, 2.206985479904312]	[0.0153499146813995, 0.0293977123123716, 0.0211803995779394, 0.0001487097551543]	0.943224	4.37955	1	4	0.00191939	0.00014871	2.20699	0	NA	1	0	1	1	netMHCpan-4.1	HLA-A*02:01	0.004	SB	ALNELLQHV	2	ALNELLQHV
ALPPVLTTV	9	TRUE	sp|Q6PKG0|LARP1_HUMAN	LARP1	HUMAN	La-related protein 1 OS=Homo sapiens OX=9606 GN=LARP1 PE=1 SV=2	ALPPVLTTV/1	['MSFragger', 'PEAKS']	[0.0020876826722338, 0.0028818443804034]	[0.8847043173816682, 1.3322324824803218]	[0.0139970466192203, 0.0046338497632663]	0.951928	0.389039	1	2	0.00208768	0.00463385	1.33223	0	NA	2	0	2	2	netMHCpan-4.1	HLA-A*02:01	0.005	SB	ALPPVLTTV	2	ALPPVLTTV
ALSALSDL	8	TRUE	P69905|HBA_HUMAN;Q9NZ56|FMN2_HUMAN	HBA2;FMN2	HUMAN	Hemoglobin subunit alpha OS=Homo sapiens OX=9606 GN=HBA2 PE=1 SV=2	ALSALSDL/1	['PEAKS']	[0.0072202166064981]	[0.6858276356011032]	[0.0527540056827576]	0.832691	0.637295	1	1	0.00722022	0.052754	0.685828	0	NA	1	1	0	1	netMHCpan-4.1	HLA-A*02:01	8.737	NB	ALSALSD-L	0	A-LSALSDL
ALSDADVQKQIK	12	TRUE	sp|P36543|VATE1_HUMAN	ATP6V1E1	HUMAN	V-type proton ATPase subunit E 1 OS=Homo sapiens OX=9606 GN=ATP6V1E1 PE=1 SV=1	[UNIMOD:Acetylation]-ALSDADVQKQIK/2	['MSFragger', 'PEAKS']	[0.0020876826722338, 0.0028818443804034]	[1.7414551970369654, 1.2965091388131331]	[0.0003890046022195, 0.0053215897192077]	0.36204	3.99321	1	2	0.00208768	0.000389005	1.74146	0	NA	1	1	0	1	netMHCpan-4.1	HLA-A*02:01	18.048	NB	ALSDADVQK	2	ALADVQKQI
ALSDHHIYL	9	TRUE	sp|P04075|ALDOA_HUMAN	ALDOA	HUMAN	Fructose-bisphosphate aldolase A OS=Homo sapiens OX=9606 GN=ALDOA PE=1 SV=2	ALSDHHIYL/2	['MSFragger', 'Comet', 'Sage', 'PEAKS']	[0.0020876826722338, 0.0082872928176795, 0.0057306590257879, 0.0019193857965451]	[1.449471747151655, 0.7010151133664064, 1.122639519778388, 2.143514474702333]	[0.0013212885767172, 0.0146209374625846, 0.0028774955599345, 0.0001910287242953]	0.855753	1.4163	1	4	0.00191939	0.000191029	2.14351	0	NA	2	1	1	2	netMHCpan-4.1	HLA-A*02:01	0.011	SB	ALSDHHIYL	2	ALSDHHIYL
ALSNLEVKL	9	TRUE	sp|Q86UX7|URP2_HUMAN	FERMT3	HUMAN	Fermitin family homolog 3 OS=Homo sapiens OX=9606 GN=FERMT3 PE=1 SV=1	ALSNLEVKL/2	['MSFragger', 'Comet', 'Sage', 'PEAKS']	[0.0020876826722338, 0.0039682539682539, 0.0057306590257879, 0.0019193857965451]	[1.3051199245850724, 1.0378234828243744, 0.8975426247042517, 1.9237300615997184]	[0.0024179521479112, 0.003070297700949, 0.0055861214618929, 0.0004546012474616]	0.993362	3.10133	1	4	0.00191939	0.000454601	1.92373	0	NA	2	1	1	2	netMHCpan-4.1	HLA-A*02:01	0.074	SB	ALSNLEVKL	2	ALSNLEVKL
ALTPVVVTL	9	TRUE	P11802|CDK4_HUMAN	CDK4	HUMAN	Cyclin-dependent kinase 4 OS=Homo sapiens OX=9606 GN=CDK4 PE=1 SV=2	ALTPVVVTL/1	['PEAKS']	[0.0028818443804034]	[1.0672942461869035]	[0.0128297074629819]	0.931857	0.37689	1	1	0.00288184	0.0128297	1.06729	0	NA	1	0	1	1	netMHCpan-4.1	HLA-A*02:01	0.012	SB	ALTPVVVTL	2	ALTPVVVTL
ALVDHVAEL	9	TRUE	sp|B0I1T2|MYO1G_HUMAN	MYO1G	HUMAN	Unconventional myosin-Ig OS=Homo sapiens OX=9606 GN=MYO1G PE=1 SV=2	ALVDHVAEL/2	['MSFragger', 'Comet', 'Sage', 'PEAKS']	[0.0020876826722338, 0.0039682539682539, 0.0057306590257879, 0.0019193857965451]	[1.4726762339556907, 1.0066775401353405, 0.710345457803248, 2.1639987535521983]	[0.0011989514202474, 0.0035493271172433, 0.0107313487511555, 0.0001761971620385]	0.932777	0.260717	1	4	0.00191939	0.000176197	2.164	0	NA	2	1	1	2	netMHCpan-4.1	HLA-A*02:01	0.006	SB	ALVDHVAEL	2	ALVDHVAEL
ALYHLAIKL	9	TRUE	sp|Q9UKA4|AKA11_HUMAN	AKAP11	HUMAN	A-kinase anchor protein 11 OS=Homo sapiens OX=9606 GN=AKAP11 PE=1 SV=1	ALYHLAIKL/2	['MSFragger', 'PEAKS']	[0.0020876826722338, 0.0019193857965451]	[0.9499509081343784, 1.4684068099721257]	[0.0106679715645812, 0.0027256685504922]	0.76379	2.28715	1	2	0.00191939	0.00272567	1.46841	0	NA	2	1	1	2	netMHCpan-4.1	HLA-A*02:01	0.065	SB	ALYHLAIKL	2	ALYHLAIKL
AMGIMNSFVNDIFER	15	FALSE	sp|O60814|H2B1K_HUMAN;sp|P06899|H2B1J_HUMAN;sp|P23527|H2B1O_HUMAN;sp|P33778|H2B1B_HUMAN;sp|P57053|H2BFS_HUMAN;sp|P58876|H2B1D_HUMAN;sp|P62807|H2B1C_HUMAN;sp|Q16778|H2B2E_HUMAN;sp|Q5QNW6|H2B2F_HUMAN;sp|Q8N257|H2B3B_HUMAN;sp|Q93079|H2B1H_HUMAN;sp|Q99877|H2B1N_HUMAN;sp|Q99879|H2B1M_HUMAN;sp|Q99880|H2B1L_HUMAN	H2BC12;H2BC11;H2BC17;H2BC3;H2BC12L;H2BC5;H2BC10;H2BC21;H2BC18;H2BC26;H2BC9;H2BC15;H2BC14;H2BC13	HUMAN	Histone H2B type 1-K OS=Homo sapiens OX=9606 GN=H2BC12 PE=1 SV=3	AM[UNIMOD:Oxidation]GIM[UNIMOD:Oxidation]NSFVNDIFER/2	['MSFragger', 'Comet', 'Sage', 'PEAKS']	[0.0020876826722338, 0.0039682539682539, 0.0057306590257879, 0.0019193857965451]	[3.882454416781323, 2.508460509298523, 3.8882310407731073, 2.017478637940008]	[4.918677747877636e-08, 2.761743990370741e-06, 1.9846941825963477e-06, 0.0003140815610795]	0.841317	0.370493	1	4	0.00191939	4.91868e-08	3.88823	0	NA	2	1	1	2	netMHCIIpan-4.3	HLA-DQA10103-DQB10603	5.4	NB	NSFVNDIFE	NA	NA
APAGRKVGL	9	TRUE	sp|P62917|RL8_HUMAN	RPL8	HUMAN	Large ribosomal subunit protein uL2 OS=Homo sapiens OX=9606 GN=RPL8 PE=1 SV=2	APAGRKVGL/2	['MSFragger', 'PEAKS']	[0.0055020632737276, 0.0019193857965451]	[0.5521263013876901, 1.8027881851372]	[0.0550249720384182, 0.0007323299659129]	0.945968	0.0934226	1	2	0.00191939	0.00073233	1.80279	0	NA	2	1	1	2	netMHCpan-4.1	HLA-B*07:02	0.01	SB	APAGRKVGL	1	APAGRKVGL
APAPIHNQF	9	TRUE	sp|Q15011|HERP1_HUMAN	HERPUD1	HUMAN	Homocysteine-responsive endoplasmic reticulum-resident ubiquitin-like domain member 1 protein OS=Homo sapiens OX=9606 GN=HERPUD1 PE=1 SV=1	APAPIHNQF/2	['MSFragger', 'PEAKS']	[0.0044247787610619, 0.0038961038961038]	[0.6061625345483119, 0.9148191863706646]	[0.0441832749777813, 0.0228182591385711]	0.963654	0.566821	1	2	0.0038961	0.0228183	0.914819	0	NA	1	1	0	1	netMHCpan-4.1	HLA-B*07:02	0.018	SB	APAPIHNQF	1	APAPIHNQF
APAPPKAEA	9	TRUE	sp|P62750|RL23A_HUMAN	RPL23A	HUMAN	Large ribosomal subunit protein uL23 OS=Homo sapiens OX=9606 GN=RPL23A PE=1 SV=1	APAPPKAEA/2	['MSFragger']	[0.0055020632737276]	[0.5635963707887962]	[0.0525294152193408]	0.933203	3.69561	1	1	0.00550206	0.0525294	0.563596	0	NA	1	0	1	1	netMHCpan-4.1	HLA-B*07:02	0.052	SB	APAPPKAEA	1	APAPPKAEA
APAPTAVVL	9	TRUE	sp|Q16633|OBF1_HUMAN	POU2AF1	HUMAN	POU domain class 2-associating factor 1 OS=Homo sapiens OX=9606 GN=POU2AF1 PE=1 SV=1	APAPTAVVL/1	['MSFragger']	[0.003257328990228]	[0.7462297788950039]	[0.0248512841705938]	0.946147	1.34045	1	1	0.00325733	0.0248513	0.74623	0	NA	2	1	1	2	netMHCpan-4.1	HLA-B*07:02	0.009	SB	APAPTAVVL	1	APAPTAVVL
APATVGLAF	9	TRUE	sp|Q15370|ELOB_HUMAN	ELOB	HUMAN	Elongin-B OS=Homo sapiens OX=9606 GN=ELOB PE=1 SV=1	APATVGLAF/1	['MSFragger', 'PEAKS']	[0.0044247787610619, 0.0038961038961038]	[0.601883036846604, 0.9417688915518608]	[0.0449608859916033, 0.0206267892352416]	0.926789	0.412636	1	2	0.0038961	0.0206268	0.941769	0	NA	2	0	2	2	netMHCpan-4.1	HLA-B*07:02	0.028	SB	APATVGLAF	1	APATVGLAF
APDSQRLKL	9	TRUE	sp|Q9UQE7|SMC3_HUMAN	SMC3	HUMAN	Structural maintenance of chromosomes protein 3 OS=Homo sapiens OX=9606 GN=SMC3 PE=1 SV=2	APDSQRLKL/2	['MSFragger', 'Comet', 'Sage', 'PEAKS']	[0.0020876826722338, 0.0039682539682539, 0.0057306590257879, 0.0019193857965451]	[1.5830466410378763, 0.7867797389088377, 0.6624656897534715, 1.9510592213993307]	[0.0007552287684091, 0.0098447484230774, 0.0129166305091199, 0.0004081514185269]	0.912402	0.0246043	1	4	0.00191939	0.000408151	1.95106	0	NA	3	1	2	3	netMHCpan-4.1	HLA-B*07:02	0.013	SB	APDSQRLKL	1	APDSQRLKL
APEEHPVL	8	TRUE	A5A3E0|POTEF_HUMAN;P60709|ACTB_HUMAN;P63261|ACTG_HUMAN	POTEF;ACTB;ACTG1	HUMAN	POTE ankyrin domain family member F OS=Homo sapiens OX=9606 GN=POTEF PE=1 SV=2	APEEHPVL/2	['PEAKS']	[0.0028818443804034]	[1.246119042731704]	[0.0064647606909433]	0.928516	0.0082953	1	1	0.00288184	0.00646476	1.24612	0	NA	2	1	1	2	netMHCpan-4.1	HLA-B*07:02	0.31	SB	APEEH-PVL	1	APE-EHPVL
APELLRALL	9	TRUE	Q00653|NFKB2_HUMAN	NFKB2	HUMAN	Nuclear factor NF-kappa-B p100 subunit OS=Homo sapiens OX=9606 GN=NFKB2 PE=1 SV=4	APELLRALL/2	['PEAKS']	[0.0038961038961038]	[0.982582860568999]	[0.0176894569702462]	0.960187	1.26286	1	1	0.0038961	0.0176895	0.982583	0	NA	1	0	1	1	netMHCpan-4.1	HLA-B*07:02	0.055	SB	APELLRALL	1	APELLRALL
APFLRNVEL	9	TRUE	sp|A5YKK6|CNOT1_HUMAN	CNOT1	HUMAN	CCR4-NOT transcription complex subunit 1 OS=Homo sapiens OX=9606 GN=CNOT1 PE=1 SV=2	APFLRNVEL/2	['MSFragger', 'Comet', 'PEAKS']	[0.0020876826722338, 0.0089485458612975, 0.0028818443804034]	[0.9361675710325722, 0.5838453802290159, 1.1847314365396944]	[0.0112984844893501, 0.0250231488461991, 0.008187179195003]	0.942851	1.95886	1	3	0.00208768	0.00818718	1.18473	0	NA	2	1	1	2	netMHCpan-4.1	HLA-B*07:02	0.013	SB	APFLRNVEL	1	APFLRNVEL
APIAKVGVL	9	TRUE	sp|Q9UHB6|LIMA1_HUMAN	LIMA1	HUMAN	LIM domain and actin-binding protein 1 OS=Homo sapiens OX=9606 GN=LIMA1 PE=1 SV=1	APIAKVGVL/2	['MSFragger', 'Sage', 'PEAKS']	[0.0020876826722338, 0.0057306590257879, 0.0019193857965451]	[1.017399818561213, 0.6252108508085166, 1.413871804455755]	[0.0080521952089095, 0.0150031906013129, 0.0033728628189324]	0.905588	2.79097	1	3	0.00191939	0.00337286	1.41387	0	NA	3	1	2	3	netMHCpan-4.1	HLA-B*07:02	0.024	SB	APIAKVGVL	1	APIAKVGVL
APPPPPPPP	9	TRUE	sp|A6NGB9|WIPF3_HUMAN;sp|O00401|WASL_HUMAN;sp|O94851|MICA2_HUMAN;sp|O95271|TNKS1_HUMAN;sp|P16298|PP2BB_HUMAN;sp|P19544|WT1_HUMAN;sp|P35241|RADI_HUMAN;sp|P46379|BAG6_HUMAN;sp|Q12830|BPTF_HUMAN;sp|Q15637|SF01_HUMAN;sp|Q2VWA4|SKOR2_HUMAN;sp|Q5T4S7|UBR4_HUMAN;sp|Q5VSG8|MANEL_HUMAN;sp|Q75N03|HAKAI_HUMAN;sp|Q8IZD2|KMT2E_HUMAN;sp|Q96EV2|RBM33_HUMAN;sp|Q96Q04|LMTK3_HUMAN;sp|Q96QU1|PCD15_HUMAN;sp|Q96S59|R…	WIPF3;WASL;MICAL2;TNKS;PPP3CB;WT1;RDX;BAG6;BPTF;SF1;SKOR2;UBR4;MANEAL;CBLL1;KMT2E;RBM33;LMTK3;PCDH15;RANBP9;HNRNPUL1;TMEM121B;FHDC1;SEMA4G;PRR12;SALL2;TRRAP;HS3ST4;WASF2	HUMAN	WAS/WASL-interacting protein family member 3 OS=Homo sapiens OX=9606 GN=WIPF3 PE=1 SV=4	APPPPPPPP/1;APPPPPPPP/2	['MSFragger', 'Comet', 'Sage', 'PEAKS']	[0.0020876826722338, 0.0039682539682539, 0.0057306590257879, 0.0019193857965451]	[1.6556616504230215, 1.4113820654962017, 0.8741908621408218, 1.788541723621969]	[0.000557192180969, 0.0005241911364894, 0.006025797013792, 0.0007746201824643]	0.930342	3.24613	2	4	0.00191939	0.000524191	1.78854	9	['PAPPPPPPP(9)']	11	5	6	11	netMHCpan-4.1	HLA-B*07:02	0.577	WB	APPPPPPPP	1	APPPPPPPP
APPSGGASSGPTIEEVD	17	FALSE	sp|P11142|HSP7C_HUMAN	HSPA8	HUMAN	Heat shock cognate 71 kDa protein OS=Homo sapiens OX=9606 GN=HSPA8 PE=1 SV=1	APPSGGASSGPTIEEVD/2	['MSFragger', 'Comet']	[0.003257328990228, 0.0082872928176795]	[0.8368577348146825, 0.6230507581003312]	[0.0170748746397475, 0.0209142572423467]	0.33607	3.14774	1	2	0.00325733	0.0170749	0.836858	0	NA	2	2	0	2	netMHCIIpan-4.3	HLA-DQA10301-DQB10302	2.85	WB	GASSGPTIE	NA	NA
APRALLLLL	9	TRUE	P10321|HLAC_HUMAN	HLA-C	HUMAN	HLA class I histocompatibility antigen, C alpha chain OS=Homo sapiens OX=9606 GN=HLA-C PE=1 SV=3	APRALLLLL/2	['PEAKS']	[0.0060313630880579]	[0.6963402708612811]	[0.0508141019253352]	0.934849	2.17366	1	1	0.00603136	0.0508141	0.69634	0	NA	1	0	1	1	netMHCpan-4.1	HLA-B*07:02	0.02	SB	APRALLLLL	1	APRALLLLL
APRAVFPSIVGR	12	TRUE	sp|A5A3E0|POTEF_HUMAN;sp|P0CG38|POTEI_HUMAN;sp|P60709|ACTB_HUMAN;sp|P62736|ACTA_HUMAN;sp|P63261|ACTG_HUMAN;sp|P63267|ACTH_HUMAN;sp|P68032|ACTC_HUMAN;sp|P68133|ACTS_HUMAN;sp|Q6S8J3|POTEE_HUMAN	POTEF;POTEI;ACTB;ACTA2;ACTG1;ACTG2;ACTC1;ACTA1;POTEE	HUMAN	POTE ankyrin domain family member F OS=Homo sapiens OX=9606 GN=POTEF PE=1 SV=2	APRAVFPSIVGR/3	['MSFragger', 'Comet', 'Sage', 'PEAKS']	[0.0020876826722338, 0.007380073800738, 0.0057306590257879, 0.0019193857965451]	[1.3278368470194988, 0.7473029224578169, 0.7316546980848845, 2.186341748028763]	[0.0021986272476164, 0.0118129543709778, 0.0099071020379635, 0.000161329422881]	0.846279	2.2098	1	4	0.00191939	0.000161329	2.18634	0	NA	3	3	0	3	netMHCpan-4.1	HLA-B*07:02	6.821	NB	APRPSIVGR	1	APRAPSIVG
APRLGISL	8	TRUE	sp|Q7Z7A3|CTU1_HUMAN	CTU1	HUMAN	Cytoplasmic tRNA 2-thiolation protein 1 OS=Homo sapiens OX=9606 GN=CTU1 PE=1 SV=1	APRLGISL/2	['MSFragger', 'Comet', 'PEAKS']	[0.0055020632737276, 0.0039682539682539, 0.0038961038961038]	[0.5770622564045143, 0.814119455105628, 0.9370984792845864]	[0.0497377083177442, 0.0086757070257717, 0.0209914788981843]	0.932608	3.82635	1	3	0.0038961	0.00867571	0.937098	0	NA	2	1	1	2	netMHCpan-4.1	HLA-B*07:02	0.012	SB	APR-LGISL	1	APRL-GISL
APRLPITGL	9	TRUE	sp|Q8TF50|ZN526_HUMAN	ZNF526	HUMAN	Zinc finger protein 526 OS=Homo sapiens OX=9606 GN=ZNF526 PE=1 SV=2	APRLPITGL/2	['MSFragger', 'Sage', 'PEAKS']	[0.003257328990228, 0.0057306590257879, 0.0019193857965451]	[0.7718269835597391, 0.5187424796954162, 2.339175773918124]	[0.0223557172445436, 0.0235779289635311, 8.827075297333949e-05]	0.953099	1.28375	1	3	0.00191939	8.82708e-05	2.33918	0	NA	3	1	2	3	netMHCpan-4.1	HLA-B*07:02	0.002	SB	APRLPITGL	1	APRLPITGL
APRLQSEVAEL	11	TRUE	sp|P53990|IST1_HUMAN	IST1	HUMAN	IST1 homolog OS=Homo sapiens OX=9606 GN=IST1 PE=1 SV=1	APRLQSEVAEL/2	['MSFragger']	[0.0044247787610619]	[0.5930189104413602]	[0.0466137657964593]	0.823888	2.18413	1	1	0.00442478	0.0466138	0.593019	0	NA	1	0	1	1	netMHCpan-4.1	HLA-B*07:02	0.036	SB	APRLQSAEL	1	APRSEVAEL
APRPAGSYL	9	TRUE	sp|P33076|C2TA_HUMAN	CIITA	HUMAN	MHC class II transactivator OS=Homo sapiens OX=9606 GN=CIITA PE=1 SV=3	APRPAGSYL/2	['MSFragger', 'Sage', 'PEAKS']	[0.0020876826722338, 0.0057306590257879, 0.0019193857965451]	[1.488411113725567, 0.5839479435810998, 1.6005886279679993]	[0.0011225032592067, 0.0178039810239806, 0.0016231557246203]	0.925155	0.247675	1	3	0.00191939	0.0011225	1.60059	0	NA	2	1	1	2	netMHCpan-4.1	HLA-B*07:02	0.001	SB	APRPAGSYL	1	APRPAGSYL
APRQPGLMA	9	TRUE	sp|Q5T1J5|CHCH9_HUMAN;sp|Q9Y6H1|CHCH2_HUMAN	CHCHD2P9;CHCHD2	HUMAN	Putative coiled-coil-helix-coiled-coil-helix domain-containing protein CHCHD2P9, mitochondrial OS=Homo sapiens OX=9606 GN=CHCHD2P9 PE=5 SV=1	APRQPGLMA/2;APRQPGLM[UNIMOD:Oxidation]A/2	['MSFragger', 'Sage', 'PEAKS']	[0.0020876826722338, 0.0057306590257879, 0.0019193857965451]	[1.099787149719774, 0.683498388496538, 1.8769271462745636]	[0.0057077478363342, 0.0118947284028964, 0.0005467420214012]	0.943146	0.00144145	2	3	0.00191939	0.000546742	1.87693	0	NA	5	3	2	5	netMHCpan-4.1	HLA-B*07:02	0.034	SB	APRQPGLMA	1	APRQPGLMA
APRTVALTA	9	TRUE	P04440|DPB1_HUMAN	HLA-DPB1	HUMAN	HLA class II histocompatibility antigen, DP beta 1 chain OS=Homo sapiens OX=9606 GN=HLA-DPB1 PE=1 SV=1	APRTVALTA/2	['PEAKS']	[0.0051679586563307]	[0.8162771732875208]	[0.0328886662028687]	0.860085	0.523564	1	1	0.00516796	0.0328887	0.816277	0	NA	2	1	1	2	netMHCpan-4.1	HLA-B*07:02	0.088	SB	APRTVALTA	1	APRTVALTA
APRTVALTAL	10	TRUE	sp|P04440|DPB1_HUMAN	HLA-DPB1	HUMAN	HLA class II histocompatibility antigen, DP beta 1 chain OS=Homo sapiens OX=9606 GN=HLA-DPB1 PE=1 SV=1	APRTVALTAL/2	['MSFragger', 'Sage', 'PEAKS']	[0.003257328990228, 0.0057306590257879, 0.0060313630880579]	[0.8026728279181774, 0.6020058019027361, 0.7866612721552668]	[0.0196753759135582, 0.0165081814875911, 0.0366604562445105]	0.949505	3.35626	1	3	0.00325733	0.0165082	0.802673	0	NA	1	1	0	1	netMHCpan-4.1	HLA-B*07:02	0.007	SB	APRTALTAL	1	APRTALTAL
APRTVLLLLSA	11	TRUE	P01889|HLAB_HUMAN	HLA-B	HUMAN	HLA class I histocompatibility antigen, B alpha chain OS=Homo sapiens OX=9606 GN=HLA-B PE=1 SV=3	APRTVLLLLSA/2	['PEAKS']	[0.0019193857965451]	[1.9685124064018429]	[0.0003810003056453]	0.96856	0.46619	1	1	0.00191939	0.000381	1.96851	0	NA	2	1	1	2	netMHCpan-4.1	HLA-B*07:02	0.773	WB	APRTVLLSA	1	APRTVLLLL
APVGSGSAL	9	TRUE	sp|Q99607|ELF4_HUMAN	ELF4	HUMAN	ETS-related transcription factor Elf-4 OS=Homo sapiens OX=9606 GN=ELF4 PE=1 SV=1	APVGSGSAL/1	['MSFragger', 'PEAKS']	[0.0020876826722338, 0.0019193857965451]	[0.9746758059116234, 2.10561592083124]	[0.0096232667530095, 0.0002218380180944]	0.811944	0.645119	1	2	0.00191939	0.000221838	2.10562	0	NA	4	1	3	4	netMHCpan-4.1	HLA-B*07:02	0.007	SB	APVGSGSAL	1	APVGSGSAL
APYGGPIAL	9	TRUE	sp|Q9H269|VPS16_HUMAN	VPS16	HUMAN	Vacuolar protein sorting-associated protein 16 homolog OS=Homo sapiens OX=9606 GN=VPS16 PE=1 SV=2	APYGGPIAL/1	['MSFragger', 'PEAKS']	[0.003257328990228, 0.0019193857965451]	[0.8131452564260945, 1.5629667667758076]	[0.0188396551223048, 0.0018816070369759]	0.967896	0.261088	1	2	0.00191939	0.00188161	1.56297	0	NA	3	2	1	3	netMHCpan-4.1	HLA-B*07:02	0.005	SB	APYGGPIAL	1	APYGGPIAL
APYSRPKQL	9	TRUE	sp|Q86V81|THOC4_HUMAN	ALYREF	HUMAN	THO complex subunit 4 OS=Homo sapiens OX=9606 GN=ALYREF PE=1 SV=3	APYSRPKQL/2	['MSFragger', 'Sage', 'PEAKS']	[0.0020876826722338, 0.0057306590257879, 0.0019193857965451]	[1.4524444614282097, 0.5644176081489559, 1.6618310556258884]	[0.0013049445534976, 0.0193417676277434, 0.0012758004134159]	0.946762	0.116787	1	3	0.00191939	0.0012758	1.66183	0	NA	2	1	1	2	netMHCpan-4.1	HLA-B*07:02	0.007	SB	APYSRPKQL	1	APYSRPKQL
AQILPIRFQE	10	TRUE	Q00610|CLH1_HUMAN	CLTC	HUMAN	Clathrin heavy chain 1 OS=Homo sapiens OX=9606 GN=CLTC PE=1 SV=5	[UNIMOD:Acetylation]-AQILPIRFQE/2	['PEAKS']	[0.0038961038961038]	[0.9903954397192736]	[0.0171752894324436]	0.922626	2.53609	1	1	0.0038961	0.0171753	0.990395	0	NA	1	0	1	1	netMHCpan-4.1	HLA-A*02:01	22.415	NB	AQILPIFQE	0	AQILPIRQE
AQYEDIANR	9	TRUE	sp|O95678|K2C75_HUMAN;sp|P05787|K2C8_HUMAN	KRT75;KRT8	HUMAN	Keratin, type II cytoskeletal 75 OS=Homo sapiens OX=9606 GN=KRT75 PE=1 SV=2	AQYEDIANR/2	['MSFragger', 'Comet', 'PEAKS']	[0.0081632653061224, 0.0089485458612975, 0.0019193857965451]	[0.5174145907482415, 0.5222133810415346, 2.0211441094266607]	[0.0632831168812956, 0.0331409907705747, 0.0003095728186376]	0.980872	0.483742	1	3	0.00191939	0.000309573	2.02114	0	NA	1	0	1	1	netMHCpan-4.1	HLA-A*02:01	3.489	NB	AQYEDIANR	0	AQYEDIANR
AQYEDIAQK	9	TRUE	sp|P04264|K2C1_HUMAN	KRT1	HUMAN	Keratin, type II cytoskeletal 1 OS=Homo sapiens OX=9606 GN=KRT1 PE=1 SV=6	AQYEDIAQK/2	['MSFragger', 'Comet', 'PEAKS']	[0.0020876826722338, 0.0089485458612975, 0.0028818443804034]	[1.2844477884245518, 0.5492581603254859, 1.0753446513844351]	[0.0026364753609511, 0.0293015997715567, 0.0124422367846935]	0.984933	0.69712	1	3	0.00208768	0.00263648	1.28445	0	NA	2	0	2	2	netMHCpan-4.1	HLA-A*02:01	3.191	NB	AQYEDIAQK	0	AQYEDIAQK
AQYLINARL	9	TRUE	P57721|PCBP3_HUMAN;Q15365|PCBP1_HUMAN	PCBP3;PCBP1	HUMAN	Poly(rC)-binding protein 3 OS=Homo sapiens OX=9606 GN=PCBP3 PE=1 SV=2	AQYLINARL/2	['PEAKS']	[0.0060313630880579]	[0.698260195581751]	[0.050466905629231]	0.948325	3.31727	1	1	0.00603136	0.0504669	0.69826	0	NA	1	1	0	1	netMHCpan-4.1	HLA-A*02:01	1.257	WB	AQYLINARL	0	AQYLINARL
AQYLINVRL	9	TRUE	Q15366|PCBP2_HUMAN	PCBP2	HUMAN	Poly(rC)-binding protein 2 OS=Homo sapiens OX=9606 GN=PCBP2 PE=1 SV=1	AQYLINVRL/2	['PEAKS']	[0.0038961038961038]	[0.9691918374977178]	[0.0186055809261107]	0.965357	1.37272	1	1	0.0038961	0.0186056	0.969192	0	NA	1	0	1	1	netMHCpan-4.1	HLA-A*02:01	0.64	WB	AQYLINVRL	0	AQYLINVRL
ARPALLLLL	9	TRUE	Q86UD1|OAF_HUMAN	OAF	HUMAN	Out at first protein homolog OS=Homo sapiens OX=9606 GN=OAF PE=1 SV=1	ARPALLLLL/2	['PEAKS']	[0.0019193857965451]	[1.4602104780100007]	[0.0028144596397061]	0.907071	1.82193	1	1	0.00191939	0.00281446	1.46021	0	NA	1	0	1	1	netMHCpan-4.1	HLA-C*07:02	0.091	SB	ARPALLLLL	1	ARPALLLLL
ASFQSMEV	8	TRUE	Q5VZM2|RRAGB_HUMAN;Q7L523|RRAGA_HUMAN	RRAGB;RRAGA	HUMAN	Ras-related GTP-binding protein B OS=Homo sapiens OX=9606 GN=RRAGB PE=1 SV=1	ASFQSM[UNIMOD:Oxidation]EV/1	['PEAKS']	[0.0019193857965451]	[1.6212416671751493]	[0.0014966089088628]	0.670958	1.18973	1	1	0.00191939	0.00149661	1.62124	0	NA	4	1	3	4	netMHCpan-4.1	HLA-A*02:01	13.836	NB	ASF-QSMEV	0	ASFQSM-EV
ASFRLQEV	8	TRUE	sp|Q15262|PTPRK_HUMAN	PTPRK	HUMAN	Receptor-type tyrosine-protein phosphatase kappa OS=Homo sapiens OX=9606 GN=PTPRK PE=1 SV=2	ASFRLQEV/2	['MSFragger', 'Comet', 'Sage', 'PEAKS']	[0.0020876826722338, 0.0082872928176795, 0.0057306590257879, 0.0028818443804034]	[0.9312334119435852, 0.6493404561025063, 0.5970782909788894, 1.1510167839924892]	[0.0115330751918971, 0.0185394966548804, 0.0168504205263076, 0.0093175489724637]	0.958017	1.51054	1	4	0.00208768	0.00931755	1.15102	0	NA	2	1	1	2	netMHCpan-4.1	HLA-A*02:01	10.673	NB	ASF-RLQEV	0	ASFR-LQEV
ASGVAVSD	8	TRUE	sp|P23528|COF1_HUMAN	CFL1	HUMAN	Cofilin-1 OS=Homo sapiens OX=9606 GN=CFL1 PE=1 SV=3	[UNIMOD:Acetylation]-ASGVAVSD/1	['MSFragger', 'PEAKS']	[0.0020876826722338, 0.0019193857965451]	[1.0302685694037317, 1.4626869693226134]	[0.0076310496500505, 0.0027873345413154]	0.976077	1.49634	1	2	0.00191939	0.00278733	1.46269	0	NA	2	2	0	2	netMHCpan-4.1	HLA-B*07:02	95	NB	AS-GVAVSD	0	ASGVAVS-D
ASGVAVSDG	9	TRUE	sp|P23528|COF1_HUMAN	CFL1	HUMAN	Cofilin-1 OS=Homo sapiens OX=9606 GN=CFL1 PE=1 SV=3	[UNIMOD:Acetylation]-ASGVAVSDG/1	['MSFragger', 'PEAKS']	[0.0044247787610619, 0.0060313630880579]	[0.6449067447005967, 0.7448347171348514]	[0.0377112122644339, 0.0426837639530198]	0.885287	1.00203	1	2	0.00442478	0.0377112	0.744835	0	NA	2	2	0	2	netMHCpan-4.1	HLA-C*07:02	85	NB	ASGVAVSDG	0	ASGVAVSDG
ASGVAVSDGVIK	12	TRUE	sp|P23528|COF1_HUMAN	CFL1	HUMAN	Cofilin-1 OS=Homo sapiens OX=9606 GN=CFL1 PE=1 SV=3	[UNIMOD:Acetylation]-ASGVAVSDGVIK/2	['MSFragger', 'PEAKS']	[0.0020876826722338, 0.0028818443804034]	[0.9856994752777336, 1.230966508965192]	[0.0091908797375252, 0.0068534614731133]	0.946513	6.3119	1	2	0.00208768	0.00685346	1.23097	0	NA	1	1	0	1	netMHCpan-4.1	HLA-A*02:01	61.875	NB	AAVSDGVIK	0	ASGVAVSDV
ASGVAVSDGVIKVFNDM	17	FALSE	sp|P23528|COF1_HUMAN	CFL1	HUMAN	Cofilin-1 OS=Homo sapiens OX=9606 GN=CFL1 PE=1 SV=3	[UNIMOD:Acetylation]-ASGVAVSDGVIKVFNDM[UNIMOD:Oxidation]/2	['MSFragger', 'PEAKS']	[0.0020876826722338, 0.0019193857965451]	[3.173876351250148, 2.44084265293792]	[9.60879227473588e-07, 5.910085611984058e-05]	0.692389	0.189524	1	2	0.00191939	9.60879e-07	3.17388	0	NA	1	1	0	1	netMHCIIpan-4.3	HLA-DQA10301-DQB10302	5.11	NB	DGVIKVFND	NA	NA
ASGVAVSDGVIKVFNDMK	18	FALSE	sp|P23528|COF1_HUMAN	CFL1	HUMAN	Cofilin-1 OS=Homo sapiens OX=9606 GN=CFL1 PE=1 SV=3	[UNIMOD:Acetylation]-ASGVAVSDGVIKVFNDM[UNIMOD:Oxidation]K/2	['MSFragger', 'PEAKS']	[0.0020876826722338, 0.0019193857965451]	[2.450627791588232, 2.0337092890102206]	[1.9951307988018e-05, 0.0002946022242599]	0.688435	2.2023	1	2	0.00191939	1.99513e-05	2.45063	0	NA	1	1	0	1	netMHCIIpan-4.3	HLA-DQA10301-DQB10302	4.72	WB	DGVIKVFND	NA	NA
ASGVAVSDGVIKVFNDMKVR	20	FALSE	sp|P23528|COF1_HUMAN	CFL1	HUMAN	Cofilin-1 OS=Homo sapiens OX=9606 GN=CFL1 PE=1 SV=3	[UNIMOD:Acetylation]-ASGVAVSDGVIKVFNDM[UNIMOD:Oxidation]KVR/3	['MSFragger', 'PEAKS']	[0.003257328990228, 0.0019193857965451]	[0.7461746674845763, 1.583829661534395]	[0.0248569431654389, 0.0017336144010302]	0.368689	3.17744	1	2	0.00191939	0.00173361	1.58383	0	NA	1	1	0	1	NA	NA	NA	NA	NA	NA	NA
ASLDKFLASVSTV	13	FALSE	sp|P69905|HBA_HUMAN	HBA2	HUMAN	Hemoglobin subunit alpha OS=Homo sapiens OX=9606 GN=HBA2 PE=1 SV=2	ASLDKFLASVSTV/2	['MSFragger', 'PEAKS']	[0.0055020632737276, 0.0019193857965451]	[0.5333293826832122, 1.787993440586506]	[0.0593606172850118, 0.0007762955650039]	0.620383	0.608647	1	2	0.00191939	0.000776296	1.78799	0	NA	1	1	0	1	netMHCIIpan-4.3	DRB1_0404	36.83	NB	LDKFLASVS	NA	NA
ASLDKFLASVSTVL	14	FALSE	sp|P69905|HBA_HUMAN	HBA2	HUMAN	Hemoglobin subunit alpha OS=Homo sapiens OX=9606 GN=HBA2 PE=1 SV=2	ASLDKFLASVSTVL/2	['MSFragger', 'Comet', 'Sage', 'PEAKS']	[0.0020876826722338, 0.0039682539682539, 0.0057306590257879, 0.0019193857965451]	[2.048277638946888, 1.4077977297221134, 2.965736569865092, 2.458847355867737]	[0.0001076106989195, 0.0005332529597182, 2.3080277278977115e-05, 5.504772863219515e-05]	0.778181	0.287292	1	4	0.00191939	2.30803e-05	2.96574	0	NA	2	2	0	2	netMHCIIpan-4.3	DRB1_0404	43.26	NB	LDKFLASVS	NA	NA
ASLDKFLASVSTVLT	15	FALSE	sp|P69905|HBA_HUMAN	HBA2	HUMAN	Hemoglobin subunit alpha OS=Homo sapiens OX=9606 GN=HBA2 PE=1 SV=2	ASLDKFLASVSTVLT/2	['MSFragger', 'Comet', 'PEAKS']	[0.003257328990228, 0.0039682539682539, 0.0019193857965451]	[0.8229979712963562, 1.3522721531942314, 1.513594142461338]	[0.0180854748057318, 0.0006954139750942, 0.0022836646795721]	0.508321	0.270169	1	3	0.00191939	0.000695414	1.51359	0	NA	1	1	0	1	netMHCIIpan-4.3	DRB5_0105	22.78	NB	FLASVSTVL	NA	NA
ASLDKFLASVSTVLTS	16	FALSE	sp|P69905|HBA_HUMAN	HBA2	HUMAN	Hemoglobin subunit alpha OS=Homo sapiens OX=9606 GN=HBA2 PE=1 SV=2	ASLDKFLASVSTVLTS/2	['MSFragger', 'Comet', 'Sage', 'PEAKS']	[0.0020876826722338, 0.0039682539682539, 0.0057306590257879, 0.0019193857965451]	[2.7698798915823604, 1.7700884893082427, 9.272282382546836, 1.8094751072977773]	[5.2315611536001805e-06, 9.431112261393708e-05, 1.1987462924252896e-12, 0.0007132824762879]	0.876564	0.747816	1	4	0.00191939	1.19875e-12	9.27228	0	NA	1	1	0	1	netMHCIIpan-4.3	DRB1_0404	13.36	NB	LASVSTVLT	NA	NA
ASLDKFLASVSTVLTSK	17	FALSE	sp|P69905|HBA_HUMAN	HBA2	HUMAN	Hemoglobin subunit alpha OS=Homo sapiens OX=9606 GN=HBA2 PE=1 SV=2	ASLDKFLASVSTVLTSK/3;ASLDKFLASVSTVLTSK/2	['MSFragger', 'Comet', 'Sage', 'PEAKS']	[0.0020876826722338, 0.0039682539682539, 0.0057306590257879, 0.0019193857965451]	[2.9564691904678506, 1.4477279719499117, 5.116470998376269, 2.7057439839771518]	[2.391776459347413e-06, 0.0004405650229339, 7.56812255991323e-08, 2.0777959975116493e-05]	0.945847	0.10582	2	4	0.00191939	7.56812e-08	5.11647	0	NA	2	2	0	2	netMHCIIpan-4.3	DRB1_0404	5.76	NB	LASVSTVLT	NA	NA
ASLDKFLASVSTVLTSKY	18	FALSE	sp|P69905|HBA_HUMAN	HBA2	HUMAN	Hemoglobin subunit alpha OS=Homo sapiens OX=9606 GN=HBA2 PE=1 SV=2	ASLDKFLASVSTVLTSKY/2;ASLDKFLASVSTVLTSKY/3	['MSFragger', 'Comet', 'Sage', 'PEAKS']	[0.0020876826722338, 0.0039682539682539, 0.0057306590257879, 0.0019193857965451]	[4.192811949552446, 1.6505299231157948, 3.901036671530008, 2.206086760781512]	[1.3380378549966422e-08, 0.0001670515712834, 1.9182365982737747e-06, 0.0001492380172712]	0.931541	0.358184	2	4	0.00191939	1.33804e-08	4.19281	0	NA	2	2	0	2	netMHCIIpan-4.3	DRB1_0404	5.82	NB	LASVSTVLT	NA	NA
ASLDKFLASVSTVLTSKYR	19	FALSE	sp|P69905|HBA_HUMAN	HBA2	HUMAN	Hemoglobin subunit alpha OS=Homo sapiens OX=9606 GN=HBA2 PE=1 SV=2	ASLDKFLASVSTVLTSKYR/3	['MSFragger', 'Comet', 'Sage', 'PEAKS']	[0.0020876826722338, 0.0039682539682539, 0.0057306590257879, 0.0019193857965451]	[4.575911586421302, 2.4533714379116884, 4.962858898217411, 2.9389666961186878]	[2.682710149024481e-09, 3.5940744200032204e-06, 1.138731080006851e-07, 8.27714319032849e-06]	0.954743	0.043126	1	4	0.00191939	2.68271e-09	4.96286	0	NA	2	2	0	2	NA	NA	NA	NA	NA	NA	NA
ASLELLEGKVLPGVDALSNI	20	FALSE	sp|P00558|PGK1_HUMAN	PGK1	HUMAN	Phosphoglycerate kinase 1 OS=Homo sapiens OX=9606 GN=PGK1 PE=1 SV=3	ASLELLEGKVLPGVDALSNI/2	['MSFragger', 'Comet', 'Sage', 'PEAKS']	[0.0020876826722338, 0.0039682539682539, 0.0057306590257879, 0.0019193857965451]	[1.2738005804261507, 1.6058555475249572, 0.9186002604767124, 2.327168836220165]	[0.0027566142286717, 0.0002068359290026, 0.0052237546103957, 9.255341424055202e-05]	0.937871	0.144042	1	4	0.00191939	9.25534e-05	2.32717	0	NA	1	0	1	1	NA	NA	NA	NA	NA	NA	NA
ASLRIAAF	8	TRUE	sp|Q01970|PLCB3_HUMAN	PLCB3	HUMAN	1-phosphatidylinositol 4,5-bisphosphate phosphodiesterase beta-3 OS=Homo sapiens OX=9606 GN=PLCB3 PE=1 SV=2	ASLRIAAF/2	['MSFragger', 'Comet', 'Sage', 'PEAKS']	[0.003257328990228, 0.0039682539682539, 0.0057306590257879, 0.0019193857965451]	[0.719476696494439, 0.8280433116613551, 0.5811108075973482, 1.5748760687131622]	[0.0277530715218226, 0.0081343149763493, 0.0180182596779268, 0.0017956557463662]	0.876163	2.75762	1	4	0.00191939	0.00179566	1.57488	0	NA	2	1	1	2	netMHCpan-4.1	HLA-B*07:02	11.358	NB	ASL-RIAAF	0	ASLR-IAAF
ASNVTNKTD	9	TRUE	sp|P07910|HNRPC_HUMAN	HNRNPC	HUMAN	Heterogeneous nuclear ribonucleoproteins C1/C2 OS=Homo sapiens OX=9606 GN=HNRNPC PE=1 SV=4	[UNIMOD:Acetylation]-ASNVTNKTD/2	['MSFragger', 'PEAKS']	[0.0020876826722338, 0.0019193857965451]	[1.1109843653148732, 1.4671857350700004]	[0.005446782810726, 0.0027387187944275]	0.926653	0.279314	1	2	0.00191939	0.00273872	1.46719	0	NA	3	2	1	3	netMHCpan-4.1	HLA-A*02:01	82.5	NB	ASNVTNKTD	0	ASNVTNKTD
ASRMEEVD	8	TRUE	sp|P08238|HS90B_HUMAN;sp|Q58FF7|H90B3_HUMAN	HSP90AB1;HSP90AB3P	HUMAN	Heat shock protein HSP 90-beta OS=Homo sapiens OX=9606 GN=HSP90AB1 PE=1 SV=4	ASRM[UNIMOD:Oxidation]EEVD/2	['MSFragger', 'Sage', 'PEAKS']	[0.003257328990228, 0.0057306590257879, 0.0060313630880579]	[0.7898629512451606, 0.6028246045395359, 0.6894985603234677]	[0.0207475850493238, 0.0164521106414066, 0.0520690967421759]	0.986971	2.70992	1	3	0.00325733	0.0164521	0.789863	0	NA	1	1	0	1	netMHCpan-4.1	HLA-B*07:02	92.5	NB	ASRMEEVD-	4	AS-RMEEVD
ASSDIQVKELEKRASGQAF	19	FALSE	sp|P16949|STMN1_HUMAN	STMN1	HUMAN	Stathmin OS=Homo sapiens OX=9606 GN=STMN1 PE=1 SV=3	[UNIMOD:Acetylation]-ASSDIQVKELEKRASGQAF/3	['MSFragger', 'PEAKS']	[0.0020876826722338, 0.0038961038961038]	[1.2098564005798844, 0.8398424116940991]	[0.0036022756351187, 0.0301527424787928]	0.0863456	8.77139	1	2	0.00208768	0.00360228	1.20986	0	NA	1	1	0	1	NA	NA	NA	NA	NA	NA	NA
ASSGPTIEEVD	11	TRUE	sp|P11142|HSP7C_HUMAN	HSPA8	HUMAN	Heat shock cognate 71 kDa protein OS=Homo sapiens OX=9606 GN=HSPA8 PE=1 SV=1	ASSGPTIEEVD/1	['MSFragger', 'Comet', 'PEAKS']	[0.0020876826722338, 0.0089485458612975, 0.0019193857965451]	[1.3115555326035075, 0.517364042124451, 1.6516339661169537]	[0.0023536886149025, 0.0338798322673117, 0.0013280188326014]	0.832611	2.78496	1	3	0.00191939	0.00132802	1.65163	0	NA	2	2	0	2	netMHCpan-4.1	HLA-A*02:01	36.167	NB	ASSGPTIEV	4	ASSTIEEVD
ASSYIAHL	8	TRUE	sp|O43680|TCF21_HUMAN;sp|O60682|MUSC_HUMAN;sp|Q12870|TCF15_HUMAN	TCF21;MSC;TCF15	HUMAN	Transcription factor 21 OS=Homo sapiens OX=9606 GN=TCF21 PE=1 SV=2	ASSYIAHL/2	['Comet', 'PEAKS']	[0.0089485458612975, 0.0019193857965451]	[0.5208992905800556, 1.7323208923150697]	[0.0333396279438466, 0.00096666539516]	0.819853	0.0393463	1	2	0.00191939	0.000966665	1.73232	0	NA	4	2	2	4	netMHCpan-4.1	HLA-B*07:02	16.135	NB	ASS-YIAHL	0	ASSY-IAHL
ASSYPMASL	9	TRUE	sp|Q13310|PABP4_HUMAN	PABPC4	HUMAN	Polyadenylate-binding protein 4 OS=Homo sapiens OX=9606 GN=PABPC4 PE=1 SV=1	ASSYPM[UNIMOD:Oxidation]ASL/1	['MSFragger']	[0.0020876826722338]	[0.9572081991396209]	[0.0103501623394612]	0.990883	0.891482	1	1	0.00208768	0.0103502	0.957208	0	NA	1	0	1	1	netMHCpan-4.1	HLA-B*07:02	1.147	WB	ASSYPMASL	0	ASSYPMASL
ASTSTTIRSH	10	TRUE	sp|P02538|K2C6A_HUMAN;sp|P04259|K2C6B_HUMAN;sp|P48668|K2C6C_HUMAN	KRT6A;KRT6B;KRT6C	HUMAN	Keratin, type II cytoskeletal 6A OS=Homo sapiens OX=9606 GN=KRT6A PE=1 SV=3	[UNIMOD:Acetylation]-ASTSTTIRSH/2	['MSFragger', 'PEAKS']	[0.0020876826722338, 0.0019193857965451]	[0.8670086867679276, 1.627028419367074]	[0.0150654023268258, 0.0014629456836089]	0.89498	1.38056	1	2	0.00191939	0.00146295	1.62703	0	NA	1	0	1	1	netMHCpan-4.1	HLA-C*07:02	23.214	NB	ASSTTIRSH	0	ASTSTIRSH
ASTSTTIRSHSS	12	TRUE	sp|P02538|K2C6A_HUMAN;sp|P04259|K2C6B_HUMAN;sp|P48668|K2C6C_HUMAN	KRT6A;KRT6B;KRT6C	HUMAN	Keratin, type II cytoskeletal 6A OS=Homo sapiens OX=9606 GN=KRT6A PE=1 SV=3	[UNIMOD:Acetylation]-ASTSTTIRSHSS/2	['MSFragger']	[0.0020876826722338]	[1.4551622685234953]	[0.0012901789110784]	0.352731	4.1854	1	1	0.00208768	0.00129018	1.45516	0	NA	1	1	0	1	netMHCpan-4.1	HLA-B*07:02	73.75	NB	ASTSTTHSS	0	ASTSTTSHS
ASTYLARL	8	TRUE	sp|Q9UPU5|UBP24_HUMAN	USP24	HUMAN	Ubiquitin carboxyl-terminal hydrolase 24 OS=Homo sapiens OX=9606 GN=USP24 PE=1 SV=3	ASTYLARL/2	['MSFragger']	[0.0055020632737276]	[0.5472818766138084]	[0.0561126070186981]	0.935617	2.49508	1	1	0.00550206	0.0561126	0.547282	0	NA	1	0	1	1	netMHCpan-4.1	HLA-B*07:02	27.81	NB	AST-YLARL	0	ASTY-LARL
ASVSTVLTSK	10	TRUE	sp|P69905|HBA_HUMAN	HBA2	HUMAN	Hemoglobin subunit alpha OS=Homo sapiens OX=9606 GN=HBA2 PE=1 SV=2	ASVSTVLTSK/2	['MSFragger', 'Comet', 'Sage', 'PEAKS']	[0.0020876826722338, 0.0039682539682539, 0.0057306590257879, 0.0019193857965451]	[1.3612079731661246, 1.2379785313971887, 0.8110893830744712, 2.2138318884117494]	[0.0019119783704645, 0.0012011502554771, 0.0074521047871177, 0.0001447463694947]	0.983801	0.49169	1	4	0.00191939	0.000144746	2.21383	0	NA	1	1	0	1	netMHCpan-4.1	HLA-A*02:01	24.125	NB	AVSTVLTSK	4	ASSTVLTSK
ASVSTVLTSKY	11	TRUE	sp|P69905|HBA_HUMAN	HBA2	HUMAN	Hemoglobin subunit alpha OS=Homo sapiens OX=9606 GN=HBA2 PE=1 SV=2	ASVSTVLTSKY/2	['MSFragger', 'Comet', 'Sage', 'PEAKS']	[0.0020876826722338, 0.0039682539682539, 0.0057306590257879, 0.0019193857965451]	[2.6089784609986406, 1.9587394898288293, 5.548066660002293, 2.410128251978487]	[1.027415939284705e-05, 3.826403703067977e-05, 2.4013979916515936e-08, 6.671574737975657e-05]	0.973625	1.27706	1	4	0.00191939	2.4014e-08	5.54807	0	NA	4	4	0	4	netMHCpan-4.1	HLA-C*07:02	12.62	NB	ASVSTVLTY	0	ASTVLTSKY
ASVSTVLTSKYR	12	TRUE	sp|P69905|HBA_HUMAN	HBA2	HUMAN	Hemoglobin subunit alpha OS=Homo sapiens OX=9606 GN=HBA2 PE=1 SV=2	ASVSTVLTSKYR/2	['MSFragger', 'Comet', 'Sage', 'PEAKS']	[0.0020876826722338, 0.0082872928176795, 0.0057306590257879, 0.0019193857965451]	[1.4867050061788876, 0.6192526960638713, 0.7455097157128753, 1.7760267689439864]	[0.0011305511431608, 0.0212812741112516, 0.0094132057803654, 0.0008137762009559]	0.938615	0.444314	1	4	0.00191939	0.000813776	1.77603	0	NA	2	2	0	2	netMHCpan-4.1	HLA-A*02:01	51.667	NB	ASVSTVLTR	0	ASTVLTSKY
ASYLAQHL	8	TRUE	sp|Q5T0B9|ZN362_HUMAN	ZNF362	HUMAN	Zinc finger protein 362 OS=Homo sapiens OX=9606 GN=ZNF362 PE=1 SV=1	ASYLAQHL/2	['MSFragger', 'Comet', 'PEAKS']	[0.003257328990228, 0.0089485458612975, 0.0019193857965451]	[0.716667915259847, 0.577673678418317, 1.7627012309015282]	[0.0280764123853135, 0.0257386864503594, 0.000857641083422]	0.98112	1.60499	1	3	0.00191939	0.000857641	1.7627	0	NA	3	2	1	3	netMHCpan-4.1	HLA-C*07:02	10.326	NB	ASYLA-QHL	0	ASYLA-QHL
ASYLASEI	8	TRUE	Q12905|ILF2_HUMAN	ILF2	HUMAN	Interleukin enhancer-binding factor 2 OS=Homo sapiens OX=9606 GN=ILF2 PE=1 SV=2	ASYLASEI/1	['PEAKS']	[0.0028818443804034]	[0.9993236273520024]	[0.0166054104756395]	0.860689	0.446175	1	1	0.00288184	0.0166054	0.999324	0	NA	3	1	2	3	netMHCpan-4.1	HLA-B*07:02	21.714	NB	ASY-LASEI	0	ASYLA-SEI
ASYLLAAL	8	TRUE	P05387|RLA2_HUMAN	RPLP2	HUMAN	Large ribosomal subunit protein P2 OS=Homo sapiens OX=9606 GN=RPLP2 PE=1 SV=1	ASYLLAAL/1	['PEAKS']	[0.0028818443804034]	[1.0314517536094434]	[0.0147025374056553]	0.889565	0.112469	1	1	0.00288184	0.0147025	1.03145	0	NA	3	1	2	3	netMHCpan-4.1	HLA-B*07:02	6.623	NB	ASY-LLAAL	0	ASYL-LAAL
ATAEEEEDFGEEAEEEA	17	FALSE	sp|P07437|TBB5_HUMAN	TUBB	HUMAN	Tubulin beta chain OS=Homo sapiens OX=9606 GN=TUBB PE=1 SV=2	ATAEEEEDFGEEAEEEA/2	['MSFragger', 'Comet', 'Sage', 'PEAKS']	[0.0020876826722338, 0.0039682539682539, 0.0057306590257879, 0.0019193857965451]	[1.4881338805974786, 1.0626013639465393, 0.9174741119413712, 2.141684573475481]	[0.0011238070887106, 0.0027356798600894, 0.0052423707350358, 0.0001924128960734]	0.826279	2.7003	1	4	0.00191939	0.000192413	2.14168	0	NA	2	0	2	2	netMHCIIpan-4.3	HLA-DQA10301-DQB10302	0.89	SB	DFGEEAEEE	NA	NA
ATAEVLNIGKKL	12	TRUE	sp|P22234|PUR6_HUMAN	PAICS	HUMAN	Bifunctional phosphoribosylaminoimidazole carboxylase/phosphoribosylaminoimidazole succinocarboxamide synthetase OS=Homo sapiens OX=9606 GN=PAICS PE=1 SV=3	[UNIMOD:Acetylation]-ATAEVLNIGKKL/2	['MSFragger']	[0.0044247787610619]	[0.5947699541793203]	[0.0462826773607661]	0.351596	12.8634	1	1	0.00442478	0.0462827	0.59477	0	NA	1	0	1	1	netMHCpan-4.1	HLA-A*02:01	12.77	NB	ATAEVLNKL	2	ATAEVLNKL
ATAGDTHLGGEDFDNR	16	FALSE	sp|P0DMV8|HS71A_HUMAN;sp|P0DMV9|HS71B_HUMAN;sp|P17066|HSP76_HUMAN;sp|P34931|HS71L_HUMAN;sp|P48741|HSP77_HUMAN	HSPA1A;HSPA1B;HSPA6;HSPA1L;HSPA7	HUMAN	Heat shock 70 kDa protein 1A OS=Homo sapiens OX=9606 GN=HSPA1A PE=1 SV=1	ATAGDTHLGGEDFDNR/3	['MSFragger', 'Sage', 'PEAKS']	[0.0020876826722338, 0.0057306590257879, 0.0019193857965451]	[1.6918027550665584, 0.8292653566300099, 1.821009793299516]	[0.0004789260082881, 0.007001392386553, 0.0006815811438968]	0.940103	1.31314	1	3	0.00191939	0.000478926	1.82101	0	NA	1	1	0	1	netMHCIIpan-4.3	HLA-DQA10301-DQB10302	18.38	NB	DTHLGGEDF	NA	NA
ATETVPATEQELPQ	14	FALSE	E9PAV3|NACAM_HUMAN;Q9H009|NACA2_HUMAN	NACA;NACA2	HUMAN	Nascent polypeptide-associated complex subunit alpha, muscle-specific form OS=Homo sapiens OX=9606 GN=NACA PE=1 SV=1	[UNIMOD:Acetylation]-ATETVPATEQELPQ/2	['PEAKS']	[0.0028818443804034]	[1.113393175238018]	[0.0107605157135989]	0.672202	2.09715	1	1	0.00288184	0.0107605	1.11339	0	NA	1	1	0	1	netMHCIIpan-4.3	HLA-DQA10301-DQB10302	4.57	WB	ETVPATEQE	NA	NA
ATKIDKEA	8	TRUE	Q14019|COTL1_HUMAN	COTL1	HUMAN	Coactosin-like protein OS=Homo sapiens OX=9606 GN=COTL1 PE=1 SV=3	[UNIMOD:Acetylation]-ATKIDKEA/2	['PEAKS']	[0.0082742316784869]	[0.6525440329907065]	[0.0593444766418174]	0.699228	1.31759	1	1	0.00827423	0.0593445	0.652544	0	NA	1	1	0	1	netMHCpan-4.1	HLA-B*07:02	43.8	NB	ATK-IDKEA	0	A-TKIDKEA
ATVQQLEGR	9	TRUE	sp|Q01469|FABP5_HUMAN	FABP5	HUMAN	Fatty acid-binding protein 5 OS=Homo sapiens OX=9606 GN=FABP5 PE=1 SV=3	[UNIMOD:Acetylation]-ATVQQLEGR/2	['MSFragger']	[0.003257328990228]	[0.7201131333276032]	[0.0276803164435115]	0.9262	4.97282	1	1	0.00325733	0.0276803	0.720113	0	NA	1	0	1	1	netMHCpan-4.1	HLA-C*07:02	22.125	NB	ATVQQLEGR	4	ATVQQLEGR
AVDPNRAVPL	10	TRUE	sp|Q9Y3C1|NOP16_HUMAN	NOP16	HUMAN	Nucleolar protein 16 OS=Homo sapiens OX=9606 GN=NOP16 PE=1 SV=2	AVDPNRAVPL/2	['MSFragger', 'Comet', 'Sage', 'PEAKS']	[0.0020876826722338, 0.0089485458612975, 0.0057306590257879, 0.0028818443804034]	[1.2775432464735368, 0.5639734596966177, 0.8810698934916984, 1.1498376337175895]	[0.0027137726607267, 0.0273998332493637, 0.0058918856087544, 0.0093597415010397]	0.778312	1.15445	1	4	0.00208768	0.00271377	1.27754	0	NA	4	3	1	4	netMHCpan-4.1	HLA-B*07:02	1.115	WB	AVDPNRAVL	1	AVDPNRVPL
AVFPSIVGR	9	TRUE	sp|A5A3E0|POTEF_HUMAN;sp|P0CG38|POTEI_HUMAN;sp|P60709|ACTB_HUMAN;sp|P62736|ACTA_HUMAN;sp|P63261|ACTG_HUMAN;sp|P63267|ACTH_HUMAN;sp|P68032|ACTC_HUMAN;sp|P68133|ACTS_HUMAN;sp|Q6S8J3|POTEE_HUMAN;sp|Q9BYX7|ACTBM_HUMAN	POTEF;POTEI;ACTB;ACTA2;ACTG1;ACTG2;ACTC1;ACTA1;POTEE;POTEKP	HUMAN	POTE ankyrin domain family member F OS=Homo sapiens OX=9606 GN=POTEF PE=1 SV=2	AVFPSIVGR/2	['MSFragger']	[0.0044247787610619]	[0.586841101508096]	[0.0478001798340288]	0.965762	3.04271	1	1	0.00442478	0.0478002	0.586841	0	NA	1	0	1	1	netMHCpan-4.1	HLA-C*07:02	1.47	WB	AVFPSIVGR	2	AVFPSIVGR
AVGGLGKLGKDA	12	TRUE	sp|P81605|DCD_HUMAN	DCD	HUMAN	Dermcidin OS=Homo sapiens OX=9606 GN=DCD PE=1 SV=2	AVGGLGKLGKDA/2	['MSFragger', 'Sage', 'PEAKS']	[0.003257328990228, 0.0057306590257879, 0.0019193857965451]	[0.6901057493804879, 0.5554939668051471, 2.0229168224166125]	[0.0313229024742152, 0.0200954782200018, 0.0003074155446803]	0.87771	0.111675	1	3	0.00191939	0.000307416	2.02292	0	NA	1	0	1	1	netMHCpan-4.1	HLA-A*02:01	42.5	NB	AVGGLGKLA	3	VGGLGLGKD
AVISLEGKPL	10	TRUE	sp|P23528|COF1_HUMAN	CFL1	HUMAN	Cofilin-1 OS=Homo sapiens OX=9606 GN=CFL1 PE=1 SV=3	AVISLEGKPL/2	['MSFragger', 'Sage', 'PEAKS']	[0.003257328990228, 0.0057306590257879, 0.0019193857965451]	[0.8305309634499636, 0.6059535027858078, 2.078067218914905]	[0.0175290728053468, 0.0162399120492154, 0.0002473076885037]	0.897302	2.61176	1	3	0.00191939	0.000247308	2.07807	0	NA	1	1	0	1	netMHCpan-4.1	HLA-B*07:02	5.413	NB	AVISLGKPL	1	AVSLEGKPL
AVSEGTKAVTKYTSSK	16	FALSE	sp|A0A2R8Y619|H2BK1_HUMAN;sp|P23527|H2B1O_HUMAN;sp|P33778|H2B1B_HUMAN;sp|P58876|H2B1D_HUMAN;sp|P62807|H2B1C_HUMAN;sp|Q16778|H2B2E_HUMAN;sp|Q5QNW6|H2B2F_HUMAN;sp|Q8N257|H2B3B_HUMAN;sp|Q93079|H2B1H_HUMAN;sp|Q96A08|H2B1A_HUMAN;sp|Q99877|H2B1N_HUMAN;sp|Q99879|H2B1M_HUMAN;sp|Q99880|H2B1L_HUMAN	H2BK1;H2BC17;H2BC3;H2BC5;H2BC10;H2BC21;H2BC18;H2BC26;H2BC9;H2BC1;H2BC15;H2BC14;H2BC13	HUMAN	Histone H2B type 2-K1 OS=Homo sapiens OX=9606 GN=H2BK1 PE=1 SV=1	AVSEGTKAVTKYTSSK/3	['MSFragger', 'Comet', 'Sage', 'PEAKS']	[0.0020876826722338, 0.0039682539682539, 0.0057306590257879, 0.0019193857965451]	[2.4913897963524207, 1.140882713963834, 1.3624482120668562, 2.096316920891464]	[1.6819910661542932e-05, 0.0018994925192237, 0.0015617352156855, 0.0002301277308236]	0.300664	0.0946779	1	4	0.00191939	1.68199e-05	2.49139	0	NA	2	1	1	2	netMHCIIpan-4.3	DRB1_1301	15.1	NB	TKAVTKYTS	NA	NA
AVSVTPIRDTK	11	TRUE	sp|Q9NR56|MBNL1_HUMAN	MBNL1	HUMAN	Muscleblind-like protein 1 OS=Homo sapiens OX=9606 GN=MBNL1 PE=1 SV=2	[UNIMOD:Acetylation]-AVSVTPIRDTK/2	['MSFragger']	[0.0020876826722338]	[1.1474120298435169]	[0.0046773707866349]	0.873003	2.3213	1	1	0.00208768	0.00467737	1.14741	0	NA	1	1	0	1	netMHCpan-4.1	HLA-B*07:02	31.267	NB	AVSPIRDTK	4	VSVTIRDTK
AYLPVNESFGFTADLR	16	FALSE	sp|P13639|EF2_HUMAN	EEF2	HUMAN	Elongation factor 2 OS=Homo sapiens OX=9606 GN=EEF2 PE=1 SV=4	AYLPVNESFGFTADLR/2	['Comet']	[0.0082872928176795]	[0.6929199262302945]	[0.0151757367163955]	0.197409	6.45032	1	1	0.00828729	0.0151757	0.69292	0	NA	1	1	0	1	netMHCIIpan-4.3	HLA-DQA10301-DQB10302	28.22	NB	ESFGFTADL	NA	NA
CGYSAVRM	8	TRUE	sp|P21964|COMT_HUMAN	COMT	HUMAN	Catechol O-methyltransferase OS=Homo sapiens OX=9606 GN=COMT PE=1 SV=2	C[UNIMOD:Cysteinylation]GYSAVRM/2;C[UNIMOD:Cysteinylation]GYSAVRM[UNIMOD:Oxidation]/2	['MSFragger', 'Comet', 'Sage', 'PEAKS']	[0.0020876826722338, 0.0039682539682539, 0.0057306590257879, 0.0019193857965451]	[1.2304908533674506, 1.5206982410350312, 0.9731825322694058, 1.885785013811118]	[0.003304337681604, 0.0003107938580129, 0.0044132720560853, 0.0005279761838705]	0.985902	0.238945	2	4	0.00191939	0.000310794	1.88579	0	NA	5	2	3	5	netMHCpan-4.1	HLA-C*07:02	20.87	NB	CGYSAV-RM	0	CGYSAV-RM
CRVDGLV	7	FALSE	sp|Q8IVF4|DYH10_HUMAN	DNAH10	HUMAN	Dynein axonemal heavy chain 10 OS=Homo sapiens OX=9606 GN=DNAH10 PE=1 SV=4	C[UNIMOD:Cysteinylation]RVDGLV/2	['MSFragger']	[0.0020876826722338]	[1.4210975264005494]	[0.0014879632212031]	0.960727	22.1392	1	1	0.00208768	0.00148796	1.4211	0	NA	1	0	1	1	NA	NA	NA	NA	NA	NA	NA
DAGAGIALNDH	11	TRUE	sp|P04406|G3P_HUMAN	GAPDH	HUMAN	Glyceraldehyde-3-phosphate dehydrogenase OS=Homo sapiens OX=9606 GN=GAPDH PE=1 SV=3	DAGAGIALNDH/2	['MSFragger', 'Comet', 'PEAKS']	[0.0020876826722338, 0.0039682539682539, 0.0019193857965451]	[1.2878848377216612, 1.26838363655254, 1.692224979689289]	[0.0025988210025567, 0.0010386158847312, 0.0011319771072152]	0.920191	1.87393	1	3	0.00191939	0.00103862	1.69222	0	NA	2	0	2	2	netMHCpan-4.1	HLA-B*07:02	71.25	NB	DAGAGIALH	0	AGAGALNDH
DAPRAVFPSIVGRPR	15	FALSE	sp|A5A3E0|POTEF_HUMAN;sp|P0CG38|POTEI_HUMAN;sp|P60709|ACTB_HUMAN;sp|P62736|ACTA_HUMAN;sp|P63261|ACTG_HUMAN;sp|P63267|ACTH_HUMAN;sp|P68032|ACTC_HUMAN;sp|P68133|ACTS_HUMAN;sp|Q6S8J3|POTEE_HUMAN	POTEF;POTEI;ACTB;ACTA2;ACTG1;ACTG2;ACTC1;ACTA1;POTEE	HUMAN	POTE ankyrin domain family member F OS=Homo sapiens OX=9606 GN=POTEF PE=1 SV=2	DAPRAVFPSIVGRPR/3	['MSFragger', 'PEAKS']	[0.0044247787610619, 0.0019193857965451]	[0.6395467913181954, 1.5507178432125075]	[0.038548309724354, 0.0019742704337369]	0.592001	1.21535	1	2	0.00191939	0.00197427	1.55072	0	NA	1	1	0	1	netMHCIIpan-4.3	HLA-DQA10301-DQB10603	3.03	WB	PRAVFPSIV	NA	NA
DATNVGDEGGFAPN	14	FALSE	sp|P06733|ENOA_HUMAN;sp|P09104|ENOG_HUMAN;sp|P13929|ENOB_HUMAN	ENO1;ENO2;ENO3	HUMAN	Alpha-enolase OS=Homo sapiens OX=9606 GN=ENO1 PE=1 SV=2	DATNVGDEGGFAPN/2	['MSFragger', 'Comet', 'Sage', 'PEAKS']	[0.0020876826722338, 0.0039682539682539, 0.0057306590257879, 0.0019193857965451]	[2.0035299161250166, 1.504332149335096, 1.1608511530276828, 2.655262474438552]	[0.0001297929959539, 0.0003360933671535, 0.0025969796156582, 2.535850253426453e-05]	0.879955	6.05673	1	4	0.00191939	2.53585e-05	2.65526	0	NA	1	1	0	1	netMHCIIpan-4.3	HLA-DQA10103-DQB10603	9.35	NB	ATNVGDEGG	NA	NA
DATNVGDEGGFAPNILENK	19	FALSE	sp|P06733|ENOA_HUMAN	ENO1	HUMAN	Alpha-enolase OS=Homo sapiens OX=9606 GN=ENO1 PE=1 SV=2	DATNVGDEGGFAPNILENK/2	['MSFragger', 'Comet', 'Sage', 'PEAKS']	[0.0020876826722338, 0.0039682539682539, 0.0057306590257879, 0.0019193857965451]	[3.834032599717464, 2.19161402673219, 1.2683619666187864, 1.9669212242420488]	[6.0264096825645e-08, 1.256549219582342e-05, 0.0019686480012321, 0.0003833989884415]	0.729952	1.23369	1	4	0.00191939	6.02641e-08	3.83403	0	NA	2	2	0	2	NA	NA	NA	NA	NA	NA	NA
DAVTYTEHAK	10	TRUE	sp|P62805|H4_HUMAN	H4C16	HUMAN	Histone H4 OS=Homo sapiens OX=9606 GN=H4C16 PE=1 SV=2	DAVTYTEHAK/2	['MSFragger', 'PEAKS']	[0.003257328990228, 0.0028818443804034]	[0.7456507405211606, 1.3343589544503565]	[0.0249108049602753, 0.0045957800834061]	0.945584	0.702635	1	2	0.00288184	0.00459578	1.33436	0	NA	1	0	1	1	netMHCpan-4.1	HLA-B*07:02	49.333	NB	DAVTYTHAK	4	DAVTYTEAK
DDDIAALVVDNG	12	TRUE	sp|P60709|ACTB_HUMAN	ACTB	HUMAN	Actin, cytoplasmic 1 OS=Homo sapiens OX=9606 GN=ACTB PE=1 SV=1	[UNIMOD:Acetylation]-DDDIAALVVDNG/2;[UNIMOD:Acetylation]-DDDIAALVVDNG/1	['MSFragger', 'PEAKS']	[0.0020876826722338, 0.0019193857965451]	[1.1690852362996074, 1.670850909300516]	[0.004272095436689, 0.0012313171135052]	0.819165	0.741149	2	2	0.00191939	0.00123132	1.67085	0	NA	2	0	2	2	netMHCpan-4.1	HLA-C*07:02	100	NB	DDDIAALVG	4	DDIAVVDNG
DDEVDVDGTVEEDLGK	16	FALSE	sp|P14625|ENPL_HUMAN	HSP90B1	HUMAN	Endoplasmin OS=Homo sapiens OX=9606 GN=HSP90B1 PE=1 SV=1	DDEVDVDGTVEEDLGK/2	['MSFragger', 'Comet', 'Sage', 'PEAKS']	[0.0020876826722338, 0.0039682539682539, 0.0057306590257879, 0.0019193857965451]	[2.3193503273724905, 2.303411780111341, 2.817242188022456, 2.126016293530611]	[3.457560233295425e-05, 7.362219450714106e-06, 3.425805538778805e-05, 0.0002046827548645]	0.865513	1.50439	1	4	0.00191939	7.36222e-06	2.81724	0	NA	1	0	1	1	netMHCIIpan-4.3	HLA-DQA10301-DQB10302	0.04	SB	DVDGTVEED	NA	NA
DDIAALVVDNG	11	TRUE	sp|P60709|ACTB_HUMAN	ACTB	HUMAN	Actin, cytoplasmic 1 OS=Homo sapiens OX=9606 GN=ACTB PE=1 SV=1	DDIAALVVDNG/1	['MSFragger', 'PEAKS']	[0.0044247787610619, 0.0019193857965451]	[0.5943788026888637, 1.5828631059432563]	[0.046356439451216, 0.0017402080151203]	0.814866	1.40232	1	2	0.00191939	0.00174021	1.58286	0	NA	1	1	0	1	netMHCpan-4.1	HLA-B*07:02	95	NB	DDIAALVVG	4	DDIAVVDNG
DDLTDPAPA	9	TRUE	sp|P06576|ATPB_HUMAN	ATP5F1B	HUMAN	ATP synthase subunit beta, mitochondrial OS=Homo sapiens OX=9606 GN=ATP5F1B PE=1 SV=3	DDLTDPAPA/1	['MSFragger', 'Comet', 'PEAKS']	[0.003257328990228, 0.0082872928176795, 0.0028818443804034]	[0.7319569424716105, 0.6167590068395333, 1.302821382439718]	[0.0263600987995365, 0.0215256929249438, 0.0051931839198738]	0.888687	5.47313	1	3	0.00288184	0.00519318	1.30282	0	NA	3	0	3	3	netMHCpan-4.1	HLA-B*07:02	43.8	NB	DDLTDPAPA	4	DDLTDPAPA
DDLTDPAPAT	10	TRUE	sp|P06576|ATPB_HUMAN	ATP5F1B	HUMAN	ATP synthase subunit beta, mitochondrial OS=Homo sapiens OX=9606 GN=ATP5F1B PE=1 SV=3	DDLTDPAPAT/1	['MSFragger', 'Comet', 'Sage', 'PEAKS']	[0.0020876826722338, 0.0039682539682539, 0.0057306590257879, 0.0019193857965451]	[1.10353027157549, 0.8685406682819017, 0.6785702096212416, 1.51935424520175]	[0.0056191508886148, 0.006742870206739, 0.012124958321678, 0.0022326855067293]	0.975449	5.44964	1	4	0.00191939	0.00223269	1.51935	0	NA	2	0	2	2	netMHCpan-4.1	HLA-A*02:01	28.407	NB	DLTDPAPAT	4	DDLTDPAAT
DDMGFGLFD	9	TRUE	sp|P05386|RLA1_HUMAN;sp|P05387|RLA2_HUMAN	RPLP1;RPLP2	HUMAN	Large ribosomal subunit protein P1 OS=Homo sapiens OX=9606 GN=RPLP1 PE=1 SV=1	DDM[UNIMOD:Oxidation]GFGLFD/1	['MSFragger', 'Comet', 'PEAKS']	[0.0020876826722338, 0.0039682539682539, 0.0019193857965451]	[1.2354003130361224, 1.0004689123342103, 2.1982052365231417]	[0.0032371532446467, 0.0036533653418877, 0.0001539518543423]	0.974814	0.904788	1	3	0.00191939	0.000153952	2.19821	0	NA	3	2	1	3	netMHCpan-4.1	HLA-C*07:02	85	NB	DDMGFGLFD	4	DDMGFGLFD
DDTSRMEEVD	10	TRUE	sp|P07900|HS90A_HUMAN	HSP90AA1	HUMAN	Heat shock protein HSP 90-alpha OS=Homo sapiens OX=9606 GN=HSP90AA1 PE=1 SV=5	DDTSRM[UNIMOD:Oxidation]EEVD/2	['MSFragger', 'PEAKS']	[0.0055020632737276, 0.0028818443804034]	[0.5592983606486355, 1.2130745558733882]	[0.0534516021666236, 0.0073421100676472]	0.893115	2.27049	1	2	0.00288184	0.00734211	1.21307	0	NA	2	1	1	2	netMHCpan-4.1	HLA-B*07:02	95	NB	DDTSRMEEV	4	DDTSMEEVD
DEDASRMEEVD	11	TRUE	sp|P08238|HS90B_HUMAN;sp|Q58FF7|H90B3_HUMAN	HSP90AB1;HSP90AB3P	HUMAN	Heat shock protein HSP 90-beta OS=Homo sapiens OX=9606 GN=HSP90AB1 PE=1 SV=4	DEDASRM[UNIMOD:Oxidation]EEVD/2	['MSFragger', 'Sage', 'PEAKS']	[0.0020876826722338, 0.0057306590257879, 0.0019193857965451]	[0.886171346812955, 0.5943809395533183, 1.3975111734966348]	[0.0139119226706092, 0.0170413076395044, 0.0035950330772254]	0.763925	2.61349	1	3	0.00191939	0.00359503	1.39751	0	NA	1	1	0	1	netMHCpan-4.1	HLA-B*07:02	81.667	NB	DEDASRMEV	4	DESRMEEVD
DELSEEDKLT	10	TRUE	sp|P06576|ATPB_HUMAN	ATP5F1B	HUMAN	ATP synthase subunit beta, mitochondrial OS=Homo sapiens OX=9606 GN=ATP5F1B PE=1 SV=3	DELSEEDKLT/2	['MSFragger', 'Comet', 'Sage', 'PEAKS']	[0.0020876826722338, 0.0039682539682539, 0.0057306590257879, 0.0019193857965451]	[1.5633055804033251, 0.8122605179389084, 1.2398441915167224, 1.6894123164727135]	[0.0008203182194099, 0.0087506383579437, 0.0021156046391684, 0.0011445787880174]	0.882317	1.69637	1	4	0.00191939	0.000820318	1.68941	0	NA	1	0	1	1	netMHCpan-4.1	HLA-A*02:01	59.545	NB	DLSEEDKLT	4	DELSEEDLT
DESGPSIV	8	TRUE	A5A3E0|POTEF_HUMAN;P0CG38|POTEI_HUMAN;P0CG39|POTEJ_HUMAN;P60709|ACTB_HUMAN;P63261|ACTG_HUMAN;Q6S8J3|POTEE_HUMAN;Q9BYX7|ACTBM_HUMAN	POTEF;POTEI;POTEJ;ACTB;ACTG1;POTEE;POTEKP	HUMAN	POTE ankyrin domain family member F OS=Homo sapiens OX=9606 GN=POTEF PE=1 SV=2	DESGPSIV/1	['PEAKS']	[0.0028818443804034]	[1.221522860639365]	[0.0071072500748382]	0.925915	3.7782	1	1	0.00288184	0.00710725	1.22152	0	NA	1	1	0	1	netMHCpan-4.1	HLA-B*07:02	19.059	NB	DESGPSI-V	4	DESG-PSIV
DIDDLELTLAK	11	TRUE	sp|A7E2Y1|MYH7B_HUMAN;sp|P11055|MYH3_HUMAN;sp|P12882|MYH1_HUMAN;sp|P12883|MYH7_HUMAN;sp|P13533|MYH6_HUMAN;sp|P13535|MYH8_HUMAN;sp|Q9UKX2|MYH2_HUMAN;sp|Q9Y623|MYH4_HUMAN	MYH7B;MYH3;MYH1;MYH7;MYH6;MYH8;MYH2;MYH4	HUMAN	Myosin-7B OS=Homo sapiens OX=9606 GN=MYH7B PE=1 SV=4	DIDDLELTLAK/2	['MSFragger', 'PEAKS']	[0.0093457943925233, 0.0038961038961038]	[0.5152558154195743, 0.8842214483095431]	[0.0638337010023713, 0.0255774570607412]	0.912638	0.257982	1	2	0.0038961	0.0255775	0.884221	0	NA	1	0	1	1	netMHCpan-4.1	HLA-A*02:01	42	NB	DIDDLELTL	4	DDLELTLAK
DIDTAAKFIGAGAATVGVAG	20	FALSE	sp|P05496|AT5G1_HUMAN;sp|P48201|AT5G3_HUMAN;sp|Q06055|AT5G2_HUMAN	ATP5MC1;ATP5MC3;ATP5MC2	HUMAN	ATP synthase F(0) complex subunit C1, mitochondrial OS=Homo sapiens OX=9606 GN=ATP5MC1 PE=1 SV=2	DIDTAAKFIGAGAATVGVAG/2	['MSFragger', 'Comet', 'PEAKS']	[0.0020876826722338, 0.0039682539682539, 0.0019193857965451]	[1.0834107213367326, 0.8300491484133441, 2.2966738352604263]	[0.0061120366222323, 0.0080591346326249, 0.0001043877877115]	0.663752	1.34959	1	3	0.00191939	0.000104388	2.29667	0	NA	1	1	0	1	NA	NA	NA	NA	NA	NA	NA
DIQKDLKDL	9	TRUE	P07195|LDHB_HUMAN	LDHB	HUMAN	L-lactate dehydrogenase B chain OS=Homo sapiens OX=9606 GN=LDHB PE=1 SV=2	DIQKDLKDL/2	['PEAKS']	[0.0019193857965451]	[1.796906962471644]	[0.0007495015379393]	0.629216	1.71782	1	1	0.00191939	0.000749502	1.79691	0	NA	2	0	2	2	netMHCpan-4.1	HLA-B*07:02	14.175	NB	DIQKDLKDL	NA	NA
DITSDTSGDFR	11	TRUE	sp|P04083|ANXA1_HUMAN	ANXA1	HUMAN	Annexin A1 OS=Homo sapiens OX=9606 GN=ANXA1 PE=1 SV=2	DITSDTSGDFR/2	['MSFragger', 'Comet']	[0.0044247787610619, 0.0089485458612975]	[0.6288639272079972, 0.5716586446579598]	[0.0402709843432865, 0.026455432108127]	0.730743	3.70646	1	2	0.00442478	0.0264554	0.628864	0	NA	1	1	0	1	netMHCpan-4.1	HLA-B*07:02	62.857	NB	DITSDTSGR	4	DITSDTDFR
DKFLASVSTVLTSKY	15	FALSE	sp|P69905|HBA_HUMAN	HBA2	HUMAN	Hemoglobin subunit alpha OS=Homo sapiens OX=9606 GN=HBA2 PE=1 SV=2	DKFLASVSTVLTSKY/2	['MSFragger', 'Comet']	[0.003257328990228, 0.0039682539682539]	[0.6920632001753237, 0.7880625547666613]	[0.0310715925415037, 0.0097865607670216]	0.859046	5.26177	1	2	0.00325733	0.00978656	0.788063	0	NA	1	1	0	1	netMHCIIpan-4.3	DRB1_0404	2.92	WB	LASVSTVLT	NA	NA
DKFLASVSTVLTSKYR	16	FALSE	sp|P69905|HBA_HUMAN	HBA2	HUMAN	Hemoglobin subunit alpha OS=Homo sapiens OX=9606 GN=HBA2 PE=1 SV=2	DKFLASVSTVLTSKYR/2;DKFLASVSTVLTSKYR/3	['MSFragger', 'Comet', 'Sage', 'PEAKS']	[0.0020876826722338, 0.0039682539682539, 0.0057306590257879, 0.0019193857965451]	[2.521220401686577, 1.0355893556900524, 9.340207969476031, 1.525586773359986]	[1.4844330720256362e-05, 0.0031024030888708, 1.0006180698002277e-12, 0.0021787948070286]	0.379838	0.451312	2	4	0.00191939	1.00062e-12	9.34021	0	NA	2	2	0	2	netMHCIIpan-4.3	DRB1_0404	3.94	WB	LASVSTVLT	NA	NA
DLEESTLQHEATAA	14	FALSE	sp|Q9Y623|MYH4_HUMAN	MYH4	HUMAN	Myosin-4 OS=Homo sapiens OX=9606 GN=MYH4 PE=1 SV=2	DLEESTLQHEATAA/2	['MSFragger', 'Comet', 'Sage', 'PEAKS']	[0.0020876826722338, 0.0082872928176795, 0.0057306590257879, 0.0019193857965451]	[2.5520845470281244, 0.7170137420135783, 1.1303620491370563, 1.983495278581524]	[1.3043382944853062e-05, 0.0135827794642983, 0.0028179058611207, 0.0003591365577335]	0.547361	0.63018	1	4	0.00191939	1.30434e-05	2.55208	0	NA	2	0	2	2	netMHCIIpan-4.3	HLA-DQA10103-DQB10603	10.34	NB	EESTLQHEA	NA	NA
DLEESTLQHEATAAALR	17	FALSE	sp|Q9Y623|MYH4_HUMAN	MYH4	HUMAN	Myosin-4 OS=Homo sapiens OX=9606 GN=MYH4 PE=1 SV=2	DLEESTLQHEATAAALR/3;DLEESTLQHEATAAALR/2	['MSFragger', 'Comet', 'Sage', 'PEAKS']	[0.0020876826722338, 0.0039682539682539, 0.0057306590257879, 0.0019193857965451]	[3.1086904001569144, 0.830460796478419, 0.5716881574378924, 1.9829876479048067]	[1.2630437640144192e-06, 0.0080437911529061, 0.0187518650705298, 0.0003598563787875]	0.634847	0.278509	2	4	0.00191939	1.26304e-06	3.10869	0	NA	2	0	2	2	netMHCIIpan-4.3	DRB1_0404	0.86	SB	LQHEATAAA	NA	NA
DLSLEEIQK	9	TRUE	sp|P16949|STMN1_HUMAN;sp|Q93045|STMN2_HUMAN	STMN1;STMN2	HUMAN	Stathmin OS=Homo sapiens OX=9606 GN=STMN1 PE=1 SV=3	DLSLEEIQK/2	['Comet', 'Sage', 'PEAKS']	[0.0089485458612975, 0.0057306590257879, 0.0019193857965451]	[0.5052490981150474, 0.678362572570899, 1.542156341871091]	[0.0357970014691962, 0.0121347789197964, 0.0020417130820855]	0.976403	0.537578	1	3	0.00191939	0.00204171	1.54216	0	NA	3	3	0	3	netMHCpan-4.1	HLA-A*02:01	32.167	NB	DLSLEEIQK	4	DLSLEEIQK
DLTDYLMK	8	TRUE	sp|P60709|ACTB_HUMAN;sp|P62736|ACTA_HUMAN;sp|P63261|ACTG_HUMAN;sp|P63267|ACTH_HUMAN;sp|P68032|ACTC_HUMAN;sp|P68133|ACTS_HUMAN;sp|Q562R1|ACTBL_HUMAN	ACTB;ACTA2;ACTG1;ACTG2;ACTC1;ACTA1;ACTBL2	HUMAN	Actin, cytoplasmic 1 OS=Homo sapiens OX=9606 GN=ACTB PE=1 SV=1	DLTDYLM[UNIMOD:Oxidation]K/2	['MSFragger', 'Comet', 'Sage', 'PEAKS']	[0.0044247787610619, 0.007380073800738, 0.0057306590257879, 0.0028818443804034]	[0.6440913355433993, 0.7703572225586208, 0.6101807757709973, 1.3365033422853736]	[0.0378374084637179, 0.0106206351240438, 0.015958350257432, 0.0045576999730108]	0.986502	0.116272	1	4	0.00288184	0.0045577	1.3365	0	NA	1	0	1	1	netMHCpan-4.1	HLA-A*02:01	46	NB	DLTDYLMK-	4	D-LTDYLMK
DLVENFDEASKNEAN	15	FALSE	sp|P20290|BTF3_HUMAN;sp|Q96K17|BT3L4_HUMAN	BTF3;BTF3L4	HUMAN	Transcription factor BTF3 OS=Homo sapiens OX=9606 GN=BTF3 PE=1 SV=1	DLVENFDEASKNEAN/2	['MSFragger', 'Comet', 'Sage', 'PEAKS']	[0.0020876826722338, 0.0039682539682539, 0.0057306590257879, 0.0019193857965451]	[3.162001930062539, 1.7878829895992745, 1.9898709768934155, 1.7182127749750278]	[1.0099514594209248e-06, 8.661817311684127e-05, 0.0003093398920936, 0.0010218903086687]	0.768739	1.37772	1	4	0.00191939	1.00995e-06	3.162	0	NA	1	1	0	1	netMHCIIpan-4.3	HLA-DQA10301-DQB10302	10.87	NB	ENFDEASKN	NA	NA
DMGFGLFD	8	TRUE	sp|P05386|RLA1_HUMAN;sp|P05387|RLA2_HUMAN;sp|P05388|RLA0_HUMAN;sp|Q8NHW5|RLA0L_HUMAN	RPLP1;RPLP2;RPLP0;RPLP0P6	HUMAN	Large ribosomal subunit protein P1 OS=Homo sapiens OX=9606 GN=RPLP1 PE=1 SV=1	DM[UNIMOD:Oxidation]GFGLFD/1	['MSFragger', 'Comet', 'Sage', 'PEAKS']	[0.0020876826722338, 0.0039682539682539, 0.0057306590257879, 0.0019193857965451]	[1.0733546749289782, 1.0454279555067532, 0.5908736833072478, 2.1241961209655966]	[0.0063743127114183, 0.0029634791509814, 0.0172933318601301, 0.0002061579239357]	0.924085	0.751292	1	4	0.00191939	0.000206158	2.1242	0	NA	2	1	1	2	netMHCpan-4.1	HLA-A*02:01	80	NB	DMGFGLFD-	3	DMGFGL-FD
DNIQGITKPAIR	12	TRUE	sp|P62805|H4_HUMAN	H4C16	HUMAN	Histone H4 OS=Homo sapiens OX=9606 GN=H4C16 PE=1 SV=2	DNIQGITKPAIR/3;DNIQGITKPAIR/2	['MSFragger', 'Comet', 'PEAKS']	[0.0020876826722338, 0.0089485458612975, 0.0019193857965451]	[1.3461981814218722, 0.5800351994837115, 1.7859067674575564]	[0.0020359699281319, 0.0254625464349857, 0.0007827049215437]	0.798965	0.266176	2	3	0.00191939	0.000782705	1.78591	0	NA	2	0	2	2	netMHCpan-4.1	HLA-C*07:02	75	NB	DGITKPAIR	4	DNITKPAIR
DNQSILITGESGAGK	15	FALSE	sp|Q9UKX3|MYH13_HUMAN	MYH13	HUMAN	Myosin-13 OS=Homo sapiens OX=9606 GN=MYH13 PE=1 SV=2	DNQSILITGESGAGK/2	['Comet']	[0.0089485458612975]	[0.5822880964059627]	[0.0252018281750441]	0.854467	6.75369	1	1	0.00894855	0.0252018	0.582288	0	NA	1	0	1	1	netMHCIIpan-4.3	DRB1_0404	5.8	NB	ILITGESGA	NA	NA
DQKAVKDEL	9	TRUE	sp|P07237|PDIA1_HUMAN	P4HB	HUMAN	Protein disulfide-isomerase OS=Homo sapiens OX=9606 GN=P4HB PE=1 SV=3	DQKAVKDEL/2	['MSFragger']	[0.0055020632737276]	[0.5596034964154961]	[0.0533856248937291]	0.894228	3.99321	1	1	0.00550206	0.0533856	0.559603	0	NA	1	1	0	1	netMHCpan-4.1	HLA-B*07:02	5.078	NB	DQKAVKDEL	4	DQKAVKDEL
DQVANSAFVER	11	TRUE	P07900|HS90A_HUMAN	HSP90AA1	HUMAN	Heat shock protein HSP 90-alpha OS=Homo sapiens OX=9606 GN=HSP90AA1 PE=1 SV=5	DQVANSAFVER/2	['PEAKS']	[0.0038961038961038]	[0.8362008368621583]	[0.0305609396957297]	0.890892	2.38839	1	1	0.0038961	0.0305609	0.836201	0	NA	1	1	0	1	netMHCpan-4.1	HLA-C*07:02	45	NB	DQVSAFVER	4	DQVANSAER
DSIIAEVKAQ	10	TRUE	O95678|K2C75_HUMAN;P02538|K2C6A_HUMAN;P04259|K2C6B_HUMAN;P04264|K2C1_HUMAN;P05787|K2C8_HUMAN;P13647|K2C5_HUMAN;P35908|K22E_HUMAN;P48668|K2C6C_HUMAN;Q5XKE5|K2C79_HUMAN	KRT75;KRT6A;KRT6B;KRT1;KRT8;KRT5;KRT2;KRT6C;KRT79	HUMAN	Keratin, type II cytoskeletal 75 OS=Homo sapiens OX=9606 GN=KRT75 PE=1 SV=2	DSIIAEVKAQ/2	['PEAKS']	[0.0038961038961038]	[0.97249359803483]	[0.0183755270720561]	0.924957	0.901173	1	1	0.0038961	0.0183755	0.972494	0	NA	1	1	0	1	netMHCpan-4.1	HLA-B*07:02	68	NB	DSIAEVKAQ	4	DSIAEVKAQ
DSIIAEVKAQY	11	TRUE	sp|O95678|K2C75_HUMAN;sp|P02538|K2C6A_HUMAN;sp|P04259|K2C6B_HUMAN;sp|P04264|K2C1_HUMAN;sp|P05787|K2C8_HUMAN;sp|P13647|K2C5_HUMAN;sp|P35908|K22E_HUMAN;sp|P48668|K2C6C_HUMAN;sp|Q5XKE5|K2C79_HUMAN	KRT75;KRT6A;KRT6B;KRT1;KRT8;KRT5;KRT2;KRT6C;KRT79	HUMAN	Keratin, type II cytoskeletal 75 OS=Homo sapiens OX=9606 GN=KRT75 PE=1 SV=2	DSIIAEVKAQY/2	['MSFragger', 'Comet', 'Sage', 'PEAKS']	[0.0020876826722338, 0.0039682539682539, 0.0057306590257879, 0.0019193857965451]	[1.4554334636652788, 0.948505430319366, 1.1494479689749, 2.450152313539661]	[0.0012887147230799, 0.004651987906091, 0.0026770278002595, 5.6969179734187416e-05]	0.917066	0.281198	1	4	0.00191939	5.69692e-05	2.45015	0	NA	1	0	1	1	netMHCpan-4.1	HLA-C*07:02	21	NB	DSIEVKAQY	4	DSIAEVKAQ
DSYVGDEAQSK	11	TRUE	sp|P60709|ACTB_HUMAN;sp|P62736|ACTA_HUMAN;sp|P63261|ACTG_HUMAN;sp|P63267|ACTH_HUMAN;sp|P68032|ACTC_HUMAN;sp|P68133|ACTS_HUMAN	ACTB;ACTA2;ACTG1;ACTG2;ACTC1;ACTA1	HUMAN	Actin, cytoplasmic 1 OS=Homo sapiens OX=9606 GN=ACTB PE=1 SV=1	DSYVGDEAQSK/2	['MSFragger', 'Comet', 'Sage', 'PEAKS']	[0.0020876826722338, 0.0039682539682539, 0.0057306590257879, 0.0019193857965451]	[1.3572906543621004, 1.0018421167038916, 0.8351396874852995, 1.8695872633153852]	[0.0019435911242443, 0.0036300960698677, 0.0068630795109233, 0.0005627955831686]	0.946573	1.56884	1	4	0.00191939	0.000562796	1.86959	0	NA	2	0	2	2	netMHCpan-4.1	HLA-C*07:02	35.25	NB	DSYDEAQSK	4	DSVGDEAQS
DTNADKQL	8	TRUE	sp|P06702|S10A9_HUMAN	S100A9	HUMAN	Protein S100-A9 OS=Homo sapiens OX=9606 GN=S100A9 PE=1 SV=1	DTNADKQL/2	['MSFragger', 'PEAKS']	[0.0020876826722338, 0.0019193857965451]	[0.8994236709451313, 1.4806633485433838]	[0.0131658491819355, 0.0025980355347529]	0.871857	1.01635	1	2	0.00191939	0.00259804	1.48066	0	NA	2	1	1	2	netMHCpan-4.1	HLA-B*07:02	25.867	NB	DTNADK-QL	0	D-TNADKQL
DTNADKQLS	9	TRUE	sp|P06702|S10A9_HUMAN	S100A9	HUMAN	Protein S100-A9 OS=Homo sapiens OX=9606 GN=S100A9 PE=1 SV=1	DTNADKQLS/2	['MSFragger', 'PEAKS']	[0.003257328990228, 0.0019193857965451]	[0.7096278662026584, 1.3635236378414444]	[0.0289031996080084, 0.0041035815879572]	0.890113	1.93217	1	2	0.00191939	0.00410358	1.36352	0	NA	2	1	1	2	netMHCpan-4.1	HLA-B*07:02	59.444	NB	DTNADKQLS	4	DTNADKQLS
DTNADKQLSF	10	TRUE	sp|P06702|S10A9_HUMAN	S100A9	HUMAN	Protein S100-A9 OS=Homo sapiens OX=9606 GN=S100A9 PE=1 SV=1	DTNADKQLSF/2	['MSFragger', 'Comet', 'Sage', 'PEAKS']	[0.0020876826722338, 0.0039682539682539, 0.0057306590257879, 0.0019193857965451]	[2.0829748444063125, 1.2486565487072991, 1.0663228991851532, 1.857840226616213]	[9.305532464701978e-05, 0.0011413589950813, 0.0033628102335497, 0.0005894735864417]	0.849957	0.185802	1	4	0.00191939	9.30553e-05	2.08297	0	NA	3	1	2	3	netMHCpan-4.1	HLA-C*07:02	9.176	NB	DTNDKQLSF	4	DTNADKQLS
DVIADTIK	8	TRUE	sp|Q9H095|DRC9_HUMAN	IQCG	HUMAN	Dynein regulatory complex protein 9 OS=Homo sapiens OX=9606 GN=IQCG PE=1 SV=1	DVIADTIK/2	['MSFragger']	[0.0055020632737276]	[0.5705161335765239]	[0.0510765962676438]	0.993472	0.0651797	1	1	0.00550206	0.0510766	0.570516	0	NA	1	0	1	1	netMHCpan-4.1	HLA-C*07:02	65	NB	DVIADTI-K	4	DVIAD-TIK
DVLDSVL	7	FALSE	P81605|DCD_HUMAN	DCD	HUMAN	Dermcidin OS=Homo sapiens OX=9606 GN=DCD PE=1 SV=2	DVLDSVL/1	['PEAKS']	[0.0038961038961038]	[0.8294367954011299]	[0.0313331057222569]	0.948207	1.18968	1	1	0.0038961	0.0313331	0.829437	0	NA	1	0	1	1	NA	NA	NA	NA	NA	NA	NA
DYEEVGADSADGEDEGEEY	19	FALSE	sp|Q9BQE3|TBA1C_HUMAN	TUBA1C	HUMAN	Tubulin alpha-1C chain OS=Homo sapiens OX=9606 GN=TUBA1C PE=1 SV=1	DYEEVGADSADGEDEGEEY/2	['MSFragger', 'Sage']	[0.0020876826722338, 0.0057306590257879]	[1.4895529939375125, 0.728553660798813]	[0.0011171489091708, 0.0100220316935213]	0.798686	6.9846	1	2	0.00208768	0.00111715	1.48955	0	NA	1	0	1	1	NA	NA	NA	NA	NA	NA	NA
DYGHTGYGPSGGS	13	FALSE	sp|Q5D862|FILA2_HUMAN	FLG2	HUMAN	Filaggrin-2 OS=Homo sapiens OX=9606 GN=FLG2 PE=1 SV=1	DYGHTGYGPSGGS/2	['MSFragger', 'Comet', 'Sage', 'PEAKS']	[0.0020876826722338, 0.0039682539682539, 0.0057306590257879, 0.0019193857965451]	[2.753449502676907, 0.9245725477088014, 4.192555652835614, 2.4048461444639533]	[5.604832435335241e-06, 0.0051990872863635, 8.834394608616902e-07, 6.812086560882928e-05]	0.599495	1.75676	1	4	0.00191939	8.83439e-07	4.19256	0	NA	1	0	1	1	netMHCIIpan-4.3	HLA-DPA10103-DPB10402	25.29	NB	YGHTGYGPS	NA	NA
DYHTLKV	7	FALSE	sp|A0AVI2|FR1L5_HUMAN	FER1L5	HUMAN	Fer-1-like protein 5 OS=Homo sapiens OX=9606 GN=FER1L5 PE=1 SV=3	DYHTLKV/2	['Comet']	[0.0089485458612975]	[0.5359539394683958]	[0.0311323297143311]	0.875963	3.24086	1	1	0.00894855	0.0311323	0.535954	0	NA	1	0	1	1	NA	NA	NA	NA	NA	NA	NA
EAEAFLLSLSEEIQ	14	FALSE	Q9UBZ9|REV1_HUMAN	REV1	HUMAN	DNA repair protein REV1 OS=Homo sapiens OX=9606 GN=REV1 PE=1 SV=1	EAEAFLLSLSEEIQ/2	['PEAKS']	[0.0082742316784869]	[0.6578855701098135]	[0.0582395163675844]	0.705906	1.42181	1	1	0.00827423	0.0582395	0.657886	0	NA	1	1	0	1	netMHCIIpan-4.3	HLA-DQA10301-DQB10302	16.77	NB	EAFLLSLSE	NA	NA
EAGSCGS	7	FALSE	Q9Y2I2|NTNG1_HUMAN	NTNG1	HUMAN	Netrin-G1 OS=Homo sapiens OX=9606 GN=NTNG1 PE=1 SV=3	E[UNIMOD:Glu->pyro-Glu]AGSC[UNIMOD:Cysteinylation]GS/1	['PEAKS']	[0.0028818443804034]	[1.1606218292530632]	[0.0089807511967579]	0.397664	3.52289	1	1	0.00288184	0.00898075	1.16062	0	NA	1	1	0	1	NA	NA	NA	NA	NA	NA	NA
EALQDVEDENQ	11	TRUE	sp|P62258|1433E_HUMAN	YWHAE	HUMAN	14-3-3 protein epsilon OS=Homo sapiens OX=9606 GN=YWHAE PE=1 SV=1	EALQDVEDENQ/2	['MSFragger', 'Comet', 'Sage', 'PEAKS']	[0.0020876826722338, 0.0039682539682539, 0.0057306590257879, 0.0019193857965451]	[1.5717092701646336, 0.991679471454124, 0.8780241385487507, 2.303481615448692]	[0.0007919510469642, 0.0038058617903692, 0.0059507092234788, 0.0001016210542538]	0.776961	2.42137	1	4	0.00191939	0.000101621	2.30348	0	NA	1	0	1	1	netMHCpan-4.1	HLA-A*02:01	78.333	NB	ALQDVEENQ	4	EALQDVENQ
EASGPINFTVFLTMFGEK	18	FALSE	sp|Q96A32|MYL11_HUMAN	MYL11	HUMAN	Myosin regulatory light chain 11 OS=Homo sapiens OX=9606 GN=MYL11 PE=1 SV=1	EASGPINFTVFLTM[UNIMOD:Oxidation]FGEK/2	['MSFragger', 'Comet', 'PEAKS']	[0.0020876826722338, 0.0039682539682539, 0.0060313630880579]	[0.9319309912023184, 0.9877464053557824, 0.688504434499515]	[0.0114996181795309, 0.0038761365497386, 0.0522537767220431]	0.779143	0.737513	1	3	0.00208768	0.00387614	0.987746	0	NA	1	0	1	1	netMHCIIpan-4.3	HLA-DPA10103-DPB10402	2.39	WB	INFTVFLTM	NA	NA
EDASRMEEVD	10	TRUE	sp|P08238|HS90B_HUMAN;sp|Q58FF7|H90B3_HUMAN	HSP90AB1;HSP90AB3P	HUMAN	Heat shock protein HSP 90-beta OS=Homo sapiens OX=9606 GN=HSP90AB1 PE=1 SV=4	EDASRM[UNIMOD:Oxidation]EEVD/2	['MSFragger', 'Comet', 'Sage', 'PEAKS']	[0.0044247787610619, 0.0082872928176795, 0.0057306590257879, 0.0019193857965451]	[0.5930152614958667, 0.6626408072295343, 0.5408793857198578, 1.9586757955082277]	[0.0466144581173584, 0.0174415310624907, 0.021404398173942, 0.0003960726816204]	0.945443	1.99817	1	4	0.00191939	0.000396073	1.95868	0	NA	3	2	1	3	netMHCpan-4.1	HLA-B*07:02	83.333	NB	EDASRMEEV	4	EDSRMEEVD
EDIAQKSKAEAES	13	FALSE	sp|P04264|K2C1_HUMAN	KRT1	HUMAN	Keratin, type II cytoskeletal 1 OS=Homo sapiens OX=9606 GN=KRT1 PE=1 SV=6	EDIAQKSKAEAES/2	['Comet']	[0.0039682539682539]	[0.8113845687099115]	[0.0087861687080057]	0.397544	8.79512	1	1	0.00396825	0.00878617	0.811385	0	NA	1	0	1	1	netMHCIIpan-4.3	DRB1_1301	0.77	SB	IAQKSKAEA	NA	NA
EDIAQKSKAEAESL	14	FALSE	P04264|K2C1_HUMAN	KRT1	HUMAN	Keratin, type II cytoskeletal 1 OS=Homo sapiens OX=9606 GN=KRT1 PE=1 SV=6	EDIAQKSKAEAESL/3	['PEAKS']	[0.0028818443804034]	[1.2860285719515283]	[0.005541701807175]	-0.0767922	3.03107	1	1	0.00288184	0.0055417	1.28603	0	NA	1	0	1	1	netMHCIIpan-4.3	DRB1_1301	0.72	SB	IAQKSKAEA	NA	NA
EDLRSWTAADTAAQIT	16	FALSE	sp|P01889|HLAB_HUMAN;sp|P10321|HLAC_HUMAN	HLA-B;HLA-C	HUMAN	HLA class I histocompatibility antigen, B alpha chain OS=Homo sapiens OX=9606 GN=HLA-B PE=1 SV=3	EDLRSWTAADTAAQIT/2	['MSFragger', 'PEAKS']	[0.0020876826722338, 0.0028818443804034]	[1.4688336858177078, 1.1170091577464505]	[0.0012183979771263, 0.0106128044466811]	0.386397	0.775864	1	2	0.00208768	0.0012184	1.46883	0	NA	2	1	1	2	netMHCIIpan-4.3	HLA-DQA10301-DQB10603	0.01	SB	WTAADTAAQ	NA	NA
EDQTEYLEER	10	TRUE	sp|P07900|HS90A_HUMAN;sp|P08238|HS90B_HUMAN;sp|Q58FF6|H90B4_HUMAN;sp|Q58FF7|H90B3_HUMAN	HSP90AA1;HSP90AB1;HSP90AB4P;HSP90AB3P	HUMAN	Heat shock protein HSP 90-alpha OS=Homo sapiens OX=9606 GN=HSP90AA1 PE=1 SV=5	EDQTEYLEER/2	['MSFragger', 'Comet', 'Sage', 'PEAKS']	[0.0020876826722338, 0.0082872928176795, 0.0057306590257879, 0.0019193857965451]	[1.3993276900614435, 0.6792931778834619, 1.0946434955300408, 2.040771822170472]	[0.0016299549338701, 0.0161569905641236, 0.0031070229856682, 0.0002865076219975]	0.870577	0.887585	1	4	0.00191939	0.000286508	2.04077	0	NA	2	1	1	2	netMHCpan-4.1	HLA-A*02:01	54.333	NB	EQTEYLEER	4	EDQTELEER
EDSQRPGAHLTVK	13	FALSE	sp|P09651|ROA1_HUMAN;sp|Q32P51|RA1L2_HUMAN	HNRNPA1;HNRNPA1L2	HUMAN	Heterogeneous nuclear ribonucleoprotein A1 OS=Homo sapiens OX=9606 GN=HNRNPA1 PE=1 SV=5	EDSQRPGAHLTVK/3	['MSFragger', 'Comet', 'PEAKS']	[0.0020876826722338, 0.0039682539682539, 0.0019193857965451]	[1.091825465277828, 1.2730675285314947, 1.4494286106908347]	[0.005900855291282, 0.001015612195516, 0.0029356255711942]	0.829668	0.279133	1	3	0.00191939	0.00101561	1.44943	0	NA	2	2	0	2	netMHCIIpan-4.3	HLA-DPA10103-DPB10201	73.7	NB	DSQRPGAHL	NA	NA
EEEDVPGQAKDEL	13	FALSE	sp|P27797|CALR_HUMAN	CALR	HUMAN	Calreticulin OS=Homo sapiens OX=9606 GN=CALR PE=1 SV=1	EEEDVPGQAKDEL/2	['MSFragger', 'Comet', 'Sage', 'PEAKS']	[0.0020876826722338, 0.0039682539682539, 0.0057306590257879, 0.0019193857965451]	[1.4930360824299798, 2.3686069423758025, 0.7947114778722649, 1.9057980649368056]	[0.0011009736807479, 5.390359865245242e-06, 0.0078897998836299, 0.0004879123816176]	0.930681	0.492691	1	4	0.00191939	5.39036e-06	2.36861	0	NA	1	0	1	1	netMHCIIpan-4.3	HLA-DQA10301-DQB10302	0.49	SB	DVPGQAKDE	NA	NA
EEEEEEEEEE	10	TRUE	sp|A0A0U1RQG5|CT47C_HUMAN;sp|A0A1W2PR82|PERC1_HUMAN;sp|C9JLR9|ZFTA_HUMAN;sp|O15347|HMGB3_HUMAN;sp|O15371|EIF3D_HUMAN;sp|O60721|NCKX1_HUMAN;sp|O60840|CAC1F_HUMAN;sp|O60841|IF2P_HUMAN;sp|O75971|SNPC5_HUMAN;sp|O94827|PKHG5_HUMAN;sp|O94985|CSTN1_HUMAN;sp|O95153|RIMB1_HUMAN;sp|O95785|WIZ_HUMAN;sp|P07199|CENPB_HUMAN;sp|P0C7V8|DC8L2_HUMAN;sp|P14314|GLU2B_HUMAN;sp|P18089|ADA2B_HUMAN;sp|P19338|NUCL_HUMAN;…	CT47C1;PERCC1;ZFTA;HMGB3;EIF3D;SLC24A1;CACNA1F;EIF5B;SNAPC5;PLEKHG5;CLSTN1;TSPOAP1;WIZ;CENPB;DCAF8L2;PRKCSH;ADRA2B;NCL;CDK11B;KCNA4;HRC;WEE1;RANGAP1;ATRX;SLC4A3;SMARCA4;HNRNPU;MYT1;TRIM26;CNGB1;FKBP8;NEUROD2;ZFHX3;SKIDA1;TPRN;ARID4B;NCBP3;RRP12;DCAF8;TTBK1;CHIC1;SMYD5;PLPPR3;AEBP2;PAXIP1;PODN;PPARGC1B;CERS3;CUL9;PELP1;FAM9A;VSIG10;CNPY4;NGEF;SPRYD3;IL27;ALMS1;CNKSR2;KAT6B;CSRNP3;CCDC136;MYO15B;EH…	HUMAN	Cancer/testis antigen family 47 member C1 OS=Homo sapiens OX=9606 GN=CT47C1 PE=1 SV=1	EEEEEEEEEE/2	['MSFragger']	[0.0020876826722338]	[0.9211364285606052]	[0.0120283021235072]	0.657676	5.52733	1	1	0.00208768	0.0120283	0.921136	0	NA	1	0	1	1	netMHCpan-4.1	HLA-A*02:01	95	NB	EEEEEEEEE	4	EEEEEEEEE
EEEEEEEEEEE	11	TRUE	sp|A0A0U1RQG5|CT47C_HUMAN;sp|A0A1W2PR82|PERC1_HUMAN;sp|C9JLR9|ZFTA_HUMAN;sp|O15347|HMGB3_HUMAN;sp|O15371|EIF3D_HUMAN;sp|O60721|NCKX1_HUMAN;sp|O60840|CAC1F_HUMAN;sp|O60841|IF2P_HUMAN;sp|O94827|PKHG5_HUMAN;sp|O94985|CSTN1_HUMAN;sp|O95153|RIMB1_HUMAN;sp|P07199|CENPB_HUMAN;sp|P0C7V8|DC8L2_HUMAN;sp|P14314|GLU2B_HUMAN;sp|P18089|ADA2B_HUMAN;sp|P21127|CD11B_HUMAN;sp|P23327|SRCH_HUMAN;sp|P46060|RAGP1_HUMA…	CT47C1;PERCC1;ZFTA;HMGB3;EIF3D;SLC24A1;CACNA1F;EIF5B;PLEKHG5;CLSTN1;TSPOAP1;CENPB;DCAF8L2;PRKCSH;ADRA2B;CDK11B;HRC;RANGAP1;ATRX;HNRNPU;MYT1;TRIM26;CNGB1;FKBP8;ZFHX3;TPRN;ARID4B;NCBP3;RRP12;DCAF8;TTBK1;CHIC1;SMYD5;PLPPR3;AEBP2;PAXIP1;PODN;PPARGC1B;CUL9;PELP1;FAM9A;VSIG10;NGEF;SPRYD3;IL27;ALMS1;KAT6B;CSRNP3;CCDC136;MYO15B;EHMT2;EP400;STAC3;YTHDC1;PHF23;SLC4A1AP;BCL11A;SCAF1;WDR70;PODXL2;DAXX;ZBTB47…	HUMAN	Cancer/testis antigen family 47 member C1 OS=Homo sapiens OX=9606 GN=CT47C1 PE=1 SV=1	EEEEEEEEEEE/2	['MSFragger', 'Comet', 'Sage']	[0.0020876826722338, 0.0039682539682539, 0.0057306590257879]	[1.7479148683824826, 1.0907572115698354, 1.7237515705273174]	[0.0003786213165471, 0.0023993694144764, 0.0006278024026209]	0.857683	5.05279	1	3	0.00208768	0.000378621	1.74791	0	NA	3	1	2	3	netMHCpan-4.1	HLA-A*02:01	95	NB	EEEEEEEEE	4	EEEEEEEEE
EEEEEEEEEEEE	12	TRUE	sp|A0A1W2PR82|PERC1_HUMAN;sp|C9JLR9|ZFTA_HUMAN;sp|O15347|HMGB3_HUMAN;sp|O15371|EIF3D_HUMAN;sp|O60721|NCKX1_HUMAN;sp|O60840|CAC1F_HUMAN;sp|O60841|IF2P_HUMAN;sp|O94827|PKHG5_HUMAN;sp|O95153|RIMB1_HUMAN;sp|P07199|CENPB_HUMAN;sp|P0C7V8|DC8L2_HUMAN;sp|P14314|GLU2B_HUMAN;sp|P18089|ADA2B_HUMAN;sp|P21127|CD11B_HUMAN;sp|P23327|SRCH_HUMAN;sp|P46060|RAGP1_HUMAN;sp|P46100|ATRX_HUMAN;sp|Q01538|MYT1_HUMAN;sp|Q…	PERCC1;ZFTA;HMGB3;EIF3D;SLC24A1;CACNA1F;EIF5B;PLEKHG5;TSPOAP1;CENPB;DCAF8L2;PRKCSH;ADRA2B;CDK11B;HRC;RANGAP1;ATRX;MYT1;CNGB1;ZFHX3;TPRN;NCBP3;DCAF8;TTBK1;CHIC1;AEBP2;PAXIP1;PODN;PELP1;FAM9A;VSIG10;IL27;ALMS1;KAT6B;CSRNP3;CCDC136;EHMT2;EP400;STAC3;YTHDC1;PHF23;BCL11A;SCAF1;DAXX;BAZ1B;ACIN1;TAOK2;MYT1L;SHROOM4;TIMELESS;CDK11A;RBM19;GTF3C3	HUMAN	Protein PERCC1 OS=Homo sapiens OX=9606 GN=PERCC1 PE=3 SV=1	[UNIMOD:Acetylation]-EEEEEEEEEEEE/2;EEEEEEEEEEEE/2	['MSFragger', 'Sage', 'PEAKS']	[0.0020876826722338, 0.0057306590257879, 0.0019193857965451]	[1.1259167964789116, 2.283094960053426, 1.808190809283293]	[0.0051171904185883, 0.0001418211985794, 0.0007169019948247]	0.693587	0.616158	2	3	0.00191939	0.000141821	2.28309	0	NA	2	0	2	2	netMHCpan-4.1	HLA-C*07:02	100	NB	EEEEEEEEE	4	EEEEEEEEE
EEEEEEEEEEEEE	13	FALSE	sp|A0A1W2PR82|PERC1_HUMAN;sp|C9JLR9|ZFTA_HUMAN;sp|O15347|HMGB3_HUMAN;sp|O15371|EIF3D_HUMAN;sp|O60840|CAC1F_HUMAN;sp|O95153|RIMB1_HUMAN;sp|P07199|CENPB_HUMAN;sp|P0C7V8|DC8L2_HUMAN;sp|P14314|GLU2B_HUMAN;sp|P21127|CD11B_HUMAN;sp|P46060|RAGP1_HUMAN;sp|P46100|ATRX_HUMAN;sp|Q01538|MYT1_HUMAN;sp|Q14028|CNGB1_HUMAN;sp|Q15911|ZFHX3_HUMAN;sp|Q4KMQ1|TPRN_HUMAN;sp|Q53F19|NCBP3_HUMAN;sp|Q5TAQ9|DCAF8_HUMAN;sp|…	PERCC1;ZFTA;HMGB3;EIF3D;CACNA1F;TSPOAP1;CENPB;DCAF8L2;PRKCSH;CDK11B;RANGAP1;ATRX;MYT1;CNGB1;ZFHX3;TPRN;NCBP3;DCAF8;TTBK1;CHIC1;PELP1;FAM9A;IL27;ALMS1;KAT6B;CSRNP3;EHMT2;YTHDC1;PHF23;BCL11A;SCAF1;DAXX;BAZ1B;TAOK2;MYT1L;SHROOM4;TIMELESS;CDK11A;GTF3C3	HUMAN	Protein PERCC1 OS=Homo sapiens OX=9606 GN=PERCC1 PE=3 SV=1	EEEEEEEEEEEEE/2	['MSFragger', 'Comet', 'Sage', 'PEAKS']	[0.0020876826722338, 0.0039682539682539, 0.0057306590257879, 0.0019193857965451]	[2.1433599989384904, 0.931232539258844, 9.5117341657342, 1.7459744028079458]	[7.22603673237457e-05, 0.0050407215064761, 6.340788319173416e-13, 0.0009160553104309]	0.728415	2.5737	1	4	0.00191939	6.34079e-13	9.51173	0	NA	1	0	1	1	netMHCIIpan-4.3	HLA-DQA10301-DQB10302	14.34	NB	EEEEEEEEE	NA	NA
EEEEEEEEEEEEEE	14	FALSE	sp|A0A1W2PR82|PERC1_HUMAN;sp|O15347|HMGB3_HUMAN;sp|O15371|EIF3D_HUMAN;sp|O60840|CAC1F_HUMAN;sp|P07199|CENPB_HUMAN;sp|P0C7V8|DC8L2_HUMAN;sp|P46060|RAGP1_HUMAN;sp|P46100|ATRX_HUMAN;sp|Q01538|MYT1_HUMAN;sp|Q14028|CNGB1_HUMAN;sp|Q15911|ZFHX3_HUMAN;sp|Q4KMQ1|TPRN_HUMAN;sp|Q53F19|NCBP3_HUMAN;sp|Q5TCY1|TTBK1_HUMAN;sp|Q5VXU3|CHIC1_HUMAN;sp|Q8IZL8|PELP1_HUMAN;sp|Q8IZU1|FAM9A_HUMAN;sp|Q8TCU4|ALMS1_HUMAN;sp…	PERCC1;HMGB3;EIF3D;CACNA1F;CENPB;DCAF8L2;RANGAP1;ATRX;MYT1;CNGB1;ZFHX3;TPRN;NCBP3;TTBK1;CHIC1;PELP1;FAM9A;ALMS1;KAT6B;EHMT2;YTHDC1;PHF23;SCAF1;TAOK2;MYT1L;SHROOM4;GTF3C3	HUMAN	Protein PERCC1 OS=Homo sapiens OX=9606 GN=PERCC1 PE=3 SV=1	EEEEEEEEEEEEEE/2;[UNIMOD:Acetylation]-EEEEEEEEEEEEEE/2	['MSFragger', 'Sage', 'PEAKS']	[0.0020876826722338, 0.0057306590257879, 0.0019193857965451]	[1.5539195248902902, 2.398998855535561, 2.267973783438721]	[0.0008532039462469, 0.000104199064687, 0.0001169043313997]	0.833128	0.791326	2	3	0.00191939	0.000104199	2.399	0	NA	3	0	3	3	netMHCIIpan-4.3	HLA-DQA10301-DQB10302	11.84	NB	EEEEEEEEE	NA	NA
EEEEEEEEEEEEEEE	15	FALSE	sp|O15371|EIF3D_HUMAN;sp|Q01538|MYT1_HUMAN;sp|Q15911|ZFHX3_HUMAN;sp|Q4KMQ1|TPRN_HUMAN;sp|Q53F19|NCBP3_HUMAN;sp|Q5VXU3|CHIC1_HUMAN;sp|Q8TCU4|ALMS1_HUMAN;sp|Q96MU7|YTDC1_HUMAN;sp|Q9UL54|TAOK2_HUMAN;sp|Q9UL68|MYT1L_HUMAN;sp|Q9Y5Q9|TF3C3_HUMAN	EIF3D;MYT1;ZFHX3;TPRN;NCBP3;CHIC1;ALMS1;YTHDC1;TAOK2;MYT1L;GTF3C3	HUMAN	Eukaryotic translation initiation factor 3 subunit D OS=Homo sapiens OX=9606 GN=EIF3D PE=1 SV=1	EEEEEEEEEEEEEEE/2	['Comet', 'Sage', 'PEAKS']	[0.0082872928176795, 0.0057306590257879, 0.0019193857965451]	[0.5914003910591781, 4.448062935238953, 2.0871946554219702]	[0.0241738615804047, 4.4776229141485946e-07, 0.0002385607257462]	0.768555	2.42354	1	3	0.00191939	4.47762e-07	4.44806	0	NA	1	0	1	1	netMHCIIpan-4.3	HLA-DQA10301-DQB10302	9.3	NB	EEEEEEEEE	NA	NA
EEEEEEEEEEEEEEEE	16	FALSE	O60840|CAC1F_HUMAN;P0C7V8|DC8L2_HUMAN;Q01538|MYT1_HUMAN;Q53F19|NCBP3_HUMAN;Q5TCY1|TTBK1_HUMAN;Q5VXU3|CHIC1_HUMAN;Q8IZL8|PELP1_HUMAN;Q8TCU4|ALMS1_HUMAN;Q8WYB5|KAT6B_HUMAN;Q96KQ7|EHMT2_HUMAN;Q96MU7|YTDC1_HUMAN;Q9H7N4|SFR19_HUMAN;Q9UL68|MYT1L_HUMAN;Q9ULL8|SHRM4_HUMAN	CACNA1F;DCAF8L2;MYT1;NCBP3;TTBK1;CHIC1;PELP1;ALMS1;KAT6B;EHMT2;YTHDC1;SCAF1;MYT1L;SHROOM4	HUMAN	Voltage-dependent L-type calcium channel subunit alpha-1F OS=Homo sapiens OX=9606 GN=CACNA1F PE=1 SV=2	EEEEEEEEEEEEEEEE/2	['PEAKS']	[0.0019193857965451]	[1.6700081497610864]	[0.0012354071045612]	0.531323	2.17377	1	1	0.00191939	0.00123541	1.67001	0	NA	1	0	1	1	netMHCIIpan-4.3	HLA-DQA10301-DQB10302	13.18	NB	EEEEEEEEE	NA	NA
EEEEEEEEEEEEEEEEE	17	FALSE	sp|O60840|CAC1F_HUMAN;sp|P0C7V8|DC8L2_HUMAN;sp|Q01538|MYT1_HUMAN;sp|Q5TCY1|TTBK1_HUMAN;sp|Q5VXU3|CHIC1_HUMAN;sp|Q8IZL8|PELP1_HUMAN;sp|Q8WYB5|KAT6B_HUMAN;sp|Q96KQ7|EHMT2_HUMAN;sp|Q96MU7|YTDC1_HUMAN;sp|Q9H7N4|SFR19_HUMAN;sp|Q9ULL8|SHRM4_HUMAN	CACNA1F;DCAF8L2;MYT1;TTBK1;CHIC1;PELP1;KAT6B;EHMT2;YTHDC1;SCAF1;SHROOM4	HUMAN	Voltage-dependent L-type calcium channel subunit alpha-1F OS=Homo sapiens OX=9606 GN=CACNA1F PE=1 SV=2	EEEEEEEEEEEEEEEEE/2	['MSFragger', 'Comet', 'Sage', 'PEAKS']	[0.0020876826722338, 0.0039682539682539, 0.0057306590257879, 0.0019193857965451]	[1.7558635234060709, 1.5770899994709748, 9.081198768410172, 2.838132689411788]	[0.000366224177944, 0.0002373359272215, 1.9927030562566293e-12, 1.2322554578618435e-05]	0.885154	2.42965	1	4	0.00191939	1.9927e-12	9.0812	0	NA	1	0	1	1	netMHCIIpan-4.3	HLA-DQA10301-DQB10302	17.75	NB	EEEEEEEEE	NA	NA
EEEEEEEEEEEEEEEEEE	18	FALSE	sp|P0C7V8|DC8L2_HUMAN;sp|Q01538|MYT1_HUMAN;sp|Q5TCY1|TTBK1_HUMAN;sp|Q5VXU3|CHIC1_HUMAN;sp|Q8IZL8|PELP1_HUMAN;sp|Q8WYB5|KAT6B_HUMAN;sp|Q96KQ7|EHMT2_HUMAN;sp|Q96MU7|YTDC1_HUMAN;sp|Q9H7N4|SFR19_HUMAN;sp|Q9ULL8|SHRM4_HUMAN	DCAF8L2;MYT1;TTBK1;CHIC1;PELP1;KAT6B;EHMT2;YTHDC1;SCAF1;SHROOM4	HUMAN	DDB1- and CUL4-associated factor 8-like protein 2 OS=Homo sapiens OX=9606 GN=DCAF8L2 PE=1 SV=2	EEEEEEEEEEEEEEEEEE/2	['MSFragger', 'Sage', 'PEAKS']	[0.0020876826722338, 0.0057306590257879, 0.0019193857965451]	[1.5990817072440933, 1.1731353541695226, 2.512421462913144]	[0.000706178312994, 0.0025139987830191, 4.455843966033545e-05]	0.839041	2.43725	1	3	0.00191939	4.45584e-05	2.51242	0	NA	3	0	3	3	netMHCIIpan-4.3	HLA-DQA10301-DQB10302	28.36	NB	EEEEEEEEE	NA	NA
EEEEEEEEEEEEEEEEEEE	19	FALSE	sp|P0C7V8|DC8L2_HUMAN;sp|Q01538|MYT1_HUMAN;sp|Q5TCY1|TTBK1_HUMAN;sp|Q5VXU3|CHIC1_HUMAN;sp|Q8IZL8|PELP1_HUMAN;sp|Q96KQ7|EHMT2_HUMAN;sp|Q96MU7|YTDC1_HUMAN;sp|Q9ULL8|SHRM4_HUMAN	DCAF8L2;MYT1;TTBK1;CHIC1;PELP1;EHMT2;YTHDC1;SHROOM4	HUMAN	DDB1- and CUL4-associated factor 8-like protein 2 OS=Homo sapiens OX=9606 GN=DCAF8L2 PE=1 SV=2	EEEEEEEEEEEEEEEEEEE/2	['MSFragger', 'Comet', 'Sage', 'PEAKS']	[0.0020876826722338, 0.0039682539682539, 0.0057306590257879, 0.0019193857965451]	[2.2870996308964435, 2.9839978583222497, 0.9463312029878962, 2.6525673397221947]	[3.9576259370977605e-05, 2.842061744969804e-07, 0.0047905114601447, 2.5629658466816437e-05]	0.673198	3.01152	1	4	0.00191939	2.84206e-07	2.984	0	NA	2	0	2	2	NA	NA	NA	NA	NA	NA	NA
EEEIAALVIDNG	12	TRUE	sp|P63261|ACTG_HUMAN	ACTG1	HUMAN	Actin, cytoplasmic 2 OS=Homo sapiens OX=9606 GN=ACTG1 PE=1 SV=1	[UNIMOD:Acetylation]-EEEIAALVIDNG/2	['MSFragger', 'PEAKS']	[0.0020876826722338, 0.0019193857965451]	[1.7468805707608868, 1.981890512287396]	[0.0003802650182328, 0.0003614170480315]	0.612675	2.0074	1	2	0.00191939	0.000361417	1.98189	0	NA	3	2	1	3	netMHCpan-4.1	HLA-C*07:02	100	NB	EEEIAALVI	4	EEIAVIDNG
EEEIAALVIDNGSG	14	FALSE	sp|P63261|ACTG_HUMAN	ACTG1	HUMAN	Actin, cytoplasmic 2 OS=Homo sapiens OX=9606 GN=ACTG1 PE=1 SV=1	[UNIMOD:Acetylation]-EEEIAALVIDNGSG/2	['MSFragger', 'PEAKS']	[0.0020876826722338, 0.0019193857965451]	[1.7455028894362368, 1.7311209437466073]	[0.0003824655114634, 0.0009712443836219]	0.746887	1.54465	1	2	0.00191939	0.000382466	1.7455	0	NA	1	1	0	1	netMHCIIpan-4.3	DRB4_0104	0.02	SB	IAALVIDNG	NA	NA
EEEIAALVIDNGSGM	15	FALSE	sp|P63261|ACTG_HUMAN	ACTG1	HUMAN	Actin, cytoplasmic 2 OS=Homo sapiens OX=9606 GN=ACTG1 PE=1 SV=1	[UNIMOD:Acetylation]-EEEIAALVIDNGSGM[UNIMOD:Oxidation]/2	['MSFragger', 'PEAKS']	[0.0020876826722338, 0.0019193857965451]	[2.904382589959103, 1.8843664507686877]	[2.9758225098987377e-06, 0.0005309376337824]	0.721275	1.24597	1	2	0.00191939	2.97582e-06	2.90438	0	NA	3	2	1	3	netMHCIIpan-4.3	DRB4_0104	0.02	SB	IAALVIDNG	NA	NA
EEFVQMMTAK	10	TRUE	sp|P0DP23|CALM1_HUMAN;sp|P0DP24|CALM2_HUMAN;sp|P0DP25|CALM3_HUMAN	CALM1;CALM2;CALM3	HUMAN	Calmodulin-1 OS=Homo sapiens OX=9606 GN=CALM1 PE=1 SV=1	EEFVQM[UNIMOD:Oxidation]M[UNIMOD:Oxidation]TAK/2	['MSFragger', 'Comet', 'Sage']	[0.0020876826722338, 0.0082872928176795, 0.0057306590257879]	[1.1304487593028598, 0.5985365360584612, 0.5543972916636049]	[0.0050211522478009, 0.0233977733170886, 0.0201904313469771]	0.856224	4.68189	1	3	0.00208768	0.00502115	1.13045	0	NA	1	1	0	1	netMHCpan-4.1	HLA-B*07:02	39.714	NB	EEFVQMMTK	4	EEVQMMTAK
EESDDEAAVEEEEEEK	16	FALSE	sp|P14625|ENPL_HUMAN	HSP90B1	HUMAN	Endoplasmin OS=Homo sapiens OX=9606 GN=HSP90B1 PE=1 SV=1	EESDDEAAVEEEEEEK/2	['MSFragger', 'Comet', 'PEAKS']	[0.0020876826722338, 0.0089485458612975, 0.0028818443804034]	[0.8776045795794172, 0.5679108659321843, 1.3283597247832142]	[0.0144163565533458, 0.0269119099440201, 0.0047039780113451]	0.735343	1.18144	1	3	0.00208768	0.00470398	1.32836	0	NA	2	0	2	2	netMHCIIpan-4.3	HLA-DQA10301-DQB10302	0	SB	DDEAAVEEE	NA	NA
EGDVLTLLESER	12	TRUE	sp|P62857|RS28_HUMAN	RPS28	HUMAN	Small ribosomal subunit protein eS28 OS=Homo sapiens OX=9606 GN=RPS28 PE=1 SV=1	EGDVLTLLESER/2	['MSFragger']	[0.0093457943925233]	[0.5066518657701502]	[0.0660733363714709]	0.731652	4.97426	1	1	0.00934579	0.0660733	0.506652	0	NA	1	1	0	1	netMHCpan-4.1	HLA-C*07:02	60	NB	EGDVLTSER	4	DVLTLESER
EGLELPEDEEEK	12	TRUE	sp|P07900|HS90A_HUMAN;sp|P08238|HS90B_HUMAN;sp|Q58FF6|H90B4_HUMAN;sp|Q58FF7|H90B3_HUMAN;sp|Q58FG0|HS905_HUMAN	HSP90AA1;HSP90AB1;HSP90AB4P;HSP90AB3P;HSP90AA5P	HUMAN	Heat shock protein HSP 90-alpha OS=Homo sapiens OX=9606 GN=HSP90AA1 PE=1 SV=5	EGLELPEDEEEK/2	['MSFragger', 'Comet', 'Sage', 'PEAKS']	[0.0020876826722338, 0.0039682539682539, 0.0057306590257879, 0.0019193857965451]	[1.5135407538129215, 2.235828200492893, 1.005158482003012, 1.6670371576789904]	[0.0010103869348489, 1.0170909523742336e-05, 0.0040114561527915, 0.0012499338097204]	0.968849	0.218384	1	4	0.00191939	1.01709e-05	2.23583	0	NA	3	0	3	3	netMHCpan-4.1	HLA-A*02:01	66.667	NB	ELPEDEEEK	4	LELEDEEEK
EGLELPEDEEEKK	13	FALSE	sp|P07900|HS90A_HUMAN;sp|P08238|HS90B_HUMAN;sp|Q58FF6|H90B4_HUMAN;sp|Q58FF7|H90B3_HUMAN;sp|Q58FG0|HS905_HUMAN	HSP90AA1;HSP90AB1;HSP90AB4P;HSP90AB3P;HSP90AA5P	HUMAN	Heat shock protein HSP 90-alpha OS=Homo sapiens OX=9606 GN=HSP90AA1 PE=1 SV=5	EGLELPEDEEEKK/3	['MSFragger', 'Comet', 'PEAKS']	[0.0020876826722338, 0.0082872928176795, 0.0019193857965451]	[0.9760319715582012, 0.5994724702077964, 1.4499046678194412]	[0.0095690013076698, 0.0232978253924908, 0.002930168547755]	0.960438	0.00623558	1	3	0.00191939	0.00293017	1.4499	0	NA	2	0	2	2	netMHCIIpan-4.3	HLA-DQA10301-DQB10302	25.8	NB	LELPEDEEE	NA	NA
EGMNIVEAMER	11	TRUE	sp|P62937|PPIA_HUMAN	PPIA	HUMAN	Peptidyl-prolyl cis-trans isomerase A OS=Homo sapiens OX=9606 GN=PPIA PE=1 SV=2	EGM[UNIMOD:Oxidation]NIVEAM[UNIMOD:Oxidation]ER/2	['MSFragger', 'PEAKS']	[0.003257328990228, 0.0038961038961038]	[0.7023739346526602, 0.8538075667822543]	[0.0297801024007443, 0.0286348862004621]	0.923628	2.07398	1	2	0.00325733	0.0286349	0.853808	0	NA	2	2	0	2	netMHCpan-4.1	HLA-C*07:02	58.333	NB	EGMNIAMER	4	EGMNIVEER
EIATYRTLL	9	TRUE	sp|P04264|K2C1_HUMAN	KRT1	HUMAN	Keratin, type II cytoskeletal 1 OS=Homo sapiens OX=9606 GN=KRT1 PE=1 SV=6	EIATYRTLL/2	['MSFragger', 'Sage', 'PEAKS']	[0.0020876826722338, 0.0057306590257879, 0.0019193857965451]	[1.1843385572830678, 0.6066910531851603, 1.6801584174096007]	[0.0040080661400428, 0.0161903651838221, 0.0011870339550413]	0.920452	1.62338	1	3	0.00191939	0.00118703	1.68016	0	NA	2	2	0	2	netMHCpan-4.1	HLA-B*07:02	2.862	NB	EIATYRTLL	4	EIATYRTLL
EITALAPSTMK	11	TRUE	sp|P60709|ACTB_HUMAN;sp|P62736|ACTA_HUMAN;sp|P63261|ACTG_HUMAN;sp|P63267|ACTH_HUMAN;sp|P68032|ACTC_HUMAN;sp|P68133|ACTS_HUMAN	ACTB;ACTA2;ACTG1;ACTG2;ACTC1;ACTA1	HUMAN	Actin, cytoplasmic 1 OS=Homo sapiens OX=9606 GN=ACTB PE=1 SV=1	EITALAPSTM[UNIMOD:Oxidation]K/2	['MSFragger', 'PEAKS']	[0.003257328990228, 0.0038961038961038]	[0.6738107273217147, 0.9658655424832064]	[0.0334936484451358, 0.0188401566202402]	0.939017	0.620796	1	2	0.00325733	0.0188402	0.965866	0	NA	1	0	1	1	netMHCpan-4.1	HLA-B*07:02	39.714	NB	EALAPSTMK	4	EITALSTMK
ELISNASDALDK	12	TRUE	sp|P08238|HS90B_HUMAN;sp|P14625|ENPL_HUMAN;sp|Q58FF6|H90B4_HUMAN;sp|Q58FF7|H90B3_HUMAN;sp|Q58FF8|H90B2_HUMAN	HSP90AB1;HSP90B1;HSP90AB4P;HSP90AB3P;HSP90AB2P	HUMAN	Heat shock protein HSP 90-beta OS=Homo sapiens OX=9606 GN=HSP90AB1 PE=1 SV=4	ELISNASDALDK/2	['MSFragger', 'Comet', 'Sage', 'PEAKS']	[0.0020876826722338, 0.0039682539682539, 0.0057306590257879, 0.0019193857965451]	[1.914334364183805, 0.8601250247452845, 1.0834313531252395, 2.0004079614657844]	[0.0001885802458545, 0.0070110997887363, 0.0032052900083235, 0.0003359595141086]	0.946877	0.108253	1	4	0.00191939	0.00018858	2.00041	0	NA	2	1	1	2	netMHCpan-4.1	HLA-A*02:01	63.125	NB	ELISDALDK	4	ELISDALDK
ELISNSSDALDK	12	TRUE	sp|P07900|HS90A_HUMAN;sp|Q14568|HS902_HUMAN	HSP90AA1;HSP90AA2P	HUMAN	Heat shock protein HSP 90-alpha OS=Homo sapiens OX=9606 GN=HSP90AA1 PE=1 SV=5	ELISNSSDALDK/2	['MSFragger', 'Comet', 'PEAKS']	[0.0093457943925233, 0.0089485458612975, 0.0019193857965451]	[0.5035106677598161, 0.498205654305005, 1.9542651264322328]	[0.0669093014588367, 0.0369601044834163, 0.000403023116538]	0.937015	0.947713	1	3	0.00191939	0.000403023	1.95427	0	NA	1	1	0	1	netMHCpan-4.1	HLA-A*02:01	61.875	NB	ELISNSLDK	4	ENSSDALDK
ELLQQVD	7	FALSE	P04264|K2C1_HUMAN	KRT1	HUMAN	Keratin, type II cytoskeletal 1 OS=Homo sapiens OX=9606 GN=KRT1 PE=1 SV=6	ELLQQVD/1	['PEAKS']	[0.0060313630880579]	[0.7171239962919234]	[0.0471691397899725]	0.832225	2.18969	1	1	0.00603136	0.0471691	0.717124	0	NA	1	1	0	1	NA	NA	NA	NA	NA	NA	NA
ENAGEDPGLAR	11	TRUE	sp|P81605|DCD_HUMAN	DCD	HUMAN	Dermcidin OS=Homo sapiens OX=9606 GN=DCD PE=1 SV=2	ENAGEDPGLAR/2	['MSFragger', 'Comet', 'Sage', 'PEAKS']	[0.0020876826722338, 0.0039682539682539, 0.0057306590257879, 0.0019193857965451]	[1.212867365678512, 0.965305376244764, 0.7395760958987088, 2.5523735843212534]	[0.0035571844549326, 0.004302526834312, 0.0096208813466654, 3.805959932766241e-05]	0.969525	1.21887	1	4	0.00191939	3.80596e-05	2.55237	0	NA	3	1	2	3	netMHCpan-4.1	HLA-B*07:02	33.727	NB	ENADPGLAR	3	NAGEDPGLA
EQNKEALQDVEDENQ	15	FALSE	sp|P62258|1433E_HUMAN	YWHAE	HUMAN	14-3-3 protein epsilon OS=Homo sapiens OX=9606 GN=YWHAE PE=1 SV=1	EQNKEALQDVEDENQ/2	['MSFragger']	[0.003257328990228]	[0.8445127573327321]	[0.0165408677122944]	0.630171	3.55922	1	1	0.00325733	0.0165409	0.844513	0	NA	1	1	0	1	netMHCIIpan-4.3	HLA-DQA10103-DQB10302	0.1	SB	KEALQDVED	NA	NA
EQVANSAFVER	11	TRUE	sp|P08238|HS90B_HUMAN;sp|Q58FF7|H90B3_HUMAN	HSP90AB1;HSP90AB3P	HUMAN	Heat shock protein HSP 90-beta OS=Homo sapiens OX=9606 GN=HSP90AB1 PE=1 SV=4	EQVANSAFVER/2	['MSFragger', 'Comet', 'Sage', 'PEAKS']	[0.0020876826722338, 0.0039682539682539, 0.0057306590257879, 0.0019193857965451]	[1.76699718600482, 1.6156292785294235, 1.0371805304785924, 2.079226748722983]	[0.0003495389912726, 0.0001973916800126, 0.0036540476820168, 0.0002461789561959]	0.943456	1.44023	1	4	0.00191939	0.000197392	2.07923	0	NA	1	1	0	1	netMHCpan-4.1	HLA-C*07:02	40.5	NB	EQVSAFVER	4	EQVANSAER
ERPPAYNL	8	TRUE	O95415|BRI3_HUMAN	BRI3	HUMAN	Membrane protein BRI3 OS=Homo sapiens OX=9606 GN=BRI3 PE=1 SV=1	ERPPAYNL/2	['PEAKS']	[0.0060313630880579]	[0.8004643989872086]	[0.0348544572304778]	0.889189	1.14712	1	1	0.00603136	0.0348545	0.800464	0	NA	1	1	0	1	netMHCpan-4.1	HLA-C*07:02	1.108	WB	ERPP-AYNL	1	E-RPPAYNL
ESSTASALVA	10	TRUE	sp|P62277|RS13_HUMAN	RPS13	HUMAN	Small ribosomal subunit protein uS15 OS=Homo sapiens OX=9606 GN=RPS13 PE=1 SV=2	ESSTASALVA/1	['MSFragger', 'PEAKS']	[0.0055020632737276, 0.0019193857965451]	[0.5620029244468709, 1.3544867572655]	[0.0528695191095937, 0.0042502876962671]	0.982548	2.18175	1	2	0.00191939	0.00425029	1.35449	0	NA	1	1	0	1	netMHCpan-4.1	HLA-B*07:02	40.857	NB	ESSTASLVA	4	ESSTASAVA
ESTGAQVQVAGDMLPNSTER	20	FALSE	sp|P57721|PCBP3_HUMAN;sp|Q15365|PCBP1_HUMAN;sp|Q15366|PCBP2_HUMAN	PCBP3;PCBP1;PCBP2	HUMAN	Poly(rC)-binding protein 3 OS=Homo sapiens OX=9606 GN=PCBP3 PE=1 SV=2	ESTGAQVQVAGDM[UNIMOD:Oxidation]LPNSTER/2	['MSFragger', 'Comet']	[0.0020876826722338, 0.0082872928176795]	[1.8322158063111316, 0.6934235519962952]	[0.0002659908366811, 0.0151406221971627]	0.718867	3.1033	1	2	0.00208768	0.000265991	1.83222	0	NA	1	1	0	1	NA	NA	NA	NA	NA	NA	NA
ESTLHLVLR	9	TRUE	sp|P0CG47|UBB_HUMAN;sp|P0CG48|UBC_HUMAN;sp|P62979|RS27A_HUMAN;sp|P62987|RL40_HUMAN	UBB;UBC;RPS27A;UBA52	HUMAN	Polyubiquitin-B OS=Homo sapiens OX=9606 GN=UBB PE=1 SV=1	ESTLHLVLR/2	['MSFragger', 'Comet', 'Sage', 'PEAKS']	[0.0020876826722338, 0.0039682539682539, 0.0057306590257879, 0.0019193857965451]	[1.8858010729865289, 1.4949964751916844, 0.9811375785503326, 2.1671828869232104]	[0.0002125187872204, 0.0003514369049891, 0.0043087463161172, 0.0001739974364143]	0.964883	1.98191	1	4	0.00191939	0.000173997	2.16718	0	NA	2	1	1	2	netMHCpan-4.1	HLA-C*07:02	19.808	NB	ESTLHLVLR	4	ESTLHLVLR
ESVGKGAVH	9	TRUE	sp|P81605|DCD_HUMAN	DCD	HUMAN	Dermcidin OS=Homo sapiens OX=9606 GN=DCD PE=1 SV=2	ESVGKGAVH/2	['MSFragger']	[0.0020876826722338]	[0.9774991526879784]	[0.0095106361528642]	0.91697	5.4075	1	1	0.00208768	0.00951064	0.977499	0	NA	2	0	2	2	netMHCpan-4.1	HLA-C*07:02	13.952	NB	ESVGKGAVH	4	ESVGKGAVH
ESVGKGAVHDVK	12	TRUE	sp|P81605|DCD_HUMAN	DCD	HUMAN	Dermcidin OS=Homo sapiens OX=9606 GN=DCD PE=1 SV=2	ESVGKGAVHDVK/2	['MSFragger']	[0.003257328990228]	[0.7350084190444784]	[0.0260301176360178]	0.783722	3.15047	1	1	0.00325733	0.0260301	0.735008	0	NA	1	0	1	1	netMHCpan-4.1	HLA-B*07:02	71.25	NB	ESVGKGAVK	4	ESVGKGDVK
ESVGKGAVHDVKD	13	FALSE	sp|P81605|DCD_HUMAN	DCD	HUMAN	Dermcidin OS=Homo sapiens OX=9606 GN=DCD PE=1 SV=2	ESVGKGAVHDVKD/3	['MSFragger', 'PEAKS']	[0.003257328990228, 0.0028818443804034]	[0.7665046225895437, 1.0667315855360788]	[0.0228533671803312, 0.012857225019377]	0.271267	0.134686	1	2	0.00288184	0.0128572	1.06673	0	NA	1	0	1	1	netMHCIIpan-4.3	HLA-DQA10103-DQB10302	0.72	SB	KGAVHDVKD	NA	NA
ESVGKGAVHDVKDV	14	FALSE	sp|P81605|DCD_HUMAN	DCD	HUMAN	Dermcidin OS=Homo sapiens OX=9606 GN=DCD PE=1 SV=2	ESVGKGAVHDVKDV/3	['MSFragger', 'Comet', 'PEAKS']	[0.0020876826722338, 0.0082872928176795, 0.0019193857965451]	[1.5059014992449633, 0.6241258108250303, 1.5050869564334195]	[0.0010432307732174, 0.020811510533197, 0.0023610726135758]	0.542571	0.660243	1	3	0.00191939	0.00104323	1.5059	0	NA	2	0	2	2	netMHCIIpan-4.3	HLA-DQA10103-DQB10302	0.43	SB	KGAVHDVKD	NA	NA
ESVGKGAVHDVKDVL	15	FALSE	sp|P81605|DCD_HUMAN	DCD	HUMAN	Dermcidin OS=Homo sapiens OX=9606 GN=DCD PE=1 SV=2	ESVGKGAVHDVKDVL/3	['MSFragger', 'Comet', 'Sage', 'PEAKS']	[0.0020876826722338, 0.0039682539682539, 0.0057306590257879, 0.0019193857965451]	[1.8763521585410536, 1.2601026699069873, 1.1274817957101473, 1.8325814383640076]	[0.0002210978689566, 0.0010805679198316, 0.002839951184641, 0.0006511914324468]	0.391294	0.0273036	1	4	0.00191939	0.000221098	1.87635	0	NA	3	2	1	3	netMHCIIpan-4.3	HLA-DQA10103-DQB10302	0.64	SB	KGAVHDVKD	NA	NA
ESVGKGAVHDVKDVLDS	17	FALSE	sp|P81605|DCD_HUMAN	DCD	HUMAN	Dermcidin OS=Homo sapiens OX=9606 GN=DCD PE=1 SV=2	ESVGKGAVHDVKDVLDS/3	['MSFragger']	[0.003257328990228]	[0.673426058699349]	[0.0335466303355315]	0.0360158	0.475786	1	1	0.00325733	0.0335466	0.673426	0	NA	1	0	1	1	netMHCIIpan-4.3	HLA-DQA10103-DQB10302	0.17	SB	VHDVKDVLD	NA	NA
EVDEQMLNVQNK	12	TRUE	sp|P07437|TBB5_HUMAN;sp|P68371|TBB4B_HUMAN;sp|Q13885|TBB2A_HUMAN;sp|Q9BVA1|TBB2B_HUMAN	TUBB;TUBB4B;TUBB2A;TUBB2B	HUMAN	Tubulin beta chain OS=Homo sapiens OX=9606 GN=TUBB PE=1 SV=2	EVDEQM[UNIMOD:Oxidation]LNVQNK/2	['MSFragger', 'Comet', 'Sage', 'PEAKS']	[0.0020876826722338, 0.0039682539682539, 0.0057306590257879, 0.0028818443804034]	[1.3685927623624154, 1.3143310169312423, 0.5831402909751014, 1.1898445241279971]	[0.0018537739934755, 0.0008337500847851, 0.0178646748319188, 0.0080279621864383]	0.455305	1.88861	1	4	0.00208768	0.00083375	1.36859	0	NA	1	1	0	1	netMHCpan-4.1	HLA-A*02:01	59.545	NB	EVDENVQNK	4	DEMLNVQNK
EVEPSDTIENVK	12	TRUE	sp|P0CG47|UBB_HUMAN;sp|P0CG48|UBC_HUMAN;sp|P62979|RS27A_HUMAN;sp|P62987|RL40_HUMAN	UBB;UBC;RPS27A;UBA52	HUMAN	Polyubiquitin-B OS=Homo sapiens OX=9606 GN=UBB PE=1 SV=1	EVEPSDTIENVK/2	['MSFragger', 'Sage', 'PEAKS']	[0.003257328990228, 0.0057306590257879, 0.0019193857965451]	[0.8216069060056985, 0.6037688839675823, 1.967167442123671]	[0.0181901159829583, 0.0163877266969103, 0.0003830268342387]	0.922609	1.22637	1	3	0.00191939	0.000383027	1.96717	0	NA	1	0	1	1	netMHCpan-4.1	HLA-B*07:02	61.429	NB	EVEPSDTVK	4	ESDTIENVK
EVFEDAAEIR	10	TRUE	sp|P19338|NUCL_HUMAN	NCL	HUMAN	Nucleolin OS=Homo sapiens OX=9606 GN=NCL PE=1 SV=3	EVFEDAAEIR/2	['MSFragger', 'Comet', 'Sage', 'PEAKS']	[0.0020876826722338, 0.0039682539682539, 0.0057306590257879, 0.0019193857965451]	[1.3371141098247643, 1.0186811956478152, 0.7659265531985797, 2.1842756662921063]	[0.0021148816549335, 0.0033564745612107, 0.0087400056483791, 0.0001626499348686]	0.974494	0.39169	1	4	0.00191939	0.00016265	2.18428	0	NA	3	3	0	3	netMHCpan-4.1	HLA-A*02:01	28.296	NB	EVFEDAAER	4	EVFEDAEIR
EVGGEALG	8	TRUE	P68871|HBB_HUMAN	HBB	HUMAN	Hemoglobin subunit beta OS=Homo sapiens OX=9606 GN=HBB PE=1 SV=2	EVGGEALG/1	['PEAKS']	[0.0060313630880579]	[0.6892939212737451]	[0.0521070643098718]	0.836382	2.31012	1	1	0.00603136	0.0521071	0.689294	0	NA	1	1	0	1	netMHCpan-4.1	HLA-A*02:01	90	NB	EVGGEALG-	3	EVGGEA-LG
EVGGEALGRL	10	TRUE	sp|P68871|HBB_HUMAN	HBB	HUMAN	Hemoglobin subunit beta OS=Homo sapiens OX=9606 GN=HBB PE=1 SV=2	EVGGEALGRL/2	['MSFragger', 'Comet', 'PEAKS']	[0.0020876826722338, 0.0039682539682539, 0.0019193857965451]	[1.1625934744023216, 0.7905552678749768, 1.4673096012399909]	[0.0043896659548173, 0.0096744653723978, 0.0027373921640357]	0.972842	1.31494	1	3	0.00191939	0.00273739	1.46731	0	NA	1	1	0	1	netMHCpan-4.1	HLA-A*02:01	23	NB	EVGGEALRL	0	VGGEALGRL
EVVGGSSDSY	10	TRUE	sp|Q15517|CDSN_HUMAN	CDSN	HUMAN	Corneodesmosin OS=Homo sapiens OX=9606 GN=CDSN PE=1 SV=4	EVVGGSSDSY/1	['MSFragger', 'Comet', 'Sage', 'PEAKS']	[0.0020876826722338, 0.0039682539682539, 0.0057306590257879, 0.0019193857965451]	[2.030263023946128, 1.3307178983262575, 0.7414289558403228, 2.18665761702597]	[0.000116044338868, 0.0007709127047132, 0.0095554242185284, 0.0001611284857255]	0.981892	0.922277	1	4	0.00191939	0.000116044	2.18666	0	NA	2	1	1	2	netMHCpan-4.1	HLA-C*07:02	15.691	NB	EVVGGSSSY	3	VVGGSSDSY
EYGAEALERM	10	TRUE	sp|P69905|HBA_HUMAN	HBA2	HUMAN	Hemoglobin subunit alpha OS=Homo sapiens OX=9606 GN=HBA2 PE=1 SV=2	EYGAEALERM[UNIMOD:Oxidation]/2	['MSFragger', 'PEAKS']	[0.0020876826722338, 0.0028818443804034]	[1.1855727543596488, 1.1891309538840888]	[0.0039874287732884, 0.0080499979631236]	0.849933	2.17518	1	2	0.00208768	0.00398743	1.18913	0	NA	2	2	0	2	netMHCpan-4.1	HLA-C*07:02	8.258	NB	EYAEALERM	0	YGAEALERM
EYQELMNVK	9	TRUE	sp|P02538|K2C6A_HUMAN;sp|P04259|K2C6B_HUMAN;sp|P05787|K2C8_HUMAN;sp|P48668|K2C6C_HUMAN	KRT6A;KRT6B;KRT8;KRT6C	HUMAN	Keratin, type II cytoskeletal 6A OS=Homo sapiens OX=9606 GN=KRT6A PE=1 SV=3	EYQELM[UNIMOD:Oxidation]NVK/2	['MSFragger', 'Comet', 'Sage', 'PEAKS']	[0.0020876826722338, 0.0082872928176795, 0.0057306590257879, 0.0019193857965451]	[1.4926786619102366, 0.7042000129874838, 0.8112959868669237, 1.4189516865278105]	[0.0011026226805086, 0.0144081993157611, 0.0074467803810464, 0.0033066729235641]	0.888816	0.194964	1	4	0.00191939	0.00110262	1.49268	0	NA	1	0	1	1	netMHCpan-4.1	HLA-C*07:02	5.639	NB	EYQELMNVK	4	EYQELMNVK
FDDAVVQSDMK	11	TRUE	sp|P11142|HSP7C_HUMAN	HSPA8	HUMAN	Heat shock cognate 71 kDa protein OS=Homo sapiens OX=9606 GN=HSPA8 PE=1 SV=1	FDDAVVQSDM[UNIMOD:Oxidation]K/2	['MSFragger', 'Comet', 'Sage', 'PEAKS']	[0.0020876826722338, 0.0039682539682539, 0.0057306590257879, 0.0019193857965451]	[1.330314407665409, 1.5813195890733125, 0.6857827592093958, 1.713261555030995]	[0.0021759433417419, 0.0002325840257664, 0.0117898443103294, 0.001042007821345]	0.751771	1.82907	1	4	0.00191939	0.000232584	1.71326	0	NA	1	1	0	1	netMHCpan-4.1	HLA-C*07:02	60	NB	FDDAVVQSK	4	DDVVQSDMK
FEDENFILK	9	TRUE	sp|P62937|PPIA_HUMAN	PPIA	HUMAN	Peptidyl-prolyl cis-trans isomerase A OS=Homo sapiens OX=9606 GN=PPIA PE=1 SV=2	FEDENFILK/2	['MSFragger', 'Sage', 'PEAKS']	[0.0020876826722338, 0.0057306590257879, 0.0019193857965451]	[1.1838470342391676, 0.6894285762451411, 1.3945497080419984]	[0.0040163146908117, 0.0116248106780161, 0.0036367606203157]	0.94555	0.187731	1	3	0.00191939	0.00363676	1.39455	0	NA	1	1	0	1	netMHCpan-4.1	HLA-C*07:02	4.824	NB	FEDENFILK	NA	NA
FESSGAGKIGLG	12	TRUE	P35527|K1C9_HUMAN	KRT9	HUMAN	Keratin, type I cytoskeletal 9 OS=Homo sapiens OX=9606 GN=KRT9 PE=1 SV=3	FESSGAGKIGLG/2	['PEAKS']	[0.0019193857965451]	[1.540430193189115]	[0.002055585017654]	0.870694	0.540035	1	1	0.00191939	0.00205559	1.54043	0	NA	1	1	0	1	netMHCpan-4.1	HLA-B*07:02	83.333	NB	FESSGKIGL	3	SSGGKIGLG
FGEEAEEEA	9	TRUE	sp|P07437|TBB5_HUMAN	TUBB	HUMAN	Tubulin beta chain OS=Homo sapiens OX=9606 GN=TUBB PE=1 SV=2	FGEEAEEEA/1	['MSFragger', 'PEAKS']	[0.003257328990228, 0.0019193857965451]	[0.7249653791393721, 1.704913165361057]	[0.0271317565314662, 0.0010768262951849]	0.92425	1.44317	1	2	0.00191939	0.00107683	1.70491	0	NA	2	1	1	2	netMHCpan-4.1	HLA-A*02:01	29.36	NB	FGEEAEEEA	NA	NA
FGLFPANYVKLL	12	TRUE	sp|P14317|HCLS1_HUMAN	HCLS1	HUMAN	Hematopoietic lineage cell-specific protein OS=Homo sapiens OX=9606 GN=HCLS1 PE=1 SV=3	FGLFPANYVKLL/2	['MSFragger', 'PEAKS']	[0.0055020632737276, 0.0019193857965451]	[0.5762295530999992, 2.0074000096302824]	[0.0499061350557765, 0.000326820060194]	0.928699	0.625082	1	2	0.00191939	0.00032682	2.0074	0	NA	1	1	0	1	netMHCpan-4.1	HLA-B*07:02	7.19	NB	FPANYVKLL	2	GLFPANYKL
FIIQGLRSV	9	TRUE	sp|P01906|DQA2_HUMAN	HLA-DQA2	HUMAN	HLA class II histocompatibility antigen, DQ alpha 2 chain OS=Homo sapiens OX=9606 GN=HLA-DQA2 PE=1 SV=2	FIIQGLRSV/2	['MSFragger', 'PEAKS']	[0.003257328990228, 0.0028818443804034]	[0.7008291010504303, 1.040376512985416]	[0.0299701960624046, 0.0142127133387594]	0.986353	0.484487	1	2	0.00288184	0.0142127	1.04038	0	NA	2	1	1	2	netMHCpan-4.1	HLA-A*02:01	0.062	SB	FIIQGLRSV	2	FIIQGLRSV
FLASVSTV	8	TRUE	P69905|HBA_HUMAN	HBA2	HUMAN	Hemoglobin subunit alpha OS=Homo sapiens OX=9606 GN=HBA2 PE=1 SV=2	FLASVSTV/1	['PEAKS']	[0.0038961038961038]	[0.8563408377169037]	[0.028367461491604]	0.910976	2.97489	1	1	0.0038961	0.0283675	0.856341	0	NA	2	2	0	2	netMHCpan-4.1	HLA-A*02:01	0.836	WB	FLAS-VSTV	2	FLA-SVSTV
FLASVSTVLTSKYR	14	FALSE	sp|P69905|HBA_HUMAN	HBA2	HUMAN	Hemoglobin subunit alpha OS=Homo sapiens OX=9606 GN=HBA2 PE=1 SV=2	FLASVSTVLTSKYR/3;FLASVSTVLTSKYR/2	['MSFragger', 'Comet', 'Sage', 'PEAKS']	[0.0020876826722338, 0.0039682539682539, 0.0057306590257879, 0.0019193857965451]	[2.161828230385658, 2.5538575517346325, 9.219204107279303, 1.9555361402415743]	[6.688153052374997e-05, 2.222835053140868e-06, 1.380500283950301e-12, 0.0004010078169682]	0.894197	1.17683	2	4	0.00191939	1.3805e-12	9.2192	0	NA	2	2	0	2	netMHCIIpan-4.3	HLA-DQA10103-DQB10302	20.01	NB	VSTVLTSKY	NA	NA
FLEQQNQVLQTK	12	TRUE	sp|P04264|K2C1_HUMAN;sp|P35908|K22E_HUMAN;sp|Q7Z794|K2C1B_HUMAN	KRT1;KRT2;KRT77	HUMAN	Keratin, type II cytoskeletal 1 OS=Homo sapiens OX=9606 GN=KRT1 PE=1 SV=6	FLEQQNQVLQTK/2	['MSFragger', 'Comet', 'Sage', 'PEAKS']	[0.0020876826722338, 0.0039682539682539, 0.0057306590257879, 0.0019193857965451]	[2.2644093198732795, 2.0921985527881204, 1.8563717496592047, 1.6853590167823758]	[4.352202038276254e-05, 2.0213239985005688e-05, 0.0004412016555838, 0.0011629851443541]	0.398922	0.000710117	1	4	0.00191939	2.02132e-05	2.26441	0	NA	1	0	1	1	netMHCpan-4.1	HLA-A*02:01	24.521	NB	FLNQVLQTK	4	EQNQVLQTK
FLGTSSST	8	TRUE	Q9UIF8|BAZ2B_HUMAN	BAZ2B	HUMAN	Bromodomain adjacent to zinc finger domain protein 2B OS=Homo sapiens OX=9606 GN=BAZ2B PE=1 SV=3	FLGTSSST/1	['PEAKS']	[0.0060313630880579]	[0.7387256952411569]	[0.0436371491316182]	0.924126	2.45066	1	1	0.00603136	0.0436371	0.738726	0	NA	2	0	2	2	netMHCpan-4.1	HLA-A*02:01	20.184	NB	FL-GTSSST	NA	NA
FLIRESETL	9	TRUE	sp|P07948|LYN_HUMAN	LYN	HUMAN	Tyrosine-protein kinase Lyn OS=Homo sapiens OX=9606 GN=LYN PE=1 SV=3	FLIRESETL/2	['MSFragger', 'Comet', 'PEAKS']	[0.003257328990228, 0.0082872928176795, 0.0060313630880579]	[0.7296243359357025, 0.7304083534658782, 0.6987419191673252]	[0.0266151165362848, 0.012769912276102, 0.0503801315133169]	0.839087	1.52065	1	3	0.00325733	0.0127699	0.730408	0	NA	2	1	1	2	netMHCpan-4.1	HLA-A*02:01	0.056	SB	FLIRESETL	2	FLIRESETL
FLQEHNTTL	9	TRUE	sp|Q9P219|DAPLE_HUMAN	CCDC88C	HUMAN	Protein Daple OS=Homo sapiens OX=9606 GN=CCDC88C PE=1 SV=3	FLQEHNTTL/2	['MSFragger', 'Sage', 'PEAKS']	[0.0020876826722338, 0.0057306590257879, 0.0019193857965451]	[1.317344393144826, 0.6540196570037081, 1.9299899882855105]	[0.0022973425346863, 0.0133571328130403, 0.0004435157500923]	0.944789	0.184717	1	3	0.00191939	0.000443516	1.92999	0	NA	2	1	1	2	netMHCpan-4.1	HLA-A*02:01	0.006	SB	FLQEHNTTL	2	FLQEHNTTL
FLYAGHIFL	9	TRUE	sp|Q66K64|DCA15_HUMAN	DCAF15	HUMAN	DDB1- and CUL4-associated factor 15 OS=Homo sapiens OX=9606 GN=DCAF15 PE=1 SV=1	FLYAGHIFL/2	['MSFragger', 'PEAKS']	[0.003257328990228, 0.0019193857965451]	[0.730468123717962, 1.4814258959767517]	[0.0265225883398455, 0.0025902930444969]	0.897987	1.42662	1	2	0.00191939	0.00259029	1.48143	0	NA	1	0	1	1	netMHCpan-4.1	HLA-A*02:01	0.019	SB	FLYAGHIFL	2	FLYAGHIFL
FNEKSKEL	8	TRUE	sp|P13645|K1C10_HUMAN	KRT10	HUMAN	Keratin, type I cytoskeletal 10 OS=Homo sapiens OX=9606 GN=KRT10 PE=1 SV=6	FNEKSKEL/2	['MSFragger', 'PEAKS']	[0.003257328990228, 0.0019193857965451]	[0.7467786132568317, 1.6637443953090985]	[0.0247949975894632, 0.0012662325911017]	0.824356	0.226995	1	2	0.00191939	0.00126623	1.66374	0	NA	3	1	2	3	netMHCpan-4.1	HLA-C*07:02	7.733	NB	F-NEKSKEL	2	F-NEKSKEL
FPNIPGKSL	9	TRUE	sp|O15121|DEGS1_HUMAN	DEGS1	HUMAN	Sphingolipid delta(4)-desaturase DES1 OS=Homo sapiens OX=9606 GN=DEGS1 PE=1 SV=1	FPNIPGKSL/2	['MSFragger', 'PEAKS']	[0.0044247787610619, 0.0060313630880579]	[0.6290875188650281, 0.7223227211768363]	[0.0402341740080616, 0.0462957593339149]	0.812065	0.328119	1	2	0.00442478	0.0402342	0.722323	0	NA	1	1	0	1	netMHCpan-4.1	HLA-B*07:02	0.01	SB	FPNIPGKSL	1	FPNIPGKSL
FRVPTANVS	9	TRUE	sp|P04406|G3P_HUMAN	GAPDH	HUMAN	Glyceraldehyde-3-phosphate dehydrogenase OS=Homo sapiens OX=9606 GN=GAPDH PE=1 SV=3	FRVPTANVS/2	['MSFragger', 'Comet', 'PEAKS']	[0.0020876826722338, 0.0039682539682539, 0.0028818443804034]	[0.9730659208356056, 0.7864332862033502, 1.271190909075811]	[0.0096880816404685, 0.0098605219652285, 0.0058686758664326]	0.970809	0.153572	1	3	0.00208768	0.00586868	1.27119	0	NA	3	2	1	3	netMHCpan-4.1	HLA-C*07:02	4.216	NB	FRVPTANVS	NA	NA
FSFVATGL	8	TRUE	sp|Q15418|KS6A1_HUMAN	RPS6KA1	HUMAN	Ribosomal protein S6 kinase alpha-1 OS=Homo sapiens OX=9606 GN=RPS6KA1 PE=1 SV=2	FSFVATGL/1	['Comet']	[0.0089485458612975]	[0.5032079352417822]	[0.0361303203115356]	0.938777	7.3191	1	1	0.00894855	0.0361303	0.503208	0	NA	1	1	0	1	netMHCpan-4.1	HLA-C*07:02	11.925	NB	FSF-VATGL	0	FSFVATG-L
FVTIKKD	7	FALSE	P04264|K2C1_HUMAN	KRT1	HUMAN	Keratin, type II cytoskeletal 1 OS=Homo sapiens OX=9606 GN=KRT1 PE=1 SV=6	FVTIKKD/2	['PEAKS']	[0.0028818443804034]	[1.2516110475299518]	[0.0063292988083103]	0.951211	0.274001	1	1	0.00288184	0.0063293	1.25161	0	NA	2	1	1	2	NA	NA	NA	NA	NA	NA	NA
GAEALERM	8	TRUE	sp|P69905|HBA_HUMAN	HBA2	HUMAN	Hemoglobin subunit alpha OS=Homo sapiens OX=9606 GN=HBA2 PE=1 SV=2	GAEALERM[UNIMOD:Oxidation]/2	['Comet', 'PEAKS']	[0.0039682539682539, 0.0028818443804034]	[1.045509329472892, 1.0623532423639015]	[0.0029623563688222, 0.0130733306921858]	0.973153	1.84564	1	2	0.00288184	0.00296236	1.06235	0	NA	1	1	0	1	netMHCpan-4.1	HLA-B*07:02	34.091	NB	GAE-ALERM	0	GA-EALERM
GAEALERMF	9	TRUE	sp|P69905|HBA_HUMAN	HBA2	HUMAN	Hemoglobin subunit alpha OS=Homo sapiens OX=9606 GN=HBA2 PE=1 SV=2	GAEALERM[UNIMOD:Oxidation]F/2	['MSFragger', 'PEAKS']	[0.003257328990228, 0.0028818443804034]	[0.8307097785382626, 1.3316505767206983]	[0.0175160730312535, 0.0046443211952982]	0.92077	2.071	1	2	0.00288184	0.00464432	1.33165	0	NA	1	1	0	1	netMHCpan-4.1	HLA-C*07:02	10.895	NB	GAEALERMF	NA	NA
GAYNAKIGY	9	TRUE	sp|Q9GZN1|ARP6_HUMAN	ACTR6	HUMAN	Actin-related protein 6 OS=Homo sapiens OX=9606 GN=ACTR6 PE=1 SV=1	GAYNAKIGY/2	['MSFragger', 'Comet', 'PEAKS']	[0.0020876826722338, 0.007380073800738, 0.0028818443804034]	[1.2405414392967171, 0.7789964064055818, 1.2878182759165986]	[0.0031682601603412, 0.0102052138698148, 0.0055034920614594]	0.900093	0.416562	1	3	0.00208768	0.00316826	1.28782	0	NA	2	1	1	2	netMHCpan-4.1	HLA-C*07:02	1.787	WB	GAYNAKIGY	0	GAYNAKIGY
GEEQNKEALQDVEDENQ	17	FALSE	sp|P62258|1433E_HUMAN	YWHAE	HUMAN	14-3-3 protein epsilon OS=Homo sapiens OX=9606 GN=YWHAE PE=1 SV=1	GEEQNKEALQDVEDENQ/2	['MSFragger', 'Comet', 'Sage', 'PEAKS']	[0.0020876826722338, 0.0039682539682539, 0.0057306590257879, 0.0019193857965451]	[3.5943229010472724, 3.097197940864425, 5.143386861749688, 2.078396996849657]	[1.6471725133225324e-07, 1.6540572658821748e-07, 7.04528229733552e-08, 0.0002469861441647]	0.753828	0.849178	1	4	0.00191939	7.04528e-08	5.14339	0	NA	3	1	2	3	netMHCIIpan-4.3	HLA-DQA10103-DQB10302	0.5	SB	KEALQDVED	NA	NA
GEPLSYTRFSLARQVD	16	FALSE	sp|P02786|TFR1_HUMAN	TFRC	HUMAN	Transferrin receptor protein 1 OS=Homo sapiens OX=9606 GN=TFRC PE=1 SV=2	GEPLSYTRFSLARQVD/3	['MSFragger']	[0.003257328990228]	[0.8230960658999434]	[0.0180781182731016]	-0.0578017	2.4591	1	1	0.00325733	0.0180781	0.823096	0	NA	1	0	1	1	netMHCIIpan-4.3	HLA-DPA10103-DPB10402	0.01	SB	LSYTRFSLA	NA	NA
GFGGGGFGG	9	TRUE	sp|P04264|K2C1_HUMAN;sp|P13645|K1C10_HUMAN;sp|P35908|K22E_HUMAN;sp|Q7Z794|K2C1B_HUMAN	KRT1;KRT10;KRT2;KRT77	HUMAN	Keratin, type II cytoskeletal 1 OS=Homo sapiens OX=9606 GN=KRT1 PE=1 SV=6	GFGGGGFGG/1	['Comet', 'PEAKS']	[0.0082872928176795, 0.0019193857965451]	[0.6560607563620746, 1.476487563603126]	[0.0179764558602563, 0.0026408418169365]	0.946453	0.436402	1	2	0.00191939	0.00264084	1.47649	0	NA	2	1	1	2	netMHCpan-4.1	HLA-C*07:02	75	NB	GFGGGGFGG	3	GFGGGGFGG
GFGGGGFGGG	10	TRUE	P04264|K2C1_HUMAN;P13645|K1C10_HUMAN;P35908|K22E_HUMAN	KRT1;KRT10;KRT2	HUMAN	Keratin, type II cytoskeletal 1 OS=Homo sapiens OX=9606 GN=KRT1 PE=1 SV=6	GFGGGGFGGG/1	['PEAKS']	[0.0028818443804034]	[1.122803852327908]	[0.0103802353978709]	0.764845	0.048301	1	1	0.00288184	0.0103802	1.1228	0	NA	1	1	0	1	netMHCpan-4.1	HLA-A*02:01	95	NB	GFGGGGFGG	3	GFGGGGGGG
GFGGGGFGGGG	11	TRUE	P04264|K2C1_HUMAN	KRT1	HUMAN	Keratin, type II cytoskeletal 1 OS=Homo sapiens OX=9606 GN=KRT1 PE=1 SV=6	GFGGGGFGGGG/1	['PEAKS']	[0.0028818443804034]	[1.2284735489712908]	[0.0069195777752019]	0.622269	0.11743	1	1	0.00288184	0.00691958	1.22847	0	NA	2	1	1	2	netMHCpan-4.1	HLA-C*07:02	100	NB	GFGGGGFGG	3	GFGGGGGGG
GFGGGGGFGGG	11	TRUE	sp|O43516|WIPF1_HUMAN	WIPF1	HUMAN	WAS/WASL-interacting protein family member 1 OS=Homo sapiens OX=9606 GN=WIPF1 PE=1 SV=3	GFGGGGGFGGG/1	['MSFragger', 'Comet']	[0.003257328990228, 0.0089485458612975]	[0.81252885888883, 0.5748576607270091]	[0.0188878578280706, 0.026071828484851]	0.599628	0.531111	1	2	0.00325733	0.0188879	0.812529	0	NA	1	1	0	1	netMHCpan-4.1	HLA-C*07:02	100	NB	GGGGGFGGG	3	GFGGGGGFG
GFVPAAY	7	FALSE	A8MVX0|ARG33_HUMAN;Q13813|SPTN1_HUMAN	ARHGEF33;SPTAN1	HUMAN	Rho guanine nucleotide exchange factor 33 OS=Homo sapiens OX=9606 GN=ARHGEF33 PE=1 SV=2	GFVPAAY/1	['PEAKS']	[0.0038961038961038]	[0.8178332081362871]	[0.0327009919778523]	0.998467	2.62144	1	1	0.0038961	0.032701	0.817833	0	NA	3	1	2	3	NA	NA	NA	NA	NA	NA	NA
GGAPPPPPPP	10	TRUE	Q9Y6W5|WASF2_HUMAN	WASF2	HUMAN	Actin-binding protein WASF2 OS=Homo sapiens OX=9606 GN=WASF2 PE=1 SV=3	GGAPPPPPPP/1	['PEAKS']	[0.0019193857965451]	[1.4711828233594535]	[0.0026962282060524]	0.696936	2.7923	1	1	0.00191939	0.00269623	1.47118	1	['SPPPPPPPP(1)']	1	0	1	1	netMHCpan-4.1	HLA-A*02:01	23.782	NB	GAPPPPPPP	1	GAPPPPPPP
GGDDLDPNYVLSSR	14	FALSE	sp|P06732|KCRM_HUMAN;sp|P12277|KCRB_HUMAN	CKM;CKB	HUMAN	Creatine kinase M-type OS=Homo sapiens OX=9606 GN=CKM PE=1 SV=2	GGDDLDPNYVLSSR/2	['MSFragger', 'Comet', 'Sage', 'PEAKS']	[0.0020876826722338, 0.0039682539682539, 0.0057306590257879, 0.0019193857965451]	[1.528926997250797, 1.0353932446068728, 0.7543919897931297, 1.7563869384886253]	[0.0009473402655365, 0.0031052372109248, 0.0091126580478783, 0.0008792423384975]	0.566297	0.240317	1	4	0.00191939	0.000879242	1.75639	0	NA	1	0	1	1	netMHCIIpan-4.3	DRB4_0104	18.56	NB	LDPNYVLSS	NA	NA
GGFGGGGFG	9	TRUE	P04264|K2C1_HUMAN;P13645|K1C10_HUMAN;P35908|K22E_HUMAN;Q7Z794|K2C1B_HUMAN	KRT1;KRT10;KRT2;KRT77	HUMAN	Keratin, type II cytoskeletal 1 OS=Homo sapiens OX=9606 GN=KRT1 PE=1 SV=6	GGFGGGGFG/1	['PEAKS']	[0.0028818443804034]	[1.1183636689955654]	[0.0105579873064505]	0.67924	0.60912	1	1	0.00288184	0.010558	1.11836	0	NA	2	1	1	2	netMHCpan-4.1	HLA-C*07:02	70	NB	GGFGGGGFG	3	GGFGGGGFG
GGFGGGGFGG	10	TRUE	P04264|K2C1_HUMAN;P13645|K1C10_HUMAN;P35908|K22E_HUMAN;Q7Z794|K2C1B_HUMAN	KRT1;KRT10;KRT2;KRT77	HUMAN	Keratin, type II cytoskeletal 1 OS=Homo sapiens OX=9606 GN=KRT1 PE=1 SV=6	GGFGGGGFGG/1	['PEAKS']	[0.0028818443804034]	[1.1965853525091323]	[0.0078227035882871]	0.804042	0.724652	1	1	0.00288184	0.0078227	1.19659	0	NA	2	2	0	2	netMHCpan-4.1	HLA-C*07:02	85	NB	GGFGGGFGG	3	GGFGGGGFG
GGFGGGGFGGG	11	TRUE	sp|P04264|K2C1_HUMAN;sp|P13645|K1C10_HUMAN;sp|P35908|K22E_HUMAN	KRT1;KRT10;KRT2	HUMAN	Keratin, type II cytoskeletal 1 OS=Homo sapiens OX=9606 GN=KRT1 PE=1 SV=6	GGFGGGGFGGG/1	['MSFragger', 'Comet', 'PEAKS']	[0.0020876826722338, 0.0082872928176795, 0.0019193857965451]	[2.227690973031903, 0.6839694645222484, 2.2463966332391183]	[5.075754750214019e-05, 0.015813387189861, 0.000127293216848]	0.906678	0.117197	1	3	0.00191939	5.07575e-05	2.2464	0	NA	3	1	2	3	netMHCpan-4.1	HLA-B*07:02	95	NB	GGFGGGGFG	3	GFGGGGGGG
GGFGGGSFRGSYGSS	15	FALSE	sp|P13645|K1C10_HUMAN	KRT10	HUMAN	Keratin, type I cytoskeletal 10 OS=Homo sapiens OX=9606 GN=KRT10 PE=1 SV=6	GGFGGGSFRGSYGSS/2	['MSFragger', 'Comet', 'Sage', 'PEAKS']	[0.0020876826722338, 0.0039682539682539, 0.0057306590257879, 0.0019193857965451]	[2.2689842024077502, 1.4224268203201853, 9.32739300125373, 1.6659818289979604]	[4.269600236489974e-05, 0.0004972250454495, 1.035310338510838e-12, 0.0012551346859764]	0.185445	0.388398	1	4	0.00191939	1.03531e-12	9.32739	0	NA	1	1	0	1	netMHCIIpan-4.3	HLA-DPA10103-DPB10201	2.92	WB	FGGGSFRGS	NA	NA
GGFLATSY	8	TRUE	sp|Q8TB40|ABHD4_HUMAN	ABHD4	HUMAN	(Lyso)-N-acylphosphatidylethanolamine lipase OS=Homo sapiens OX=9606 GN=ABHD4 PE=1 SV=1	GGFLATSY/1	['MSFragger', 'Comet']	[0.0055020632737276, 0.0082872928176795]	[0.5482424948320078, 0.7075351121334497]	[0.0558953206561183, 0.0141887076557951]	0.888002	1.95037	1	2	0.00550206	0.0141887	0.707535	0	NA	2	1	1	2	netMHCpan-4.1	HLA-C*07:02	13.44	NB	GGF-LATSY	0	GGFLATS-Y
GGFSGGSF	8	TRUE	P13645|K1C10_HUMAN	KRT10	HUMAN	Keratin, type I cytoskeletal 10 OS=Homo sapiens OX=9606 GN=KRT10 PE=1 SV=6	GGFSGGSF/1	['PEAKS']	[0.0028818443804034]	[1.070088744114968]	[0.0126938893395858]	0.824799	0.206064	1	1	0.00288184	0.0126939	1.07009	0	NA	1	1	0	1	netMHCpan-4.1	HLA-B*07:02	18.844	NB	GGF-SGGSF	3	G-GFSGGSF
GGGFGGGGF	9	TRUE	P04264|K2C1_HUMAN;P13645|K1C10_HUMAN;P35908|K22E_HUMAN	KRT1;KRT10;KRT2	HUMAN	Keratin, type II cytoskeletal 1 OS=Homo sapiens OX=9606 GN=KRT1 PE=1 SV=6	GGGFGGGGF/1	['PEAKS']	[0.0028818443804034]	[1.0588914730381394]	[0.0132467021524588]	0.643515	1.47512	1	1	0.00288184	0.0132467	1.05889	0	NA	1	0	1	1	netMHCpan-4.1	HLA-C*07:02	35	NB	GGGFGGGGF	3	GGGFGGGGF
GGGFSSGGF	9	TRUE	sp|P13645|K1C10_HUMAN	KRT10	HUMAN	Keratin, type I cytoskeletal 10 OS=Homo sapiens OX=9606 GN=KRT10 PE=1 SV=6	GGGFSSGGF/1	['MSFragger', 'PEAKS']	[0.0020876826722338, 0.0019193857965451]	[0.9115226714638854, 1.7350027959474807]	[0.0125194187143015, 0.0009565089453422]	0.901438	0.481554	1	2	0.00191939	0.000956509	1.735	0	NA	2	1	1	2	netMHCpan-4.1	HLA-C*07:02	34.333	NB	GGGFSSGGF	3	GGGFSSGGF
GGGFSSGGFSGGS	13	FALSE	sp|P13645|K1C10_HUMAN	KRT10	HUMAN	Keratin, type I cytoskeletal 10 OS=Homo sapiens OX=9606 GN=KRT10 PE=1 SV=6	GGGFSSGGFSGGS/1	['MSFragger', 'Comet', 'Sage', 'PEAKS']	[0.0020876826722338, 0.0089485458612975, 0.0057306590257879, 0.0019193857965451]	[0.9478137481028802, 0.4922319762875262, 0.9013874652480892, 2.244490982688528]	[0.0107633954214066, 0.037975520478699, 0.00551764957953, 0.0001282539576228]	0.849879	2.00734	1	4	0.00191939	0.000128254	2.24449	0	NA	3	3	0	3	netMHCIIpan-4.3	HLA-DPA10103-DPB10402	18.69	NB	FSSGGFSGG	NA	NA
GGGGFGGGGF	10	TRUE	sp|P04264|K2C1_HUMAN;sp|P13645|K1C10_HUMAN;sp|P35908|K22E_HUMAN	KRT1;KRT10;KRT2	HUMAN	Keratin, type II cytoskeletal 1 OS=Homo sapiens OX=9606 GN=KRT1 PE=1 SV=6	GGGGFGGGGF/1	['MSFragger', 'Comet', 'PEAKS']	[0.0020876826722338, 0.0089485458612975, 0.0019193857965451]	[0.9848567138564328, 0.5331030444729782, 1.8371098344319972]	[0.0092232427262094, 0.0315390080453454, 0.0006396705165895]	0.81886	1.18111	1	3	0.00191939	0.000639671	1.83711	0	NA	3	2	1	3	netMHCpan-4.1	HLA-C*07:02	56.667	NB	GGGGGGGGF	3	GGGFGGGGF
GGGGFGGGGFG	11	TRUE	P04264|K2C1_HUMAN;P13645|K1C10_HUMAN;P35908|K22E_HUMAN	KRT1;KRT10;KRT2	HUMAN	Keratin, type II cytoskeletal 1 OS=Homo sapiens OX=9606 GN=KRT1 PE=1 SV=6	GGGGFGGGGFG/1	['PEAKS']	[0.0019193857965451]	[1.4719401543295938]	[0.0026882512451627]	0.704136	0.707141	1	1	0.00191939	0.00268825	1.47194	0	NA	1	0	1	1	netMHCpan-4.1	HLA-B*07:02	95	NB	GGFGGGGFG	3	GGGFGGGFG
GGGGFGGGGI	10	TRUE	sp|P04264|K2C1_HUMAN	KRT1	HUMAN	Keratin, type II cytoskeletal 1 OS=Homo sapiens OX=9606 GN=KRT1 PE=1 SV=6	GGGGFGGGGI/1	['MSFragger']	[0.0044247787610619]	[0.6325839724084468]	[0.0396627798405276]	0.760503	1.60738	1	1	0.00442478	0.0396628	0.632584	0	NA	1	1	0	1	netMHCpan-4.1	HLA-A*02:01	68.333	NB	GGGGGGGGI	3	GGGFGGGGI
GGGGGGGLGSGGSI	14	FALSE	sp|P35527|K1C9_HUMAN	KRT9	HUMAN	Keratin, type I cytoskeletal 9 OS=Homo sapiens OX=9606 GN=KRT9 PE=1 SV=3	GGGGGGGLGSGGSI/1	['MSFragger']	[0.003257328990228]	[0.716127714120979]	[0.0281390222708897]	0.650316	0.565708	1	1	0.00325733	0.028139	0.716128	0	NA	1	0	1	1	netMHCIIpan-4.3	HLA-DQA10301-DQB10302	78.48	NB	GGGGLGSGG	NA	NA
GGGGGGGLGSGGSIR	15	FALSE	sp|P35527|K1C9_HUMAN	KRT9	HUMAN	Keratin, type I cytoskeletal 9 OS=Homo sapiens OX=9606 GN=KRT9 PE=1 SV=3	GGGGGGGLGSGGSIR/2	['MSFragger', 'Comet', 'Sage', 'PEAKS']	[0.0020876826722338, 0.0039682539682539, 0.0057306590257879, 0.0019193857965451]	[2.4729698244220324, 1.474448586682506, 9.73419775692544, 1.991277524330493]	[1.8168971448726447e-05, 0.000387720916152, 3.5089874571979773e-13, 0.0003482797360472]	0.95645	0.0981917	1	4	0.00191939	3.50899e-13	9.7342	0	NA	3	2	1	3	netMHCIIpan-4.3	HLA-DQA10301-DQB10302	69.76	NB	GGGGLGSGG	NA	NA
GGGGGGGLGSGGSIRSS	17	FALSE	sp|P35527|K1C9_HUMAN	KRT9	HUMAN	Keratin, type I cytoskeletal 9 OS=Homo sapiens OX=9606 GN=KRT9 PE=1 SV=3	GGGGGGGLGSGGSIRSS/2	['MSFragger', 'Comet', 'Sage', 'PEAKS']	[0.0020876826722338, 0.0039682539682539, 0.0057306590257879, 0.0019193857965451]	[2.941528485204878, 1.282289385332854, 2.0659370451136234, 2.8260338970836627]	[2.546467568500873e-06, 0.000971799895955, 0.0002526819111895, 1.2925191189742802e-05]	0.943929	0.437107	1	4	0.00191939	2.54647e-06	2.94153	0	NA	2	1	1	2	netMHCIIpan-4.3	DRB1_0404	50.76	NB	LGSGGSIRS	NA	NA
GGGGGGGLGSGGSIRSSY	18	FALSE	sp|P35527|K1C9_HUMAN	KRT9	HUMAN	Keratin, type I cytoskeletal 9 OS=Homo sapiens OX=9606 GN=KRT9 PE=1 SV=3	GGGGGGGLGSGGSIRSSY/2	['MSFragger', 'Comet', 'Sage', 'PEAKS']	[0.0020876826722338, 0.0039682539682539, 0.0057306590257879, 0.0019193857965451]	[2.6675375056903863, 1.41417898748215, 6.758851533571495, 2.449099192836322]	[8.036537500496386e-06, 0.0005172271297297, 9.592251999562615e-10, 5.720640840030412e-05]	0.870648	0.463983	1	4	0.00191939	9.59225e-10	6.75885	0	NA	3	2	1	3	netMHCIIpan-4.3	DRB1_0404	42.09	NB	LGSGGSIRS	NA	NA
GGGGGGLGSGGSIR	14	FALSE	sp|P35527|K1C9_HUMAN	KRT9	HUMAN	Keratin, type I cytoskeletal 9 OS=Homo sapiens OX=9606 GN=KRT9 PE=1 SV=3	GGGGGGLGSGGSIR/2	['MSFragger', 'Comet', 'Sage', 'PEAKS']	[0.0020876826722338, 0.0039682539682539, 0.0057306590257879, 0.0019193857965451]	[1.5974521687367162, 1.3712628725399048, 0.8985282387733917, 2.78973514103882]	[0.0007110140099356, 0.0006350462084982, 0.0055684673742396, 1.4915909165644967e-05]	0.91738	0.0250495	1	4	0.00191939	1.49159e-05	2.78974	0	NA	1	0	1	1	netMHCIIpan-4.3	HLA-DQA10301-DQB10302	79.82	NB	GGGLGSGGS	NA	NA
GGGGGLGSGGSIR	13	FALSE	sp|P35527|K1C9_HUMAN	KRT9	HUMAN	Keratin, type I cytoskeletal 9 OS=Homo sapiens OX=9606 GN=KRT9 PE=1 SV=3	GGGGGLGSGGSIR/2	['MSFragger', 'PEAKS']	[0.0020876826722338, 0.0060313630880579]	[1.0988223489021796, 0.7609643231618025]	[0.0057308089184675, 0.0402590098852457]	0.932788	0.112778	1	2	0.00208768	0.00573081	1.09882	0	NA	1	0	1	1	netMHCIIpan-4.3	HLA-DQA10301-DQB10302	87.64	NB	GGGLGSGGS	NA	NA
GGGGGLGSGGSIRSS	15	FALSE	sp|P35527|K1C9_HUMAN	KRT9	HUMAN	Keratin, type I cytoskeletal 9 OS=Homo sapiens OX=9606 GN=KRT9 PE=1 SV=3	GGGGGLGSGGSIRSS/2	['MSFragger']	[0.0055020632737276]	[0.5404429763501021]	[0.057682930546271]	0.799554	4.83709	1	1	0.00550206	0.0576829	0.540443	0	NA	1	1	0	1	netMHCIIpan-4.3	DRB1_0404	34.96	NB	LGSGGSIRS	NA	NA
GGGGGSFGAGGGFGSR	16	FALSE	sp|P04264|K2C1_HUMAN	KRT1	HUMAN	Keratin, type II cytoskeletal 1 OS=Homo sapiens OX=9606 GN=KRT1 PE=1 SV=6	GGGGGSFGAGGGFGSR/2	['MSFragger', 'Comet', 'Sage', 'PEAKS']	[0.0020876826722338, 0.0039682539682539, 0.0057306590257879, 0.0019193857965451]	[2.404172364097356, 1.190818724387986, 1.343574709002677, 2.7105206275188007]	[2.42368153479323e-05, 0.0015049922293807, 0.0016349518060298, 2.0389950637686867e-05]	0.945315	0.539078	1	4	0.00191939	2.039e-05	2.71052	0	NA	2	0	2	2	netMHCIIpan-4.3	DRB5_0105	56.53	NB	FGAGGGFGS	NA	NA
GGGGGSFGAGGGFGSRS	17	FALSE	sp|P04264|K2C1_HUMAN	KRT1	HUMAN	Keratin, type II cytoskeletal 1 OS=Homo sapiens OX=9606 GN=KRT1 PE=1 SV=6	GGGGGSFGAGGGFGSRS/2	['MSFragger', 'Comet', 'Sage', 'PEAKS']	[0.0020876826722338, 0.0039682539682539, 0.0057306590257879, 0.0019193857965451]	[2.0532556697156727, 2.443774732426496, 1.2321356665395045, 3.0094296446110804]	[0.000105390247809, 3.762847121399768e-06, 0.00215754475345, 6.267775138249853e-06]	0.841152	0.286059	1	4	0.00191939	3.76285e-06	3.00943	0	NA	2	0	2	2	netMHCIIpan-4.3	DRB5_0105	40.84	NB	FGAGGGFGS	NA	NA
GGGGIGGGGF	10	TRUE	P04264|K2C1_HUMAN	KRT1	HUMAN	Keratin, type II cytoskeletal 1 OS=Homo sapiens OX=9606 GN=KRT1 PE=1 SV=6	GGGGIGGGGF/1	['PEAKS']	[0.0028818443804034]	[1.0691365934954915]	[0.0127400072616413]	0.335423	1.71796	1	1	0.00288184	0.01274	1.06914	0	NA	1	1	0	1	netMHCpan-4.1	HLA-C*07:02	56.667	NB	GGGGGGGGF	3	GGGGGGGGF
GGGGIGGGGFGGF	13	FALSE	sp|P04264|K2C1_HUMAN	KRT1	HUMAN	Keratin, type II cytoskeletal 1 OS=Homo sapiens OX=9606 GN=KRT1 PE=1 SV=6	GGGGIGGGGFGGF/1	['MSFragger', 'PEAKS']	[0.003257328990228, 0.0019193857965451]	[0.6912215108319347, 1.838408640221585]	[0.0311794109686198, 0.0006364038724797]	0.891766	0.891719	1	2	0.00191939	0.000636404	1.83841	0	NA	1	0	1	1	netMHCIIpan-4.3	HLA-DQA10301-DQB10603	58.75	NB	GIGGGGFGG	NA	NA
GGGGLGSGGSIR	12	TRUE	sp|P35527|K1C9_HUMAN	KRT9	HUMAN	Keratin, type I cytoskeletal 9 OS=Homo sapiens OX=9606 GN=KRT9 PE=1 SV=3	GGGGLGSGGSIR/2	['MSFragger', 'PEAKS']	[0.0081632653061224, 0.0028818443804034]	[0.5249858968041283, 1.1298917127690424]	[0.0613873728418634, 0.0101025638363387]	0.986811	0.62116	1	2	0.00288184	0.0101026	1.12989	0	NA	2	1	1	2	netMHCpan-4.1	HLA-A*02:01	61.25	NB	GLGSGGSIR	3	GGGGGSGGS
GGGLRLPLL	9	TRUE	sp|Q14160|SCRIB_HUMAN	SCRIB	HUMAN	Protein scribble homolog OS=Homo sapiens OX=9606 GN=SCRIB PE=1 SV=5	GGGLRLPLL/2	['MSFragger']	[0.003257328990228]	[0.6727591263554779]	[0.0336386836981556]	0.966062	5.76322	1	1	0.00325733	0.0336387	0.672759	0	NA	2	0	2	2	netMHCpan-4.1	HLA-A*02:01	19.087	NB	GGGLRLPLL	3	GGGLRLPLL
GGGSFGAGGGFG	12	TRUE	sp|P04264|K2C1_HUMAN	KRT1	HUMAN	Keratin, type II cytoskeletal 1 OS=Homo sapiens OX=9606 GN=KRT1 PE=1 SV=6	GGGSFGAGGGFG/1	['MSFragger', 'PEAKS']	[0.0020876826722338, 0.0019193857965451]	[1.160358086513665, 1.4126204607827844]	[0.0044308933239895, 0.0033893669409683]	0.864017	1.17103	1	2	0.00191939	0.00338937	1.41262	0	NA	1	0	1	1	netMHCpan-4.1	HLA-A*02:01	90	NB	GSFGAGGGF	3	GGGFGAGGG
GGGSFGAGGGFGSRS	15	FALSE	P04264|K2C1_HUMAN	KRT1	HUMAN	Keratin, type II cytoskeletal 1 OS=Homo sapiens OX=9606 GN=KRT1 PE=1 SV=6	GGGSFGAGGGFGSRS/2	['PEAKS']	[0.0038961038961038]	[0.8352270476304505]	[0.0306709813092267]	0.860668	0.243891	1	1	0.0038961	0.030671	0.835227	0	NA	1	0	1	1	netMHCIIpan-4.3	DRB5_0105	29	NB	FGAGGGFGS	NA	NA
GGGSFGGGSF	10	TRUE	sp|P13645|K1C10_HUMAN	KRT10	HUMAN	Keratin, type I cytoskeletal 10 OS=Homo sapiens OX=9606 GN=KRT10 PE=1 SV=6	GGGSFGGGSF/1	['MSFragger', 'PEAKS']	[0.0020876826722338, 0.0028818443804034]	[1.0250947645466586, 1.3177532334056834]	[0.0077976670932319, 0.0049014089780175]	0.903326	0.225759	1	2	0.00208768	0.00490141	1.31775	0	NA	4	3	1	4	netMHCpan-4.1	HLA-B*07:02	30.353	NB	GGSFGGGSF	3	GGGFGGGSF
GGGSGGGFSAS	11	TRUE	P35527|K1C9_HUMAN	KRT9	HUMAN	Keratin, type I cytoskeletal 9 OS=Homo sapiens OX=9606 GN=KRT9 PE=1 SV=3	GGGSGGGFSAS/1	['PEAKS']	[0.0028818443804034]	[1.1342379413266723]	[0.0099359203772526]	0.554374	1.63114	1	1	0.00288184	0.00993592	1.13424	0	NA	1	0	1	1	netMHCpan-4.1	HLA-A*02:01	78.333	NB	GSGGGFSAS	3	GGGSGGGFS
GGGSSSGGHGGSSSGGY	17	FALSE	sp|P13645|K1C10_HUMAN	KRT10	HUMAN	Keratin, type I cytoskeletal 10 OS=Homo sapiens OX=9606 GN=KRT10 PE=1 SV=6	GGGSSSGGHGGSSSGGY/2	['MSFragger', 'Comet', 'Sage', 'PEAKS']	[0.0020876826722338, 0.0082872928176795, 0.0057306590257879, 0.0019193857965451]	[1.5696292820175433, 0.6593943220360636, 0.9062221027398673, 2.3066856091566645]	[0.0007988795096793, 0.0177034601335046, 0.0054330435582076, 0.0001003444222525]	0.492363	1.63846	1	4	0.00191939	0.000100344	2.30669	0	NA	1	0	1	1	netMHCIIpan-4.3	HLA-DQA10301-DQB10302	78.77	NB	SSGGHGGSS	NA	NA
GGGYTIRNV	9	TRUE	sp|Q13547|HDAC1_HUMAN;sp|Q92769|HDAC2_HUMAN	HDAC1;HDAC2	HUMAN	Histone deacetylase 1 OS=Homo sapiens OX=9606 GN=HDAC1 PE=1 SV=1	GGGYTIRNV/2	['MSFragger', 'Comet', 'Sage', 'PEAKS']	[0.0020876826722338, 0.0039682539682539, 0.0057306590257879, 0.0019193857965451]	[1.935762305798063, 1.1507527118570346, 0.950538754823255, 2.179273317125744]	[0.0001723928890618, 0.001814076171498, 0.0047287882846783, 0.0001658920589067]	0.991865	0.238993	1	4	0.00191939	0.000165892	2.17927	0	NA	5	3	2	5	netMHCpan-4.1	HLA-A*02:01	22.523	NB	GGGYTIRNV	0	GGGYTIRNV
GGLGGFGGGS	10	TRUE	sp|P13645|K1C10_HUMAN	KRT10	HUMAN	Keratin, type I cytoskeletal 10 OS=Homo sapiens OX=9606 GN=KRT10 PE=1 SV=6	GGLGGFGGGS/1	['MSFragger', 'Comet', 'PEAKS']	[0.003257328990228, 0.0082872928176795, 0.0019193857965451]	[0.6850491972917044, 0.6027669847636854, 1.992778907492955]	[0.0319813436658486, 0.0229493425885271, 0.0003462232476649]	0.859864	0.288397	1	3	0.00191939	0.000346223	1.99278	0	NA	1	0	1	1	netMHCpan-4.1	HLA-A*02:01	49.25	NB	GLGGFGGGS	3	GGGGFGGGS
GGLRAELL	8	TRUE	sp|Q14980|NUMA1_HUMAN	NUMA1	HUMAN	Nuclear mitotic apparatus protein 1 OS=Homo sapiens OX=9606 GN=NUMA1 PE=1 SV=2	GGLRAELL/2	['MSFragger', 'Comet', 'PEAKS']	[0.003257328990228, 0.0082872928176795, 0.0028818443804034]	[0.6944528432493013, 0.6398659466334621, 1.0896926643854177]	[0.03076747170345, 0.0193629693845141, 0.0117798282253021]	0.991707	3.3201	1	3	0.00288184	0.0117798	1.08969	0	NA	6	3	3	6	netMHCpan-4.1	HLA-C*07:02	35.75	NB	GGL-RAELL	0	GGLRA-ELL
GGPGGFGPGGYPGGIH	16	FALSE	sp|P35908|K22E_HUMAN	KRT2	HUMAN	Keratin, type II cytoskeletal 2 epidermal OS=Homo sapiens OX=9606 GN=KRT2 PE=1 SV=2	GGPGGFGPGGYPGGIH/2	['MSFragger', 'Comet', 'PEAKS']	[0.0020876826722338, 0.0089485458612975, 0.0028818443804034]	[0.8980237941314325, 0.5420859837778321, 1.0151396530824996]	[0.013242746717245, 0.030274974383299, 0.0156405649729057]	0.843852	0.555462	1	3	0.00208768	0.0132427	1.01514	0	NA	2	2	0	2	netMHCIIpan-4.3	HLA-DQA10301-DQB10302	57.6	NB	PGGFGPGGY	NA	NA
GGSAVISLEGKPL	13	FALSE	sp|P23528|COF1_HUMAN	CFL1	HUMAN	Cofilin-1 OS=Homo sapiens OX=9606 GN=CFL1 PE=1 SV=3	GGSAVISLEGKPL/2	['MSFragger', 'Comet', 'Sage', 'PEAKS']	[0.0020876826722338, 0.0039682539682539, 0.0057306590257879, 0.0019193857965451]	[2.642898837793093, 1.6487670970578483, 6.324014996882589, 1.752931667328349]	[8.91155246089018e-06, 0.0001684656769255, 3.0492149243173324e-09, 0.0008912917084671]	0.92626	2.05338	1	4	0.00191939	3.04921e-09	6.32401	0	NA	2	2	0	2	netMHCIIpan-4.3	HLA-DQA10301-DQB10603	15.15	NB	VISLEGKPL	NA	NA
GGSFGGGSF	9	TRUE	sp|P13645|K1C10_HUMAN	KRT10	HUMAN	Keratin, type I cytoskeletal 10 OS=Homo sapiens OX=9606 GN=KRT10 PE=1 SV=6	GGSFGGGSF/1	['MSFragger', 'PEAKS']	[0.0044247787610619, 0.0028818443804034]	[0.6350100266856438, 1.2828989569083082]	[0.039270953813956, 0.0056091451008776]	0.821629	0.345075	1	2	0.00288184	0.00560915	1.2829	0	NA	3	2	1	3	netMHCpan-4.1	HLA-B*07:02	8.252	NB	GGSFGGGSF	3	GGSFGGGSF
GGSFGGGSFG	10	TRUE	P13645|K1C10_HUMAN	KRT10	HUMAN	Keratin, type I cytoskeletal 10 OS=Homo sapiens OX=9606 GN=KRT10 PE=1 SV=6	GGSFGGGSFG/1	['PEAKS']	[0.0038961038961038]	[0.9387088056865102]	[0.0208650405509263]	0.760102	0.377004	1	1	0.0038961	0.020865	0.938709	0	NA	1	0	1	1	netMHCpan-4.1	HLA-C*07:02	65	NB	GGSFGGGSF	3	GGSFGGGFG
GGSLRVAVL	9	TRUE	sp|Q92737|RSLAA_HUMAN	RASL10A	HUMAN	Ras-like protein family member 10A OS=Homo sapiens OX=9606 GN=RASL10A PE=1 SV=1	GGSLRVAVL/2	['MSFragger', 'PEAKS']	[0.003257328990228, 0.0060313630880579]	[0.8292160805758109, 0.7468258726738893]	[0.0176249577733824, 0.0423772349460234]	0.977782	3.85562	1	2	0.00325733	0.017625	0.829216	0	NA	2	1	1	2	netMHCpan-4.1	HLA-B*07:02	5.279	NB	GGSLRVAVL	0	GGSLRVAVL
GGYTIRNV	8	TRUE	sp|Q13547|HDAC1_HUMAN;sp|Q92769|HDAC2_HUMAN	HDAC1;HDAC2	HUMAN	Histone deacetylase 1 OS=Homo sapiens OX=9606 GN=HDAC1 PE=1 SV=1	GGYTIRNV/1;GGYTIRNV/2	['MSFragger', 'Comet', 'PEAKS']	[0.003257328990228, 0.0089485458612975, 0.0019193857965451]	[0.8057066229985614, 0.5651459585497697, 1.5957694809015048]	[0.0194295728200245, 0.0272536342633945, 0.0016541821105417]	0.996099	0.298459	2	3	0.00191939	0.00165418	1.59577	0	NA	4	3	1	4	netMHCpan-4.1	HLA-A*02:01	24.438	NB	GGY-TIRNV	0	GGY-TIRNV
GHLQEGF	7	FALSE	Q8NC51|SERB1_HUMAN	SERBP1	HUMAN	SERPINE1 mRNA-binding protein 1 OS=Homo sapiens OX=9606 GN=SERBP1 PE=1 SV=2	[UNIMOD:Acetylation]-GHLQEGF/1	['PEAKS']	[0.0038961038961038]	[0.8932787426329057]	[0.0247290243776077]	0.919358	8.30234	1	1	0.0038961	0.024729	0.893279	0	NA	1	1	0	1	NA	NA	NA	NA	NA	NA	NA
GHYTEGAELVDSVLDVVR	18	FALSE	sp|P07437|TBB5_HUMAN;sp|P68371|TBB4B_HUMAN;sp|Q13509|TBB3_HUMAN;sp|Q13885|TBB2A_HUMAN;sp|Q9BVA1|TBB2B_HUMAN	TUBB;TUBB4B;TUBB3;TUBB2A;TUBB2B	HUMAN	Tubulin beta chain OS=Homo sapiens OX=9606 GN=TUBB PE=1 SV=2	GHYTEGAELVDSVLDVVR/3	['MSFragger', 'Comet', 'Sage', 'PEAKS']	[0.0020876826722338, 0.0039682539682539, 0.0057306590257879, 0.0019193857965451]	[2.117438654464945, 1.1150838295083303, 0.7139230453548236, 3.0247094392662897]	[8.054736887707816e-05, 0.002142212443735, 0.0105871758189865, 5.900994832020135e-06]	0.894654	0.77865	1	4	0.00191939	5.90099e-06	3.02471	0	NA	1	0	1	1	netMHCIIpan-4.3	DRB4_0104	19.04	NB	LVDSVLDVV	NA	NA
GILNPSQPGQSSSSSQ	16	FALSE	sp|Q15517|CDSN_HUMAN	CDSN	HUMAN	Corneodesmosin OS=Homo sapiens OX=9606 GN=CDSN PE=1 SV=4	GILNPSQPGQSSSSSQ/2	['Comet']	[0.0039682539682539]	[0.8346385580607762]	[0.0078897015988019]	0.92889	4.35736	1	1	0.00396825	0.0078897	0.834639	0	NA	1	0	1	1	netMHCIIpan-4.3	DRB4_0104	24.67	NB	LNPSQPGQS	NA	NA
GILNPSQPGQSSSSSQT	17	FALSE	sp|Q15517|CDSN_HUMAN	CDSN	HUMAN	Corneodesmosin OS=Homo sapiens OX=9606 GN=CDSN PE=1 SV=4	GILNPSQPGQSSSSSQT/2	['MSFragger', 'Comet', 'Sage', 'PEAKS']	[0.0020876826722338, 0.0039682539682539, 0.0057306590257879, 0.0019193857965451]	[2.817382994380013, 2.0788169048646887, 3.2602969923297285, 3.0067978157897315]	[4.286419293190836e-06, 2.1548926636698103e-05, 1.0543931122260364e-05, 6.333213396151099e-06]	0.971536	1.44497	1	4	0.00191939	4.28642e-06	3.2603	0	NA	6	2	4	6	netMHCIIpan-4.3	DRB4_0104	33.69	NB	LNPSQPGQS	NA	NA
GILNPSQPGQSSSSSQTF	18	FALSE	sp|Q15517|CDSN_HUMAN	CDSN	HUMAN	Corneodesmosin OS=Homo sapiens OX=9606 GN=CDSN PE=1 SV=4	GILNPSQPGQSSSSSQTF/2	['MSFragger', 'Comet', 'Sage', 'PEAKS']	[0.0020876826722338, 0.0039682539682539, 0.0057306590257879, 0.0060313630880579]	[1.1190733191276472, 2.180941238719056, 0.6588085843091963, 0.7132697795807363]	[0.0052656963774058, 1.3223417718440978e-05, 0.013105156567529, 0.0478264115242541]	0.971022	0.126187	1	4	0.00208768	1.32234e-05	2.18094	0	NA	2	0	2	2	netMHCIIpan-4.3	DRB1_0404	46.78	NB	LNPSQPGQS	NA	NA
GILNVSAVDKSTGKE	15	FALSE	sp|P11142|HSP7C_HUMAN	HSPA8	HUMAN	Heat shock cognate 71 kDa protein OS=Homo sapiens OX=9606 GN=HSPA8 PE=1 SV=1	GILNVSAVDKSTGKE/2;GILNVSAVDKSTGKE/3	['MSFragger', 'Comet', 'Sage', 'PEAKS']	[0.0020876826722338, 0.0039682539682539, 0.0057306590257879, 0.0019193857965451]	[1.8097434223468776, 0.9455180782866024, 0.7476199780573861, 2.142017008124084]	[0.0002922421042165, 0.0047170206022061, 0.009340695570424, 0.0001921606930118]	0.83066	0.224263	2	4	0.00191939	0.000192161	2.14202	0	NA	5	3	2	5	netMHCIIpan-4.3	DRB4_0104	0.02	SB	LNVSAVDKS	NA	NA
GIQKELQF	8	TRUE	P00338|LDHA_HUMAN	LDHA	HUMAN	L-lactate dehydrogenase A chain OS=Homo sapiens OX=9606 GN=LDHA PE=1 SV=2	GIQKELQF/2	['PEAKS']	[0.0019193857965451]	[1.363040493332047]	[0.0041112977072788]	0.989833	3.19559	1	1	0.00191939	0.0041113	1.36304	0	NA	3	1	2	3	netMHCpan-4.1	HLA-C*07:02	21.526	NB	GIQ-KELQF	2	GI-QKELQF
GISGAIQHLA	10	TRUE	sp|P13804|ETFA_HUMAN	ETFA	HUMAN	Electron transfer flavoprotein subunit alpha, mitochondrial OS=Homo sapiens OX=9606 GN=ETFA PE=1 SV=1	GISGAIQHLA/2	['MSFragger', 'PEAKS']	[0.0093457943925233, 0.0019193857965451]	[0.5127474353027003, 1.7977708083505703]	[0.064479131698841, 0.0007469543910796]	0.8627	2.62507	1	2	0.00191939	0.000746954	1.79777	0	NA	2	0	2	2	netMHCpan-4.1	HLA-A*02:01	6.368	NB	GISGAIHLA	0	GISGAIQHL
GIYVSEKGTVQQADE	15	FALSE	sp|P32969|RL9_HUMAN	RPL9P9	HUMAN	Large ribosomal subunit protein uL6 OS=Homo sapiens OX=9606 GN=RPL9P9 PE=1 SV=1	GIYVSEKGTVQQADE/2	['MSFragger', 'Comet']	[0.0020876826722338, 0.0082872928176795]	[1.0411396435667362, 0.668502824439692]	[0.0072924153188127, 0.0169782354701343]	0.544071	1.12055	1	2	0.00208768	0.00729242	1.04114	0	NA	1	0	1	1	netMHCIIpan-4.3	DRB5_0105	2.18	WB	YVSEKGTVQ	NA	NA
GKDYLALNEDLRSWTA	16	FALSE	sp|P01889|HLAB_HUMAN;sp|P01893|HLAH_HUMAN;sp|P04439|HLAA_HUMAN;sp|P10321|HLAC_HUMAN;sp|P17693|HLAG_HUMAN	HLA-B;HLA-H;HLA-A;HLA-C;HLA-G	HUMAN	HLA class I histocompatibility antigen, B alpha chain OS=Homo sapiens OX=9606 GN=HLA-B PE=1 SV=3	GKDYLALNEDLRSWTA/3	['MSFragger', 'Comet', 'Sage', 'PEAKS']	[0.0020876826722338, 0.007380073800738, 0.0057306590257879, 0.0019193857965451]	[2.075208160183472, 0.7483935855045776, 2.1460865301045065, 1.883105458403244]	[9.613219221839132e-05, 0.011753673925124, 0.0002041717901109, 0.0005335840582818]	0.511522	0.154361	1	4	0.00191939	9.61322e-05	2.14609	0	NA	1	0	1	1	netMHCIIpan-4.3	DRB5_0105	0.4	SB	YLALNEDLR	NA	NA
GKVKVGVNG	9	TRUE	sp|P04406|G3P_HUMAN	GAPDH	HUMAN	Glyceraldehyde-3-phosphate dehydrogenase OS=Homo sapiens OX=9606 GN=GAPDH PE=1 SV=3	GKVKVGVNG/2	['MSFragger', 'PEAKS']	[0.0020876826722338, 0.0019193857965451]	[1.0727772315149473, 1.500011381971918]	[0.0063897093162868, 0.002408487562982]	0.962158	0.218491	1	2	0.00191939	0.00240849	1.50001	0	NA	1	0	1	1	netMHCpan-4.1	HLA-C*07:02	60	NB	GKVKVGVNG	3	GKVKVGVNG
GKVKVGVNGF	10	TRUE	sp|P04406|G3P_HUMAN	GAPDH	HUMAN	Glyceraldehyde-3-phosphate dehydrogenase OS=Homo sapiens OX=9606 GN=GAPDH PE=1 SV=3	GKVKVGVNGF/2	['MSFragger', 'Comet', 'Sage', 'PEAKS']	[0.0020876826722338, 0.0039682539682539, 0.0057306590257879, 0.0019193857965451]	[1.420157693461884, 1.057606664538166, 0.8488584312365052, 2.054610308936592]	[0.0014938297401086, 0.0028000703326053, 0.0065531916024547, 0.0002712857765564]	0.93069	0.0914436	1	4	0.00191939	0.000271286	2.05461	0	NA	1	0	1	1	netMHCpan-4.1	HLA-C*07:02	19.731	NB	GKVKVGVNF	3	GKVKGVNGF
GLADASLLKKV	11	TRUE	sp|Q9UBB4|ATX10_HUMAN	ATXN10	HUMAN	Ataxin-10 OS=Homo sapiens OX=9606 GN=ATXN10 PE=1 SV=1	GLADASLLKKV/2	['MSFragger', 'Comet', 'Sage', 'PEAKS']	[0.0020876826722338, 0.0082872928176795, 0.0057306590257879, 0.0019193857965451]	[1.7344131460424226, 0.5982309719361137, 0.9471088977180848, 1.7525242606687903]	[0.0004006486750042, 0.0234304957838771, 0.0047790268832502, 0.0008927232451702]	0.888354	4.24299	1	4	0.00191939	0.000400649	1.75252	0	NA	1	0	1	1	netMHCpan-4.1	HLA-A*02:01	0.287	SB	GLADASLKV	2	GLADLLKKV
GLATDVQTV	9	TRUE	sp|P49720|PSB3_HUMAN	PSMB3	HUMAN	Proteasome subunit beta type-3 OS=Homo sapiens OX=9606 GN=PSMB3 PE=1 SV=2	GLATDVQTV/1	['MSFragger', 'Comet', 'Sage', 'PEAKS']	[0.0020876826722338, 0.0082872928176795, 0.0057306590257879, 0.0019193857965451]	[1.01327206424209, 0.6818439292428059, 0.5545949665623278, 1.806269888915479]	[0.0081921197379888, 0.0159686626933841, 0.0201732778655691, 0.0007223499382813]	0.960493	2.49559	1	4	0.00191939	0.00072235	1.80627	0	NA	6	2	4	6	netMHCpan-4.1	HLA-A*02:01	0.029	SB	GLATDVQTV	2	GLATDVQTV
GLFQGKTPL	9	TRUE	sp|Q9ULW0|TPX2_HUMAN	TPX2	HUMAN	Targeting protein for Xklp2 OS=Homo sapiens OX=9606 GN=TPX2 PE=1 SV=2	GLFQGKTPL/2	['MSFragger', 'Comet', 'PEAKS']	[0.0020876826722338, 0.0082872928176795, 0.0028818443804034]	[1.041307386233461, 0.7433094762571919, 1.184381055605188]	[0.0072873090923279, 0.0120325444220716, 0.008198202705786]	0.81216	4.3638	1	3	0.00208768	0.00728731	1.18438	0	NA	3	1	2	3	netMHCpan-4.1	HLA-A*02:01	0.21	SB	GLFQGKTPL	2	GLFQGKTPL
GLIDRQVTV	9	TRUE	sp|Q9UPN3|MACF1_HUMAN	MACF1	HUMAN	Microtubule-actin cross-linking factor 1, isoforms 1/2/3/4/5 OS=Homo sapiens OX=9606 GN=MACF1 PE=1 SV=4	GLIDRQVTV/2	['MSFragger', 'Comet', 'Sage', 'PEAKS']	[0.003257328990228, 0.0082872928176795, 0.0057306590257879, 0.0019193857965451]	[0.8024954803515248, 0.5964629720551053, 0.6082526370828928, 1.9727651238836703]	[0.0196898396180249, 0.0236207160718056, 0.0160860517335753, 0.0003746627449454]	0.918892	0.0683859	1	4	0.00191939	0.000374663	1.97277	0	NA	1	1	0	1	netMHCpan-4.1	HLA-A*02:01	0.007	SB	GLIDRQVTV	2	GLIDRQVTV
GLIEILKKV	9	TRUE	sp|O14737|PDCD5_HUMAN	PDCD5	HUMAN	Programmed cell death protein 5 OS=Homo sapiens OX=9606 GN=PDCD5 PE=1 SV=3	GLIEILKKV/2	['MSFragger', 'Comet', 'Sage', 'PEAKS']	[0.003257328990228, 0.0089485458612975, 0.0057306590257879, 0.0019193857965451]	[0.8048546125979416, 0.5093442728360301, 0.9999869623808958, 1.843606202163808]	[0.0194982959327083, 0.0351373337133261, 0.0040732274205273, 0.0006234972544791]	0.939987	1.63813	1	4	0.00191939	0.000623497	1.84361	0	NA	2	1	1	2	netMHCpan-4.1	HLA-A*02:01	0.01	SB	GLIEILKKV	2	GLIEILKKV
GLMKKAYEL	9	TRUE	sp|P11831|SRF_HUMAN;sp|Q02078|MEF2A_HUMAN;sp|Q02080|MEF2B_HUMAN;sp|Q06413|MEF2C_HUMAN;sp|Q14814|MEF2D_HUMAN	SRF;MEF2A;MEF2B;MEF2C;MEF2D	HUMAN	Serum response factor OS=Homo sapiens OX=9606 GN=SRF PE=1 SV=1	GLM[UNIMOD:Oxidation]KKAYEL/2;GLMKKAYEL/2	['MSFragger', 'Comet']	[0.0020876826722338, 0.0089485458612975]	[0.9596925567720208, 0.4950910256469114]	[0.0102435432958283, 0.0374861687663389]	0.886552	0.276511	2	2	0.00208768	0.0102435	0.959693	2	['GIMKKAYEL(2)']	1	0	1	1	netMHCpan-4.1	HLA-A*02:01	0.054	SB	GLMKKAYEL	2	GLMKKAYEL
GLNEEIARV	9	TRUE	sp|O14777|NDC80_HUMAN	NDC80	HUMAN	Kinetochore protein NDC80 homolog OS=Homo sapiens OX=9606 GN=NDC80 PE=1 SV=1	GLNEEIARV/2	['MSFragger']	[0.003257328990228]	[0.7363856990483277]	[0.0258825165466648]	0.863588	2.41493	1	1	0.00325733	0.0258825	0.736386	0	NA	1	0	1	1	netMHCpan-4.1	HLA-A*02:01	0.015	SB	GLNEEIARV	2	GLNEEIARV
GLSEDTTEETLK	12	TRUE	sp|P19338|NUCL_HUMAN	NCL	HUMAN	Nucleolin OS=Homo sapiens OX=9606 GN=NCL PE=1 SV=3	GLSEDTTEETLK/2	['MSFragger', 'Comet', 'Sage', 'PEAKS']	[0.0020876826722338, 0.0082872928176795, 0.0057306590257879, 0.0019193857965451]	[2.0285964608702844, 0.696027452982305, 0.9287953392129332, 1.7276590113576509]	[0.0001168571867189, 0.014960345989223, 0.0050589533536339, 0.0009845766193418]	0.646665	1.17431	1	4	0.00191939	0.000116857	2.0286	0	NA	1	1	0	1	netMHCpan-4.1	HLA-A*02:01	10.285	NB	GLSEDTTTL	4	EDTTEETLK
GLYSGVTTV	9	TRUE	sp|P23921|RIR1_HUMAN	RRM1	HUMAN	Ribonucleoside-diphosphate reductase large subunit OS=Homo sapiens OX=9606 GN=RRM1 PE=1 SV=1	GLYSGVTTV/1	['MSFragger', 'PEAKS']	[0.0020876826722338, 0.0019193857965451]	[1.031652584850966, 1.512697211181136]	[0.0075870827287749, 0.0022917059647445]	0.951716	1.05441	1	2	0.00191939	0.00229171	1.5127	0	NA	4	1	3	4	netMHCpan-4.1	HLA-A*02:01	0.008	SB	GLYSGVTTV	2	GLYSGVTTV
GMDELSEEDKLT	12	TRUE	sp|P06576|ATPB_HUMAN	ATP5F1B	HUMAN	ATP synthase subunit beta, mitochondrial OS=Homo sapiens OX=9606 GN=ATP5F1B PE=1 SV=3	GM[UNIMOD:Oxidation]DELSEEDKLT/2;GMDELSEEDKLT/2	['MSFragger', 'Comet', 'Sage', 'PEAKS']	[0.0020876826722338, 0.0039682539682539, 0.0057306590257879, 0.0019193857965451]	[2.725853220611895, 1.5680941733852058, 3.622362087668897, 2.346484456625195]	[6.292669567249119e-06, 0.0002477679603884, 4.025236006915739e-06, 8.576149068063221e-05]	0.848383	0.745924	2	4	0.00191939	4.02524e-06	3.62236	0	NA	4	0	4	4	netMHCpan-4.1	HLA-A*02:01	19.893	NB	GMDELSELT	4	DELSEEDLT
GMDELSEEDKLTV	13	FALSE	sp|P06576|ATPB_HUMAN	ATP5F1B	HUMAN	ATP synthase subunit beta, mitochondrial OS=Homo sapiens OX=9606 GN=ATP5F1B PE=1 SV=3	GM[UNIMOD:Oxidation]DELSEEDKLTV/2	['MSFragger', 'Comet', 'Sage', 'PEAKS']	[0.0020876826722338, 0.0039682539682539, 0.0057306590257879, 0.0019193857965451]	[1.790844060683779, 0.83937597364389, 0.8938332025408516, 1.726177430028201]	[0.0003163149018568, 0.0077185092566071, 0.0056531988333934, 0.0009903379335223]	0.671487	0.38276	1	4	0.00191939	0.000316315	1.79084	0	NA	1	0	1	1	netMHCIIpan-4.3	HLA-DQA10103-DQB10603	28.47	NB	ELSEEDKLT	NA	NA
GMYIFLHTV	9	TRUE	sp|Q8N138|ORML3_HUMAN	ORMDL3	HUMAN	ORM1-like protein 3 OS=Homo sapiens OX=9606 GN=ORMDL3 PE=1 SV=1	GM[UNIMOD:Oxidation]YIFLHTV/2	['MSFragger', 'Comet']	[0.0044247787610619, 0.0089485458612975]	[0.5868740803305778, 0.5815679124720461]	[0.0477937699760319, 0.0252848848498881]	0.879112	5.50419	1	2	0.00442478	0.0252849	0.586874	0	NA	1	0	1	1	netMHCpan-4.1	HLA-A*02:01	0.114	SB	GMYIFLHTV	2	GMYIFLHTV
GNPTVEVD	8	TRUE	sp|P06733|ENOA_HUMAN;sp|P09104|ENOG_HUMAN;sp|P13929|ENOB_HUMAN	ENO1;ENO2;ENO3	HUMAN	Alpha-enolase OS=Homo sapiens OX=9606 GN=ENO1 PE=1 SV=2	GNPTVEVD/1	['MSFragger', 'PEAKS']	[0.003257328990228, 0.0019193857965451]	[0.6626013302799053, 1.360205861738332]	[0.0350715968852171, 0.0041568562606519]	0.965815	1.47267	1	2	0.00191939	0.00415686	1.36021	0	NA	3	0	3	3	netMHCpan-4.1	HLA-B*07:02	95	NB	GNPTVEVD-	4	GNPT-VEVD
GPALGRSFL	9	TRUE	sp|P32970|CD70_HUMAN	CD70	HUMAN	CD70 antigen OS=Homo sapiens OX=9606 GN=CD70 PE=1 SV=2	GPALGRSFL/2	['MSFragger', 'PEAKS']	[0.003257328990228, 0.0028818443804034]	[0.6670502925055893, 1.0394413257364534]	[0.0344368111563637, 0.0142632854780186]	0.975938	4.69224	1	2	0.00288184	0.0142633	1.03944	0	NA	1	0	1	1	netMHCpan-4.1	HLA-B*07:02	0.019	SB	GPALGRSFL	1	GPALGRSFL
GPNGGIVTSL	10	TRUE	sp|Q9HCN4|GPN1_HUMAN	GPN1	HUMAN	GPN-loop GTPase 1 OS=Homo sapiens OX=9606 GN=GPN1 PE=1 SV=1	GPNGGIVTSL/1	['MSFragger']	[0.003257328990228]	[0.7031187447585397]	[0.0296888756587017]	0.925425	1.60842	1	1	0.00325733	0.0296889	0.703119	0	NA	1	0	1	1	netMHCpan-4.1	HLA-B*07:02	0.11	SB	GPNGGVTSL	1	GPNGGVTSL
GPPPPPPPP	9	TRUE	O00401|WASL_HUMAN;O75899|GABR2_HUMAN;P10275|ANDR_HUMAN;P17483|HXB4_HUMAN;P85037|FOXK1_HUMAN;Q03111|ENL_HUMAN;Q16637|SMN_HUMAN;Q68DA7|FMN1_HUMAN;Q8N8S7|ENAH_HUMAN;Q8NFZ4|NLGN2_HUMAN;Q8TF74|WIPF2_HUMAN;Q9NYV4|CDK12_HUMAN;Q9UI08|EVL_HUMAN;Q9UPT8|ZC3H4_HUMAN;Q9UPY6|WASF3_HUMAN;Q9Y2G1|MYRF_HUMAN;Q9Y5R2|MMP24_HUMAN	WASL;GABBR2;AR;HOXB4;FOXK1;MLLT1;SMN2;FMN1;ENAH;NLGN2;WIPF2;CDK12;EVL;ZC3H4;WASF3;MYRF;MMP24	HUMAN	Actin nucleation-promoting factor WASL OS=Homo sapiens OX=9606 GN=WASL PE=1 SV=2	GPPPPPPPP/2	['PEAKS']	[0.0019193857965451]	[1.481569511784323]	[0.0025888374041324]	0.762132	3.81602	1	1	0.00191939	0.00258884	1.48157	1	['PGPPPPPPP(1)']	1	0	1	1	netMHCpan-4.1	HLA-B*07:02	0.997	WB	GPPPPPPPP	1	GPPPPPPPP
GPRPITQSEL	10	TRUE	sp|Q96S82|UBL7_HUMAN	UBL7	HUMAN	Ubiquitin-like protein 7 OS=Homo sapiens OX=9606 GN=UBL7 PE=1 SV=2	GPRPITQSEL/2	['MSFragger', 'Sage', 'PEAKS']	[0.003257328990228, 0.0057306590257879, 0.0060313630880579]	[0.6754283512762059, 0.5430628722836088, 0.7029593761330164]	[0.0332717407107042, 0.021202737460596, 0.04962622429386]	0.938805	0.513607	1	3	0.00325733	0.0212027	0.702959	0	NA	1	1	0	1	netMHCpan-4.1	HLA-B*07:02	0.007	SB	GPRPITQSL	1	GPRPITQSL
GQFGVGFY	8	TRUE	sp|P07900|HS90A_HUMAN;sp|P08238|HS90B_HUMAN;sp|P14625|ENPL_HUMAN;sp|Q12931|TRAP1_HUMAN;sp|Q58FF6|H90B4_HUMAN	HSP90AA1;HSP90AB1;HSP90B1;TRAP1;HSP90AB4P	HUMAN	Heat shock protein HSP 90-alpha OS=Homo sapiens OX=9606 GN=HSP90AA1 PE=1 SV=5	GQFGVGFY/1	['MSFragger', 'Comet', 'PEAKS']	[0.0055020632737276, 0.0039682539682539, 0.0019193857965451]	[0.5312434474154922, 0.7989918242984722, 1.8056451503323403]	[0.0598612879339883, 0.0093044337500886, 0.0007241306552578]	0.898222	0.066099	1	3	0.00191939	0.000724131	1.80565	0	NA	3	1	2	3	netMHCpan-4.1	HLA-C*07:02	10.122	NB	GQFGVG-FY	3	GQ-FGVGFY
GQGFRLGDQ	9	TRUE	sp|Q9BUN8|DERL1_HUMAN	DERL1	HUMAN	Derlin-1 OS=Homo sapiens OX=9606 GN=DERL1 PE=1 SV=1	GQGFRLGDQ/2	['MSFragger', 'PEAKS']	[0.0020876826722338, 0.0060313630880579]	[1.2951081032631293, 0.7423019937786396]	[0.0025214288126239, 0.0430766483242688]	0.956106	0.146836	1	2	0.00208768	0.00252143	1.29511	0	NA	1	1	0	1	netMHCpan-4.1	HLA-A*02:01	80	NB	GQGFRLGDQ	3	GQGFRLGDQ
GQHGSGSSQSTGFGQY	16	FALSE	Q5D862|FILA2_HUMAN	FLG2	HUMAN	Filaggrin-2 OS=Homo sapiens OX=9606 GN=FLG2 PE=1 SV=1	GQHGSGSSQSTGFGQY/2	['PEAKS']	[0.0082742316784869]	[0.6738996206290485]	[0.0550361232567412]	0.377696	1.31905	1	1	0.00827423	0.0550361	0.6739	0	NA	1	0	1	1	netMHCIIpan-4.3	HLA-DQA10301-DQB10302	58.86	NB	SGSSQSTGF	NA	NA
GSAVISLEGKPL	12	TRUE	sp|P23528|COF1_HUMAN	CFL1	HUMAN	Cofilin-1 OS=Homo sapiens OX=9606 GN=CFL1 PE=1 SV=3	GSAVISLEGKPL/2	['MSFragger', 'Comet', 'Sage', 'PEAKS']	[0.0020876826722338, 0.0039682539682539, 0.0057306590257879, 0.0019193857965451]	[1.9971664899498167, 1.5803202316522396, 9.46425098041575, 2.0691748514274058]	[0.0001332988050435, 0.0002336981379724, 7.194319935036382e-13, 0.000256137601873]	0.917098	1.49691	1	4	0.00191939	7.19432e-13	9.46425	0	NA	2	2	0	2	netMHCpan-4.1	HLA-A*02:01	43.857	NB	GSAVISLEL	1	SASLEGKPL
GSFPLPQL	8	TRUE	Q5JSZ5|PRC2B_HUMAN	PRRC2B	HUMAN	Protein PRRC2B OS=Homo sapiens OX=9606 GN=PRRC2B PE=1 SV=2	GSFPLPQL/1	['PEAKS']	[0.0060313630880579]	[0.7413781355092801]	[0.0432207961782808]	0.994601	0.449657	1	1	0.00603136	0.0432208	0.741378	0	NA	1	1	0	1	netMHCpan-4.1	HLA-C*07:02	9.189	NB	GSFP-LPQL	0	GSF-PLPQL
GSGGGGFGGGGF	12	TRUE	sp|P04264|K2C1_HUMAN	KRT1	HUMAN	Keratin, type II cytoskeletal 1 OS=Homo sapiens OX=9606 GN=KRT1 PE=1 SV=6	GSGGGGFGGGGF/1	['MSFragger', 'PEAKS']	[0.0044247787610619, 0.0082742316784869]	[0.5871532524437325, 0.6661712085112544]	[0.0477395423931459, 0.056561825226942]	0.795102	1.47437	1	2	0.00442478	0.0477395	0.666171	0	NA	2	1	1	2	netMHCpan-4.1	HLA-C*07:02	53.333	NB	GSGGGGFGF	3	GGGFGGGGF
GSGGGSKGGSISGGGY	16	FALSE	sp|P35908|K22E_HUMAN	KRT2	HUMAN	Keratin, type II cytoskeletal 2 epidermal OS=Homo sapiens OX=9606 GN=KRT2 PE=1 SV=2	GSGGGSKGGSISGGGY/2	['MSFragger', 'Sage', 'PEAKS']	[0.0020876826722338, 0.0057306590257879, 0.0019193857965451]	[1.4488867270913008, 1.5077803205001474, 1.5276326004405612]	[0.0013245290404342, 0.0011047929890819, 0.0021613877846519]	0.830309	0.0108707	1	3	0.00191939	0.00110479	1.52763	0	NA	2	0	2	2	netMHCIIpan-4.3	HLA-DQA10301-DQB10302	29.11	NB	SKGGSISGG	NA	NA
GSGGGSSGGSIGGR	14	FALSE	sp|P04264|K2C1_HUMAN	KRT1	HUMAN	Keratin, type II cytoskeletal 1 OS=Homo sapiens OX=9606 GN=KRT1 PE=1 SV=6	GSGGGSSGGSIGGR/2	['MSFragger', 'Comet', 'Sage', 'PEAKS']	[0.003257328990228, 0.0082872928176795, 0.0057306590257879, 0.0019193857965451]	[0.8467780062893907, 0.6412570089808732, 0.8912903742735658, 2.4232689957651763]	[0.0163860396022827, 0.0192398428033337, 0.005699767307616, 6.334456936558985e-05]	0.830633	1.46369	1	4	0.00191939	6.33446e-05	2.42327	0	NA	2	0	2	2	netMHCIIpan-4.3	HLA-DQA10301-DQB10302	54.39	NB	SSGGSIGGR	NA	NA
GSGGGSYGSGGGGGGGRGSY	20	FALSE	sp|P04264|K2C1_HUMAN	KRT1	HUMAN	Keratin, type II cytoskeletal 1 OS=Homo sapiens OX=9606 GN=KRT1 PE=1 SV=6	GSGGGSYGSGGGGGGGRGSY/2	['MSFragger', 'Sage', 'PEAKS']	[0.0020876826722338, 0.0057306590257879, 0.0019193857965451]	[2.0307480556845894, 1.4317301236414637, 2.120613103981193]	[0.0001158088339207, 0.0013226553145435, 0.0002090929275219]	0.638652	0.749673	1	3	0.00191939	0.000115809	2.12061	0	NA	3	0	3	3	NA	NA	NA	NA	NA	NA	NA
GSGGGSYGSGGGGGGHGSY	19	FALSE	sp|P04264|K2C1_HUMAN	KRT1	HUMAN	Keratin, type II cytoskeletal 1 OS=Homo sapiens OX=9606 GN=KRT1 PE=1 SV=6	GSGGGSYGSGGGGGGHGSY/2	['MSFragger', 'Comet', 'Sage', 'PEAKS']	[0.0020876826722338, 0.0039682539682539, 0.0057306590257879, 0.0019193857965451]	[2.822018510148907, 2.829970379204561, 4.062714240256004, 3.088123444679486]	[4.203878032114809e-06, 5.936122564801843e-07, 1.2478229214750294e-06, 4.594512297376298e-06]	0.900114	0.278965	1	4	0.00191939	5.93612e-07	4.06271	0	NA	3	1	2	3	NA	NA	NA	NA	NA	NA	NA
GSGSGWSSSRGPY	13	FALSE	sp|Q86YZ3|HORN_HUMAN	HRNR	HUMAN	Hornerin OS=Homo sapiens OX=9606 GN=HRNR PE=1 SV=2	GSGSGWSSSRGPY/2	['MSFragger', 'Comet', 'Sage', 'PEAKS']	[0.0020876826722338, 0.0039682539682539, 0.0057306590257879, 0.0019193857965451]	[2.395981630333865, 1.6935634738461938, 4.117869909917547, 2.5842737509792664]	[2.50827297564915e-05, 0.0001359823852392, 1.0775667840239296e-06, 3.355766971896942e-05]	0.959635	0.495361	1	4	0.00191939	1.07757e-06	4.11787	0	NA	2	1	1	2	netMHCIIpan-4.3	HLA-DQA10103-DQB10603	78.63	NB	GSGWSSSRG	NA	NA
GSSFKAALL	9	TRUE	sp|P35251|RFC1_HUMAN	RFC1	HUMAN	Replication factor C subunit 1 OS=Homo sapiens OX=9606 GN=RFC1 PE=1 SV=4	GSSFKAALL/2	['MSFragger', 'PEAKS']	[0.0020876826722338, 0.0060313630880579]	[1.1480270592840522, 0.754717660459108]	[0.0046653576892775, 0.0411823988612999]	0.903502	4.31748	1	2	0.00208768	0.00466536	1.14803	0	NA	1	0	1	1	netMHCpan-4.1	HLA-B*07:02	8.021	NB	GSSFKAALL	3	GSSFKAALL
GSSSFGGSY	9	TRUE	P13645|K1C10_HUMAN	KRT10	HUMAN	Keratin, type I cytoskeletal 10 OS=Homo sapiens OX=9606 GN=KRT10 PE=1 SV=6	GSSSFGGSY/1	['PEAKS']	[0.0019193857965451]	[1.9447269149877424]	[0.0004184732167322]	0.808709	0.191152	1	1	0.00191939	0.000418473	1.94473	0	NA	1	0	1	1	netMHCpan-4.1	HLA-C*07:02	4.323	NB	GSSSFGGSY	3	GSSSFGGSY
GSVGESSSKGP	11	TRUE	P13645|K1C10_HUMAN	KRT10	HUMAN	Keratin, type I cytoskeletal 10 OS=Homo sapiens OX=9606 GN=KRT10 PE=1 SV=6	GSVGESSSKGP/2	['PEAKS']	[0.0082742316784869]	[0.6625838257846093]	[0.057282827222961]	0.889368	1.32744	1	1	0.00827423	0.0572828	0.662584	0	NA	1	0	1	1	netMHCpan-4.1	HLA-A*02:01	65.833	NB	GSVGESSSP	3	GVGESSSKG
GTVDPTFTS	9	TRUE	sp|Q6ZW49|PAXI1_HUMAN	PAXIP1	HUMAN	PAX-interacting protein 1 OS=Homo sapiens OX=9606 GN=PAXIP1 PE=1 SV=2	GTVDPTFTS/1	['MSFragger', 'PEAKS']	[0.003257328990228, 0.0028818443804034]	[0.7341609496334153, 1.109145259711462]	[0.0261213513183312, 0.0109366198622528]	0.975287	0.0776284	1	2	0.00288184	0.0109366	1.10915	0	NA	1	0	1	1	netMHCpan-4.1	HLA-A*02:01	9.063	NB	GTVDPTFTS	NA	NA
GTYSLNVTY	9	TRUE	sp|P21333|FLNA_HUMAN	FLNA	HUMAN	Filamin-A OS=Homo sapiens OX=9606 GN=FLNA PE=1 SV=4	GTYSLNVTY/1	['MSFragger', 'PEAKS']	[0.0055020632737276, 0.0028818443804034]	[0.5646892702340998, 1.214960434274795]	[0.0522973582937929, 0.0072890302568857]	0.939588	0.506685	1	2	0.00288184	0.00728903	1.21496	0	NA	2	1	1	2	netMHCpan-4.1	HLA-C*07:02	1.084	WB	GTYSLNVTY	0	GTYSLNVTY
GVEEEEEDGEMRE	13	FALSE	sp|P62306|RUXF_HUMAN	SNRPF	HUMAN	Small nuclear ribonucleoprotein F OS=Homo sapiens OX=9606 GN=SNRPF PE=1 SV=1	GVEEEEEDGEM[UNIMOD:Oxidation]RE/2;GVEEEEEDGEMRE/2	['MSFragger', 'Comet', 'Sage', 'PEAKS']	[0.0020876826722338, 0.0039682539682539, 0.0057306590257879, 0.0019193857965451]	[1.9652250055632503, 1.1520740650770798, 1.059408097056417, 1.938965398956904]	[0.0001523797755727, 0.0018029361020534, 0.0034292087345769, 0.0004280910402966]	0.868342	0.680394	2	4	0.00191939	0.00015238	1.96523	0	NA	2	0	2	2	netMHCIIpan-4.3	HLA-DQA10301-DQB10302	38.21	NB	EEEDGEMRE	NA	NA
GVLPNIQAV	9	TRUE	P04908|H2A1B_HUMAN;P0C0S8|H2A1_HUMAN;P16104|H2AX_HUMAN;P20671|H2A1D_HUMAN;Q16777|H2A2C_HUMAN;Q6FI13|H2A2A_HUMAN;Q7L7L0|H2A3_HUMAN;Q8IUE6|H2A2B_HUMAN;Q93077|H2A1C_HUMAN;Q96KK5|H2A1H_HUMAN;Q96QV6|H2A1A_HUMAN;Q99878|H2A1J_HUMAN;Q9BTM1|H2AJ_HUMAN	H2AC8;H2AC17;H2AX;H2AC7;H2AC20;H2AC19;H2AC25;H2AC21;H2AC6;H2AC12;H2AC1;H2AC14;H2AJ	HUMAN	Histone H2A type 1-B/E OS=Homo sapiens OX=9606 GN=H2AC8 PE=1 SV=2	GVLPNIQAV/1	['PEAKS']	[0.0038961038961038]	[0.8553146245803844]	[0.0284755055788571]	0.983334	0.383529	1	1	0.0038961	0.0284755	0.855315	0	NA	1	1	0	1	netMHCpan-4.1	HLA-A*02:01	0.07	SB	GVLPNIQAV	2	GVLPNIQAV
GVRPPAPSL	9	TRUE	Q92673|SORL_HUMAN	SORL1	HUMAN	Sortilin-related receptor OS=Homo sapiens OX=9606 GN=SORL1 PE=1 SV=2	GVRPPAPSL/2	['PEAKS']	[0.0028818443804034]	[1.0442873148697494]	[0.0140031140368069]	0.980619	0.897346	1	1	0.00288184	0.0140031	1.04429	0	NA	2	0	2	2	netMHCpan-4.1	HLA-B*07:02	0.05	SB	GVRPPAPSL	1	GVRPPAPSL
GVSSSGQSVS	10	TRUE	sp|Q15517|CDSN_HUMAN	CDSN	HUMAN	Corneodesmosin OS=Homo sapiens OX=9606 GN=CDSN PE=1 SV=4	GVSSSGQSVS/1	['MSFragger', 'PEAKS']	[0.0044247787610619, 0.0019193857965451]	[0.6438817286103194, 1.5421497309775252]	[0.0378699145190032, 0.002041766032023]	0.908436	2.0597	1	2	0.00191939	0.00204177	1.54215	0	NA	3	0	3	3	netMHCpan-4.1	HLA-A*02:01	34.286	NB	GVSSSGQSV	3	GVSSSGSVS
GVYSAANY	8	TRUE	sp|P17844|DDX5_HUMAN	DDX5	HUMAN	Probable ATP-dependent RNA helicase DDX5 OS=Homo sapiens OX=9606 GN=DDX5 PE=1 SV=1	GVYSAANY/1	['MSFragger', 'Comet', 'Sage', 'PEAKS']	[0.0020876826722338, 0.007380073800738, 0.0057306590257879, 0.0019193857965451]	[0.9546159682012938, 0.7534869867368489, 0.7978557100391632, 1.6081106579018316]	[0.0104625861583629, 0.0114807082124722, 0.0078033225979752, 0.0015758798002467]	0.961744	1.5484	1	4	0.00191939	0.00157588	1.60811	0	NA	7	3	4	7	netMHCpan-4.1	HLA-C*07:02	12.481	NB	GVY-SAANY	0	GVYSA-ANY
GYKAGMTHI	9	TRUE	sp|P39023|RL3_HUMAN	RPL3	HUMAN	Large ribosomal subunit protein uL3 OS=Homo sapiens OX=9606 GN=RPL3 PE=1 SV=2	GYKAGMTHI/2	['MSFragger', 'Sage', 'PEAKS']	[0.0020876826722338, 0.0057306590257879, 0.0019193857965451]	[1.1418039710408032, 0.7666199440604056, 2.0146076967880195]	[0.004788344215356, 0.0087182156392692, 0.0003176587705475]	0.907101	0.813825	1	3	0.00191939	0.000317659	2.01461	0	NA	1	0	1	1	netMHCpan-4.1	HLA-C*07:02	3.047	NB	GYKAGMTHI	2	GYKAGMTHI
GYSFVTTAER	10	TRUE	sp|P62736|ACTA_HUMAN;sp|P63267|ACTH_HUMAN;sp|P68032|ACTC_HUMAN;sp|P68133|ACTS_HUMAN	ACTA2;ACTG2;ACTC1;ACTA1	HUMAN	Actin, aortic smooth muscle OS=Homo sapiens OX=9606 GN=ACTA2 PE=1 SV=1	GYSFVTTAER/2	['MSFragger', 'Comet', 'PEAKS']	[0.003257328990228, 0.0089485458612975, 0.0019193857965451]	[0.8450608989832782, 0.5247791985185231, 2.3740866932552795]	[0.0165032703472955, 0.032756485888189, 7.691155605580155e-05]	0.963965	0.0592719	1	3	0.00191939	7.69116e-05	2.37409	0	NA	2	0	2	2	netMHCpan-4.1	HLA-C*07:02	18.5	NB	GYFVTTAER	0	GSFVTTAER
HAFEIIHL	8	TRUE	sp|P46782|RS5_HUMAN	RPS5	HUMAN	Small ribosomal subunit protein uS7 OS=Homo sapiens OX=9606 GN=RPS5 PE=1 SV=4	HAFEIIHL/2	['MSFragger', 'Comet', 'Sage', 'PEAKS']	[0.003257328990228, 0.0089485458612975, 0.0057306590257879, 0.0060313630880579]	[0.8145261539620777, 0.55824108510921, 0.6761903000673453, 0.7259546469966384]	[0.0187321090271151, 0.0281257842690365, 0.012238112090523, 0.0456944819416571]	0.902228	1.88816	1	4	0.00325733	0.0122381	0.814526	0	NA	2	1	1	2	netMHCpan-4.1	HLA-C*07:02	2.905	NB	HAFEIIH-L	0	HAFEII-HL
HAFVASEY	8	TRUE	sp|P19174|PLCG1_HUMAN	PLCG1	HUMAN	1-phosphatidylinositol 4,5-bisphosphate phosphodiesterase gamma-1 OS=Homo sapiens OX=9606 GN=PLCG1 PE=1 SV=1	HAFVASEY/1	['MSFragger', 'Comet', 'PEAKS']	[0.003257328990228, 0.0039682539682539, 0.0028818443804034]	[0.7319972657438804, 1.1639161104851743, 1.3126557791743252]	[0.0263557115782508, 0.0017061003835174, 0.0049991613001168]	0.884094	0.747852	1	3	0.00288184	0.0017061	1.31266	0	NA	2	2	0	2	netMHCpan-4.1	HLA-C*07:02	2.775	NB	HAF-VASEY	0	HAFVA-SEY
HAYIISSL	8	TRUE	sp|Q9H4M9|EHD1_HUMAN;sp|Q9NZN3|EHD3_HUMAN	EHD1;EHD3	HUMAN	EH domain-containing protein 1 OS=Homo sapiens OX=9606 GN=EHD1 PE=1 SV=2	HAYIISSL/1;HAYIISSL/2	['MSFragger', 'PEAKS']	[0.0020876826722338, 0.0028818443804034]	[0.9923535966995718, 1.3013499942469169]	[0.0089392874103951, 0.0052228409775621]	0.9915	2.3213	2	2	0.00208768	0.00522284	1.30135	0	NA	7	3	4	7	netMHCpan-4.1	HLA-B*07:02	2.289	NB	HAY-IISSL	0	HAY-IISSL
HAYIISYL	8	TRUE	sp|Q9H223|EHD4_HUMAN;sp|Q9NZN4|EHD2_HUMAN	EHD4;EHD2	HUMAN	EH domain-containing protein 4 OS=Homo sapiens OX=9606 GN=EHD4 PE=1 SV=1	HAYIISYL/1	['MSFragger', 'Comet', 'Sage', 'PEAKS']	[0.0044247787610619, 0.0089485458612975, 0.0057306590257879, 0.0028818443804034]	[0.6197379316563589, 0.5654282853172733, 0.5527067829630239, 1.163869282428716]	[0.0418016237088526, 0.0272185457287441, 0.0203378176575699, 0.0088696096990643]	0.924423	0.863169	1	4	0.00288184	0.00886961	1.16387	0	NA	2	1	1	2	netMHCpan-4.1	HLA-C*07:02	3.649	NB	HAY-IISYL	0	HAY-IISYL
HGVFLPLV	8	TRUE	Q92537|SUSD6_HUMAN	SUSD6	HUMAN	Sushi domain-containing protein 6 OS=Homo sapiens OX=9606 GN=SUSD6 PE=1 SV=1	HGVFLPLV/1	['PEAKS']	[0.0019193857965451]	[2.2337019493907206]	[0.0001338316288453]	0.997746	0.430639	1	1	0.00191939	0.000133832	2.2337	0	NA	3	1	2	3	netMHCpan-4.1	HLA-A*02:01	26.526	NB	HGV-FLPLV	0	HG-VFLPLV
HGVQELEIELQSQLSK	16	FALSE	sp|P35527|K1C9_HUMAN	KRT9	HUMAN	Keratin, type I cytoskeletal 9 OS=Homo sapiens OX=9606 GN=KRT9 PE=1 SV=3	HGVQELEIELQSQLSK/3	['MSFragger', 'Comet', 'Sage', 'PEAKS']	[0.0020876826722338, 0.0039682539682539, 0.0057306590257879, 0.0019193857965451]	[2.0772771749678727, 1.0692036522636448, 0.5417256122704578, 2.706504206614407]	[9.530272182827774e-05, 0.0026528248670174, 0.021325982552808, 2.0715716223151985e-05]	0.94423	0.613582	1	4	0.00191939	2.07157e-05	2.7065	0	NA	1	0	1	1	netMHCIIpan-4.3	DRB4_0104	21.45	NB	VQELEIELQ	NA	NA
HGYSISHV	8	TRUE	sp|Q8NEY1|NAV1_HUMAN	NAV1	HUMAN	Neuron navigator 1 OS=Homo sapiens OX=9606 GN=NAV1 PE=1 SV=2	HGYSISHV/2	['MSFragger', 'PEAKS']	[0.003257328990228, 0.0028818443804034]	[0.7532497184974092, 1.02885078569564]	[0.0241407505864976, 0.0148483525559407]	0.863756	0.311029	1	2	0.00288184	0.0148484	1.02885	0	NA	2	1	1	2	netMHCpan-4.1	HLA-C*07:02	19.5	NB	HGY-SISHV	0	HGYS-ISHV
HLEINPDHPIVETLR	15	FALSE	sp|P08238|HS90B_HUMAN	HSP90AB1	HUMAN	Heat shock protein HSP 90-beta OS=Homo sapiens OX=9606 GN=HSP90AB1 PE=1 SV=4	HLEINPDHPIVETLR/3	['MSFragger', 'Comet', 'Sage', 'PEAKS']	[0.0020876826722338, 0.0082872928176795, 0.0057306590257879, 0.0019193857965451]	[1.9872431334914116, 0.5915599230713018, 0.90216495683388, 1.83853936818716]	[0.0001389558105644, 0.0241562376502799, 0.0055039321084444, 0.0006360760007519]	0.79828	1.65199	1	4	0.00191939	0.000138956	1.98724	0	NA	1	1	0	1	netMHCIIpan-4.3	DRB4_0104	5.26	NB	INPDHPIVE	NA	NA
HLEINPDHSIIETLR	15	FALSE	sp|P07900|HS90A_HUMAN	HSP90AA1	HUMAN	Heat shock protein HSP 90-alpha OS=Homo sapiens OX=9606 GN=HSP90AA1 PE=1 SV=5	HLEINPDHSIIETLR/3	['MSFragger', 'PEAKS']	[0.0020876826722338, 0.0019193857965451]	[0.988010770926224, 1.434315828403392]	[0.0091027015963308, 0.0031141759302068]	0.268474	2.00048	1	2	0.00191939	0.00311418	1.43432	0	NA	1	1	0	1	netMHCIIpan-4.3	HLA-DQA10301-DQB10603	3.12	WB	INPDHSIIE	NA	NA
HLRVSFSKSTI	11	TRUE	O95758|PTBP3_HUMAN;P26599|PTBP1_HUMAN;Q9UKA9|PTBP2_HUMAN	PTBP3;PTBP1;PTBP2	HUMAN	Polypyrimidine tract-binding protein 3 OS=Homo sapiens OX=9606 GN=PTBP3 PE=1 SV=2	HLRVSFSKSTI/3	['PEAKS']	[0.0038961038961038]	[0.8229727135696705]	[0.0320882884809603]	0.136547	1.98093	1	1	0.0038961	0.0320883	0.822973	0	NA	1	1	0	1	netMHCpan-4.1	HLA-B*07:02	9.431	NB	HLRVSKSTI	NA	NA
HPPPPPPPP	9	TRUE	sp|P13378|HXD8_HUMAN;sp|P14866|HNRPL_HUMAN;sp|P17676|CEBPB_HUMAN;sp|Q15032|R3HD1_HUMAN;sp|Q9C0F0|ASXL3_HUMAN	HOXD8;HNRNPL;CEBPB;R3HDM1;ASXL3	HUMAN	Homeobox protein Hox-D8 OS=Homo sapiens OX=9606 GN=HOXD8 PE=1 SV=2	HPPPPPPPP/2;HPPPPPPPP/1	['MSFragger', 'Comet', 'Sage', 'PEAKS']	[0.0020876826722338, 0.0082872928176795, 0.0057306590257879, 0.0019193857965451]	[1.2024431174081864, 0.6768647849316376, 0.840158742077472, 2.114221590936737]	[0.003715741285957, 0.0163383223726171, 0.0067476128507088, 0.0002144325983047]	0.925049	0.122641	2	4	0.00191939	0.000214433	2.11422	4	['PHPPPPPPP(4)']	18	5	13	18	netMHCpan-4.1	HLA-B*07:02	0.637	WB	HPPPPPPPP	1	HPPPPPPPP
HQGVMVGMGQK	11	TRUE	sp|P60709|ACTB_HUMAN;sp|P62736|ACTA_HUMAN;sp|P63261|ACTG_HUMAN;sp|P63267|ACTH_HUMAN;sp|P68032|ACTC_HUMAN;sp|P68133|ACTS_HUMAN;sp|Q562R1|ACTBL_HUMAN	ACTB;ACTA2;ACTG1;ACTG2;ACTC1;ACTA1;ACTBL2	HUMAN	Actin, cytoplasmic 1 OS=Homo sapiens OX=9606 GN=ACTB PE=1 SV=1	HQGVM[UNIMOD:Oxidation]VGM[UNIMOD:Oxidation]GQK/2	['MSFragger']	[0.0020876826722338]	[0.8774412721832014]	[0.0144261465034626]	0.555883	3.72029	1	1	0.00208768	0.0144261	0.877441	0	NA	1	0	1	1	netMHCpan-4.1	HLA-A*02:01	49.25	NB	HQMVGMGQK	3	HQGVMVGMG
HSYRAPAF	8	TRUE	Q15139|KPCD1_HUMAN;Q9BZL6|KPCD2_HUMAN	PRKD1;PRKD2	HUMAN	Serine/threonine-protein kinase D1 OS=Homo sapiens OX=9606 GN=PRKD1 PE=1 SV=2	HSYRAPAF/2	['PEAKS']	[0.0019193857965451]	[2.011626987329328]	[0.0003214158427618]	0.894644	1.71341	1	1	0.00191939	0.000321416	2.01163	0	NA	1	0	1	1	netMHCpan-4.1	HLA-C*07:02	3.436	NB	HSY-RAPAF	0	HSYRAPA-F
HSYRVLYL	8	TRUE	sp|Q9UM11|FZR1_HUMAN	FZR1	HUMAN	Fizzy-related protein homolog OS=Homo sapiens OX=9606 GN=FZR1 PE=1 SV=2	HSYRVLYL/2	['MSFragger', 'Comet', 'PEAKS']	[0.0020876826722338, 0.0089485458612975, 0.0028818443804034]	[0.9567413550943704, 0.5290178454874644, 1.1133714071119976]	[0.0103703201729982, 0.032130867987569, 0.0107614110138548]	0.967143	4.83984	1	3	0.00208768	0.0103703	1.11337	0	NA	2	1	1	2	netMHCpan-4.1	HLA-C*07:02	2.62	NB	HSY-RVLYL	0	HSYRVL-YL
IAEKDEEIEQLKR	13	FALSE	sp|P11055|MYH3_HUMAN	MYH3	HUMAN	Myosin-3 OS=Homo sapiens OX=9606 GN=MYH3 PE=1 SV=3	IAEKDEEIEQLKR/3	['MSFragger']	[0.0020876826722338]	[0.9356858885033648]	[0.0113211754894755]	0.624111	1.48547	1	1	0.00208768	0.0113212	0.935686	0	NA	1	0	1	1	netMHCIIpan-4.3	HLA-DQA10301-DQB10302	21.75	NB	EKDEEIEQL	NA	NA
IAIYELLFK	9	TRUE	sp|P46783|RS10_HUMAN	RPS10	HUMAN	Small ribosomal subunit protein eS10 OS=Homo sapiens OX=9606 GN=RPS10 PE=1 SV=1	IAIYELLFK/2	['MSFragger', 'PEAKS']	[0.0020876826722338, 0.0019193857965451]	[0.8849897197021577, 1.8092204625746808]	[0.0139804458872921, 0.0007139986852644]	0.960294	0.577506	1	2	0.00191939	0.000713999	1.80922	0	NA	1	0	1	1	netMHCpan-4.1	HLA-C*07:02	13.31	NB	IAIYELLFK	NA	NA
IALGVIGL	8	TRUE	Q00765|REEP5_HUMAN	REEP5	HUMAN	Receptor expression-enhancing protein 5 OS=Homo sapiens OX=9606 GN=REEP5 PE=1 SV=3	IALGVIGL/1	['PEAKS']	[0.0028818443804034]	[1.02821472313914]	[0.0148842248625986]	0.979727	0.049347	1	1	0.00288184	0.0148842	1.02821	0	NA	2	1	1	2	netMHCpan-4.1	HLA-B*07:02	13.599	NB	IAL-GVIGL	2	IAL-GVIGL
IARLPSSTL	9	TRUE	sp|Q86Y91|KI18B_HUMAN	KIF18B	HUMAN	Kinesin-like protein KIF18B OS=Homo sapiens OX=9606 GN=KIF18B PE=1 SV=4	IARLPSSTL/2	['MSFragger', 'Comet', 'PEAKS']	[0.0020876826722338, 0.0082872928176795, 0.0019193857965451]	[1.075941963783406, 0.6130900923288799, 1.6488706443069985]	[0.006305779526441, 0.0218903422915159, 0.0013425322990462]	0.913345	0.171643	1	3	0.00191939	0.00134253	1.64887	0	NA	2	1	1	2	netMHCpan-4.1	HLA-B*07:02	0.076	SB	IARLPSSTL	1	IARLPSSTL
IDEPLEGSEDR	11	TRUE	sp|P61978|HNRPK_HUMAN	HNRNPK	HUMAN	Heterogeneous nuclear ribonucleoprotein K OS=Homo sapiens OX=9606 GN=HNRNPK PE=1 SV=1	IDEPLEGSEDR/2	['MSFragger', 'Comet', 'Sage', 'PEAKS']	[0.0020876826722338, 0.0089485458612975, 0.0057306590257879, 0.0028818443804034]	[1.2622117451326689, 0.544597236215076, 0.5943826666227231, 1.1856269743575452]	[0.0028936009831836, 0.0299305965609564, 0.0170411846050302, 0.0081590704114445]	0.816363	0.856056	1	4	0.00208768	0.0028936	1.26221	0	NA	1	0	1	1	netMHCpan-4.1	HLA-B*07:02	31.267	NB	IPLEGSEDR	4	DEPLESEDR
IDKVRFL	7	FALSE	O43790|KRT86_HUMAN;O95678|K2C75_HUMAN;P02538|K2C6A_HUMAN;P04259|K2C6B_HUMAN;P04264|K2C1_HUMAN;P05787|K2C8_HUMAN;P08670|VIME_HUMAN;P08729|K2C7_HUMAN;P12035|K2C3_HUMAN;P13647|K2C5_HUMAN;P35908|K22E_HUMAN;P48668|K2C6C_HUMAN;P78385|KRT83_HUMAN;P78386|KRT85_HUMAN;Q01546|K22O_HUMAN;Q14533|KRT81_HUMAN;Q14CN4|K2C72_HUMAN;Q3SY84|K2C71_HUMAN;Q5XKE5|K2C79_HUMAN;Q7RTS7|K2C74_HUMAN;Q7Z794|K2C1B_HUMAN;Q86Y46|K…	KRT86;KRT75;KRT6A;KRT6B;KRT1;KRT8;VIM;KRT7;KRT3;KRT5;KRT2;KRT6C;KRT83;KRT85;KRT76;KRT81;KRT72;KRT71;KRT79;KRT74;KRT77;KRT73;KRT78;KRT84	HUMAN	Keratin, type II cuticular Hb6 OS=Homo sapiens OX=9606 GN=KRT86 PE=1 SV=1	IDKVRFL/2	['PEAKS']	[0.0028818443804034]	[1.0236711195615649]	[0.015142934310928]	0.992365	4.26752	1	1	0.00288184	0.0151429	1.02367	0	NA	1	0	1	1	NA	NA	NA	NA	NA	NA	NA
IDNNIEQ	7	FALSE	P13645|K1C10_HUMAN	KRT10	HUMAN	Keratin, type I cytoskeletal 10 OS=Homo sapiens OX=9606 GN=KRT10 PE=1 SV=6	IDNNIEQ/1	['PEAKS']	[0.0060313630880579]	[0.7505065677469573]	[0.0418160025361572]	0.808641	2.3595	1	1	0.00603136	0.041816	0.750507	0	NA	1	0	1	1	NA	NA	NA	NA	NA	NA	NA
IDPEIQKVKSR	11	TRUE	sp|P04264|K2C1_HUMAN	KRT1	HUMAN	Keratin, type II cytoskeletal 1 OS=Homo sapiens OX=9606 GN=KRT1 PE=1 SV=6	IDPEIQKVKSR/3	['MSFragger', 'PEAKS']	[0.0055020632737276, 0.0019193857965451]	[0.5370983518101902, 1.601862203169098]	[0.0584660448926833, 0.0016150533258619]	0.0289123	0.13722	1	2	0.00191939	0.00161505	1.60186	0	NA	1	0	1	1	netMHCpan-4.1	HLA-B*07:02	39.429	NB	IEIQKVKSR	4	DEIQKVKSR
IDTIEIITDR	10	TRUE	sp|P22626|ROA2_HUMAN	HNRNPA2B1	HUMAN	Heterogeneous nuclear ribonucleoproteins A2/B1 OS=Homo sapiens OX=9606 GN=HNRNPA2B1 PE=1 SV=2	IDTIEIITDR/2	['MSFragger', 'Comet', 'Sage', 'PEAKS']	[0.0020876826722338, 0.0039682539682539, 0.0057306590257879, 0.0060313630880579]	[1.257492923186485, 0.8587652306654583, 1.835627306084438, 0.8012495654259202]	[0.0029513092651487, 0.0070554227710987, 0.0004662281124815, 0.0347542874551864]	0.951016	0.784971	1	4	0.00208768	0.000466228	1.83563	0	NA	1	1	0	1	netMHCpan-4.1	HLA-A*02:01	36.417	NB	ITIEIITDR	4	DTIEIITDR
IEDEQALGSQLQK	13	FALSE	sp|P12883|MYH7_HUMAN	MYH7	HUMAN	Myosin-7 OS=Homo sapiens OX=9606 GN=MYH7 PE=1 SV=5	IEDEQALGSQLQK/2	['MSFragger', 'PEAKS']	[0.0044247787610619, 0.0028818443804034]	[0.614659441950085, 1.306565140686181]	[0.0426776708002495, 0.0051184681214165]	0.166399	0.507733	1	2	0.00288184	0.00511847	1.30657	0	NA	2	0	2	2	netMHCIIpan-4.3	HLA-DQA10301-DQB10302	8.54	NB	EQALGSQLQ	NA	NA
IEDVTPIPSDSTR	13	FALSE	sp|P62263|RS14_HUMAN	RPS14	HUMAN	Small ribosomal subunit protein uS11 OS=Homo sapiens OX=9606 GN=RPS14 PE=1 SV=3	IEDVTPIPSDSTR/2	['MSFragger', 'Comet']	[0.0044247787610619, 0.0089485458612975]	[0.6003459851868556, 0.5381086083697285]	[0.0452433889330282, 0.0308283894835499]	0.782427	3.10441	1	2	0.00442478	0.0308284	0.600346	0	NA	1	1	0	1	netMHCIIpan-4.3	DRB4_0104	2.91	WB	VTPIPSDST	NA	NA
IEELEEELEAER	12	TRUE	sp|P11055|MYH3_HUMAN;sp|P12882|MYH1_HUMAN;sp|P12883|MYH7_HUMAN;sp|P13533|MYH6_HUMAN;sp|Q9H6N6|MYH16_HUMAN;sp|Q9UKX2|MYH2_HUMAN;sp|Q9Y623|MYH4_HUMAN	MYH3;MYH1;MYH7;MYH6;MYH16;MYH2;MYH4	HUMAN	Myosin-3 OS=Homo sapiens OX=9606 GN=MYH3 PE=1 SV=3	IEELEEELEAER/2	['MSFragger', 'PEAKS']	[0.0020876826722338, 0.0019193857965451]	[1.373785349313666, 1.6599706078881766]	[0.001813911409154, 0.0012851727538347]	0.59381	0.630332	1	2	0.00191939	0.00128517	1.65997	1	['IEELEEEIEAER(1)']	1	0	1	1	netMHCpan-4.1	HLA-B*07:02	80	NB	IEEELEAER	4	EELEEEAER
IFAVAATY	8	TRUE	Q9H2D1|S2532_HUMAN	SLC25A32	HUMAN	Solute carrier family 25 member 32 OS=Homo sapiens OX=9606 GN=SLC25A32 PE=1 SV=2	IFAVAATY/1	['PEAKS']	[0.0038961038961038]	[0.8309847956550659]	[0.0311547735976601]	0.918382	0.456025	1	1	0.0038961	0.0311548	0.830985	0	NA	1	1	0	1	netMHCpan-4.1	HLA-C*07:02	2.124	NB	IFA-VAATY	0	IFAVA-ATY
IGGIGTVPVGR	11	TRUE	sp|P68104|EF1A1_HUMAN;sp|Q05639|EF1A2_HUMAN;sp|Q5VTE0|EF1A3_HUMAN	EEF1A1;EEF1A2;EEF1A1P5	HUMAN	Elongation factor 1-alpha 1 OS=Homo sapiens OX=9606 GN=EEF1A1 PE=1 SV=1	IGGIGTVPVGR/2	['MSFragger', 'Comet', 'Sage', 'PEAKS']	[0.0020876826722338, 0.0039682539682539, 0.0057306590257879, 0.0019193857965451]	[1.2202914991157072, 1.1017292400429082, 0.6749417128504402, 1.75210059754071]	[0.003448396199724, 0.0022797765078017, 0.0122979978874147, 0.0008942143357798]	0.986628	0.00779604	1	4	0.00191939	0.000894214	1.7521	0	NA	2	0	2	2	netMHCpan-4.1	HLA-A*02:01	46.2	NB	IIGTVPVGR	3	IGGIGVPVG
IGYLIPLM	8	TRUE	sp|O75533|SF3B1_HUMAN	SF3B1	HUMAN	Splicing factor 3B subunit 1 OS=Homo sapiens OX=9606 GN=SF3B1 PE=1 SV=3	IGYLIPLM[UNIMOD:Oxidation]/1	['MSFragger']	[0.003257328990228]	[0.6898694916518807]	[0.0313533690657632]	0.932722	3.84584	1	1	0.00325733	0.0313534	0.689869	0	NA	1	0	1	1	netMHCpan-4.1	HLA-C*07:02	7.213	NB	IGYLIP-LM	0	IGYL-IPLM
IGYSAAEL	8	TRUE	Q06546|GABPA_HUMAN	GABPA	HUMAN	GA-binding protein alpha chain OS=Homo sapiens OX=9606 GN=GABPA PE=1 SV=1	IGYSAAEL/1	['PEAKS']	[0.0028818443804034]	[1.282773888680805]	[0.0056118570017516]	0.964331	1.23525	1	1	0.00288184	0.00561186	1.28277	0	NA	2	1	1	2	netMHCpan-4.1	HLA-C*07:02	10.575	NB	IGYSAA-EL	0	IGYSA-AEL
IILDLISESPIK	12	TRUE	sp|P61978|HNRPK_HUMAN	HNRNPK	HUMAN	Heterogeneous nuclear ribonucleoprotein K OS=Homo sapiens OX=9606 GN=HNRNPK PE=1 SV=1	IILDLISESPIK/2	['MSFragger', 'Comet', 'Sage']	[0.0020876826722338, 0.0039682539682539, 0.0057306590257879]	[1.4325123330070382, 1.002226876258901, 0.6371403542900033]	[0.0014185227994708, 0.0036236027332125, 0.0142934621143534]	0.907542	1.95261	1	3	0.00208768	0.00141852	1.43251	0	NA	1	0	1	1	netMHCpan-4.1	HLA-A*02:01	29.52	NB	ILISESPIK	2	IILDLISEI
IINEPTAAAIAYGLDK	16	FALSE	sp|P11021|BIP_HUMAN;sp|P11142|HSP7C_HUMAN;sp|P34931|HS71L_HUMAN;sp|P54652|HSP72_HUMAN	HSPA5;HSPA8;HSPA1L;HSPA2	HUMAN	Endoplasmic reticulum chaperone BiP OS=Homo sapiens OX=9606 GN=HSPA5 PE=1 SV=2	IINEPTAAAIAYGLDK/2	['MSFragger', 'Comet', 'Sage', 'PEAKS']	[0.0020876826722338, 0.0039682539682539, 0.0057306590257879, 0.0019193857965451]	[2.541857662098235, 1.834675837988552, 1.7462978261886368, 1.937800566984941]	[1.3615093112273469e-05, 6.925229402250265e-05, 0.0005912626253912, 0.0004300621958671]	0.660004	0.0822211	1	4	0.00191939	1.36151e-05	2.54186	0	NA	1	1	0	1	netMHCIIpan-4.3	HLA-DQA10301-DQB10603	0.03	SB	PTAAAIAYG	NA	NA
IINTFHQY	8	TRUE	P06702|S10A9_HUMAN	S100A9	HUMAN	Protein S100-A9 OS=Homo sapiens OX=9606 GN=S100A9 PE=1 SV=1	IINTFHQY/2	['PEAKS']	[0.0019193857965451]	[1.4367978562311985]	[0.0030841333033934]	0.917125	0.330175	1	1	0.00191939	0.00308413	1.4368	0	NA	2	1	1	2	netMHCpan-4.1	HLA-C*07:02	4.285	NB	IIN-TFHQY	2	IINTFH-QY
ILDKKVEKV	9	TRUE	sp|P08238|HS90B_HUMAN;sp|Q58FF7|H90B3_HUMAN	HSP90AB1;HSP90AB3P	HUMAN	Heat shock protein HSP 90-beta OS=Homo sapiens OX=9606 GN=HSP90AB1 PE=1 SV=4	ILDKKVEKV/2	['MSFragger', 'Comet', 'PEAKS']	[0.003257328990228, 0.0089485458612975, 0.0019193857965451]	[0.7852633421228794, 0.4798334341953582, 1.7244816766084756]	[0.0211465016244777, 0.0401710504765334, 0.000996973339192]	0.890834	0.0589025	1	3	0.00191939	0.000996973	1.72448	0	NA	3	1	2	3	netMHCpan-4.1	HLA-A*02:01	0.02	SB	ILDKKVEKV	2	ILDKKVEKV
ILDQKINEV	9	TRUE	sp|P11926|DCOR_HUMAN	ODC1	HUMAN	Ornithine decarboxylase OS=Homo sapiens OX=9606 GN=ODC1 PE=1 SV=2	ILDQKINEV/2	['MSFragger', 'Comet', 'PEAKS']	[0.0020876826722338, 0.0089485458612975, 0.0019193857965451]	[0.948114865058012, 0.5503898275300829, 1.869154460356736]	[0.010749899469369, 0.0291508512471481, 0.0005637567599901]	0.991029	0.286049	1	3	0.00191939	0.000563757	1.86915	0	NA	4	1	3	4	netMHCpan-4.1	HLA-A*02:01	0.004	SB	ILDQKINEV	2	ILDQKINEV
ILDSVGIEADDDR	13	FALSE	sp|P05387|RLA2_HUMAN	RPLP2	HUMAN	Large ribosomal subunit protein P2 OS=Homo sapiens OX=9606 GN=RPLP2 PE=1 SV=1	ILDSVGIEADDDR/2	['MSFragger', 'Comet', 'Sage', 'PEAKS']	[0.0020876826722338, 0.0039682539682539, 0.0057306590257879, 0.0019193857965451]	[1.264094172840042, 0.8302061077454154, 0.8273979255112156, 2.125201983007976]	[0.0028708957603487, 0.0080532808212021, 0.0070460933718599, 0.0002053414083691]	0.686977	2.10548	1	4	0.00191939	0.000205341	2.1252	0	NA	1	0	1	1	netMHCIIpan-4.3	HLA-DQA10301-DQB10302	0.31	SB	SVGIEADDD	NA	NA
ILMEHIHKL	9	TRUE	sp|P84098|RL19_HUMAN	RPL19	HUMAN	Large ribosomal subunit protein eL19 OS=Homo sapiens OX=9606 GN=RPL19 PE=1 SV=1	ILMEHIHKL/2;ILM[UNIMOD:Oxidation]EHIHKL/2	['MSFragger', 'Comet', 'Sage', 'PEAKS']	[0.0020876826722338, 0.0039682539682539, 0.0057306590257879, 0.0019193857965451]	[1.3400949652015888, 1.0960202108765107, 0.577493284120306, 1.478481374672373]	[0.0020886561971736, 0.0023412421714292, 0.01829586970643, 0.0026203167925025]	0.85839	0.239401	2	4	0.00191939	0.00208866	1.47848	0	NA	5	1	4	5	netMHCpan-4.1	HLA-A*02:01	0.001	SB	ILMEHIHKL	2	ILMEHIHKL
ILTDITKGV	9	TRUE	sp|P13639|EF2_HUMAN	EEF2	HUMAN	Elongation factor 2 OS=Homo sapiens OX=9606 GN=EEF2 PE=1 SV=4	ILTDITKGV/2	['MSFragger', 'Sage', 'PEAKS']	[0.0020876826722338, 0.0057306590257879, 0.0019193857965451]	[0.9587506701450842, 0.7747573883682951, 1.8005890691026003]	[0.0102838364146464, 0.0084674950195275, 0.0007387043427693]	0.994461	0.0426748	1	3	0.00191939	0.000738704	1.80059	0	NA	4	3	1	4	netMHCpan-4.1	HLA-A*02:01	0.075	SB	ILTDITKGV	2	ILTDITKGV
IMLEALERV	9	TRUE	sp|A8MWD9|RUXGL_HUMAN;sp|P62308|RUXG_HUMAN	SNRPGP15;SNRPG	HUMAN	Putative small nuclear ribonucleoprotein G-like protein 15 OS=Homo sapiens OX=9606 GN=SNRPGP15 PE=5 SV=2	IMLEALERV/2	['MSFragger', 'Comet', 'Sage', 'PEAKS']	[0.0020876826722338, 0.0039682539682539, 0.0057306590257879, 0.0019193857965451]	[1.161715559614196, 0.8959698990721442, 1.0184012182724167, 1.653824619194982]	[0.0044058115353497, 0.005937363053571, 0.0038585570895617, 0.0013166241780522]	0.98827	0.718178	1	4	0.00191939	0.00131662	1.65382	0	NA	1	0	1	1	netMHCpan-4.1	HLA-A*02:01	0.023	SB	IMLEALERV	2	IMLEALERV
INDPFID	7	FALSE	P04406|G3P_HUMAN	GAPDH	HUMAN	Glyceraldehyde-3-phosphate dehydrogenase OS=Homo sapiens OX=9606 GN=GAPDH PE=1 SV=3	INDPFID/1	['PEAKS']	[0.0019193857965451]	[1.3761557215056943]	[0.0039068099667122]	0.81709	2.06365	1	1	0.00191939	0.00390681	1.37616	0	NA	1	0	1	1	NA	NA	NA	NA	NA	NA	NA
IPALDNFLDKL	11	TRUE	sp|P13639|EF2_HUMAN	EEF2	HUMAN	Elongation factor 2 OS=Homo sapiens OX=9606 GN=EEF2 PE=1 SV=4	IPALDNFLDKL/2	['MSFragger', 'Comet', 'Sage', 'PEAKS']	[0.0020876826722338, 0.0089485458612975, 0.0057306590257879, 0.0019193857965451]	[1.499003491959667, 0.4883385867274621, 0.6392135898351925, 1.4975068947742831]	[0.001073803698535, 0.038651986449279, 0.014174272972029, 0.0024322300838636]	0.592104	0.0771359	1	4	0.00191939	0.0010738	1.499	0	NA	1	1	0	1	netMHCpan-4.1	HLA-B*07:02	2.878	NB	IPALDNFKL	2	ALDNFLDKL
IPPPPPPPP	9	TRUE	P49750|YLPM1_HUMAN;Q8TF74|WIPF2_HUMAN	YLPM1;WIPF2	HUMAN	YLP motif-containing protein 1 OS=Homo sapiens OX=9606 GN=YLPM1 PE=1 SV=4	IPPPPPPPP/1;IPPPPPPPP/2	['PEAKS']	[0.0019193857965451]	[1.9775545433662047]	[0.0003676514112046]	0.936373	4.30933	2	1	0.00191939	0.000367651	1.97755	14	['PLPPPPPPP(7)', 'LPPPPPPPP(9)']	15	9	6	15	netMHCpan-4.1	HLA-B*07:02	0.796	WB	IPPPPPPPP	1	IPPPPPPPP
IPRSITVLV	9	TRUE	P33993|MCM7_HUMAN	MCM7	HUMAN	DNA replication licensing factor MCM7 OS=Homo sapiens OX=9606 GN=MCM7 PE=1 SV=4	IPRSITVLV/2	['PEAKS']	[0.0028818443804034]	[1.216961985358736]	[0.0072331076134152]	0.958872	2.38228	1	1	0.00288184	0.00723311	1.21696	0	NA	1	1	0	1	netMHCpan-4.1	HLA-B*07:02	0.096	SB	IPRSITVLV	1	IPRSITVLV
ISEGNETVEDIAAR	14	FALSE	sp|P05023|AT1A1_HUMAN;sp|P13637|AT1A3_HUMAN;sp|P50993|AT1A2_HUMAN	ATP1A1;ATP1A3;ATP1A2	HUMAN	Sodium/potassium-transporting ATPase subunit alpha-1 OS=Homo sapiens OX=9606 GN=ATP1A1 PE=1 SV=1	ISEGNETVEDIAAR/2	['MSFragger', 'Comet']	[0.0020876826722338, 0.0082872928176795]	[1.515920122227375, 0.7130119284036702]	[0.0010003698536128, 0.0138354130314874]	0.762369	2.56739	1	2	0.00208768	0.00100037	1.51592	0	NA	1	0	1	1	netMHCIIpan-4.3	HLA-DQA10103-DQB10603	0	SB	NETVEDIAA	NA	NA
ISGLIYEETR	10	TRUE	sp|P62805|H4_HUMAN	H4C16	HUMAN	Histone H4 OS=Homo sapiens OX=9606 GN=H4C16 PE=1 SV=2	ISGLIYEETR/2	['MSFragger', 'Comet', 'Sage', 'PEAKS']	[0.0020876826722338, 0.0089485458612975, 0.0057306590257879, 0.0019193857965451]	[1.0476134096689342, 0.5042331502610817, 0.5285051875799341, 2.236440361524666]	[0.0070979095491325, 0.0359625256126705, 0.0225896804249669, 0.0001323933750841]	0.920239	0.0266386	1	4	0.00191939	0.000132393	2.23644	0	NA	1	0	1	1	netMHCpan-4.1	HLA-A*02:01	57.727	NB	ISGLIEETR	4	ISLIYEETR
ISSSKGSLGGGF	12	TRUE	sp|P13645|K1C10_HUMAN	KRT10	HUMAN	Keratin, type I cytoskeletal 10 OS=Homo sapiens OX=9606 GN=KRT10 PE=1 SV=6	ISSSKGSLGGGF/2	['MSFragger', 'Comet', 'Sage', 'PEAKS']	[0.0020876826722338, 0.0039682539682539, 0.0057306590257879, 0.0019193857965451]	[2.0502919837801103, 1.7180928665459387, 0.9137618417312304, 2.327417470300156]	[0.000106706620116, 0.000120932320893, 0.0053043322367468, 9.2462658187258e-05]	0.915089	0.298267	1	4	0.00191939	9.24627e-05	2.32742	0	NA	1	0	1	1	netMHCpan-4.1	HLA-C*07:02	29.333	NB	ISSSKGSLF	3	SSSKGGGGF
ISSSKGSLGGGFSSG	15	FALSE	sp|P13645|K1C10_HUMAN	KRT10	HUMAN	Keratin, type I cytoskeletal 10 OS=Homo sapiens OX=9606 GN=KRT10 PE=1 SV=6	ISSSKGSLGGGFSSG/2	['MSFragger', 'Comet']	[0.0020876826722338, 0.0039682539682539]	[0.897195407963569, 0.8378860618399943]	[0.0132884608929725, 0.0077719481386814]	0.779619	1.05212	1	2	0.00208768	0.00777195	0.897195	0	NA	1	0	1	1	netMHCIIpan-4.3	HLA-DQA10103-DQB10302	65.2	NB	KGSLGGGFS	NA	NA
ISSSKGSLGGGFSSGGFSG	19	FALSE	sp|P13645|K1C10_HUMAN	KRT10	HUMAN	Keratin, type I cytoskeletal 10 OS=Homo sapiens OX=9606 GN=KRT10 PE=1 SV=6	ISSSKGSLGGGFSSGGFSG/2	['MSFragger', 'Sage']	[0.0020876826722338, 0.0057306590257879]	[1.05555901832752, 0.5568486373434681]	[0.0068662307897604, 0.0199788991078957]	0.609751	0.0196016	1	2	0.00208768	0.00686623	1.05556	0	NA	1	0	1	1	NA	NA	NA	NA	NA	NA	NA
ISSSKGSLGGGFSSGGFSGG	20	FALSE	sp|P13645|K1C10_HUMAN	KRT10	HUMAN	Keratin, type I cytoskeletal 10 OS=Homo sapiens OX=9606 GN=KRT10 PE=1 SV=6	ISSSKGSLGGGFSSGGFSGG/2	['MSFragger', 'Comet', 'Sage', 'PEAKS']	[0.0020876826722338, 0.0039682539682539, 0.0057306590257879, 0.0028818443804034]	[2.2760302167226687, 1.3061596092029604, 0.8131105356185048, 1.0438557012256773]	[4.145437012757647e-05, 0.0008669728137484, 0.0074002217599134, 0.0140260977441456]	0.597282	0.050878	1	4	0.00208768	4.14544e-05	2.27603	0	NA	1	0	1	1	NA	NA	NA	NA	NA	NA	NA
IVAAGVGEFEAGISK	15	FALSE	sp|P68104|EF1A1_HUMAN;sp|Q05639|EF1A2_HUMAN;sp|Q5VTE0|EF1A3_HUMAN	EEF1A1;EEF1A2;EEF1A1P5	HUMAN	Elongation factor 1-alpha 1 OS=Homo sapiens OX=9606 GN=EEF1A1 PE=1 SV=1	IVAAGVGEFEAGISK/2	['MSFragger', 'Sage', 'PEAKS']	[0.0020876826722338, 0.0057306590257879, 0.0019193857965451]	[1.5697024869386489, 2.5440983411967406, 1.894985716228164]	[0.0007986346375591, 7.083754223460983e-05, 0.0005091648982775]	0.549815	1.05844	1	3	0.00191939	7.08375e-05	2.5441	0	NA	1	1	0	1	netMHCIIpan-4.3	HLA-DQA10301-DQB10603	20.85	NB	VGEFEAGIS	NA	NA
KAFDITYV	8	TRUE	P11047|LAMC1_HUMAN	LAMC1	HUMAN	Laminin subunit gamma-1 OS=Homo sapiens OX=9606 GN=LAMC1 PE=1 SV=3	KAFDITYV/1;KAFDITYV/2	['PEAKS']	[0.0028818443804034]	[1.1202992512964012]	[0.0104801364210927]	0.992252	0.375996	2	1	0.00288184	0.0104801	1.1203	0	NA	2	1	1	2	netMHCpan-4.1	HLA-A*02:01	3.434	NB	KAFD-ITYV	2	KAFD-ITYV
KAFLIRLL	8	TRUE	Q9NZ08|ERAP1_HUMAN	ERAP1	HUMAN	Endoplasmic reticulum aminopeptidase 1 OS=Homo sapiens OX=9606 GN=ERAP1 PE=1 SV=3	KAFLIRLL/2	['PEAKS']	[0.0028818443804034]	[1.0627283374813203]	[0.0130546787772611]	0.986825	1.50606	1	1	0.00288184	0.0130547	1.06273	0	NA	1	0	1	1	netMHCpan-4.1	HLA-B*07:02	4.849	NB	KAFLIRL-L	0	KAFL-IRLL
KASILARL	8	TRUE	Q05BQ5|MBTD1_HUMAN;Q969R5|LMBL2_HUMAN	MBTD1;L3MBTL2	HUMAN	MBT domain-containing protein 1 OS=Homo sapiens OX=9606 GN=MBTD1 PE=1 SV=2	KASILARL/2	['PEAKS']	[0.0082742316784869]	[0.6735732539050517]	[0.0550997973397212]	0.971133	6.17973	1	1	0.00827423	0.0550998	0.673573	0	NA	1	1	0	1	netMHCpan-4.1	HLA-B*07:02	7.954	NB	KAS-ILARL	0	KA-SILARL
KATLIVHL	8	TRUE	sp|P15622|ZN250_HUMAN	ZNF250	HUMAN	Zinc finger protein 250 OS=Homo sapiens OX=9606 GN=ZNF250 PE=1 SV=3	KATLIVHL/2	['MSFragger', 'Comet', 'Sage', 'PEAKS']	[0.003257328990228, 0.0089485458612975, 0.0057306590257879, 0.0019193857965451]	[0.7293994901529207, 0.5740169767113993, 1.0448484335273736, 1.6978021831873973]	[0.0266398262646847, 0.0261721037760137, 0.003574456775628, 0.0011073966934937]	0.799871	4.2418	1	4	0.00191939	0.0011074	1.6978	0	NA	5	3	2	5	netMHCpan-4.1	HLA-B*07:02	7.824	NB	KAT-LIVHL	0	KATLIV-HL
KATVIVMV	8	TRUE	P08575|PTPRC_HUMAN	PTPRC	HUMAN	Receptor-type tyrosine-protein phosphatase C OS=Homo sapiens OX=9606 GN=PTPRC PE=1 SV=3	KATVIVM[UNIMOD:Oxidation]V/2	['PEAKS']	[0.0038961038961038]	[0.9573000695594286]	[0.0194574273103691]	0.909529	5.43298	1	1	0.0038961	0.0194574	0.9573	0	NA	1	0	1	1	netMHCpan-4.1	HLA-A*02:01	11.67	NB	KAT-VIVMV	0	KATVIV-MV
KAYLSAHL	8	TRUE	sp|Q9H0H0|INT2_HUMAN	INTS2	HUMAN	Integrator complex subunit 2 OS=Homo sapiens OX=9606 GN=INTS2 PE=1 SV=2	KAYLSAHL/2	['MSFragger', 'Comet', 'Sage', 'PEAKS']	[0.0020876826722338, 0.0082872928176795, 0.0057306590257879, 0.0028818443804034]	[1.1435374362613655, 0.7114639626442892, 0.5868558839180011, 1.3104767961224872]	[0.0047537644083632, 0.0139343769391067, 0.017587446459284, 0.0050415277950693]	0.884807	0.399421	1	4	0.00208768	0.00475376	1.31048	0	NA	2	1	1	2	netMHCpan-4.1	HLA-B*07:02	5.094	NB	KAY-LSAHL	0	KAYLS-AHL
KFLASVSTV	9	TRUE	P69905|HBA_HUMAN	HBA2	HUMAN	Hemoglobin subunit alpha OS=Homo sapiens OX=9606 GN=HBA2 PE=1 SV=2	KFLASVSTV/2	['PEAKS']	[0.0028818443804034]	[1.0924211965782518]	[0.0116578241276097]	0.931333	2.18339	1	1	0.00288184	0.0116578	1.09242	0	NA	1	1	0	1	netMHCpan-4.1	HLA-C*07:02	3.478	NB	KFLASVSTV	2	KFLASVSTV
KFLASVSTVLTSK	13	FALSE	sp|P69905|HBA_HUMAN	HBA2	HUMAN	Hemoglobin subunit alpha OS=Homo sapiens OX=9606 GN=HBA2 PE=1 SV=2	KFLASVSTVLTSK/2	['MSFragger', 'Comet', 'Sage', 'PEAKS']	[0.0020876826722338, 0.0039682539682539, 0.0057306590257879, 0.0019193857965451]	[3.2104755870352744, 1.244581260142891, 5.738852166859395, 1.4756556144884787]	[8.241301109797578e-07, 0.0011638189662924, 1.4457498918707188e-08, 0.0026494531472739]	0.406722	2.73785	1	4	0.00191939	1.44575e-08	5.73885	0	NA	1	1	0	1	netMHCIIpan-4.3	DRB1_0404	6.15	NB	LASVSTVLT	NA	NA
KFLASVSTVLTSKY	14	FALSE	sp|P69905|HBA_HUMAN	HBA2	HUMAN	Hemoglobin subunit alpha OS=Homo sapiens OX=9606 GN=HBA2 PE=1 SV=2	KFLASVSTVLTSKY/2	['MSFragger', 'Comet', 'Sage', 'PEAKS']	[0.0020876826722338, 0.0089485458612975, 0.0057306590257879, 0.0019193857965451]	[1.9022764847482032, 0.5803957160948386, 1.0361250344356163, 2.120954053604932]	[0.0001983485873118, 0.0254206475736283, 0.0036651764996008, 0.0002088118518638]	0.674064	1.65218	1	4	0.00191939	0.000198349	2.12095	0	NA	1	1	0	1	netMHCIIpan-4.3	DRB1_0404	6.58	NB	LASVSTVLT	NA	NA
KFLASVSTVLTSKYR	15	FALSE	sp|P69905|HBA_HUMAN	HBA2	HUMAN	Hemoglobin subunit alpha OS=Homo sapiens OX=9606 GN=HBA2 PE=1 SV=2	KFLASVSTVLTSKYR/3	['MSFragger', 'Comet', 'Sage', 'PEAKS']	[0.0020876826722338, 0.0039682539682539, 0.0057306590257879, 0.0019193857965451]	[2.5259585823330344, 1.2664154788184048, 5.552867425613788, 1.5653396235492338]	[1.4552636473308052e-05, 0.0010484367604144, 2.370930992373612e-08, 0.0018641619872438]	0.76428	3.13237	1	4	0.00191939	2.37093e-08	5.55287	0	NA	1	1	0	1	netMHCIIpan-4.3	DRB1_0404	10.79	NB	LASVSTVLT	NA	NA
KGDRIAQL	8	TRUE	sp|P33316|DUT_HUMAN	DUT	HUMAN	Deoxyuridine 5'-triphosphate nucleotidohydrolase, mitochondrial OS=Homo sapiens OX=9606 GN=DUT PE=1 SV=4	KGDRIAQL/2	['Comet']	[0.0089485458612975]	[0.4886801520727625]	[0.0385921710569856]	0.917586	8.01294	1	1	0.00894855	0.0385922	0.48868	0	NA	1	1	0	1	netMHCpan-4.1	HLA-C*07:02	10.392	NB	KGD-RIAQL	0	KGDR-IAQL
KGSLGGGFSSGGFSGGS	17	FALSE	sp|P13645|K1C10_HUMAN	KRT10	HUMAN	Keratin, type I cytoskeletal 10 OS=Homo sapiens OX=9606 GN=KRT10 PE=1 SV=6	KGSLGGGFSSGGFSGGS/2	['MSFragger', 'Comet', 'Sage', 'PEAKS']	[0.0020876826722338, 0.0039682539682539, 0.0057306590257879, 0.0060313630880579]	[2.291324207573098, 1.4602187420158177, 0.5280103334804274, 0.7126198100676826]	[3.888213612203163e-05, 0.0004150213067066, 0.0226386206557282, 0.0479380790700166]	0.363933	0.397708	1	4	0.00208768	3.88821e-05	2.29132	0	NA	1	0	1	1	netMHCIIpan-4.3	HLA-DPA10103-DPB10402	42.41	NB	FSSGGFSGG	NA	NA
KGYEVIYL	8	TRUE	P14625|ENPL_HUMAN	HSP90B1	HUMAN	Endoplasmin OS=Homo sapiens OX=9606 GN=HSP90B1 PE=1 SV=1	KGYEVIYL/1	['PEAKS']	[0.0019193857965451]	[1.5418485221055551]	[0.0020441800091083]	0.989702	1.5579	1	1	0.00191939	0.00204418	1.54185	0	NA	1	1	0	1	netMHCpan-4.1	HLA-C*07:02	7.832	NB	KGYE-VIYL	0	KGYEVI-YL
KGYLALGL	8	TRUE	Q86TV6|TTC7B_HUMAN;Q9ULT0|TTC7A_HUMAN	TTC7B;TTC7A	HUMAN	Tetratricopeptide repeat protein 7B OS=Homo sapiens OX=9606 GN=TTC7B PE=1 SV=3	KGYLALGL/1	['PEAKS']	[0.0019193857965451]	[2.136329868737796]	[0.0001965211651776]	0.97137	1.64735	1	1	0.00191939	0.000196521	2.13633	0	NA	1	0	1	1	netMHCpan-4.1	HLA-B*07:02	16.486	NB	KGY-LALGL	0	KGYLALG-L
KGYQVPVL	8	TRUE	Q7Z6E9|RBBP6_HUMAN	RBBP6	HUMAN	E3 ubiquitin-protein ligase RBBP6 OS=Homo sapiens OX=9606 GN=RBBP6 PE=1 SV=1	KGYQVPVL/1	['PEAKS']	[0.0060313630880579]	[0.7192880549534569]	[0.046803751091374]	0.991815	3.75927	1	1	0.00603136	0.0468038	0.719288	0	NA	2	1	1	2	netMHCpan-4.1	HLA-C*07:02	7.889	NB	KGY-QVPVL	0	KGYQ-VPVL
KGYTAEQV	8	TRUE	sp|Q9NXW2|DJB12_HUMAN	DNAJB12	HUMAN	DnaJ homolog subfamily B member 12 OS=Homo sapiens OX=9606 GN=DNAJB12 PE=1 SV=5	KGYTAEQV/2	['MSFragger', 'Comet', 'PEAKS']	[0.003257328990228, 0.0082872928176795, 0.0028818443804034]	[0.7297308169531661, 0.6193408779631245, 1.114994911961997]	[0.0266034225338012, 0.0212726812604958, 0.0106948381654668]	0.988105	0.161859	1	3	0.00288184	0.0106948	1.11499	0	NA	1	0	1	1	netMHCpan-4.1	HLA-A*02:01	29.4	NB	KGY-TAEQV	0	KGYTA-EQV
KILPTLEAV	9	TRUE	sp|Q12905|ILF2_HUMAN	ILF2	HUMAN	Interleukin enhancer-binding factor 2 OS=Homo sapiens OX=9606 GN=ILF2 PE=1 SV=2	KILPTLEAV/2	['MSFragger', 'Comet', 'PEAKS']	[0.0020876826722338, 0.0082872928176795, 0.0019193857965451]	[0.9767442323501278, 0.6242491273628666, 1.5979114712102194]	[0.0095406229120725, 0.0207997566007881, 0.0016403195588033]	0.937842	0.933762	1	3	0.00191939	0.00164032	1.59791	0	NA	1	0	1	1	netMHCpan-4.1	HLA-A*02:01	0.043	SB	KILPTLEAV	2	KILPTLEAV
KIQEILTQV	9	TRUE	sp|O00425|IF2B3_HUMAN	IGF2BP3	HUMAN	Insulin-like growth factor 2 mRNA-binding protein 3 OS=Homo sapiens OX=9606 GN=IGF2BP3 PE=1 SV=2	KIQEILTQV/2	['MSFragger', 'Comet', 'Sage', 'PEAKS']	[0.0020876826722338, 0.0082872928176795, 0.0057306590257879, 0.0019193857965451]	[1.0628650342364006, 0.7069251914216875, 0.8316789514134482, 1.7492639271375865]	[0.0066598556492009, 0.0142285996888751, 0.0069441438483901, 0.0009042622469799]	0.985648	2.6054	1	4	0.00191939	0.000904262	1.74926	0	NA	2	0	2	2	netMHCpan-4.1	HLA-A*02:01	0.012	SB	KIQEILTQV	2	KIQEILTQV
KIYEGQVEV	9	TRUE	sp|P46777|RL5_HUMAN	RPL5	HUMAN	Large ribosomal subunit protein uL18 OS=Homo sapiens OX=9606 GN=RPL5 PE=1 SV=3	KIYEGQVEV/2	['MSFragger', 'PEAKS']	[0.003257328990228, 0.0019193857965451]	[0.6832276181415385, 1.661049910636469]	[0.0322218457090844, 0.0012797272563293]	0.955795	0.324971	1	2	0.00191939	0.00127973	1.66105	0	NA	3	1	2	3	netMHCpan-4.1	HLA-A*02:01	0.005	SB	KIYEGQVEV	2	KIYEGQVEV
KLFGMIITI	9	TRUE	P61619|S61A1_HUMAN;Q9H9S3|S61A2_HUMAN	SEC61A1;SEC61A2	HUMAN	Protein transport protein Sec61 subunit alpha isoform 1 OS=Homo sapiens OX=9606 GN=SEC61A1 PE=1 SV=2	KLFGMIITI/2	['PEAKS']	[0.0038961038961038]	[0.9493357644392968]	[0.0200488497553356]	0.877502	1.04354	1	1	0.0038961	0.0200488	0.949336	0	NA	1	0	1	1	netMHCpan-4.1	HLA-A*02:01	0.027	SB	KLFGMIITI	2	KLFGMIITI
KLGLGLEFQA	10	TRUE	sp|P21796|VDAC1_HUMAN	VDAC1	HUMAN	Non-selective voltage-gated ion channel VDAC1 OS=Homo sapiens OX=9606 GN=VDAC1 PE=1 SV=2	KLGLGLEFQA/2	['MSFragger', 'Comet', 'Sage', 'PEAKS']	[0.0020876826722338, 0.0039682539682539, 0.0057306590257879, 0.0019193857965451]	[1.3556043079018556, 0.8667526464617882, 0.8444631503914396, 2.102773889971043]	[0.00195736027838, 0.006798993880611, 0.0066505249111144, 0.0002243393989998]	0.960735	0.452418	1	4	0.00191939	0.000224339	2.10277	0	NA	1	0	1	1	netMHCpan-4.1	HLA-A*02:01	1.548	WB	KLLGLEFQA	2	KLLGLEFQA
KLLEPVLLL	9	TRUE	sp|P62249|RS16_HUMAN	RPS16	HUMAN	Small ribosomal subunit protein uS9 OS=Homo sapiens OX=9606 GN=RPS16 PE=1 SV=2	KLLEPVLLL/2;KLLEPVLLL/1	['MSFragger', 'PEAKS']	[0.003257328990228, 0.0019193857965451]	[0.7085839503359246, 2.593483448003409]	[0.029027815907706, 3.235990331862348e-05]	0.982669	0.645738	2	2	0.00191939	3.23599e-05	2.59348	0	NA	3	1	2	3	netMHCpan-4.1	HLA-A*02:01	0.006	SB	KLLEPVLLL	2	KLLEPVLLL
KLLGELHTL	9	TRUE	sp|Q15154|PCM1_HUMAN	PCM1	HUMAN	Pericentriolar material 1 protein OS=Homo sapiens OX=9606 GN=PCM1 PE=1 SV=6	KLLGELHTL/2	['MSFragger', 'Comet', 'Sage', 'PEAKS']	[0.0020876826722338, 0.0082872928176795, 0.0057306590257879, 0.0019193857965451]	[1.0456480629852465, 0.6360539227118412, 0.6565603657665856, 1.395443249743313]	[0.0071564062682573, 0.0197043805533283, 0.0132227217244989, 0.0036241205216977]	0.922092	3.11739	1	4	0.00191939	0.00362412	1.39544	0	NA	2	1	1	2	netMHCpan-4.1	HLA-A*02:01	0.006	SB	KLLGELHTL	2	KLLGELHTL
KLQEFLQTL	9	TRUE	sp|Q9NVI1|FANCI_HUMAN	FANCI	HUMAN	Fanconi anemia group I protein OS=Homo sapiens OX=9606 GN=FANCI PE=1 SV=4	KLQEFLQTL/2	['MSFragger']	[0.0020876826722338]	[1.0569447406223982]	[0.0068266042328945]	0.981926	4.94867	1	1	0.00208768	0.0068266	1.05694	0	NA	1	0	1	1	netMHCpan-4.1	HLA-A*02:01	0.006	SB	KLQEFLQTL	2	KLQEFLQTL
KLRVDPVNFKL	11	TRUE	sp|P69905|HBA_HUMAN	HBA2	HUMAN	Hemoglobin subunit alpha OS=Homo sapiens OX=9606 GN=HBA2 PE=1 SV=2	KLRVDPVNFKL/3	['MSFragger', 'Comet', 'PEAKS']	[0.0081632653061224, 0.0039682539682539, 0.0028818443804034]	[0.5259887366335616, 1.029208522091435, 1.2476104482847032]	[0.061140345475172, 0.0031959521941874, 0.00642769536012]	0.408047	2.55906	1	3	0.00288184	0.00319595	1.24761	0	NA	1	1	0	1	netMHCpan-4.1	HLA-A*02:01	0.319	SB	KLDPVNFKL	2	KLDPVNFKL
KLRVDPVNFKLL	12	TRUE	P69905|HBA_HUMAN	HBA2	HUMAN	Hemoglobin subunit alpha OS=Homo sapiens OX=9606 GN=HBA2 PE=1 SV=2	KLRVDPVNFKLL/3	['PEAKS']	[0.0028818443804034]	[1.1427342308163857]	[0.0096179176387748]	0.648053	0.35378	1	1	0.00288184	0.00961792	1.14273	0	NA	1	1	0	1	netMHCpan-4.1	HLA-A*02:01	8.528	NB	KLDPVNFKL	2	KLDPVNFKL
KLRVDPVNFKLLS	13	FALSE	sp|P69905|HBA_HUMAN	HBA2	HUMAN	Hemoglobin subunit alpha OS=Homo sapiens OX=9606 GN=HBA2 PE=1 SV=2	KLRVDPVNFKLLS/3	['MSFragger', 'Comet', 'Sage', 'PEAKS']	[0.0020876826722338, 0.0039682539682539, 0.0057306590257879, 0.0019193857965451]	[1.2644214770764055, 0.9194793345489916, 0.5980077006503917, 2.2237790270840443]	[0.0028669661234274, 0.0053235249939303, 0.0167852324390042, 0.0001391754118003]	0.722212	1.12427	1	4	0.00191939	0.000139175	2.22378	0	NA	1	1	0	1	netMHCIIpan-4.3	HLA-DPA10103-DPB10201	4.85	WB	VDPVNFKLL	NA	NA
KLRVDPVNFKLLSH	14	FALSE	sp|P69905|HBA_HUMAN	HBA2	HUMAN	Hemoglobin subunit alpha OS=Homo sapiens OX=9606 GN=HBA2 PE=1 SV=2	KLRVDPVNFKLLSH/3	['MSFragger', 'PEAKS']	[0.0044247787610619, 0.0038961038961038]	[0.6205968502434475, 0.9000288489109737]	[0.0416551916176412, 0.0241143220413695]	0.694669	1.30428	1	2	0.0038961	0.0241143	0.900029	0	NA	1	1	0	1	netMHCIIpan-4.3	HLA-DPA10103-DPB10201	3.55	WB	VDPVNFKLL	NA	NA
KPAGPPGILAL	11	TRUE	sp|P35579|MYH9_HUMAN	MYH9	HUMAN	Myosin-9 OS=Homo sapiens OX=9606 GN=MYH9 PE=1 SV=4	KPAGPPGILAL/2	['MSFragger', 'Sage', 'PEAKS']	[0.0044247787610619, 0.0057306590257879, 0.0019193857965451]	[0.6356040543304684, 0.826035960347973, 2.2932485733947603]	[0.0391755889517962, 0.0070789210148716, 0.0001058081951416]	0.980545	1.31536	1	3	0.00191939	0.000105808	2.29325	0	NA	1	0	1	1	netMHCpan-4.1	HLA-B*07:02	0.018	SB	KPAGPPLAL	1	KPAGPPLAL
KPPPPPPPP	9	TRUE	sp|A0JLT2|MED19_HUMAN	MED19	HUMAN	Mediator of RNA polymerase II transcription subunit 19 OS=Homo sapiens OX=9606 GN=MED19 PE=1 SV=2	KPPPPPPPP/2	['MSFragger', 'Sage', 'PEAKS']	[0.0020876826722338, 0.0057306590257879, 0.0019193857965451]	[0.981752413947916, 1.436946717425415, 1.3900508150194515]	[0.0093434315387657, 0.0013063464631047, 0.0037010640822073]	0.660059	1.88292	1	3	0.00191939	0.00130635	1.43695	0	NA	4	2	2	4	netMHCpan-4.1	HLA-B*07:02	0.519	WB	KPPPPPPPP	1	KPPPPPPPP
KPQTKLLIL	9	TRUE	sp|P15884|ITF2_HUMAN;sp|P15923|TFE2_HUMAN;sp|Q99081|HTF4_HUMAN	TCF4;TCF3;TCF12	HUMAN	Transcription factor 4 OS=Homo sapiens OX=9606 GN=TCF4 PE=1 SV=3	KPQTKLLIL/2	['MSFragger', 'PEAKS']	[0.0044247787610619, 0.0038961038961038]	[0.609706948798098, 0.8258485977706967]	[0.0435490835985837, 0.0317502007615045]	0.844904	8.39182	1	2	0.0038961	0.0317502	0.825849	0	NA	1	0	1	1	netMHCpan-4.1	HLA-B*07:02	0.035	SB	KPQTKLLIL	1	KPQTKLLIL
KPSLPFTSL	9	TRUE	sp|P31785|IL2RG_HUMAN	IL2RG	HUMAN	Cytokine receptor common subunit gamma OS=Homo sapiens OX=9606 GN=IL2RG PE=1 SV=1	KPSLPFTSL/2;KPSLPFTSL/1	['MSFragger', 'Sage', 'PEAKS']	[0.0020876826722338, 0.0057306590257879, 0.0019193857965451]	[0.8840615795994967, 0.6051081909648284, 2.169616980436137]	[0.0140345037253047, 0.0162969191405943, 0.0001723344035297]	0.969407	0.823453	2	3	0.00191939	0.000172334	2.16962	0	NA	5	1	4	5	netMHCpan-4.1	HLA-B*07:02	0.003	SB	KPSLPFTSL	1	KPSLPFTSL
KPVYPGQTL	9	TRUE	sp|P51659|DHB4_HUMAN	HSD17B4	HUMAN	Peroxisomal multifunctional enzyme type 2 OS=Homo sapiens OX=9606 GN=HSD17B4 PE=1 SV=3	KPVYPGQTL/2	['MSFragger', 'Comet']	[0.0020876826722338, 0.0089485458612975]	[0.9305974553468804, 0.547337888769512]	[0.0115636608676346, 0.0295591529674622]	0.976071	0.63305	1	2	0.00208768	0.0115637	0.930597	0	NA	2	1	1	2	netMHCpan-4.1	HLA-B*07:02	0.007	SB	KPVYPGQTL	1	KPVYPGQTL
KSFKLSGF	8	TRUE	sp|P29966|MARCS_HUMAN	MARCKS	HUMAN	Myristoylated alanine-rich C-kinase substrate OS=Homo sapiens OX=9606 GN=MARCKS PE=1 SV=4	KSFKLSGF/2	['MSFragger']	[0.0093457943925233]	[0.514264619234425]	[0.0640880130889196]	0.796615	2.96639	1	1	0.00934579	0.064088	0.514265	0	NA	1	1	0	1	netMHCpan-4.1	HLA-C*07:02	11.429	NB	KSF-KLSGF	0	KSFK-LSGF
KSFLVARI	8	TRUE	sp|Q9H3S7|PTN23_HUMAN	PTPN23	HUMAN	Tyrosine-protein phosphatase non-receptor type 23 OS=Homo sapiens OX=9606 GN=PTPN23 PE=1 SV=1	KSFLVARI/2	['Comet', 'Sage', 'PEAKS']	[0.0039682539682539, 0.0057306590257879, 0.0019193857965451]	[0.8576293766229295, 0.7345861651906572, 1.6916195825100877]	[0.0070926593732747, 0.0097999609166262, 0.001134677764879]	0.980539	2.86156	1	3	0.00191939	0.00113468	1.69162	0	NA	2	2	0	2	netMHCpan-4.1	HLA-A*02:01	20.874	NB	KSF-LVARI	0	KSFL-VARI
KSFNLPML	8	TRUE	sp|Q13547|HDAC1_HUMAN	HDAC1	HUMAN	Histone deacetylase 1 OS=Homo sapiens OX=9606 GN=HDAC1 PE=1 SV=1	KSFNLPML/1;KSFNLPM[UNIMOD:Oxidation]L/2;KSFNLPM[UNIMOD:Oxidation]L/1	['Comet', 'PEAKS']	[0.0089485458612975, 0.0019193857965451]	[0.5559080813966862, 2.142675183687408]	[0.0284266241388853, 0.0001916623396198]	0.981645	1.17465	3	2	0.00191939	0.000191662	2.14268	0	NA	6	2	4	6	netMHCpan-4.1	HLA-C*07:02	10.95	NB	KSFNLPM-L	0	KSFN-LPML
KSFPISHV	8	TRUE	sp|P17302|CXA1_HUMAN	GJA1	HUMAN	Gap junction alpha-1 protein OS=Homo sapiens OX=9606 GN=GJA1 PE=1 SV=2	KSFPISHV/2	['MSFragger', 'Comet', 'PEAKS']	[0.0020876826722338, 0.0039682539682539, 0.0019193857965451]	[1.1011546599453037, 1.0409194322802335, 2.0122657404942217]	[0.0056752194995315, 0.0030263541043016, 0.0003206069973569]	0.964196	0.206957	1	3	0.00191939	0.000320607	2.01227	0	NA	5	2	3	5	netMHCpan-4.1	HLA-A*02:01	7.821	NB	KSFPISH-V	0	KSF-PISHV
KSIRITAM	8	TRUE	sp|Q9H6Z4|RANB3_HUMAN	RANBP3	HUMAN	Ran-binding protein 3 OS=Homo sapiens OX=9606 GN=RANBP3 PE=1 SV=1	KSIRITAM[UNIMOD:Oxidation]/2	['Comet']	[0.0082872928176795]	[0.6289872062703585]	[0.0203530714727639]	0.958785	7.40942	1	1	0.00828729	0.0203531	0.628987	0	NA	1	0	1	1	netMHCpan-4.1	HLA-B*07:02	5.116	NB	KSI-RITAM	0	KSIRITA-M
KSLPGQNED	9	TRUE	sp|P01040|CYTA_HUMAN	CSTA	HUMAN	Cystatin-A OS=Homo sapiens OX=9606 GN=CSTA PE=1 SV=1	KSLPGQNED/2	['MSFragger', 'PEAKS']	[0.003257328990228, 0.0019193857965451]	[0.7413067702382098, 1.4415674399502985]	[0.0253618369995027, 0.0030272025554369]	0.885439	1.16116	1	2	0.00191939	0.0030272	1.44157	0	NA	1	0	1	1	netMHCpan-4.1	HLA-A*02:01	52	NB	KSLPGQNED	2	KSLPGQNED
KSTLINSL	8	TRUE	sp|Q15019|SEPT2_HUMAN;sp|Q16181|SEPT7_HUMAN;sp|Q8WYJ6|SEPT1_HUMAN	SEPTIN2;SEPTIN7;SEPTIN1	HUMAN	Septin-2 OS=Homo sapiens OX=9606 GN=SEPTIN2 PE=1 SV=1	KSTLINSL/2	['Comet', 'PEAKS']	[0.0082872928176795, 0.0060313630880579]	[0.6448474810366593, 0.7354288717608131]	[0.0189256001995626, 0.0441598494243894]	0.968474	2.85626	1	2	0.00603136	0.0189256	0.735429	0	NA	1	1	0	1	netMHCpan-4.1	HLA-B*07:02	8.468	NB	KST-LINSL	0	KSTLINS-L
KSWKALTL	8	TRUE	sp|Q9BT81|SOX7_HUMAN;sp|Q9H6I2|SOX17_HUMAN	SOX7;SOX17	HUMAN	Transcription factor SOX-7 OS=Homo sapiens OX=9606 GN=SOX7 PE=1 SV=1	KSWKALTL/2	['MSFragger', 'PEAKS']	[0.0044247787610619, 0.0028818443804034]	[0.6234092989959337, 1.097705315240893]	[0.0411791848280077, 0.0114250576490419]	0.7395	3.8738	1	2	0.00288184	0.0114251	1.09771	0	NA	2	0	2	2	netMHCpan-4.1	HLA-C*07:02	5.888	NB	KSW-KALTL	0	KSWKAL-TL
KSYLMNKL	8	TRUE	sp|P32455|GBP1_HUMAN;sp|P32456|GBP2_HUMAN;sp|Q8N8V2|GBP7_HUMAN;sp|Q96PP8|GBP5_HUMAN;sp|Q9H0R5|GBP3_HUMAN	GBP1;GBP2;GBP7;GBP5;GBP3	HUMAN	Guanylate-binding protein 1 OS=Homo sapiens OX=9606 GN=GBP1 PE=1 SV=2	KSYLMNKL/2	['MSFragger', 'PEAKS']	[0.0055020632737276, 0.0028818443804034]	[0.5312482213101386, 1.0308374581631363]	[0.0598601375329089, 0.0147368498319683]	0.702655	1.62369	1	2	0.00288184	0.0147368	1.03084	0	NA	1	1	0	1	netMHCpan-4.1	HLA-B*07:02	13.434	NB	KSY-LMNKL	0	KSYLMNK-L
KSYLMNRL	8	TRUE	sp|Q96PP9|GBP4_HUMAN	GBP4	HUMAN	Guanylate-binding protein 4 OS=Homo sapiens OX=9606 GN=GBP4 PE=1 SV=2	KSYLMNRL/2;KSYLM[UNIMOD:Oxidation]NRL/2	['MSFragger', 'Comet', 'Sage', 'PEAKS']	[0.0020876826722338, 0.0089485458612975, 0.0057306590257879, 0.0019193857965451]	[0.9442265372450318, 0.5420846302136323, 0.7318466057326929, 1.7147735242075175]	[0.010925472895734, 0.0302751610486748, 0.0099000436282657, 0.0010358229647118]	0.995356	0.0807105	2	4	0.00191939	0.00103582	1.71477	0	NA	8	4	4	8	netMHCpan-4.1	HLA-C*07:02	13.821	NB	KSY-LMNRL	0	KSYLMN-RL
KTYPLTQL	8	TRUE	sp|P08910|ABHD2_HUMAN	ABHD2	HUMAN	Monoacylglycerol lipase ABHD2 OS=Homo sapiens OX=9606 GN=ABHD2 PE=1 SV=1	KTYPLTQL/2	['MSFragger', 'Comet', 'PEAKS']	[0.003257328990228, 0.0082872928176795, 0.0028818443804034]	[0.7117246277551611, 0.6544786665096867, 1.2789744216123269]	[0.0286544859342873, 0.0181074680942362, 0.005694858598173]	0.961435	1.75534	1	3	0.00288184	0.00569486	1.27897	0	NA	4	2	2	4	netMHCpan-4.1	HLA-B*07:02	4.472	NB	KTY-PLTQL	2	KTYP-LTQL
KVIEINPYL	9	TRUE	sp|P28062|PSB8_HUMAN;sp|P28074|PSB5_HUMAN	PSMB8;PSMB5	HUMAN	Proteasome subunit beta type-8 OS=Homo sapiens OX=9606 GN=PSMB8 PE=1 SV=3	KVIEINPYL/2	['MSFragger', 'Comet', 'PEAKS']	[0.0020876826722338, 0.0082872928176795, 0.0019193857965451]	[1.0149049073406622, 0.697824968614936, 1.8486500276078968]	[0.0081364819583014, 0.0148371375881577, 0.0006112223162303]	0.975155	1.27466	1	3	0.00191939	0.000611222	1.84865	0	NA	2	0	2	2	netMHCpan-4.1	HLA-A*02:01	0.027	SB	KVIEINPYL	2	KVIEINPYL
KVLERVNAV	9	TRUE	Q9UL46|PSME2_HUMAN	PSME2	HUMAN	Proteasome activator complex subunit 2 OS=Homo sapiens OX=9606 GN=PSME2 PE=1 SV=4	KVLERVNAV/2	['PEAKS']	[0.0028818443804034]	[1.077641980756931]	[0.0123337782679973]	0.95485	0.298712	1	1	0.00288184	0.0123338	1.07764	0	NA	2	1	1	2	netMHCpan-4.1	HLA-A*02:01	0.053	SB	KVLERVNAV	2	KVLERVNAV
KYFDEHYEY	9	TRUE	sp|P33552|CKS2_HUMAN	CKS2	HUMAN	Cyclin-dependent kinases regulatory subunit 2 OS=Homo sapiens OX=9606 GN=CKS2 PE=1 SV=1	KYFDEHYEY/2	['MSFragger', 'Comet', 'PEAKS']	[0.0020876826722338, 0.0089485458612975, 0.0019193857965451]	[1.1158481112709338, 0.5659689906343759, 1.4556224625532936]	[0.0053371674547942, 0.0271514690633008, 0.0028654033993598]	0.362358	0.689243	1	3	0.00191939	0.0028654	1.45562	0	NA	2	1	1	2	netMHCpan-4.1	HLA-C*07:02	0.004	SB	KYFDEHYEY	2	KYFDEHYEY
LAADDFR	7	FALSE	sp|O76013|KRT36_HUMAN;sp|O76014|KRT37_HUMAN;sp|O76015|KRT38_HUMAN;sp|P02533|K1C14_HUMAN;sp|P05783|K1C18_HUMAN;sp|P08727|K1C19_HUMAN;sp|P08779|K1C16_HUMAN;sp|P13645|K1C10_HUMAN;sp|P13646|K1C13_HUMAN;sp|P19012|K1C15_HUMAN;sp|Q04695|K1C17_HUMAN;sp|Q14525|KT33B_HUMAN;sp|Q14532|K1H2_HUMAN;sp|Q15323|K1H1_HUMAN;sp|Q2M2I5|K1C24_HUMAN;sp|Q7Z3Y7|K1C28_HUMAN;sp|Q92764|KRT35_HUMAN	KRT36;KRT37;KRT38;KRT14;KRT18;KRT19;KRT16;KRT10;KRT13;KRT15;KRT17;KRT33B;KRT32;KRT31;KRT24;KRT28;KRT35	HUMAN	Keratin, type I cuticular Ha6 OS=Homo sapiens OX=9606 GN=KRT36 PE=1 SV=1	LAADDFR/2	['Comet']	[0.0039682539682539]	[1.0527809361425489]	[0.0028637170718368]	0.989858	4.13134	1	1	0.00396825	0.00286372	1.05278	0	NA	1	0	1	1	NA	NA	NA	NA	NA	NA	NA
LALDIEIATYR	11	TRUE	sp|P04264|K2C1_HUMAN;sp|P05787|K2C8_HUMAN;sp|P08729|K2C7_HUMAN;sp|P14136|GFAP_HUMAN;sp|P19013|K2C4_HUMAN;sp|Q6KB66|K2C80_HUMAN	KRT1;KRT8;KRT7;GFAP;KRT4;KRT80	HUMAN	Keratin, type II cytoskeletal 1 OS=Homo sapiens OX=9606 GN=KRT1 PE=1 SV=6	LALDIEIATYR/2	['MSFragger', 'Comet', 'Sage', 'PEAKS']	[0.0020876826722338, 0.0039682539682539, 0.0057306590257879, 0.0019193857965451]	[1.8292128747932876, 1.7156162485199251, 0.8697273796936859, 1.6496499981169166]	[0.0002693573687518, 0.0001223729947155, 0.0061147383533967, 0.0013384230841663]	0.828563	0.188486	1	4	0.00191939	0.000122373	1.82921	1	['LALDLEIATYR(1)']	1	0	1	1	netMHCpan-4.1	HLA-C*07:02	33.75	NB	LAIEIATYR	4	ADIEIATYR
LALDVEIATYR	11	TRUE	sp|O95678|K2C75_HUMAN;sp|P02538|K2C6A_HUMAN;sp|P04259|K2C6B_HUMAN;sp|P12035|K2C3_HUMAN;sp|P13647|K2C5_HUMAN;sp|P35908|K22E_HUMAN;sp|P48668|K2C6C_HUMAN;sp|Q01546|K22O_HUMAN;sp|Q5XKE5|K2C79_HUMAN	KRT75;KRT6A;KRT6B;KRT3;KRT5;KRT2;KRT6C;KRT76;KRT79	HUMAN	Keratin, type II cytoskeletal 75 OS=Homo sapiens OX=9606 GN=KRT75 PE=1 SV=2	LALDVEIATYR/2	['MSFragger', 'Comet', 'Sage', 'PEAKS']	[0.0020876826722338, 0.0039682539682539, 0.0057306590257879, 0.0019193857965451]	[1.5433108049101862, 1.6657429740827872, 1.48436129667704, 1.800617789667577]	[0.000891962893109, 0.0001553307982679, 0.0011675630725291, 0.0007386207372833]	0.839928	0.0144442	1	4	0.00191939	0.000155331	1.80062	0	NA	2	0	2	2	netMHCpan-4.1	HLA-A*02:01	34.286	NB	LALDVATYR	4	ADVEIATYR
LASADIETYLLEK	13	FALSE	sp|P11055|MYH3_HUMAN;sp|P12882|MYH1_HUMAN;sp|P12883|MYH7_HUMAN;sp|P13533|MYH6_HUMAN;sp|P13535|MYH8_HUMAN;sp|Q9UKX2|MYH2_HUMAN;sp|Q9UKX3|MYH13_HUMAN;sp|Q9Y623|MYH4_HUMAN	MYH3;MYH1;MYH7;MYH6;MYH8;MYH2;MYH13;MYH4	HUMAN	Myosin-3 OS=Homo sapiens OX=9606 GN=MYH3 PE=1 SV=3	LASADIETYLLEK/2	['MSFragger', 'Comet', 'Sage', 'PEAKS']	[0.0020876826722338, 0.0039682539682539, 0.0057306590257879, 0.0019193857965451]	[2.130879457025666, 2.238523293378315, 6.251497679426933, 1.8848271834960617]	[7.613816607771055e-05, 1.0040674381244733e-05, 3.6978624376385003e-09, 0.0005299739747397]	0.872886	0.0414268	1	4	0.00191939	3.69786e-09	6.2515	0	NA	1	0	1	1	netMHCIIpan-4.3	HLA-DQA10103-DQB10603	32.76	NB	SADIETYLL	NA	NA
LASVSTVL	8	TRUE	P69905|HBA_HUMAN	HBA2	HUMAN	Hemoglobin subunit alpha OS=Homo sapiens OX=9606 GN=HBA2 PE=1 SV=2	LASVSTVL/1	['PEAKS']	[0.0019193857965451]	[1.3985515353383997]	[0.0035804863129187]	0.610831	0.748617	1	1	0.00191939	0.00358049	1.39855	0	NA	3	3	0	3	netMHCpan-4.1	HLA-B*07:02	5.225	NB	LAS-VSTVL	1	L-ASVSTVL
LASVSTVLTSK	11	TRUE	sp|P69905|HBA_HUMAN	HBA2	HUMAN	Hemoglobin subunit alpha OS=Homo sapiens OX=9606 GN=HBA2 PE=1 SV=2	LASVSTVLTSK/2	['MSFragger', 'Comet', 'Sage', 'PEAKS']	[0.0020876826722338, 0.0082872928176795, 0.0057306590257879, 0.0019193857965451]	[1.5710148253551055, 0.7170745900963671, 1.0077439149014848, 1.9597267912098464]	[0.0007942575440564, 0.0135789735566451, 0.003981015553079, 0.0003944342464904]	0.970599	0.24792	1	4	0.00191939	0.000394434	1.95973	0	NA	1	1	0	1	netMHCpan-4.1	HLA-A*02:01	43.857	NB	LVSTVLTSK	4	ASSTVLTSK
LASVSTVLTSKY	12	TRUE	sp|P69905|HBA_HUMAN	HBA2	HUMAN	Hemoglobin subunit alpha OS=Homo sapiens OX=9606 GN=HBA2 PE=1 SV=2	LASVSTVLTSKY/2	['MSFragger', 'Comet', 'Sage', 'PEAKS']	[0.0020876826722338, 0.0039682539682539, 0.0057306590257879, 0.0019193857965451]	[2.3500615524735564, 1.8118572902423449, 9.5366761193308, 2.645823491633422]	[3.040220158854622e-05, 7.723630949071806e-05, 5.933808217092023e-13, 2.632092567996946e-05]	0.971657	0.840246	1	4	0.00191939	5.93381e-13	9.53668	0	NA	2	2	0	2	netMHCpan-4.1	HLA-C*07:02	31.8	NB	LASVSTVKY	0	ASTVLTSKY
LASVSTVLTSKYR	13	FALSE	sp|P69905|HBA_HUMAN	HBA2	HUMAN	Hemoglobin subunit alpha OS=Homo sapiens OX=9606 GN=HBA2 PE=1 SV=2	LASVSTVLTSKYR/3;LASVSTVLTSKYR/2	['MSFragger', 'Comet', 'Sage', 'PEAKS']	[0.0020876826722338, 0.0039682539682539, 0.0057306590257879, 0.0019193857965451]	[2.378344332337716, 1.554450553178471, 8.593534949067935, 1.879893117400055]	[2.700583927288355e-05, 0.0002644715099573, 7.290030625711054e-12, 0.0005403854286421]	0.880347	0.447382	2	4	0.00191939	7.29003e-12	8.59353	0	NA	2	2	0	2	netMHCIIpan-4.3	HLA-DQA10301-DQB10603	14.53	NB	VSTVLTSKY	NA	NA
LAVGGGGLLAG	11	TRUE	sp|Q96GA7|SDSL_HUMAN	SDSL	HUMAN	Serine dehydratase-like OS=Homo sapiens OX=9606 GN=SDSL PE=1 SV=1	LAVGGGGLLAG/1	['MSFragger']	[0.0081632653061224]	[0.5250571761804739]	[0.0613697835893594]	0.937545	0.907091	1	1	0.00816327	0.0613698	0.525057	0	NA	1	0	1	1	netMHCpan-4.1	HLA-B*07:02	63.571	NB	LAVGGGLAG	3	AVGGGGLLG
LDEFGEQLSK	10	TRUE	sp|O14983|AT2A1_HUMAN;sp|P16615|AT2A2_HUMAN	ATP2A1;ATP2A2	HUMAN	Sarcoplasmic/endoplasmic reticulum calcium ATPase 1 OS=Homo sapiens OX=9606 GN=ATP2A1 PE=1 SV=1	LDEFGEQLSK/2	['MSFragger', 'Comet', 'Sage', 'PEAKS']	[0.0020876826722338, 0.0039682539682539, 0.0057306590257879, 0.0019193857965451]	[1.8595148313229968, 0.961280914711994, 1.0047911854734068, 2.116860681416638]	[0.000237252601611, 0.0043837855565618, 0.0040158043433005, 0.0002122114914171]	0.923653	0.520189	1	4	0.00191939	0.000212211	2.11686	0	NA	1	0	1	1	netMHCpan-4.1	HLA-A*02:01	36.167	NB	LEFGEQLSK	4	DEFGEQLSK
LDIKIRLENE	10	TRUE	sp|P13645|K1C10_HUMAN	KRT10	HUMAN	Keratin, type I cytoskeletal 10 OS=Homo sapiens OX=9606 GN=KRT10 PE=1 SV=6	LDIKIRLENE/2	['MSFragger', 'Sage']	[0.0093457943925233, 0.0057306590257879]	[0.4981659429820331, 0.599893306567882]	[0.0683546089673372, 0.0166538895245844]	0.861799	1.58978	1	2	0.00573066	0.0166539	0.599893	0	NA	1	0	1	1	netMHCpan-4.1	HLA-A*02:01	75	NB	LIKIRLENE	4	LDIKIRENE
LDKFLASVSTVL	12	TRUE	sp|P69905|HBA_HUMAN	HBA2	HUMAN	Hemoglobin subunit alpha OS=Homo sapiens OX=9606 GN=HBA2 PE=1 SV=2	LDKFLASVSTVL/2	['MSFragger', 'Comet', 'Sage', 'PEAKS']	[0.0020876826722338, 0.0039682539682539, 0.0057306590257879, 0.0019193857965451]	[1.3668234620565511, 1.141835300471412, 1.1109886412403684, 2.164635191144079]	[0.0018675556340976, 0.0018910764848893, 0.0029703745165842, 0.0001757552735772]	0.861388	0.407231	1	4	0.00191939	0.000175755	2.16464	0	NA	1	1	0	1	netMHCpan-4.1	HLA-A*02:01	7.711	NB	LLASVSTVL	2	KFLASVSTV
LDKFLASVSTVLTSKYR	17	FALSE	sp|P69905|HBA_HUMAN	HBA2	HUMAN	Hemoglobin subunit alpha OS=Homo sapiens OX=9606 GN=HBA2 PE=1 SV=2	LDKFLASVSTVLTSKYR/3	['MSFragger', 'Comet', 'Sage', 'PEAKS']	[0.0020876826722338, 0.0039682539682539, 0.0057306590257879, 0.0019193857965451]	[2.5233318064602965, 1.599308399558744, 1.6749568710538374, 1.7234793176348866]	[1.4713632058787327e-05, 0.0002134137829186, 0.0007147996954755, 0.0010009163453268]	0.487285	0.0322975	1	4	0.00191939	1.47136e-05	2.52333	0	NA	1	1	0	1	netMHCIIpan-4.3	DRB1_0404	4.55	WB	LASVSTVLT	NA	NA
LDTNADKQL	9	TRUE	sp|P06702|S10A9_HUMAN	S100A9	HUMAN	Protein S100-A9 OS=Homo sapiens OX=9606 GN=S100A9 PE=1 SV=1	LDTNADKQL/2	['MSFragger', 'PEAKS']	[0.003257328990228, 0.0019193857965451]	[0.7982353887531395, 1.955532918943081]	[0.0200404498559933, 0.0004010129118595]	0.871753	1.43308	1	2	0.00191939	0.000401013	1.95553	0	NA	1	1	0	1	netMHCpan-4.1	HLA-B*07:02	22	NB	LDTNADKQL	0	LDTNADKQL
LDTNADKQLSF	11	TRUE	sp|P06702|S10A9_HUMAN	S100A9	HUMAN	Protein S100-A9 OS=Homo sapiens OX=9606 GN=S100A9 PE=1 SV=1	LDTNADKQLSF/2	['MSFragger', 'Sage', 'PEAKS']	[0.0020876826722338, 0.0057306590257879, 0.0019193857965451]	[1.0695049255679072, 0.6287555141195389, 1.7273590688470717]	[0.0064776628492176, 0.0147879755713951, 0.0009857402795347]	0.41494	0.068893	1	3	0.00191939	0.00098574	1.72736	0	NA	1	0	1	1	netMHCpan-4.1	HLA-C*07:02	19.077	NB	LNADKQLSF	4	DTNADKQLS
LEAQAATGF	9	TRUE	sp|P15924|DESP_HUMAN;sp|P58107|EPIPL_HUMAN;sp|Q15149|PLEC_HUMAN	DSP;EPPK1;PLEC	HUMAN	Desmoplakin OS=Homo sapiens OX=9606 GN=DSP PE=1 SV=3	LEAQAATGF/1	['MSFragger', 'Comet', 'PEAKS']	[0.0020876826722338, 0.0082872928176795, 0.0019193857965451]	[1.1654875542097318, 0.6564609010644306, 1.925413594708869]	[0.0043368584017209, 0.0179434685790453, 0.0004515930064228]	0.920651	1.27139	1	3	0.00191939	0.000451593	1.92541	0	NA	3	1	2	3	netMHCpan-4.1	HLA-C*07:02	11.038	NB	LEAQAATGF	NA	NA
LEAVLEG	7	FALSE	Q12767|ERMA_HUMAN	TMEM94	HUMAN	Endoplasmic reticulum magnesium-transporting P-type ATPase OS=Homo sapiens OX=9606 GN=TMEM94 PE=1 SV=1	LEAVLEG/1	['PEAKS']	[0.0060313630880579]	[0.7335157187511916]	[0.0444658350660056]	0.928508	2.28486	1	1	0.00603136	0.0444658	0.733516	0	NA	1	1	0	1	NA	NA	NA	NA	NA	NA	NA
LEEAGGATSAQIEMNK	16	FALSE	sp|P12882|MYH1_HUMAN;sp|Q9UKX2|MYH2_HUMAN;sp|Q9Y623|MYH4_HUMAN	MYH1;MYH2;MYH4	HUMAN	Myosin-1 OS=Homo sapiens OX=9606 GN=MYH1 PE=1 SV=3	LEEAGGATSAQIEMNK/2	['MSFragger', 'PEAKS']	[0.0020876826722338, 0.0028818443804034]	[1.036740439889963, 1.140273258122338]	[0.0074276100517169, 0.0097089846959407]	0.116367	2.04391	1	2	0.00208768	0.00742761	1.14027	0	NA	1	0	1	1	netMHCIIpan-4.3	HLA-DQA10301-DQB10302	1.04	WB	GGATSAQIE	NA	NA
LENEIQTYR	9	TRUE	sp|P13645|K1C10_HUMAN	KRT10	HUMAN	Keratin, type I cytoskeletal 10 OS=Homo sapiens OX=9606 GN=KRT10 PE=1 SV=6	LENEIQTYR/2	['MSFragger', 'PEAKS']	[0.0044247787610619, 0.0038961038961038]	[0.5933672970419405, 0.9540675354442268]	[0.0465477113766322, 0.0196954150237441]	0.556362	0.388597	1	2	0.0038961	0.0196954	0.954068	0	NA	1	0	1	1	netMHCpan-4.1	HLA-C*07:02	18.062	NB	LENEIQTYR	4	LENEIQTYR
LEQQVDDLEGSLEQEK	16	FALSE	sp|P12882|MYH1_HUMAN;sp|P12883|MYH7_HUMAN;sp|P13533|MYH6_HUMAN;sp|P13535|MYH8_HUMAN;sp|Q9UKX2|MYH2_HUMAN;sp|Q9Y623|MYH4_HUMAN	MYH1;MYH7;MYH6;MYH8;MYH2;MYH4	HUMAN	Myosin-1 OS=Homo sapiens OX=9606 GN=MYH1 PE=1 SV=3	LEQQVDDLEGSLEQEK/2	['MSFragger', 'Comet', 'Sage', 'PEAKS']	[0.0020876826722338, 0.0039682539682539, 0.0057306590257879, 0.0019193857965451]	[3.586902637429338, 2.366898607145949, 9.34107821613579, 1.8915313679286756]	[1.6992474241432288e-07, 5.434573480406841e-06, 9.983047647524976e-13, 0.0005161476865355]	0.782292	0.00818679	1	4	0.00191939	9.98305e-13	9.34108	0	NA	2	0	2	2	netMHCIIpan-4.3	HLA-DQA10301-DQB10302	4.44	WB	DLEGSLEQE	NA	NA
LFVAATY	7	FALSE	P04844|RPN2_HUMAN	RPN2	HUMAN	Dolichyl-diphosphooligosaccharide--protein glycosyltransferase subunit 2 OS=Homo sapiens OX=9606 GN=RPN2 PE=1 SV=3	LFVAATY/1	['PEAKS']	[0.0038961038961038]	[0.8366214140660833]	[0.0305135289950583]	0.938924	1.61547	1	1	0.0038961	0.0305135	0.836621	0	NA	3	1	2	3	NA	NA	NA	NA	NA	NA	NA
LGDIATDY	8	TRUE	sp|P31151|S10A7_HUMAN	S100A7	HUMAN	Protein S100-A7 OS=Homo sapiens OX=9606 GN=S100A7 PE=1 SV=4	LGDIATDY/1	['MSFragger', 'PEAKS']	[0.0044247787610619, 0.0028818443804034]	[0.6429351058269285, 1.273305187190736]	[0.0380170567965028, 0.0058209521283915]	0.799345	1.70401	1	2	0.00288184	0.00582095	1.27331	0	NA	2	0	2	2	netMHCpan-4.1	HLA-C*07:02	21.895	NB	LGD-IATDY	0	LGDIAT-DY
LGGGTFDVSIL	11	TRUE	P0DMV8|HS71A_HUMAN;P0DMV9|HS71B_HUMAN;P11142|HSP7C_HUMAN;P34931|HS71L_HUMAN;P54652|HSP72_HUMAN	HSPA1A;HSPA1B;HSPA8;HSPA1L;HSPA2	HUMAN	Heat shock 70 kDa protein 1A OS=Homo sapiens OX=9606 GN=HSPA1A PE=1 SV=1	LGGGTFDVSIL/1	['PEAKS']	[0.0060313630880579]	[0.7624198026629507]	[0.0400466559038946]	0.943814	0.00681921	1	1	0.00603136	0.0400467	0.76242	0	NA	1	1	0	1	netMHCpan-4.1	HLA-B*07:02	54.615	NB	LGGGTVSIL	3	GGGFDVSIL
LIAPVAEEEATVPNNK	16	FALSE	sp|P07195|LDHB_HUMAN	LDHB	HUMAN	L-lactate dehydrogenase B chain OS=Homo sapiens OX=9606 GN=LDHB PE=1 SV=2	LIAPVAEEEATVPNNK/2	['MSFragger', 'Comet', 'Sage', 'PEAKS']	[0.0020876826722338, 0.0039682539682539, 0.0057306590257879, 0.0019193857965451]	[2.543283356030752, 1.6980488354908636, 1.09119135204655, 1.7388226141852972]	[1.3533914283065188e-05, 0.0001330968846241, 0.0031368746984429, 0.0009422265987927]	0.332468	0.941901	1	4	0.00191939	1.35339e-05	2.54328	0	NA	1	1	0	1	netMHCIIpan-4.3	HLA-DQA10301-DQB10302	10.64	NB	EEEATVPNN	NA	NA
LISLSTAIL	9	TRUE	Q92952|KCNN1_HUMAN	KCNN1	HUMAN	Small conductance calcium-activated potassium channel protein 1 OS=Homo sapiens OX=9606 GN=KCNN1 PE=1 SV=2	LISLSTAIL/1	['PEAKS']	[0.0038961038961038]	[0.970261210447066]	[0.0185307681642273]	0.637454	0.455034	1	1	0.0038961	0.0185308	0.970261	0	NA	1	0	1	1	netMHCpan-4.1	HLA-B*07:02	3.196	NB	LISLSTAIL	0	LISLSTAIL
LITVIKAPTSFGYDKPH	17	FALSE	sp|P15260|INGR1_HUMAN	IFNGR1	HUMAN	Interferon gamma receptor 1 OS=Homo sapiens OX=9606 GN=IFNGR1 PE=1 SV=1	LITVIKAPTSFGYDKPH/3	['MSFragger', 'Comet']	[0.0020876826722338, 0.0082872928176795]	[1.0744783495945145, 0.5981599486851313]	[0.006344457626908, 0.0234381080306196]	0.184798	2.97163	1	2	0.00208768	0.00634446	1.07448	0	NA	2	2	0	2	netMHCIIpan-4.3	DRB1_0404	0.47	SB	VIKAPTSFG	NA	NA
LIVALILSTK	10	TRUE	sp|P27449|VATL_HUMAN	ATP6V0C	HUMAN	V-type proton ATPase 16 kDa proteolipid subunit c OS=Homo sapiens OX=9606 GN=ATP6V0C PE=1 SV=1	LIVALILSTK/2	['MSFragger', 'Comet', 'Sage', 'PEAKS']	[0.0020876826722338, 0.0039682539682539, 0.0057306590257879, 0.0019193857965451]	[1.1094766389650896, 0.9953659779736987, 0.556001884528256, 1.388381596441899]	[0.005481216589206, 0.0037411444263352, 0.0200516763065417, 0.0037252058507864]	0.921788	0.182938	1	4	0.00191939	0.00372521	1.38838	0	NA	1	1	0	1	netMHCpan-4.1	HLA-A*02:01	35.923	NB	LIVAILSTK	4	LIVAILSTK
LLDEEEATDNDLR	13	FALSE	sp|Q8WUM4|PDC6I_HUMAN	PDCD6IP	HUMAN	Programmed cell death 6-interacting protein OS=Homo sapiens OX=9606 GN=PDCD6IP PE=1 SV=1	LLDEEEATDNDLR/2	['MSFragger', 'Comet']	[0.003257328990228, 0.0039682539682539]	[0.802166606352541, 0.9186275613081212]	[0.0197166889854305, 0.0053446225151638]	0.15888	2.10709	1	2	0.00325733	0.00534462	0.918628	0	NA	1	0	1	1	netMHCIIpan-4.3	HLA-DQA10301-DQB10302	18.94	NB	EEEATDNDL	NA	NA
LLDVPTAAV	9	TRUE	sp|P13284|GILT_HUMAN	IFI30	HUMAN	Gamma-interferon-inducible lysosomal thiol reductase OS=Homo sapiens OX=9606 GN=IFI30 PE=1 SV=3	LLDVPTAAV/1	['MSFragger', 'Comet', 'Sage', 'PEAKS']	[0.0020876826722338, 0.007380073800738, 0.0057306590257879, 0.0019193857965451]	[1.1528323875362732, 0.7699659715243583, 0.7152983418169743, 2.1023716534921446]	[0.0045725511421215, 0.0106398399250211, 0.0105323932833737, 0.0002246956932894]	0.994978	0.723379	1	4	0.00191939	0.000224696	2.10237	0	NA	4	2	2	4	netMHCpan-4.1	HLA-A*02:01	0.139	SB	LLDVPTAAV	NA	NA
LLGPPPVGV	9	TRUE	sp|Q9ULV3|CIZ1_HUMAN	CIZ1	HUMAN	Cip1-interacting zinc finger protein OS=Homo sapiens OX=9606 GN=CIZ1 PE=1 SV=2	LLGPPPVGV/1	['MSFragger']	[0.003257328990228]	[0.8276515982947159]	[0.0177397203879195]	0.968117	3.05161	1	1	0.00325733	0.0177397	0.827652	0	NA	2	0	2	2	netMHCpan-4.1	HLA-A*02:01	0.022	SB	LLGPPPVGV	1	LLGPPPVGV
LLIDDKGTIKL	11	TRUE	sp|P06493|CDK1_HUMAN	CDK1	HUMAN	Cyclin-dependent kinase 1 OS=Homo sapiens OX=9606 GN=CDK1 PE=1 SV=3	LLIDDKGTIKL/2	['MSFragger', 'Sage', 'PEAKS']	[0.0020876826722338, 0.0057306590257879, 0.0019193857965451]	[0.9252570945450544, 1.2429350631238008, 1.7700290921611963]	[0.0118236970031474, 0.0020990617518155, 0.0008332352451221]	0.90312	4.4403	1	3	0.00191939	0.000833235	1.77003	0	NA	2	1	1	2	netMHCpan-4.1	HLA-A*02:01	0.099	SB	LLIDGTIKL	2	LLIDGTIKL
LLIENVASL	9	TRUE	P07203|GPX1_HUMAN	GPX1	HUMAN	Glutathione peroxidase 1 OS=Homo sapiens OX=9606 GN=GPX1 PE=1 SV=4	LLIENVASL/1	['PEAKS']	[0.0019193857965451]	[1.8716343311764925]	[0.0005582715465051]	0.955277	0.0406273	1	1	0.00191939	0.000558272	1.87163	0	NA	2	1	1	2	netMHCpan-4.1	HLA-A*02:01	0.029	SB	LLIENVASL	2	LLIENVASL
LLIPGLATA	9	TRUE	sp|O15239|NDUA1_HUMAN	NDUFA1	HUMAN	NADH dehydrogenase [ubiquinone] 1 alpha subcomplex subunit 1 OS=Homo sapiens OX=9606 GN=NDUFA1 PE=1 SV=1	LLIPGLATA/1	['MSFragger', 'PEAKS']	[0.0055020632737276, 0.0028818443804034]	[0.539590720354849, 1.333918285518819]	[0.0578815267550397, 0.0046036440145048]	0.993213	0.0373142	1	2	0.00288184	0.00460364	1.33392	0	NA	2	1	1	2	netMHCpan-4.1	HLA-A*02:01	0.042	SB	LLIPGLATA	2	LLIPGLATA
LLLDVPTAAV	10	TRUE	sp|P13284|GILT_HUMAN	IFI30	HUMAN	Gamma-interferon-inducible lysosomal thiol reductase OS=Homo sapiens OX=9606 GN=IFI30 PE=1 SV=3	LLLDVPTAAV/1	['MSFragger', 'PEAKS']	[0.0020876826722338, 0.0019193857965451]	[1.110095769149942, 1.9833311199326136]	[0.0054670505645177, 0.000359369177381]	0.981021	0.854574	1	2	0.00191939	0.000359369	1.98333	0	NA	1	1	0	1	netMHCpan-4.1	HLA-A*02:01	0.132	SB	LLLDVPTAV	2	LLLDVPTAV
LLLPGELAK	9	TRUE	sp|A0A2R8Y619|H2BK1_HUMAN;sp|O60814|H2B1K_HUMAN;sp|P06899|H2B1J_HUMAN;sp|P23527|H2B1O_HUMAN;sp|P33778|H2B1B_HUMAN;sp|P57053|H2BFS_HUMAN;sp|P58876|H2B1D_HUMAN;sp|P62807|H2B1C_HUMAN;sp|Q16778|H2B2E_HUMAN;sp|Q5QNW6|H2B2F_HUMAN;sp|Q8N257|H2B3B_HUMAN;sp|Q93079|H2B1H_HUMAN;sp|Q96A08|H2B1A_HUMAN;sp|Q99877|H2B1N_HUMAN;sp|Q99879|H2B1M_HUMAN;sp|Q99880|H2B1L_HUMAN	H2BK1;H2BC12;H2BC11;H2BC17;H2BC3;H2BC12L;H2BC5;H2BC10;H2BC21;H2BC18;H2BC26;H2BC9;H2BC1;H2BC15;H2BC14;H2BC13	HUMAN	Histone H2B type 2-K1 OS=Homo sapiens OX=9606 GN=H2BK1 PE=1 SV=1	LLLPGELAK/2	['MSFragger']	[0.003257328990228]	[0.723817031379579]	[0.0272606068047981]	0.993341	2.83569	1	1	0.00325733	0.0272606	0.723817	0	NA	1	0	1	1	netMHCpan-4.1	HLA-C*07:02	4.707	NB	LLLPGELAK	2	LLLPGELAK
LLSAEPVPA	9	TRUE	sp|P40259|CD79B_HUMAN	CD79B	HUMAN	B-cell antigen receptor complex-associated protein beta chain OS=Homo sapiens OX=9606 GN=CD79B PE=1 SV=1	LLSAEPVPA/1	['MSFragger', 'PEAKS']	[0.0055020632737276, 0.0019193857965451]	[0.5335576061507215, 1.8076662769176608]	[0.0593060804161673, 0.000718385543791]	0.942746	2.63921	1	2	0.00191939	0.000718386	1.80767	0	NA	3	1	2	3	netMHCpan-4.1	HLA-A*02:01	0.998	WB	LLSAEPVPA	1	LLSAEPVPA
LMLLLEVISGER	12	TRUE	sp|O43707|ACTN4_HUMAN;sp|P12814|ACTN1_HUMAN;sp|P35609|ACTN2_HUMAN;sp|Q08043|ACTN3_HUMAN	ACTN4;ACTN1;ACTN2;ACTN3	HUMAN	Alpha-actinin-4 OS=Homo sapiens OX=9606 GN=ACTN4 PE=1 SV=2	LM[UNIMOD:Oxidation]LLLEVISGER/2	['MSFragger', 'Comet', 'Sage', 'PEAKS']	[0.0020876826722338, 0.0039682539682539, 0.0057306590257879, 0.0019193857965451]	[1.21130184246822, 0.8594078841695199, 2.8563694753864213, 1.8597916849915643]	[0.0035805584211752, 0.0070344407050847, 3.0872221229033965e-05, 0.0005849558465832]	0.738385	0.789918	1	4	0.00191939	3.08722e-05	2.85637	0	NA	1	0	1	1	netMHCpan-4.1	HLA-A*02:01	65.833	NB	LMLLLEVER	2	LLLEVISER
LNDLEDALQQAK	12	TRUE	sp|P04264|K2C1_HUMAN	KRT1	HUMAN	Keratin, type II cytoskeletal 1 OS=Homo sapiens OX=9606 GN=KRT1 PE=1 SV=6	LNDLEDALQQAK/2	['MSFragger', 'Comet', 'PEAKS']	[0.0020876826722338, 0.0089485458612975, 0.0019193857965451]	[1.672781850640087, 0.4930919065735452, 1.810339443667002]	[0.0005186393389301, 0.0378276812579402, 0.000710856803174]	0.594708	0.387547	1	3	0.00191939	0.000518639	1.81034	0	NA	1	0	1	1	netMHCpan-4.1	HLA-A*02:01	52.667	NB	LLEDALQQA	4	NDLEDAQAK
LNNMRSQY	8	TRUE	P13645|K1C10_HUMAN	KRT10	HUMAN	Keratin, type I cytoskeletal 10 OS=Homo sapiens OX=9606 GN=KRT10 PE=1 SV=6	LNNM[UNIMOD:Oxidation]RSQY/2	['PEAKS']	[0.0019193857965451]	[1.5064669893731342]	[0.0023483412367567]	0.865445	1.04449	1	1	0.00191939	0.00234834	1.50647	0	NA	1	0	1	1	netMHCpan-4.1	HLA-C*07:02	11.09	NB	LNNMR-SQY	0	LN-NMRSQY
LNNMRSQYEQL	11	TRUE	sp|P13645|K1C10_HUMAN	KRT10	HUMAN	Keratin, type I cytoskeletal 10 OS=Homo sapiens OX=9606 GN=KRT10 PE=1 SV=6	LNNM[UNIMOD:Oxidation]RSQYEQL/2	['MSFragger', 'PEAKS']	[0.0020876826722338, 0.0038961038961038]	[1.0221319852224844, 0.9156091563000928]	[0.0078947058324305, 0.0227509504073826]	0.712634	0.359862	1	2	0.00208768	0.00789471	1.02213	0	NA	2	0	2	2	netMHCpan-4.1	HLA-A*02:01	23.855	NB	LMRSQYEQL	1	NMRSQYEQL
LPAAEQGP	8	TRUE	O60347|TBC12_HUMAN	TBC1D12	HUMAN	TBC1 domain family member 12 OS=Homo sapiens OX=9606 GN=TBC1D12 PE=1 SV=3	LPAAEQGP/1	['PEAKS']	[0.0038961038961038]	[0.8865164480991651]	[0.025359876188469]	0.944492	1.74139	1	1	0.0038961	0.0253599	0.886516	0	NA	2	1	1	2	netMHCpan-4.1	HLA-B*07:02	17.989	NB	LPAAEQGP-	1	LPAAE-QGP
LPAIVHI	7	FALSE	P17844|DDX5_HUMAN;Q92841|DDX17_HUMAN	DDX5;DDX17	HUMAN	Probable ATP-dependent RNA helicase DDX5 OS=Homo sapiens OX=9606 GN=DDX5 PE=1 SV=1	LPAIVHI/1	['PEAKS']	[0.0038961038961038]	[0.984725460269856]	[0.0175469829039381]	0.859666	5.97623	1	1	0.0038961	0.017547	0.984725	0	NA	1	0	1	1	NA	NA	NA	NA	NA	NA	NA
LPLQDVYK	8	TRUE	sp|P68104|EF1A1_HUMAN;sp|Q05639|EF1A2_HUMAN;sp|Q5VTE0|EF1A3_HUMAN	EEF1A1;EEF1A2;EEF1A1P5	HUMAN	Elongation factor 1-alpha 1 OS=Homo sapiens OX=9606 GN=EEF1A1 PE=1 SV=1	LPLQDVYK/2	['MSFragger', 'Comet', 'PEAKS']	[0.0044247787610619, 0.0082872928176795, 0.0019193857965451]	[0.6075521649808109, 0.6455241943106113, 1.975357025311847]	[0.0439335761174522, 0.0188669432875909, 0.0003708519763767]	0.868694	0.844712	1	3	0.00191939	0.000370852	1.97536	0	NA	3	0	3	3	netMHCpan-4.1	HLA-B*07:02	19.294	NB	LPLQDVYK-	4	LPLQDV-YK
LPPPPPPPP	9	TRUE	sp|B1AK53|ESPN_HUMAN;sp|C9JLR9|ZFTA_HUMAN;sp|O14669|TMG2_HUMAN;sp|O15054|KDM6B_HUMAN;sp|O15156|ZBT7B_HUMAN;sp|O95466|FMNL1_HUMAN;sp|P10323|ACRO_HUMAN;sp|P48023|TNFL6_HUMAN;sp|P49750|YLPM1_HUMAN;sp|P52951|GBX2_HUMAN;sp|P55196|AFAD_HUMAN;sp|P55316|FOXG1_HUMAN;sp|Q5VUA4|ZN318_HUMAN;sp|Q68DA7|FMN1_HUMAN;sp|Q6BEB4|SP5_HUMAN;sp|Q6P5Q4|LMOD2_HUMAN;sp|Q70E73|RAPH1_HUMAN;sp|Q7L0R7|RNF44_HUMAN;sp|Q7Z5R6|AB…	ESPN;ZFTA;PRRG2;KDM6B;ZBTB7B;FMNL1;ACR;FASLG;YLPM1;GBX2;AFDN;FOXG1;ZNF318;FMN1;SP5;LMOD2;RAPH1;RNF44;APBB1IP;PXK;CENPV;MYPOP;PRIMA1;PELP1;GJD3;CARMIL3;WHAMM;SHROOM3;WIPF2;FBLIM1;WASF1;NAF1;DMRTB1;TRERF1;ZIC5;SCAF11;ASXL3;ALG13;SETD1B	HUMAN	Espin OS=Homo sapiens OX=9606 GN=ESPN PE=1 SV=1	LPPPPPPPP/1;LPPPPPPPP/2	['MSFragger', 'Sage', 'PEAKS']	[0.0020876826722338, 0.0057306590257879, 0.0019193857965451]	[1.7988998419830924, 0.5906956672592611, 1.9277705569861816]	[0.0003058205428455, 0.0173062402061103, 0.0004474148218185]	0.936373	4.82988	2	3	0.00191939	0.000305821	1.92777	18	['IPPPPPPPP(9)', 'PLPPPPPPP(11)']	29	20	9	29	netMHCpan-4.1	HLA-B*07:02	0.906	WB	LPPPPPPPP	1	LPPPPPPPP
LPRAVGTQTL	10	TRUE	Q13596|SNX1_HUMAN	SNX1	HUMAN	Sorting nexin-1 OS=Homo sapiens OX=9606 GN=SNX1 PE=1 SV=3	LPRAVGTQTL/2	['PEAKS']	[0.0019193857965451]	[1.6672939667982305]	[0.0012486714512285]	0.778249	1.83729	1	1	0.00191939	0.00124867	1.66729	0	NA	1	0	1	1	netMHCpan-4.1	HLA-B*07:02	0.012	SB	LPRAGTQTL	1	LPRAVGTTL
LQDLVDKLQLK	11	TRUE	sp|P12883|MYH7_HUMAN;sp|P13533|MYH6_HUMAN	MYH7;MYH6	HUMAN	Myosin-7 OS=Homo sapiens OX=9606 GN=MYH7 PE=1 SV=5	LQDLVDKLQLK/2;LQDLVDKLQLK/3	['MSFragger', 'Comet', 'Sage', 'PEAKS']	[0.003257328990228, 0.0039682539682539, 0.0057306590257879, 0.0019193857965451]	[0.7696183138676591, 0.8924943228028084, 4.779598148107304, 2.210791530700268]	[0.0225609194224874, 0.0060338888106236, 1.853960657759096e-07, 0.0001464932255238]	0.810068	1.69013	2	4	0.00191939	1.85396e-07	4.7796	0	NA	2	0	2	2	netMHCpan-4.1	HLA-A*02:01	17.135	NB	LLVDKLQLK	4	QDLVDKQLK
LQIDNARLAADDF	13	FALSE	sp|P02533|K1C14_HUMAN;sp|P05783|K1C18_HUMAN;sp|P08727|K1C19_HUMAN;sp|P08779|K1C16_HUMAN;sp|P13645|K1C10_HUMAN;sp|Q04695|K1C17_HUMAN;sp|Q7Z3Y7|K1C28_HUMAN	KRT14;KRT18;KRT19;KRT16;KRT10;KRT17;KRT28	HUMAN	Keratin, type I cytoskeletal 14 OS=Homo sapiens OX=9606 GN=KRT14 PE=1 SV=4	LQIDNARLAADDF/2	['MSFragger', 'Comet', 'Sage', 'PEAKS']	[0.0020876826722338, 0.0039682539682539, 0.0057306590257879, 0.0019193857965451]	[1.5799120718714548, 1.5897961284992113, 0.6074148483608744, 1.3955257517327109]	[0.000765208066021, 0.0002233452020511, 0.016141916430167, 0.0036229556252241]	0.280789	0.579083	1	4	0.00191939	0.000223345	1.5898	0	NA	1	1	0	1	netMHCIIpan-4.3	HLA-DQA10301-DQB10302	4.51	WB	IDNARLAAD	NA	NA
LQQAKEDL	8	TRUE	sp|P04264|K2C1_HUMAN;sp|P35908|K22E_HUMAN	KRT1;KRT2	HUMAN	Keratin, type II cytoskeletal 1 OS=Homo sapiens OX=9606 GN=KRT1 PE=1 SV=6	LQQAKEDL/2	['MSFragger', 'Comet', 'PEAKS']	[0.0044247787610619, 0.0082872928176795, 0.0019193857965451]	[0.6028502352564205, 0.6402197823651788, 2.053294868884791]	[0.0447839928239382, 0.0193315769153436, 0.0002726972521287]	0.918145	0.25379	1	3	0.00191939	0.000272697	2.05329	0	NA	2	1	1	2	netMHCpan-4.1	HLA-C*07:02	35.25	NB	LQQ-AKEDL	0	LQ-QAKEDL
LRNVSTGD	8	TRUE	P13645|K1C10_HUMAN	KRT10	HUMAN	Keratin, type I cytoskeletal 10 OS=Homo sapiens OX=9606 GN=KRT10 PE=1 SV=6	LRNVSTGD/2	['PEAKS']	[0.0082742316784869]	[0.6579552624161926]	[0.05822522162543]	0.877198	1.25518	1	1	0.00827423	0.0582252	0.657955	0	NA	1	1	0	1	netMHCpan-4.1	HLA-C*07:02	75	NB	LRNVSTGD-	NA	NA
LRVSFSKSTI	10	TRUE	sp|O95758|PTBP3_HUMAN;sp|P26599|PTBP1_HUMAN;sp|Q9UKA9|PTBP2_HUMAN	PTBP3;PTBP1;PTBP2	HUMAN	Polypyrimidine tract-binding protein 3 OS=Homo sapiens OX=9606 GN=PTBP3 PE=1 SV=2	LRVSFSKSTI/2	['MSFragger', 'Sage', 'PEAKS']	[0.0020876826722338, 0.0057306590257879, 0.0038961038961038]	[0.9306355625329662, 0.9426987348036834, 0.8315696011982451]	[0.0115618258763858, 0.0048446164473445, 0.0310876539281556]	0.850971	0.488634	1	3	0.00208768	0.00484462	0.942699	0	NA	1	1	0	1	netMHCpan-4.1	HLA-C*07:02	12.509	NB	LRVSFSSTI	NA	NA
LSNQLRNQK	9	TRUE	sp|P84077|ARF1_HUMAN	ARF1	HUMAN	ADP-ribosylation factor 1 OS=Homo sapiens OX=9606 GN=ARF1 PE=1 SV=2	LSNQLRNQK/2	['MSFragger']	[0.003257328990228]	[0.6762149474681687]	[0.0331643544849685]	0.760448	6.17451	1	1	0.00325733	0.0331644	0.676215	0	NA	1	1	0	1	netMHCpan-4.1	HLA-C*07:02	19.308	NB	LSNQLRNQK	4	LSNQLRNQK
LSYHIPFL	8	TRUE	sp|Q9Y2A7|NCKP1_HUMAN	NCKAP1	HUMAN	Nck-associated protein 1 OS=Homo sapiens OX=9606 GN=NCKAP1 PE=1 SV=1	LSYHIPFL/2	['MSFragger', 'Comet', 'PEAKS']	[0.0020876826722338, 0.0089485458612975, 0.0019193857965451]	[0.8824322531387688, 0.5347507777837779, 1.3908465658582874]	[0.0141299023780688, 0.0313033279065546, 0.0036896094299047]	0.926543	0.180128	1	3	0.00191939	0.00368961	1.39085	0	NA	3	2	1	3	netMHCpan-4.1	HLA-A*02:01	6.782	NB	#NAME?	0	LSYH-IPFL
LSYLLPAI	8	TRUE	P17844|DDX5_HUMAN	DDX5	HUMAN	Probable ATP-dependent RNA helicase DDX5 OS=Homo sapiens OX=9606 GN=DDX5 PE=1 SV=1	LSYLLPAI/1	['PEAKS']	[0.0038961038961038]	[0.8304587377677056]	[0.0312152680592132]	0.863666	0.195949	1	1	0.0038961	0.0312153	0.830459	0	NA	1	1	0	1	netMHCpan-4.1	HLA-A*02:01	15.618	NB	#NAME?	0	LSYL-LPAI
LTAAKKARAG	10	TRUE	sp|Q9NZT1|CALL5_HUMAN	CALML5	HUMAN	Calmodulin-like protein 5 OS=Homo sapiens OX=9606 GN=CALML5 PE=1 SV=2	LTAAKKARAG/2	['MSFragger', 'Comet', 'Sage', 'PEAKS']	[0.0093457943925233, 0.0039682539682539, 0.0057306590257879, 0.0019193857965451]	[0.501447133892588, 0.9178650265844992, 0.5498402556541837, 1.684680872491735]	[0.0674638764922232, 0.005363580160299, 0.0205905832203074, 0.0011660933161236]	0.803804	2.95499	1	4	0.00191939	0.00116609	1.68468	0	NA	2	1	1	2	netMHCpan-4.1	HLA-B*07:02	62.143	NB	LTAAKKAAG	3	TAAKKARAG
LTVGNNKTL	9	TRUE	sp|P35527|K1C9_HUMAN	KRT9	HUMAN	Keratin, type I cytoskeletal 9 OS=Homo sapiens OX=9606 GN=KRT9 PE=1 SV=3	LTVGNNKTL/2	['Sage', 'PEAKS']	[0.0057306590257879, 0.0038961038961038]	[0.542781418597128, 0.921024185630498]	[0.0212286087258682, 0.0222946759028443]	0.968843	0.067753	1	2	0.0038961	0.0212286	0.921024	0	NA	1	1	0	1	netMHCpan-4.1	HLA-B*07:02	5.54	NB	LTVGNNKTL	NA	NA
LVENFDEASKNEAN	14	FALSE	sp|P20290|BTF3_HUMAN;sp|Q96K17|BT3L4_HUMAN	BTF3;BTF3L4	HUMAN	Transcription factor BTF3 OS=Homo sapiens OX=9606 GN=BTF3 PE=1 SV=1	LVENFDEASKNEAN/2	['MSFragger', 'Comet', 'Sage', 'PEAKS']	[0.0020876826722338, 0.0039682539682539, 0.0057306590257879, 0.0019193857965451]	[3.520854874133692, 1.9458818897629957, 2.2981809404814477, 2.434875071509332]	[2.2416932406648307e-07, 4.069042319225056e-05, 0.0001362434898958, 6.050904560173354e-05]	0.796791	2.1849	1	4	0.00191939	2.24169e-07	3.52085	0	NA	2	2	0	2	netMHCIIpan-4.3	HLA-DQA10301-DQB10302	11.67	NB	DEASKNEAN	NA	NA
LVMAPRTVL	9	TRUE	sp|P01889|HLAB_HUMAN	HLA-B	HUMAN	HLA class I histocompatibility antigen, B alpha chain OS=Homo sapiens OX=9606 GN=HLA-B PE=1 SV=3	LVMAPRTVL/2	['Comet']	[0.0089485458612975]	[0.4999656110725691]	[0.0366660525352728]	0.932099	4.05005	1	1	0.00894855	0.0366661	0.499966	0	NA	1	1	0	1	netMHCpan-4.1	HLA-B*07:02	0.144	SB	LVMAPRTVL	1	LVMAPRTVL
LVRDVVSSL	9	TRUE	sp|Q9NQ55|SSF1_HUMAN	PPAN	HUMAN	Suppressor of SWI4 1 homolog OS=Homo sapiens OX=9606 GN=PPAN PE=1 SV=1	LVRDVVSSL/2	['MSFragger', 'Sage', 'PEAKS']	[0.003257328990228, 0.0057306590257879, 0.0019193857965451]	[0.7473527703642149, 0.5190313931070186, 1.5246901004881104]	[0.0247362485464198, 0.0235479846447167, 0.0021864679208928]	0.909431	1.34153	1	3	0.00191939	0.00218647	1.52469	0	NA	2	1	1	2	netMHCpan-4.1	HLA-B*07:02	0.135	SB	LVRDVVSSL	2	LVRDVVSSL
LVRPGTAL	8	TRUE	P15924|DESP_HUMAN	DSP	HUMAN	Desmoplakin OS=Homo sapiens OX=9606 GN=DSP PE=1 SV=3	LVRPGTAL/2	['PEAKS']	[0.0028818443804034]	[0.9950315230405584]	[0.0168770477255329]	0.833901	0.089706	1	1	0.00288184	0.016877	0.995032	0	NA	1	1	0	1	netMHCpan-4.1	HLA-B*07:02	0.326	SB	LVR-PGTAL	1	LVR-PGTAL
LVTDLTK	7	FALSE	P02768|ALBU_HUMAN	ALB	HUMAN	Albumin OS=Homo sapiens OX=9606 GN=ALB PE=1 SV=2	LVTDLTK/1	['PEAKS']	[0.0060313630880579]	[0.7117284780216059]	[0.0480916031810552]	0.762263	1.17994	1	1	0.00603136	0.0480916	0.711728	0	NA	1	1	0	1	NA	NA	NA	NA	NA	NA	NA
LVTTVTEIAG	10	TRUE	Q01518|CAP1_HUMAN	CAP1	HUMAN	Adenylyl cyclase-associated protein 1 OS=Homo sapiens OX=9606 GN=CAP1 PE=1 SV=5	LVTTVTEIAG/1	['PEAKS']	[0.0019193857965451]	[1.9023923328820949]	[0.000494509227243]	0.955769	1.96241	1	1	0.00191939	0.000494509	1.90239	0	NA	1	1	0	1	netMHCpan-4.1	HLA-A*02:01	71.25	NB	LVTTVTIAG	4	LVTTVTEIA
LYNIKQEY	8	TRUE	sp|Q53H80|AKIR2_HUMAN	AKIRIN2	HUMAN	Akirin-2 OS=Homo sapiens OX=9606 GN=AKIRIN2 PE=1 SV=2	LYNIKQEY/2	['MSFragger', 'Comet', 'PEAKS']	[0.003257328990228, 0.0082872928176795, 0.0038961038961038]	[0.8064090062981278, 0.6432938444596796, 0.8955256122393761]	[0.0193730987189699, 0.0190609498378468, 0.0245227630248811]	0.943882	0.17308	1	3	0.00325733	0.0190609	0.895526	0	NA	3	1	2	3	netMHCpan-4.1	HLA-C*07:02	0.481	SB	LYN-IKQEY	0	L-YNIKQEY
MAHMASKE	8	TRUE	sp|P04406|G3P_HUMAN	GAPDH	HUMAN	Glyceraldehyde-3-phosphate dehydrogenase OS=Homo sapiens OX=9606 GN=GAPDH PE=1 SV=3	MAHMASKE/2	['MSFragger', 'Comet', 'Sage', 'PEAKS']	[0.0020876826722338, 0.0089485458612975, 0.0057306590257879, 0.0019193857965451]	[1.0553892706145171, 0.5460194782752174, 0.5937516341628198, 1.7113480707795772]	[0.0068711006760191, 0.0297372695593833, 0.0170862083584388, 0.0010498879051774]	0.741446	1.24085	1	4	0.00191939	0.00104989	1.71135	0	NA	2	1	1	2	netMHCpan-4.1	HLA-B*07:02	48.75	NB	MAHMASKE-	0	MAHMA-SKE
MDELSEEDKLT	11	TRUE	sp|P06576|ATPB_HUMAN	ATP5F1B	HUMAN	ATP synthase subunit beta, mitochondrial OS=Homo sapiens OX=9606 GN=ATP5F1B PE=1 SV=3	M[UNIMOD:Oxidation]DELSEEDKLT/2	['MSFragger']	[0.003257328990228]	[0.7838998667030682]	[0.0212662028559827]	0.729977	2.09253	1	1	0.00325733	0.0212662	0.7839	0	NA	1	0	1	1	netMHCpan-4.1	HLA-A*02:01	19.816	NB	MLSEEDKLT	4	DELSEEDLT
MDKNELVQKAKL	12	TRUE	sp|P63104|1433Z_HUMAN	YWHAZ	HUMAN	14-3-3 protein zeta/delta OS=Homo sapiens OX=9606 GN=YWHAZ PE=1 SV=1	[UNIMOD:Acetylation]-M[UNIMOD:Oxidation]DKNELVQKAKL/3	['Comet', 'PEAKS']	[0.0039682539682539, 0.0038961038961038]	[1.2866042915971767, 0.8867254019864442]	[0.0009519542318125, 0.0253401542609816]	0.837775	2.87449	1	2	0.0038961	0.000951954	1.2866	0	NA	1	1	0	1	netMHCpan-4.1	HLA-B*07:02	38.143	NB	MDKNELVQL	4	DKNELVQAK
MFSSSAKIVK	10	TRUE	sp|P62081|RS7_HUMAN	RPS7	HUMAN	Small ribosomal subunit protein eS7 OS=Homo sapiens OX=9606 GN=RPS7 PE=1 SV=1	[UNIMOD:Acetylation]-M[UNIMOD:Oxidation]FSSSAKIVK/2	['Comet', 'Sage', 'PEAKS']	[0.0039682539682539, 0.0057306590257879, 0.0019193857965451]	[2.6620429793016984, 0.6462229828623335, 1.9485362360281997]	[1.3250681617339194e-06, 0.0137800964646327, 0.0004122330990439]	0.776618	1.4724	1	3	0.00191939	1.32507e-06	2.66204	0	NA	1	1	0	1	netMHCpan-4.1	HLA-C*07:02	31.2	NB	MFSSSKIVK	4	MSSSAKIVK
MGFGLFD	7	FALSE	P05386|RLA1_HUMAN;P05387|RLA2_HUMAN;P05388|RLA0_HUMAN;Q8NHW5|RLA0L_HUMAN	RPLP1;RPLP2;RPLP0;RPLP0P6	HUMAN	Large ribosomal subunit protein P1 OS=Homo sapiens OX=9606 GN=RPLP1 PE=1 SV=1	M[UNIMOD:Oxidation]GFGLFD/1	['PEAKS']	[0.0028818443804034]	[1.1020650767676845]	[0.0112364427940168]	0.853426	0.427162	1	1	0.00288184	0.0112364	1.10207	0	NA	2	1	1	2	NA	NA	NA	NA	NA	NA	NA
MGYRITGL	8	TRUE	sp|Q8N5D0|WDTC1_HUMAN	WDTC1	HUMAN	WD and tetratricopeptide repeats protein 1 OS=Homo sapiens OX=9606 GN=WDTC1 PE=1 SV=2	M[UNIMOD:Oxidation]GYRITGL/2;MGYRITGL/2	['MSFragger', 'Comet', 'PEAKS']	[0.0020876826722338, 0.007380073800738, 0.0019193857965451]	[0.9548952489151132, 0.7606696378972237, 1.821317600427299]	[0.0104504158197151, 0.0111064063245819, 0.000680754732248]	0.982727	1.40146	2	3	0.00191939	0.000680755	1.82132	0	NA	6	5	1	6	netMHCpan-4.1	HLA-C*07:02	10.166	NB	MGY-RITGL	0	MGYRITG-L
MLGPEGGEG	9	TRUE	P52597|HNRPF_HUMAN	HNRNPF	HUMAN	Heterogeneous nuclear ribonucleoprotein F OS=Homo sapiens OX=9606 GN=HNRNPF PE=1 SV=3	[UNIMOD:Acetylation]-M[UNIMOD:Oxidation]LGPEGGEG/1	['PEAKS']	[0.0028818443804034]	[1.3120537974295925]	[0.0050108307525007]	0.769368	0.0922924	1	1	0.00288184	0.00501083	1.31205	0	NA	2	2	0	2	netMHCpan-4.1	HLA-A*02:01	29.96	NB	MLGPEGGEG	3	MLGPEGGEG
MNAAPGVDL	9	TRUE	sp|P13645|K1C10_HUMAN;sp|Q7Z3Y7|K1C28_HUMAN;sp|Q7Z3Y8|K1C27_HUMAN;sp|Q7Z3Z0|K1C25_HUMAN	KRT10;KRT28;KRT27;KRT25	HUMAN	Keratin, type I cytoskeletal 10 OS=Homo sapiens OX=9606 GN=KRT10 PE=1 SV=6	M[UNIMOD:Oxidation]NAAPGVDL/1	['MSFragger', 'Comet', 'PEAKS']	[0.0020876826722338, 0.007380073800738, 0.0028818443804034]	[1.0246072440116418, 0.7519692191093426, 1.2198830339353628]	[0.0078135526721123, 0.0115613855968682, 0.0071522511489811]	0.995887	0.626765	1	3	0.00208768	0.00715225	1.21988	0	NA	5	1	4	5	netMHCpan-4.1	HLA-B*07:02	4.807	NB	MNAAPGVDL	1	MNAAPGVDL
MNVEEAGGEALGR	13	FALSE	sp|P02100|HBE_HUMAN	HBE1	HUMAN	Hemoglobin subunit epsilon OS=Homo sapiens OX=9606 GN=HBE1 PE=1 SV=2	M[UNIMOD:Oxidation]NVEEAGGEALGR/2	['MSFragger']	[0.0020876826722338]	[1.055356445749395]	[0.0068720427843513]	0.494817	3.58195	1	1	0.00208768	0.00687204	1.05536	0	NA	1	1	0	1	netMHCIIpan-4.3	HLA-DQA10301-DQB10302	12.1	NB	EEAGGEALG	NA	NA
NAAPGVDL	8	TRUE	P13645|K1C10_HUMAN;Q7Z3Y7|K1C28_HUMAN;Q7Z3Y8|K1C27_HUMAN;Q7Z3Z0|K1C25_HUMAN	KRT10;KRT28;KRT27;KRT25	HUMAN	Keratin, type I cytoskeletal 10 OS=Homo sapiens OX=9606 GN=KRT10 PE=1 SV=6	NAAPGVDL/1	['PEAKS']	[0.0038961038961038]	[0.8749122408372895]	[0.0264784906873647]	0.99646	0.420252	1	1	0.0038961	0.0264785	0.874912	0	NA	3	1	2	3	netMHCpan-4.1	HLA-B*07:02	6.296	NB	NAA-PGVDL	1	N-AAPGVDL
NAAPGVDLTQL	11	TRUE	sp|P13645|K1C10_HUMAN	KRT10	HUMAN	Keratin, type I cytoskeletal 10 OS=Homo sapiens OX=9606 GN=KRT10 PE=1 SV=6	NAAPGVDLTQL/1	['MSFragger', 'Comet', 'PEAKS']	[0.0020876826722338, 0.0089485458612975, 0.0019193857965451]	[1.0936318310149244, 0.4968907470941237, 1.4119522642711968]	[0.0058564789725359, 0.0371813053371152, 0.0033982124200696]	0.943017	0.568764	1	3	0.00191939	0.00339821	1.41195	0	NA	1	1	0	1	netMHCpan-4.1	HLA-B*07:02	4.454	NB	NAAPGVTQL	2	NAAPGVTQL
NAENEFVTIK	10	TRUE	sp|P04264|K2C1_HUMAN	KRT1	HUMAN	Keratin, type II cytoskeletal 1 OS=Homo sapiens OX=9606 GN=KRT1 PE=1 SV=6	NAENEFVTIK/2	['MSFragger', 'Comet']	[0.0093457943925233, 0.0089485458612975]	[0.4978374383015856, 0.5559412227080353]	[0.0684443931839641, 0.0284223285037873]	0.894386	0.549095	1	2	0.00894855	0.0284223	0.555941	0	NA	1	1	0	1	netMHCpan-4.1	HLA-C*07:02	37.667	NB	NANEFVTIK	4	NENEFVTIK
NAGEDPGL	8	TRUE	P81605|DCD_HUMAN	DCD	HUMAN	Dermcidin OS=Homo sapiens OX=9606 GN=DCD PE=1 SV=2	NAGEDPGL/1	['PEAKS']	[0.0019193857965451]	[1.6198806707616014]	[0.0015046374549384]	0.868996	0.954296	1	1	0.00191939	0.00150464	1.61988	0	NA	1	0	1	1	netMHCpan-4.1	HLA-B*07:02	23.41	NB	NAGE-DPGL	3	NAGEDPG-L
NAGEDPGLA	9	TRUE	sp|P81605|DCD_HUMAN	DCD	HUMAN	Dermcidin OS=Homo sapiens OX=9606 GN=DCD PE=1 SV=2	NAGEDPGLA/1	['MSFragger', 'PEAKS']	[0.0020876826722338, 0.0019193857965451]	[1.1698790857623511, 1.6752288411008995]	[0.0042579355981597, 0.0012102865667653]	0.941263	1.96758	1	2	0.00191939	0.00121029	1.67523	0	NA	3	2	1	3	netMHCpan-4.1	HLA-C*07:02	38.5	NB	NAGEDPGLA	3	NAGEDPGLA
NAGEDPGLAR	10	TRUE	sp|P81605|DCD_HUMAN	DCD	HUMAN	Dermcidin OS=Homo sapiens OX=9606 GN=DCD PE=1 SV=2	NAGEDPGLAR/2	['MSFragger', 'Comet', 'Sage', 'PEAKS']	[0.0020876826722338, 0.0089485458612975, 0.0057306590257879, 0.0019193857965451]	[1.2788125244235078, 0.539475483571354, 0.7022711801467534, 1.3845720845957723]	[0.0026993950277668, 0.0306370895869021, 0.0110657930456285, 0.0037808839661353]	0.95668	1.0935	1	4	0.00191939	0.0026994	1.38457	0	NA	3	1	2	3	netMHCpan-4.1	HLA-B*07:02	21.163	NB	NAEDPGLAR	3	NAGEDPGLA
NARLAADDF	9	TRUE	sp|P02533|K1C14_HUMAN;sp|P05783|K1C18_HUMAN;sp|P08727|K1C19_HUMAN;sp|P08779|K1C16_HUMAN;sp|P13645|K1C10_HUMAN;sp|P13646|K1C13_HUMAN;sp|P19012|K1C15_HUMAN;sp|Q04695|K1C17_HUMAN;sp|Q2M2I5|K1C24_HUMAN;sp|Q7Z3Y7|K1C28_HUMAN	KRT14;KRT18;KRT19;KRT16;KRT10;KRT13;KRT15;KRT17;KRT24;KRT28	HUMAN	Keratin, type I cytoskeletal 14 OS=Homo sapiens OX=9606 GN=KRT14 PE=1 SV=4	NARLAADDF/2	['MSFragger', 'PEAKS']	[0.003257328990228, 0.0019193857965451]	[0.8158440177452245, 1.5567517657237575]	[0.0186300382830785, 0.0019280711137245]	0.934339	0.340629	1	2	0.00191939	0.00192807	1.55675	0	NA	1	0	1	1	netMHCpan-4.1	HLA-B*07:02	8.082	NB	NARLAADDF	3	NARLAADDF
NDFTEEEEAQVR	12	TRUE	sp|P63208|SKP1_HUMAN	SKP1	HUMAN	S-phase kinase-associated protein 1 OS=Homo sapiens OX=9606 GN=SKP1 PE=1 SV=2	NDFTEEEEAQVR/2	['MSFragger', 'Comet', 'Sage', 'PEAKS']	[0.0020876826722338, 0.0039682539682539, 0.0057306590257879, 0.0019193857965451]	[2.3569479408327147, 1.1299040512772018, 1.173284583565387, 1.5904973490445375]	[2.9537821399594787e-05, 0.0019992307200268, 0.0025130107943611, 0.0016888002110647]	0.779425	0.910763	1	4	0.00191939	2.95378e-05	2.35695	0	NA	1	0	1	1	netMHCpan-4.1	HLA-B*07:02	73.75	NB	NDFEEAQVR	4	NDFTEEEVR
NDLPVLDSIIK	11	TRUE	sp|P22680|CP7A1_HUMAN	CYP7A1	HUMAN	Cytochrome P450 7A1 OS=Homo sapiens OX=9606 GN=CYP7A1 PE=1 SV=2	NDLPVLDSIIK/2	['MSFragger']	[0.0020876826722338]	[1.4458450637515108]	[0.0013415054680296]	0.919029	3.09014	1	1	0.00208768	0.00134151	1.44585	0	NA	1	0	1	1	netMHCpan-4.1	HLA-B*07:02	33.273	NB	NPVLDSIIK	4	NDVLDSIIK
NEAGVTFT	8	TRUE	sp|P00367|DHE3_HUMAN	GLUD1	HUMAN	Glutamate dehydrogenase 1, mitochondrial OS=Homo sapiens OX=9606 GN=GLUD1 PE=1 SV=2	NEAGVTFT/1	['MSFragger']	[0.003257328990228]	[0.8265403366074606]	[0.017821685709841]	0.836402	2.53518	1	1	0.00325733	0.0178217	0.82654	0	NA	1	1	0	1	netMHCpan-4.1	HLA-B*07:02	50	NB	NEAGVTFT-	3	NEA-GVTFT
NGQKLVTTVTEIAG	14	FALSE	sp|Q01518|CAP1_HUMAN	CAP1	HUMAN	Adenylyl cyclase-associated protein 1 OS=Homo sapiens OX=9606 GN=CAP1 PE=1 SV=5	NGQKLVTTVTEIAG/2	['MSFragger', 'Sage', 'PEAKS']	[0.0020876826722338, 0.0057306590257879, 0.0051679586563307]	[1.0162674505488036, 0.5647378840608205, 0.8172987702505924]	[0.0080903423076776, 0.0193153318258658, 0.0327653363228561]	0.845871	0.334342	1	3	0.00208768	0.00809034	1.01627	0	NA	1	1	0	1	netMHCIIpan-4.3	HLA-DQA10103-DQB10603	0.74	SB	LVTTVTEIA	NA	NA
NIQKESTLHL	10	TRUE	P0CG47|UBB_HUMAN;P0CG48|UBC_HUMAN;P62979|RS27A_HUMAN;P62987|RL40_HUMAN	UBB;UBC;RPS27A;UBA52	HUMAN	Polyubiquitin-B OS=Homo sapiens OX=9606 GN=UBB PE=1 SV=1	NIQKESTLHL/2	['PEAKS']	[0.0028818443804034]	[1.2747141287519084]	[0.0057893611730261]	0.709053	3.71076	1	1	0.00288184	0.00578936	1.27471	0	NA	1	0	1	1	netMHCpan-4.1	HLA-B*07:02	5.95	NB	NIKESTLHL	2	NIQESTLHL
NKADVILKY	9	TRUE	sp|O14602|IF1AY_HUMAN;sp|P47813|IF1AX_HUMAN	EIF1AY;EIF1AX	HUMAN	Eukaryotic translation initiation factor 1A, Y-chromosomal OS=Homo sapiens OX=9606 GN=EIF1AY PE=1 SV=4	NKADVILKY/2	['MSFragger', 'PEAKS']	[0.003257328990228, 0.0028818443804034]	[0.8101294432127163, 1.1748631548448984]	[0.0190766577074647, 0.0085032959443976]	0.954473	0.318476	1	2	0.00288184	0.0085033	1.17486	0	NA	2	1	1	2	netMHCpan-4.1	HLA-C*07:02	0.093	SB	NKADVILKY	2	NKADVILKY
NKNEKVIEHIME	12	TRUE	sp|P06702|S10A9_HUMAN	S100A9	HUMAN	Protein S100-A9 OS=Homo sapiens OX=9606 GN=S100A9 PE=1 SV=1	NKNEKVIEHIM[UNIMOD:Oxidation]E/3	['MSFragger']	[0.0044247787610619]	[0.6355156805204171]	[0.039189762159841]	0.690809	1.91151	1	1	0.00442478	0.0391898	0.635516	0	NA	1	0	1	1	netMHCpan-4.1	HLA-C*07:02	60	NB	NKNEKVHIM	2	NKNEKVIEI
NKSLSGPGQ	9	TRUE	sp|O15145|ARPC3_HUMAN	ARPC3	HUMAN	Actin-related protein 2/3 complex subunit 3 OS=Homo sapiens OX=9606 GN=ARPC3 PE=1 SV=3	NKSLSGPGQ/2	['Comet']	[0.0089485458612975]	[0.5876763910728737]	[0.0245888803920622]	0.536411	13.561	1	1	0.00894855	0.0245889	0.587676	0	NA	1	1	0	1	netMHCpan-4.1	HLA-C*07:02	50	NB	NKSLSGPGQ	3	NKSLSGPGQ
NLDDGIDDER	10	TRUE	sp|P11940|PABP1_HUMAN;sp|Q9H361|PABP3_HUMAN	PABPC1;PABPC3	HUMAN	Polyadenylate-binding protein 1 OS=Homo sapiens OX=9606 GN=PABPC1 PE=1 SV=2	NLDDGIDDER/2	['MSFragger', 'PEAKS']	[0.003257328990228, 0.0028818443804034]	[0.6853233774491452, 1.3360308301593051]	[0.0319452962849242, 0.0045660642164231]	0.865244	0.709821	1	2	0.00288184	0.00456606	1.33603	0	NA	1	0	1	1	netMHCpan-4.1	HLA-A*02:01	23.091	NB	NLDDGIDER	2	NLDDGIDER
NLDLDSIIAEVK	12	TRUE	sp|O95678|K2C75_HUMAN;sp|P02538|K2C6A_HUMAN;sp|P04259|K2C6B_HUMAN;sp|P13647|K2C5_HUMAN;sp|P35908|K22E_HUMAN;sp|P48668|K2C6C_HUMAN;sp|Q5XKE5|K2C79_HUMAN	KRT75;KRT6A;KRT6B;KRT5;KRT2;KRT6C;KRT79	HUMAN	Keratin, type II cytoskeletal 75 OS=Homo sapiens OX=9606 GN=KRT75 PE=1 SV=2	NLDLDSIIAEVK/2	['MSFragger', 'Comet', 'Sage', 'PEAKS']	[0.0020876826722338, 0.0039682539682539, 0.0057306590257879, 0.0019193857965451]	[1.249644239613267, 0.9073135638536746, 7.970261073626633, 1.6813808433723574]	[0.0030498507446335, 0.005632865755853, 3.8252117535100176e-11, 0.0011813370089858]	0.959679	0.243074	1	4	0.00191939	3.82521e-11	7.97026	0	NA	1	0	1	1	netMHCpan-4.1	HLA-A*02:01	30.818	NB	NLDSIIAEV	4	DDSIIAEVK
NLNDRLASYLDKVR	14	FALSE	sp|P02533|K1C14_HUMAN;sp|P08727|K1C19_HUMAN;sp|P08779|K1C16_HUMAN;sp|P13645|K1C10_HUMAN;sp|P19012|K1C15_HUMAN;sp|Q04695|K1C17_HUMAN;sp|Q99456|K1C12_HUMAN	KRT14;KRT19;KRT16;KRT10;KRT15;KRT17;KRT12	HUMAN	Keratin, type I cytoskeletal 14 OS=Homo sapiens OX=9606 GN=KRT14 PE=1 SV=4	NLNDRLASYLDKVR/3	['MSFragger', 'PEAKS']	[0.0020876826722338, 0.0060313630880579]	[1.2727711426576171, 0.7310657277450272]	[0.0027685160150003, 0.0448605554306796]	0.341845	3.21833	1	2	0.00208768	0.00276852	1.27277	0	NA	1	1	0	1	netMHCIIpan-4.3	HLA-DPA10103-DPB10402	9.98	NB	RLASYLDKV	NA	NA
NMLGGKYQGTIL	12	TRUE	sp|Q02413|DSG1_HUMAN	DSG1	HUMAN	Desmoglein-1 OS=Homo sapiens OX=9606 GN=DSG1 PE=1 SV=2	NM[UNIMOD:Oxidation]LGGKYQGTIL/2	['MSFragger', 'Comet']	[0.0020876826722338, 0.0082872928176795]	[0.8758300531730908, 0.7174539649627056]	[0.0145230896442982, 0.0135552683007738]	0.779186	1.77661	1	2	0.00208768	0.0135553	0.87583	0	NA	1	0	1	1	netMHCpan-4.1	HLA-A*02:01	8.526	NB	NMLGGKYQL	2	NMLGGKYQL
NMQGLVEDFK	10	TRUE	sp|P05787|K2C8_HUMAN	KRT8	HUMAN	Keratin, type II cytoskeletal 8 OS=Homo sapiens OX=9606 GN=KRT8 PE=1 SV=7	NM[UNIMOD:Oxidation]QGLVEDFK/2	['MSFragger', 'Comet', 'Sage', 'PEAKS']	[0.0020876826722338, 0.0039682539682539, 0.0057306590257879, 0.0019193857965451]	[1.588574787221741, 0.9176014189261166, 0.6612472913474106, 1.8715256564519736]	[0.0007379452370378, 0.0053701493325718, 0.0129790693493011, 0.0005585108030848]	0.899972	0.191866	1	4	0.00191939	0.000558511	1.87153	0	NA	1	0	1	1	netMHCpan-4.1	HLA-A*02:01	35.385	NB	NMQGLVEFK	4	NMQGVEDFK
NMVAKVDEV	9	TRUE	sp|P62906|RL10A_HUMAN	RPL10A	HUMAN	Large ribosomal subunit protein uL1 OS=Homo sapiens OX=9606 GN=RPL10A PE=1 SV=2	NMVAKVDEV/2;NM[UNIMOD:Oxidation]VAKVDEV/2	['MSFragger', 'PEAKS']	[0.0020876826722338, 0.0019193857965451]	[0.9860520694201984, 1.690341482972538]	[0.0091773732444598, 0.0011404004255824]	0.961463	0.274872	2	2	0.00191939	0.0011404	1.69034	0	NA	4	0	4	4	netMHCpan-4.1	HLA-A*02:01	0.509	WB	NMVAKVDEV	2	NMVAKVDEV
NPDDITQEEYGEFYK	15	FALSE	sp|P08238|HS90B_HUMAN	HSP90AB1	HUMAN	Heat shock protein HSP 90-beta OS=Homo sapiens OX=9606 GN=HSP90AB1 PE=1 SV=4	NPDDITQEEYGEFYK/2	['MSFragger', 'Comet', 'Sage']	[0.0020876826722338, 0.0039682539682539, 0.0057306590257879]	[2.073455307651929, 0.8361124146941078, 0.9491543282155886]	[9.684055903235402e-05, 0.007836042351901, 0.0047489861543928]	0.662279	0.456111	1	3	0.00208768	9.68406e-05	2.07346	0	NA	3	0	3	3	netMHCIIpan-4.3	HLA-DPA10103-DPB10402	4.18	WB	ITQEEYGEF	NA	NA
NPEKRYNVL	9	TRUE	sp|Q1KMD3|HNRL2_HUMAN	HNRNPUL2	HUMAN	Heterogeneous nuclear ribonucleoprotein U-like protein 2 OS=Homo sapiens OX=9606 GN=HNRNPUL2 PE=1 SV=1	NPEKRYNVL/2	['MSFragger']	[0.0044247787610619]	[0.6296666771358536]	[0.0401389779096181]	0.666302	0.0345354	1	1	0.00442478	0.040139	0.629667	0	NA	1	0	1	1	netMHCpan-4.1	HLA-B*07:02	0.175	SB	NPEKRYNVL	1	NPEKRYNVL
NPGSLKIITSAAARPS	16	FALSE	sp|P29320|EPHA3_HUMAN	EPHA3	HUMAN	Ephrin type-A receptor 3 OS=Homo sapiens OX=9606 GN=EPHA3 PE=1 SV=2	NPGSLKIITSAAARPS/2	['MSFragger', 'Comet', 'Sage', 'PEAKS']	[0.0020876826722338, 0.0082872928176795, 0.0057306590257879, 0.0019193857965451]	[1.3003807734773385, 0.6114127182065285, 0.6925216081296677, 1.605360377299835]	[0.0024663936331895, 0.0220590772595088, 0.0114870367293695, 0.001593004436462]	0.832974	0.14737	1	4	0.00191939	0.001593	1.60536	0	NA	3	2	1	3	netMHCIIpan-4.3	DRB1_0404	0.01	SB	LKIITSAAA	NA	NA
NPHGARLSL	9	TRUE	sp|O95801|TTC4_HUMAN	TTC4	HUMAN	Tetratricopeptide repeat protein 4 OS=Homo sapiens OX=9606 GN=TTC4 PE=1 SV=3	NPHGARLSL/2	['MSFragger']	[0.003257328990228]	[0.7387613660056411]	[0.0256298547111556]	0.900957	0.85878	1	1	0.00325733	0.0256299	0.738761	0	NA	1	0	1	1	netMHCpan-4.1	HLA-B*07:02	0.007	SB	NPHGARLSL	1	NPHGARLSL
NPNLRKNVL	9	TRUE	sp|P23193|TCEA1_HUMAN	TCEA1	HUMAN	Transcription elongation factor A protein 1 OS=Homo sapiens OX=9606 GN=TCEA1 PE=1 SV=2	NPNLRKNVL/2	['MSFragger', 'Comet']	[0.0055020632737276, 0.0039682539682539]	[0.5432492000444864, 1.1597593355335325]	[0.057033582263756, 0.0017394847375899]	0.804786	0.28694	1	2	0.00396825	0.00173948	1.15976	0	NA	2	1	1	2	netMHCpan-4.1	HLA-B*07:02	0.045	SB	NPNLRKNVL	1	NPNLRKNVL
NPQERTLTL	9	TRUE	P08238|HS90B_HUMAN	HSP90AB1	HUMAN	Heat shock protein HSP 90-beta OS=Homo sapiens OX=9606 GN=HSP90AB1 PE=1 SV=4	NPQERTLTL/2	['PEAKS']	[0.0028818443804034]	[1.2606756169799178]	[0.006111796852617]	0.697923	3.81892	1	1	0.00288184	0.0061118	1.26068	0	NA	1	1	0	1	netMHCpan-4.1	HLA-B*07:02	0.023	SB	NPQERTLTL	1	NPQERTLTL
NPRTKALVL	9	TRUE	O95466|FMNL1_HUMAN;Q8IVF7|FMNL3_HUMAN;Q96PY5|FMNL2_HUMAN	FMNL1;FMNL3;FMNL2	HUMAN	Formin-like protein 1 OS=Homo sapiens OX=9606 GN=FMNL1 PE=1 SV=3	NPRTKALVL/2	['PEAKS']	[0.0028818443804034]	[1.0138629253549454]	[0.0157163880820763]	0.860987	2.09389	1	1	0.00288184	0.0157164	1.01386	0	NA	1	1	0	1	netMHCpan-4.1	HLA-B*07:02	0.014	SB	NPRTKALVL	1	NPRTKALVL
NPTVEVD	7	FALSE	P06733|ENOA_HUMAN;P09104|ENOG_HUMAN;P13929|ENOB_HUMAN	ENO1;ENO2;ENO3	HUMAN	Alpha-enolase OS=Homo sapiens OX=9606 GN=ENO1 PE=1 SV=2	NPTVEVD/1	['PEAKS']	[0.0019193857965451]	[1.7138219593388953]	[0.0010397111519987]	0.944748	1.44613	1	1	0.00191939	0.00103971	1.71382	0	NA	2	0	2	2	NA	NA	NA	NA	NA	NA	NA
NPVFGVMS	8	TRUE	sp|P61158|ARP3_HUMAN;sp|Q9P1U1|ARP3B_HUMAN	ACTR3;ACTR3B	HUMAN	Actin-related protein 3 OS=Homo sapiens OX=9606 GN=ACTR3 PE=1 SV=3	NPVFGVM[UNIMOD:Oxidation]S/1	['MSFragger', 'Comet', 'Sage', 'PEAKS']	[0.0020876826722338, 0.0039682539682539, 0.0057306590257879, 0.0028818443804034]	[1.2252692888700425, 1.2366156154945724, 0.5195778662489954, 1.1828273617376597]	[0.0033773216164985, 0.0012090039220776, 0.023491463962588, 0.0082472603317743]	0.855216	2.35617	1	4	0.00208768	0.001209	1.23662	0	NA	2	2	0	2	netMHCpan-4.1	HLA-B*07:02	12.195	NB	NPVFGVMS-	3	NPVFGV-MS
NPYVAALY	8	TRUE	sp|O14495|PLPP3_HUMAN	PLPP3	HUMAN	Phospholipid phosphatase 3 OS=Homo sapiens OX=9606 GN=PLPP3 PE=1 SV=1	NPYVAALY/1	['MSFragger', 'PEAKS']	[0.0020876826722338, 0.0028818443804034]	[1.0004388879075787, 1.0409633874867474]	[0.008642782001171, 0.0141810661146388]	0.982284	0.948619	1	2	0.00208768	0.00864278	1.04096	0	NA	2	1	1	2	netMHCpan-4.1	HLA-B*07:02	6.981	NB	NPY-VAALY	0	NPYVA-ALY
NQFQALLQY	9	TRUE	sp|O95758|PTBP3_HUMAN;sp|P26599|PTBP1_HUMAN;sp|Q9UKA9|PTBP2_HUMAN	PTBP3;PTBP1;PTBP2	HUMAN	Polypyrimidine tract-binding protein 3 OS=Homo sapiens OX=9606 GN=PTBP3 PE=1 SV=2	NQFQALLQY/1	['Comet', 'PEAKS']	[0.0089485458612975, 0.0019193857965451]	[0.5719358755047297, 1.7284975494228223]	[0.0264219698354903, 0.0009813306788206]	0.935752	0.0975385	1	2	0.00191939	0.000981331	1.7285	0	NA	1	0	1	1	netMHCpan-4.1	HLA-C*07:02	0.315	SB	NQFQALLQY	0	NQFQALLQY
NVGDEGGFAP	10	TRUE	P06733|ENOA_HUMAN;P09104|ENOG_HUMAN;P13929|ENOB_HUMAN	ENO1;ENO2;ENO3	HUMAN	Alpha-enolase OS=Homo sapiens OX=9606 GN=ENO1 PE=1 SV=2	NVGDEGGFAP/1	['PEAKS']	[0.0038961038961038]	[0.8525758658227842]	[0.0287657770119304]	0.593036	2.18483	1	1	0.0038961	0.0287658	0.852576	0	NA	1	0	1	1	netMHCpan-4.1	HLA-A*02:01	31.65	NB	NVDEGGFAP	3	NVGDEGGFA
NVIEGPVFRPGSKTY	15	FALSE	sp|Q02413|DSG1_HUMAN	DSG1	HUMAN	Desmoglein-1 OS=Homo sapiens OX=9606 GN=DSG1 PE=1 SV=2	NVIEGPVFRPGSKTY/2	['MSFragger']	[0.003257328990228]	[0.7364591770282106]	[0.0258746652221639]	0.578006	1.14438	1	1	0.00325733	0.0258747	0.736459	0	NA	2	0	2	2	netMHCIIpan-4.3	HLA-DPA10103-DPB10201	4.59	WB	IEGPVFRPG	NA	NA
NVLGDGGVKL	10	TRUE	sp|Q86W24|NAL14_HUMAN	NLRP14	HUMAN	NACHT, LRR and PYD domains-containing protein 14 OS=Homo sapiens OX=9606 GN=NLRP14 PE=1 SV=1	NVLGDGGVKL/2	['MSFragger', 'Sage']	[0.0055020632737276, 0.0057306590257879]	[0.5530115448556767, 0.5534344971660579]	[0.0548284078365722, 0.0202742203566545]	0.97325	2.20103	1	2	0.00550206	0.0202742	0.553434	0	NA	2	0	2	2	netMHCpan-4.1	HLA-A*02:01	2.786	NB	NLGDGGVKL	3	NVLGDGGKL
NVLRIINEPTAAAIAYG	17	FALSE	sp|P0DMV8|HS71A_HUMAN;sp|P0DMV9|HS71B_HUMAN;sp|P11142|HSP7C_HUMAN;sp|P17066|HSP76_HUMAN;sp|P34931|HS71L_HUMAN;sp|P54652|HSP72_HUMAN	HSPA1A;HSPA1B;HSPA8;HSPA6;HSPA1L;HSPA2	HUMAN	Heat shock 70 kDa protein 1A OS=Homo sapiens OX=9606 GN=HSPA1A PE=1 SV=1	NVLRIINEPTAAAIAYG/2	['MSFragger', 'PEAKS']	[0.0020876826722338, 0.0038961038961038]	[1.284570208013537, 0.9891002623863868]	[0.0026351248877955, 0.0172595167452959]	0.444427	0.0324214	1	2	0.00208768	0.00263512	1.28457	0	NA	2	1	1	2	netMHCIIpan-4.3	DRB1_0404	0	SB	IINEPTAAA	NA	NA
NVRIATTAL	9	TRUE	sp|Q13571|LAPM5_HUMAN	LAPTM5	HUMAN	Lysosomal-associated transmembrane protein 5 OS=Homo sapiens OX=9606 GN=LAPTM5 PE=1 SV=1	NVRIATTAL/2	['MSFragger', 'PEAKS']	[0.003257328990228, 0.0019193857965451]	[0.7012810991621473, 1.8840479755087205]	[0.0299144543161712, 0.0005316047728088]	0.944921	1.05083	1	2	0.00191939	0.000531605	1.88405	0	NA	4	3	1	4	netMHCpan-4.1	HLA-B*07:02	0.142	SB	NVRIATTAL	1	NVRIATTAL
NVSTGDVNVE	10	TRUE	sp|P13645|K1C10_HUMAN	KRT10	HUMAN	Keratin, type I cytoskeletal 10 OS=Homo sapiens OX=9606 GN=KRT10 PE=1 SV=6	NVSTGDVNVE/1	['MSFragger', 'Comet', 'PEAKS']	[0.003257328990228, 0.0082872928176795, 0.0019193857965451]	[0.8067270030272622, 0.6609815770534002, 1.866177669071266]	[0.0193475840485774, 0.0175749174662455, 0.0005704122351211]	0.940175	0.740317	1	3	0.00191939	0.000570412	1.86618	0	NA	4	2	2	4	netMHCpan-4.1	HLA-A*02:01	51.667	NB	NVSTGDVNV	4	NSTGDVNVE
NVTELNEPLSNEER	14	FALSE	sp|P61981|1433G_HUMAN	YWHAG	HUMAN	14-3-3 protein gamma OS=Homo sapiens OX=9606 GN=YWHAG PE=1 SV=2	NVTELNEPLSNEER/2	['MSFragger', 'Comet']	[0.0044247787610619, 0.0039682539682539]	[0.6389032046369058, 1.205062435539853]	[0.0386500309894724, 0.0014058995690772]	0.758287	1.80944	1	2	0.00396825	0.0014059	1.20506	0	NA	2	1	1	2	netMHCIIpan-4.3	HLA-DQA10301-DQB10302	14.32	NB	ELNEPLSNE	NA	NA
PAPATTFA	8	TRUE	P06576|ATPB_HUMAN	ATP5F1B	HUMAN	ATP synthase subunit beta, mitochondrial OS=Homo sapiens OX=9606 GN=ATP5F1B PE=1 SV=3	PAPATTFA/1	['PEAKS']	[0.0019193857965451]	[1.409497678332773]	[0.0034309014472902]	0.973965	2.113	1	1	0.00191939	0.0034309	1.4095	0	NA	1	1	0	1	netMHCpan-4.1	HLA-B*07:02	12.118	NB	#NAME?	1	P-APATTFA
PAPPPPPPP	9	TRUE	sp|P06400|RB_HUMAN;sp|P19544|WT1_HUMAN;sp|P56270|MAZ_HUMAN;sp|Q12830|BPTF_HUMAN;sp|Q2VWA4|SKOR2_HUMAN;sp|Q3C1V1|CK091_HUMAN;sp|Q5EBL2|ZN628_HUMAN;sp|Q70E73|RAPH1_HUMAN;sp|Q7Z7M0|MEGF8_HUMAN;sp|Q8IZ40|RCOR2_HUMAN;sp|Q96Q04|LMTK3_HUMAN;sp|Q9C0D6|FHDC1_HUMAN;sp|Q9NTN9|SEM4G_HUMAN;sp|Q9UMN6|KMT2B_HUMAN;sp|Q9UQB3|CTND2_HUMAN;sp|Q9Y467|SALL2_HUMAN;sp|Q9Y4A5|TRRAP_HUMAN;sp|Q9Y661|HS3S4_HUMAN;sp|Q9Y6W5|W…	RB1;WT1;MAZ;BPTF;SKOR2;C11orf91;ZNF628;RAPH1;MEGF8;RCOR2;LMTK3;FHDC1;SEMA4G;KMT2B;CTNND2;SALL2;TRRAP;HS3ST4;WASF2	HUMAN	Retinoblastoma-associated protein OS=Homo sapiens OX=9606 GN=RB1 PE=1 SV=2	PAPPPPPPP/1;PAPPPPPPP/2	['MSFragger', 'Comet', 'Sage', 'PEAKS']	[0.0020876826722338, 0.0039682539682539, 0.0057306590257879, 0.0019193857965451]	[1.2828098130295085, 0.9898495222652164, 0.6799532165826819, 1.7617833367848117]	[0.0026546113583749, 0.0038383995701379, 0.0120597963301806, 0.0008607480115679]	0.914989	3.12597	2	4	0.00191939	0.000860748	1.76178	9	['APPPPPPPP(9)']	4	1	3	4	netMHCpan-4.1	HLA-B*07:02	16.64	NB	PAPPPPPPP	1	PAPPPPPPP
PDPAKSA	7	FALSE	P23527|H2B1O_HUMAN;Q5QNW6|H2B2F_HUMAN;Q93079|H2B1H_HUMAN	H2BC17;H2BC18;H2BC9	HUMAN	Histone H2B type 1-O OS=Homo sapiens OX=9606 GN=H2BC17 PE=1 SV=3	[UNIMOD:Acetylation]-PDPAKSA/1	['PEAKS']	[0.0028818443804034]	[1.1049815550456932]	[0.0111119755298827]	0.902337	0.625371	1	1	0.00288184	0.011112	1.10498	0	NA	2	2	0	2	NA	NA	NA	NA	NA	NA	NA
PEAFPALA	8	TRUE	sp|Q8NC51|SERB1_HUMAN	SERBP1	HUMAN	SERPINE1 mRNA-binding protein 1 OS=Homo sapiens OX=9606 GN=SERBP1 PE=1 SV=2	PEAFPALA/1	['Comet', 'PEAKS']	[0.0089485458612975, 0.0019193857965451]	[0.5758170119269362, 1.73184214757257]	[0.0259578607915903, 0.0009684896928166]	0.924428	0.313083	1	2	0.00191939	0.00096849	1.73184	0	NA	4	2	2	4	netMHCpan-4.1	HLA-B*07:02	43.8	NB	#NAME?	3	PEAF-PALA
PEIQKVK	7	FALSE	sp|P04264|K2C1_HUMAN	KRT1	HUMAN	Keratin, type II cytoskeletal 1 OS=Homo sapiens OX=9606 GN=KRT1 PE=1 SV=6	PEIQKVK/2	['Comet', 'PEAKS']	[0.0089485458612975, 0.0028818443804034]	[0.5644069464847867, 1.10510132575438]	[0.0273456920608328, 0.0111068930473304]	0.968132	0.505707	1	2	0.00288184	0.0111069	1.1051	0	NA	2	1	1	2	NA	NA	NA	NA	NA	NA	NA
PENFRLLG	8	TRUE	P02042|HBD_HUMAN;P68871|HBB_HUMAN	HBD;HBB	HUMAN	Hemoglobin subunit delta OS=Homo sapiens OX=9606 GN=HBD PE=1 SV=2	PENFRLLG/2	['PEAKS']	[0.0019193857965451]	[2.021326336354913]	[0.0003093503646313]	0.958265	1.23722	1	1	0.00191939	0.00030935	2.02133	0	NA	1	1	0	1	netMHCpan-4.1	HLA-B*07:02	80	NB	#NAME?	3	PENFRL-LG
PENFRLLGN	9	TRUE	sp|P02042|HBD_HUMAN;sp|P68871|HBB_HUMAN	HBD;HBB	HUMAN	Hemoglobin subunit delta OS=Homo sapiens OX=9606 GN=HBD PE=1 SV=2	PENFRLLGN/2	['MSFragger', 'PEAKS']	[0.0020876826722338, 0.0019193857965451]	[1.0744681136106151, 2.1473244269214598]	[0.0063447289583646, 0.000188178662802]	0.941704	1.32021	1	2	0.00191939	0.000188179	2.14732	0	NA	1	1	0	1	netMHCpan-4.1	HLA-B*07:02	95	NB	PENFRLLGN	3	PENFRLLGN
PFMVVNDAGR	10	TRUE	sp|P11142|HSP7C_HUMAN	HSPA8	HUMAN	Heat shock cognate 71 kDa protein OS=Homo sapiens OX=9606 GN=HSPA8 PE=1 SV=1	PFM[UNIMOD:Oxidation]VVNDAGR/2	['MSFragger', 'PEAKS']	[0.0044247787610619, 0.0019193857965451]	[0.6262490929731933, 1.6540946124178613]	[0.0407039041522716, 0.0013152265643215]	0.68046	1.13117	1	2	0.00191939	0.00131523	1.65409	0	NA	1	1	0	1	netMHCpan-4.1	HLA-C*07:02	55	NB	PFMVVNAGR	NA	NA
PGEATETVPATEQELPQ	17	FALSE	sp|E9PAV3|NACAM_HUMAN;sp|Q9H009|NACA2_HUMAN	NACA;NACA2	HUMAN	Nascent polypeptide-associated complex subunit alpha, muscle-specific form OS=Homo sapiens OX=9606 GN=NACA PE=1 SV=1	PGEATETVPATEQELPQ/2	['MSFragger', 'Comet', 'PEAKS']	[0.0020876826722338, 0.0082872928176795, 0.0060313630880579]	[1.0141933902979343, 0.6905122226520194, 0.7692148770811766]	[0.0081606799430658, 0.0153447251868529, 0.0390690460073825]	0.976736	4.17329	1	3	0.00208768	0.00816068	1.01419	0	NA	1	1	0	1	netMHCIIpan-4.3	HLA-DQA10301-DQB10302	0.77	SB	ATETVPATE	NA	NA
PGLARQAPKPRKQ	13	FALSE	sp|P81605|DCD_HUMAN	DCD	HUMAN	Dermcidin OS=Homo sapiens OX=9606 GN=DCD PE=1 SV=2	PGLARQAPKPRKQ/3	['MSFragger', 'Comet', 'Sage', 'PEAKS']	[0.0020876826722338, 0.0039682539682539, 0.0057306590257879, 0.0019193857965451]	[1.0056816327979856, 0.9034805106031316, 0.7122284700452051, 2.105994185680058]	[0.0084557677408059, 0.005733980129683, 0.0106551636882422, 0.000221507201931]	0.855439	0.330183	1	4	0.00191939	0.000221507	2.10599	0	NA	4	2	2	4	netMHCIIpan-4.3	DRB5_0105	1.41	WB	LARQAPKPR	NA	NA
PGMVVTFAPVNVTTEVK	17	FALSE	sp|P68104|EF1A1_HUMAN;sp|Q5VTE0|EF1A3_HUMAN	EEF1A1;EEF1A1P5	HUMAN	Elongation factor 1-alpha 1 OS=Homo sapiens OX=9606 GN=EEF1A1 PE=1 SV=1	PGM[UNIMOD:Oxidation]VVTFAPVNVTTEVK/2	['MSFragger', 'Comet', 'PEAKS']	[0.0020876826722338, 0.0089485458612975, 0.0028818443804034]	[1.694587650478066, 0.5189552173344459, 1.0691803876191368]	[0.0004733724347826, 0.0336356376821418, 0.0127378824839726]	0.962675	0.0864582	1	3	0.00208768	0.000473372	1.69459	0	NA	1	1	0	1	netMHCIIpan-4.3	DRB1_0404	3.35	WB	VTFAPVNVT	NA	NA
PHPPPPPPP	9	TRUE	sp|P13378|HXD8_HUMAN;sp|Q15032|R3HD1_HUMAN;sp|Q15390|MTFR1_HUMAN	HOXD8;R3HDM1;MTFR1	HUMAN	Homeobox protein Hox-D8 OS=Homo sapiens OX=9606 GN=HOXD8 PE=1 SV=2	PHPPPPPPP/2	['MSFragger', 'Sage', 'PEAKS']	[0.0020876826722338, 0.0057306590257879, 0.0019193857965451]	[0.9300297643799128, 0.6134261039885709, 1.7998211373163504]	[0.011591031381946, 0.0157461183947291, 0.0007409432956294]	0.759648	0.0371555	1	3	0.00191939	0.000740943	1.79982	4	['HPPPPPPPP(4)']	5	2	3	5	netMHCpan-4.1	HLA-C*07:02	25.455	NB	PHPPPPPPP	1	PHPPPPPPP
PIPPPPPPP	9	TRUE	P49750|YLPM1_HUMAN;Q8TF74|WIPF2_HUMAN	YLPM1;WIPF2	HUMAN	YLP motif-containing protein 1 OS=Homo sapiens OX=9606 GN=YLPM1 PE=1 SV=4	PIPPPPPPP/2	['PEAKS']	[0.0019193857965451]	[1.6064453834488008]	[0.001586226658971]	0.925037	9.21989	1	1	0.00191939	0.00158623	1.60645	0	NA	2	1	1	2	netMHCpan-4.1	HLA-A*02:01	16.22	NB	PIPPPPPPP	1	PIPPPPPPP
PIRLGLALN	9	TRUE	P27348|1433T_HUMAN;P31946|1433B_HUMAN;P31947|1433S_HUMAN;P61981|1433G_HUMAN;P62258|1433E_HUMAN;P63104|1433Z_HUMAN;Q04917|1433F_HUMAN	YWHAQ;YWHAB;SFN;YWHAG;YWHAE;YWHAZ;YWHAH	HUMAN	14-3-3 protein theta OS=Homo sapiens OX=9606 GN=YWHAQ PE=1 SV=1	PIRLGLALN/2	['PEAKS']	[0.0082742316784869]	[0.6760530770322987]	[0.0546176419826863]	0.934796	1.10854	1	1	0.00827423	0.0546176	0.676053	0	NA	1	1	0	1	netMHCpan-4.1	HLA-B*07:02	90	NB	PIRLGLALN	3	PIRLGLALN
PLPPPPPPP	9	TRUE	sp|O14669|TMG2_HUMAN;sp|O15054|KDM6B_HUMAN;sp|O15156|ZBT7B_HUMAN;sp|P10323|ACRO_HUMAN;sp|P48023|TNFL6_HUMAN;sp|P49750|YLPM1_HUMAN;sp|P84550|SKOR1_HUMAN;sp|Q08499|PDE4D_HUMAN;sp|Q68DA7|FMN1_HUMAN;sp|Q70E73|RAPH1_HUMAN;sp|Q7L0R7|RNF44_HUMAN;sp|Q86VE0|MYPOP_HUMAN;sp|Q86XR5|PRIMA_HUMAN;sp|Q8IZL8|PELP1_HUMAN;sp|Q8NDT2|RB15B_HUMAN;sp|Q8TF72|SHRM3_HUMAN;sp|Q8TF74|WIPF2_HUMAN;sp|Q96JH7|VCIP1_HUMAN;sp|Q96…	PRRG2;KDM6B;ZBTB7B;ACR;FASLG;YLPM1;SKOR1;PDE4D;FMN1;RAPH1;RNF44;MYPOP;PRIMA1;PELP1;RBM15B;SHROOM3;WIPF2;VCPIP1;PWWP2A;TRERF1;TENM1;SETD1B;SETBP1	HUMAN	Transmembrane gamma-carboxyglutamic acid protein 2 OS=Homo sapiens OX=9606 GN=PRRG2 PE=1 SV=1	PLPPPPPPP/2	['MSFragger', 'Comet', 'PEAKS']	[0.0020876826722338, 0.0082872928176795, 0.0028818443804034]	[1.0441134351361343, 0.7372102990489819, 1.2219609546011434]	[0.0072024166322132, 0.0123757411980654, 0.0070952748671865]	0.937671	6.71572	1	3	0.00208768	0.00709527	1.22196	16	['IPPPPPPPP(7)', 'LPPPPPPPP(11)']	1	1	0	1	netMHCpan-4.1	HLA-A*02:01	8.499	NB	PLPPPPPPP	1	PLPPPPPPP
PPAENSSAPEAEQGGAE	17	FALSE	sp|P67809|YBOX1_HUMAN	YBX1	HUMAN	Y-box-binding protein 1 OS=Homo sapiens OX=9606 GN=YBX1 PE=1 SV=3	PPAENSSAPEAEQGGAE/2	['MSFragger', 'Comet', 'Sage', 'PEAKS']	[0.0020876826722338, 0.0039682539682539, 0.0057306590257879, 0.0019193857965451]	[2.4153186595775065, 1.4300233793567738, 9.248609323638371, 2.2778683452017874]	[2.313129934510936e-05, 0.0004794873987201, 1.27664856580843e-12, 0.0001124281752871]	0.959641	2.08245	1	4	0.00191939	1.27665e-12	9.24861	0	NA	6	2	4	6	netMHCIIpan-4.3	HLA-DQA10301-DQB10302	0.03	SB	ENSSAPEAE	NA	NA
PPGQVAASPDPTT	13	FALSE	sp|O43598|DNPH1_HUMAN	DNPH1	HUMAN	5-hydroxymethyl-dUMP N-hydrolase OS=Homo sapiens OX=9606 GN=DNPH1 PE=1 SV=1	PPGQVAASPDPTT/2	['MSFragger', 'Sage']	[0.0055020632737276, 0.0057306590257879]	[0.5359213942021049, 0.66631373626432]	[0.0587440141636285, 0.0127218302356192]	0.909479	4.33462	1	2	0.00550206	0.0127218	0.666314	0	NA	1	0	1	1	netMHCIIpan-4.3	HLA-DQA10301-DQB10302	1.8	WB	PGQVAASPD	NA	NA
PPHPPPPPP	9	TRUE	sp|P13378|HXD8_HUMAN;sp|Q05925|HME1_HUMAN;sp|Q15032|R3HD1_HUMAN;sp|Q15390|MTFR1_HUMAN	HOXD8;EN1;R3HDM1;MTFR1	HUMAN	Homeobox protein Hox-D8 OS=Homo sapiens OX=9606 GN=HOXD8 PE=1 SV=2	PPHPPPPPP/2	['MSFragger']	[0.0044247787610619]	[0.642087547880426]	[0.0381492727733768]	0.853308	5.18945	1	1	0.00442478	0.0381493	0.642088	0	NA	1	1	0	1	netMHCpan-4.1	HLA-B*07:02	2.68	NB	PPHPPPPPP	1	PPHPPPPPP
PPPIPPPPP	9	TRUE	Q8N684|CPSF7_HUMAN	CPSF7	HUMAN	Cleavage and polyadenylation specificity factor subunit 7 OS=Homo sapiens OX=9606 GN=CPSF7 PE=1 SV=1	PPPIPPPPP/2	['PEAKS']	[0.0019193857965451]	[1.5405659813552488]	[0.00205449039724]	0.926924	12.2163	1	1	0.00191939	0.00205449	1.54057	0	NA	1	0	1	1	netMHCpan-4.1	HLA-B*07:02	8.104	NB	PPPIPPPPP	1	PPPIPPPPP
PQPPPPPPP	9	TRUE	A6NHT5|HMX3_HUMAN;A6NNE9|MARHB_HUMAN;O15054|KDM6B_HUMAN;O60422|ONEC3_HUMAN;P22670|RFX1_HUMAN;P35568|IRS1_HUMAN;P42858|HD_HUMAN;Q16760|DGKD_HUMAN;Q5U5Q3|MEX3C_HUMAN;Q5VSL9|STRP1_HUMAN;Q5VYV0|FOXB2_HUMAN;Q6UUV9|CRTC1_HUMAN;Q86TG7|PEG10_HUMAN;Q96JM2|ZN462_HUMAN;Q9ULL5|PRR12_HUMAN;Q9UPS6|SET1B_HUMAN;Q9Y662|HS3SB_HUMAN	HMX3;MARCHF11;KDM6B;ONECUT3;RFX1;IRS1;HTT;DGKD;MEX3C;STRIP1;FOXB2;CRTC1;PEG10;ZNF462;PRR12;SETD1B;HS3ST3B1	HUMAN	Homeobox protein HMX3 OS=Homo sapiens OX=9606 GN=HMX3 PE=1 SV=1	PQPPPPPPP/1;PQPPPPPPP/2	['PEAKS']	[0.0019193857965451]	[1.6933810018592408]	[0.0011268379056338]	0.91297	4.21011	2	1	0.00191939	0.00112684	1.69338	5	['QPPPPPPPP(5)', 'AGPPPPPPPP(1)']	1	1	0	1	netMHCpan-4.1	HLA-A*02:01	24.521	NB	PQPPPPPPP	1	PQPPPPPPP
PRIASNAGSIA	11	TRUE	sp|P62829|RL23_HUMAN	RPL23	HUMAN	Large ribosomal subunit protein uL14 OS=Homo sapiens OX=9606 GN=RPL23 PE=1 SV=1	PRIASNAGSIA/2	['MSFragger', 'Sage']	[0.0020876826722338, 0.0057306590257879]	[1.0441877769574428, 0.627902397415188]	[0.0072001809826523, 0.0148394328778361]	0.991823	1.25181	1	2	0.00208768	0.00720018	1.04419	0	NA	3	2	1	3	netMHCpan-4.1	HLA-B*07:02	61.429	NB	RIASAGSIA	3	PIASNAGSI
PRPPPPPPP	9	TRUE	sp|A7MCY6|TBKB1_HUMAN;sp|Q8N9Z2|CC71L_HUMAN;sp|Q96Q04|LMTK3_HUMAN;sp|Q9NZM4|BICRA_HUMAN	TBKBP1;CCDC71L;LMTK3;BICRA	HUMAN	TANK-binding kinase 1-binding protein 1 OS=Homo sapiens OX=9606 GN=TBKBP1 PE=1 SV=1	PRPPPPPPP/2	['MSFragger', 'PEAKS']	[0.0020876826722338, 0.0019193857965451]	[0.9361089215624518, 1.9352660896620493]	[0.0113012449205589, 0.0004343824835881]	0.606361	2.49438	1	2	0.00191939	0.000434382	1.93527	0	NA	2	1	1	2	netMHCpan-4.1	HLA-C*07:02	14.262	NB	PRPPPPPPP	1	PRPPPPPPP
PSPPPPPPP	9	TRUE	sp|A6NF34|ANTRL_HUMAN;sp|P10323|ACRO_HUMAN;sp|Q8WX93|PALLD_HUMAN;sp|Q96T25|ZIC5_HUMAN;sp|Q9H7N4|SFR19_HUMAN;sp|Q9ULL5|PRR12_HUMAN	ANTXRL;ACR;PALLD;ZIC5;SCAF1;PRR12	HUMAN	Anthrax toxin receptor-like OS=Homo sapiens OX=9606 GN=ANTXRL PE=1 SV=3	PSPPPPPPP/1;PSPPPPPPP/2	['MSFragger', 'Comet', 'Sage', 'PEAKS']	[0.0020876826722338, 0.0039682539682539, 0.0057306590257879, 0.0019193857965451]	[1.4255449430264893, 0.9949599097991024, 1.0367540810818276, 1.8818045816011308]	[0.0014605128577658, 0.0037482190065438, 0.003658538928235, 0.0005363279944009]	0.929679	2.20109	2	4	0.00191939	0.000536328	1.8818	12	['SPPPPPPPP(12)', 'AAPPPPPPP(1)']	6	2	4	6	netMHCpan-4.1	HLA-A*02:01	23.764	NB	PSPPPPPPP	1	PSPPPPPPP
PTIEEVD	7	FALSE	P0DMV8|HS71A_HUMAN;P0DMV9|HS71B_HUMAN;P11142|HSP7C_HUMAN;P34931|HS71L_HUMAN;P54652|HSP72_HUMAN	HSPA1A;HSPA1B;HSPA8;HSPA1L;HSPA2	HUMAN	Heat shock 70 kDa protein 1A OS=Homo sapiens OX=9606 GN=HSPA1A PE=1 SV=1	PTIEEVD/1	['PEAKS']	[0.0060313630880579]	[0.728728971062677]	[0.0452400572732576]	0.971269	3.10602	1	1	0.00603136	0.0452401	0.728729	0	NA	1	0	1	1	NA	NA	NA	NA	NA	NA	NA
PTSSEELVTLR	11	TRUE	sp|P00390|GSHR_HUMAN	GSR	HUMAN	Glutathione reductase, mitochondrial OS=Homo sapiens OX=9606 GN=GSR PE=1 SV=2	PTSSEELVTLR/2	['MSFragger', 'Comet', 'Sage', 'PEAKS']	[0.0020876826722338, 0.0082872928176795, 0.0057306590257879, 0.0019193857965451]	[1.7313507234789165, 0.6492786454892847, 0.6943964421657036, 1.6969943889278516]	[0.0004058205425125, 0.0185447552324485, 0.0114045091154764, 0.0011109236751037]	0.876554	0.224617	1	4	0.00191939	0.000405821	1.73135	0	NA	1	1	0	1	netMHCpan-4.1	HLA-A*02:01	54.333	NB	PTSEELVTL	4	TSSEEVTLR
PVFGVMS	7	FALSE	P61158|ARP3_HUMAN;Q9P1U1|ARP3B_HUMAN	ACTR3;ACTR3B	HUMAN	Actin-related protein 3 OS=Homo sapiens OX=9606 GN=ACTR3 PE=1 SV=3	PVFGVM[UNIMOD:Oxidation]S/1	['PEAKS']	[0.0019193857965451]	[1.5548768067306873]	[0.0019423108377299]	0.584057	1.98218	1	1	0.00191939	0.00194231	1.55488	0	NA	2	2	0	2	NA	NA	NA	NA	NA	NA	NA
PVLKNPDDPD	10	TRUE	sp|Q5D862|FILA2_HUMAN	FLG2	HUMAN	Filaggrin-2 OS=Homo sapiens OX=9606 GN=FLG2 PE=1 SV=1	PVLKNPDDPD/2	['MSFragger', 'Sage', 'PEAKS']	[0.0020876826722338, 0.0057306590257879, 0.0019193857965451]	[1.3450135573058557, 0.537443064412197, 1.740121348393877]	[0.0020460913037574, 0.0217262459458788, 0.0009374192163714]	0.909209	0.692923	1	3	0.00191939	0.000937419	1.74012	0	NA	1	0	1	1	netMHCpan-4.1	HLA-A*02:01	90	NB	PVLKPDDPD	3	PVLKNPDDD
PVLKNPDDPDT	11	TRUE	sp|Q5D862|FILA2_HUMAN	FLG2	HUMAN	Filaggrin-2 OS=Homo sapiens OX=9606 GN=FLG2 PE=1 SV=1	PVLKNPDDPDT/2	['MSFragger', 'Comet', 'Sage', 'PEAKS']	[0.0020876826722338, 0.0082872928176795, 0.0057306590257879, 0.0019193857965451]	[1.4269381711636342, 0.6047943266721366, 0.708556662159216, 2.062069228178688]	[0.0014520181332694, 0.0227374564434152, 0.0108043490216971, 0.0002634193051497]	0.878094	0.809856	1	4	0.00191939	0.000263419	2.06207	0	NA	1	0	1	1	netMHCpan-4.1	HLA-A*02:01	82.5	NB	VLKNPDPDT	3	PVLKNPDDD
PVLKNPDDPDTVD	13	FALSE	sp|Q5D862|FILA2_HUMAN	FLG2	HUMAN	Filaggrin-2 OS=Homo sapiens OX=9606 GN=FLG2 PE=1 SV=1	PVLKNPDDPDTVD/2	['MSFragger', 'Comet']	[0.003257328990228, 0.0082872928176795]	[0.7511815815375991, 0.6081520600313027]	[0.0243479714358299, 0.0223907601272744]	0.787583	2.55873	1	2	0.00325733	0.0223908	0.751182	0	NA	2	1	1	2	netMHCIIpan-4.3	HLA-DQA10103-DQB10302	12.12	NB	VLKNPDDPD	NA	NA
PVLLTEA	7	FALSE	A5A3E0|POTEF_HUMAN;P42025|ACTY_HUMAN;P60709|ACTB_HUMAN;P61163|ACTZ_HUMAN;P63261|ACTG_HUMAN	POTEF;ACTR1B;ACTB;ACTR1A;ACTG1	HUMAN	POTE ankyrin domain family member F OS=Homo sapiens OX=9606 GN=POTEF PE=1 SV=2	PVLLTEA/1	['PEAKS']	[0.0038961038961038]	[0.9877009417407804]	[0.0173509660006603]	0.915691	1.42972	1	1	0.0038961	0.017351	0.987701	0	NA	2	2	0	2	NA	NA	NA	NA	NA	NA	NA
PVLLTEAPLN	10	TRUE	sp|P42025|ACTY_HUMAN;sp|P60709|ACTB_HUMAN;sp|P61163|ACTZ_HUMAN;sp|P63261|ACTG_HUMAN	ACTR1B;ACTB;ACTR1A;ACTG1	HUMAN	Beta-centractin OS=Homo sapiens OX=9606 GN=ACTR1B PE=1 SV=1	PVLLTEAPLN/1	['MSFragger', 'Comet', 'PEAKS']	[0.0044247787610619, 0.0039682539682539, 0.0028818443804034]	[0.6279993143443782, 0.8670167536185586, 1.2560771766997367]	[0.0404136352273309, 0.006790674812882, 0.0062212009624441]	0.798923	0.785415	1	3	0.00288184	0.0062212	1.25608	0	NA	1	1	0	1	netMHCpan-4.1	HLA-A*02:01	76.667	NB	PVLLTEAPL	3	PVLLEAPLN
PVNFKLL	7	FALSE	P02008|HBAZ_HUMAN;P69905|HBA_HUMAN	HBZ;HBA2	HUMAN	Hemoglobin subunit zeta OS=Homo sapiens OX=9606 GN=HBZ PE=1 SV=2	PVNFKLL/2	['PEAKS']	[0.0028818443804034]	[1.012211131267347]	[0.0158150154699261]	0.9293	1.4425	1	1	0.00288184	0.015815	1.01221	0	NA	1	1	0	1	NA	NA	NA	NA	NA	NA	NA
PVNFKLLS	8	TRUE	sp|P02008|HBAZ_HUMAN;sp|P69905|HBA_HUMAN	HBZ;HBA2	HUMAN	Hemoglobin subunit zeta OS=Homo sapiens OX=9606 GN=HBZ PE=1 SV=2	PVNFKLLS/2	['MSFragger', 'Comet', 'PEAKS']	[0.0093457943925233, 0.007380073800738, 0.0019193857965451]	[0.5083664549256746, 0.7622467514032478, 1.73576874344982]	[0.0656211947560876, 0.0110258512749271, 0.0009536278604178]	0.968925	1.02534	1	3	0.00191939	0.000953628	1.73577	0	NA	2	2	0	2	netMHCpan-4.1	HLA-B*07:02	51.923	NB	#NAME?	3	PVNFKL-LS
PVPPPPPPP	9	TRUE	sp|A4D2P6|GRD2I_HUMAN;sp|A6NGB9|WIPF3_HUMAN;sp|A6NNW6|ENO4_HUMAN;sp|O95466|FMNL1_HUMAN;sp|Q92558|WASF1_HUMAN	GRID2IP;WIPF3;ENO4;FMNL1;WASF1	HUMAN	Delphilin OS=Homo sapiens OX=9606 GN=GRID2IP PE=1 SV=2	PVPPPPPPP/2	['MSFragger', 'Comet', 'Sage', 'PEAKS']	[0.0020876826722338, 0.0039682539682539, 0.0057306590257879, 0.0019193857965451]	[1.0861222499260708, 0.7946851226917945, 0.5640423027377893, 1.558949921609054]	[0.0060431763898745, 0.0094915414604052, 0.0193727990690677, 0.0019115087042481]	0.950577	6.00746	1	4	0.00191939	0.00191151	1.55895	8	['VPPPPPPPP(8)']	2	1	1	2	netMHCpan-4.1	HLA-A*02:01	17.219	NB	PVPPPPPPP	1	PVPPPPPPP
PVVSIED	7	FALSE	P06733|ENOA_HUMAN;P09104|ENOG_HUMAN;P13929|ENOB_HUMAN	ENO1;ENO2;ENO3	HUMAN	Alpha-enolase OS=Homo sapiens OX=9606 GN=ENO1 PE=1 SV=2	PVVSIED/1	['PEAKS']	[0.0028818443804034]	[1.079134308043358]	[0.0122638202437314]	0.843665	1.86193	1	1	0.00288184	0.0122638	1.07913	0	NA	3	3	0	3	NA	NA	NA	NA	NA	NA	NA
QADSVAELGEQIDNLQR	17	FALSE	sp|Q9UKX3|MYH13_HUMAN	MYH13	HUMAN	Myosin-13 OS=Homo sapiens OX=9606 GN=MYH13 PE=1 SV=2	Q[UNIMOD:Gln->pyro-Glu]ADSVAELGEQIDNLQR/2;QADSVAELGEQIDNLQR/2	['MSFragger', 'Comet', 'Sage', 'PEAKS']	[0.0020876826722338, 0.0039682539682539, 0.0057306590257879, 0.0019193857965451]	[3.220163895154004, 2.607279240999318, 3.631017635219156, 2.884916054083877]	[7.913097914978902e-07, 1.7217347566106746e-06, 3.933630560313222e-06, 1.0245150307068003e-05]	0.889876	0.401542	2	4	0.00191939	7.9131e-07	3.63102	0	NA	2	0	2	2	netMHCIIpan-4.3	DRB1_0404	13.43	NB	LGEQIDNLQ	NA	NA
QAFTQQIEELKR	12	TRUE	sp|P12882|MYH1_HUMAN;sp|Q9UKX2|MYH2_HUMAN;sp|Q9Y623|MYH4_HUMAN	MYH1;MYH2;MYH4	HUMAN	Myosin-1 OS=Homo sapiens OX=9606 GN=MYH1 PE=1 SV=3	QAFTQQIEELKR/3	['MSFragger', 'PEAKS']	[0.0055020632737276, 0.0060313630880579]	[0.5644645633691667, 0.7896821900858039]	[0.0523449904100021, 0.0362578311023244]	0.444185	0.829782	1	2	0.00550206	0.0362578	0.789682	0	NA	1	0	1	1	netMHCpan-4.1	HLA-A*02:01	54.333	NB	QAFTEELKR	4	QTQQIEELK
QDATAEEEEDFGEEAEEEA	19	FALSE	sp|P07437|TBB5_HUMAN	TUBB	HUMAN	Tubulin beta chain OS=Homo sapiens OX=9606 GN=TUBB PE=1 SV=2	QDATAEEEEDFGEEAEEEA/2	['MSFragger', 'Comet', 'PEAKS']	[0.0020876826722338, 0.007380073800738, 0.0019193857965451]	[1.598238253996092, 0.7841821049670313, 2.131351031571868]	[0.0007086771627773, 0.0099636268244471, 0.0002004196977491]	0.620627	2.43623	1	3	0.00191939	0.00020042	2.13135	0	NA	1	0	1	1	NA	NA	NA	NA	NA	NA	NA
QEYDEAGPSIVHR	13	FALSE	sp|P62736|ACTA_HUMAN;sp|P68032|ACTC_HUMAN;sp|P68133|ACTS_HUMAN	ACTA2;ACTC1;ACTA1	HUMAN	Actin, aortic smooth muscle OS=Homo sapiens OX=9606 GN=ACTA2 PE=1 SV=1	Q[UNIMOD:Gln->pyro-Glu]EYDEAGPSIVHR/2	['MSFragger']	[0.0093457943925233]	[0.5018132876358351]	[0.0673651580295134]	0.831386	1.71439	1	1	0.00934579	0.0673652	0.501813	0	NA	1	0	1	1	netMHCIIpan-4.3	HLA-DQA10301-DQB10603	10.23	NB	YDEAGPSIV	NA	NA
QFQALLQY	8	TRUE	O95758|PTBP3_HUMAN;P26599|PTBP1_HUMAN;Q9UKA9|PTBP2_HUMAN	PTBP3;PTBP1;PTBP2	HUMAN	Polypyrimidine tract-binding protein 3 OS=Homo sapiens OX=9606 GN=PTBP3 PE=1 SV=2	QFQALLQY/1	['PEAKS']	[0.0038961038961038]	[0.8198243396236736]	[0.0324623179230256]	0.922687	0.0628762	1	1	0.0038961	0.0324623	0.819824	0	NA	2	1	1	2	netMHCpan-4.1	HLA-C*07:02	6.35	NB	QFQ-ALLQY	0	Q-FQALLQY
QISNLQQSISDAEQR	15	FALSE	sp|P04264|K2C1_HUMAN	KRT1	HUMAN	Keratin, type II cytoskeletal 1 OS=Homo sapiens OX=9606 GN=KRT1 PE=1 SV=6	QISNLQQSISDAEQR/2	['MSFragger', 'Comet']	[0.0020876826722338, 0.0039682539682539]	[1.3988372049591955, 0.8388846450877867]	[0.0016333054439079, 0.0077360914156275]	0.730629	0.266714	1	2	0.00208768	0.00163331	1.39884	0	NA	1	0	1	1	netMHCIIpan-4.3	HLA-DQA10103-DQB10603	0.09	SB	QQSISDAEQ	NA	NA
QKENAGEDPGLA	12	TRUE	sp|P81605|DCD_HUMAN	DCD	HUMAN	Dermcidin OS=Homo sapiens OX=9606 GN=DCD PE=1 SV=2	Q[UNIMOD:Gln->pyro-Glu]KENAGEDPGLA/2;QKENAGEDPGLA/2	['MSFragger']	[0.003257328990228]	[0.6814427025793762]	[0.0324592235864138]	0.7023	2.32939	2	1	0.00325733	0.0324592	0.681443	0	NA	2	0	2	2	netMHCpan-4.1	HLA-C*07:02	85	NB	QKENAGGLA	3	NAGEDPGLA
QKENAGEDPGLAR	13	FALSE	sp|P81605|DCD_HUMAN	DCD	HUMAN	Dermcidin OS=Homo sapiens OX=9606 GN=DCD PE=1 SV=2	Q[UNIMOD:Gln->pyro-Glu]KENAGEDPGLAR/2	['Comet', 'PEAKS']	[0.0089485458612975, 0.0038961038961038]	[0.5777135008815599, 0.8812640013180721]	[0.0257340055335301, 0.0258604782864608]	0.848263	0.449239	1	2	0.0038961	0.025734	0.881264	0	NA	1	0	1	1	netMHCIIpan-4.3	HLA-DQA10301-DQB10302	11.94	NB	NAGEDPGLA	NA	NA
QKLVTTVTEIAG	12	TRUE	sp|Q01518|CAP1_HUMAN	CAP1	HUMAN	Adenylyl cyclase-associated protein 1 OS=Homo sapiens OX=9606 GN=CAP1 PE=1 SV=5	QKLVTTVTEIAG/2	['MSFragger', 'Comet', 'Sage', 'PEAKS']	[0.0020876826722338, 0.0082872928176795, 0.0057306590257879, 0.0019193857965451]	[2.0017049443111925, 0.6526247960139552, 1.9424108533723263, 2.584748387029524]	[0.0001307888920333, 0.0182621860913257, 0.0003509585151154, 3.349487122733532e-05]	0.934718	1.98342	1	4	0.00191939	3.34949e-05	2.58475	0	NA	1	1	0	1	netMHCpan-4.1	HLA-A*02:01	76.667	NB	QLVTTVTEI	2	KLVTTVTEI
QLVDIIEKV	9	TRUE	sp|P61289|PSME3_HUMAN	PSME3	HUMAN	Proteasome activator complex subunit 3 OS=Homo sapiens OX=9606 GN=PSME3 PE=1 SV=1	QLVDIIEKV/2	['MSFragger', 'Comet', 'Sage', 'PEAKS']	[0.0020876826722338, 0.0039682539682539, 0.0057306590257879, 0.0028818443804034]	[1.2868055672090406, 0.9503982365324156, 1.0176165691441934, 1.26899670908549]	[0.002610586650183, 0.0046112449504534, 0.0038674105005664, 0.0059186099583228]	0.924727	0.695573	1	4	0.00208768	0.00261059	1.28681	0	NA	1	0	1	1	netMHCpan-4.1	HLA-A*02:01	0.01	SB	QLVDIIEKV	2	QLVDIIEKV
QPASFAVSL	9	TRUE	sp|P21333|FLNA_HUMAN	FLNA	HUMAN	Filamin-A OS=Homo sapiens OX=9606 GN=FLNA PE=1 SV=4	QPASFAVSL/1	['MSFragger']	[0.0020876826722338]	[0.9536899470919562]	[0.0105030406017968]	0.943539	4.74272	1	1	0.00208768	0.010503	0.95369	0	NA	1	1	0	1	netMHCpan-4.1	HLA-B*07:02	0.045	SB	QPASFAVSL	1	QPASFAVSL
QPPPPPPPP	9	TRUE	sp|O14512|SOCS7_HUMAN;sp|O14514|AGRB1_HUMAN;sp|O15047|SET1A_HUMAN;sp|O60422|ONEC3_HUMAN;sp|O60885|BRD4_HUMAN;sp|P08235|MCR_HUMAN;sp|P42858|HD_HUMAN;sp|P50616|TOB1_HUMAN;sp|Q13435|SF3B2_HUMAN;sp|Q16204|CCDC6_HUMAN;sp|Q5HY92|FIGN_HUMAN;sp|Q5U5Q3|MEX3C_HUMAN;sp|Q5VWQ8|DAB2P_HUMAN;sp|Q5VYV0|FOXB2_HUMAN;sp|Q6ZTA4|TRI67_HUMAN;sp|Q86TG7|PEG10_HUMAN;sp|Q86XK2|FBX11_HUMAN;sp|Q96JM2|ZN462_HUMAN;sp|Q9BYN7|Z…	SOCS7;ADGRB1;SETD1A;ONECUT3;BRD4;NR3C2;HTT;TOB1;SF3B2;CCDC6;FIGN;MEX3C;DAB2IP;FOXB2;TRIM67;PEG10;FBXO11;ZNF462;ZNF341;SIK2;TNRC6C;PRDM6;PRR12;SETD1B;PCLO	HUMAN	Suppressor of cytokine signaling 7 OS=Homo sapiens OX=9606 GN=SOCS7 PE=1 SV=2	QPPPPPPPP/1;QPPPPPPPP/2	['MSFragger', 'PEAKS']	[0.0020876826722338, 0.0028818443804034]	[1.062331017957268, 1.312055454238276]	[0.0066747285289264, 0.0050107985985416]	0.924864	3.93293	2	2	0.00208768	0.0050108	1.31206	8	['AGPPPPPPPP(4)', 'PQPPPPPPP(5)']	6	3	3	6	netMHCpan-4.1	HLA-B*07:02	0.877	WB	QPPPPPPPP	1	QPPPPPPPP
QSSGFGQHGTGSGQSSGFG	19	FALSE	sp|Q5D862|FILA2_HUMAN	FLG2	HUMAN	Filaggrin-2 OS=Homo sapiens OX=9606 GN=FLG2 PE=1 SV=1	Q[UNIMOD:Gln->pyro-Glu]SSGFGQHGTGSGQSSGFG/2	['Comet']	[0.0089485458612975]	[0.5430891981503071]	[0.0301369351333585]	0.621974	3.19283	1	1	0.00894855	0.0301369	0.543089	0	NA	1	0	1	1	NA	NA	NA	NA	NA	NA	NA
QSSGFGQHGTGSGQSSGFGQ	20	FALSE	sp|Q5D862|FILA2_HUMAN	FLG2	HUMAN	Filaggrin-2 OS=Homo sapiens OX=9606 GN=FLG2 PE=1 SV=1	Q[UNIMOD:Gln->pyro-Glu]SSGFGQHGTGSGQSSGFGQ/2	['MSFragger', 'Comet', 'Sage', 'PEAKS']	[0.0020876826722338, 0.0039682539682539, 0.0057306590257879, 0.0019193857965451]	[1.6129287513666308, 0.9417646787986432, 0.7744295946468569, 1.7021873649575368]	[0.00066639139675, 0.004800012377876, 0.008477419077482, 0.0010884439443677]	0.778407	1.30483	1	4	0.00191939	0.000666391	1.70219	0	NA	2	0	2	2	NA	NA	NA	NA	NA	NA	NA
QSYVISFV	8	TRUE	O60488|ACSL4_HUMAN	ACSL4	HUMAN	Long-chain-fatty-acid--CoA ligase 4 OS=Homo sapiens OX=9606 GN=ACSL4 PE=1 SV=2	QSYVISFV/1	['PEAKS']	[0.0038961038961038]	[0.9750527840402142]	[0.0181991064037041]	0.979908	0.257994	1	1	0.0038961	0.0181991	0.975053	0	NA	2	1	1	2	netMHCpan-4.1	HLA-A*02:01	16.53	NB	QSY-VISFV	0	QSYV-ISFV
QTVAVGVIK	9	TRUE	sp|P68104|EF1A1_HUMAN;sp|Q05639|EF1A2_HUMAN;sp|Q5VTE0|EF1A3_HUMAN	EEF1A1;EEF1A2;EEF1A1P5	HUMAN	Elongation factor 1-alpha 1 OS=Homo sapiens OX=9606 GN=EEF1A1 PE=1 SV=1	Q[UNIMOD:Gln->pyro-Glu]TVAVGVIK/1	['MSFragger', 'PEAKS']	[0.0020876826722338, 0.0019193857965451]	[1.0429187803578632, 1.8428981556477604]	[0.0072384379244073, 0.0006252399847875]	0.696855	0.619352	1	2	0.00191939	0.00062524	1.8429	0	NA	3	1	2	3	netMHCpan-4.1	HLA-C*07:02	28	NB	QTVAVGVIK	4	QTVAVGVIK
QVAILLFKSG	10	TRUE	sp|P63167|DYL1_HUMAN;sp|Q96FJ2|DYL2_HUMAN	DYNLL1;DYNLL2	HUMAN	Dynein light chain 1, cytoplasmic OS=Homo sapiens OX=9606 GN=DYNLL1 PE=1 SV=1	Q[UNIMOD:Gln->pyro-Glu]VAILLFKSG/1;QVAILLFKSG/2	['MSFragger', 'Comet', 'PEAKS']	[0.003257328990228, 0.0089485458612975, 0.0019193857965451]	[0.6882883954082609, 0.5229990010925996, 1.680987687537174]	[0.0315580074933458, 0.0330227921853354, 0.0011831662798145]	0.816449	0.182768	2	3	0.00191939	0.00118317	1.68099	0	NA	3	2	1	3	netMHCpan-4.1	HLA-B*07:02	71.25	NB	QVALLFKSG	NA	NA
QVSTHEQS	8	TRUE	sp|P20930|FILA_HUMAN	FLG	HUMAN	Filaggrin OS=Homo sapiens OX=9606 GN=FLG PE=1 SV=3	Q[UNIMOD:Gln->pyro-Glu]VSTHEQS/1	['MSFragger', 'PEAKS']	[0.0044247787610619, 0.0028818443804034]	[0.6546995667632736, 1.3161938233689126]	[0.0362273041677886, 0.004931112647819]	0.801165	0.915393	1	2	0.00288184	0.00493111	1.31619	0	NA	1	0	1	1	netMHCpan-4.1	HLA-B*07:02	58.333	NB	QVSTHEQS-	4	QVSTHEQ-S
QVSTHEQSE	9	TRUE	sp|P20930|FILA_HUMAN	FLG	HUMAN	Filaggrin OS=Homo sapiens OX=9606 GN=FLG PE=1 SV=3	Q[UNIMOD:Gln->pyro-Glu]VSTHEQSE/2;Q[UNIMOD:Gln->pyro-Glu]VSTHEQSE/1	['MSFragger', 'PEAKS']	[0.0020876826722338, 0.0019193857965451]	[1.080113887340768, 2.3264895758253887]	[0.0061968154259118, 9.280181123320566e-05]	0.874974	0.445122	2	2	0.00191939	9.28018e-05	2.32649	0	NA	4	2	2	4	netMHCpan-4.1	HLA-B*07:02	33.545	NB	QVSTHEQSE	4	QVSTHEQSE
RAFLAQAL	8	TRUE	sp|P57088|TMM33_HUMAN	TMEM33	HUMAN	Transmembrane protein 33 OS=Homo sapiens OX=9606 GN=TMEM33 PE=1 SV=2	RAFLAQAL/2	['MSFragger', 'Sage', 'PEAKS']	[0.0020876826722338, 0.0057306590257879, 0.0019193857965451]	[0.9193589056373336, 0.7136637176420463, 1.81279525914919]	[0.0121176432255808, 0.0105975452998877, 0.0007040096394443]	0.990436	2.1615	1	3	0.00191939	0.00070401	1.8128	0	NA	3	2	1	3	netMHCpan-4.1	HLA-B*07:02	2.357	NB	RAF-LAQAL	0	RAFLAQA-L
RALQASAL	8	TRUE	sp|P04075|ALDOA_HUMAN;sp|P05062|ALDOB_HUMAN;sp|P09972|ALDOC_HUMAN	ALDOA;ALDOB;ALDOC	HUMAN	Fructose-bisphosphate aldolase A OS=Homo sapiens OX=9606 GN=ALDOA PE=1 SV=2	RALQASAL/2	['Comet', 'PEAKS']	[0.0089485458612975, 0.0028818443804034]	[0.5722266185298334, 1.041935103724169]	[0.0263869213725695, 0.0141288170883191]	0.976218	0.941764	1	2	0.00288184	0.0141288	1.04194	0	NA	1	0	1	1	netMHCpan-4.1	HLA-B*07:02	2.14	NB	RALQA-SAL	0	RALQA-SAL
RALTVPEL	8	TRUE	sp|P04350|TBB4A_HUMAN;sp|P07437|TBB5_HUMAN;sp|P68371|TBB4B_HUMAN;sp|Q13509|TBB3_HUMAN;sp|Q13885|TBB2A_HUMAN;sp|Q9BUF5|TBB6_HUMAN;sp|Q9BVA1|TBB2B_HUMAN	TUBB4A;TUBB;TUBB4B;TUBB3;TUBB2A;TUBB6;TUBB2B	HUMAN	Tubulin beta-4A chain OS=Homo sapiens OX=9606 GN=TUBB4A PE=1 SV=2	RALTVPEL/2	['Sage', 'PEAKS']	[0.0057306590257879, 0.0019193857965451]	[0.8659850148675616, 2.1829750799676284]	[0.006190586612115, 0.0001634867263592]	0.979019	2.60538	1	2	0.00191939	0.000163487	2.18298	0	NA	4	2	2	4	netMHCpan-4.1	HLA-B*07:02	3.841	NB	RAL-TVPEL	0	RA-LTVPEL
RATILVRL	8	TRUE	sp|P29474|NOS3_HUMAN	NOS3	HUMAN	Nitric oxide synthase 3 OS=Homo sapiens OX=9606 GN=NOS3 PE=1 SV=4	RATILVRL/2	['Comet', 'PEAKS']	[0.0089485458612975, 0.0028818443804034]	[0.487428774003182, 1.0690997123902284]	[0.038811757585334, 0.0127417969060532]	0.925179	5.02375	1	2	0.00288184	0.0127418	1.0691	0	NA	4	2	2	4	netMHCpan-4.1	HLA-B*07:02	6.706	NB	RAT-ILVRL	0	RAT-ILVRL
RGILNPSQPGQSSSSSQT	18	FALSE	sp|Q15517|CDSN_HUMAN	CDSN	HUMAN	Corneodesmosin OS=Homo sapiens OX=9606 GN=CDSN PE=1 SV=4	RGILNPSQPGQSSSSSQT/2	['MSFragger']	[0.0068681318681318]	[0.5283188981908608]	[0.060569992984227]	0.850259	0.87446	1	1	0.00686813	0.06057	0.528319	0	NA	1	0	1	1	netMHCIIpan-4.3	DRB4_0104	18.58	NB	LNPSQPGQS	NA	NA
RGILNPSQPGQSSSSSQTF	19	FALSE	sp|Q15517|CDSN_HUMAN	CDSN	HUMAN	Corneodesmosin OS=Homo sapiens OX=9606 GN=CDSN PE=1 SV=4	RGILNPSQPGQSSSSSQTF/2	['MSFragger', 'Comet', 'Sage', 'PEAKS']	[0.0020876826722338, 0.0039682539682539, 0.0057306590257879, 0.0038961038961038]	[1.2815940412460445, 2.5768093686745672, 0.6213559546563553, 0.9289000438310926]	[0.002668153162099, 1.9917880679948327e-06, 0.0152415111801561, 0.0216467179252674]	0.973722	1.18769	1	4	0.00208768	1.99179e-06	2.57681	0	NA	3	0	3	3	NA	NA	NA	NA	NA	NA	NA
RGILTLK	7	FALSE	A5A3E0|POTEF_HUMAN;P0CG38|POTEI_HUMAN;P0CG39|POTEJ_HUMAN;P60709|ACTB_HUMAN;P62736|ACTA_HUMAN;P63261|ACTG_HUMAN;P63267|ACTH_HUMAN;P68032|ACTC_HUMAN;P68133|ACTS_HUMAN;Q6S8J3|POTEE_HUMAN	POTEF;POTEI;POTEJ;ACTB;ACTA2;ACTG1;ACTG2;ACTC1;ACTA1;POTEE	HUMAN	POTE ankyrin domain family member F OS=Homo sapiens OX=9606 GN=POTEF PE=1 SV=2	RGILTLK/2	['PEAKS']	[0.0038961038961038]	[0.9136103597596325]	[0.0229216266012533]	0.942542	4.53944	1	1	0.0038961	0.0229216	0.91361	0	NA	1	0	1	1	NA	NA	NA	NA	NA	NA	NA
RGSYGSSSFGGSY	13	FALSE	sp|P13645|K1C10_HUMAN	KRT10	HUMAN	Keratin, type I cytoskeletal 10 OS=Homo sapiens OX=9606 GN=KRT10 PE=1 SV=6	RGSYGSSSFGGSY/2	['MSFragger', 'Comet', 'Sage', 'PEAKS']	[0.0020876826722338, 0.0039682539682539, 0.0057306590257879, 0.0019193857965451]	[1.9366315359677164, 0.8832466529368489, 2.200260193191524, 2.4993298980676064]	[0.0001717664102759, 0.006298376005618, 0.0001767751691735, 4.692074511570376e-05]	0.789179	0.323712	1	4	0.00191939	4.69207e-05	2.49933	0	NA	2	1	1	2	netMHCIIpan-4.3	HLA-DPA10103-DPB10402	3.62	WB	YGSSSFGGS	NA	NA
RGSYGSSSFGGSYG	14	FALSE	sp|P13645|K1C10_HUMAN	KRT10	HUMAN	Keratin, type I cytoskeletal 10 OS=Homo sapiens OX=9606 GN=KRT10 PE=1 SV=6	RGSYGSSSFGGSYG/2	['MSFragger', 'Comet', 'Sage', 'PEAKS']	[0.0020876826722338, 0.0039682539682539, 0.0057306590257879, 0.0019193857965451]	[1.7555774229833836, 0.8181410224008151, 1.105355064634403, 1.7440318747937569]	[0.0003666632721507, 0.0085157720401684, 0.0030166146346417, 0.0009230912422544]	0.801573	0.0579117	1	4	0.00191939	0.000366663	1.75558	0	NA	1	0	1	1	netMHCIIpan-4.3	HLA-DPA10103-DPB10402	2.25	WB	YGSSSFGGS	NA	NA
RGYAVNVF	8	TRUE	sp|Q15738|NSDHL_HUMAN	NSDHL	HUMAN	Sterol-4-alpha-carboxylate 3-dehydrogenase, decarboxylating OS=Homo sapiens OX=9606 GN=NSDHL PE=1 SV=2	RGYAVNVF/2	['Comet']	[0.0089485458612975]	[0.5630327768171799]	[0.02751768468778]	0.969098	3.39082	1	1	0.00894855	0.0275177	0.563033	0	NA	1	0	1	1	netMHCpan-4.1	HLA-C*07:02	7.423	NB	RGY-AVNVF	0	RGY-AVNVF
RGYGAVHV	8	TRUE	sp|Q9UPM9|B9D1_HUMAN	B9D1	HUMAN	B9 domain-containing protein 1 OS=Homo sapiens OX=9606 GN=B9D1 PE=1 SV=1	RGYGAVHV/2	['MSFragger']	[0.003257328990228]	[0.6738053971503608]	[0.0334943820310246]	0.942956	2.99246	1	1	0.00325733	0.0334944	0.673805	0	NA	1	1	0	1	netMHCpan-4.1	HLA-B*07:02	18.779	NB	RGY-GAVHV	0	RGYGAV-HV
RLAQHITYV	9	TRUE	sp|P33993|MCM7_HUMAN	MCM7	HUMAN	DNA replication licensing factor MCM7 OS=Homo sapiens OX=9606 GN=MCM7 PE=1 SV=4	RLAQHITYV/2	['MSFragger', 'Comet', 'PEAKS']	[0.003257328990228, 0.0082872928176795, 0.0028818443804034]	[0.6670449780075964, 0.6077019063446526, 1.1988737415586264]	[0.0344375627034169, 0.0224369355719181, 0.0077542023159871]	0.812728	0.502201	1	3	0.00288184	0.0077542	1.19887	0	NA	3	1	2	3	netMHCpan-4.1	HLA-A*02:01	0.006	SB	RLAQHITYV	2	RLAQHITYV
RLLNILMQL	9	TRUE	sp|O60264|SMCA5_HUMAN;sp|P28370|SMCA1_HUMAN	SMARCA5;SMARCA1	HUMAN	SWI/SNF-related matrix-associated actin-dependent regulator of chromatin subfamily A member 5 OS=Homo sapiens OX=9606 GN=SMARCA5 PE=1 SV=1	RLLNILM[UNIMOD:Oxidation]QL/2	['Comet']	[0.0089485458612975]	[0.5799601371190436]	[0.0254712786536655]	0.947343	9.15568	1	1	0.00894855	0.0254713	0.57996	0	NA	1	0	1	1	netMHCpan-4.1	HLA-A*02:01	0.018	SB	RLLNILMQL	2	RLLNILMQL
RLPEIYIQL	9	TRUE	sp|Q9H223|EHD4_HUMAN	EHD4	HUMAN	EH domain-containing protein 4 OS=Homo sapiens OX=9606 GN=EHD4 PE=1 SV=1	RLPEIYIQL/2	['MSFragger', 'Sage', 'PEAKS']	[0.003257328990228, 0.0057306590257879, 0.0038961038961038]	[0.7232530123927129, 0.6442294611370355, 0.8778026756436843]	[0.0273241127014696, 0.0138908392220085, 0.0261955260603343]	0.986577	1.232	1	3	0.00325733	0.0138908	0.877803	0	NA	1	0	1	1	netMHCpan-4.1	HLA-A*02:01	0.021	SB	RLPEIYIQL	2	RLPEIYIQL
RNVSTGDVN	9	TRUE	sp|P13645|K1C10_HUMAN	KRT10	HUMAN	Keratin, type I cytoskeletal 10 OS=Homo sapiens OX=9606 GN=KRT10 PE=1 SV=6	RNVSTGDVN/2	['MSFragger', 'Comet', 'PEAKS']	[0.0020876826722338, 0.0089485458612975, 0.0019193857965451]	[1.005242719619138, 0.5354436646275182, 2.149029487845658]	[0.0084712686328623, 0.0312047396932147, 0.0001869169879253]	0.991462	1.14821	1	3	0.00191939	0.000186917	2.14903	0	NA	2	0	2	2	netMHCpan-4.1	HLA-C*07:02	75	NB	RNVSTGDVN	NA	NA
RNVSTGDVNVE	11	TRUE	sp|P13645|K1C10_HUMAN	KRT10	HUMAN	Keratin, type I cytoskeletal 10 OS=Homo sapiens OX=9606 GN=KRT10 PE=1 SV=6	RNVSTGDVNVE/2	['MSFragger', 'Comet', 'Sage', 'PEAKS']	[0.0020876826722338, 0.0089485458612975, 0.0057306590257879, 0.0028818443804034]	[1.46306965756074, 0.5255929571050277, 0.8416481634577222, 1.251609807615334]	[0.0012481616402488, 0.0326354559259814, 0.00671381801639, 0.0063293290739703]	0.981615	0.0819666	1	4	0.00208768	0.00124816	1.46307	0	NA	2	1	1	2	netMHCpan-4.1	HLA-A*02:01	46.2	NB	RVSTGDVNV	4	NSTGDVNVE
RNVSTGDVNVEM	12	TRUE	sp|P13645|K1C10_HUMAN	KRT10	HUMAN	Keratin, type I cytoskeletal 10 OS=Homo sapiens OX=9606 GN=KRT10 PE=1 SV=6	RNVSTGDVNVEM[UNIMOD:Oxidation]/2	['MSFragger', 'Comet', 'Sage', 'PEAKS']	[0.0020876826722338, 0.0039682539682539, 0.0057306590257879, 0.0019193857965451]	[2.1420856011826337, 0.886103911928471, 1.2648046402594455, 2.19466235888206]	[7.264710459648701e-05, 0.0062154513415306, 0.0019863038252035, 0.0001561190253749]	0.628931	1.05065	1	4	0.00191939	7.26471e-05	2.19466	0	NA	2	1	1	2	netMHCpan-4.1	HLA-C*07:02	26	NB	RTGDVNVEM	4	NSTGDVNVE
RNVSTGDVNVEMNAAPGVDL	20	FALSE	sp|P13645|K1C10_HUMAN	KRT10	HUMAN	Keratin, type I cytoskeletal 10 OS=Homo sapiens OX=9606 GN=KRT10 PE=1 SV=6	RNVSTGDVNVEM[UNIMOD:Oxidation]NAAPGVDL/2	['Comet']	[0.0089485458612975]	[0.5461149004285005]	[0.0297243427395496]	0.988942	0.383648	1	1	0.00894855	0.0297243	0.546115	0	NA	1	0	1	1	NA	NA	NA	NA	NA	NA	NA
RPAANPIQF	9	TRUE	sp|P23921|RIR1_HUMAN	RRM1	HUMAN	Ribonucleoside-diphosphate reductase large subunit OS=Homo sapiens OX=9606 GN=RRM1 PE=1 SV=1	RPAANPIQF/2	['MSFragger']	[0.0044247787610619]	[0.6476251418478954]	[0.0372934561453584]	0.982354	2.71021	1	1	0.00442478	0.0372935	0.647625	0	NA	2	2	0	2	netMHCpan-4.1	HLA-B*07:02	0.032	SB	RPAANPIQF	1	RPAANPIQF
RPAEVGGMQL	10	TRUE	sp|P33316|DUT_HUMAN	DUT	HUMAN	Deoxyuridine 5'-triphosphate nucleotidohydrolase, mitochondrial OS=Homo sapiens OX=9606 GN=DUT PE=1 SV=4	RPAEVGGM[UNIMOD:Oxidation]QL/2;RPAEVGGMQL/2	['MSFragger', 'Comet', 'Sage', 'PEAKS']	[0.0020876826722338, 0.0039682539682539, 0.0057306590257879, 0.0019193857965451]	[1.7543486736843126, 0.823739918093017, 0.8288455274579171, 1.4566735572944856]	[0.000368555095571, 0.008297963736707, 0.0070114108122002, 0.0028536525365447]	0.979883	0.579609	2	4	0.00191939	0.000368555	1.75435	0	NA	5	3	2	5	netMHCpan-4.1	HLA-B*07:02	0.024	SB	RPAEGGMQL	1	RPAEGGMQL
RPAPLSAEL	9	TRUE	sp|P53602|MVD1_HUMAN	MVD	HUMAN	Diphosphomevalonate decarboxylase OS=Homo sapiens OX=9606 GN=MVD PE=1 SV=1	RPAPLSAEL/2	['MSFragger', 'PEAKS']	[0.0020876826722338, 0.0019193857965451]	[0.8793630312036198, 1.771657407136543]	[0.0143113570921617, 0.0008279068436063]	0.983855	2.14887	1	2	0.00191939	0.000827907	1.77166	0	NA	3	2	1	3	netMHCpan-4.1	HLA-B*07:02	0.005	SB	RPAPLSAEL	1	RPAPLSAEL
RPFTIPYL	8	TRUE	sp|Q7Z7C8|TAF8_HUMAN	TAF8	HUMAN	Transcription initiation factor TFIID subunit 8 OS=Homo sapiens OX=9606 GN=TAF8 PE=1 SV=1	RPFTIPYL/2	['Sage']	[0.0057306590257879]	[0.7590034980350742]	[0.0089613375386929]	0.969672	4.16646	1	1	0.00573066	0.00896134	0.759003	0	NA	1	0	1	1	netMHCpan-4.1	HLA-B*07:02	0.257	SB	RPF-TIPYL	1	RPFTIPY-L
RPILTIITL	9	TRUE	sp|P04637|P53_HUMAN	TP53	HUMAN	Cellular tumor antigen p53 OS=Homo sapiens OX=9606 GN=TP53 PE=1 SV=4	RPILTIITL/2	['MSFragger', 'Sage', 'PEAKS']	[0.0020876826722338, 0.0057306590257879, 0.0019193857965451]	[0.9124304144213058, 0.6834773361499735, 1.3857629099618674]	[0.0124722088482979, 0.0118957003515653, 0.003763392060471]	0.951047	0.0838134	1	3	0.00191939	0.00376339	1.38576	0	NA	3	1	2	3	netMHCpan-4.1	HLA-B*07:02	0.029	SB	RPILTIITL	1	RPILTIITL
RPKSNIVLL	9	TRUE	sp|P11836|CD20_HUMAN	MS4A1	HUMAN	B-lymphocyte antigen CD20 OS=Homo sapiens OX=9606 GN=MS4A1 PE=1 SV=1	RPKSNIVLL/2	['MSFragger']	[0.003257328990228]	[0.7373281726996432]	[0.0257819883802573]	0.965046	5.41504	1	1	0.00325733	0.025782	0.737328	0	NA	1	1	0	1	netMHCpan-4.1	HLA-B*07:02	0.017	SB	RPKSNIVLL	1	RPKSNIVLL
RPNGTSAMLLVTL	13	FALSE	sp|Q6P2C8|MED27_HUMAN	MED27	HUMAN	Mediator of RNA polymerase II transcription subunit 27 OS=Homo sapiens OX=9606 GN=MED27 PE=1 SV=1	RPNGTSAMLLVTL/2	['MSFragger']	[0.0081632653061224]	[0.519828988329108]	[0.0626726549380245]	0.921095	4.67893	1	1	0.00816327	0.0626727	0.519829	0	NA	1	0	1	1	netMHCIIpan-4.3	HLA-DQA10103-DQB10603	33.54	NB	NGTSAMLLV	NA	NA
RPNGVITGL	9	TRUE	sp|Q96QD9|UIF_HUMAN	FYTTD1	HUMAN	UAP56-interacting factor OS=Homo sapiens OX=9606 GN=FYTTD1 PE=1 SV=3	RPNGVITGL/2	['MSFragger']	[0.0055020632737276]	[0.571531611397666]	[0.0508666590518724]	0.923841	2.44043	1	1	0.00550206	0.0508667	0.571532	0	NA	1	0	1	1	netMHCpan-4.1	HLA-B*07:02	0.015	SB	RPNGVITGL	1	RPNGVITGL
RPQGGQDIL	9	TRUE	sp|Q9Y265|RUVB1_HUMAN	RUVBL1	HUMAN	RuvB-like 1 OS=Homo sapiens OX=9606 GN=RUVBL1 PE=1 SV=1	RPQGGQDIL/2	['MSFragger', 'Comet']	[0.003257328990228, 0.0082872928176795]	[0.748339936734448, 0.6270517643897746]	[0.0246355602268721, 0.0205343814447979]	0.983616	0.146518	1	2	0.00325733	0.0205344	0.74834	0	NA	1	0	1	1	netMHCpan-4.1	HLA-B*07:02	0.091	SB	RPQGGQDIL	1	RPQGGQDIL
RPSGPGPEL	9	TRUE	sp|P51531|SMCA2_HUMAN	SMARCA2	HUMAN	Probable global transcription activator SNF2L2 OS=Homo sapiens OX=9606 GN=SMARCA2 PE=1 SV=2	RPSGPGPEL/2	['MSFragger', 'Comet', 'Sage', 'PEAKS']	[0.0020876826722338, 0.0039682539682539, 0.0057306590257879, 0.0028818443804034]	[1.5564375670650812, 0.7924034224147339, 1.819144774248454, 1.3164365823070598]	[0.000844254316681, 0.0095921772025657, 0.0004871211272041, 0.0049264770016599]	0.978106	0.320482	1	4	0.00208768	0.000487121	1.81914	0	NA	5	2	3	5	netMHCpan-4.1	HLA-B*07:02	0.006	SB	RPSGPGPEL	1	RPSGPGPEL
RQGVDADINGL	11	TRUE	sp|P35527|K1C9_HUMAN	KRT9	HUMAN	Keratin, type I cytoskeletal 9 OS=Homo sapiens OX=9606 GN=KRT9 PE=1 SV=3	RQGVDADINGL/2	['MSFragger', 'PEAKS']	[0.0020876826722338, 0.0028818443804034]	[1.216887949588578, 1.2321404753615617]	[0.0034978509425649, 0.006822542113894]	0.949369	0.214913	1	2	0.00208768	0.00349785	1.23214	0	NA	1	0	1	1	netMHCpan-4.1	HLA-A*02:01	5.703	NB	RQDADINGL	3	RQGVDADIG
RSGGGFSSGSAG	12	TRUE	P04264|K2C1_HUMAN	KRT1	HUMAN	Keratin, type II cytoskeletal 1 OS=Homo sapiens OX=9606 GN=KRT1 PE=1 SV=6	RSGGGFSSGSAG/2	['PEAKS']	[0.0060313630880579]	[0.7951610416789585]	[0.0355382060539089]	0.869647	1.0197	1	1	0.00603136	0.0355382	0.795161	0	NA	1	0	1	1	netMHCpan-4.1	HLA-B*07:02	62.857	NB	RSFSSGSAG	3	GGGFSSGSG
RSGGGGGGGLGSGGSIR	17	FALSE	sp|P35527|K1C9_HUMAN	KRT9	HUMAN	Keratin, type I cytoskeletal 9 OS=Homo sapiens OX=9606 GN=KRT9 PE=1 SV=3	RSGGGGGGGLGSGGSIR/3	['MSFragger', 'Comet', 'Sage', 'PEAKS']	[0.0020876826722338, 0.0039682539682539, 0.0057306590257879, 0.0019193857965451]	[2.0877056337443505, 0.945547572096245, 1.3642709412790843, 3.1799590339362944]	[9.122962852148806e-05, 0.0047163741438485, 0.0015548624737552, 3.197728607497433e-06]	0.991767	0.0571414	1	4	0.00191939	3.19773e-06	3.17996	0	NA	3	2	1	3	netMHCIIpan-4.3	HLA-DQA10301-DQB10302	87.33	NB	GGGGLGSGG	NA	NA
RSGGGGGGGLGSGGSIRSSY	20	FALSE	sp|P35527|K1C9_HUMAN	KRT9	HUMAN	Keratin, type I cytoskeletal 9 OS=Homo sapiens OX=9606 GN=KRT9 PE=1 SV=3	RSGGGGGGGLGSGGSIRSSY/3	['MSFragger', 'Comet', 'Sage', 'PEAKS']	[0.0020876826722338, 0.0039682539682539, 0.0057306590257879, 0.0019193857965451]	[2.71971699797894, 1.6754932780235252, 3.8631468347033984, 3.330029435245435]	[6.456740268693925e-06, 0.0001482549106055, 2.121620279027876e-06, 1.7686204192234434e-06]	0.852416	0.678776	1	4	0.00191939	1.76862e-06	3.86315	0	NA	1	0	1	1	NA	NA	NA	NA	NA	NA	NA
RSIILTAV	8	TRUE	sp|Q14571|ITPR2_HUMAN;sp|Q14643|ITPR1_HUMAN	ITPR2;ITPR1	HUMAN	Inositol 1,4,5-trisphosphate-gated calcium channel ITPR2 OS=Homo sapiens OX=9606 GN=ITPR2 PE=1 SV=2	RSIILTAV/2	['MSFragger', 'Sage']	[0.0081632653061224, 0.0057306590257879]	[0.5182547674745991, 0.5820019890813196]	[0.0630700497855342, 0.0179506283273449]	0.916591	3.91761	1	2	0.00573066	0.0179506	0.582002	0	NA	3	1	2	3	netMHCpan-4.1	HLA-B*07:02	13.618	NB	RSI-ILTAV	2	RSI-ILTAV
RSIILTHV	8	TRUE	Q92556|ELMO1_HUMAN	ELMO1	HUMAN	Engulfment and cell motility protein 1 OS=Homo sapiens OX=9606 GN=ELMO1 PE=1 SV=2	RSIILTHV/2	['PEAKS']	[0.0019193857965451]	[1.542155341338333]	[0.002041721095763]	0.344618	4.18732	1	1	0.00191939	0.00204172	1.54216	0	NA	1	0	1	1	netMHCpan-4.1	HLA-A*02:01	12.187	NB	RSI-ILTHV	2	RSI-ILTHV
RSLLGARV	8	TRUE	sp|Q9H8N7|ZN395_HUMAN	ZNF395	HUMAN	Zinc finger protein 395 OS=Homo sapiens OX=9606 GN=ZNF395 PE=1 SV=2	RSLLGARV/2	['Comet']	[0.0089485458612975]	[0.5553862741480567]	[0.0284943427849635]	0.898174	4.24148	1	1	0.00894855	0.0284943	0.555386	0	NA	1	1	0	1	netMHCpan-4.1	HLA-A*02:01	27.516	NB	RSL-LGARV	0	RSLLG-ARV
RSLSAIYL	8	TRUE	Q15149|PLEC_HUMAN	PLEC	HUMAN	Plectin OS=Homo sapiens OX=9606 GN=PLEC PE=1 SV=3	RSLSAIYL/2	['PEAKS']	[0.0038961038961038]	[0.8384637778932935]	[0.0303066655005704]	0.91015	2.32424	1	1	0.0038961	0.0303067	0.838464	0	NA	3	3	0	3	netMHCpan-4.1	HLA-C*07:02	10.066	NB	#NAME?	0	RSLSAI-YL
RSTVMVRV	8	TRUE	sp|Q03001|DYST_HUMAN;sp|Q9UPN3|MACF1_HUMAN	DST;MACF1	HUMAN	Dystonin OS=Homo sapiens OX=9606 GN=DST PE=1 SV=4	RSTVMVRV/2	['MSFragger', 'PEAKS']	[0.003257328990228, 0.0038961038961038]	[0.8377203494563159, 0.8840779180563848]	[0.0170138566447414, 0.0255911238715504]	0.943786	0.701018	1	2	0.00325733	0.0170139	0.884078	0	NA	1	1	0	1	netMHCpan-4.1	HLA-A*02:01	22.646	NB	RST-VMVRV	0	RSTVMV-RV
RSTYVTEV	8	TRUE	sp|Q86UP2|KTN1_HUMAN	KTN1	HUMAN	Kinectin OS=Homo sapiens OX=9606 GN=KTN1 PE=1 SV=1	RSTYVTEV/2	['MSFragger']	[0.0044247787610619]	[0.5943397217655447]	[0.046363815425867]	0.985367	2.06772	1	1	0.00442478	0.0463638	0.59434	0	NA	1	1	0	1	netMHCpan-4.1	HLA-C*07:02	19.385	NB	#NAME?	2	R-STYVTEV
RVFENIVAV	9	TRUE	sp|Q13077|TRAF1_HUMAN	TRAF1	HUMAN	TNF receptor-associated factor 1 OS=Homo sapiens OX=9606 GN=TRAF1 PE=1 SV=1	RVFENIVAV/2	['MSFragger']	[0.0055020632737276]	[0.5584654237316317]	[0.0536320987543751]	0.985368	4.20082	1	1	0.00550206	0.0536321	0.558465	0	NA	2	2	0	2	netMHCpan-4.1	HLA-A*02:01	0.018	SB	RVFENIVAV	2	RVFENIVAV
RYLQTLTTI	9	TRUE	sp|P27105|STOM_HUMAN	STOM	HUMAN	Stomatin OS=Homo sapiens OX=9606 GN=STOM PE=1 SV=3	RYLQTLTTI/2	['MSFragger']	[0.0044247787610619]	[0.625956090938338]	[0.0407526949732043]	0.904923	4.32016	1	1	0.00442478	0.0407527	0.625956	0	NA	1	0	1	1	netMHCpan-4.1	HLA-C*07:02	0.54	WB	RYLQTLTTI	2	RYLQTLTTI
SAEGYQY	7	FALSE	P27986|P85A_HUMAN	PIK3R1	HUMAN	Phosphatidylinositol 3-kinase regulatory subunit alpha OS=Homo sapiens OX=9606 GN=PIK3R1 PE=1 SV=2	[UNIMOD:Acetylation]-SAEGYQY/1	['PEAKS']	[0.0060313630880579]	[0.7015560532044588]	[0.0498759290009142]	0.500295	2.16866	1	1	0.00603136	0.0498759	0.701556	0	NA	1	0	1	1	NA	NA	NA	NA	NA	NA	NA
SAKSRTIG	8	TRUE	P05089|ARGI1_HUMAN	ARG1	HUMAN	Arginase-1 OS=Homo sapiens OX=9606 GN=ARG1 PE=1 SV=2	[UNIMOD:Acetylation]-SAKSRTIG/2	['PEAKS']	[0.0060313630880579]	[0.7226689705711749]	[0.0462381229990349]	0.988765	1.1382	1	1	0.00603136	0.0462381	0.722669	0	NA	1	1	0	1	netMHCpan-4.1	HLA-B*07:02	28.85	NB	SAKSRTIG-	3	S-AKSRTIG
SAVDTDGNGTINA	13	FALSE	sp|Q9NZT1|CALL5_HUMAN	CALML5	HUMAN	Calmodulin-like protein 5 OS=Homo sapiens OX=9606 GN=CALML5 PE=1 SV=2	SAVDTDGNGTINA/2	['Comet']	[0.0039682539682539]	[0.9530986952241084]	[0.0045537306644094]	0.348661	5.48667	1	1	0.00396825	0.00455373	0.953099	0	NA	1	0	1	1	netMHCIIpan-4.3	DRB4_0104	45.36	NB	VDTDGNGTI	NA	NA
SAVISLEGKPL	11	TRUE	sp|P23528|COF1_HUMAN	CFL1	HUMAN	Cofilin-1 OS=Homo sapiens OX=9606 GN=CFL1 PE=1 SV=3	SAVISLEGKPL/2	['MSFragger', 'Comet', 'Sage', 'PEAKS']	[0.0020876826722338, 0.0039682539682539, 0.0057306590257879, 0.0019193857965451]	[1.3696122777388642, 1.2631960319179645, 3.682633141882809, 1.8378328974745184]	[0.0018458788739035, 0.0010647020133851, 3.42905103533347e-06, 0.0006378498707681]	0.981909	2.55912	1	4	0.00191939	3.42905e-06	3.68263	0	NA	5	4	1	5	netMHCpan-4.1	HLA-B*07:02	10.172	NB	SASLEGKPL	1	SASLEGKPL
SDAAVDTSSEITTK	14	FALSE	sp|P06454|PTMA_HUMAN	PTMA	HUMAN	Prothymosin alpha OS=Homo sapiens OX=9606 GN=PTMA PE=1 SV=2	[UNIMOD:Acetylation]-SDAAVDTSSEITTK/2	['MSFragger', 'PEAKS']	[0.0020876826722338, 0.0019193857965451]	[2.173153881081402, 2.2909860403773825]	[6.378295987174947e-05, 0.0001067570181262]	0.896021	0.428886	1	2	0.00191939	6.3783e-05	2.29099	0	NA	2	1	1	2	netMHCIIpan-4.3	HLA-DQA10301-DQB10302	0.35	SB	DAAVDTSSE	NA	NA
SDAAVDTSSEITTKD	15	FALSE	sp|P06454|PTMA_HUMAN	PTMA	HUMAN	Prothymosin alpha OS=Homo sapiens OX=9606 GN=PTMA PE=1 SV=2	[UNIMOD:Acetylation]-SDAAVDTSSEITTKD/2	['MSFragger', 'PEAKS']	[0.0020876826722338, 0.0019193857965451]	[2.601810664113067, 2.009522839646777]	[1.0587755722026838e-05, 0.0003240947518606]	0.842955	0.586563	1	2	0.00191939	1.05878e-05	2.60181	0	NA	1	1	0	1	netMHCIIpan-4.3	HLA-DQA10301-DQB10302	1.17	WB	DAAVDTSSE	NA	NA
SDLILPVPA	9	TRUE	sp|P09104|ENOG_HUMAN	ENO2	HUMAN	Gamma-enolase OS=Homo sapiens OX=9606 GN=ENO2 PE=1 SV=3	SDLILPVPA/1	['Comet', 'PEAKS']	[0.0089485458612975, 0.0060313630880579]	[0.4876060686202894, 0.76031132486343]	[0.0387805724213682, 0.0403546237319215]	0.836388	1.19433	1	2	0.00603136	0.0387806	0.760311	0	NA	1	0	1	1	netMHCpan-4.1	HLA-B*07:02	20.571	NB	SDLILPVPA	NA	NA
SDYNIQKESTLHLVLR	16	FALSE	sp|P0CG47|UBB_HUMAN;sp|P0CG48|UBC_HUMAN;sp|P62979|RS27A_HUMAN;sp|P62987|RL40_HUMAN	UBB;UBC;RPS27A;UBA52	HUMAN	Polyubiquitin-B OS=Homo sapiens OX=9606 GN=UBB PE=1 SV=1	SDYNIQKESTLHLVLR/3	['MSFragger', 'Comet', 'PEAKS']	[0.0020876826722338, 0.0082872928176795, 0.0028818443804034]	[0.898837034078879, 0.6870624323559162, 0.9944592955205634]	[0.0131980200671672, 0.0155900993472939, 0.0169135862867924]	0.58152	2.4374	1	3	0.00208768	0.013198	0.994459	0	NA	2	1	1	2	netMHCIIpan-4.3	DRB1_0404	1.52	WB	IQKESTLHL	NA	NA
SEDFGVNEDLADSDAR	16	FALSE	sp|P04083|ANXA1_HUMAN	ANXA1	HUMAN	Annexin A1 OS=Homo sapiens OX=9606 GN=ANXA1 PE=1 SV=2	SEDFGVNEDLADSDAR/2	['MSFragger', 'Comet', 'Sage', 'PEAKS']	[0.0020876826722338, 0.0039682539682539, 0.0057306590257879, 0.0019193857965451]	[1.7353030565314584, 1.6944720796884112, 0.8954999971754233, 2.13107695195339]	[0.0003991581765886, 0.0001353928562326, 0.00562293347436, 0.0002006365391822]	0.72657	1.55465	1	4	0.00191939	0.000135393	2.13108	0	NA	3	0	3	3	netMHCIIpan-4.3	HLA-DQA10301-DQB10302	3.98	WB	DFGVNEDLA	NA	NA
SEEDKLTV	8	TRUE	sp|P06576|ATPB_HUMAN	ATP5F1B	HUMAN	ATP synthase subunit beta, mitochondrial OS=Homo sapiens OX=9606 GN=ATP5F1B PE=1 SV=3	SEEDKLTV/2	['Comet', 'PEAKS']	[0.007380073800738, 0.0019193857965451]	[0.76707298828321, 1.5910571490725458]	[0.0107829148098618, 0.0016850905312104]	0.919716	0.734124	1	2	0.00191939	0.00168509	1.59106	0	NA	1	0	1	1	netMHCpan-4.1	HLA-B*07:02	20.714	NB	SEEDK-LTV	2	SEEDKL-TV
SEPIRVLVTGAAGQIA	16	FALSE	sp|P40925|MDHC_HUMAN	MDH1	HUMAN	Malate dehydrogenase, cytoplasmic OS=Homo sapiens OX=9606 GN=MDH1 PE=1 SV=4	[UNIMOD:Acetylation]-SEPIRVLVTGAAGQIA/2	['MSFragger', 'PEAKS']	[0.0020876826722338, 0.0019193857965451]	[2.154397192446861, 2.470309113744824]	[6.899591313912783e-05, 5.261354191991455e-05]	0.948213	2.05272	1	2	0.00191939	5.26135e-05	2.47031	0	NA	3	3	0	3	netMHCIIpan-4.3	DRB1_0404	0.08	SB	IRVLVTGAA	NA	NA
SFGAGGGFG	9	TRUE	P04264|K2C1_HUMAN	KRT1	HUMAN	Keratin, type II cytoskeletal 1 OS=Homo sapiens OX=9606 GN=KRT1 PE=1 SV=6	SFGAGGGFG/1	['PEAKS']	[0.0019193857965451]	[1.584225358727947]	[0.0017309222131779]	0.816984	0.190263	1	1	0.00191939	0.00173092	1.58423	0	NA	3	2	1	3	netMHCpan-4.1	HLA-C*07:02	60	NB	SFGAGGGFG	3	SFGAGGGFG
SFGGGSFG	8	TRUE	P13645|K1C10_HUMAN	KRT10	HUMAN	Keratin, type I cytoskeletal 10 OS=Homo sapiens OX=9606 GN=KRT10 PE=1 SV=6	SFGGGSFG/1	['PEAKS']	[0.0038961038961038]	[0.8685522459475803]	[0.0271114399805189]	0.630223	0.426317	1	1	0.0038961	0.0271114	0.868552	0	NA	2	1	1	2	netMHCpan-4.1	HLA-C*07:02	75	NB	SF-GGGSFG	3	SFG-GGSFG
SFGGGSFGG	9	TRUE	sp|P13645|K1C10_HUMAN	KRT10	HUMAN	Keratin, type I cytoskeletal 10 OS=Homo sapiens OX=9606 GN=KRT10 PE=1 SV=6	SFGGGSFGG/1	['MSFragger', 'PEAKS']	[0.0044247787610619, 0.0019193857965451]	[0.6300594494700972, 1.5322425258908603]	[0.0400745425408759, 0.0021226676649877]	0.925648	0.134442	1	2	0.00191939	0.00212267	1.53224	0	NA	5	1	4	5	netMHCpan-4.1	HLA-C*07:02	60	NB	SFGGGSFGG	3	SFGGGSFGG
SFGGGSFGGG	10	TRUE	sp|P13645|K1C10_HUMAN	KRT10	HUMAN	Keratin, type I cytoskeletal 10 OS=Homo sapiens OX=9606 GN=KRT10 PE=1 SV=6	SFGGGSFGGG/1	['MSFragger', 'Sage', 'PEAKS']	[0.0020876826722338, 0.0057306590257879, 0.0019193857965451]	[1.4614645823097303, 0.704442335368431, 1.8636137784814173]	[0.0012565783696015, 0.0109746059417174, 0.0005762074114973]	0.96946	0.772808	1	3	0.00191939	0.000576207	1.86361	0	NA	6	3	3	6	netMHCpan-4.1	HLA-B*07:02	92.5	NB	SFGGGSFGG	3	SFGGGSGGG
SGDTLPRL	8	TRUE	sp|Q86VW0|SESD1_HUMAN	SESTD1	HUMAN	SEC14 domain and spectrin repeat-containing protein 1 OS=Homo sapiens OX=9606 GN=SESTD1 PE=1 SV=2	SGDTLPRL/2	['MSFragger', 'Comet', 'PEAKS']	[0.0044247787610619, 0.0039682539682539, 0.0019193857965451]	[0.6139769769709663, 0.9208914416427446, 1.77404247271863]	[0.0427967434657418, 0.0052887307620291, 0.0008201633990573]	0.954673	1.7603	1	3	0.00191939	0.000820163	1.77404	0	NA	4	2	2	4	netMHCpan-4.1	HLA-C*07:02	9.18	NB	SGD-TLPRL	0	SGD-TLPRL
SGFPVPEV	8	TRUE	Q8WZ42|TITIN_HUMAN	TTN	HUMAN	Titin OS=Homo sapiens OX=9606 GN=TTN PE=1 SV=4	SGFPVPEV/1	['PEAKS']	[0.0038961038961038]	[0.8180605581994639]	[0.0326736561270707]	0.877552	0.115892	1	1	0.0038961	0.0326737	0.818061	0	NA	1	1	0	1	netMHCpan-4.1	HLA-A*02:01	8.171	NB	SGF-PVPEV	0	SGF-PVPEV
SGFQITSV	8	TRUE	Q15714|T22D1_HUMAN	TSC22D1	HUMAN	TSC22 domain family protein 1 OS=Homo sapiens OX=9606 GN=TSC22D1 PE=1 SV=3	SGFQITSV/1	['PEAKS']	[0.0028818443804034]	[1.0040343671875085]	[0.0163121558517638]	0.972989	0.297112	1	1	0.00288184	0.0163122	1.00403	0	NA	1	1	0	1	netMHCpan-4.1	HLA-A*02:01	12.665	NB	SGF-QITSV	0	SGFQITS-V
SGGGGGGGLGSGGSIR	16	FALSE	sp|P35527|K1C9_HUMAN	KRT9	HUMAN	Keratin, type I cytoskeletal 9 OS=Homo sapiens OX=9606 GN=KRT9 PE=1 SV=3	SGGGGGGGLGSGGSIR/2	['MSFragger', 'Comet', 'Sage', 'PEAKS']	[0.0020876826722338, 0.0039682539682539, 0.0057306590257879, 0.0019193857965451]	[2.74023119721327, 1.3056819236396977, 9.45973547521906, 2.269629298521506]	[5.92437431907584e-06, 0.0008689554078273, 7.281242247365568e-13, 0.0001161431754517]	0.956403	0.128349	1	4	0.00191939	7.28124e-13	9.45974	0	NA	3	2	1	3	netMHCIIpan-4.3	HLA-DQA10301-DQB10302	81.8	NB	GGGGLGSGG	NA	NA
SGGGGGGGLGSGGSIRSS	18	FALSE	sp|P35527|K1C9_HUMAN	KRT9	HUMAN	Keratin, type I cytoskeletal 9 OS=Homo sapiens OX=9606 GN=KRT9 PE=1 SV=3	SGGGGGGGLGSGGSIRSS/2	['MSFragger', 'Comet', 'Sage', 'PEAKS']	[0.0020876826722338, 0.0039682539682539, 0.0057306590257879, 0.0019193857965451]	[2.3062029437625844, 1.3993437339501165, 1.1138318127657838, 1.9687432872116164]	[3.65329928769127e-05, 0.000555251466442, 0.0029473712165908, 0.000380653504434]	0.912147	0.413684	1	4	0.00191939	3.6533e-05	2.3062	0	NA	2	1	1	2	netMHCIIpan-4.3	DRB1_0404	59.02	NB	LGSGGSIRS	NA	NA
SGGGGGGGLGSGGSIRSSY	19	FALSE	sp|P35527|K1C9_HUMAN	KRT9	HUMAN	Keratin, type I cytoskeletal 9 OS=Homo sapiens OX=9606 GN=KRT9 PE=1 SV=3	SGGGGGGGLGSGGSIRSSY/2	['MSFragger']	[0.003257328990228]	[0.6873246688737563]	[0.0316833818503267]	0.740391	0.602257	1	1	0.00325733	0.0316834	0.687325	0	NA	2	0	2	2	NA	NA	NA	NA	NA	NA	NA
SGGGSYGSGGGGGGHGSY	18	FALSE	sp|P04264|K2C1_HUMAN	KRT1	HUMAN	Keratin, type II cytoskeletal 1 OS=Homo sapiens OX=9606 GN=KRT1 PE=1 SV=6	SGGGSYGSGGGGGGHGSY/2	['MSFragger', 'Sage', 'PEAKS']	[0.0020876826722338, 0.0057306590257879, 0.0028818443804034]	[1.011628792539686, 0.6071454982221488, 1.1859350992674176]	[0.0082484950171419, 0.0161599258456781, 0.0081494210664494]	0.779163	0.364577	1	3	0.00208768	0.00814942	1.18594	0	NA	1	0	1	1	netMHCIIpan-4.3	DRB5_0105	80.77	NB	YGSGGGGGG	NA	NA
SGIALSRLAQERKA	14	FALSE	sp|P63279|UBC9_HUMAN	UBE2I	HUMAN	SUMO-conjugating enzyme UBC9 OS=Homo sapiens OX=9606 GN=UBE2I PE=1 SV=1	[UNIMOD:Acetylation]-SGIALSRLAQERKA/3	['MSFragger']	[0.0044247787610619]	[0.6519223749512542]	[0.0366422507642304]	0.0927832	7.475	1	1	0.00442478	0.0366423	0.651922	0	NA	2	2	0	2	netMHCIIpan-4.3	HLA-DQA10301-DQB10302	6.46	NB	IALSRLAQE	NA	NA
SGLQPTGFLS	10	TRUE	sp|P01911|DRB1_HUMAN;sp|P79483|DRB3_HUMAN	HLA-DRB1;HLA-DRB3	HUMAN	HLA class II histocompatibility antigen, DRB1 beta chain OS=Homo sapiens OX=9606 GN=HLA-DRB1 PE=1 SV=2	SGLQPTGFLS/1	['MSFragger', 'PEAKS']	[0.0020876826722338, 0.0019193857965451]	[0.9930199233297696, 1.644166786161775]	[0.008914473953674, 0.0013676017468835]	0.994993	0.825978	1	2	0.00191939	0.0013676	1.64417	0	NA	1	0	1	1	netMHCpan-4.1	HLA-A*02:01	9.809	NB	SLQPTGFLS	0	SGLQPTGFL
SGPLEEIY	8	TRUE	sp|Q9Y6L7|TLL2_HUMAN	TLL2	HUMAN	Tolloid-like protein 2 OS=Homo sapiens OX=9606 GN=TLL2 PE=1 SV=1	SGPLEEIY/1	['Comet']	[0.0089485458612975]	[0.5278237134104896]	[0.0323059232910366]	0.967344	1.48617	1	1	0.00894855	0.0323059	0.527824	0	NA	1	0	1	1	netMHCpan-4.1	HLA-C*07:02	15.4	NB	SGP-LEEIY	0	SGPLE-EIY
SGPTIEEVD	9	TRUE	sp|P0DMV8|HS71A_HUMAN;sp|P0DMV9|HS71B_HUMAN;sp|P11142|HSP7C_HUMAN	HSPA1A;HSPA1B;HSPA8	HUMAN	Heat shock 70 kDa protein 1A OS=Homo sapiens OX=9606 GN=HSPA1A PE=1 SV=1	SGPTIEEVD/1	['MSFragger', 'PEAKS']	[0.0020876826722338, 0.0028818443804034]	[0.9200597974568786, 1.3096910487805715]	[0.0120823369421955, 0.0050568914717129]	0.959439	2.94749	1	2	0.00208768	0.00505689	1.30969	0	NA	4	4	0	4	netMHCpan-4.1	HLA-C*07:02	85	NB	SGPTIEEVD	4	SGPTIEEVD
SGSVGESSSKGP	12	TRUE	sp|P13645|K1C10_HUMAN	KRT10	HUMAN	Keratin, type I cytoskeletal 10 OS=Homo sapiens OX=9606 GN=KRT10 PE=1 SV=6	SGSVGESSSKGP/2	['MSFragger', 'Sage', 'PEAKS']	[0.0020876826722338, 0.0057306590257879, 0.0019193857965451]	[1.5973479385758, 1.0021629621573631, 2.557873142098605]	[0.0007113244396827, 0.0040470915815936, 3.724256983908972e-05]	0.879798	1.40447	1	3	0.00191939	3.72426e-05	2.55787	0	NA	1	0	1	1	netMHCpan-4.1	HLA-A*02:01	85	NB	SGSSSSKGP	3	GVGESSSKG
SGVSLAAL	8	TRUE	P10412|H14_HUMAN;P16402|H13_HUMAN;P16403|H12_HUMAN	H1-4;H1-3;H1-2	HUMAN	Histone H1.4 OS=Homo sapiens OX=9606 GN=H1-4 PE=1 SV=2	SGVSLAAL/1	['PEAKS']	[0.0060313630880579]	[0.7919316857953541]	[0.0359607254970438]	0.788708	0.520201	1	1	0.00603136	0.0359607	0.791932	0	NA	1	1	0	1	netMHCpan-4.1	HLA-B*07:02	11.543	NB	SGV-SLAAL	0	SG-VSLAAL
SGYEAPRI	8	TRUE	sp|O15055|PER2_HUMAN;sp|O15534|PER1_HUMAN;sp|P56645|PER3_HUMAN	PER2;PER1;PER3	HUMAN	Period circadian protein homolog 2 OS=Homo sapiens OX=9606 GN=PER2 PE=1 SV=2	SGYEAPRI/2	['Comet', 'PEAKS']	[0.0039682539682539, 0.0038961038961038]	[0.7872153355604992, 0.9709014652160428]	[0.0098249517332257, 0.0184861154669053]	0.918143	1.87799	1	2	0.0038961	0.00982495	0.970901	0	NA	1	1	0	1	netMHCpan-4.1	HLA-C*07:02	16.182	NB	SGYEAPR-I	0	SGYEA-PRI
SGYLVSRF	8	TRUE	sp|Q8IZH2|XRN1_HUMAN	XRN1	HUMAN	5'-3' exoribonuclease 1 OS=Homo sapiens OX=9606 GN=XRN1 PE=1 SV=1	SGYLVSRF/2	['MSFragger', 'Comet', 'Sage', 'PEAKS']	[0.0020876826722338, 0.007380073800738, 0.0057306590257879, 0.0060313630880579]	[0.9007595480120648, 0.751026968845905, 0.5345900978306348, 0.7837234903132959]	[0.0130928801745878, 0.0116117531899605, 0.021997679381527, 0.037056028209007]	0.984041	1.72508	1	4	0.00208768	0.0116118	0.90076	0	NA	2	1	1	2	netMHCpan-4.1	HLA-C*07:02	8.663	NB	SGY-LVSRF	0	SGYL-VSRF
SGYNVSLL	8	TRUE	sp|O15144|ARPC2_HUMAN	ARPC2	HUMAN	Actin-related protein 2/3 complex subunit 2 OS=Homo sapiens OX=9606 GN=ARPC2 PE=1 SV=1	SGYNVSLL/1	['MSFragger']	[0.0081632653061224]	[0.5191320968157463]	[0.0628482846709545]	0.969217	4.58456	1	1	0.00816327	0.0628483	0.519132	0	NA	3	1	2	3	netMHCpan-4.1	HLA-C*07:02	9.074	NB	SGY-NVSLL	0	SGYN-VSLL
SGYQAIQF	8	TRUE	sp|Q12882|DPYD_HUMAN	DPYD	HUMAN	Dihydropyrimidine dehydrogenase [NADP(+)] OS=Homo sapiens OX=9606 GN=DPYD PE=1 SV=2	SGYQAIQF/1	['MSFragger', 'Comet', 'PEAKS']	[0.0055020632737276, 0.007380073800738, 0.0038961038961038]	[0.5790821896264622, 0.760970385770816, 0.918714904384628]	[0.0493314096074887, 0.0110910000460666, 0.0224881719897548]	0.952914	0.00439179	1	3	0.0038961	0.011091	0.918715	0	NA	3	2	1	3	netMHCpan-4.1	HLA-C*07:02	5.802	NB	SGY-QAIQF	0	SGYQAI-QF
SGYQILHM	8	TRUE	sp|Q96GV9|MACIR_HUMAN	MACIR	HUMAN	Macrophage immunometabolism regulator OS=Homo sapiens OX=9606 GN=MACIR PE=1 SV=1	SGYQILHM[UNIMOD:Oxidation]/2;SGYQILHM/2	['MSFragger', 'Comet', 'Sage', 'PEAKS']	[0.0020876826722338, 0.0039682539682539, 0.0057306590257879, 0.0019193857965451]	[1.3560755187844216, 1.5144634937592951, 0.7521145329802255, 1.9463583533967617]	[0.001953503018524, 0.0003201991294665, 0.0091885653641687, 0.0004157892559006]	0.95483	1.16846	2	4	0.00191939	0.000320199	1.94636	0	NA	12	7	5	12	netMHCpan-4.1	HLA-C*07:02	6.811	NB	SGY-QILHM	0	SGYQIL-HM
SIIGRLLEV	9	TRUE	sp|P62136|PP1A_HUMAN	PPP1CA	HUMAN	Serine/threonine-protein phosphatase PP1-alpha catalytic subunit OS=Homo sapiens OX=9606 GN=PPP1CA PE=1 SV=1	SIIGRLLEV/2	['MSFragger', 'Comet', 'Sage', 'PEAKS']	[0.0020876826722338, 0.0082872928176795, 0.0057306590257879, 0.0019193857965451]	[1.1349694469832037, 0.6149248604369583, 0.6945163674824861, 1.8619030390162223]	[0.0049271445510845, 0.0217072316364504, 0.0113992551975165, 0.0005801068727638]	0.962543	0.628915	1	4	0.00191939	0.000580107	1.8619	0	NA	3	1	2	3	netMHCpan-4.1	HLA-A*02:01	0.022	SB	SIIGRLLEV	2	SIIGRLLEV
SIIQRLLEV	9	TRUE	P36873|PP1G_HUMAN	PPP1CC	HUMAN	Serine/threonine-protein phosphatase PP1-gamma catalytic subunit OS=Homo sapiens OX=9606 GN=PPP1CC PE=1 SV=1	SIIQRLLEV/2	['PEAKS']	[0.0019193857965451]	[1.4019670928280352]	[0.0035331346778704]	0.951942	1.68395	1	1	0.00191939	0.00353313	1.40197	0	NA	1	0	1	1	netMHCpan-4.1	HLA-A*02:01	0.057	SB	SIIQRLLEV	2	SIIQRLLEV
SILKIHAREIFD	12	TRUE	P06733|ENOA_HUMAN	ENO1	HUMAN	Alpha-enolase OS=Homo sapiens OX=9606 GN=ENO1 PE=1 SV=2	[UNIMOD:Acetylation]-SILKIHAREIFD/3	['PEAKS']	[0.0038961038961038]	[0.8677494385413779]	[0.0271923560444835]	-0.0964759	9.95312	1	1	0.0038961	0.0271924	0.867749	0	NA	1	0	1	1	netMHCpan-4.1	HLA-C*07:02	85	NB	SKIHAREIF	2	SILKIHAEI
SINAQRNAL	9	TRUE	sp|Q14669|TRIPC_HUMAN	TRIP12	HUMAN	E3 ubiquitin-protein ligase TRIP12 OS=Homo sapiens OX=9606 GN=TRIP12 PE=1 SV=1	SINAQRNAL/2	['MSFragger', 'PEAKS']	[0.0020876826722338, 0.0019193857965451]	[1.1121663866363842, 1.8765803238098264]	[0.0054199385094006, 0.0005474901822487]	0.978423	0.140334	1	2	0.00191939	0.00054749	1.87658	0	NA	3	1	2	3	netMHCpan-4.1	HLA-B*07:02	0.231	SB	SINAQRNAL	1	SINAQRNAL
SIRVTQKSYKVSTSGP	16	FALSE	sp|P05787|K2C8_HUMAN	KRT8	HUMAN	Keratin, type II cytoskeletal 8 OS=Homo sapiens OX=9606 GN=KRT8 PE=1 SV=7	[UNIMOD:Acetylation]-SIRVTQKSYKVSTSGP/3	['MSFragger', 'PEAKS']	[0.0020876826722338, 0.0019193857965451]	[2.038794892245804, 1.550804808248779]	[0.0001119707363766, 0.0019735968383708]	0.338079	1.91321	1	2	0.00191939	0.000111971	2.03879	0	NA	1	0	1	1	netMHCIIpan-4.3	HLA-DPA10103-DPB10201	1.8	WB	VTQKSYKVS	NA	NA
SISGPGVDKEPF	12	TRUE	sp|Q08554|DSC1_HUMAN	DSC1	HUMAN	Desmocollin-1 OS=Homo sapiens OX=9606 GN=DSC1 PE=1 SV=2	SISGPGVDKEPF/2	['MSFragger', 'Comet', 'Sage']	[0.0020876826722338, 0.0039682539682539, 0.0057306590257879]	[1.0492376049499712, 0.9198614482819472, 0.8705475178412625]	[0.0070499264456147, 0.0053140873500718, 0.0060982726697532]	0.807968	0.0429896	1	3	0.00208768	0.00531409	1.04924	0	NA	2	1	1	2	netMHCpan-4.1	HLA-B*07:02	8.244	NB	SISGPGVPF	1	SISGPGVPF
SIVRVLTARKTV	12	TRUE	sp|O15511|ARPC5_HUMAN	ARPC5	HUMAN	Actin-related protein 2/3 complex subunit 5 OS=Homo sapiens OX=9606 GN=ARPC5 PE=1 SV=3	SIVRVLTARKTV/3	['MSFragger', 'Sage', 'PEAKS']	[0.0020876826722338, 0.0057306590257879, 0.0019193857965451]	[1.105067896958676, 0.5248516537868664, 1.5917480066038885]	[0.0055831551034404, 0.0229538775180803, 0.001680523519878]	0.0987585	0.170515	1	3	0.00191939	0.00168052	1.59175	0	NA	1	1	0	1	netMHCpan-4.1	HLA-A*02:01	10.21	NB	SIVRVLTTV	2	SIVRVLTTV
SIYPAPQV	8	TRUE	sp|P68363|TBA1B_HUMAN;sp|P68366|TBA4A_HUMAN;sp|Q71U36|TBA1A_HUMAN;sp|Q9BQE3|TBA1C_HUMAN;sp|Q9H853|TBA4B_HUMAN	TUBA1B;TUBA4A;TUBA1A;TUBA1C;TUBA4B	HUMAN	Tubulin alpha-1B chain OS=Homo sapiens OX=9606 GN=TUBA1B PE=1 SV=1	SIYPAPQV/1	['MSFragger', 'Comet', 'PEAKS']	[0.0044247787610619, 0.007380073800738, 0.0019193857965451]	[0.5826801134075719, 0.7467516822141879, 1.6598656542091577]	[0.0486155857405381, 0.0118430281997611, 0.0012857035145467]	0.993779	0.0627681	1	3	0.00191939	0.0012857	1.65987	0	NA	1	1	0	1	netMHCpan-4.1	HLA-A*02:01	1.837	WB	SIYP-APQV	2	SIYPA-PQV
SIYPSPTGV	9	TRUE	sp|Q6P2Q9|PRP8_HUMAN	PRPF8	HUMAN	Pre-mRNA-processing-splicing factor 8 OS=Homo sapiens OX=9606 GN=PRPF8 PE=1 SV=2	SIYPSPTGV/1	['MSFragger', 'Comet', 'Sage', 'PEAKS']	[0.0020876826722338, 0.0039682539682539, 0.0057306590257879, 0.0028818443804034]	[1.0599674143411089, 0.8036219083145838, 0.7300736352757256, 1.295781908381425]	[0.0067409555924843, 0.0091073515216073, 0.0099654928323921, 0.0053365819035311]	0.98966	1.66817	1	4	0.00208768	0.00533658	1.29578	0	NA	6	0	6	6	netMHCpan-4.1	HLA-A*02:01	0.032	SB	SIYPSPTGV	2	SIYPSPTGV
SKGKIYPVGY	10	TRUE	sp|Q15517|CDSN_HUMAN	CDSN	HUMAN	Corneodesmosin OS=Homo sapiens OX=9606 GN=CDSN PE=1 SV=4	SKGKIYPVGY/2	['MSFragger', 'PEAKS']	[0.003257328990228, 0.0019193857965451]	[0.7559792479997791, 1.7395749602542798]	[0.0238699222972099, 0.000939438734103]	0.81389	0.0721483	1	2	0.00191939	0.000939439	1.73957	0	NA	1	0	1	1	netMHCpan-4.1	HLA-C*07:02	10.652	NB	SKGKIPVGY	3	SKGKIPVGY
SKGPAVGID	9	TRUE	sp|P11142|HSP7C_HUMAN	HSPA8	HUMAN	Heat shock cognate 71 kDa protein OS=Homo sapiens OX=9606 GN=HSPA8 PE=1 SV=1	[UNIMOD:Acetylation]-SKGPAVGID/1	['MSFragger', 'PEAKS']	[0.0044247787610619, 0.0019193857965451]	[0.6005955424867606, 1.9372689521891808]	[0.0451974052924407, 0.000430964817852]	0.847788	0.50696	1	2	0.00191939	0.000430965	1.93727	0	NA	2	2	0	2	netMHCpan-4.1	HLA-C*07:02	75	NB	SKGPAVGID	3	SKGPAVGID
SKGPAVGIDLGTT	13	FALSE	sp|P11142|HSP7C_HUMAN	HSPA8	HUMAN	Heat shock cognate 71 kDa protein OS=Homo sapiens OX=9606 GN=HSPA8 PE=1 SV=1	[UNIMOD:Acetylation]-SKGPAVGIDLGTT/2	['MSFragger', 'PEAKS']	[0.0020876826722338, 0.0019193857965451]	[2.423304836341245, 2.191149167773073]	[2.237035486764456e-05, 0.0001582981558148]	0.663007	5.95795	1	2	0.00191939	2.23704e-05	2.4233	0	NA	2	2	0	2	netMHCIIpan-4.3	HLA-DQA10301-DQB10302	42.3	NB	PAVGIDLGT	NA	NA
SKGSLGGGFSSGGFSGGS	18	FALSE	sp|P13645|K1C10_HUMAN	KRT10	HUMAN	Keratin, type I cytoskeletal 10 OS=Homo sapiens OX=9606 GN=KRT10 PE=1 SV=6	SKGSLGGGFSSGGFSGGS/2	['MSFragger', 'Comet', 'Sage', 'PEAKS']	[0.0020876826722338, 0.0039682539682539, 0.0057306590257879, 0.0019193857965451]	[1.8291222180334727, 0.9115477170266728, 0.6543526182376033, 2.504589981633827]	[0.0002694596622689, 0.0055232284887056, 0.0133394237589693, 4.59569007527252e-05]	0.59666	0.157142	1	4	0.00191939	4.59569e-05	2.50459	0	NA	1	0	1	1	netMHCIIpan-4.3	HLA-DPA10103-DPB10402	50.96	NB	FSSGGFSGG	NA	NA
SKPHSEAGTAF	11	TRUE	sp|P14618|KPYM_HUMAN	PKM	HUMAN	Pyruvate kinase PKM OS=Homo sapiens OX=9606 GN=PKM PE=1 SV=4	[UNIMOD:Acetylation]-SKPHSEAGTAF/2	['MSFragger']	[0.0093457943925233]	[0.4978065312802602]	[0.0684528461405776]	0.554322	0.410539	1	1	0.00934579	0.0684528	0.497807	0	NA	1	0	1	1	netMHCpan-4.1	HLA-B*07:02	0.852	WB	KPHSAGTAF	1	KPHSEGTAF
SKPHSEAGTAFIQTQQL	17	FALSE	sp|P14618|KPYM_HUMAN	PKM	HUMAN	Pyruvate kinase PKM OS=Homo sapiens OX=9606 GN=PKM PE=1 SV=4	[UNIMOD:Acetylation]-SKPHSEAGTAFIQTQQL/2	['MSFragger']	[0.0020876826722338]	[1.221537872161099]	[0.003430461127199]	0.790301	5.62689	1	1	0.00208768	0.00343046	1.22154	0	NA	1	0	1	1	netMHCIIpan-4.3	HLA-DPA10103-DPB10402	2.77	WB	EAGTAFIQT	NA	NA
SKQQPTQFINPETPG	15	FALSE	sp|Q15019|SEPT2_HUMAN	SEPTIN2	HUMAN	Septin-2 OS=Homo sapiens OX=9606 GN=SEPTIN2 PE=1 SV=1	[UNIMOD:Acetylation]-SKQQPTQFINPETPG/2	['MSFragger', 'PEAKS']	[0.0020876826722338, 0.0028818443804034]	[1.205778246464789, 1.1809178500680668]	[0.0036642598260465, 0.0083079483101157]	0.905058	2.97265	1	2	0.00208768	0.00366426	1.20578	0	NA	3	3	0	3	netMHCIIpan-4.3	HLA-DQA10301-DQB10302	9.74	NB	QPTQFINPE	NA	NA
SKSESPKE	8	TRUE	A0A2R8Y4L2|RA1L3_HUMAN;P09651|ROA1_HUMAN	HNRNPA1L3;HNRNPA1	HUMAN	Heterogeneous nuclear ribonucleoprotein A1-like 3 OS=Homo sapiens OX=9606 GN=HNRNPA1L3 PE=1 SV=2	[UNIMOD:Acetylation]-SKSESPKE/2	['PEAKS']	[0.0072202166064981]	[0.6844835612281508]	[0.0530068132339898]	0.74442	3.94445	1	1	0.00722022	0.0530068	0.684484	0	NA	1	1	0	1	netMHCpan-4.1	HLA-C*07:02	49	NB	SKSESPKE-	3	SKSESP-KE
SLADELALVDVLEDK	15	FALSE	sp|P07195|LDHB_HUMAN	LDHB	HUMAN	L-lactate dehydrogenase B chain OS=Homo sapiens OX=9606 GN=LDHB PE=1 SV=2	SLADELALVDVLEDK/2	['MSFragger', 'Comet', 'Sage', 'PEAKS']	[0.0020876826722338, 0.0039682539682539, 0.0057306590257879, 0.0019193857965451]	[2.4382321981365545, 2.1947109031754386, 9.341465424157876, 2.421130168014248]	[2.1014518078238725e-05, 1.2380785850798392e-05, 9.97277201454871e-13, 6.388143268986043e-05]	0.92324	0.244358	1	4	0.00191939	9.97277e-13	9.34147	0	NA	1	0	1	1	netMHCIIpan-4.3	HLA-DQA10301-DQB10302	2.42	WB	DELALVDVL	NA	NA
SLAEVAGLQV	10	TRUE	Q8TCU6|PREX1_HUMAN	PREX1	HUMAN	Phosphatidylinositol 3,4,5-trisphosphate-dependent Rac exchanger 1 protein OS=Homo sapiens OX=9606 GN=PREX1 PE=1 SV=3	SLAEVAGLQV/1	['PEAKS']	[0.0028818443804034]	[1.3115203204850878]	[0.0050211945541277]	0.827996	0.233232	1	1	0.00288184	0.00502119	1.31152	0	NA	1	0	1	1	netMHCpan-4.1	HLA-A*02:01	0.159	SB	SLAEVALQV	2	SLAEVALQV
SLAGGIIGV	9	TRUE	P61978|HNRPK_HUMAN	HNRNPK	HUMAN	Heterogeneous nuclear ribonucleoprotein K OS=Homo sapiens OX=9606 GN=HNRNPK PE=1 SV=1	SLAGGIIGV/1	['PEAKS']	[0.0060313630880579]	[0.7857967619125554]	[0.0367764485040674]	0.990663	0.0352086	1	1	0.00603136	0.0367764	0.785797	0	NA	2	2	0	2	netMHCpan-4.1	HLA-A*02:01	0.009	SB	SLAGGIIGV	2	SLAGGIIGV
SLDKFLASVSTVL	13	FALSE	sp|P69905|HBA_HUMAN	HBA2	HUMAN	Hemoglobin subunit alpha OS=Homo sapiens OX=9606 GN=HBA2 PE=1 SV=2	SLDKFLASVSTVL/2	['MSFragger', 'Comet', 'Sage', 'PEAKS']	[0.0020876826722338, 0.0089485458612975, 0.0057306590257879, 0.0019193857965451]	[1.897958977923616, 0.5816719268923133, 5.34872193355684, 1.7745146889577503]	[0.0002019679775751, 0.0252728725415541, 4.0805775093414816e-08, 0.0008186388744792]	0.80287	0.33881	1	4	0.00191939	4.08058e-08	5.34872	0	NA	1	1	0	1	netMHCIIpan-4.3	DRB5_0105	40.27	NB	FLASVSTVL	NA	NA
SLDLDSIIAEVK	12	TRUE	sp|P04264|K2C1_HUMAN	KRT1	HUMAN	Keratin, type II cytoskeletal 1 OS=Homo sapiens OX=9606 GN=KRT1 PE=1 SV=6	SLDLDSIIAEVK/2	['MSFragger', 'Comet', 'Sage', 'PEAKS']	[0.0020876826722338, 0.0039682539682539, 0.0057306590257879, 0.0019193857965451]	[1.2328217757473217, 0.9507739830373616, 1.5848949604292293, 2.203799553350932]	[0.0032722678868066, 0.004603199257465, 0.0009082644991316, 0.0001505909042572]	0.929237	0.231311	1	4	0.00191939	0.000150591	2.2038	0	NA	1	0	1	1	netMHCpan-4.1	HLA-A*02:01	12.981	NB	SLDSIIAEV	4	DDSIIAEVK
SLDLLRQL	8	TRUE	sp|Q8WW52|F151A_HUMAN	FAM151A	HUMAN	Protein FAM151A OS=Homo sapiens OX=9606 GN=FAM151A PE=1 SV=2	SLDLLRQL/2	['MSFragger']	[0.003257328990228]	[0.8125477210637888]	[0.0188863809861389]	0.907719	1.49148	1	1	0.00325733	0.0188864	0.812548	0	NA	2	0	2	2	netMHCpan-4.1	HLA-A*02:01	1.61	WB	SL-DLLRQL	2	SL-DLLRQL
SLGGGFGGGSR	11	TRUE	sp|P35527|K1C9_HUMAN	KRT9	HUMAN	Keratin, type I cytoskeletal 9 OS=Homo sapiens OX=9606 GN=KRT9 PE=1 SV=3	SLGGGFGGGSR/2	['MSFragger']	[0.0044247787610619]	[0.5833430314090093]	[0.0484847881061305]	0.994527	2.73928	1	1	0.00442478	0.0484848	0.583343	0	NA	1	1	0	1	netMHCpan-4.1	HLA-A*02:01	29.8	NB	SLGGGFGSR	3	SLGGGGGGS
SLGGGFGGGSRG	12	TRUE	sp|P35527|K1C9_HUMAN	KRT9	HUMAN	Keratin, type I cytoskeletal 9 OS=Homo sapiens OX=9606 GN=KRT9 PE=1 SV=3	SLGGGFGGGSRG/2	['MSFragger', 'Comet']	[0.0020876826722338, 0.0082872928176795]	[1.1030217711717134, 0.5930305183309764]	[0.0056311057322644, 0.0239943721679163]	0.957356	1.1293	1	2	0.00208768	0.00563111	1.10302	0	NA	1	0	1	1	netMHCpan-4.1	HLA-A*02:01	38.6	NB	SLFGGGSRG	3	GGGFGGGSG
SLGGGFGGGSRGF	13	FALSE	sp|P35527|K1C9_HUMAN	KRT9	HUMAN	Keratin, type I cytoskeletal 9 OS=Homo sapiens OX=9606 GN=KRT9 PE=1 SV=3	SLGGGFGGGSRGF/2	['MSFragger', 'Sage', 'PEAKS']	[0.0020876826722338, 0.0057306590257879, 0.0019193857965451]	[1.4834075204117732, 0.6063100537545364, 2.181195335872109]	[0.0011462695516075, 0.0162159374123193, 0.0001646387853186]	0.955507	1.65277	1	3	0.00191939	0.000164639	2.1812	0	NA	1	1	0	1	netMHCIIpan-4.3	HLA-DQA10301-DQB10603	88.8	NB	GGFGGGSRG	NA	NA
SLIGHLQTL	9	TRUE	sp|Q16690|DUS5_HUMAN	DUSP5	HUMAN	Dual specificity protein phosphatase 5 OS=Homo sapiens OX=9606 GN=DUSP5 PE=1 SV=2	SLIGHLQTL/2	['MSFragger', 'PEAKS']	[0.0044247787610619, 0.0051679586563307]	[0.6316677343960642, 0.8105433185065686]	[0.0398117455106185, 0.0335890567657971]	0.950729	1.45721	1	2	0.00442478	0.0335891	0.810543	0	NA	1	0	1	1	netMHCpan-4.1	HLA-A*02:01	0.008	SB	SLIGHLQTL	2	SLIGHLQTL
SLITRLLEV	9	TRUE	P62140|PP1B_HUMAN	PPP1CB	HUMAN	Serine/threonine-protein phosphatase PP1-beta catalytic subunit OS=Homo sapiens OX=9606 GN=PPP1CB PE=1 SV=3	SLITRLLEV/2	['PEAKS']	[0.0028818443804034]	[1.0422436741373755]	[0.0141122645572946]	0.922362	0.835005	1	1	0.00288184	0.0141123	1.04224	0	NA	1	1	0	1	netMHCpan-4.1	HLA-A*02:01	0.009	SB	SLITRLLEV	2	SLITRLLEV
SLLEGEGSSGGGGR	14	FALSE	sp|P13645|K1C10_HUMAN	KRT10	HUMAN	Keratin, type I cytoskeletal 10 OS=Homo sapiens OX=9606 GN=KRT10 PE=1 SV=6	SLLEGEGSSGGGGR/2	['MSFragger']	[0.003257328990228]	[0.70856763346115]	[0.0290297678970651]	0.691993	1.30218	1	1	0.00325733	0.0290298	0.708568	0	NA	1	0	1	1	netMHCIIpan-4.3	DRB1_0404	13.89	NB	LEGEGSSGG	NA	NA
SLLENLEKI	9	TRUE	B2RXH8|HNRC2_HUMAN;B7ZW38|HNRC3_HUMAN;O60812|HNRC1_HUMAN;P07910|HNRPC_HUMAN;P0DMR1|HNRC4_HUMAN	HNRNPCL2;HNRNPCL3;HNRNPCL1;HNRNPC;HNRNPCL4	HUMAN	Heterogeneous nuclear ribonucleoprotein C-like 2 OS=Homo sapiens OX=9606 GN=HNRNPCL2 PE=1 SV=1	SLLENLEKI/2	['PEAKS']	[0.0019193857965451]	[1.7744942383492033]	[0.0008187048395564]	0.880621	0.857509	1	1	0.00191939	0.000818705	1.77449	0	NA	1	0	1	1	netMHCpan-4.1	HLA-A*02:01	0.022	SB	SLLENLEKI	2	SLLENLEKI
SLLGGDVVSV	10	TRUE	Q99576|T22D3_HUMAN	TSC22D3	HUMAN	TSC22 domain family protein 3 OS=Homo sapiens OX=9606 GN=TSC22D3 PE=1 SV=2	SLLGGDVVSV/1	['PEAKS']	[0.0028818443804034]	[1.327558278824959]	[0.0047186199921581]	0.968376	0.0596266	1	1	0.00288184	0.00471862	1.32756	0	NA	2	1	1	2	netMHCpan-4.1	HLA-A*02:01	0.05	SB	SLLGGVVSV	2	SLLGGVVSV
SLLQPLNV	8	TRUE	P04264|K2C1_HUMAN;P12035|K2C3_HUMAN;P35908|K22E_HUMAN;Q01546|K22O_HUMAN	KRT1;KRT3;KRT2;KRT76	HUMAN	Keratin, type II cytoskeletal 1 OS=Homo sapiens OX=9606 GN=KRT1 PE=1 SV=6	SLLQPLNV/1	['PEAKS']	[0.0019193857965451]	[1.6384784061376247]	[0.0013985412405627]	0.803005	0.544926	1	1	0.00191939	0.00139854	1.63848	0	NA	1	0	1	1	netMHCpan-4.1	HLA-A*02:01	1.209	WB	SLL-QPLNV	2	SLLQPLN-V
SLLQTLYKV	9	TRUE	sp|P46060|RAGP1_HUMAN	RANGAP1	HUMAN	Ran GTPase-activating protein 1 OS=Homo sapiens OX=9606 GN=RANGAP1 PE=1 SV=1	SLLQTLYKV/2	['MSFragger', 'Comet', 'Sage', 'PEAKS']	[0.003257328990228, 0.0039682539682539, 0.0057306590257879, 0.0019193857965451]	[0.7310228772824076, 0.9035179594883672, 0.6292813948317297, 1.4339071997287]	[0.0264619276734285, 0.0057329835747356, 0.0147563626973036, 0.0031191496017218]	0.929638	0.660343	1	4	0.00191939	0.00311915	1.43391	0	NA	1	0	1	1	netMHCpan-4.1	HLA-A*02:01	0.013	SB	SLLQTLYKV	2	SLLQTLYKV
SLLSHVEQL	9	TRUE	sp|Q9UI95|MD2L2_HUMAN	MAD2L2	HUMAN	Mitotic spindle assembly checkpoint protein MAD2B OS=Homo sapiens OX=9606 GN=MAD2L2 PE=1 SV=2	SLLSHVEQL/2	['MSFragger', 'PEAKS']	[0.003257328990228, 0.0038961038961038]	[0.7278532828689127, 0.9526873358698812]	[0.0268103612528092, 0.0197978821132511]	0.923446	2.84439	1	2	0.00325733	0.0197979	0.952687	0	NA	1	0	1	1	netMHCpan-4.1	HLA-A*02:01	0.009	SB	SLLSHVEQL	2	SLLSHVEQL
SLQDEIQRV	9	TRUE	sp|Q9UNX4|WDR3_HUMAN	WDR3	HUMAN	WD repeat-containing protein 3 OS=Homo sapiens OX=9606 GN=WDR3 PE=1 SV=1	SLQDEIQRV/2	['MSFragger', 'PEAKS']	[0.003257328990228, 0.0028818443804034]	[0.6943483234990713, 1.2187287070574226]	[0.0307807123272312, 0.007184096832822]	0.91636	0.182736	1	2	0.00288184	0.0071841	1.21873	0	NA	1	0	1	1	netMHCpan-4.1	HLA-A*02:01	0.007	SB	SLQDEIQRV	2	SLQDEIQRV
SLSPIYPAA	9	TRUE	P18858|DNLI1_HUMAN	LIG1	HUMAN	DNA ligase 1 OS=Homo sapiens OX=9606 GN=LIG1 PE=1 SV=1	SLSPIYPAA/1	['PEAKS']	[0.0082742316784869]	[0.6519243844560378]	[0.0594738578352344]	0.896201	3.21757	1	1	0.00827423	0.0594739	0.651924	0	NA	1	0	1	1	netMHCpan-4.1	HLA-A*02:01	0.118	SB	SLSPIYPAA	1	SLSPIYPAA
SLVNLGGSK	9	TRUE	sp|P04264|K2C1_HUMAN	KRT1	HUMAN	Keratin, type II cytoskeletal 1 OS=Homo sapiens OX=9606 GN=KRT1 PE=1 SV=6	SLVNLGGSK/2	['MSFragger', 'Comet', 'Sage', 'PEAKS']	[0.0055020632737276, 0.0082872928176795, 0.0057306590257879, 0.0028818443804034]	[0.5409645005209069, 0.7137142692860223, 0.568617621533249, 1.0607618742600933]	[0.0575617225450511, 0.0137907407324504, 0.0189984065619032, 0.013152752442616]	0.999551	0.729252	1	4	0.00288184	0.0131528	1.06076	0	NA	2	0	2	2	netMHCpan-4.1	HLA-A*02:01	19.146	NB	SLVNLGGSK	NA	NA
SLYDYNPNL	9	TRUE	sp|B5ME19|EIFCL_HUMAN;sp|Q99613|EIF3C_HUMAN	EIF3CL;EIF3C	HUMAN	Eukaryotic translation initiation factor 3 subunit C-like protein OS=Homo sapiens OX=9606 GN=EIF3CL PE=1 SV=1	SLYDYNPNL/1	['MSFragger', 'Comet', 'PEAKS']	[0.0020876826722338, 0.0039682539682539, 0.0019193857965451]	[1.0688766437979385, 1.013928235841261, 1.6629858992096906]	[0.006494687450565, 0.0034315557646674, 0.0012700169409296]	0.861615	0.449645	1	3	0.00191939	0.00127002	1.66299	0	NA	2	2	0	2	netMHCpan-4.1	HLA-A*02:01	0.005	SB	SLYDYNPNL	2	SLYDYNPNL
SLYGGTITI	9	TRUE	sp|Q5VTR2|BRE1A_HUMAN	RNF20	HUMAN	E3 ubiquitin-protein ligase BRE1A OS=Homo sapiens OX=9606 GN=RNF20 PE=1 SV=2	SLYGGTITI/1	['MSFragger', 'PEAKS']	[0.0055020632737276, 0.0028818443804034]	[0.5483327182667879, 1.312568728153413]	[0.0558749538571543, 0.0050008471399573]	0.929075	0.272931	1	2	0.00288184	0.00500085	1.31257	0	NA	2	1	1	2	netMHCpan-4.1	HLA-A*02:01	0.019	SB	SLYGGTITI	2	SLYGGTITI
SMDNNRSLDL	10	TRUE	sp|P04264|K2C1_HUMAN;sp|P12035|K2C3_HUMAN;sp|Q7Z794|K2C1B_HUMAN	KRT1;KRT3;KRT77	HUMAN	Keratin, type II cytoskeletal 1 OS=Homo sapiens OX=9606 GN=KRT1 PE=1 SV=6	SM[UNIMOD:Oxidation]DNNRSLDL/2;SMDNNRSLDL/2	['MSFragger', 'Comet', 'Sage', 'PEAKS']	[0.0020876826722338, 0.0039682539682539, 0.0057306590257879, 0.0019193857965451]	[1.3413078256899942, 0.8396397446756827, 0.6266597422546965, 2.362142816796891]	[0.0020780787492555, 0.0077090865825359, 0.0149147704282178, 8.062306881331075e-05]	0.850261	0.130459	2	4	0.00191939	8.06231e-05	2.36214	0	NA	4	1	3	4	netMHCpan-4.1	HLA-A*02:01	5.226	NB	SMDNNRSLL	1	SMNNRSLDL
SMDNSRNLDL	10	TRUE	sp|P35908|K22E_HUMAN	KRT2	HUMAN	Keratin, type II cytoskeletal 2 epidermal OS=Homo sapiens OX=9606 GN=KRT2 PE=1 SV=2	SM[UNIMOD:Oxidation]DNSRNLDL/2	['MSFragger', 'Comet', 'Sage', 'PEAKS']	[0.0020876826722338, 0.0039682539682539, 0.0057306590257879, 0.0019193857965451]	[1.6708379897651808, 1.2405793450894838, 0.5549850507218407, 2.2919332717069008]	[0.0005228788991681, 0.0011863046152961, 0.0201394772262271, 0.0001063587532471]	0.781439	0.114866	1	4	0.00191939	0.000106359	2.29193	0	NA	2	1	1	2	netMHCpan-4.1	HLA-A*02:01	4.119	NB	SMDNSRNLL	1	SMNSRNLDL
SMSADVPLV	9	TRUE	sp|P12004|PCNA_HUMAN	PCNA	HUMAN	Proliferating cell nuclear antigen OS=Homo sapiens OX=9606 GN=PCNA PE=1 SV=1	SM[UNIMOD:Oxidation]SADVPLV/1;SMSADVPLV/1	['MSFragger', 'Comet', 'PEAKS']	[0.003257328990228, 0.0089485458612975, 0.0019193857965451]	[0.7515168489604981, 0.4829974560084284, 1.4047176844473286]	[0.024314259887413, 0.0395992308065067, 0.0034954503418663]	0.923782	0.207807	2	3	0.00191939	0.00349545	1.40472	0	NA	3	0	3	3	netMHCpan-4.1	HLA-A*02:01	0.07	SB	SMSADVPLV	1	SMSADVPLV
SNRVVDL	7	FALSE	P04406|G3P_HUMAN	GAPDH	HUMAN	Glyceraldehyde-3-phosphate dehydrogenase OS=Homo sapiens OX=9606 GN=GAPDH PE=1 SV=3	SNRVVDL/2	['PEAKS']	[0.0038961038961038]	[0.9361270074528362]	[0.0210681125784959]	0.891625	1.35512	1	1	0.0038961	0.0210681	0.936127	0	NA	1	1	0	1	NA	NA	NA	NA	NA	NA	NA
SNTQAERSIIG	11	TRUE	sp|P31151|S10A7_HUMAN;sp|Q86SG5|S1A7A_HUMAN	S100A7;S100A7A	HUMAN	Protein S100-A7 OS=Homo sapiens OX=9606 GN=S100A7 PE=1 SV=4	[UNIMOD:Acetylation]-SNTQAERSIIG/2	['MSFragger', 'PEAKS']	[0.0020876826722338, 0.0019193857965451]	[0.9089761844252014, 2.3916065000734443]	[0.0126528045398099, 7.177422846286432e-05]	0.53548	3.87929	1	2	0.00191939	7.17742e-05	2.39161	0	NA	2	1	1	2	netMHCpan-4.1	HLA-A*02:01	68.333	NB	SQAERSIIG	0	SNTQARSII
SNTQAERSIIGM	12	TRUE	sp|P31151|S10A7_HUMAN;sp|Q86SG5|S1A7A_HUMAN	S100A7;S100A7A	HUMAN	Protein S100-A7 OS=Homo sapiens OX=9606 GN=S100A7 PE=1 SV=4	[UNIMOD:Acetylation]-SNTQAERSIIGM[UNIMOD:Oxidation]/2	['MSFragger', 'PEAKS']	[0.0020876826722338, 0.0019193857965451]	[1.7144918532157356, 1.6899035749410103]	[0.0004355108517648, 0.0011423677545926]	0.843854	2.26347	1	2	0.00191939	0.000435511	1.71449	0	NA	4	1	3	4	netMHCpan-4.1	HLA-B*07:02	46.5	NB	SAERSIIGM	0	SNTQARSII
SPALPGLKL	9	TRUE	sp|O14836|TR13B_HUMAN	TNFRSF13B	HUMAN	Tumor necrosis factor receptor superfamily member 13B OS=Homo sapiens OX=9606 GN=TNFRSF13B PE=1 SV=1	SPALPGLKL/2	['MSFragger', 'Comet', 'Sage', 'PEAKS']	[0.0020876826722338, 0.0039682539682539, 0.0057306590257879, 0.0019193857965451]	[1.286216028129212, 0.797544679914368, 0.7042450353618376, 1.351830420656607]	[0.0026170359559621, 0.00936689468921, 0.0109828538270903, 0.0042943812505984]	0.973266	1.17576	1	4	0.00191939	0.00261704	1.35183	0	NA	2	1	1	2	netMHCpan-4.1	HLA-B*07:02	0.011	SB	SPALPGLKL	1	SPALPGLKL
SPAPTITSL	9	TRUE	sp|Q7Z6Z7|HUWE1_HUMAN	HUWE1	HUMAN	E3 ubiquitin-protein ligase HUWE1 OS=Homo sapiens OX=9606 GN=HUWE1 PE=1 SV=3	SPAPTITSL/1	['MSFragger']	[0.0044247787610619]	[0.5821861154971104]	[0.048713274799404]	0.968685	0.915003	1	1	0.00442478	0.0487133	0.582186	0	NA	1	1	0	1	netMHCpan-4.1	HLA-B*07:02	0.003	SB	SPAPTITSL	1	SPAPTITSL
SPASRSISL	9	TRUE	sp|P32970|CD70_HUMAN	CD70	HUMAN	CD70 antigen OS=Homo sapiens OX=9606 GN=CD70 PE=1 SV=2	SPASRSISL/2	['MSFragger', 'Sage', 'PEAKS']	[0.0020876826722338, 0.0057306590257879, 0.0019193857965451]	[1.0469804423938454, 0.5283067252855369, 1.3779047013072712]	[0.0071166970591792, 0.0226092934740307, 0.0038803068869854]	0.943275	0.214853	1	3	0.00191939	0.00388031	1.3779	0	NA	2	1	1	2	netMHCpan-4.1	HLA-B*07:02	0.002	SB	SPASRSISL	1	SPASRSISL
SPGPEKMAL	9	TRUE	sp|O75995|SASH3_HUMAN	SASH3	HUMAN	SAM and SH3 domain-containing protein 3 OS=Homo sapiens OX=9606 GN=SASH3 PE=1 SV=2	SPGPEKMAL/2	['MSFragger', 'PEAKS']	[0.0020876826722338, 0.0060313630880579]	[0.9172036157506286, 0.767524669089397]	[0.0122268550766039, 0.0393101082985753]	0.84616	0.727093	1	2	0.00208768	0.0122269	0.917204	0	NA	1	1	0	1	netMHCpan-4.1	HLA-B*07:02	0.012	SB	SPGPEKMAL	1	SPGPEKMAL
SPKLPVSSL	9	TRUE	sp|Q99856|ARI3A_HUMAN	ARID3A	HUMAN	AT-rich interactive domain-containing protein 3A OS=Homo sapiens OX=9606 GN=ARID3A PE=1 SV=2	SPKLPVSSL/2	['MSFragger', 'PEAKS']	[0.0055020632737276, 0.0019193857965451]	[0.5389602422801416, 1.7763968821309024]	[0.0580288614611507, 0.0008125903566029]	0.856701	3.17345	1	2	0.00191939	0.00081259	1.7764	0	NA	2	1	1	2	netMHCpan-4.1	HLA-B*07:02	0.001	SB	SPKLPVSSL	1	SPKLPVSSL
SPLNSSSAL	9	TRUE	sp|Q9BVP2|GNL3_HUMAN	GNL3	HUMAN	Guanine nucleotide-binding protein-like 3 OS=Homo sapiens OX=9606 GN=GNL3 PE=1 SV=2	SPLNSSSAL/1	['MSFragger', 'Comet', 'PEAKS']	[0.0020876826722338, 0.0039682539682539, 0.0019193857965451]	[1.072682476343084, 0.8868955584079667, 2.0341254640981505]	[0.006392239348923, 0.0061926682120266, 0.0002941189565831]	0.908851	0.292995	1	3	0.00191939	0.000294119	2.03413	0	NA	2	1	1	2	netMHCpan-4.1	HLA-B*07:02	0.01	SB	SPLNSSSAL	1	SPLNSSSAL
SPLQASSAL	9	TRUE	Q8TEK3|DOT1L_HUMAN	DOT1L	HUMAN	Histone-lysine N-methyltransferase, H3 lysine-79 specific OS=Homo sapiens OX=9606 GN=DOT1L PE=1 SV=3	SPLQASSAL/1	['PEAKS']	[0.0082742316784869]	[0.6508405616024688]	[0.059700760148124]	0.948333	0.322736	1	1	0.00827423	0.0597008	0.650841	0	NA	1	1	0	1	netMHCpan-4.1	HLA-B*07:02	0.007	SB	SPLQASSAL	1	SPLQASSAL
SPNAIFKAL	9	TRUE	P48436|SOX9_HUMAN	SOX9	HUMAN	Transcription factor SOX-9 OS=Homo sapiens OX=9606 GN=SOX9 PE=1 SV=1	SPNAIFKAL/2	['PEAKS']	[0.0019193857965451]	[1.660739253795967]	[0.001281292281071]	0.681988	2.17448	1	1	0.00191939	0.00128129	1.66074	0	NA	1	0	1	1	netMHCpan-4.1	HLA-B*07:02	0.008	SB	SPNAIFKAL	1	SPNAIFKAL
SPNSGQSSAL	10	TRUE	Q86VQ1|GLCI1_HUMAN	GLCCI1	HUMAN	Glucocorticoid-induced transcript 1 protein OS=Homo sapiens OX=9606 GN=GLCCI1 PE=1 SV=1	SPNSGQSSAL/1	['PEAKS']	[0.0019193857965451]	[1.4592833509929752]	[0.0028246814660834]	0.870091	1.8207	1	1	0.00191939	0.00282468	1.45928	0	NA	3	3	0	3	netMHCpan-4.1	HLA-B*07:02	0.014	SB	SPNSGSSAL	1	SPNSGSSAL
SPNSKVNTL	9	TRUE	sp|P40939|ECHA_HUMAN	HADHA	HUMAN	Trifunctional enzyme subunit alpha, mitochondrial OS=Homo sapiens OX=9606 GN=HADHA PE=1 SV=2	SPNSKVNTL/2	['MSFragger']	[0.0044247787610619]	[0.6416044872164278]	[0.0382248286783902]	0.829369	4.2881	1	1	0.00442478	0.0382248	0.641604	0	NA	1	1	0	1	netMHCpan-4.1	HLA-B*07:02	0.005	SB	SPNSKVNTL	1	SPNSKVNTL
SPPPPPPPP	9	TRUE	sp|A6NF34|ANTRL_HUMAN;sp|P10323|ACRO_HUMAN;sp|Q08999|RBL2_HUMAN;sp|Q5T5P2|SKT_HUMAN;sp|Q69YN4|VIR_HUMAN;sp|Q7RTU7|SCX_HUMAN;sp|Q8IUC6|TCAM1_HUMAN;sp|Q8IZP0|ABI1_HUMAN;sp|Q8N3X1|FNBP4_HUMAN;sp|Q96EV2|RBM33_HUMAN;sp|Q96T25|ZIC5_HUMAN;sp|Q9BRK4|LZTS2_HUMAN;sp|Q9C0D6|FHDC1_HUMAN;sp|Q9H7N4|SFR19_HUMAN;sp|Q9Y6U7|RN215_HUMAN	ANTXRL;ACR;RBL2;KIAA1217;VIRMA;SCX;TICAM1;ABI1;FNBP4;RBM33;ZIC5;LZTS2;FHDC1;SCAF1;RNF215	HUMAN	Anthrax toxin receptor-like OS=Homo sapiens OX=9606 GN=ANTXRL PE=1 SV=3	SPPPPPPPP/2;SPPPPPPPP/1	['MSFragger', 'Comet', 'Sage', 'PEAKS']	[0.0020876826722338, 0.0039682539682539, 0.0057306590257879, 0.0019193857965451]	[1.3966908788589696, 1.018728101679549, 0.5672320707568772, 2.114508098495853]	[0.0016480481811125, 0.0033557418121479, 0.0191108896676843, 0.0002141903480276]	0.928624	3.18413	2	4	0.00191939	0.00021419	2.11451	13	['PSPPPPPPP(12)', 'AAPPPPPPP(1)', 'GGAPPPPPPP(1)']	10	6	4	10	netMHCpan-4.1	HLA-B*07:02	0.563	WB	SPPPPPPPP	1	SPPPPPPPP
SPQGRVMTI	9	TRUE	sp|Q15365|PCBP1_HUMAN	PCBP1	HUMAN	Poly(rC)-binding protein 1 OS=Homo sapiens OX=9606 GN=PCBP1 PE=1 SV=2	SPQGRVMTI/2	['MSFragger', 'PEAKS']	[0.0044247787610619, 0.0028818443804034]	[0.6282670832434808, 1.2920707172916932]	[0.0403694041674394, 0.0054137375254722]	0.907084	0.608644	1	2	0.00288184	0.00541374	1.29207	0	NA	2	1	1	2	netMHCpan-4.1	HLA-B*07:02	0.03	SB	SPQGRVMTI	1	SPQGRVMTI
SPRGPGCSL	9	TRUE	sp|Q9NQT4|EXOS5_HUMAN	EXOSC5	HUMAN	Exosome complex component RRP46 OS=Homo sapiens OX=9606 GN=EXOSC5 PE=1 SV=1	SPRGPGC[UNIMOD:Cysteinylation]SL/2	['MSFragger']	[0.0055020632737276]	[0.5360581067084381]	[0.0587116616158984]	0.674257	1.47855	1	1	0.00550206	0.0587117	0.536058	0	NA	1	0	1	1	netMHCpan-4.1	HLA-B*07:02	0.001	SB	SPRGPGCSL	1	SPRGPGCSL
SPRLPVGGF	9	TRUE	sp|Q14669|TRIPC_HUMAN	TRIP12	HUMAN	E3 ubiquitin-protein ligase TRIP12 OS=Homo sapiens OX=9606 GN=TRIP12 PE=1 SV=1	SPRLPVGGF/2	['MSFragger', 'PEAKS']	[0.0020876826722338, 0.0019193857965451]	[0.8989956758173907, 1.8388419870404795]	[0.013189312548825, 0.0006353176657019]	0.966182	2.55165	1	2	0.00191939	0.000635318	1.83884	0	NA	2	0	2	2	netMHCpan-4.1	HLA-B*07:02	0.014	SB	SPRLPVGGF	1	SPRLPVGGF
SPRNEVEAL	9	TRUE	sp|Q5R372|RBG1L_HUMAN	RABGAP1L	HUMAN	Rab GTPase-activating protein 1-like OS=Homo sapiens OX=9606 GN=RABGAP1L PE=1 SV=1	SPRNEVEAL/2	['MSFragger']	[0.003257328990228]	[0.6787622586172017]	[0.0328189159566959]	0.953115	2.17405	1	1	0.00325733	0.0328189	0.678762	0	NA	1	1	0	1	netMHCpan-4.1	HLA-B*07:02	0.008	SB	SPRNEVEAL	1	SPRNEVEAL
SPSSILSTL	9	TRUE	sp|O95997|PTTG1_HUMAN;sp|Q9NZH5|PTTG2_HUMAN	PTTG1;PTTG2	HUMAN	Securin OS=Homo sapiens OX=9606 GN=PTTG1 PE=1 SV=1	SPSSILSTL/1	['MSFragger', 'Comet', 'PEAKS']	[0.0044247787610619, 0.0082872928176795, 0.0019193857965451]	[0.5894515699640992, 0.6748748821544217, 1.5572580168436043]	[0.0472953509497108, 0.0164884087243971, 0.0019242440922076]	0.986399	0.033214	1	3	0.00191939	0.00192424	1.55726	0	NA	2	1	1	2	netMHCpan-4.1	HLA-B*07:02	0.011	SB	SPSSILSTL	1	SPSSILSTL
SPSSKYVKL	9	TRUE	sp|Q9H3F6|BACD3_HUMAN	KCTD10	HUMAN	BTB/POZ domain-containing adapter for CUL3-mediated RhoA degradation protein 3 OS=Homo sapiens OX=9606 GN=KCTD10 PE=1 SV=1	SPSSKYVKL/2	['MSFragger', 'PEAKS']	[0.0020876826722338, 0.0019193857965451]	[1.1807738441048077, 1.5557155375667078]	[0.0040682732986423, 0.0019359280848333]	0.835438	0.132178	1	2	0.00191939	0.00193593	1.55572	0	NA	1	0	1	1	netMHCpan-4.1	HLA-B*07:02	0.014	SB	SPSSKYVKL	1	SPSSKYVKL
SPSSPGSSL	9	TRUE	O95271|TNKS1_HUMAN	TNKS	HUMAN	Poly [ADP-ribose] polymerase tankyrase-1 OS=Homo sapiens OX=9606 GN=TNKS PE=1 SV=2	SPSSPGSSL/1	['PEAKS']	[0.0019193857965451]	[1.3873635733692875]	[0.0037400053858419]	0.981499	0.467231	1	1	0.00191939	0.00374001	1.38736	0	NA	2	1	1	2	netMHCpan-4.1	HLA-B*07:02	0.002	SB	SPSSPGSSL	1	SPSSPGSSL
SPSSVTGNAL	10	TRUE	sp|Q9NYB0|TE2IP_HUMAN	TERF2IP	HUMAN	Telomeric repeat-binding factor 2-interacting protein 1 OS=Homo sapiens OX=9606 GN=TERF2IP PE=1 SV=1	SPSSVTGNAL/1	['MSFragger', 'Comet', 'PEAKS']	[0.0020876826722338, 0.0082872928176795, 0.0019193857965451]	[1.2260988979254916, 0.7332518303306904, 2.3639747059016405]	[0.0033656191927563, 0.0126036452573426, 8.004239888986025e-05]	0.952399	1.14468	1	3	0.00191939	8.00424e-05	2.36397	0	NA	3	2	1	3	netMHCpan-4.1	HLA-B*07:02	0.035	SB	SPSSVGNAL	1	SPSSTGNAL
SPTAGTTEP	9	TRUE	sp|Q9UMX0|UBQL1_HUMAN	UBQLN1	HUMAN	Ubiquilin-1 OS=Homo sapiens OX=9606 GN=UBQLN1 PE=1 SV=2	SPTAGTTEP/1	['MSFragger']	[0.003257328990228]	[0.6857345834942363]	[0.0318913081960336]	0.63646	1.91167	1	1	0.00325733	0.0318913	0.685735	0	NA	1	0	1	1	netMHCpan-4.1	HLA-B*07:02	1.716	WB	SPTAGTTEP	1	SPTAGTTEP
SPWADNTAL	9	TRUE	sp|P57076|CF298_HUMAN	CFAP298	HUMAN	Cilia- and flagella-associated protein 298 OS=Homo sapiens OX=9606 GN=CFAP298 PE=1 SV=1	SPWADNTAL/1	['MSFragger']	[0.0055020632737276]	[0.5613261758415526]	[0.05301459976226]	0.697546	0.413912	1	1	0.00550206	0.0530146	0.561326	0	NA	1	0	1	1	netMHCpan-4.1	HLA-B*07:02	0.063	SB	SPWADNTAL	1	SPWADNTAL
SRSGGGGGGGLGSGG	15	FALSE	P35527|K1C9_HUMAN	KRT9	HUMAN	Keratin, type I cytoskeletal 9 OS=Homo sapiens OX=9606 GN=KRT9 PE=1 SV=3	SRSGGGGGGGLGSGG/2	['PEAKS']	[0.0019193857965451]	[1.3620349619020782]	[0.004127402364242]	0.82218	1.29615	1	1	0.00191939	0.0041274	1.36203	0	NA	1	0	1	1	netMHCIIpan-4.3	HLA-DQA10301-DQB10302	85.08	NB	GGGGGGLGS	NA	NA
SRSGGGGGGGLGSGGS	16	FALSE	sp|P35527|K1C9_HUMAN	KRT9	HUMAN	Keratin, type I cytoskeletal 9 OS=Homo sapiens OX=9606 GN=KRT9 PE=1 SV=3	SRSGGGGGGGLGSGGS/2	['MSFragger', 'Comet', 'Sage', 'PEAKS']	[0.0020876826722338, 0.0039682539682539, 0.0057306590257879, 0.0028818443804034]	[1.838812374579193, 1.19739775206907, 1.111978918667265, 1.1533255701450538]	[0.0002587425374866, 0.0014583829223463, 0.002962337321891, 0.009235476211374]	0.8079	1.55817	1	4	0.00208768	0.000258743	1.83881	0	NA	1	0	1	1	netMHCIIpan-4.3	HLA-DQA10103-DQB10603	85.79	NB	GGGGGLGSG	NA	NA
SRSGGGGGGGLGSGGSI	17	FALSE	sp|P35527|K1C9_HUMAN	KRT9	HUMAN	Keratin, type I cytoskeletal 9 OS=Homo sapiens OX=9606 GN=KRT9 PE=1 SV=3	SRSGGGGGGGLGSGGSI/2	['MSFragger', 'Comet', 'Sage', 'PEAKS']	[0.0020876826722338, 0.0039682539682539, 0.0057306590257879, 0.0019193857965451]	[1.7658732990492754, 1.255025077930136, 0.6535739190069588, 1.5962260928939715]	[0.0003511881918308, 0.0011071251618735, 0.0133808848776223, 0.00165121727498]	0.675524	0.0422482	1	4	0.00191939	0.000351188	1.76587	0	NA	2	1	1	2	netMHCIIpan-4.3	HLA-DQA10103-DQB10603	86.34	NB	GGGGGLGSG	NA	NA
SRSGGGGGGGLGSGGSIR	18	FALSE	sp|P35527|K1C9_HUMAN	KRT9	HUMAN	Keratin, type I cytoskeletal 9 OS=Homo sapiens OX=9606 GN=KRT9 PE=1 SV=3	SRSGGGGGGGLGSGGSIR/3	['MSFragger', 'Comet', 'Sage', 'PEAKS']	[0.0020876826722338, 0.0039682539682539, 0.0057306590257879, 0.0019193857965451]	[2.56996865644753, 1.429521819596924, 2.317034231107355, 3.230912229020056]	[1.2100704838286189e-05, 0.0004806387580718, 0.000129580261999, 2.615245584533892e-06]	0.997223	0.199459	1	4	0.00191939	2.61525e-06	3.23091	0	NA	6	3	3	6	netMHCIIpan-4.3	HLA-DQA10103-DQB10603	93	NB	GGGGGLGSG	NA	NA
SRSGGGGGGGLGSGGSIRS	19	FALSE	sp|P35527|K1C9_HUMAN	KRT9	HUMAN	Keratin, type I cytoskeletal 9 OS=Homo sapiens OX=9606 GN=KRT9 PE=1 SV=3	SRSGGGGGGGLGSGGSIRS/3	['MSFragger', 'Comet', 'Sage', 'PEAKS']	[0.0020876826722338, 0.0039682539682539, 0.0057306590257879, 0.0019193857965451]	[2.455326934053425, 1.235417799183328, 1.4175463005794586, 3.4154491570026564]	[1.9562459256933288e-05, 0.0012159486044955, 0.001368121612929, 1.2625047765244902e-06]	0.972754	0.0367664	1	4	0.00191939	1.2625e-06	3.41545	0	NA	2	1	1	2	NA	NA	NA	NA	NA	NA	NA
SRSGGGGGGGLGSGGSIRSS	20	FALSE	sp|P35527|K1C9_HUMAN	KRT9	HUMAN	Keratin, type I cytoskeletal 9 OS=Homo sapiens OX=9606 GN=KRT9 PE=1 SV=3	SRSGGGGGGGLGSGGSIRSS/3	['MSFragger', 'Comet', 'Sage', 'PEAKS']	[0.0020876826722338, 0.0039682539682539, 0.0057306590257879, 0.0019193857965451]	[2.047792719495445, 1.914723603424768, 5.116068777828419, 3.399280242698244]	[0.0001078294820769, 4.722790901825654e-05, 7.576223015181452e-08, 1.345690148045097e-06]	0.926354	0.0596881	1	4	0.00191939	7.57622e-08	5.11607	0	NA	3	1	2	3	NA	NA	NA	NA	NA	NA	NA
SSDEDEEEEEEEEEE	15	FALSE	O15371|EIF3D_HUMAN	EIF3D	HUMAN	Eukaryotic translation initiation factor 3 subunit D OS=Homo sapiens OX=9606 GN=EIF3D PE=1 SV=1	SSDEDEEEEEEEEEE/2	['PEAKS']	[0.0019193857965451]	[1.7232021103413253]	[0.0010020095443967]	0.632855	2.19828	1	1	0.00191939	0.00100201	1.7232	0	NA	1	0	1	1	netMHCIIpan-4.3	HLA-DQA10301-DQB10302	5.35	NB	DEEEEEEEE	NA	NA
SSDEDEEEEEEEEEEEEEE	19	FALSE	sp|O15371|EIF3D_HUMAN	EIF3D	HUMAN	Eukaryotic translation initiation factor 3 subunit D OS=Homo sapiens OX=9606 GN=EIF3D PE=1 SV=1	SSDEDEEEEEEEEEEEEEE/2	['MSFragger', 'PEAKS']	[0.003257328990228, 0.0019193857965451]	[0.7393919936704091, 1.865951309146264]	[0.0255631940099657, 0.0005709215265664]	0.877126	2.16714	1	2	0.00191939	0.000570922	1.86595	0	NA	1	0	1	1	NA	NA	NA	NA	NA	NA	NA
SSGGFSGGSF	10	TRUE	sp|P13645|K1C10_HUMAN	KRT10	HUMAN	Keratin, type I cytoskeletal 10 OS=Homo sapiens OX=9606 GN=KRT10 PE=1 SV=6	SSGGFSGGSF/1	['MSFragger', 'Comet', 'PEAKS']	[0.0020876826722338, 0.0082872928176795, 0.0019193857965451]	[1.0049138734665577, 0.7347917410214938, 1.471127368005152]	[0.0084829008580151, 0.0125144975486803, 0.0026968132355844]	0.814984	0.19024	1	3	0.00191939	0.00269681	1.47113	0	NA	4	2	2	4	netMHCpan-4.1	HLA-B*07:02	18.026	NB	SSGGSGGSF	3	SGGFSGGSF
SSGNAKIG	8	TRUE	Q06830|PRDX1_HUMAN	PRDX1	HUMAN	Peroxiredoxin-1 OS=Homo sapiens OX=9606 GN=PRDX1 PE=1 SV=1	[UNIMOD:Acetylation]-SSGNAKIG/1	['PEAKS']	[0.0038961038961038]	[0.882519559159155]	[0.0257399599342882]	0.979099	0.124029	1	1	0.0038961	0.02574	0.88252	0	NA	1	1	0	1	netMHCpan-4.1	HLA-B*07:02	92.5	NB	SSGNAKIG-	3	SSG-NAKIG
SSGNAKIGHPA	11	TRUE	sp|Q06830|PRDX1_HUMAN	PRDX1	HUMAN	Peroxiredoxin-1 OS=Homo sapiens OX=9606 GN=PRDX1 PE=1 SV=1	[UNIMOD:Acetylation]-SSGNAKIGHPA/2	['MSFragger', 'PEAKS']	[0.0020876826722338, 0.0019193857965451]	[2.008462380446521, 1.687607729840101]	[0.000127139106796, 0.001152737443993]	0.795145	0.968358	1	2	0.00191939	0.000127139	2.00846	0	NA	1	0	1	1	netMHCpan-4.1	HLA-B*07:02	25.667	NB	SSAKIGHPA	0	SSGNAIGHP
SSGNAKIGHPAPNFK	15	FALSE	sp|Q06830|PRDX1_HUMAN	PRDX1	HUMAN	Peroxiredoxin-1 OS=Homo sapiens OX=9606 GN=PRDX1 PE=1 SV=1	[UNIMOD:Acetylation]-SSGNAKIGHPAPNFK/3	['MSFragger', 'PEAKS']	[0.0020876826722338, 0.0019193857965451]	[3.008004449146083, 1.959694634736096]	[1.9268084045073345e-06, 0.000394484275798]	0.919739	0.0729377	1	2	0.00191939	1.92681e-06	3.008	0	NA	1	0	1	1	netMHCIIpan-4.3	HLA-DQA10301-DQB10603	10	NB	AKIGHPAPN	NA	NA
SSGPTIEEVD	10	TRUE	sp|P11142|HSP7C_HUMAN	HSPA8	HUMAN	Heat shock cognate 71 kDa protein OS=Homo sapiens OX=9606 GN=HSPA8 PE=1 SV=1	SSGPTIEEVD/1	['MSFragger', 'PEAKS']	[0.003257328990228, 0.0019193857965451]	[0.7924026172652681, 1.5473124651692136]	[0.0205305193484906, 0.0020008272024403]	0.884193	2.3583	1	2	0.00191939	0.00200083	1.54731	0	NA	3	3	0	3	netMHCpan-4.1	HLA-A*02:01	38.2	NB	SSGPTIEEV	4	SSPTIEEVD
SSGSVGESSSKGP	13	FALSE	sp|P13645|K1C10_HUMAN	KRT10	HUMAN	Keratin, type I cytoskeletal 10 OS=Homo sapiens OX=9606 GN=KRT10 PE=1 SV=6	SSGSVGESSSKGP/2	['MSFragger', 'Comet', 'Sage', 'PEAKS']	[0.0020876826722338, 0.0039682539682539, 0.0057306590257879, 0.0019193857965451]	[1.9606745659779063, 1.0968428609096743, 0.9632983494525552, 1.7982557885496129]	[0.0001553118143876, 0.0023322842579916, 0.0045476323119112, 0.0007455281605052]	0.978218	1.45283	1	4	0.00191939	0.000155312	1.96067	0	NA	4	3	1	4	netMHCIIpan-4.3	HLA-DQA10103-DQB10603	18.89	NB	SGSVGESSS	NA	NA
SSGSVGESSSKGPR	14	FALSE	sp|P13645|K1C10_HUMAN	KRT10	HUMAN	Keratin, type I cytoskeletal 10 OS=Homo sapiens OX=9606 GN=KRT10 PE=1 SV=6	SSGSVGESSSKGPR/2	['MSFragger']	[0.0020876826722338]	[0.8787959561629823]	[0.0143451348380735]	0.711573	6.67517	1	1	0.00208768	0.0143451	0.878796	0	NA	1	0	1	1	netMHCIIpan-4.3	HLA-DQA10103-DQB10603	21.9	NB	SGSVGESSS	NA	NA
SSLDPPPPP	9	TRUE	sp|Q9P2A4|ABI3_HUMAN	ABI3	HUMAN	ABI gene family member 3 OS=Homo sapiens OX=9606 GN=ABI3 PE=1 SV=2	SSLDPPPPP/1	['MSFragger']	[0.0055020632737276]	[0.5417003857396298]	[0.057391106586999]	0.83297	3.50849	1	1	0.00550206	0.0573911	0.5417	0	NA	1	1	0	1	netMHCpan-4.1	HLA-A*02:01	10.089	NB	SSLDPPPPP	1	SSLDPPPPP
SSSGGGGGGGRF	12	TRUE	sp|P35527|K1C9_HUMAN	KRT9	HUMAN	Keratin, type I cytoskeletal 9 OS=Homo sapiens OX=9606 GN=KRT9 PE=1 SV=3	SSSGGGGGGGRF/2	['MSFragger', 'Sage']	[0.0020876826722338, 0.0057306590257879]	[0.8954361650078808, 0.7984720385782832]	[0.0133860636617226, 0.0077865107923582]	0.934346	3.70039	1	2	0.00208768	0.00778651	0.895436	0	NA	1	0	1	1	netMHCpan-4.1	HLA-C*07:02	36.667	NB	SSSGGGGRF	3	SSGGGGGGG
SSSGGGGGGGRFS	13	FALSE	sp|P35527|K1C9_HUMAN	KRT9	HUMAN	Keratin, type I cytoskeletal 9 OS=Homo sapiens OX=9606 GN=KRT9 PE=1 SV=3	SSSGGGGGGGRFS/2	['MSFragger', 'PEAKS']	[0.0020876826722338, 0.0028818443804034]	[0.8963916899201286, 1.33245034901993]	[0.0133329633029443, 0.0046299351945124]	0.478028	1.14779	1	2	0.00208768	0.00462994	1.33245	0	NA	1	0	1	1	netMHCIIpan-4.3	HLA-DQA10301-DQB10302	92.02	NB	GGGGGGGRF	NA	NA
SSSGSVGESSSKGP	14	FALSE	sp|P13645|K1C10_HUMAN	KRT10	HUMAN	Keratin, type I cytoskeletal 10 OS=Homo sapiens OX=9606 GN=KRT10 PE=1 SV=6	SSSGSVGESSSKGP/2	['MSFragger', 'Comet', 'Sage', 'PEAKS']	[0.0020876826722338, 0.0082872928176795, 0.0057306590257879, 0.0019193857965451]	[2.328563893432797, 0.7186560127588542, 4.609137351503779, 2.759405994404938]	[3.326672014256959e-05, 0.0134804281792055, 2.9173933397695145e-07, 1.681245436193047e-05]	0.940425	1.21373	1	4	0.00191939	2.91739e-07	4.60914	0	NA	2	0	2	2	netMHCIIpan-4.3	HLA-DQA10103-DQB10603	7.17	NB	SGSVGESSS	NA	NA
SSSKGSLGGGF	11	TRUE	sp|P13645|K1C10_HUMAN	KRT10	HUMAN	Keratin, type I cytoskeletal 10 OS=Homo sapiens OX=9606 GN=KRT10 PE=1 SV=6	SSSKGSLGGGF/2	['MSFragger', 'Comet', 'Sage', 'PEAKS']	[0.0020876826722338, 0.0039682539682539, 0.0057306590257879, 0.0019193857965451]	[2.099212552516633, 0.894921094066001, 1.795678415618605, 1.3753490413186846]	[8.693702341942959e-05, 0.0059663284023397, 0.0005184922831408, 0.0039190938128978]	0.777403	0.0294696	1	4	0.00191939	8.6937e-05	2.09921	0	NA	2	1	1	2	netMHCpan-4.1	HLA-B*07:02	25.567	NB	SSSKGSLGF	3	SSSKGGGGF
SSSKGSLGGGFS	12	TRUE	sp|P13645|K1C10_HUMAN	KRT10	HUMAN	Keratin, type I cytoskeletal 10 OS=Homo sapiens OX=9606 GN=KRT10 PE=1 SV=6	SSSKGSLGGGFS/2	['MSFragger', 'PEAKS']	[0.003257328990228, 0.0038961038961038]	[0.8176276848235247, 0.920422985030732]	[0.0184927657193782, 0.0223448962471284]	0.738318	0.519524	1	2	0.00325733	0.0184928	0.920423	0	NA	1	0	1	1	netMHCpan-4.1	HLA-B*07:02	78.333	NB	SSSKGGGFS	3	SKGLGGGFS
SSSKGSLGGGFSSG	14	FALSE	sp|P13645|K1C10_HUMAN	KRT10	HUMAN	Keratin, type I cytoskeletal 10 OS=Homo sapiens OX=9606 GN=KRT10 PE=1 SV=6	SSSKGSLGGGFSSG/2	['MSFragger', 'Comet', 'Sage', 'PEAKS']	[0.0020876826722338, 0.0039682539682539, 0.0057306590257879, 0.0019193857965451]	[1.6329528703966516, 1.3786932817932975, 1.0816790965951937, 2.5463814679310395]	[0.0006127862262753, 0.0006128787635554, 0.0032209947277546, 3.897022186416451e-05]	0.880705	0.567901	1	4	0.00191939	3.89702e-05	2.54638	0	NA	3	2	1	3	netMHCIIpan-4.3	HLA-DQA10103-DQB10302	73.25	NB	KGSLGGGFS	NA	NA
SSSKGSLGGGFSSGG	15	FALSE	sp|P13645|K1C10_HUMAN	KRT10	HUMAN	Keratin, type I cytoskeletal 10 OS=Homo sapiens OX=9606 GN=KRT10 PE=1 SV=6	SSSKGSLGGGFSSGG/2	['MSFragger', 'Comet', 'Sage', 'PEAKS']	[0.0020876826722338, 0.0039682539682539, 0.0057306590257879, 0.0019193857965451]	[2.1771926222944784, 1.4232420940989716, 1.0366106870152267, 1.6773146970543902]	[6.271308021404639e-05, 0.0004952904047744, 0.0036600506675029, 0.0012003928106903]	0.80591	0.618148	1	4	0.00191939	6.27131e-05	2.17719	0	NA	1	0	1	1	netMHCIIpan-4.3	HLA-DQA10103-DQB10302	59.26	NB	KGSLGGGFS	NA	NA
SSSKGSLGGGFSSGGF	16	FALSE	sp|P13645|K1C10_HUMAN	KRT10	HUMAN	Keratin, type I cytoskeletal 10 OS=Homo sapiens OX=9606 GN=KRT10 PE=1 SV=6	SSSKGSLGGGFSSGGF/2	['MSFragger', 'Comet', 'Sage', 'PEAKS']	[0.0020876826722338, 0.0039682539682539, 0.0057306590257879, 0.0019193857965451]	[4.193797195369171, 1.3381444496802917, 7.973947682738607, 1.975762885335136]	[1.3325194990305458e-08, 0.0007440163173999, 3.7878884681708195e-11, 0.0003702587742422]	0.872989	2.52962	1	4	0.00191939	3.78789e-11	7.97395	0	NA	2	1	1	2	netMHCIIpan-4.3	HLA-DQA10103-DQB10302	72.19	NB	KGSLGGGFS	NA	NA
SSSKGSLGGGFSSGGFSG	18	FALSE	sp|P13645|K1C10_HUMAN	KRT10	HUMAN	Keratin, type I cytoskeletal 10 OS=Homo sapiens OX=9606 GN=KRT10 PE=1 SV=6	SSSKGSLGGGFSSGGFSG/2	['MSFragger', 'Comet', 'Sage', 'PEAKS']	[0.0020876826722338, 0.0082872928176795, 0.0057306590257879, 0.0019193857965451]	[2.649976869589729, 0.683703224959204, 2.49248767138352, 2.592389548224575]	[8.650859922803504e-06, 0.015832754618487, 8.126013100206212e-05, 3.249990262472742e-05]	0.807421	0.0995727	1	4	0.00191939	8.65086e-06	2.64998	0	NA	3	1	2	3	netMHCIIpan-4.3	DRB1_0404	76.06	NB	LGGGFSSGG	NA	NA
SSSKGSLGGGFSSGGFSGG	19	FALSE	sp|P13645|K1C10_HUMAN	KRT10	HUMAN	Keratin, type I cytoskeletal 10 OS=Homo sapiens OX=9606 GN=KRT10 PE=1 SV=6	SSSKGSLGGGFSSGGFSGG/2	['MSFragger', 'Comet', 'Sage', 'PEAKS']	[0.0020876826722338, 0.0039682539682539, 0.0057306590257879, 0.0019193857965451]	[3.789041901094956, 1.3666230800822514, 9.42585188558123, 2.2937958176439643]	[7.278107189149233e-08, 0.0006492931169849, 7.967892424102729e-13, 0.0001055799703262]	0.735035	0.147108	1	4	0.00191939	7.96789e-13	9.42585	0	NA	4	3	1	4	NA	NA	NA	NA	NA	NA	NA
SSSKGSLGGGFSSGGFSGGS	20	FALSE	sp|P13645|K1C10_HUMAN	KRT10	HUMAN	Keratin, type I cytoskeletal 10 OS=Homo sapiens OX=9606 GN=KRT10 PE=1 SV=6	SSSKGSLGGGFSSGGFSGGS/2	['MSFragger', 'Comet', 'Sage', 'PEAKS']	[0.0020876826722338, 0.0082872928176795, 0.0057306590257879, 0.0019193857965451]	[3.328671840699398, 0.6774225623812249, 1.0899574286134444, 2.38407434410751]	[5.019691620250424e-07, 0.0162964952625177, 0.0031476311986647, 7.393943576624623e-05]	0.787814	0.193253	1	4	0.00191939	5.01969e-07	3.32867	0	NA	6	4	2	6	NA	NA	NA	NA	NA	NA	NA
SSSSGSVGESSSKGP	15	FALSE	sp|P13645|K1C10_HUMAN	KRT10	HUMAN	Keratin, type I cytoskeletal 10 OS=Homo sapiens OX=9606 GN=KRT10 PE=1 SV=6	SSSSGSVGESSSKGP/2	['MSFragger', 'Comet', 'Sage', 'PEAKS']	[0.0020876826722338, 0.0039682539682539, 0.0057306590257879, 0.0019193857965451]	[2.836417389521443, 2.2624966562524507, 9.660444016248436, 2.1962001624677785]	[3.957487866973573e-06, 8.953180188789493e-06, 4.269457432934729e-13, 0.0001551746325978]	0.890234	1.28311	1	4	0.00191939	4.26946e-13	9.66044	0	NA	4	2	2	4	netMHCIIpan-4.3	HLA-DQA10103-DQB10603	4.36	WB	SGSVGESSS	NA	NA
SSYLAQHI	8	TRUE	sp|Q8TF68|ZN384_HUMAN	ZNF384	HUMAN	Zinc finger protein 384 OS=Homo sapiens OX=9606 GN=ZNF384 PE=1 SV=2	SSYLAQHI/2	['MSFragger', 'Comet', 'PEAKS']	[0.003257328990228, 0.0089485458612975, 0.0019193857965451]	[0.7207213461138235, 0.4944151090104327, 1.8430936948307055]	[0.0276109630475851, 0.037601297164257, 0.0006247582144182]	0.978153	0.604476	1	3	0.00191939	0.000624758	1.84309	0	NA	3	2	1	3	netMHCpan-4.1	HLA-C*07:02	15.891	NB	SSYLA-QHI	0	SSYLA-QHI
SSYPMASL	8	TRUE	Q13310|PABP4_HUMAN	PABPC4	HUMAN	Polyadenylate-binding protein 4 OS=Homo sapiens OX=9606 GN=PABPC4 PE=1 SV=1	SSYPMASL/1	['PEAKS']	[0.0028818443804034]	[1.1568429527659982]	[0.0091118040870232]	0.981651	0.936689	1	1	0.00288184	0.0091118	1.15684	0	NA	1	0	1	1	netMHCpan-4.1	HLA-B*07:02	3.358	NB	SSY-PMASL	0	SSY-PMASL
SSYPVALI	8	TRUE	sp|Q8WUB8|PHF10_HUMAN	PHF10	HUMAN	PHD finger protein 10 OS=Homo sapiens OX=9606 GN=PHF10 PE=1 SV=3	SSYPVALI/1	['MSFragger', 'PEAKS']	[0.0044247787610619, 0.0038961038961038]	[0.5847651862290383, 0.9239614256812472]	[0.0482053284369687, 0.0220508739889496]	0.936915	0.570379	1	2	0.0038961	0.0220509	0.923961	0	NA	1	0	1	1	netMHCpan-4.1	HLA-C*07:02	11.083	NB	SSYPV-ALI	0	SSY-PVALI
STAGDTHLGGEDFDNR	16	FALSE	sp|P11142|HSP7C_HUMAN;sp|P54652|HSP72_HUMAN	HSPA8;HSPA2	HUMAN	Heat shock cognate 71 kDa protein OS=Homo sapiens OX=9606 GN=HSPA8 PE=1 SV=1	STAGDTHLGGEDFDNR/3	['MSFragger', 'Comet', 'Sage', 'PEAKS']	[0.0020876826722338, 0.0039682539682539, 0.0057306590257879, 0.0019193857965451]	[1.68310831169936, 1.4329368404394396, 0.661135140453406, 1.856689163527522]	[0.0004966869415751, 0.0004728537137378, 0.0129848352332039, 0.0005921546842981]	0.900668	0.171721	1	4	0.00191939	0.000472854	1.85669	0	NA	2	1	1	2	netMHCIIpan-4.3	HLA-DQA10301-DQB10302	18.4	NB	DTHLGGEDF	NA	NA
STTTGHLIYK	10	TRUE	sp|P68104|EF1A1_HUMAN;sp|Q05639|EF1A2_HUMAN;sp|Q5VTE0|EF1A3_HUMAN	EEF1A1;EEF1A2;EEF1A1P5	HUMAN	Elongation factor 1-alpha 1 OS=Homo sapiens OX=9606 GN=EEF1A1 PE=1 SV=1	STTTGHLIYK/2	['MSFragger', 'Comet', 'Sage', 'PEAKS']	[0.0020876826722338, 0.0082872928176795, 0.0057306590257879, 0.0019193857965451]	[1.2658635475323732, 0.6750250469237248, 0.7298062726780041, 1.973959576876016]	[0.0028497164065335, 0.0164770353557955, 0.0099754091732461, 0.0003729017514238]	0.933791	0.174301	1	4	0.00191939	0.000372902	1.97396	0	NA	3	1	2	3	netMHCpan-4.1	HLA-C*07:02	21.684	NB	STTGHLIYK	4	STTTHLIYK
STVLTSKY	8	TRUE	sp|P69905|HBA_HUMAN	HBA2	HUMAN	Hemoglobin subunit alpha OS=Homo sapiens OX=9606 GN=HBA2 PE=1 SV=2	STVLTSKY/1	['MSFragger', 'PEAKS']	[0.0055020632737276, 0.0019193857965451]	[0.5490856057515897, 1.3617627867388646]	[0.0557052744898434, 0.0041317721775354]	0.889049	0.435017	1	2	0.00191939	0.00413177	1.36176	0	NA	1	1	0	1	netMHCpan-4.1	HLA-C*07:02	10.144	NB	STV-LTSKY	0	S-TVLTSKY
STVLTSKYR	9	TRUE	P69905|HBA_HUMAN	HBA2	HUMAN	Hemoglobin subunit alpha OS=Homo sapiens OX=9606 GN=HBA2 PE=1 SV=2	STVLTSKYR/2	['PEAKS']	[0.0082742316784869]	[0.6627643483501943]	[0.0572463497720151]	0.975596	0.264699	1	1	0.00827423	0.0572463	0.662764	0	NA	1	1	0	1	netMHCpan-4.1	HLA-C*07:02	20.609	NB	STVLTSKYR	4	STVLTSKYR
SVGESSSKGP	10	TRUE	sp|P13645|K1C10_HUMAN	KRT10	HUMAN	Keratin, type I cytoskeletal 10 OS=Homo sapiens OX=9606 GN=KRT10 PE=1 SV=6	SVGESSSKGP/2	['MSFragger', 'Comet', 'Sage', 'PEAKS']	[0.0020876826722338, 0.0039682539682539, 0.0057306590257879, 0.0019193857965451]	[1.3118883950510627, 1.058684962392154, 0.7222176237389996, 2.0804010530136186]	[0.0023504115883675, 0.0027860424922819, 0.0102620563276154, 0.0002450410904078]	0.982382	1.37752	1	4	0.00191939	0.000245041	2.0804	0	NA	3	1	2	3	netMHCpan-4.1	HLA-A*02:01	37.8	NB	SVGESSSKP	3	SVGESSSKG
SVRYSSSK	8	TRUE	P13645|K1C10_HUMAN	KRT10	HUMAN	Keratin, type I cytoskeletal 10 OS=Homo sapiens OX=9606 GN=KRT10 PE=1 SV=6	[UNIMOD:Acetylation]-SVRYSSSK/2	['PEAKS']	[0.0028818443804034]	[1.160622652499146]	[0.0089807228490939]	0.755245	0.210218	1	1	0.00288184	0.00898072	1.16062	0	NA	1	0	1	1	netMHCpan-4.1	HLA-B*07:02	17.034	NB	SVR-YSSSK	4	S-VRYSSSK
SVRYSSSKHYSS	12	TRUE	sp|P13645|K1C10_HUMAN	KRT10	HUMAN	Keratin, type I cytoskeletal 10 OS=Homo sapiens OX=9606 GN=KRT10 PE=1 SV=6	[UNIMOD:Acetylation]-SVRYSSSKHYSS/3	['MSFragger', 'PEAKS']	[0.0055020632737276, 0.0038961038961038]	[0.5738172284933966, 0.979440898300798]	[0.0503971572821612, 0.0179004101144437]	0.0575288	1.58723	1	2	0.0038961	0.0179004	0.979441	0	NA	1	0	1	1	netMHCpan-4.1	HLA-C*07:02	26	NB	SRYSSSKHY	0	SVYSSSKHY
SVSTVLTSK	9	TRUE	sp|P69905|HBA_HUMAN	HBA2	HUMAN	Hemoglobin subunit alpha OS=Homo sapiens OX=9606 GN=HBA2 PE=1 SV=2	SVSTVLTSK/2;SVSTVLTSK/1	['MSFragger', 'PEAKS']	[0.003257328990228, 0.0019193857965451]	[0.6628857978896247, 1.5073245497998389]	[0.0350306689221088, 0.0023404641580175]	0.993943	0.901448	2	2	0.00191939	0.00234046	1.50732	0	NA	2	2	0	2	netMHCpan-4.1	HLA-C*07:02	3.313	NB	SVSTVLTSK	4	SVSTVLTSK
SVSTVLTSKY	10	TRUE	sp|P69905|HBA_HUMAN	HBA2	HUMAN	Hemoglobin subunit alpha OS=Homo sapiens OX=9606 GN=HBA2 PE=1 SV=2	SVSTVLTSKY/2	['MSFragger', 'Comet', 'Sage', 'PEAKS']	[0.0020876826722338, 0.0039682539682539, 0.0057306590257879, 0.0019193857965451]	[1.7634836031058372, 0.8645119582371703, 0.902108234971381, 2.266918823404122]	[0.0003547207577382, 0.0068699810633218, 0.005504931412615, 0.000117391970134]	0.976011	0.12779	1	4	0.00191939	0.000117392	2.26692	0	NA	1	1	0	1	netMHCpan-4.1	HLA-C*07:02	11.211	NB	SVSTVTSKY	0	SSTVLTSKY
SVSTVLTSKYR	11	TRUE	sp|P69905|HBA_HUMAN	HBA2	HUMAN	Hemoglobin subunit alpha OS=Homo sapiens OX=9606 GN=HBA2 PE=1 SV=2	SVSTVLTSKYR/2	['MSFragger', 'Comet', 'Sage', 'PEAKS']	[0.0020876826722338, 0.0089485458612975, 0.0057306590257879, 0.0019193857965451]	[1.1276672127541627, 0.4869995363063075, 0.7423335124673095, 2.0739464105393286]	[0.0050798815225932, 0.0388873599361345, 0.0095236698905927, 0.0002513610730426]	0.960103	0.00722506	1	4	0.00191939	0.000251361	2.07395	0	NA	1	1	0	1	netMHCpan-4.1	HLA-A*02:01	28.667	NB	SVSTVLTSR	0	SSTVLTSKY
SYELPDGQVITIGNER	16	FALSE	sp|A5A3E0|POTEF_HUMAN;sp|P60709|ACTB_HUMAN;sp|P62736|ACTA_HUMAN;sp|P63261|ACTG_HUMAN;sp|P63267|ACTH_HUMAN;sp|P68032|ACTC_HUMAN;sp|P68133|ACTS_HUMAN;sp|Q562R1|ACTBL_HUMAN;sp|Q6S8J3|POTEE_HUMAN;sp|Q9BYX7|ACTBM_HUMAN	POTEF;ACTB;ACTA2;ACTG1;ACTG2;ACTC1;ACTA1;ACTBL2;POTEE;POTEKP	HUMAN	POTE ankyrin domain family member F OS=Homo sapiens OX=9606 GN=POTEF PE=1 SV=2	SYELPDGQVITIGNER/2	['MSFragger', 'Comet', 'Sage', 'PEAKS']	[0.0020876826722338, 0.0039682539682539, 0.0057306590257879, 0.0019193857965451]	[2.944952436665229, 2.269700378295476, 9.44878626469259, 2.317042243523783]	[2.510156035668828e-06, 8.650024405897503e-06, 7.496397471566035e-13, 9.632649603984834e-05]	0.635058	0.165394	1	4	0.00191939	7.4964e-13	9.44879	0	NA	2	1	1	2	netMHCIIpan-4.3	HLA-DQA10301-DQB10302	4.99	WB	DGQVITIGN	NA	NA
SYFGEHF	7	FALSE	sp|O14526|FCHO1_HUMAN	FCHO1	HUMAN	F-BAR domain only protein 1 OS=Homo sapiens OX=9606 GN=FCHO1 PE=1 SV=2	[UNIMOD:Acetylation]-SYFGEHF/1	['MSFragger', 'PEAKS']	[0.0055020632737276, 0.0028818443804034]	[0.5753057964146104, 1.1785289605406368]	[0.0500936187688074, 0.0083844903472934]	0.834552	9.60196	1	2	0.00288184	0.00838449	1.17853	0	NA	2	1	1	2	NA	NA	NA	NA	NA	NA	NA
SYGGGSGGGF	10	TRUE	sp|P35527|K1C9_HUMAN	KRT9	HUMAN	Keratin, type I cytoskeletal 9 OS=Homo sapiens OX=9606 GN=KRT9 PE=1 SV=3	SYGGGSGGGF/1	['MSFragger', 'PEAKS']	[0.0020876826722338, 0.0019193857965451]	[1.3484763923132912, 1.9821648806304373]	[0.0020166454309637, 0.0003610261274918]	0.91078	0.461399	1	2	0.00191939	0.000361026	1.98216	0	NA	2	1	1	2	netMHCpan-4.1	HLA-C*07:02	4.907	NB	SYGGGGGGF	3	SGGGSGGGF
TAENATSGETLEENEAGD	18	FALSE	sp|Q9UQ80|PA2G4_HUMAN	PA2G4	HUMAN	Proliferation-associated protein 2G4 OS=Homo sapiens OX=9606 GN=PA2G4 PE=1 SV=3	TAENATSGETLEENEAGD/2	['MSFragger', 'Comet', 'Sage', 'PEAKS']	[0.0020876826722338, 0.0039682539682539, 0.0057306590257879, 0.0019193857965451]	[3.965991388129191, 2.212598336974413, 9.556933909411908, 2.0665457207481364]	[3.4647238433784196e-08, 1.1365834336647394e-05, 5.622562632034693e-13, 0.0002588081312292]	0.850175	1.75314	1	4	0.00191939	5.62256e-13	9.55693	0	NA	3	0	3	3	netMHCIIpan-4.3	HLA-DQA10301-DQB10302	4.76	WB	ATSGETLEE	NA	NA
TAPAPEFT	8	TRUE	sp|P08865|RSSA_HUMAN	RPSA	HUMAN	Small ribosomal subunit protein uS2 OS=Homo sapiens OX=9606 GN=RPSA PE=1 SV=4	TAPAPEFT/1	['MSFragger', 'PEAKS']	[0.003257328990228, 0.0038961038961038]	[0.7143247210529766, 0.8480252350540904]	[0.0283489856746761, 0.0292543238760207]	0.998696	2.89804	1	2	0.00325733	0.028349	0.848025	0	NA	2	2	0	2	netMHCpan-4.1	HLA-C*07:02	45.5	NB	TAPAPEFT-	1	T-APAPEFT
TASHSLSPSEH	11	TRUE	sp|Q9BS31|ZN649_HUMAN	ZNF649	HUMAN	Zinc finger protein 649 OS=Homo sapiens OX=9606 GN=ZNF649 PE=1 SV=1	TASHSLSPSEH/2	['MSFragger']	[0.0055020632737276]	[0.5453539137573862]	[0.0565511310879142]	0.655705	0.127773	1	1	0.00550206	0.0565511	0.545354	0	NA	1	0	1	1	netMHCpan-4.1	HLA-C*07:02	18.625	NB	THSLSPSEH	0	ASHSLSSEH
TAYIALAL	8	TRUE	Q9NQC3|RTN4_HUMAN	RTN4	HUMAN	Reticulon-4 OS=Homo sapiens OX=9606 GN=RTN4 PE=1 SV=2	TAYIALAL/1	['PEAKS']	[0.0028818443804034]	[1.220858237385542]	[0.0071254553846175]	0.987526	0.195259	1	1	0.00288184	0.00712546	1.22086	0	NA	1	0	1	1	netMHCpan-4.1	HLA-B*07:02	4.518	NB	TAY-IALAL	0	TAYIALA-L
TDAAVSFAKDFLA	13	FALSE	sp|P05141|ADT2_HUMAN	SLC25A5	HUMAN	ADP/ATP translocase 2 OS=Homo sapiens OX=9606 GN=SLC25A5 PE=1 SV=7	[UNIMOD:Acetylation]-TDAAVSFAKDFLA/2	['MSFragger']	[0.0020876826722338]	[1.1842641727654504]	[0.0040093133457864]	0.842619	6.28964	1	1	0.00208768	0.00400931	1.18426	0	NA	1	0	1	1	netMHCIIpan-4.3	HLA-DQA10103-DQB10603	1.17	WB	VSFAKDFLA	NA	NA
TDLLRSVVTVIDV	13	FALSE	sp|Q5D862|FILA2_HUMAN	FLG2	HUMAN	Filaggrin-2 OS=Homo sapiens OX=9606 GN=FLG2 PE=1 SV=1	[UNIMOD:Acetylation]-TDLLRSVVTVIDV/2	['MSFragger', 'PEAKS']	[0.0055020632737276, 0.0019193857965451]	[0.5489004885397833, 1.4143389562204804]	[0.0557469490541819, 0.0033667218142523]	0.68269	2.9429	1	2	0.00191939	0.00336672	1.41434	0	NA	2	2	0	2	netMHCIIpan-4.3	HLA-DQA10103-DQB10302	4.1	WB	LRSVVTVID	NA	NA
TEAPLNPK	8	TRUE	P0CG38|POTEI_HUMAN;P0CG39|POTEJ_HUMAN;P60709|ACTB_HUMAN;P62736|ACTA_HUMAN;P63261|ACTG_HUMAN;P63267|ACTH_HUMAN;P68032|ACTC_HUMAN;P68133|ACTS_HUMAN;Q562R1|ACTBL_HUMAN;Q6S8J3|POTEE_HUMAN;Q9BYX7|ACTBM_HUMAN	POTEI;POTEJ;ACTB;ACTA2;ACTG1;ACTG2;ACTC1;ACTA1;ACTBL2;POTEE;POTEKP	HUMAN	POTE ankyrin domain family member I OS=Homo sapiens OX=9606 GN=POTEI PE=1 SV=1	TEAPLNPK/2	['PEAKS']	[0.0028818443804034]	[1.3094325639397144]	[0.0050619556406619]	0.976166	0.879474	1	1	0.00288184	0.00506196	1.30943	0	NA	1	0	1	1	netMHCpan-4.1	HLA-B*07:02	37.125	NB	TEA-PLNPK	1	T-EAPLNPK
TEQMTLRGTLKGHNG	15	FALSE	sp|P63244|RACK1_HUMAN	RACK1	HUMAN	Small ribosomal subunit protein RACK1 OS=Homo sapiens OX=9606 GN=RACK1 PE=1 SV=3	[UNIMOD:Acetylation]-TEQM[UNIMOD:Oxidation]TLRGTLKGHNG/3	['MSFragger', 'PEAKS']	[0.0020876826722338, 0.0082742316784869]	[1.9995253349617312, 0.6545651622670066]	[0.0001319883334121, 0.0589242068759709]	0.101104	0.359812	1	2	0.00208768	0.000131988	1.99953	0	NA	2	1	1	2	netMHCIIpan-4.3	DRB1_1301	4.96	WB	MTLRGTLKG	NA	NA
TFYNELRVAPEE	12	TRUE	sp|A5A3E0|POTEF_HUMAN;sp|P0CG38|POTEI_HUMAN;sp|P0CG39|POTEJ_HUMAN;sp|P60709|ACTB_HUMAN;sp|P63261|ACTG_HUMAN;sp|P68032|ACTC_HUMAN;sp|P68133|ACTS_HUMAN;sp|Q6S8J3|POTEE_HUMAN;sp|Q9BYX7|ACTBM_HUMAN	POTEF;POTEI;POTEJ;ACTB;ACTG1;ACTC1;ACTA1;POTEE;POTEKP	HUMAN	POTE ankyrin domain family member F OS=Homo sapiens OX=9606 GN=POTEF PE=1 SV=2	TFYNELRVAPEE/2	['MSFragger', 'Comet', 'Sage', 'PEAKS']	[0.0020876826722338, 0.0039682539682539, 0.0057306590257879, 0.0019193857965451]	[0.9238133174388254, 1.046836706221365, 0.8481122116849583, 2.0792403465246307]	[0.0118949893583169, 0.0029441012298271, 0.0065695898172704, 0.0002461657501526]	0.9309	0.418186	1	4	0.00191939	0.000246166	2.07924	0	NA	1	1	0	1	netMHCpan-4.1	HLA-C*07:02	56.667	NB	TFYNVAPEE	0	TFYNELPEE
TGFQVALL	8	TRUE	Q9UL03|INT6_HUMAN	INTS6	HUMAN	Integrator complex subunit 6 OS=Homo sapiens OX=9606 GN=INTS6 PE=1 SV=1	TGFQVALL/1	['PEAKS']	[0.0038961038961038]	[0.9534627466967026]	[0.0197402518947098]	0.963271	0.0869171	1	1	0.0038961	0.0197403	0.953463	0	NA	1	1	0	1	netMHCpan-4.1	HLA-C*07:02	15.327	NB	TGF-QVALL	0	TGFQ-VALL
TGGKILGFFF	10	TRUE	sp|P62244|RS15A_HUMAN	RPS15A	HUMAN	Small ribosomal subunit protein uS8 OS=Homo sapiens OX=9606 GN=RPS15A PE=1 SV=2	TGGKILGFFF/2	['MSFragger', 'PEAKS']	[0.003257328990228, 0.0028818443804034]	[0.803252720166957, 1.3023148184335396]	[0.0196281556661932, 0.0052033754474321]	0.910456	0.869994	1	2	0.00288184	0.00520338	1.30231	0	NA	2	1	1	2	netMHCpan-4.1	HLA-C*07:02	40	NB	TGGKIGFFF	3	TGGKILGFF
TGYRAVPL	8	TRUE	sp|P19174|PLCG1_HUMAN	PLCG1	HUMAN	1-phosphatidylinositol 4,5-bisphosphate phosphodiesterase gamma-1 OS=Homo sapiens OX=9606 GN=PLCG1 PE=1 SV=1	TGYRAVPL/2	['MSFragger', 'Comet', 'Sage', 'PEAKS']	[0.0055020632737276, 0.0089485458612975, 0.0057306590257879, 0.0019193857965451]	[0.5384487492142869, 0.516712646892354, 0.599648399890426, 1.8989938264706532]	[0.0581486527156391, 0.0339803017367455, 0.0166708798958657, 0.0005011808841555]	0.97728	0.391553	1	4	0.00191939	0.000501181	1.89899	0	NA	3	2	1	3	netMHCpan-4.1	HLA-B*07:02	6.944	NB	TGY-RAVPL	0	TGYRAVP-L
TIDDLEDELYAQK	13	FALSE	sp|P06753|TPM3_HUMAN	TPM3	HUMAN	Tropomyosin alpha-3 chain OS=Homo sapiens OX=9606 GN=TPM3 PE=1 SV=2	TIDDLEDELYAQK/2	['MSFragger', 'Comet', 'Sage', 'PEAKS']	[0.0020876826722338, 0.0039682539682539, 0.0057306590257879, 0.0019193857965451]	[2.672044003805847, 2.5654278291101917, 3.896741883992151, 2.356458211739393]	[7.886048867947402e-06, 2.1031933764145e-06, 1.940273539482565e-06, 8.245192081233216e-05]	0.700485	0.504837	1	4	0.00191939	1.94027e-06	3.89674	0	NA	2	0	2	2	netMHCIIpan-4.3	HLA-DPA10103-DPB10402	14.59	NB	LEDELYAQK	NA	NA
TITLEVEPSDTIENVK	16	FALSE	sp|P0CG47|UBB_HUMAN;sp|P0CG48|UBC_HUMAN;sp|P62979|RS27A_HUMAN;sp|P62987|RL40_HUMAN	UBB;UBC;RPS27A;UBA52	HUMAN	Polyubiquitin-B OS=Homo sapiens OX=9606 GN=UBB PE=1 SV=1	TITLEVEPSDTIENVK/2	['MSFragger', 'Comet', 'Sage', 'PEAKS']	[0.0020876826722338, 0.0039682539682539, 0.0057306590257879, 0.0019193857965451]	[1.4621888237866736, 0.8333671474225419, 0.781286783753562, 1.7589641629760198]	[0.001252773574747, 0.0079362829440035, 0.0082728070741718, 0.0008703608444321]	0.917361	1.37234	1	4	0.00191939	0.000870361	1.75896	0	NA	2	0	2	2	netMHCIIpan-4.3	DRB4_0104	1.52	WB	LEVEPSDTI	NA	NA
TKLEQQVDDLEGSLEQEK	18	FALSE	sp|P13535|MYH8_HUMAN;sp|Q9Y623|MYH4_HUMAN	MYH8;MYH4	HUMAN	Myosin-8 OS=Homo sapiens OX=9606 GN=MYH8 PE=1 SV=3	TKLEQQVDDLEGSLEQEK/3	['MSFragger', 'Comet', 'Sage', 'PEAKS']	[0.0020876826722338, 0.0039682539682539, 0.0057306590257879, 0.0019193857965451]	[2.4389209307777397, 1.6219801128022022, 3.412311117298278, 2.022512962847638]	[2.095398379951862e-05, 0.0001914873309863, 7.037449942560693e-06, 0.0003079056895721]	0.819537	3.17488	1	4	0.00191939	7.03745e-06	3.41231	0	NA	1	0	1	1	netMHCIIpan-4.3	HLA-DQA10103-DQB10603	7.45	NB	EQQVDDLEG	NA	NA
TKYETDAIQR	10	TRUE	sp|P11055|MYH3_HUMAN;sp|P12882|MYH1_HUMAN;sp|P12883|MYH7_HUMAN;sp|P13533|MYH6_HUMAN;sp|P13535|MYH8_HUMAN;sp|Q9H6N6|MYH16_HUMAN;sp|Q9UKX2|MYH2_HUMAN;sp|Q9UKX3|MYH13_HUMAN;sp|Q9Y623|MYH4_HUMAN	MYH3;MYH1;MYH7;MYH6;MYH8;MYH16;MYH2;MYH13;MYH4	HUMAN	Myosin-3 OS=Homo sapiens OX=9606 GN=MYH3 PE=1 SV=3	TKYETDAIQR/2	['MSFragger', 'Comet', 'PEAKS']	[0.0020876826722338, 0.0082872928176795, 0.0019193857965451]	[1.1338157744527997, 0.6053069831614798, 1.7623970219805145]	[0.0049509669741798, 0.0226841827686312, 0.0008586695416812]	0.877122	0.00905754	1	3	0.00191939	0.00085867	1.7624	0	NA	1	0	1	1	netMHCpan-4.1	HLA-C*07:02	17.8	NB	TKYETAIQR	0	TKYETDAQR
[truncated: 135 more rows]

## Sheet: S6B_JY_40K
Supplemental Data S6B. Identified immunopeptide sequences for the JY 40 000 cell dilution (with DDM, 2 samples). See legend for explanation of each column.
[truncated: 1,499 more rows]

[truncated: 4 more sheets: S6C_JY_80K, S6D_JY_160K, S6E_JY_320K, S6F_JY_640K]
