# Supplementary material for: A Platform for High-throughput and Ultrasensitive Immunopeptidomics
Source: Mol Cell Proteomics. 2026 May 18;25(6):101590. doi: 10.1016/j.mcpro.2026.101590 (PMC13284484; doi:10.1016/j.mcpro.2026.101590)
Supplement: Supplemental Data S7 [file mmc7.xlsx]

## Sheet: S7A_JY_20K
Supplemental Data S7A. FragPipe HLA peptidome peptide report ('combined_peptide.tsv') for the JY 20 000 cell dilution (no DDM, 2 samples).
Peptide Sequence	Prev AA	Next AA	Start	End	Peptide Length	Charges	Protein	Protein ID	Entry Name	Gene	Protein Description	Mapped Genes	Mapped Proteins	T063450_AurEl7_PM7_CMB_1679_MCHI_1_GB1_1_10291 Spectral Count	T063535_AurEl7_PM7_CMB_1687_MCHI_1_GB1_1_10377 Spectral Count	T063450_AurEl7_PM7_CMB_1679_MCHI_1_GB1_1_10291 Intensity	T063535_AurEl7_PM7_CMB_1687_MCHI_1_GB1_1_10377 Intensity	T063450_AurEl7_PM7_CMB_1679_MCHI_1_GB1_1_10291 Match Type	T063535_AurEl7_PM7_CMB_1687_MCHI_1_GB1_1_10377 Match Type
AAAAPAAPA	A	A	68	76	9	1	sp|Q8NHG8|ZNRF2_HUMAN	Q8NHG8	ZNRF2_HUMAN	ZNRF2	E3 ubiquitin-protein ligase ZNRF2			1	0	11748.7	0	MS/MS	unmatched
AAAAVQGGRSGG	M	S	2	13	12	2	sp|Q15005|SPCS2_HUMAN	Q15005	SPCS2_HUMAN	SPCS2	Signal peptidase complex subunit 2			1	1	26725.9	20046.9	MS/MS	MS/MS
AAAAVQGGRSGGSGG	M	C	2	16	15	2	sp|Q15005|SPCS2_HUMAN	Q15005	SPCS2_HUMAN	SPCS2	Signal peptidase complex subunit 2			2	1	48827.3	41250.8	MS/MS	MS/MS
AAAGGGGGGAAAAGRA	M	Y	2	17	16	2	sp|Q9UL25|RAB21_HUMAN	Q9UL25	RAB21_HUMAN	RAB21	Ras-related protein Rab-21			1	1	49290.7	18308.9	MS/MS	MS/MS
AAAMVPGRSES	M	W	2	12	11	2	sp|O43598|DNPH1_HUMAN	O43598	DNPH1_HUMAN	DNPH1	5-hydroxymethyl-dUMP N-hydrolase			2	0	30965.9	0	MS/MS	unmatched
AAAQAAYL	E	V	1439	1446	8	1	sp|Q9Y490|TLN1_HUMAN	Q9Y490	TLN1_HUMAN	TLN1	Talin-1	TLN2	sp|Q9Y4G6|TLN2_HUMAN	1	0	50049.5	46020.4	MS/MS	MBR
AAAYLQHL	N	C	378	385	8	2	sp|O00192|ARVC_HUMAN	O00192	ARVC_HUMAN	ARVCF	Splicing regulator ARVCF	CTNND1, CTNND2, PKP4	sp|O60716|CTND1_HUMAN, sp|Q99569|PKP4_HUMAN, sp|Q9UQB3|CTND2_HUMAN	1	0	59504.3	0	MS/MS	unmatched
AADPPAENSSAPEAEQGGAE	K	-	305	324	20	2	sp|P67809|YBOX1_HUMAN	P67809	YBOX1_HUMAN	YBX1	Y-box-binding protein 1			1	0	0	0	MS/MS	unmatched
AAEDVVATGAD	M	P	2	12	11	1	sp|O00264|PGRC1_HUMAN	O00264	PGRC1_HUMAN	PGRMC1	Membrane-associated progesterone receptor component 1			2	0	8460.58	0	MS/MS	unmatched
AAEEPQQQKQEPLGSD	M	S	2	17	16	2	sp|Q96FW1|OTUB1_HUMAN	Q96FW1	OTUB1_HUMAN	OTUB1	Ubiquitin thioesterase OTUB1			1	0	19200.2	0	MS/MS	unmatched
AAGAGKVTKSAQKAQKA	K	K	445	461	17	3	sp|P68104|EF1A1_HUMAN	P68104	EF1A1_HUMAN	EEF1A1	Elongation factor 1-alpha 1	EEF1A1P5	sp|Q5VTE0|EF1A3_HUMAN	1	0	25881.5	0	MS/MS	unmatched
AAGPISERNQDATV	M	Y	2	15	14	2	sp|Q15427|SF3B4_HUMAN	Q15427	SF3B4_HUMAN	SF3B4	Splicing factor 3B subunit 4			1	0	23887.2	17050.7	MS/MS	MBR
AAIRKKLVIVGDGA	M	C	2	15	14	3	sp|P08134|RHOC_HUMAN	P08134	RHOC_HUMAN	RHOC	Rho-related GTP-binding protein RhoC	RHOA	sp|P61586|RHOA_HUMAN	0	2	0	61596.6	unmatched	MS/MS
AALRLQYL	L	Q	1831	1838	8	2	sp|Q9HD67|MYO10_HUMAN	Q9HD67	MYO10_HUMAN	MYO10	Unconventional myosin-X			0	1	0	169347	unmatched	MS/MS
AALTRDPQFQKLQQ	M	W	2	15	14	2	sp|P06744|G6PI_HUMAN	P06744	G6PI_HUMAN	GPI	Glucose-6-phosphate isomerase			1	2	215995	240201	MS/MS	MS/MS
AANLSRNGPALQEA	M	Y	2	15	14	2	sp|Q9UJU6|DBNL_HUMAN	Q9UJU6	DBNL_HUMAN	DBNL	Drebrin-like protein			0	1	0	21185.3	unmatched	MS/MS
AAPGVDLT	N	Q	308	315	8	1	sp|P13645|K1C10_HUMAN	P13645	K1C10_HUMAN	KRT10	Keratin, type I cytoskeletal 10	KRT12, KRT15, KRT25, KRT27	sp|O77727|K1C15_SHEEP, sp|P19012|K1C15_HUMAN, sp|Q7Z3Y8|K1C27_HUMAN, sp|Q7Z3Z0|K1C25_HUMAN, sp|Q99456|K1C12_HUMAN	1	0	28567.3	0	MS/MS	unmatched
AARPATSTL	E	N	1112	1120	9	2	sp|Q04637|IF4G1_HUMAN	Q04637	IF4G1_HUMAN	EIF4G1	Eukaryotic translation initiation factor 4 gamma 1			0	1	290375	97172.9	MBR	MS/MS
AASKERSGVSL	V	A	49	59	11	2	sp|P10412|H14_HUMAN	P10412	H14_HUMAN	H1-4	Histone H1.4	H1-2, H1-3	sp|P16402|H13_HUMAN, sp|P16403|H12_HUMAN	4	2	559801	510077	MS/MS	MS/MS
AATASAGAGGIDGKPRTS	M	P	2	19	18	2	sp|Q02978|M2OM_HUMAN	Q02978	M2OM_HUMAN	SLC25A11	Mitochondrial 2-oxoglutarate/malate carrier protein			1	0	23217.7	0	MS/MS	unmatched
AAVKTLN	M	P	2	8	7	1	sp|P40227|TCPZ_HUMAN	P40227	TCPZ_HUMAN	CCT6A	T-complex protein 1 subunit zeta			1	0	49119.8	10606.4	MS/MS	MBR
AAWGKVGAHAGE	K	Y	13	24	12	2	sp|P69905|HBA_HUMAN	P69905	HBA_HUMAN	HBA2	Hemoglobin subunit alpha			1	0	31491.8	0	MS/MS	unmatched
AAYKLVLIR	M	H	2	10	9	2	sp|P18669|PGAM1_HUMAN	P18669	PGAM1_HUMAN	PGAM1	Phosphoglycerate mutase 1	PGAM4	sp|Q8N0Y7|PGAM4_HUMAN	0	1	0	79611.1	unmatched	MS/MS
AAYKLVLIRHG	M	E	2	12	11	3	sp|P18669|PGAM1_HUMAN	P18669	PGAM1_HUMAN	PGAM1	Phosphoglycerate mutase 1	PGAM4	sp|Q8N0Y7|PGAM4_HUMAN	0	2	0	19455.2	unmatched	MS/MS
AAYKLVLIRHGE	M	S	2	13	12	3	sp|P18669|PGAM1_HUMAN	P18669	PGAM1_HUMAN	PGAM1	Phosphoglycerate mutase 1	PGAM4	sp|Q8N0Y7|PGAM4_HUMAN	0	1	0	27294.5	unmatched	MS/MS
AAYKLVLIRHGESA	M	W	2	15	14	3	sp|P18669|PGAM1_HUMAN	P18669	PGAM1_HUMAN	PGAM1	Phosphoglycerate mutase 1			0	2	0	86964.7	unmatched	MS/MS
AAYPLTEV	Y	P	99	106	8	1	sp|P35227|PCGF2_HUMAN	P35227	PCGF2_HUMAN	PCGF2	Polycomb group RING finger protein 2			1	1	25367.9	28223.8	MS/MS	MS/MS
AAYRASLV	L	S	320	327	8	2	sp|O15405|TOX3_HUMAN	O15405	TOX3_HUMAN	TOX3	TOX high mobility group box family member 3	TOX	sp|O94900|TOX_HUMAN	1	0	188991	0	MS/MS	unmatched
AAYRVGML	H	A	1666	1673	8	2	sp|A7E2V4|ZSWM8_HUMAN	A7E2V4	ZSWM8_HUMAN	ZSWIM8	Zinc finger SWIM domain-containing protein 8			1	1	66942.3	48810.6	MS/MS	MS/MS
ADDLTDPAPAT	P	T	364	374	11	1	sp|P06576|ATPB_HUMAN	P06576	ATPB_HUMAN	ATP5F1B	ATP synthase subunit beta, mitochondrial			0	3	0	96461.1	unmatched	MS/MS
ADEGISFR	K	G	121	128	8	2	sp|Q06830|PRDX1_HUMAN	Q06830	PRDX1_HUMAN	PRDX1	Peroxiredoxin-1			1	0	47342.8	0	MS/MS	unmatched
ADEIAKAQVAR	M	P	2	12	11	2	sp|P49773|HINT1_HUMAN	P49773	HINT1_HUMAN	HINT1	Adenosine 5'-monophosphoramidase HINT1			1	1	51786.8	14059.1	MS/MS	MS/MS
ADIAESQVNK	R	L	1914	1923	10	2	sp|Q9Y623|MYH4_HUMAN	Q9Y623	MYH4_HUMAN	MYH4	Myosin-4	MYH1, MYH13, MYH2, MYH3, MYH6, MYH7, MYH8	sp|P11055|MYH3_HUMAN, sp|P12882|MYH1_HUMAN, sp|P12883|MYH7_HUMAN, sp|P13533|MYH6_HUMAN, sp|P13535|MYH8_HUMAN, sp|Q9UKX2|MYH2_HUMAN, sp|Q9UKX3|MYH13_HUMAN	0	1	0	12254.1	unmatched	MS/MS
ADLINNLGTIAK	K	S	96	107	12	2	sp|P08238|HS90B_HUMAN	P08238	HS90B_HUMAN	HSP90AB1	Heat shock protein HSP 90-beta	HSP90AA1, HSP90AA2P, HSP90AB2P	sp|P07900|HS90A_HUMAN, sp|Q14568|HS902_HUMAN, sp|Q58FF8|H90B2_HUMAN	0	1	0	27067	unmatched	MS/MS
AEEQVNRSAGLAPD	M	C	2	15	14	2	sp|Q9NQE9|HINT3_HUMAN	Q9NQE9	HINT3_HUMAN	HINT3	Adenosine 5'-monophosphoramidase HINT3			1	0	22771.8	0	MS/MS	unmatched
AEFVEVTK	K	L	249	256	8	1,2	sp|P02769|ALBU_BOVIN	P02769	ALBU_BOVIN	ALB	Albumin			1	1	27857.8	36561.7	MS/MS	MS/MS
AEPAVQRTLLEK	N	-	174	185	12	2	sp|P14209|CD99_HUMAN	P14209	CD99_HUMAN	CD99	CD99 antigen			1	0	120619	0	MS/MS	unmatched
AEQSDEAVK	M	Y	2	10	9	2	sp|P00167|CYB5_HUMAN	P00167	CYB5_HUMAN	CYB5A	Cytochrome b5			1	0	24143.3	0	MS/MS	unmatched
AFGGSGGRGSSSGGGY	A	S	517	532	16	2	sp|P35908|K22E_HUMAN	P35908	K22E_HUMAN	KRT2	Keratin, type II cytoskeletal 2 epidermal			0	1	0	16822.1	unmatched	MS/MS
AFKDTGKT	M	P	2	9	8	2	sp|P60866|RS20_HUMAN	P60866	RS20_HUMAN	RPS20	Small ribosomal subunit protein uS10			1	0	43925.5	0	MS/MS	unmatched
AFKDTGKTPVE	M	P	2	12	11	2	sp|P60866|RS20_HUMAN	P60866	RS20_HUMAN	RPS20	Small ribosomal subunit protein uS10			2	0	84457.1	0	MS/MS	unmatched
AGFAGDDAPR	K	A	19	28	10	2	sp|P63261|ACTG_HUMAN	P63261	ACTG_HUMAN	ACTG1	Actin, cytoplasmic 2	ACTA1, ACTA2, ACTB, ACTC1, ACTG2, POTEE, POTEF, POTEI, POTEJ	sp|A5A3E0|POTEF_HUMAN, sp|P0CG38|POTEI_HUMAN, sp|P0CG39|POTEJ_HUMAN, sp|P60709|ACTB_HUMAN, sp|P62736|ACTA_HUMAN, sp|P63267|ACTH_HUMAN, sp|P68032|ACTC_HUMAN, sp|P68133|ACTS_HUMAN, sp|Q6S8J3|POTEE_HUMAN	1	1	146606	36549.9	MS/MS	MS/MS
AGFRALGL	F	F	71	78	8	2	sp|Q8NI36|WDR36_HUMAN	Q8NI36	WDR36_HUMAN	WDR36	WD repeat-containing protein 36			0	1	0	86705.8	unmatched	MS/MS
AGKQAVSASGK	M	W	2	12	11	2	sp|P14927|QCR7_HUMAN	P14927	QCR7_HUMAN	UQCRB	Cytochrome b-c1 complex subunit 7			1	1	29466.7	22986.9	MS/MS	MS/MS
AGLLGTLEEMRDEK	K	L	771	784	14	2,3	sp|Q9Y623|MYH4_HUMAN	Q9Y623	MYH4_HUMAN	MYH4	Myosin-4			0	3	0	91611.2	unmatched	MS/MS
AGLQFPVGR	R	I	22	30	9	2	sp|Q96QV6|H2A1A_HUMAN	Q96QV6	H2A1A_HUMAN	H2AC1	Histone H2A type 1-A	H2AC12, H2AC14, H2AC17, H2AC19, H2AC20, H2AC21, H2AC25, H2AC6, H2AC7, H2AC8, H2AJ, H2AX, H2AZ1, H2AZ2	sp|P04908|H2A1B_HUMAN, sp|P0C0S5|H2AZ_HUMAN, sp|P0C0S8|H2A1_HUMAN, sp|P16104|H2AX_HUMAN, sp|P20671|H2A1D_HUMAN, sp|Q16777|H2A2C_HUMAN, sp|Q6FI13|H2A2A_HUMAN, sp|Q71UI9|H2AV_HUMAN, sp|Q7L7L0|H2A3_HUMAN, sp|Q8IUE6|H2A2B_HUMAN, sp|Q93077|H2A1C_HUMAN, sp|Q96KK5|H2A1H_HUMAN, sp|Q99878|H2A1J_HUMAN, sp|Q9BTM1|H2AJ_HUMAN	0	1	0	84519.2	unmatched	MS/MS
AGQAFRKFL	M	P	2	10	9	2	sp|P61604|CH10_HUMAN	P61604	CH10_HUMAN	HSPE1	10 kDa heat shock protein, mitochondrial			0	1	0	19481.4	unmatched	MS/MS
AGYDVPTI	Q	S	513	520	8	1	sp|Q8WXE0|CSKI2_HUMAN	Q8WXE0	CSKI2_HUMAN	CASKIN2	Caskin-2			0	1	0	558975	unmatched	MS/MS
AGYEVRQM	R	A	62	69	8	2	sp|O60518|RNBP6_HUMAN	O60518	RNBP6_HUMAN	RANBP6	Ran-binding protein 6			1	2	29909.2	51248.9	MS/MS	MS/MS
AGYGAYRV	L	S	39	46	8	2	sp|Q9Y6G1|TM14A_HUMAN	Q9Y6G1	TM14A_HUMAN	TMEM14A	Transmembrane protein 14A			0	1	0	23599.2	unmatched	MS/MS
AGYQALRL	G	A	421	428	8	2	sp|Q14164|IKKE_HUMAN	Q14164	IKKE_HUMAN	IKBKE	Inhibitor of nuclear factor kappa-B kinase subunit epsilon			0	1	0	33094.2	unmatched	MS/MS
AITDAAMMAEELKK	K	E	1762	1775	14	2	sp|Q9Y623|MYH4_HUMAN	Q9Y623	MYH4_HUMAN	MYH4	Myosin-4	MYH1, MYH13, MYH2, MYH3, MYH6, MYH7, MYH7B, MYH8	sp|A7E2Y1|MYH7B_HUMAN, sp|P11055|MYH3_HUMAN, sp|P12882|MYH1_HUMAN, sp|P12883|MYH7_HUMAN, sp|P13533|MYH6_HUMAN, sp|P13535|MYH8_HUMAN, sp|Q9UKX2|MYH2_HUMAN, sp|Q9UKX3|MYH13_HUMAN	0	1	0	25827.3	unmatched	MS/MS
AIVDKVPSV	Q	S	147	155	9	2	sp|Q9Y678|COPG1_HUMAN	Q9Y678	COPG1_HUMAN	COPG1	Coatomer subunit gamma-1			1	0	46469.2	0	MS/MS	unmatched
AKADGIVSKNF	L	-	73	83	11	2	sp|P63220|RS21_HUMAN	P63220	RS21_HUMAN	RPS21	Small ribosomal subunit protein eS21			0	1	0	15671.3	unmatched	MS/MS
AKTDQAQKAEGAGDAK	D	-	75	90	16	3	sp|P05204|HMGN2_HUMAN	P05204	HMGN2_HUMAN	HMGN2	Non-histone chromosomal protein HMG-17			1	0	0	0	MS/MS	unmatched
ALANHLIKV	F	K	502	510	9	2	sp|Q9H4M9|EHD1_HUMAN	Q9H4M9	EHD1_HUMAN	EHD1	EH domain-containing protein 1	EHD3	sp|Q9NZN3|EHD3_HUMAN	0	1	0	43770.3	unmatched	MS/MS
ALEEQLQQIRAE	S	T	413	424	12	2	sp|P13645|K1C10_HUMAN	P13645	K1C10_HUMAN	KRT10	Keratin, type I cytoskeletal 10			1	0	23078.7	29694.5	MS/MS	MBR
ALIVRYTRKVPQVSTPT	N	L	429	445	17	3	sp|P02769|ALBU_BOVIN	P02769	ALBU_BOVIN	ALB	Albumin			0	1	0	114613	unmatched	MS/MS
ALKQISSNK	M	C	2	10	9	2	sp|P10768|ESTD_HUMAN	P10768	ESTD_HUMAN	ESD	S-formylglutathione hydrolase			1	0	24868.7	19918.4	MS/MS	MBR
ALSDADVQKQIK	M	H	2	13	12	2	sp|P36543|VATE1_HUMAN	P36543	VATE1_HUMAN	ATP6V1E1	V-type proton ATPase subunit E 1			1	0	25248.5	0	MS/MS	unmatched
ALSDHHIYL	K	E	216	224	9	2	sp|P00883|ALDOA_RABIT	P00883	ALDOA_RABIT	ALDOA	Fructose-bisphosphate aldolase A		sp|P04075|ALDOA_HUMAN	1	0	27763.9	0	MS/MS	unmatched
ALVDHVAEL	E	T	306	314	9	2	sp|B0I1T2|MYO1G_HUMAN	B0I1T2	MYO1G_HUMAN	MYO1G	Unconventional myosin-Ig			0	1	0	38219.3	unmatched	MS/MS
AMAPGTVTV	V	V	1153	1161	9	1	sp|Q9P243|ZFAT_HUMAN	Q9P243	ZFAT_HUMAN	ZFAT	Zinc finger protein ZFAT			1	0	29412.6	0	MS/MS	unmatched
AMGIMNSFLNDIFER	K	I	59	73	15	2	sp|Q6DN03|H2B2C_HUMAN	Q6DN03	H2B2C_HUMAN	H2BC20P	Putative histone H2B type 2-C	H2BC19P	sp|Q6DRA6|H2B2D_HUMAN	0	1	0	19726.3	unmatched	MS/MS
AMGIMNSFVNDIFER	K	I	59	73	15	2	sp|P23527|H2B1O_HUMAN	P23527	H2B1O_HUMAN	H2BC17	Histone H2B type 1-O	H2BC10, H2BC11, H2BC12, H2BC12L, H2BC13, H2BC14, H2BC15, H2BC18, H2BC21, H2BC26, H2BC3, H2BC5, H2BC9	sp|O60814|H2B1K_HUMAN, sp|P06899|H2B1J_HUMAN, sp|P33778|H2B1B_HUMAN, sp|P57053|H2BFS_HUMAN, sp|P58876|H2B1D_HUMAN, sp|P62807|H2B1C_HUMAN, sp|Q16778|H2B2E_HUMAN, sp|Q5QNW6|H2B2F_HUMAN, sp|Q8N257|H2B3B_HUMAN, sp|Q93079|H2B1H_HUMAN, sp|Q99877|H2B1N_HUMAN, sp|Q99879|H2B1M_HUMAN, sp|Q99880|H2B1L_HUMAN	1	5	22180	146119	MS/MS	MS/MS
AMWEHPITA	T	Q	142	150	9	2	sp|Q96CD2|COAC_HUMAN	Q96CD2	COAC_HUMAN	PPCDC	Phosphopantothenoylcysteine decarboxylase			0	1	0	59613.5	unmatched	MS/MS
ANELLINVK	K	Y	31	39	9	2	sp|P00330|ADH1_YEAST	P00330	ADH1_YEAST	ADH1	Alcohol dehydrogenase 1			0	1	0	75497.4	unmatched	MS/MS
ANVADTKL	M	Y	2	9	8	1	sp|O60884|DNJA2_HUMAN	O60884	DNJA2_HUMAN	DNAJA2	DnaJ homolog subfamily A member 2			1	0	27708.5	0	MS/MS	unmatched
APAPTAVVL	A	P	44	52	9	1	sp|Q16633|OBF1_HUMAN	Q16633	OBF1_HUMAN	POU2AF1	POU domain class 2-associating factor 1			1	3	511965	511965	MS/MS	MS/MS
APATVGLAF	Q	R	71	79	9	1	sp|Q15370|ELOB_HUMAN	Q15370	ELOB_HUMAN	ELOB	Elongin-B			0	1	0	43400.2	unmatched	MS/MS
APDSQRLKL	T	L	150	158	9	2	sp|Q9UQE7|SMC3_HUMAN	Q9UQE7	SMC3_HUMAN	SMC3	Structural maintenance of chromosomes protein 3			0	1	0	32064.2	unmatched	MS/MS
APEEHPVL	V	L	97	104	8	2	sp|P63261|ACTG_HUMAN	P63261	ACTG_HUMAN	ACTG1	Actin, cytoplasmic 2	ACTB, POTEF	sp|A5A3E0|POTEF_HUMAN, sp|P60709|ACTB_HUMAN	1	1	22244.2	28009.8	MS/MS	MS/MS
APELLRALL	G	Q	574	582	9	2	sp|Q00653|NFKB2_HUMAN	Q00653	NFKB2_HUMAN	NFKB2	Nuclear factor NF-kappa-B p100 subunit			0	1	0	10669.1	unmatched	MS/MS
APPPPPPPP	G	P	581	589	9	1,2	sp|Q15637|SF01_HUMAN	Q15637	SF01_HUMAN	SF1	Splicing factor 1	BAG6, BPTF, CBLL1, FHDC1, HNRNPUL1, HS3ST4, KMT2E, LMTK3, MANEAL, MICAL2, PCDH15, PPP3CB, PRR12, RANBP9, RBM33, RDX, SALL2, SEMA4G, SKOR2, TMEM121B, TNKS, TRRAP, UBR4, WASF2, WASL, WIPF3, WT1	sp|A6NGB9|WIPF3_HUMAN, sp|O00401|WASL_HUMAN, sp|O94851|MICA2_HUMAN, sp|O95271|TNKS1_HUMAN, sp|P16298|PP2BB_HUMAN, sp|P19544|WT1_HUMAN, sp|P35241|RADI_HUMAN, sp|P46379|BAG6_HUMAN, sp|Q12830|BPTF_HUMAN, sp|Q2VWA4|SKOR2_HUMAN, sp|Q5T4S7|UBR4_HUMAN, sp|Q5VSG8|MANEL_HUMAN, sp|Q75N03|HAKAI_HUMAN, sp|Q8IZD2|KMT2E_HUMAN, sp|Q96EV2|RBM33_HUMAN, sp|Q96Q04|LMTK3_HUMAN, sp|Q96QU1|PCD15_HUMAN, sp|Q96S59|RANB9…	11	4	697381	345324	MS/MS	MS/MS
APPSGGASSGPTIEEVD	G	-	630	646	17	2	sp|P11142|HSP7C_HUMAN	P11142	HSP7C_HUMAN	HSPA8	Heat shock cognate 71 kDa protein			1	0	24726.4	0	MS/MS	unmatched
APRAVFPSIVGRPR	D	H	26	39	14	3	sp|P63261|ACTG_HUMAN	P63261	ACTG_HUMAN	ACTG1	Actin, cytoplasmic 2	ACTA1, ACTA2, ACTB, ACTC1, ACTG2, POTEE, POTEF, POTEI	sp|A5A3E0|POTEF_HUMAN, sp|P0CG38|POTEI_HUMAN, sp|P60709|ACTB_HUMAN, sp|P62736|ACTA_HUMAN, sp|P63267|ACTH_HUMAN, sp|P68032|ACTC_HUMAN, sp|P68133|ACTS_HUMAN, sp|Q6S8J3|POTEE_HUMAN	0	1	0	50319.5	unmatched	MS/MS
APRPAGSYL	L	S	5	13	9	2	sp|P33076|C2TA_HUMAN	P33076	C2TA_HUMAN	CIITA	MHC class II transactivator			3	1	137483	41266.2	MS/MS	MS/MS
APRQPGLMA	A	Q	49	57	9	2	sp|Q9Y6H1|CHCH2_HUMAN	Q9Y6H1	CHCH2_HUMAN	CHCHD2	Coiled-coil-helix-coiled-coil-helix domain-containing protein 2	CHCHD2P9	sp|Q5T1J5|CHCH9_HUMAN	5	5	171500	248769	MS/MS	MS/MS
APRQPGLMAQM	A	A	49	59	11	2	sp|Q9Y6H1|CHCH2_HUMAN	Q9Y6H1	CHCH2_HUMAN	CHCHD2	Coiled-coil-helix-coiled-coil-helix domain-containing protein 2	CHCHD2P9	sp|Q5T1J5|CHCH9_HUMAN	0	1	0	33722.5	unmatched	MS/MS
APRTVALTA	A	L	9	17	9	2	sp|P04440|DPB1_HUMAN	P04440	DPB1_HUMAN	HLA-DPB1	HLA class II histocompatibility antigen, DP beta 1 chain			1	2	317184	198806	MS/MS	MS/MS
APSPRPLSL	A	V	11	19	9	2	sp|Q6NUT3|MFS12_HUMAN	Q6NUT3	MFS12_HUMAN	MFSD12	Major facilitator superfamily domain-containing protein 12			0	1	0	37726.7	unmatched	MS/MS
APSRKFFVGGN	M	W	2	12	11	2	sp|P60174|TPIS_HUMAN	P60174	TPIS_HUMAN	TPI1	Triosephosphate isomerase			2	1	95163.4	83254.2	MS/MS	MS/MS
APSRNGMVL	M	K	2	10	9	2	sp|P26373|RL13_HUMAN	P26373	RL13_HUMAN	RPL13	Large ribosomal subunit protein eL13			1	1	110537	155809	MS/MS	MS/MS
APSVPAAEPE	M	Y	2	11	10	1	sp|P54819|KAD2_HUMAN	P54819	KAD2_HUMAN	AK2	Adenylate kinase 2, mitochondrial			2	0	21503	0	MS/MS	unmatched
APVGSGSAL	V	T	409	417	9	1	sp|Q99607|ELF4_HUMAN	Q99607	ELF4_HUMAN	ELF4	ETS-related transcription factor Elf-4			2	1	63367.8	43398.8	MS/MS	MS/MS
APYGGPIAL	A	L	41	49	9	1	sp|Q9H269|VPS16_HUMAN	Q9H269	VPS16_HUMAN	VPS16	Vacuolar protein sorting-associated protein 16 homolog			0	1	0	68818.5	unmatched	MS/MS
AQYEDIANR	K	S	265	273	9	2	sp|P05787|K2C8_HUMAN	P05787	K2C8_HUMAN	KRT8	Keratin, type II cytoskeletal 8	KRT75	sp|O95678|K2C75_HUMAN	0	1	0	26666.6	unmatched	MS/MS
AQYEDIAQK	K	S	356	364	9	2	sp|P04264|K2C1_HUMAN	P04264	K2C1_HUMAN	KRT1	Keratin, type II cytoskeletal 1			0	1	0	18361	unmatched	MS/MS
AQYEDIAQKS	K	K	356	365	10	2	sp|P04264|K2C1_HUMAN	P04264	K2C1_HUMAN	KRT1	Keratin, type II cytoskeletal 1			1	1	21613.5	18981.3	MS/MS	MS/MS
AQYEEIAQR	K	S	354	362	9	2	sp|P35908|K22E_HUMAN	P35908	K22E_HUMAN	KRT2	Keratin, type II cytoskeletal 2 epidermal	KRT4, KRT6A, KRT6B, KRT6C, KRT76	sp|P02538|K2C6A_HUMAN, sp|P04259|K2C6B_HUMAN, sp|P19013|K2C4_HUMAN, sp|P48668|K2C6C_HUMAN, sp|Q01546|K22O_HUMAN	1	1	8973.2	11686.2	MS/MS	MS/MS
AQYEEIAQRS	K	K	354	363	10	2	sp|P35908|K22E_HUMAN	P35908	K22E_HUMAN	KRT2	Keratin, type II cytoskeletal 2 epidermal	KRT4, KRT6A, KRT6B, KRT6C, KRT76	sp|P02538|K2C6A_HUMAN, sp|P04259|K2C6B_HUMAN, sp|P19013|K2C4_HUMAN, sp|P48668|K2C6C_HUMAN, sp|Q01546|K22O_HUMAN	1	0	16224.4	0	MS/MS	unmatched
ARGSVSDEEMM	M	E	2	12	11	2	sp|P13796|PLSL_HUMAN	P13796	PLSL_HUMAN	LCP1	Plastin-2			1	0	7026.78	0	MS/MS	unmatched
ASFNAPLL	S	D	99	106	8	1	sp|O75923|DYSF_HUMAN	O75923	DYSF_HUMAN	DYSF	Dysferlin			1	0	128492	139708	MS/MS	MBR
ASFQSMEV	A	R	308	315	8	1	sp|Q5VZM2|RRAGB_HUMAN	Q5VZM2	RRAGB_HUMAN	RRAGB	Ras-related GTP-binding protein B	RRAGA	sp|Q7L523|RRAGA_HUMAN	1	0	23334.9	28657.1	MS/MS	MBR
ASGNARIGK	M	P	2	10	9	2	sp|P32119|PRDX2_HUMAN	P32119	PRDX2_HUMAN	PRDX2	Peroxiredoxin-2			1	0	22400.4	0	MS/MS	unmatched
ASGNARIGKPA	M	P	2	12	11	2	sp|P32119|PRDX2_HUMAN	P32119	PRDX2_HUMAN	PRDX2	Peroxiredoxin-2			2	0	23142.1	21639.9	MS/MS	MBR
ASGVAVSD	M	G	2	9	8	1	sp|P23528|COF1_HUMAN	P23528	COF1_HUMAN	CFL1	Cofilin-1			1	0	138593	56941.2	MS/MS	MBR
ASNVTNKTD	M	P	2	10	9	2	sp|P07910|HNRPC_HUMAN	P07910	HNRPC_HUMAN	HNRNPC	Heterogeneous nuclear ribonucleoproteins C1/C2			2	1	0	39834.8	MS/MS	MS/MS
ASNVTNKTDPRSMN	M	S	2	15	14	2	sp|P07910|HNRPC_HUMAN	P07910	HNRPC_HUMAN	HNRNPC	Heterogeneous nuclear ribonucleoproteins C1/C2			1	0	4014.65	0	MS/MS	unmatched
ASSDVEVEE	N	K	104	112	9	1	sp|O75475|PSIP1_HUMAN	O75475	PSIP1_HUMAN	PSIP1	PC4 and SFRS1-interacting protein			0	1	0	12558.5	unmatched	MS/MS
ASSGPTIEEVD	G	-	636	646	11	1	sp|P11142|HSP7C_HUMAN	P11142	HSP7C_HUMAN	HSPA8	Heat shock cognate 71 kDa protein			3	0	17320.9	0	MS/MS	unmatched
ASSYPMASL	A	Y	5	13	9	1	sp|Q13310|PABP4_HUMAN	Q13310	PABP4_HUMAN	PABPC4	Polyadenylate-binding protein 4			2	1	71224.8	91757	MS/MS	MS/MS
ASTRLKQL	K	K	1868	1875	8	2	sp|P35579|MYH9_HUMAN	P35579	MYH9_HUMAN	MYH9	Myosin-9			1	0	33195.8	22364.6	MS/MS	MBR
ASTSTTIRSH	M	S	2	11	10	2	sp|P02538|K2C6A_HUMAN	P02538	K2C6A_HUMAN	KRT6A	Keratin, type II cytoskeletal 6A	KRT6B, KRT6C	sp|P04259|K2C6B_HUMAN, sp|P48668|K2C6C_HUMAN	1	0	22014.6	0	MS/MS	unmatched
ASTSTTIRSHS	M	S	2	12	11	2	sp|P02538|K2C6A_HUMAN	P02538	K2C6A_HUMAN	KRT6A	Keratin, type II cytoskeletal 6A	KRT6B, KRT6C	sp|P04259|K2C6B_HUMAN, sp|P48668|K2C6C_HUMAN	1	0	21978	0	MS/MS	unmatched
ASTSTTIRSHSS	M	S	2	13	12	2	sp|P02538|K2C6A_HUMAN	P02538	K2C6A_HUMAN	KRT6A	Keratin, type II cytoskeletal 6A	KRT6B, KRT6C	sp|P04259|K2C6B_HUMAN, sp|P48668|K2C6C_HUMAN	0	1	0	8041.87	unmatched	MS/MS
ASYLAQHL	N	R	267	274	8	2	sp|Q5T0B9|ZN362_HUMAN	Q5T0B9	ZN362_HUMAN	ZNF362	Zinc finger protein 362			2	0	46145.8	0	MS/MS	unmatched
ASYLASEI	D	S	336	343	8	1	sp|Q12905|ILF2_HUMAN	Q12905	ILF2_HUMAN	ILF2	Interleukin enhancer-binding factor 2			0	1	0	186943	unmatched	MS/MS
ASYSAFEM	S	K	39	46	8	1	sp|Q5T4S7|UBR4_HUMAN	Q5T4S7	UBR4_HUMAN	UBR4	E3 ubiquitin-protein ligase UBR4			0	2	0	27886.7	unmatched	MS/MS
ATAEVLNIGKKL	M	Y	2	13	12	2	sp|P22234|PUR6_HUMAN	P22234	PUR6_HUMAN	PAICS	Bifunctional phosphoribosylaminoimidazole carboxylase/phosphoribosylaminoimidazole succinocarboxamide synthetase			0	1	0	13645.7	unmatched	MS/MS
ATDGGAHGVINVSVS	K	E	235	249	15	2	sp|P00330|ADH1_YEAST	P00330	ADH1_YEAST	ADH1	Alcohol dehydrogenase 1			2	0	202139	0	MS/MS	unmatched
ATKIDKEA	M	C	2	9	8	2	sp|Q14019|COTL1_HUMAN	Q14019	COTL1_HUMAN	COTL1	Coactosin-like protein			1	0	29859.4	20830.5	MS/MS	MBR
ATLKDQLI	M	Y	2	9	8	1	sp|P00338|LDHA_HUMAN	P00338	LDHA_HUMAN	LDHA	L-lactate dehydrogenase A chain			1	0	48292.4	0	MS/MS	unmatched
ATNFLAHEK	M	I	2	10	9	2	sp|P29692|EF1D_HUMAN	P29692	EF1D_HUMAN	EEF1D	Elongation factor 1-delta			0	1	0	25245.7	unmatched	MS/MS
ATRSPGVVISDDEPG	M	Y	2	16	15	2	sp|P00492|HPRT_HUMAN	P00492	HPRT_HUMAN	HPRT1	Hypoxanthine-guanine phosphoribosyltransferase			1	1	43165.8	33226.2	MS/MS	MS/MS
AVDPNRAVPL	L	R	59	68	10	2	sp|Q9Y3C1|NOP16_HUMAN	Q9Y3C1	NOP16_HUMAN	NOP16	Nucleolar protein 16			1	0	107493	79766.4	MS/MS	MBR
AVSEGTKAVTKYTSSK	H	-	111	126	16	3	sp|P23527|H2B1O_HUMAN	P23527	H2B1O_HUMAN	H2BC17	Histone H2B type 1-O	H2BC1, H2BC10, H2BC13, H2BC14, H2BC15, H2BC18, H2BC21, H2BC26, H2BC3, H2BC5, H2BC9, H2BK1	sp|A0A2R8Y619|H2BK1_HUMAN, sp|P33778|H2B1B_HUMAN, sp|P58876|H2B1D_HUMAN, sp|P62807|H2B1C_HUMAN, sp|Q16778|H2B2E_HUMAN, sp|Q5QNW6|H2B2F_HUMAN, sp|Q8N257|H2B3B_HUMAN, sp|Q93079|H2B1H_HUMAN, sp|Q96A08|H2B1A_HUMAN, sp|Q99877|H2B1N_HUMAN, sp|Q99879|H2B1M_HUMAN, sp|Q99880|H2B1L_HUMAN	1	1	28186.5	22424.4	MS/MS	MS/MS
AVSVTPIRDTK	M	W	2	12	11	2	sp|Q9NR56|MBNL1_HUMAN	Q9NR56	MBNL1_HUMAN	MBNL1	Muscleblind-like protein 1			1	0	46280.8	16804.5	MS/MS	MBR
CGYSAVRM	Y	A	119	126	8	2	sp|P21964|COMT_HUMAN	P21964	COMT_HUMAN	COMT	Catechol O-methyltransferase			2	2	50754.4	49992.9	MS/MS	MS/MS
CSYQVPVL	S	Y	104	111	8	1	sp|Q9H0Y0|ATG10_HUMAN	Q9H0Y0	ATG10_HUMAN	ATG10	Ubiquitin-like-conjugating enzyme ATG10			0	1	0	3570.2	unmatched	MS/MS
DAGAGIALNDH	F	F	296	306	11	2	sp|P04406|G3P_HUMAN	P04406	G3P_HUMAN	GAPDH	Glyceraldehyde-3-phosphate dehydrogenase			0	1	0	38033.6	unmatched	MS/MS
DATNVGDEGGFAPNILENK	K	E	203	221	19	2	sp|P06733|ENOA_HUMAN	P06733	ENOA_HUMAN	ENO1	Alpha-enolase			1	0	46010.8	0	MS/MS	unmatched
DAVTYTEHAK	R	R	69	78	10	2	sp|P62805|H4_HUMAN	P62805	H4_HUMAN	H4C16	Histone H4			0	1	0	21422.5	unmatched	MS/MS
DDEVAQLK	K	K	311	318	8	1	sp|P07195|LDHB_HUMAN	P07195	LDHB_HUMAN	LDHB	L-lactate dehydrogenase B chain			1	0	14176	0	MS/MS	unmatched
DDEVDVDGTVEEDLGK	A	S	22	37	16	2	sp|P14625|ENPL_HUMAN	P14625	ENPL_HUMAN	HSP90B1	Endoplasmin			0	1	0	16034.7	unmatched	MS/MS
DDLTDPAPAT	A	T	365	374	10	1	sp|P06576|ATPB_HUMAN	P06576	ATPB_HUMAN	ATP5F1B	ATP synthase subunit beta, mitochondrial			0	3	0	32909.9	unmatched	MS/MS
DDMGFGLFD	D	-	107	115	9	1	sp|P05387|RLA2_HUMAN	P05387	RLA2_HUMAN	RPLP2	Large ribosomal subunit protein P2	RPLP1	sp|P05386|RLA1_HUMAN	1	0	29619	0	MS/MS	unmatched
DDSRQVGQPM	I	H	50	59	10	2	sp|Q9NZN9|AIPL1_HUMAN	Q9NZN9	AIPL1_HUMAN	AIPL1	Aryl-hydrocarbon-interacting protein-like 1			1	0	46854.6	46778	MS/MS	MBR
DDTSRMEEVD	D	-	723	732	10	2	sp|P07900|HS90A_HUMAN	P07900	HS90A_HUMAN	HSP90AA1	Heat shock protein HSP 90-alpha			2	0	43809.9	17500.5	MS/MS	MBR
DELSEEDKLT	M	V	444	453	10	2	sp|P06576|ATPB_HUMAN	P06576	ATPB_HUMAN	ATP5F1B	ATP synthase subunit beta, mitochondrial			0	1	0	34442.2	unmatched	MS/MS
DINTDGAVNF	L	Q	59	68	10	1	sp|P05109|S10A8_HUMAN	P05109	S10A8_HUMAN	S100A8	Protein S100-A8			1	1	24851.4	55846	MS/MS	MS/MS
DITSDTSGDFR	K	N	167	177	11	2	sp|P04083|ANXA1_HUMAN	P04083	ANXA1_HUMAN	ANXA1	Annexin A1			2	0	23333.7	0	MS/MS	unmatched
DLEESTLQHEATAA	R	A	1181	1194	14	2	sp|Q9Y623|MYH4_HUMAN	Q9Y623	MYH4_HUMAN	MYH4	Myosin-4			0	1	0	14358.4	unmatched	MS/MS
DLEESTLQHEATAAALR	R	K	1181	1197	17	2,3	sp|Q9Y623|MYH4_HUMAN	Q9Y623	MYH4_HUMAN	MYH4	Myosin-4			0	2	0	82640.4	unmatched	MS/MS
DLGEEHFK	K	G	37	44	8	2	sp|P02769|ALBU_BOVIN	P02769	ALBU_BOVIN	ALB	Albumin			1	0	32611.1	0	MS/MS	unmatched
DLTDYLMK	R	I	184	191	8	1	sp|P63261|ACTG_HUMAN	P63261	ACTG_HUMAN	ACTG1	Actin, cytoplasmic 2	ACTA1, ACTA2, ACTB, ACTBL2, ACTC1, ACTG2	sp|P60709|ACTB_HUMAN, sp|P62736|ACTA_HUMAN, sp|P63267|ACTH_HUMAN, sp|P68032|ACTC_HUMAN, sp|P68133|ACTS_HUMAN, sp|Q562R1|ACTBL_HUMAN	0	1	0	26669.5	unmatched	MS/MS
DMGFGLFD	D	-	108	115	8	1	sp|P05387|RLA2_HUMAN	P05387	RLA2_HUMAN	RPLP2	Large ribosomal subunit protein P2	RPLP0, RPLP0P6, RPLP1	sp|P05386|RLA1_HUMAN, sp|P05388|RLA0_HUMAN, sp|Q8NHW5|RLA0L_HUMAN	0	2	0	28261.8	unmatched	MS/MS
DNIQGITKPAIR	R	R	25	36	12	2	sp|P62805|H4_HUMAN	P62805	H4_HUMAN	H4C16	Histone H4			0	1	0	81181.2	unmatched	MS/MS
DNIQGITKPAIRR	R	L	25	37	13	3	sp|P62805|H4_HUMAN	P62805	H4_HUMAN	H4C16	Histone H4			0	2	0	20603.3	unmatched	MS/MS
DPRAQGTL	H	-	253	260	8	2	sp|P20036|DPA1_HUMAN	P20036	DPA1_HUMAN	HLA-DPA1	HLA class II histocompatibility antigen, DP alpha 1 chain			1	0	67573.5	0	MS/MS	unmatched
DQVANSAFVER	K	L	500	510	11	2	sp|P07900|HS90A_HUMAN	P07900	HS90A_HUMAN	HSP90AA1	Heat shock protein HSP 90-alpha			1	0	29074.7	7627.47	MS/MS	MBR
DSIIAEVKAQY	L	E	348	358	11	2	sp|P04264|K2C1_HUMAN	P04264	K2C1_HUMAN	KRT1	Keratin, type II cytoskeletal 1	KRT2, KRT5, KRT6A, KRT6B, KRT6C, KRT75, KRT79, KRT8	sp|O95678|K2C75_HUMAN, sp|P02538|K2C6A_HUMAN, sp|P04259|K2C6B_HUMAN, sp|P05787|K2C8_HUMAN, sp|P13647|K2C5_HUMAN, sp|P35908|K22E_HUMAN, sp|P48668|K2C6C_HUMAN, sp|Q5XKE5|K2C79_HUMAN	0	2	0	40236	unmatched	MS/MS
DSPDLPKLKPD	D	P	132	142	11	2	sp|P02769|ALBU_BOVIN	P02769	ALBU_BOVIN	ALB	Albumin			0	1	0	85546.7	unmatched	MS/MS
DSTLIMQLLR	K	D	216	225	10	2	sp|P62258|1433E_HUMAN	P62258	1433E_HUMAN	YWHAE	14-3-3 protein epsilon	SFN, YWHAB, YWHAG, YWHAH, YWHAQ, YWHAZ	sp|P27348|1433T_HUMAN, sp|P31946|1433B_HUMAN, sp|P31947|1433S_HUMAN, sp|P61981|1433G_HUMAN, sp|P63104|1433Z_HUMAN, sp|Q04917|1433F_HUMAN	1	1	24843.1	10035.5	MS/MS	MS/MS
DTHKSEIA	R	H	25	32	8	1,2	sp|P02769|ALBU_BOVIN	P02769	ALBU_BOVIN	ALB	Albumin			0	2	0	76933.1	unmatched	MS/MS
DTHKSEIAHRFKD	R	L	25	37	13	3	sp|P02769|ALBU_BOVIN	P02769	ALBU_BOVIN	ALB	Albumin			0	4	0	79691.2	unmatched	MS/MS
DTNADKQLS	L	F	67	75	9	2	sp|P06702|S10A9_HUMAN	P06702	S10A9_HUMAN	S100A9	Protein S100-A9			1	0	31358.5	33208.3	MS/MS	MBR
DTNADKQLSF	L	E	67	76	10	1,2	sp|P06702|S10A9_HUMAN	P06702	S10A9_HUMAN	S100A9	Protein S100-A9			1	3	66155.2	119278	MS/MS	MS/MS
DVIADTIK	S	E	177	184	8	1	sp|Q9H095|DRC9_HUMAN	Q9H095	DRC9_HUMAN	IQCG	Dynein regulatory complex protein 9			0	1	0	31809.9	unmatched	MS/MS
DYGHTGYGPSGGS	Y	R	2355	2367	13	2	sp|Q5D862|FILA2_HUMAN	Q5D862	FILA2_HUMAN	FLG2	Filaggrin-2			0	2	0	15035.2	unmatched	MS/MS
EAGMPPPPP	G	P	710	718	9	1	sp|O60610|DIAP1_HUMAN	O60610	DIAP1_HUMAN	DIAPH1	Protein diaphanous homolog 1			1	0	46033	0	MS/MS	unmatched
EAQAATGF	L	L	3527	3534	8	1	sp|Q15149|PLEC_HUMAN	Q15149	PLEC_HUMAN	PLEC	Plectin	DSP, EPPK1	sp|P15924|DESP_HUMAN, sp|P58107|EPIPL_HUMAN	0	1	0	25939.5	unmatched	MS/MS
EASGPINFTVFLTMFGEK	K	L	73	90	18	2	sp|Q96A32|MYL11_HUMAN	Q96A32	MYL11_HUMAN	MYL11	Myosin regulatory light chain 11			0	1	0	16436.2	unmatched	MS/MS
EDASRMEEVD	D	-	715	724	10	2	sp|P08238|HS90B_HUMAN	P08238	HS90B_HUMAN	HSP90AB1	Heat shock protein HSP 90-beta	HSP90AB3P	sp|Q58FF7|H90B3_HUMAN	1	0	22308.1	0	MS/MS	unmatched
EDLRSWTAADTAAQIT	N	Q	152	167	16	2	sp|P01889|HLAB_HUMAN	P01889	HLAB_HUMAN	HLA-B	HLA class I histocompatibility antigen, B alpha chain	HLA-C	sp|P10321|HLAC_HUMAN	0	1	0	71009.1	unmatched	MS/MS
EDSQRPGAHLTVK	R	K	93	105	13	3	sp|P09651|ROA1_HUMAN	P09651	ROA1_HUMAN	HNRNPA1	Heterogeneous nuclear ribonucleoprotein A1	HNRNPA1L2	sp|Q32P51|RA1L2_HUMAN	1	0	43174.7	0	MS/MS	unmatched
EEANADLEVK	L	I	139	148	10	2	sp|P08779|K1C16_HUMAN	P08779	K1C16_HUMAN	KRT16	Keratin, type I cytoskeletal 16	KRT13, KRT14, KRT15	sp|O77727|K1C15_SHEEP, sp|P02533|K1C14_HUMAN, sp|P13646|K1C13_HUMAN, sp|P19012|K1C15_HUMAN	2	0	24051.4	0	MS/MS	unmatched
EEAQGEAQKPQLA	Y	-	294	306	13	2	sp|Q9BRJ2|RM45_HUMAN	Q9BRJ2	RM45_HUMAN	MRPL45	Large ribosomal subunit protein mL45			1	0	13095.1	0	MS/MS	unmatched
EEEDVPGQAKDEL	D	-	405	417	13	2	sp|P27797|CALR_HUMAN	P27797	CALR_HUMAN	CALR	Calreticulin			2	1	30595.8	22766.6	MS/MS	MS/MS
EEEIAALVIDNGSGM	M	C	2	16	15	2	sp|P63261|ACTG_HUMAN	P63261	ACTG_HUMAN	ACTG1	Actin, cytoplasmic 2			0	1	0	40445.3	unmatched	MS/MS
EETIEKMQE	K	-	137	145	9	2	sp|P61254|RL26_HUMAN	P61254	RL26_HUMAN	RPL26	Large ribosomal subunit protein uL24			1	1	22626.4	9847	MS/MS	MS/MS
EGEEEGEEY	G	-	443	451	9	1	sp|P68363|TBA1B_HUMAN	P68363	TBA1B_HUMAN	TUBA1B	Tubulin alpha-1B chain	TUBA1A	sp|Q71U36|TBA1A_HUMAN	1	0	12274	0	MS/MS	unmatched
EGLELPEDEEEK	K	K	539	550	12	2	sp|P08238|HS90B_HUMAN	P08238	HS90B_HUMAN	HSP90AB1	Heat shock protein HSP 90-beta	HSP90AA1, HSP90AA5P, HSP90AB3P, HSP90AB4P	sp|P07900|HS90A_HUMAN, sp|Q58FF6|H90B4_HUMAN, sp|Q58FF7|H90B3_HUMAN, sp|Q58FG0|HS905_HUMAN	0	1	0	27092	unmatched	MS/MS
EGMNIVEAMER	K	F	134	144	11	2	sp|P62937|PPIA_HUMAN	P62937	PPIA_HUMAN	PPIA	Peptidyl-prolyl cis-trans isomerase A			2	0	27982.8	0	MS/MS	unmatched
EGPKLVVSTQTALA	V	-	594	607	14	2	sp|P02769|ALBU_BOVIN	P02769	ALBU_BOVIN	ALB	Albumin			0	1	0	53470.7	unmatched	MS/MS
EGVHGGLINK	K	K	117	126	10	2	sp|P07737|PROF1_HUMAN	P07737	PROF1_HUMAN	PFN1	Profilin-1			1	0	30887.8	0	MS/MS	unmatched
EIATYRTLL	L	E	478	486	9	2	sp|P04264|K2C1_HUMAN	P04264	K2C1_HUMAN	KRT1	Keratin, type II cytoskeletal 1			0	1	0	11619.2	unmatched	MS/MS
EKSDQSASAPMSF	G	Y	175	187	13	2	sp|Q86UP3|ZFHX4_HUMAN	Q86UP3	ZFHX4_HUMAN	ZFHX4	Zinc finger homeobox protein 4			1	0	19124.1	0	MS/MS	unmatched
ELISNASDALDK	R	I	42	53	12	2	sp|P08238|HS90B_HUMAN	P08238	HS90B_HUMAN	HSP90AB1	Heat shock protein HSP 90-beta	HSP90AB2P, HSP90AB3P, HSP90AB4P, HSP90B1	sp|P14625|ENPL_HUMAN, sp|Q58FF6|H90B4_HUMAN, sp|Q58FF7|H90B3_HUMAN, sp|Q58FF8|H90B2_HUMAN	2	0	153974	0	MS/MS	unmatched
ELISNSSDALDK	R	I	47	58	12	2	sp|P07900|HS90A_HUMAN	P07900	HS90A_HUMAN	HSP90AA1	Heat shock protein HSP 90-alpha	HSP90AA2P	sp|Q14568|HS902_HUMAN	1	0	63699.6	0	MS/MS	unmatched
ENAGEDPGLA	K	R	43	52	10	1	sp|P81605|DCD_HUMAN	P81605	DCD_HUMAN	DCD	Dermcidin			1	0	0	0	MS/MS	unmatched
ENAGEDPGLAR	K	Q	43	53	11	2	sp|P81605|DCD_HUMAN	P81605	DCD_HUMAN	DCD	Dermcidin			0	1	0	21652.7	unmatched	MS/MS
EPGSGPSGE	K	E	274	282	9	1	sp|O60674|JAK2_HUMAN	O60674	JAK2_HUMAN	JAK2	Tyrosine-protein kinase JAK2			0	1	0	19328.7	unmatched	MS/MS
EPPVQESV	Y	-	257	264	8	1	sp|P61247|RS3A_HUMAN	P61247	RS3A_HUMAN	RPS3A	Small ribosomal subunit protein eS1			1	0	31004.5	34165.6	MS/MS	MBR
EPRPPHGEL	A	Q	23	31	9	2	sp|P04818|TYSY_HUMAN	P04818	TYSY_HUMAN	TYMS	Thymidylate synthase			1	0	58661	44512.5	MS/MS	MBR
EQVANSAFVER	K	V	492	502	11	2	sp|P08238|HS90B_HUMAN	P08238	HS90B_HUMAN	HSP90AB1	Heat shock protein HSP 90-beta	HSP90AB3P	sp|Q58FF7|H90B3_HUMAN	2	0	47207.9	0	MS/MS	unmatched
ESTGAQVQVAGDMLPNSTER	R	A	125	144	20	2	sp|Q15365|PCBP1_HUMAN	Q15365	PCBP1_HUMAN	PCBP1	Poly(rC)-binding protein 1	PCBP2, PCBP3	sp|P57721|PCBP3_HUMAN, sp|Q15366|PCBP2_HUMAN	1	0	6274.05	0	MS/MS	unmatched
ESTLHLVLR	K	L	64	72	9	2	sp|P0CG47|UBB_HUMAN	P0CG47	UBB_HUMAN	UBB	Polyubiquitin-B	RPS27A, UBA52, UBC	sp|P0CG48|UBC_HUMAN, sp|P62979|RS27A_HUMAN, sp|P62987|RL40_HUMAN	2	3	105835	44711.4	MS/MS	MS/MS
ESVGKGAVH	L	D	92	100	9	2	sp|P81605|DCD_HUMAN	P81605	DCD_HUMAN	DCD	Dermcidin			0	1	0	14585.1	unmatched	MS/MS
ESVGKGAVHD	L	V	92	101	10	2	sp|P81605|DCD_HUMAN	P81605	DCD_HUMAN	DCD	Dermcidin			0	1	0	12038.8	unmatched	MS/MS
ESVGKGAVHDVK	L	D	92	103	12	2	sp|P81605|DCD_HUMAN	P81605	DCD_HUMAN	DCD	Dermcidin			0	1	0	8834.83	unmatched	MS/MS
ESVGKGAVHDVKD	L	V	92	104	13	2,3	sp|P81605|DCD_HUMAN	P81605	DCD_HUMAN	DCD	Dermcidin			1	2	21238.8	27398.6	MS/MS	MS/MS
ESVGKGAVHDVKDV	L	L	92	105	14	3	sp|P81605|DCD_HUMAN	P81605	DCD_HUMAN	DCD	Dermcidin			0	1	0	25900.5	unmatched	MS/MS
ESVGKGAVHDVKDVL	L	D	92	106	15	3	sp|P81605|DCD_HUMAN	P81605	DCD_HUMAN	DCD	Dermcidin			0	1	0	62957.7	unmatched	MS/MS
ESVGKGAVHDVKDVLDS	L	V	92	108	17	3	sp|P81605|DCD_HUMAN	P81605	DCD_HUMAN	DCD	Dermcidin			0	1	0	40660.9	unmatched	MS/MS
EVDEQMLNVQNK	K	N	325	336	12	2	sp|P07437|TBB5_HUMAN	P07437	TBB5_HUMAN	TUBB	Tubulin beta chain	TUBB2A, TUBB2B, TUBB4B	sp|P68371|TBB4B_HUMAN, sp|Q13885|TBB2A_HUMAN, sp|Q9BVA1|TBB2B_HUMAN	1	0	26687.5	0	MS/MS	unmatched
EVVGGSSDSY	Y	L	297	306	10	1	sp|Q15517|CDSN_HUMAN	Q15517	CDSN_HUMAN	CDSN	Corneodesmosin			0	2	0	12857.4	unmatched	MS/MS
FAVRDMRQTVAVGVIK	R	A	424	439	16	3	sp|P68104|EF1A1_HUMAN	P68104	EF1A1_HUMAN	EEF1A1	Elongation factor 1-alpha 1	EEF1A1P5, EEF1A2	sp|Q05639|EF1A2_HUMAN, sp|Q5VTE0|EF1A3_HUMAN	0	1	0	88578	unmatched	MS/MS
FDDAVVQSDMK	R	H	78	88	11	2	sp|P11142|HSP7C_HUMAN	P11142	HSP7C_HUMAN	HSPA8	Heat shock cognate 71 kDa protein			1	0	24485.5	0	MS/MS	unmatched
FGDPVVQSDMK	K	H	78	88	11	2	sp|P0DMV8|HS71A_HUMAN	P0DMV8	HS71A_HUMAN	HSPA1A	Heat shock 70 kDa protein 1A	HSPA1B	sp|P0DMV9|HS71B_HUMAN	1	0	25336.3	0	MS/MS	unmatched
FGEEAEEEA	D	-	436	444	9	1	sp|P07437|TBB5_HUMAN	P07437	TBB5_HUMAN	TUBB	Tubulin beta chain			1	1	22443.7	14695.7	MS/MS	MS/MS
FKDLGEEHFK	R	G	35	44	10	2	sp|P02769|ALBU_BOVIN	P02769	ALBU_BOVIN	ALB	Albumin			1	0	23316	0	MS/MS	unmatched
FKDLGEEHFKG	R	L	35	45	11	3	sp|P02769|ALBU_BOVIN	P02769	ALBU_BOVIN	ALB	Albumin			0	1	0	14324.7	unmatched	MS/MS
FLDPRPLTV	A	V	190	198	9	2	sp|Q16678|CP1B1_HUMAN	Q16678	CP1B1_HUMAN	CYP1B1	Cytochrome P450 1B1			0	1	0	55085.8	unmatched	MS/MS
FLEQQNQVLQTK	R	W	200	211	12	2	sp|P04264|K2C1_HUMAN	P04264	K2C1_HUMAN	KRT1	Keratin, type II cytoskeletal 1	KRT2, KRT77	sp|P35908|K22E_HUMAN, sp|Q7Z794|K2C1B_HUMAN	1	1	28228.4	69630.8	MS/MS	MS/MS
FLSELTQQL	G	A	19	27	9	1	sp|P14174|MIF_HUMAN	P14174	MIF_HUMAN	MIF	Macrophage migration inhibitory factor			0	1	0	12590.7	unmatched	MS/MS
FLYDTHQNL	L	R	1215	1223	9	2	sp|P16885|PLCG2_HUMAN	P16885	PLCG2_HUMAN	PLCG2	1-phosphatidylinositol 4,5-bisphosphate phosphodiesterase gamma-2			0	1	0	23945.8	unmatched	MS/MS
FNEKSKEL	W	T	340	347	8	2	sp|P13645|K1C10_HUMAN	P13645	K1C10_HUMAN	KRT10	Keratin, type I cytoskeletal 10			2	0	46501.8	69786.6	MS/MS	MBR
FNGGGHINHSI	K	F	90	100	11	2	sp|P04179|SODM_HUMAN	P04179	SODM_HUMAN	SOD2	Superoxide dismutase [Mn], mitochondrial			0	1	0	22332.8	unmatched	MS/MS
FPNIPGKSL	D	P	265	273	9	2	sp|O15121|DEGS1_HUMAN	O15121	DEGS1_HUMAN	DEGS1	Sphingolipid delta(4)-desaturase DES1			0	1	0	0	unmatched	MS/MS
FRVPTANVSV	A	V	233	242	10	2	sp|P04406|G3P_HUMAN	P04406	G3P_HUMAN	GAPDH	Glyceraldehyde-3-phosphate dehydrogenase			0	1	0	34262.6	unmatched	MS/MS
FSSGGFSGGSF	G	S	47	57	11	1	sp|P13645|K1C10_HUMAN	P13645	K1C10_HUMAN	KRT10	Keratin, type I cytoskeletal 10			0	1	0	10365.6	unmatched	MS/MS
FTITPGSEQIR	Q	A	414	424	11	2	sp|Q99798|ACON_HUMAN	Q99798	ACON_HUMAN	ACO2	Aconitate hydratase, mitochondrial			0	1	0	48189.3	unmatched	MS/MS
FVIGGPQGDAGLTGRK	R	I	250	265	16	3	sp|P31153|METK2_HUMAN	P31153	METK2_HUMAN	MAT2A	S-adenosylmethionine synthase isoform type-2			0	2	0	32331	unmatched	MS/MS
FVTLKKD	E	V	284	290	7	2	sp|P04264|K2C1_HUMAN	P04264	K2C1_HUMAN	KRT1	Keratin, type II cytoskeletal 1	KRT2, KRT3, KRT6A, KRT6B, KRT6C	sp|P02538|K2C6A_HUMAN, sp|P04259|K2C6B_HUMAN, sp|P12035|K2C3_HUMAN, sp|P35908|K22E_HUMAN, sp|P48668|K2C6C_HUMAN	1	0	43749.9	0	MS/MS	unmatched
GAEAANVTGPGGVPVQGSK	K	Y	119	137	19	2	sp|P67809|YBOX1_HUMAN	P67809	YBOX1_HUMAN	YBX1	Y-box-binding protein 1			1	0	12502.8	0	MS/MS	unmatched
GAPPPPPPPP	P	P	580	589	10	1,2	sp|Q15637|SF01_HUMAN	Q15637	SF01_HUMAN	SF1	Splicing factor 1	SKOR2, WASF2	sp|Q2VWA4|SKOR2_HUMAN, sp|Q9Y6W5|WASF2_HUMAN	2	1	225910	678186	MS/MS	MS/MS
GAVHDVKDVLDS	K	V	97	108	12	2	sp|P81605|DCD_HUMAN	P81605	DCD_HUMAN	DCD	Dermcidin			0	1	0	34022.6	unmatched	MS/MS
GAYNAKIGY	N	S	9	17	9	2	sp|Q9GZN1|ARP6_HUMAN	Q9GZN1	ARP6_HUMAN	ACTR6	Actin-related protein 6			0	1	0	19122.1	unmatched	MS/MS
GDEDAIVEVTPK	D	L	139	150	12	2	sp|Q96JW4|S41A2_HUMAN	Q96JW4	S41A2_HUMAN	SLC41A2	Solute carrier family 41 member 2			0	1	0	24843.1	unmatched	MS/MS
GEATVSFDDPPSAK	K	A	335	348	14	2	sp|P35637|FUS_HUMAN	P35637	FUS_HUMAN	FUS	RNA-binding protein FUS	TAF15	sp|Q92804|RBP56_HUMAN	1	0	26248.2	0	MS/MS	unmatched
GEEQNKEALQDVEDENQ	D	-	239	255	17	2	sp|P62258|1433E_HUMAN	P62258	1433E_HUMAN	YWHAE	14-3-3 protein epsilon			2	2	26670.5	14445.8	MS/MS	MS/MS
GEPLSYTRFSLARQVD	G	G	15	30	16	3	sp|P02786|TFR1_HUMAN	P02786	TFR1_HUMAN	TFRC	Transferrin receptor protein 1			0	2	0	28906.9	unmatched	MS/MS
GEQRDPGETVGGD	R	E	134	146	13	2	sp|P31944|CASPE_HUMAN	P31944	CASPE_HUMAN	CASP14	Caspase-14			0	1	0	8276.82	unmatched	MS/MS
GFGGGGFGGG	G	F	121	130	10	1	sp|P13645|K1C10_HUMAN	P13645	K1C10_HUMAN	KRT10	Keratin, type I cytoskeletal 10	KRT1, KRT2	sp|P04264|K2C1_HUMAN, sp|P35908|K22E_HUMAN	0	1	0	31002	unmatched	MS/MS
GFGGGGFGGGG	G	F	98	108	11	1	sp|P04264|K2C1_HUMAN	P04264	K2C1_HUMAN	KRT1	Keratin, type II cytoskeletal 1			0	1	0	32228.2	unmatched	MS/MS
GFGGGGFGGGGFG	G	G	98	110	13	1	sp|P04264|K2C1_HUMAN	P04264	K2C1_HUMAN	KRT1	Keratin, type II cytoskeletal 1			0	1	0	5711.04	unmatched	MS/MS
GGDDLDPNYVLSSR	Q	V	117	130	14	2	sp|P12277|KCRB_HUMAN	P12277	KCRB_HUMAN	CKB	Creatine kinase B-type	CKM	sp|P06732|KCRM_HUMAN	0	2	0	27961.1	unmatched	MS/MS
GGFGGGGFGGG	G	F	120	130	11	1	sp|P13645|K1C10_HUMAN	P13645	K1C10_HUMAN	KRT10	Keratin, type I cytoskeletal 10	KRT1, KRT2	sp|P04264|K2C1_HUMAN, sp|P35908|K22E_HUMAN	0	1	0	33114.4	unmatched	MS/MS
GGFGGGSFRGSYGSS	L	S	78	92	15	2	sp|P13645|K1C10_HUMAN	P13645	K1C10_HUMAN	KRT10	Keratin, type I cytoskeletal 10			0	1	0	43226.4	unmatched	MS/MS
GGGFGGGSRGFGGASGGGY	L	S	87	105	19	2	sp|P35527|K1C9_HUMAN	P35527	K1C9_HUMAN	KRT9	Keratin, type I cytoskeletal 9			0	1	0	28735.7	unmatched	MS/MS
GGGFSSGGF	L	S	44	52	9	1	sp|P13645|K1C10_HUMAN	P13645	K1C10_HUMAN	KRT10	Keratin, type I cytoskeletal 10			1	1	44293.9	76805.2	MS/MS	MS/MS
GGGFSSGGFSGG	L	S	44	55	12	1	sp|P13645|K1C10_HUMAN	P13645	K1C10_HUMAN	KRT10	Keratin, type I cytoskeletal 10			1	2	22890.1	37295.6	MS/MS	MS/MS
GGGFSSGGFSGGS	L	F	44	56	13	1	sp|P13645|K1C10_HUMAN	P13645	K1C10_HUMAN	KRT10	Keratin, type I cytoskeletal 10			1	1	25166.9	40449.7	MS/MS	MS/MS
GGGFSSGGFSGGSF	L	S	44	57	14	1	sp|P13645|K1C10_HUMAN	P13645	K1C10_HUMAN	KRT10	Keratin, type I cytoskeletal 10			0	5	0	18766.2	unmatched	MS/MS
GGGGFGGGGF	F	G	118	127	10	1	sp|P13645|K1C10_HUMAN	P13645	K1C10_HUMAN	KRT10	Keratin, type I cytoskeletal 10	KRT1, KRT2	sp|P04264|K2C1_HUMAN, sp|P35908|K22E_HUMAN	1	1	0	67591.4	MS/MS	MS/MS
GGGGFGGGGFGGGF	F	G	118	131	14	1	sp|P13645|K1C10_HUMAN	P13645	K1C10_HUMAN	KRT10	Keratin, type I cytoskeletal 10			0	1	0	13819.1	unmatched	MS/MS
GGGGFGGGGFGGGG	Y	F	95	108	14	1	sp|P04264|K2C1_HUMAN	P04264	K2C1_HUMAN	KRT1	Keratin, type II cytoskeletal 1			1	0	14244.6	29883	MS/MS	MBR
GGGGFGGGGI	F	G	105	114	10	1	sp|P04264|K2C1_HUMAN	P04264	K2C1_HUMAN	KRT1	Keratin, type II cytoskeletal 1			2	0	24452.6	0	MS/MS	unmatched
GGGGGGGLGSGGSI	S	R	15	28	14	1	sp|P35527|K1C9_HUMAN	P35527	K1C9_HUMAN	KRT9	Keratin, type I cytoskeletal 9			0	1	0	14959.2	unmatched	MS/MS
GGGGGGGLGSGGSIR	S	S	15	29	15	2	sp|P35527|K1C9_HUMAN	P35527	K1C9_HUMAN	KRT9	Keratin, type I cytoskeletal 9			1	1	45710.5	52365.6	MS/MS	MS/MS
GGGGGGGLGSGGSIRSS	S	Y	15	31	17	2	sp|P35527|K1C9_HUMAN	P35527	K1C9_HUMAN	KRT9	Keratin, type I cytoskeletal 9			2	1	47623.3	46682.8	MS/MS	MS/MS
GGGGGGGLGSGGSIRSSY	S	S	15	32	18	2	sp|P35527|K1C9_HUMAN	P35527	K1C9_HUMAN	KRT9	Keratin, type I cytoskeletal 9			1	2	26984.8	55386.2	MS/MS	MS/MS
GGGGGGLGSGGSIR	G	S	16	29	14	2	sp|P35527|K1C9_HUMAN	P35527	K1C9_HUMAN	KRT9	Keratin, type I cytoskeletal 9			1	1	26719.8	21163.1	MS/MS	MS/MS
GGGGGGLGSGGSIRSS	G	Y	16	31	16	2	sp|P35527|K1C9_HUMAN	P35527	K1C9_HUMAN	KRT9	Keratin, type I cytoskeletal 9			1	2	20891.8	17034.9	MS/MS	MS/MS
GGGGGLGSGGSIR	G	S	17	29	13	2	sp|P35527|K1C9_HUMAN	P35527	K1C9_HUMAN	KRT9	Keratin, type I cytoskeletal 9			1	0	25491.6	21737.3	MS/MS	MBR
GGGGGSFGAGGGF	C	G	50	62	13	1	sp|P04264|K2C1_HUMAN	P04264	K2C1_HUMAN	KRT1	Keratin, type II cytoskeletal 1			0	1	0	20010.9	unmatched	MS/MS
GGGGGSFGAGGGFG	C	S	50	63	14	1	sp|P04264|K2C1_HUMAN	P04264	K2C1_HUMAN	KRT1	Keratin, type II cytoskeletal 1			0	1	0	29541.2	unmatched	MS/MS
GGGGGSFGAGGGFGSR	C	S	50	65	16	2	sp|P04264|K2C1_HUMAN	P04264	K2C1_HUMAN	KRT1	Keratin, type II cytoskeletal 1			0	1	0	19541.7	unmatched	MS/MS
GGGGGSFGAGGGFGSRS	C	L	50	66	17	2	sp|P04264|K2C1_HUMAN	P04264	K2C1_HUMAN	KRT1	Keratin, type II cytoskeletal 1			2	1	20277.2	23301.4	MS/MS	MS/MS
GGGGGSFGAGGGFGSRSL	C	V	50	67	18	2	sp|P04264|K2C1_HUMAN	P04264	K2C1_HUMAN	KRT1	Keratin, type II cytoskeletal 1			0	1	0	19135	unmatched	MS/MS
GGGGIGGGGF	F	G	110	119	10	1	sp|P04264|K2C1_HUMAN	P04264	K2C1_HUMAN	KRT1	Keratin, type II cytoskeletal 1			0	1	0	27779	unmatched	MS/MS
GGGGIGGGGFGGF	F	G	110	122	13	1	sp|P04264|K2C1_HUMAN	P04264	K2C1_HUMAN	KRT1	Keratin, type II cytoskeletal 1			0	1	0	30288.6	unmatched	MS/MS
GGGGIGGGGFGGFG	F	S	110	123	14	1	sp|P04264|K2C1_HUMAN	P04264	K2C1_HUMAN	KRT1	Keratin, type II cytoskeletal 1			0	1	0	4159.35	unmatched	MS/MS
GGGGLGSGGSIR	G	S	18	29	12	2	sp|P35527|K1C9_HUMAN	P35527	K1C9_HUMAN	KRT9	Keratin, type I cytoskeletal 9			1	0	42345.5	26120.5	MS/MS	MBR
GGGGSFGAGGGFG	G	S	51	63	13	1	sp|P04264|K2C1_HUMAN	P04264	K2C1_HUMAN	KRT1	Keratin, type II cytoskeletal 1			0	2	0	19768.2	unmatched	MS/MS
GGGLGSGGSIRSS	G	Y	19	31	13	2	sp|P35527|K1C9_HUMAN	P35527	K1C9_HUMAN	KRT9	Keratin, type I cytoskeletal 9			0	1	0	13863.1	unmatched	MS/MS
GGGMGGGMF	M	-	565	573	9	1	sp|P10809|CH60_HUMAN	P10809	CH60_HUMAN	HSPD1	60 kDa heat shock protein, mitochondrial			1	0	13492.9	0	MS/MS	unmatched
GGGSFGAGGGFG	G	S	52	63	12	1	sp|P04264|K2C1_HUMAN	P04264	K2C1_HUMAN	KRT1	Keratin, type II cytoskeletal 1			0	2	0	25799.5	unmatched	MS/MS
GGGSFGGGSF	F	G	103	112	10	1	sp|P13645|K1C10_HUMAN	P13645	K1C10_HUMAN	KRT10	Keratin, type I cytoskeletal 10			1	1	42655.8	56104.2	MS/MS	MS/MS
GGGSFGGGSFGGG	F	S	103	115	13	1	sp|P13645|K1C10_HUMAN	P13645	K1C10_HUMAN	KRT10	Keratin, type I cytoskeletal 10			0	2	0	14125	unmatched	MS/MS
GGGSRGGGGGGYGSGGSSY	S	G	514	532	19	2	sp|P04264|K2C1_HUMAN	P04264	K2C1_HUMAN	KRT1	Keratin, type II cytoskeletal 1			0	1	0	12296.1	unmatched	MS/MS
GGGSSSGGHGGSSSGGY	Y	G	514	530	17	2	sp|P13645|K1C10_HUMAN	P13645	K1C10_HUMAN	KRT10	Keratin, type I cytoskeletal 10			0	1	0	15376.4	unmatched	MS/MS
GGGSSSVKGSSGEAFGSS	G	V	616	633	18	2	sp|P35908|K22E_HUMAN	P35908	K22E_HUMAN	KRT2	Keratin, type II cytoskeletal 2 epidermal			0	1	0	6026.73	unmatched	MS/MS
GGGYTIRNV	G	A	300	308	9	2	sp|Q13547|HDAC1_HUMAN	Q13547	HDAC1_HUMAN	HDAC1	Histone deacetylase 1	HDAC2	sp|Q92769|HDAC2_HUMAN	2	1	711788	659485	MS/MS	MS/MS
GGKPEPPAMPQPVPTA	K	-	228	243	16	2	sp|P23396|RS3_HUMAN	P23396	RS3_HUMAN	RPS3	Small ribosomal subunit protein uS3			1	0	23633.4	0	MS/MS	unmatched
GGLGGFGGGSF	Y	R	75	85	11	1	sp|P13645|K1C10_HUMAN	P13645	K1C10_HUMAN	KRT10	Keratin, type I cytoskeletal 10			0	1	0	35263.7	unmatched	MS/MS
GGNFGFGDSR	R	G	204	213	10	2	sp|P22626|ROA2_HUMAN	P22626	ROA2_HUMAN	HNRNPA2B1	Heterogeneous nuclear ribonucleoproteins A2/B1			2	0	49544.3	0	MS/MS	unmatched
GGPGGFGPGGYPGGIH	L	E	136	151	16	2	sp|P35908|K22E_HUMAN	P35908	K22E_HUMAN	KRT2	Keratin, type II cytoskeletal 2 epidermal			0	2	0	35293.9	unmatched	MS/MS
GGSFGAGGGFG	G	S	53	63	11	1	sp|P04264|K2C1_HUMAN	P04264	K2C1_HUMAN	KRT1	Keratin, type II cytoskeletal 1			0	1	0	27474.6	unmatched	MS/MS
GGSFGGGSF	G	G	104	112	9	1	sp|P13645|K1C10_HUMAN	P13645	K1C10_HUMAN	KRT10	Keratin, type I cytoskeletal 10			0	2	0	46051.1	unmatched	MS/MS
GGSFGGGSFGGG	G	S	104	115	12	1	sp|P13645|K1C10_HUMAN	P13645	K1C10_HUMAN	KRT10	Keratin, type I cytoskeletal 10			0	1	0	39471.6	unmatched	MS/MS
GGSFGGGSFGGGS	G	F	104	116	13	1	sp|P13645|K1C10_HUMAN	P13645	K1C10_HUMAN	KRT10	Keratin, type I cytoskeletal 10			0	1	0	14737.5	unmatched	MS/MS
GGYTIRNV	G	A	301	308	8	2	sp|Q13547|HDAC1_HUMAN	Q13547	HDAC1_HUMAN	HDAC1	Histone deacetylase 1	HDAC2	sp|Q92769|HDAC2_HUMAN	0	1	0	58705.8	unmatched	MS/MS
GIFGGHIRSV	T	V	604	613	10	2	sp|Q14694|UBP10_HUMAN	Q14694	UBP10_HUMAN	USP10	Ubiquitin carboxyl-terminal hydrolase 10			0	2	0	25379.2	unmatched	MS/MS
GIGGGFGGGS	G	S	571	580	10	1	sp|P12035|K2C3_HUMAN	P12035	K2C3_HUMAN	KRT3	Keratin, type II cytoskeletal 3			0	1	0	30996.2	unmatched	MS/MS
GILNPSQPGQSSSSSQ	R	T	185	200	16	2	sp|Q15517|CDSN_HUMAN	Q15517	CDSN_HUMAN	CDSN	Corneodesmosin			1	1	10042.2	17568.8	MS/MS	MS/MS
GILNPSQPGQSSSSSQT	R	F	185	201	17	2	sp|Q15517|CDSN_HUMAN	Q15517	CDSN_HUMAN	CDSN	Corneodesmosin			3	3	51706.5	67712.8	MS/MS	MS/MS
GILNPSQPGQSSSSSQTF	R	G	185	202	18	2	sp|Q15517|CDSN_HUMAN	Q15517	CDSN_HUMAN	CDSN	Corneodesmosin			0	3	0	39775.6	unmatched	MS/MS
GILNVSAVDKSTGK	N	E	484	497	14	2	sp|P11142|HSP7C_HUMAN	P11142	HSP7C_HUMAN	HSPA8	Heat shock cognate 71 kDa protein			0	1	0	8550.58	unmatched	MS/MS
GILNVSAVDKSTGKE	N	N	484	498	15	2	sp|P11142|HSP7C_HUMAN	P11142	HSP7C_HUMAN	HSPA8	Heat shock cognate 71 kDa protein			1	2	58690.5	81771.9	MS/MS	MS/MS
GILNVSAVDKSTGKEN	N	K	484	499	16	2	sp|P11142|HSP7C_HUMAN	P11142	HSP7C_HUMAN	HSPA8	Heat shock cognate 71 kDa protein			0	1	0	11971.1	unmatched	MS/MS
GIMKKAYEL	T	S	167	175	9	2	sp|P11831|SRF_HUMAN	P11831	SRF_HUMAN	SRF	Serum response factor	MEF2A, MEF2B, MEF2C, MEF2D	sp|Q02078|MEF2A_HUMAN, sp|Q02080|MEF2B_HUMAN, sp|Q06413|MEF2C_HUMAN, sp|Q14814|MEF2D_HUMAN	1	3	29335	133394	MS/MS	MS/MS
GKLGEGALVN	L	D	25	34	10	2	sp|A2A288|ZC12D_HUMAN	A2A288	ZC12D_HUMAN	ZC3H12D	Probable ribonuclease ZC3H12D			0	1	0	44278.7	unmatched	MS/MS
GKVKVGVNG	M	F	2	10	9	2	sp|P04406|G3P_HUMAN	P04406	G3P_HUMAN	GAPDH	Glyceraldehyde-3-phosphate dehydrogenase			1	1	0	22057.8	MS/MS	MS/MS
GKVKVGVNGF	M	G	2	11	10	2	sp|P04406|G3P_HUMAN	P04406	G3P_HUMAN	GAPDH	Glyceraldehyde-3-phosphate dehydrogenase			1	1	45937.2	29426.9	MS/MS	MS/MS
GKVKVGVNGFGRIGRL	M	V	2	17	16	3	sp|P04406|G3P_HUMAN	P04406	G3P_HUMAN	GAPDH	Glyceraldehyde-3-phosphate dehydrogenase			0	1	0	22457.3	unmatched	MS/MS
GLADASLLKKV	Q	G	443	453	11	2	sp|Q9UBB4|ATX10_HUMAN	Q9UBB4	ATX10_HUMAN	ATXN10	Ataxin-10			0	1	0	38692.8	unmatched	MS/MS
GLGGFGGGS	G	F	76	84	9	1	sp|P13645|K1C10_HUMAN	P13645	K1C10_HUMAN	KRT10	Keratin, type I cytoskeletal 10			0	1	0	22604.7	unmatched	MS/MS
GLGVGFGSGGGS	R	S	560	571	12	1	sp|P13647|K2C5_HUMAN	P13647	K2C5_HUMAN	KRT5	Keratin, type II cytoskeletal 5			0	1	0	16788.6	unmatched	MS/MS
GLIDRQVTV	E	R	1760	1768	9	2	sp|Q9UPN3|MACF1_HUMAN	Q9UPN3	MACF1_HUMAN	MACF1	Microtubule-actin cross-linking factor 1, isoforms 1/2/3/4/5			0	1	0	35481.8	unmatched	MS/MS
GLQPTGFLS	S	-	258	266	9	1	sp|P79483|DRB3_HUMAN	P79483	DRB3_HUMAN	HLA-DRB3	HLA class II histocompatibility antigen, DR beta 3 chain	HLA-DRB1	sp|P01911|DRB1_HUMAN	1	0	31942.6	0	MS/MS	unmatched
GLSEDTTEETLK	K	E	578	589	12	2	sp|P19338|NUCL_HUMAN	P19338	NUCL_HUMAN	NCL	Nucleolin			1	0	23996.3	0	MS/MS	unmatched
GLYSGVTTV	Q	E	46	54	9	1	sp|P23921|RIR1_HUMAN	P23921	RIR1_HUMAN	RRM1	Ribonucleoside-diphosphate reductase large subunit			0	1	0	61839.8	unmatched	MS/MS
GMDELSEEDKLT	L	V	442	453	12	2	sp|P06576|ATPB_HUMAN	P06576	ATPB_HUMAN	ATP5F1B	ATP synthase subunit beta, mitochondrial			0	2	0	137375	unmatched	MS/MS
GMDELSEEDKLTV	L	S	442	454	13	2	sp|P06576|ATPB_HUMAN	P06576	ATPB_HUMAN	ATP5F1B	ATP synthase subunit beta, mitochondrial			0	1	0	77324.6	unmatched	MS/MS
GPKLVVSTQTALA	E	-	595	607	13	2	sp|P02769|ALBU_BOVIN	P02769	ALBU_BOVIN	ALB	Albumin			0	1	0	99615.4	unmatched	MS/MS
GPNGGIVTSL	L	N	86	95	10	1	sp|Q9HCN4|GPN1_HUMAN	Q9HCN4	GPN1_HUMAN	GPN1	GPN-loop GTPase 1			1	0	46379	65152.3	MS/MS	MBR
GPRPITQSEL	A	A	263	272	10	2	sp|Q96S82|UBL7_HUMAN	Q96S82	UBL7_HUMAN	UBL7	Ubiquitin-like protein 7			1	1	46855.4	26884	MS/MS	MS/MS
GPVRGPFPIIV	L	-	214	224	11	2	sp|P02666|CASB_BOVIN	P02666	CASB_BOVIN	CSN2	Beta-casein			1	1	42806.2	35627.4	MS/MS	MS/MS
GQFGVGFY	I	S	127	134	8	1	sp|P08238|HS90B_HUMAN	P08238	HS90B_HUMAN	HSP90AB1	Heat shock protein HSP 90-beta	HSP90AA1, HSP90AB4P, HSP90B1, TRAP1	sp|P07900|HS90A_HUMAN, sp|P14625|ENPL_HUMAN, sp|Q12931|TRAP1_HUMAN, sp|Q58FF6|H90B4_HUMAN	0	1	0	50906.2	unmatched	MS/MS
GQFTLRDMY	H	E	325	333	9	2	sp|P61011|SRP54_HUMAN	P61011	SRP54_HUMAN	SRP54	Signal recognition particle subunit SRP54			0	1	0	24904.8	unmatched	MS/MS
GQHGSGSSQSSGYGQY	Y	G	544	559	16	2	sp|Q5D862|FILA2_HUMAN	Q5D862	FILA2_HUMAN	FLG2	Filaggrin-2			0	1	0	8494.6	unmatched	MS/MS
GSGGGGFGGGGF	F	G	123	134	12	1	sp|P04264|K2C1_HUMAN	P04264	K2C1_HUMAN	KRT1	Keratin, type II cytoskeletal 1			0	2	0	30908.1	unmatched	MS/MS
GSGGGSKGGSISGGGY	Y	G	574	589	16	2	sp|P35908|K22E_HUMAN	P35908	K22E_HUMAN	KRT2	Keratin, type II cytoskeletal 2 epidermal			0	2	0	19101.6	unmatched	MS/MS
GSGGGSSGGSIGGR	R	G	603	616	14	2	sp|P04264|K2C1_HUMAN	P04264	K2C1_HUMAN	KRT1	Keratin, type II cytoskeletal 1			0	2	0	9090.99	unmatched	MS/MS
GSGGGSYGSGGGGGGGRGSY	Y	G	533	552	20	2	sp|P04264|K2C1_HUMAN	P04264	K2C1_HUMAN	KRT1	Keratin, type II cytoskeletal 1			0	3	0	51328.3	unmatched	MS/MS
GSGGGSYGSGGGGGGHGSY	Y	G	560	578	19	2	sp|P04264|K2C1_HUMAN	P04264	K2C1_HUMAN	KRT1	Keratin, type II cytoskeletal 1			1	2	42752.2	130741	MS/MS	MS/MS
GSGLGVGGGF	Y	S	518	527	10	1	sp|P02538|K2C6A_HUMAN	P02538	K2C6A_HUMAN	KRT6A	Keratin, type II cytoskeletal 6A	KRT6B	sp|P04259|K2C6B_HUMAN	0	1	0	31665.4	unmatched	MS/MS
GSGSGWSSSRGPY	Y	E	1498	1510	13	2	sp|Q86YZ3|HORN_HUMAN	Q86YZ3	HORN_HUMAN	HRNR	Hornerin			0	1	0	19390.5	unmatched	MS/MS
GSVGESSSKGP	S	R	572	582	11	2	sp|P13645|K1C10_HUMAN	P13645	K1C10_HUMAN	KRT10	Keratin, type I cytoskeletal 10			0	3	0	33934	unmatched	MS/MS
GSYLVTSV	S	-	2836	2843	8	1	sp|P25054|APC_HUMAN	P25054	APC_HUMAN	APC	Adenomatous polyposis coli protein			0	1	0	80150.6	unmatched	MS/MS
GSYSAPTL	Q	T	325	332	8	1	sp|Q02548|PAX5_HUMAN	Q02548	PAX5_HUMAN	PAX5	Paired box protein Pax-5			0	1	0	89618.8	unmatched	MS/MS
GTYGAAAY	Q	G	638	645	8	1	sp|Q92841|DDX17_HUMAN	Q92841	DDX17_HUMAN	DDX17	Probable ATP-dependent RNA helicase DDX17			0	1	0	44482.8	unmatched	MS/MS
GVDEATIIDILTK	K	R	59	71	13	2	sp|P04083|ANXA1_HUMAN	P04083	ANXA1_HUMAN	ANXA1	Annexin A1			1	0	10811.5	0	MS/MS	unmatched
GVGGGFSSS	L	S	522	530	9	1	sp|P02538|K2C6A_HUMAN	P02538	K2C6A_HUMAN	KRT6A	Keratin, type II cytoskeletal 6A	KRT6B	sp|P04259|K2C6B_HUMAN	1	0	27318.6	0	MS/MS	unmatched
GVIFYESHGK	K	L	9	18	10	2	sp|P00330|ADH1_YEAST	P00330	ADH1_YEAST	ADH1	Alcohol dehydrogenase 1			2	0	49072	0	MS/MS	unmatched
GVVDSEDLPLNISR	R	E	379	392	14	2	sp|P08238|HS90B_HUMAN	P08238	HS90B_HUMAN	HSP90AB1	Heat shock protein HSP 90-beta	HSP90AA1, HSP90AB3P, TRAP1	sp|P07900|HS90A_HUMAN, sp|Q12931|TRAP1_HUMAN, sp|Q58FF7|H90B3_HUMAN	0	1	0	62019.7	unmatched	MS/MS
GVYSAANY	N	T	533	540	8	1	sp|P17844|DDX5_HUMAN	P17844	DDX5_HUMAN	DDX5	Probable ATP-dependent RNA helicase DDX5			0	1	0	460890	unmatched	MS/MS
GYEPPVQESV	D	-	255	264	10	1	sp|P61247|RS3A_HUMAN	P61247	RS3A_HUMAN	RPS3A	Small ribosomal subunit protein eS1			0	1	0	6450.48	unmatched	MS/MS
GYKAGMTHI	L	V	48	56	9	2	sp|P39023|RL3_HUMAN	P39023	RL3_HUMAN	RPL3	Large ribosomal subunit protein uL3			0	1	0	35933.6	unmatched	MS/MS
HAFVASEY	E	P	400	407	8	1	sp|P19174|PLCG1_HUMAN	P19174	PLCG1_HUMAN	PLCG1	1-phosphatidylinositol 4,5-bisphosphate phosphodiesterase gamma-1			2	0	28565.4	15432.9	MS/MS	MBR
HAYIISYL	V	K	310	317	8	1	sp|Q9H223|EHD4_HUMAN	Q9H223	EHD4_HUMAN	EHD4	EH domain-containing protein 4	EHD2	sp|Q9NZN4|EHD2_HUMAN	0	1	0	488600	unmatched	MS/MS
HGYELAKDF	H	G	213	221	9	2	sp|Q9UNA1|RHG26_HUMAN	Q9UNA1	RHG26_HUMAN	ARHGAP26	Rho GTPase-activating protein 26			0	2	0	26174.6	unmatched	MS/MS
HGYSISHV	I	K	1487	1494	8	2	sp|Q8NEY1|NAV1_HUMAN	Q8NEY1	NAV1_HUMAN	NAV1	Neuron navigator 1			1	1	82374.1	90013.6	MS/MS	MS/MS
HGYTALMF	E	A	79	86	8	1	sp|Q8IV38|ANKY2_HUMAN	Q8IV38	ANKY2_HUMAN	ANKMY2	Ankyrin repeat and MYND domain-containing protein 2			1	1	23610.8	32970.6	MS/MS	MS/MS
HGYVGADL	A	K	557	564	8	1	sp|Q8NB90|AFG2A_HUMAN	Q8NB90	AFG2A_HUMAN	AFG2A	ATPase family gene 2 protein homolog A			1	1	26657.9	27447.6	MS/MS	MS/MS
HIIENIVAV	E	T	225	233	9	1	sp|O76021|RL1D1_HUMAN	O76021	RL1D1_HUMAN	RSL1D1	Ribosomal L1 domain-containing protein 1			0	1	0	22724.6	unmatched	MS/MS
HLANIVERV	R	K	73	81	9	2	sp|Q8IYM9|TRI22_HUMAN	Q8IYM9	TRI22_HUMAN	TRIM22	E3 ubiquitin-protein ligase TRIM22			0	1	0	28723.8	unmatched	MS/MS
HLVDEPQNLIK	K	Q	402	412	11	2	sp|P02769|ALBU_BOVIN	P02769	ALBU_BOVIN	ALB	Albumin			2	1	120631	19583.2	MS/MS	MS/MS
HPFIAGPY	F	N	234	241	8	1	sp|Q00341|VIGLN_HUMAN	Q00341	VIGLN_HUMAN	HDLBP	Vigilin			0	1	0	30760.3	unmatched	MS/MS
HQGVMVGMGQK	R	D	40	50	11	2	sp|P63261|ACTG_HUMAN	P63261	ACTG_HUMAN	ACTG1	Actin, cytoplasmic 2	ACTA1, ACTA2, ACTB, ACTBL2, ACTC1, ACTG2	sp|P60709|ACTB_HUMAN, sp|P62736|ACTA_HUMAN, sp|P63267|ACTH_HUMAN, sp|P68032|ACTC_HUMAN, sp|P68133|ACTS_HUMAN, sp|Q562R1|ACTBL_HUMAN	1	0	30467.2	0	MS/MS	unmatched
HSFEIVAM	K	A	123	130	8	1	sp|Q9UK58|CCNL1_HUMAN	Q9UK58	CCNL1_HUMAN	CCNL1	Cyclin-L1			0	1	0	11014.2	unmatched	MS/MS
HSFGLTEV	K	K	444	451	8	1	sp|Q9NVR0|KLH11_HUMAN	Q9NVR0	KLH11_HUMAN	KLHL11	Kelch-like protein 11			0	1	0	20437.5	unmatched	MS/MS
HSFIAEKV	V	R	96	103	8	2	sp|Q9UNW9|NOVA2_HUMAN	Q9UNW9	NOVA2_HUMAN	NOVA2	RNA-binding protein Nova-2			0	1	0	15399.1	unmatched	MS/MS
HSYRAPAF	V	C	152	159	8	2	sp|Q15139|KPCD1_HUMAN	Q15139	KPCD1_HUMAN	PRKD1	Serine/threonine-protein kinase D1	PRKD2	sp|Q9BZL6|KPCD2_HUMAN	0	1	224714	295211	MBR	MS/MS
HSYRVLYL	G	A	442	449	8	2	sp|Q9UM11|FZR1_HUMAN	Q9UM11	FZR1_HUMAN	FZR1	Fizzy-related protein homolog			0	1	0	286064	unmatched	MS/MS
HVGDLGNVTADK	R	D	81	92	12	2	sp|P00441|SODC_HUMAN	P00441	SODC_HUMAN	SOD1	Superoxide dismutase [Cu-Zn]			1	0	15315.8	0	MS/MS	unmatched
IAIYELLFK	R	E	9	17	9	2	sp|P46783|RS10_HUMAN	P46783	RS10_HUMAN	RPS10	Small ribosomal subunit protein eS10			0	1	0	8431.03	unmatched	MS/MS
IAKNRKDIENQY	L	E	334	345	12	3	sp|P35527|K1C9_HUMAN	P35527	K1C9_HUMAN	KRT9	Keratin, type I cytoskeletal 9			0	1	0	16821.3	unmatched	MS/MS
IARLPSSTL	R	K	799	807	9	2	sp|Q86Y91|KI18B_HUMAN	Q86Y91	KI18B_HUMAN	KIF18B	Kinesin-like protein KIF18B			1	1	51489.5	51759.6	MS/MS	MS/MS
IASNAGSIA	R	-	132	140	9	1	sp|P62829|RL23_HUMAN	P62829	RL23_HUMAN	RPL23	Large ribosomal subunit protein uL14			1	0	19977.5	0	MS/MS	unmatched
IEDLSQQAQLAAAEK	K	F	1991	2005	15	2	sp|E9PAV3|NACAM_HUMAN	E9PAV3	NACAM_HUMAN	NACA	Nascent polypeptide-associated complex subunit alpha, muscle-specific form			1	0	25126.3	0	MS/MS	unmatched
IEDVTPIPSDSTR	R	R	129	141	13	2	sp|P62263|RS14_HUMAN	P62263	RS14_HUMAN	RPS14	Small ribosomal subunit protein uS11			1	0	32133	0	MS/MS	unmatched
IEELEEEIEAER	R	A	1119	1130	12	2	sp|Q9Y623|MYH4_HUMAN	Q9Y623	MYH4_HUMAN	MYH4	Myosin-4	MYH1, MYH16, MYH2, MYH3, MYH6, MYH7	sp|P11055|MYH3_HUMAN, sp|P12882|MYH1_HUMAN, sp|P12883|MYH7_HUMAN, sp|P13533|MYH6_HUMAN, sp|Q9H6N6|MYH16_HUMAN, sp|Q9UKX2|MYH2_HUMAN	0	2	0	132446	unmatched	MS/MS
IEVIEIMTDR	K	G	131	140	10	2	sp|P09651|ROA1_HUMAN	P09651	ROA1_HUMAN	HNRNPA1	Heterogeneous nuclear ribonucleoprotein A1	HNRNPA1L2, HNRNPA1L3	sp|A0A2R8Y4L2|RA1L3_HUMAN, sp|Q32P51|RA1L2_HUMAN	2	0	48390.9	0	MS/MS	unmatched
IFAVAATY	K	P	236	243	8	1	sp|Q9H2D1|S2532_HUMAN	Q9H2D1	S2532_HUMAN	SLC25A32	Solute carrier family 25 member 32			0	1	0	131675	unmatched	MS/MS
IGFLVGQY	E	F	211	218	8	1	sp|Q9UKL4|CXD2_HUMAN	Q9UKL4	CXD2_HUMAN	GJD2	Gap junction delta-2 protein			0	1	0	100907	unmatched	MS/MS
IGGIGTVPVGR	K	V	256	266	11	2	sp|P68104|EF1A1_HUMAN	P68104	EF1A1_HUMAN	EEF1A1	Elongation factor 1-alpha 1	EEF1A1P5, EEF1A2	sp|Q05639|EF1A2_HUMAN, sp|Q5VTE0|EF1A3_HUMAN	0	2	0	55872.1	unmatched	MS/MS
IGLFGGAGVGK	K	T	202	212	11	2	sp|P06576|ATPB_HUMAN	P06576	ATPB_HUMAN	ATP5F1B	ATP synthase subunit beta, mitochondrial			0	1	0	39302.4	unmatched	MS/MS
IGYSAAEL	L	N	407	414	8	1	sp|Q06546|GABPA_HUMAN	Q06546	GABPA_HUMAN	GABPA	GA-binding protein alpha chain			0	1	0	185288	unmatched	MS/MS
IILDLISESPIK	K	G	208	219	12	2	sp|P61978|HNRPK_HUMAN	P61978	HNRPK_HUMAN	HNRNPK	Heterogeneous nuclear ribonucleoprotein K			1	0	23845.1	0	MS/MS	unmatched
IINEPTAAAIAYGLDK	R	K	172	187	16	2	sp|P11142|HSP7C_HUMAN	P11142	HSP7C_HUMAN	HSPA8	Heat shock cognate 71 kDa protein	HSPA1L, HSPA2, HSPA5	sp|P11021|BIP_HUMAN, sp|P34931|HS71L_HUMAN, sp|P54652|HSP72_HUMAN	0	1	0	106907	unmatched	MS/MS
IINTFHQY	T	S	15	22	8	2	sp|P06702|S10A9_HUMAN	P06702	S10A9_HUMAN	S100A9	Protein S100-A9			1	1	65316.8	80870.1	MS/MS	MS/MS
IITHPNFNGNTLDNDIMLIK	K	L	78	97	20	3	sp|P00761|TRYP_PIG	P00761	TRYP_PIG		Trypsin			0	1	0	0	unmatched	MS/MS
ILDKKVEKV	E	T	570	578	9	2	sp|P08238|HS90B_HUMAN	P08238	HS90B_HUMAN	HSP90AB1	Heat shock protein HSP 90-beta	HSP90AB3P	sp|Q58FF7|H90B3_HUMAN	1	2	85847.2	103775	MS/MS	MS/MS
ILDQKINEV	D	S	23	31	9	2	sp|P11926|DCOR_HUMAN	P11926	DCOR_HUMAN	ODC1	Ornithine decarboxylase			1	1	158682	146827	MS/MS	MS/MS
ILDSVGIEADDDRLNK	K	V	26	41	16	2	sp|P05387|RLA2_HUMAN	P05387	RLA2_HUMAN	RPLP2	Large ribosomal subunit protein P2			1	0	20943.8	0	MS/MS	unmatched
ILKNPDDPD	Q	M	44	52	9	2	sp|P20930|FILA_HUMAN	P20930	FILA_HUMAN	FLG	Filaggrin			0	1	0	26582.7	unmatched	MS/MS
ILKNPDDPDM	Q	V	44	53	10	2	sp|P20930|FILA_HUMAN	P20930	FILA_HUMAN	FLG	Filaggrin			0	1	0	27012.7	unmatched	MS/MS
ILKNPDDPDMVD	Q	V	44	55	12	2	sp|P20930|FILA_HUMAN	P20930	FILA_HUMAN	FLG	Filaggrin			0	2	0	16628.9	unmatched	MS/MS
ILMEHIHKL	R	K	137	145	9	2	sp|P84098|RL19_HUMAN	P84098	RL19_HUMAN	RPL19	Large ribosomal subunit protein eL19			0	1	0	131207	unmatched	MS/MS
ILQNKIDLV	L	K	187	195	9	2	sp|P41091|IF2G_HUMAN	P41091	IF2G_HUMAN	EIF2S3	Eukaryotic translation initiation factor 2 subunit 3	EIF2S3B	sp|Q2VIR3|IF2GL_HUMAN	0	1	0	28765.4	unmatched	MS/MS
IPGGLSEAKPATPEIQE	M	I	2	18	17	2	sp|P01040|CYTA_HUMAN	P01040	CYTA_HUMAN	CSTA	Cystatin-A			0	1	0	45672.6	unmatched	MS/MS
IQKEDVPSE	H	R	96	104	9	2	sp|P02662|CASA1_BOVIN	P02662	CASA1_BOVIN	CSN1S1	Alpha-S1-casein			0	1	0	29702.4	unmatched	MS/MS
IREETVSLRKD	G	-	231	241	11	3	sp|P20618|PSB1_HUMAN	P20618	PSB1_HUMAN	PSMB1	Proteasome subunit beta type-1			0	1	0	8602.42	unmatched	MS/MS
ISEGNETVEDIAAR	I	L	634	647	14	2	sp|P05023|AT1A1_HUMAN	P05023	AT1A1_HUMAN	ATP1A1	Sodium/potassium-transporting ATPase subunit alpha-1	ATP1A2, ATP1A3	sp|P13637|AT1A3_HUMAN, sp|P50993|AT1A2_HUMAN	0	1	0	18562.3	unmatched	MS/MS
ISEQFTAMFR	R	R	381	390	10	2	sp|P04350|TBB4A_HUMAN	P04350	TBB4A_HUMAN	TUBB4A	Tubulin beta-4A chain	TUBB, TUBB2A, TUBB2B, TUBB3, TUBB4B	sp|P07437|TBB5_HUMAN, sp|P68371|TBB4B_HUMAN, sp|Q13509|TBB3_HUMAN, sp|Q13885|TBB2A_HUMAN, sp|Q9BVA1|TBB2B_HUMAN	0	1	0	31497.3	unmatched	MS/MS
ISGLIYEETR	R	G	47	56	10	2	sp|P62805|H4_HUMAN	P62805	H4_HUMAN	H4C16	Histone H4			0	1	0	134657	unmatched	MS/MS
ISSSKGSLGGGF	R	S	36	47	12	2	sp|P13645|K1C10_HUMAN	P13645	K1C10_HUMAN	KRT10	Keratin, type I cytoskeletal 10			0	1	0	38783.2	unmatched	MS/MS
ISSSKGSLGGGFSSG	R	G	36	50	15	2	sp|P13645|K1C10_HUMAN	P13645	K1C10_HUMAN	KRT10	Keratin, type I cytoskeletal 10			0	1	0	15969.9	unmatched	MS/MS
ISTQADTIGTETLER	K	L	18	32	15	2	sp|P02008|HBAZ_HUMAN	P02008	HBAZ_HUMAN	HBZ	Hemoglobin subunit zeta			1	0	27486.5	0	MS/MS	unmatched
IVDGNHRLTL	D	G	141	150	10	2	sp|O15020|SPTN2_HUMAN	O15020	SPTN2_HUMAN	SPTBN2	Spectrin beta chain, non-erythrocytic 2	SPTBN1, SPTBN4	sp|Q01082|SPTB2_HUMAN, sp|Q9H254|SPTN4_HUMAN	0	1	0	28212.6	unmatched	MS/MS
IVMDSGDGVTHT	G	V	151	162	12	2	sp|P63261|ACTG_HUMAN	P63261	ACTG_HUMAN	ACTG1	Actin, cytoplasmic 2	ACTB, POTEE, POTEF, POTEI, POTEJ	sp|A5A3E0|POTEF_HUMAN, sp|P0CG38|POTEI_HUMAN, sp|P0CG39|POTEJ_HUMAN, sp|P60709|ACTB_HUMAN, sp|Q6S8J3|POTEE_HUMAN	0	1	0	16421.3	unmatched	MS/MS
IYVSEKGTVQQADE	G	-	179	192	14	2	sp|P32969|RL9_HUMAN	P32969	RL9_HUMAN	RPL9P9	Large ribosomal subunit protein uL6			1	0	23696.8	0	MS/MS	unmatched
KAEALVAALQTCR	R	V	22	34	13	2	sp|Q9BZA0|TTY10_HUMAN	Q9BZA0	TTY10_HUMAN	TTTY10	Putative transcript Y 10 protein			0	1	0	37612.6	unmatched	MS/MS
KAFSIGKM	L	S	82	89	8	2	sp|O15042|SR140_HUMAN	O15042	SR140_HUMAN	U2SURP	U2 snRNP-associated SURP motif-containing protein			0	1	0	15382.8	unmatched	MS/MS
KAITDAAMMAEELKK	K	E	1761	1775	15	3	sp|Q9Y623|MYH4_HUMAN	Q9Y623	MYH4_HUMAN	MYH4	Myosin-4	MYH1, MYH13, MYH2, MYH3, MYH6, MYH7, MYH7B, MYH8	sp|A7E2Y1|MYH7B_HUMAN, sp|P11055|MYH3_HUMAN, sp|P12882|MYH1_HUMAN, sp|P12883|MYH7_HUMAN, sp|P13533|MYH6_HUMAN, sp|P13535|MYH8_HUMAN, sp|Q9UKX2|MYH2_HUMAN, sp|Q9UKX3|MYH13_HUMAN	0	1	0	16825.8	unmatched	MS/MS
KALELTGL	E	K	362	369	8	1	sp|P19338|NUCL_HUMAN	P19338	NUCL_HUMAN	NCL	Nucleolin			0	1	0	51726.6	unmatched	MS/MS
KASILARL	K	Q	124	131	8	2	sp|Q969R5|LMBL2_HUMAN	Q969R5	LMBL2_HUMAN	L3MBTL2	Lethal(3)malignant brain tumor-like protein 2	MBTD1	sp|Q05BQ5|MBTD1_HUMAN	0	1	0	33151.9	unmatched	MS/MS
KAVELASL	Q	Q	472	479	8	1	sp|Q6PJG2|MDEAS_HUMAN	Q6PJG2	MDEAS_HUMAN	MIDEAS	Mitotic deacetylase-associated SANT domain protein			1	0	42730.6	0	MS/MS	unmatched
KAWSVARL	L	S	235	242	8	2	sp|P02769|ALBU_BOVIN	P02769	ALBU_BOVIN	ALB	Albumin			0	1	0	259491	unmatched	MS/MS
KAYLSAHL	S	K	889	896	8	2	sp|Q9H0H0|INT2_HUMAN	Q9H0H0	INT2_HUMAN	INTS2	Integrator complex subunit 2			1	1	60358.6	72965.6	MS/MS	MS/MS
KDSPQTIPTYTDAL	I	H	153	166	14	2	sp|P31944|CASPE_HUMAN	P31944	CASPE_HUMAN	CASP14	Caspase-14			0	1	0	41901	unmatched	MS/MS
KDVDGAYMT	K	K	289	297	9	2	sp|P04264|K2C1_HUMAN	P04264	K2C1_HUMAN	KRT1	Keratin, type II cytoskeletal 1			0	1	0	14941.5	unmatched	MS/MS
KEETIEKMQE	Y	-	136	145	10	2	sp|P61254|RL26_HUMAN	P61254	RL26_HUMAN	RPL26	Large ribosomal subunit protein uL24			1	0	32276.7	20031.7	MS/MS	MBR
KEGLELLKTAIGKAG	N	Y	221	235	15	3	sp|P06733|ENOA_HUMAN	P06733	ENOA_HUMAN	ENO1	Alpha-enolase			0	1	0	16598.7	unmatched	MS/MS
KGDRIAQL	K	I	213	220	8	2	sp|P33316|DUT_HUMAN	P33316	DUT_HUMAN	DUT	Deoxyuridine 5'-triphosphate nucleotidohydrolase, mitochondrial			0	1	0	230336	unmatched	MS/MS
KGSLGGGFSSGGFSGGS	S	F	40	56	17	2	sp|P13645|K1C10_HUMAN	P13645	K1C10_HUMAN	KRT10	Keratin, type I cytoskeletal 10			0	1	0	18579	unmatched	MS/MS
KGYTAEQV	T	A	92	99	8	1,2	sp|Q9NXW2|DJB12_HUMAN	Q9NXW2	DJB12_HUMAN	DNAJB12	DnaJ homolog subfamily B member 12			2	1	83002.3	31004.7	MS/MS	MS/MS
KIAEKDEEIEQLKR	R	N	1576	1589	14	3	sp|P11055|MYH3_HUMAN	P11055	MYH3_HUMAN	MYH3	Myosin-3			0	1	0	10694.9	unmatched	MS/MS
KIGKEMQNA	Y	-	278	286	9	2	sp|P47755|CAZA2_HUMAN	P47755	CAZA2_HUMAN	CAPZA2	F-actin-capping protein subunit alpha-2	CAPZA1	sp|P52907|CAZA1_HUMAN	1	0	14046.5	0	MS/MS	unmatched
KIYEGQVEV	D	T	117	125	9	1,2	sp|P46777|RL5_HUMAN	P46777	RL5_HUMAN	RPL5	Large ribosomal subunit protein uL18			1	1	135903	188843	MS/MS	MS/MS
KLIDRTESL	T	N	197	205	9	2	sp|P33241|LSP1_HUMAN	P33241	LSP1_HUMAN	LSP1	Lymphocyte-specific protein 1			1	0	44485	0	MS/MS	unmatched
KLLGELHTL	D	R	412	420	9	2	sp|Q15154|PCM1_HUMAN	Q15154	PCM1_HUMAN	PCM1	Pericentriolar material 1 protein			0	1	0	43541.5	unmatched	MS/MS
KLVKEVIAV	K	S	56	64	9	2	sp|P38117|ETFB_HUMAN	P38117	ETFB_HUMAN	ETFB	Electron transfer flavoprotein subunit beta			0	1	0	19814.3	unmatched	MS/MS
KLVVSTQTALA	P	-	597	607	11	2	sp|P02769|ALBU_BOVIN	P02769	ALBU_BOVIN	ALB	Albumin			0	1	0	59464.5	unmatched	MS/MS
KLYDIDVAKV	K	N	115	124	10	2	sp|P62750|RL23A_HUMAN	P62750	RL23A_HUMAN	RPL23A	Large ribosomal subunit protein uL23			0	1	0	18711.1	unmatched	MS/MS
KMADIEYRL	T	S	304	312	9	2	sp|P40937|RFC5_HUMAN	P40937	RFC5_HUMAN	RFC5	Replication factor C subunit 5			0	1	0	26487.9	unmatched	MS/MS
KPAGPPGILAL	E	L	517	527	11	1	sp|P35579|MYH9_HUMAN	P35579	MYH9_HUMAN	MYH9	Myosin-9			0	1	0	12992.5	unmatched	MS/MS
KPPPPPPPP	G	A	27	35	9	2	sp|A0JLT2|MED19_HUMAN	A0JLT2	MED19_HUMAN	MED19	Mediator of RNA polymerase II transcription subunit 19			2	2	353922	246240	MS/MS	MS/MS
KPSLPFTSL	L	L	3	11	9	1,2	sp|P31785|IL2RG_HUMAN	P31785	IL2RG_HUMAN	IL2RG	Cytokine receptor common subunit gamma			0	2	0	111600	unmatched	MS/MS
KPVYPGQTL	A	Q	565	573	9	2	sp|P51659|DHB4_HUMAN	P51659	DHB4_HUMAN	HSD17B4	Peroxisomal multifunctional enzyme type 2			1	0	49181.2	0	MS/MS	unmatched
KSFPISHV	D	R	68	75	8	1,2	sp|P17302|CXA1_HUMAN	P17302	CXA1_HUMAN	GJA1	Gap junction alpha-1 protein			3	2	338889	319239	MS/MS	MS/MS
KSIRITAM	E	D	471	478	8	2	sp|Q9H6Z4|RANB3_HUMAN	Q9H6Z4	RANB3_HUMAN	RANBP3	Ran-binding protein 3			0	1	0	54174.5	unmatched	MS/MS
KSLLMCFL	I	Y	1301	1308	8	2	sp|Q9BZ29|DOCK9_HUMAN	Q9BZ29	DOCK9_HUMAN	DOCK9	Dedicator of cytokinesis protein 9			0	1	0	6567.81	unmatched	MS/MS
KSLPGQNED	F	L	71	79	9	2	sp|P01040|CYTA_HUMAN	P01040	CYTA_HUMAN	CSTA	Cystatin-A			0	1	0	22381.8	unmatched	MS/MS
KSLRILLL	M	S	114	121	8	2	sp|Q99759|M3K3_HUMAN	Q99759	M3K3_HUMAN	MAP3K3	Mitogen-activated protein kinase kinase kinase 3			0	1	0	34070.7	unmatched	MS/MS
KSWKALTL	G	S	81	88	8	2	sp|Q9BT81|SOX7_HUMAN	Q9BT81	SOX7_HUMAN	SOX7	Transcription factor SOX-7	SOX17	sp|Q9H6I2|SOX17_HUMAN	0	1	0	37777.3	unmatched	MS/MS
KSYLMNKL	G	A	51	58	8	2	sp|P32455|GBP1_HUMAN	P32455	GBP1_HUMAN	GBP1	Guanylate-binding protein 1	GBP2, GBP3, GBP5, GBP7	sp|P32456|GBP2_HUMAN, sp|Q8N8V2|GBP7_HUMAN, sp|Q96PP8|GBP5_HUMAN, sp|Q9H0R5|GBP3_HUMAN	0	1	0	46584.8	unmatched	MS/MS
KSYLMNRL	G	A	66	73	8	2	sp|Q96PP9|GBP4_HUMAN	Q96PP9	GBP4_HUMAN	GBP4	Guanylate-binding protein 4			1	2	369182	1.7837e+06	MS/MS	MS/MS
KSYQEGLARL	C	P	186	195	10	2	sp|Q9Y312|AAR2_HUMAN	Q9Y312	AAR2_HUMAN	AAR2	Protein AAR2 homolog			0	1	0	26490.1	unmatched	MS/MS
KSYRLISL	G	L	369	376	8	2	sp|Q13105|ZBT17_HUMAN	Q13105	ZBT17_HUMAN	ZBTB17	Zinc finger and BTB domain-containing protein 17			0	1	0	47995.2	unmatched	MS/MS
KTYPLTQL	K	V	194	201	8	1	sp|P08910|ABHD2_HUMAN	P08910	ABHD2_HUMAN	ABHD2	Monoacylglycerol lipase ABHD2			0	1	0	86598.7	unmatched	MS/MS
KVFGNEIKL	L	E	370	378	9	2	sp|P19338|NUCL_HUMAN	P19338	NUCL_HUMAN	NCL	Nucleolin			0	1	0	19406.9	unmatched	MS/MS
KVIEINPYL	N	L	105	113	9	2	sp|P28062|PSB8_HUMAN	P28062	PSB8_HUMAN	PSMB8	Proteasome subunit beta type-8	PSMB5	sp|P28074|PSB5_HUMAN	0	2	0	72224.9	unmatched	MS/MS
KVLERVNAV	E	K	145	153	9	2	sp|Q9UL46|PSME2_HUMAN	Q9UL46	PSME2_HUMAN	PSME2	Proteasome activator complex subunit 2			0	1	0	75595.8	unmatched	MS/MS
KYFDEHYEY	D	R	11	19	9	2	sp|P33552|CKS2_HUMAN	P33552	CKS2_HUMAN	CKS2	Cyclin-dependent kinases regulatory subunit 2			0	1	0	86715.4	unmatched	MS/MS
LALDLEIATYR	K	T	473	483	11	2	sp|P04264|K2C1_HUMAN	P04264	K2C1_HUMAN	KRT1	Keratin, type II cytoskeletal 1	GFAP, KRT4, KRT7, KRT8, KRT80	sp|P05787|K2C8_HUMAN, sp|P08729|K2C7_HUMAN, sp|P14136|GFAP_HUMAN, sp|P19013|K2C4_HUMAN, sp|Q6KB66|K2C80_HUMAN	0	1	0	72249.5	unmatched	MS/MS
LALDVEIATYR	K	K	471	481	11	2	sp|P35908|K22E_HUMAN	P35908	K22E_HUMAN	KRT2	Keratin, type II cytoskeletal 2 epidermal	KRT3, KRT5, KRT6A, KRT6B, KRT6C, KRT75, KRT76, KRT79	sp|O95678|K2C75_HUMAN, sp|P02538|K2C6A_HUMAN, sp|P04259|K2C6B_HUMAN, sp|P12035|K2C3_HUMAN, sp|P13647|K2C5_HUMAN, sp|P48668|K2C6C_HUMAN, sp|Q01546|K22O_HUMAN, sp|Q5XKE5|K2C79_HUMAN	0	1	0	18010.4	unmatched	MS/MS
LAPKIEDEEGS	Y	-	251	261	11	2	sp|P12004|PCNA_HUMAN	P12004	PCNA_HUMAN	PCNA	Proliferating cell nuclear antigen			1	0	23237.1	0	MS/MS	unmatched
LASADIETYLLEK	K	S	261	273	13	2	sp|Q9Y623|MYH4_HUMAN	Q9Y623	MYH4_HUMAN	MYH4	Myosin-4	MYH1, MYH13, MYH2, MYH3, MYH6, MYH7, MYH8	sp|P11055|MYH3_HUMAN, sp|P12882|MYH1_HUMAN, sp|P12883|MYH7_HUMAN, sp|P13533|MYH6_HUMAN, sp|P13535|MYH8_HUMAN, sp|Q9UKX2|MYH2_HUMAN, sp|Q9UKX3|MYH13_HUMAN	0	1	0	33406.7	unmatched	MS/MS
LDIKIRLENE	L	I	436	445	10	2	sp|P13645|K1C10_HUMAN	P13645	K1C10_HUMAN	KRT10	Keratin, type I cytoskeletal 10			0	1	0	39907.8	unmatched	MS/MS
LDPGSEETQTLVR	K	E	402	414	13	2	sp|P26641|EF1G_HUMAN	P26641	EF1G_HUMAN	EEF1G	Elongation factor 1-gamma			1	0	32351.7	0	MS/MS	unmatched
LDTNADKQL	D	S	66	74	9	2	sp|P06702|S10A9_HUMAN	P06702	S10A9_HUMAN	S100A9	Protein S100-A9			1	0	24156	39920.8	MS/MS	MBR
LDTNADKQLS	D	F	66	75	10	2	sp|P06702|S10A9_HUMAN	P06702	S10A9_HUMAN	S100A9	Protein S100-A9			1	1	46477.2	50437.2	MS/MS	MS/MS
LDTNADKQLSF	D	E	66	76	11	2	sp|P06702|S10A9_HUMAN	P06702	S10A9_HUMAN	S100A9	Protein S100-A9			0	2	0	49382.7	unmatched	MS/MS
LEAQAATGF	L	L	3526	3534	9	1	sp|Q15149|PLEC_HUMAN	Q15149	PLEC_HUMAN	PLEC	Plectin	DSP, EPPK1	sp|P15924|DESP_HUMAN, sp|P58107|EPIPL_HUMAN	0	2	0	55963.2	unmatched	MS/MS
LEGEESRMS	L	G	486	494	9	2	sp|P04264|K2C1_HUMAN	P04264	K2C1_HUMAN	KRT1	Keratin, type II cytoskeletal 1	KRT77	sp|Q7Z794|K2C1B_HUMAN	1	1	24240.9	23482.2	MS/MS	MS/MS
LEGEESRMSGE	L	C	486	496	11	2	sp|P04264|K2C1_HUMAN	P04264	K2C1_HUMAN	KRT1	Keratin, type II cytoskeletal 1	KRT77	sp|Q7Z794|K2C1B_HUMAN	0	1	0	12754.7	unmatched	MS/MS
LEGEGSSGGGGRGGGSF	L	G	453	469	17	2	sp|P13645|K1C10_HUMAN	P13645	K1C10_HUMAN	KRT10	Keratin, type I cytoskeletal 10			0	1	0	14274.7	unmatched	MS/MS
LEQQVDDLEGSLEQEK	K	K	1031	1046	16	2	sp|Q9Y623|MYH4_HUMAN	Q9Y623	MYH4_HUMAN	MYH4	Myosin-4	MYH1, MYH2, MYH6, MYH7, MYH8	sp|P12882|MYH1_HUMAN, sp|P12883|MYH7_HUMAN, sp|P13533|MYH6_HUMAN, sp|P13535|MYH8_HUMAN, sp|Q9UKX2|MYH2_HUMAN	0	1	0	21089	unmatched	MS/MS
LFGGAGVGKTVL	G	I	204	215	12	2	sp|P06576|ATPB_HUMAN	P06576	ATPB_HUMAN	ATP5F1B	ATP synthase subunit beta, mitochondrial			0	1	0	19391.1	unmatched	MS/MS
LGEHNIDVLEGNEQFIN	R	A	58	74	17	2	sp|P00761|TRYP_PIG	P00761	TRYP_PIG		Trypsin			0	1	0	46918.7	unmatched	MS/MS
LGEHNIDVLEGNEQFINAAK	R	I	58	77	20	3	sp|P00761|TRYP_PIG	P00761	TRYP_PIG		Trypsin			0	2	0	46566.6	unmatched	MS/MS
LGEYGFQNA	K	L	421	429	9	1	sp|P02769|ALBU_BOVIN	P02769	ALBU_BOVIN	ALB	Albumin			0	1	0	15846.2	unmatched	MS/MS
LGGGFSSGGF	S	S	43	52	10	1	sp|P13645|K1C10_HUMAN	P13645	K1C10_HUMAN	KRT10	Keratin, type I cytoskeletal 10			0	1	0	22340.9	unmatched	MS/MS
LGRIPSAVGYQPTL	L	A	322	335	14	2	sp|P06576|ATPB_HUMAN	P06576	ATPB_HUMAN	ATP5F1B	ATP synthase subunit beta, mitochondrial			0	1	0	35421.6	unmatched	MS/MS
LHVDPENFK	K	L	97	105	9	2	sp|P69891|HBG1_HUMAN	P69891	HBG1_HUMAN	HBG1	Hemoglobin subunit gamma-1	HBE1, HBG2	sp|P02100|HBE_HUMAN, sp|P69892|HBG2_HUMAN	1	0	48393.8	0	MS/MS	unmatched
LIAPVAEEEATVPNNK	K	I	8	23	16	2	sp|P07195|LDHB_HUMAN	P07195	LDHB_HUMAN	LDHB	L-lactate dehydrogenase B chain			2	0	44561.8	0	MS/MS	unmatched
LITVIKAPTSFGYDKPH	E	V	445	461	17	3	sp|P15260|INGR1_HUMAN	P15260	INGR1_HUMAN	IFNGR1	Interferon gamma receptor 1			0	1	0	20423.8	unmatched	MS/MS
LIVRYTRKVPQVSTPT	A	L	430	445	16	3	sp|P02769|ALBU_BOVIN	P02769	ALBU_BOVIN	ALB	Albumin			0	1	0	142131	unmatched	MS/MS
LKNPDDPD	I	M	45	52	8	1,2	sp|P20930|FILA_HUMAN	P20930	FILA_HUMAN	FLG	Filaggrin	FLG2	sp|Q5D862|FILA2_HUMAN	0	3	0	31689.4	unmatched	MS/MS
LKNPDDPDM	I	V	45	53	9	2	sp|P20930|FILA_HUMAN	P20930	FILA_HUMAN	FLG	Filaggrin			0	2	0	101305	unmatched	MS/MS
LKNPDDPDMV	I	D	45	54	10	2	sp|P20930|FILA_HUMAN	P20930	FILA_HUMAN	FLG	Filaggrin			0	1	0	23654.1	unmatched	MS/MS
LKNPDDPDMVD	I	V	45	55	11	2	sp|P20930|FILA_HUMAN	P20930	FILA_HUMAN	FLG	Filaggrin			0	1	0	24714.1	unmatched	MS/MS
LLDVPTAAV	L	Q	16	24	9	1	sp|P13284|GILT_HUMAN	P13284	GILT_HUMAN	IFI30	Gamma-interferon-inducible lysosomal thiol reductase			1	2	371955	547854	MS/MS	MS/MS
LLIDDKGTIKL	N	A	134	144	11	2	sp|P06493|CDK1_HUMAN	P06493	CDK1_HUMAN	CDK1	Cyclin-dependent kinase 1			0	1	0	61231.7	unmatched	MS/MS
LLLAAPAQA	G	H	15	23	9	1	sp|P17900|SAP3_HUMAN	P17900	SAP3_HUMAN	GM2A	Ganglioside GM2 activator			1	0	41441	41508.9	MS/MS	MBR
LLLPGELAK	R	H	101	109	9	1	sp|P23527|H2B1O_HUMAN	P23527	H2B1O_HUMAN	H2BC17	Histone H2B type 1-O	H2BC1, H2BC10, H2BC11, H2BC12, H2BC12L, H2BC13, H2BC14, H2BC15, H2BC18, H2BC21, H2BC26, H2BC3, H2BC5, H2BC9, H2BK1	sp|A0A2R8Y619|H2BK1_HUMAN, sp|O60814|H2B1K_HUMAN, sp|P06899|H2B1J_HUMAN, sp|P33778|H2B1B_HUMAN, sp|P57053|H2BFS_HUMAN, sp|P58876|H2B1D_HUMAN, sp|P62807|H2B1C_HUMAN, sp|Q16778|H2B2E_HUMAN, sp|Q5QNW6|H2B2F_HUMAN, sp|Q8N257|H2B3B_HUMAN, sp|Q93079|H2B1H_HUMAN, sp|Q96A08|H2B1A_HUMAN, sp|Q99877|H2B1N_HUMAN, sp|Q99879|H2B1M_HUMAN, sp|Q99880|H2B1L_HUMAN	1	0	25297.1	0	MS/MS	unmatched
LLRKLPFQR	L	L	62	70	9	3	sp|P68431|H31_HUMAN	P68431	H31_HUMAN	H3C12	Histone H3.1	H3-3B, H3-4, H3-5, H3-7, H3C13, H3Y1, H3Y2	sp|P0DPK2|H3Y1_HUMAN, sp|P0DPK5|H3Y2_HUMAN, sp|P84243|H33_HUMAN, sp|Q16695|H31T_HUMAN, sp|Q5TEC6|H37_HUMAN, sp|Q6NXT2|H3C_HUMAN, sp|Q71DI3|H32_HUMAN	0	2	0	36860.8	unmatched	MS/MS
LLSEKAASKI	G	N	436	445	10	2	sp|Q99835|SMO_HUMAN	Q99835	SMO_HUMAN	SMO	Protein smoothened			0	1	0	17020.4	unmatched	MS/MS
LMIEMDGTENK	K	S	93	103	11	2	sp|P06733|ENOA_HUMAN	P06733	ENOA_HUMAN	ENO1	Alpha-enolase			1	0	29438	0	MS/MS	unmatched
LMISRTPEV	T	T	134	142	9	2	sp|P01857|IGHG1_HUMAN	P01857	IGHG1_HUMAN	IGHG1	Immunoglobulin heavy constant gamma 1	IGHG2, IGHG3, IGHG4	sp|P01859|IGHG2_HUMAN, sp|P01860|IGHG3_HUMAN, sp|P01861|IGHG4_HUMAN	0	1	0	42164.7	unmatched	MS/MS
LMLLLEVISGER	K	L	84	95	12	2	sp|O43707|ACTN4_HUMAN	O43707	ACTN4_HUMAN	ACTN4	Alpha-actinin-4	ACTN1, ACTN2, ACTN3	sp|P12814|ACTN1_HUMAN, sp|P35609|ACTN2_HUMAN, sp|Q08043|ACTN3_HUMAN	0	1	0	12963	unmatched	MS/MS
LNDLEDALQQAK	K	E	444	455	12	2	sp|P04264|K2C1_HUMAN	P04264	K2C1_HUMAN	KRT1	Keratin, type II cytoskeletal 1			0	1	0	47036.1	unmatched	MS/MS
LNEQASEEILK	R	V	58	68	11	2	sp|Q01105|SET_HUMAN	Q01105	SET_HUMAN	SET	Protein SET			1	0	46791.9	0	MS/MS	unmatched
LNNMRSQYEQL	L	A	318	328	11	2	sp|P13645|K1C10_HUMAN	P13645	K1C10_HUMAN	KRT10	Keratin, type I cytoskeletal 10			1	2	24724.9	66590.1	MS/MS	MS/MS
LPKQPPLAL	N	A	691	699	9	2	sp|Q96S59|RANB9_HUMAN	Q96S59	RANB9_HUMAN	RANBP9	Ran-binding protein 9			0	1	0	44558.4	unmatched	MS/MS
LPLQDVYK	R	I	248	255	8	2	sp|P68104|EF1A1_HUMAN	P68104	EF1A1_HUMAN	EEF1A1	Elongation factor 1-alpha 1	EEF1A1P5, EEF1A2	sp|Q05639|EF1A2_HUMAN, sp|Q5VTE0|EF1A3_HUMAN	1	0	30582.3	0	MS/MS	unmatched
LPLQDVYKIGGIGTVPVGR	R	V	248	266	19	3	sp|P68104|EF1A1_HUMAN	P68104	EF1A1_HUMAN	EEF1A1	Elongation factor 1-alpha 1	EEF1A1P5, EEF1A2	sp|Q05639|EF1A2_HUMAN, sp|Q5VTE0|EF1A3_HUMAN	0	2	0	67598.4	unmatched	MS/MS
LPPPPPPPP	P	P	903	911	9	1,2	sp|Q68DA7|FMN1_HUMAN	Q68DA7	FMN1_HUMAN	FMN1	Formin-1	ACR, AFDN, ALG13, APBB1IP, ASXL3, CARMIL3, CENPV, DMRTB1, ESPN, FASLG, FBLIM1, FMNL1, FOXG1, GBX2, GJD3, KDM6B, LMOD2, MYPOP, NAF1, PELP1, PRIMA1, PRRG2, PXK, RAPH1, RNF44, SCAF11, SETD1B, SHROOM3, SP5, TRERF1, WASF1, WHAMM, WIPF2, YLPM1, ZBTB7B, ZFTA, ZIC5, ZNF318	sp|B1AK53|ESPN_HUMAN, sp|C9JLR9|ZFTA_HUMAN, sp|O14669|TMG2_HUMAN, sp|O15054|KDM6B_HUMAN, sp|O15156|ZBT7B_HUMAN, sp|O95466|FMNL1_HUMAN, sp|P10323|ACRO_HUMAN, sp|P48023|TNFL6_HUMAN, sp|P49750|YLPM1_HUMAN, sp|P52951|GBX2_HUMAN, sp|P55196|AFAD_HUMAN, sp|P55316|FOXG1_HUMAN, sp|Q5VUA4|ZN318_HUMAN, sp|Q6BEB4|SP5_HUMAN, sp|Q6P5Q4|LMOD2_HUMAN, sp|Q70E73|RAPH1_HUMAN, sp|Q7L0R7|RNF44_HUMAN, sp|Q7Z5R6|AB1IP_…	8	3	2238288	432195	MS/MS	MS/MS
LPRAVGTQTL	E	S	270	279	10	2	sp|Q13596|SNX1_HUMAN	Q13596	SNX1_HUMAN	SNX1	Sorting nexin-1			2	0	61355.8	51409.4	MS/MS	MBR
LPRGMQPTEF	A	F	44	53	10	2	sp|P28062|PSB8_HUMAN	P28062	PSB8_HUMAN	PSMB8	Proteasome subunit beta type-8			0	1	0	48346.3	unmatched	MS/MS
LPRGSSPSVL	A	A	105	114	10	2	sp|Q9GZN2|TGIF2_HUMAN	Q9GZN2	TGIF2_HUMAN	TGIF2	Homeobox protein TGIF2			1	1	342042	339190	MS/MS	MS/MS
LQDLVDKLQLK	R	V	1864	1874	11	2,3	sp|P12883|MYH7_HUMAN	P12883	MYH7_HUMAN	MYH7	Myosin-7	MYH6	sp|P13533|MYH6_HUMAN	0	2	0	221185	unmatched	MS/MS
LQIDNARLA	L	A	222	230	9	2	sp|P13645|K1C10_HUMAN	P13645	K1C10_HUMAN	KRT10	Keratin, type I cytoskeletal 10	KRT12, KRT14, KRT16, KRT17, KRT18, KRT19, KRT28	sp|P02533|K1C14_HUMAN, sp|P05783|K1C18_HUMAN, sp|P08727|K1C19_HUMAN, sp|P08779|K1C16_HUMAN, sp|Q04695|K1C17_HUMAN, sp|Q7Z3Y7|K1C28_HUMAN, sp|Q99456|K1C12_HUMAN	0	1	0	60597.9	unmatched	MS/MS
LQIDNARLAADDF	L	R	222	234	13	2	sp|P13645|K1C10_HUMAN	P13645	K1C10_HUMAN	KRT10	Keratin, type I cytoskeletal 10	KRT14, KRT16, KRT17, KRT18, KRT19, KRT28	sp|P02533|K1C14_HUMAN, sp|P05783|K1C18_HUMAN, sp|P08727|K1C19_HUMAN, sp|P08779|K1C16_HUMAN, sp|Q04695|K1C17_HUMAN, sp|Q7Z3Y7|K1C28_HUMAN	0	1	0	20928.7	unmatched	MS/MS
LQSIGTENTEENR	R	R	44	56	13	2	sp|P00883|ALDOA_RABIT	P00883	ALDOA_RABIT	ALDOA	Fructose-bisphosphate aldolase A		sp|P04075|ALDOA_HUMAN	1	0	23632.1	0	MS/MS	unmatched
LRKLPFQRL	L	V	63	71	9	3	sp|P68431|H31_HUMAN	P68431	H31_HUMAN	H3C12	Histone H3.1	H3-3B, H3-4, H3-5, H3-7, H3C13, H3Y1, H3Y2	sp|P0DPK2|H3Y1_HUMAN, sp|P0DPK5|H3Y2_HUMAN, sp|P84243|H33_HUMAN, sp|Q16695|H31T_HUMAN, sp|Q5TEC6|H37_HUMAN, sp|Q6NXT2|H3C_HUMAN, sp|Q71DI3|H32_HUMAN	0	1	0	41594.4	unmatched	MS/MS
LRNVSTGD	D	V	294	301	8	2	sp|P13645|K1C10_HUMAN	P13645	K1C10_HUMAN	KRT10	Keratin, type I cytoskeletal 10			1	1	25635.2	11629.5	MS/MS	MS/MS
LRNVSTGDVN	D	V	294	303	10	2	sp|P13645|K1C10_HUMAN	P13645	K1C10_HUMAN	KRT10	Keratin, type I cytoskeletal 10			0	1	0	11635.9	unmatched	MS/MS
LTAAKKARAG	F	L	70	79	10	2	sp|Q9NZT1|CALL5_HUMAN	Q9NZT1	CALL5_HUMAN	CALML5	Calmodulin-like protein 5			0	2	0	37948.2	unmatched	MS/MS
LTEVTRRMAEAEL	L	V	206	218	13	3	sp|P31944|CASPE_HUMAN	P31944	CASPE_HUMAN	CASP14	Caspase-14			0	1	0	19871.8	unmatched	MS/MS
LVENFDEASKNEAN	D	-	193	206	14	2	sp|P20290|BTF3_HUMAN	P20290	BTF3_HUMAN	BTF3	Transcription factor BTF3	BTF3L4	sp|Q96K17|BT3L4_HUMAN	1	0	24306.4	0	MS/MS	unmatched
LVNELTEFAK	K	T	66	75	10	2	sp|P02769|ALBU_BOVIN	P02769	ALBU_BOVIN	ALB	Albumin			0	2	0	36465.9	unmatched	MS/MS
LVNHFVEEFK	R	R	237	246	10	2	sp|P0DMV8|HS71A_HUMAN	P0DMV8	HS71A_HUMAN	HSPA1A	Heat shock 70 kDa protein 1A	HSPA1B	sp|P0DMV9|HS71B_HUMAN	1	0	29128.6	0	MS/MS	unmatched
LVRDVVSSL	S	R	117	125	9	2	sp|Q9NQ55|SSF1_HUMAN	Q9NQ55	SSF1_HUMAN	PPAN	Suppressor of SWI4 1 homolog			0	1	0	42936.8	unmatched	MS/MS
LVVSTQTA	K	L	598	605	8	1	sp|P02769|ALBU_BOVIN	P02769	ALBU_BOVIN	ALB	Albumin			1	0	43122	42572.6	MS/MS	MBR
LVVSTQTAL	K	A	598	606	9	1	sp|P02769|ALBU_BOVIN	P02769	ALBU_BOVIN	ALB	Albumin			0	1	0	32697	unmatched	MS/MS
LVVSTQTALA	K	-	598	607	10	1	sp|P02769|ALBU_BOVIN	P02769	ALBU_BOVIN	ALB	Albumin			1	0	253092	0	MS/MS	unmatched
LYNIKQEY	I	K	82	89	8	2	sp|Q53H80|AKIR2_HUMAN	Q53H80	AKIR2_HUMAN	AKIRIN2	Akirin-2			0	1	0	55311.5	unmatched	MS/MS
MAHMASKE	L	-	328	335	8	2	sp|P04406|G3P_HUMAN	P04406	G3P_HUMAN	GAPDH	Glyceraldehyde-3-phosphate dehydrogenase			0	2	0	26509.2	unmatched	MS/MS
MDAAPGVDLS	E	R	274	283	10	1	sp|P08779|K1C16_HUMAN	P08779	K1C16_HUMAN	KRT16	Keratin, type I cytoskeletal 16	KRT14, KRT17	sp|P02533|K1C14_HUMAN, sp|Q04695|K1C17_HUMAN	2	0	50650.7	0	MS/MS	unmatched
MDAAPGVDLSR	E	I	274	284	11	2	sp|P08779|K1C16_HUMAN	P08779	K1C16_HUMAN	KRT16	Keratin, type I cytoskeletal 16	KRT14, KRT17	sp|P02533|K1C14_HUMAN, sp|Q04695|K1C17_HUMAN	2	0	27618.9	0	MS/MS	unmatched
MDELSEEDKLT	G	V	443	453	11	2	sp|P06576|ATPB_HUMAN	P06576	ATPB_HUMAN	ATP5F1B	ATP synthase subunit beta, mitochondrial			0	2	0	42294.8	unmatched	MS/MS
MFAALQY	M	H	316	322	7	1	sp|Q96AC1|FERM2_HUMAN	Q96AC1	FERM2_HUMAN	FERMT2	Fermitin family homolog 2			1	0	24497.2	0	MS/MS	unmatched
MGFGLFD	D	-	109	115	7	1	sp|P05387|RLA2_HUMAN	P05387	RLA2_HUMAN	RPLP2	Large ribosomal subunit protein P2	RPLP0, RPLP0P6, RPLP1	sp|P05386|RLA1_HUMAN, sp|P05388|RLA0_HUMAN, sp|Q8NHW5|RLA0L_HUMAN	1	0	30591.1	0	MS/MS	unmatched
MGYRITGL	N	S	647	654	8	2	sp|Q8N5D0|WDTC1_HUMAN	Q8N5D0	WDTC1_HUMAN	WDTC1	WD and tetratricopeptide repeats protein 1			0	2	0	164816	unmatched	MS/MS
MNAAPGVDL	E	T	306	314	9	1	sp|P13645|K1C10_HUMAN	P13645	K1C10_HUMAN	KRT10	Keratin, type I cytoskeletal 10	KRT25, KRT27, KRT28	sp|Q7Z3Y7|K1C28_HUMAN, sp|Q7Z3Y8|K1C27_HUMAN, sp|Q7Z3Z0|K1C25_HUMAN	0	1	0	42151.7	unmatched	MS/MS
MNAAPGVDLT	E	Q	306	315	10	1	sp|P13645|K1C10_HUMAN	P13645	K1C10_HUMAN	KRT10	Keratin, type I cytoskeletal 10	KRT25, KRT27	sp|Q7Z3Y8|K1C27_HUMAN, sp|Q7Z3Z0|K1C25_HUMAN	1	0	4629.99	0	MS/MS	unmatched
MPQSGTGVSV	A	E	75	84	10	1	sp|O00487|PSDE_HUMAN	O00487	PSDE_HUMAN	PSMD14	26S proteasome non-ATPase regulatory subunit 14			1	0	17937.3	17971.1	MS/MS	MBR
MPRQPSATRL	R	P	134	143	10	3	sp|Q6NZ67|MZT2B_HUMAN	Q6NZ67	MZT2B_HUMAN	MZT2B	Mitotic-spindle organizing protein 2B	MZT2A	sp|Q6P582|MZT2A_HUMAN	0	1	0	27144.5	unmatched	MS/MS
MSATFIGNSTAIQELFK	K	R	363	379	17	2	sp|P68371|TBB4B_HUMAN	P68371	TBB4B_HUMAN	TUBB4B	Tubulin beta-4B chain	TUBB2A, TUBB2B	sp|Q13885|TBB2A_HUMAN, sp|Q9BVA1|TBB2B_HUMAN	0	1	0	13063.9	unmatched	MS/MS
MSYPMRSV	T	Q	372	379	8	2	sp|P51688|SPHM_HUMAN	P51688	SPHM_HUMAN	SGSH	N-sulphoglucosamine sulphohydrolase			0	1	0	28870.7	unmatched	MS/MS
NAAPGVDL	M	T	307	314	8	1	sp|P13645|K1C10_HUMAN	P13645	K1C10_HUMAN	KRT10	Keratin, type I cytoskeletal 10	KRT25, KRT27, KRT28	sp|Q7Z3Y7|K1C28_HUMAN, sp|Q7Z3Y8|K1C27_HUMAN, sp|Q7Z3Z0|K1C25_HUMAN	1	0	227467	0	MS/MS	unmatched
NAGEDPGL	E	A	44	51	8	1	sp|P81605|DCD_HUMAN	P81605	DCD_HUMAN	DCD	Dermcidin			0	1	0	29299.9	unmatched	MS/MS
NAGEDPGLAR	E	Q	44	53	10	2	sp|P81605|DCD_HUMAN	P81605	DCD_HUMAN	DCD	Dermcidin			1	1	26836.9	37249.2	MS/MS	MS/MS
NAQPILQID	E	N	185	193	9	1	sp|P08779|K1C16_HUMAN	P08779	K1C16_HUMAN	KRT16	Keratin, type I cytoskeletal 16			1	0	24853.6	0	MS/MS	unmatched
NARLAADDF	D	R	226	234	9	2	sp|P13645|K1C10_HUMAN	P13645	K1C10_HUMAN	KRT10	Keratin, type I cytoskeletal 10	KRT13, KRT14, KRT15, KRT16, KRT17, KRT18, KRT19, KRT24, KRT28	sp|O77727|K1C15_SHEEP, sp|P02533|K1C14_HUMAN, sp|P05783|K1C18_HUMAN, sp|P08727|K1C19_HUMAN, sp|P08779|K1C16_HUMAN, sp|P13646|K1C13_HUMAN, sp|P19012|K1C15_HUMAN, sp|Q04695|K1C17_HUMAN, sp|Q2M2I5|K1C24_HUMAN, sp|Q7Z3Y7|K1C28_HUMAN	0	2	0	36462	unmatched	MS/MS
NDLSPTTVMSEGAR	R	N	79	92	14	2	sp|P30043|BLVRB_HUMAN	P30043	BLVRB_HUMAN	BLVRB	Flavin reductase (NADPH)			1	0	13924.1	0	MS/MS	unmatched
NEMRDQYEQM	L	A	287	296	10	2	sp|P08779|K1C16_HUMAN	P08779	K1C16_HUMAN	KRT16	Keratin, type I cytoskeletal 16			1	0	24403.4	0	MS/MS	unmatched
NFSDNQLQEGK	R	N	161	171	11	2	sp|P37802|TAGL2_HUMAN	P37802	TAGL2_HUMAN	TAGLN2	Transgelin-2			1	0	19646.5	0	MS/MS	unmatched
NGQKLVTTVTEIAG	W	-	462	475	14	2	sp|Q01518|CAP1_HUMAN	Q01518	CAP1_HUMAN	CAP1	Adenylyl cyclase-associated protein 1			0	1	0	31767.2	unmatched	MS/MS
NIQGITKPAIR	D	R	26	36	11	2	sp|P62805|H4_HUMAN	P62805	H4_HUMAN	H4C16	Histone H4			0	2	0	23247.1	unmatched	MS/MS
NKYEDEINKR	R	T	268	277	10	3	sp|P04264|K2C1_HUMAN	P04264	K2C1_HUMAN	KRT1	Keratin, type II cytoskeletal 1	KRT5, KRT6A, KRT6B, KRT6C, KRT8	sp|P02538|K2C6A_HUMAN, sp|P04259|K2C6B_HUMAN, sp|P05787|K2C8_HUMAN, sp|P13647|K2C5_HUMAN, sp|P48668|K2C6C_HUMAN	0	1	0	24580.7	unmatched	MS/MS
NLDLDSIIAEVK	R	A	342	353	12	2	sp|P35908|K22E_HUMAN	P35908	K22E_HUMAN	KRT2	Keratin, type II cytoskeletal 2 epidermal	KRT5, KRT6A, KRT6B, KRT6C, KRT75, KRT79	sp|O95678|K2C75_HUMAN, sp|P02538|K2C6A_HUMAN, sp|P04259|K2C6B_HUMAN, sp|P13647|K2C5_HUMAN, sp|P48668|K2C6C_HUMAN, sp|Q5XKE5|K2C79_HUMAN	0	1	0	12908.6	unmatched	MS/MS
NLQIDPAIQ	L	R	149	157	9	1	sp|P48668|K2C6C_HUMAN	P48668	K2C6C_HUMAN	KRT6C	Keratin, type II cytoskeletal 6C	KRT6B	sp|P04259|K2C6B_HUMAN	2	0	34387.5	0	MS/MS	unmatched
NLQIDPTIQ	L	R	149	157	9	1	sp|P02538|K2C6A_HUMAN	P02538	K2C6A_HUMAN	KRT6A	Keratin, type II cytoskeletal 6A			1	0	23908.8	0	MS/MS	unmatched
NMLFSGTNIAAGK	K	A	206	218	13	2	sp|O14983|AT2A1_HUMAN	O14983	AT2A1_HUMAN	ATP2A1	Sarcoplasmic/endoplasmic reticulum calcium ATPase 1	ATP2A2	sp|P16615|AT2A2_HUMAN	0	1	0	35747.8	unmatched	MS/MS
NMQGLVEDFK	G	N	167	176	10	2	sp|P05787|K2C8_HUMAN	P05787	K2C8_HUMAN	KRT8	Keratin, type II cytoskeletal 8			0	2	0	67176.1	unmatched	MS/MS
NMVAKVDEV	E	K	143	151	9	2	sp|P62906|RL10A_HUMAN	P62906	RL10A_HUMAN	RPL10A	Large ribosomal subunit protein uL1			0	1	0	25805.3	unmatched	MS/MS
NNMRSQYEQL	L	A	319	328	10	2	sp|P13645|K1C10_HUMAN	P13645	K1C10_HUMAN	KRT10	Keratin, type I cytoskeletal 10			0	1	0	27139	unmatched	MS/MS
NPEKRYNVL	E	G	476	484	9	2	sp|Q1KMD3|HNRL2_HUMAN	Q1KMD3	HNRL2_HUMAN	HNRNPUL2	Heterogeneous nuclear ribonucleoprotein U-like protein 2			1	1	21777.3	24404.9	MS/MS	MS/MS
NPGSLKIITSAAARPS	R	N	884	899	16	2	sp|P29320|EPHA3_HUMAN	P29320	EPHA3_HUMAN	EPHA3	Ephrin type-A receptor 3			0	1	0	40983.9	unmatched	MS/MS
NPHGARLSL	E	D	260	268	9	2	sp|O95801|TTC4_HUMAN	O95801	TTC4_HUMAN	TTC4	Tetratricopeptide repeat protein 4			0	1	0	30926	unmatched	MS/MS
NPMVTGTSV	Q	L	48	56	9	1	sp|P28070|PSB4_HUMAN	P28070	PSB4_HUMAN	PSMB4	Proteasome subunit beta type-4			0	1	0	12830.9	unmatched	MS/MS
NPNLRKNVL	K	C	203	211	9	2	sp|P23193|TCEA1_HUMAN	P23193	TCEA1_HUMAN	TCEA1	Transcription elongation factor A protein 1			1	1	59205	61962.7	MS/MS	MS/MS
NPQERTLTL	P	V	78	86	9	2	sp|P08238|HS90B_HUMAN	P08238	HS90B_HUMAN	HSP90AB1	Heat shock protein HSP 90-beta			1	1	48546.1	67512.3	MS/MS	MS/MS
NPRQPLPASGL	A	A	231	241	11	2	sp|Q96L08|SUSD3_HUMAN	Q96L08	SUSD3_HUMAN	SUSD3	Sushi domain-containing protein 3			0	1	0	54444.8	unmatched	MS/MS
NPVFGVMS	H	-	411	418	8	1	sp|P61158|ARP3_HUMAN	P61158	ARP3_HUMAN	ACTR3	Actin-related protein 3	ACTR3B	sp|Q9P1U1|ARP3B_HUMAN	1	1	59402.8	56759.1	MS/MS	MS/MS
NPYVAALY	Q	K	120	127	8	1	sp|O14495|PLPP3_HUMAN	O14495	PLPP3_HUMAN	PLPP3	Phospholipid phosphatase 3			2	0	144889	0	MS/MS	unmatched
NQVAMNPTNTVFDAK	K	R	57	71	15	2	sp|P11142|HSP7C_HUMAN	P11142	HSP7C_HUMAN	HSPA8	Heat shock cognate 71 kDa protein			2	0	50662	0	MS/MS	unmatched
NRPGAYEL	E	H	2126	2133	8	2	sp|Q8NB66|UN13C_HUMAN	Q8NB66	UN13C_HUMAN	UNC13C	Protein unc-13 homolog C			1	0	94992.3	0	MS/MS	unmatched
NSGDVNVEIN	Q	V	303	312	10	1	sp|P35527|K1C9_HUMAN	P35527	K1C9_HUMAN	KRT9	Keratin, type I cytoskeletal 9			0	1	0	13695.1	unmatched	MS/MS
NSNPALNDNLEK	K	G	120	131	12	2	sp|O00299|CLIC1_HUMAN	O00299	CLIC1_HUMAN	CLIC1	Chloride intracellular channel protein 1			1	0	25290.1	0	MS/MS	unmatched
NVEIDPEIQ	L	K	166	174	9	1	sp|P04264|K2C1_HUMAN	P04264	K2C1_HUMAN	KRT1	Keratin, type II cytoskeletal 1	KRT71, KRT73, KRT74	sp|Q3SY84|K2C71_HUMAN, sp|Q7RTS7|K2C74_HUMAN, sp|Q86Y46|K2C73_HUMAN	1	1	27866.3	60609.2	MS/MS	MS/MS
NVGDEGGF	T	A	206	213	8	1	sp|P06733|ENOA_HUMAN	P06733	ENOA_HUMAN	ENO1	Alpha-enolase	ENO2, ENO3	sp|P09104|ENOG_HUMAN, sp|P13929|ENOB_HUMAN	0	1	0	20843.5	unmatched	MS/MS
NVIEGPVFRPGSKTY	L	V	378	392	15	2	sp|Q02413|DSG1_HUMAN	Q02413	DSG1_HUMAN	DSG1	Desmoglein-1			0	1	0	29924.5	unmatched	MS/MS
NVILSMDNNRSLDL	T	D	334	347	14	2	sp|P04264|K2C1_HUMAN	P04264	K2C1_HUMAN	KRT1	Keratin, type II cytoskeletal 1	KRT77	sp|Q7Z794|K2C1B_HUMAN	0	1	0	26344	unmatched	MS/MS
NVINGGSHAGNK	F	L	151	162	12	2	sp|P06733|ENOA_HUMAN	P06733	ENOA_HUMAN	ENO1	Alpha-enolase	ENO2, ENO3	sp|P09104|ENOG_HUMAN, sp|P13929|ENOB_HUMAN	0	2	0	15885.3	unmatched	MS/MS
NVINGGSHAGNKLAMQEF	F	M	151	168	18	3	sp|P06733|ENOA_HUMAN	P06733	ENOA_HUMAN	ENO1	Alpha-enolase	ENO2, ENO3	sp|P09104|ENOG_HUMAN, sp|P13929|ENOB_HUMAN	0	1	0	28959.1	unmatched	MS/MS
NVLRIINEPTAAAIA	L	Y	168	182	15	2	sp|P11142|HSP7C_HUMAN	P11142	HSP7C_HUMAN	HSPA8	Heat shock cognate 71 kDa protein	HSPA1A, HSPA1B, HSPA1L, HSPA2, HSPA6	sp|P0DMV8|HS71A_HUMAN, sp|P0DMV9|HS71B_HUMAN, sp|P17066|HSP76_HUMAN, sp|P34931|HS71L_HUMAN, sp|P54652|HSP72_HUMAN	0	1	0	13075.1	unmatched	MS/MS
NVLRIINEPTAAAIAYG	L	L	168	184	17	2	sp|P11142|HSP7C_HUMAN	P11142	HSP7C_HUMAN	HSPA8	Heat shock cognate 71 kDa protein	HSPA1A, HSPA1B, HSPA1L, HSPA2, HSPA6	sp|P0DMV8|HS71A_HUMAN, sp|P0DMV9|HS71B_HUMAN, sp|P17066|HSP76_HUMAN, sp|P34931|HS71L_HUMAN, sp|P54652|HSP72_HUMAN	0	1	0	34909	unmatched	MS/MS
NVRIATTAL	F	A	16	24	9	2	sp|Q13571|LAPM5_HUMAN	Q13571	LAPM5_HUMAN	LAPTM5	Lysosomal-associated transmembrane protein 5			3	0	139850	0	MS/MS	unmatched
NVSTGDVNVE	R	M	296	305	10	1	sp|P13645|K1C10_HUMAN	P13645	K1C10_HUMAN	KRT10	Keratin, type I cytoskeletal 10			0	1	0	11566.1	unmatched	MS/MS
PGDSDIIRSMPEQTGEK	D	-	99	115	17	3	sp|P62888|RL30_HUMAN	P62888	RL30_HUMAN	RPL30	Large ribosomal subunit protein eL30			1	1	32665.2	42759.2	MS/MS	MS/MS
PGLARQAPKPRKQ	D	R	49	61	13	3	sp|P81605|DCD_HUMAN	P81605	DCD_HUMAN	DCD	Dermcidin			2	1	135956	96577.7	MS/MS	MS/MS
PGVDALSNI	L	-	409	417	9	1	sp|P00558|PGK1_HUMAN	P00558	PGK1_HUMAN	PGK1	Phosphoglycerate kinase 1			1	0	25127	23091.1	MS/MS	MBR
PHQPIENL	W	-	154	161	8	2	sp|O75947|ATP5H_HUMAN	O75947	ATP5H_HUMAN	ATP5PD	ATP synthase subunit d, mitochondrial			1	0	43053.7	0	MS/MS	unmatched
PKISTSLPVLDL	D	I	544	555	12	2	sp|P13796|PLSL_HUMAN	P13796	PLSL_HUMAN	LCP1	Plastin-2			0	1	0	22838.5	unmatched	MS/MS
PKKPKVPQST	W	-	481	490	10	2	sp|O76021|RL1D1_HUMAN	O76021	RL1D1_HUMAN	RSL1D1	Ribosomal L1 domain-containing protein 1			1	0	22510.9	0	MS/MS	unmatched
PLGADSQV	H	-	485	492	8	1	sp|P11166|GTR1_HUMAN	P11166	GTR1_HUMAN	SLC2A1	Solute carrier family 2, facilitated glucose transporter member 1			0	1	0	31389.7	unmatched	MS/MS
PLPPPPPPP	P	P	902	910	9	2	sp|Q68DA7|FMN1_HUMAN	Q68DA7	FMN1_HUMAN	FMN1	Formin-1	ACR, FASLG, KDM6B, MYPOP, PDE4D, PELP1, PRIMA1, PRRG2, PWWP2A, RAPH1, RBM15B, RNF44, SETBP1, SETD1B, SHROOM3, SKOR1, TENM1, TRERF1, VCPIP1, WIPF2, YLPM1, ZBTB7B	sp|O14669|TMG2_HUMAN, sp|O15054|KDM6B_HUMAN, sp|O15156|ZBT7B_HUMAN, sp|P10323|ACRO_HUMAN, sp|P48023|TNFL6_HUMAN, sp|P49750|YLPM1_HUMAN, sp|P84550|SKOR1_HUMAN, sp|Q08499|PDE4D_HUMAN, sp|Q70E73|RAPH1_HUMAN, sp|Q7L0R7|RNF44_HUMAN, sp|Q86VE0|MYPOP_HUMAN, sp|Q86XR5|PRIMA_HUMAN, sp|Q8IZL8|PELP1_HUMAN, sp|Q8NDT2|RB15B_HUMAN, sp|Q8TF72|SHRM3_HUMAN, sp|Q8TF74|WIPF2_HUMAN, sp|Q96JH7|VCIP1_HUMAN, sp|Q96N64|…	5	3	1.99965e+06	261710	MS/MS	MS/MS
PLPTAASGK	D	-	587	595	9	2	sp|P28908|TNR8_HUMAN	P28908	TNR8_HUMAN	TNFRSF8	Tumor necrosis factor receptor superfamily member 8			1	0	28325.2	0	MS/MS	unmatched
PPAENSSAPEAEQGGAE	D	-	308	324	17	2	sp|P67809|YBOX1_HUMAN	P67809	YBOX1_HUMAN	YBX1	Y-box-binding protein 1			2	5	95615.4	126914	MS/MS	MS/MS
PPGQVAASPDPTT	D	-	162	174	13	2	sp|O43598|DNPH1_HUMAN	O43598	DNPH1_HUMAN	DNPH1	5-hydroxymethyl-dUMP N-hydrolase			1	1	66408.9	54735.2	MS/MS	MS/MS
PPYTVVYFPVRGR	M	C	2	14	13	3	sp|P09211|GSTP1_HUMAN	P09211	GSTP1_HUMAN	GSTP1	Glutathione S-transferase P			0	1	0	126142	unmatched	MS/MS
PQPPPPPPP	Q	A	18	26	9	2	sp|Q5VSL9|STRP1_HUMAN	Q5VSL9	STRP1_HUMAN	STRIP1	Striatin-interacting protein 1	CRTC1, DGKD, FOXB2, HMX3, HS3ST3B1, HTT, IRS1, KDM6B, MARCHF11, MEX3C, ONECUT3, PEG10, PRR12, RFX1, SETD1B, ZNF462	sp|A6NHT5|HMX3_HUMAN, sp|A6NNE9|MARHB_HUMAN, sp|O15054|KDM6B_HUMAN, sp|O60422|ONEC3_HUMAN, sp|P22670|RFX1_HUMAN, sp|P35568|IRS1_HUMAN, sp|P42858|HD_HUMAN, sp|Q16760|DGKD_HUMAN, sp|Q5U5Q3|MEX3C_HUMAN, sp|Q5VYV0|FOXB2_HUMAN, sp|Q6UUV9|CRTC1_HUMAN, sp|Q86TG7|PEG10_HUMAN, sp|Q96JM2|ZN462_HUMAN, sp|Q9ULL5|PRR12_HUMAN, sp|Q9UPS6|SET1B_HUMAN, sp|Q9Y662|HS3SB_HUMAN	2	0	361390	413956	MS/MS	MBR
PRIASNAGSIA	W	-	130	140	11	2	sp|P62829|RL23_HUMAN	P62829	RL23_HUMAN	RPL23	Large ribosomal subunit protein uL14			2	2	207904	89142.5	MS/MS	MS/MS
PRPPPPPPP	P	P	417	425	9	2	sp|Q96Q04|LMTK3_HUMAN	Q96Q04	LMTK3_HUMAN	LMTK3	Serine/threonine-protein kinase LMTK3	BICRA, CCDC71L, TBKBP1	sp|A7MCY6|TBKB1_HUMAN, sp|Q8N9Z2|CC71L_HUMAN, sp|Q9NZM4|BICRA_HUMAN	0	1	0	78115	unmatched	MS/MS
PSKIQLPEDE	D	-	144	153	10	2	sp|Q9NX14|NDUBB_HUMAN	Q9NX14	NDUBB_HUMAN	NDUFB11	NADH dehydrogenase [ubiquinone] 1 beta subcomplex subunit 11, mitochondrial			1	0	28620.1	0	MS/MS	unmatched
PSPPPPPPP	S	P	206	214	9	1,2	sp|Q9H7N4|SFR19_HUMAN	Q9H7N4	SFR19_HUMAN	SCAF1	Splicing factor, arginine/serine-rich 19	ACR, ANTXRL, PALLD, PRR12, ZIC5	sp|A6NF34|ANTRL_HUMAN, sp|P10323|ACRO_HUMAN, sp|Q8WX93|PALLD_HUMAN, sp|Q96T25|ZIC5_HUMAN, sp|Q9ULL5|PRR12_HUMAN	5	1	1.38686e+06	1.13626e+06	MS/MS	MS/MS
PSSGLGVTKQDLGPVPM	D	-	280	296	17	2	sp|P04233|HG2A_HUMAN	P04233	HG2A_HUMAN	CD74	HLA class II histocompatibility antigen gamma chain			3	0	46320.6	0	MS/MS	unmatched
PTPPPPPPP	P	P	1995	2003	9	2	sp|Q86UP3|ZFHX4_HUMAN	Q86UP3	ZFHX4_HUMAN	ZFHX4	Zinc finger homeobox protein 4	ABI1, ARL13B, ATOH8, JMY, RPRD2, WASF1, WIPF3, ZMYM3	sp|A6NGB9|WIPF3_HUMAN, sp|Q14202|ZMYM3_HUMAN, sp|Q3SXY8|AR13B_HUMAN, sp|Q5VT52|RPRD2_HUMAN, sp|Q8IZP0|ABI1_HUMAN, sp|Q8N9B5|JMY_HUMAN, sp|Q92558|WASF1_HUMAN, sp|Q96SQ7|ATOH8_HUMAN	0	2	0	146569	unmatched	MS/MS
PTSSEELVTLR	H	-	512	522	11	2	sp|P00390|GSHR_HUMAN	P00390	GSHR_HUMAN	GSR	Glutathione reductase, mitochondrial			1	0	32786.1	0	MS/MS	unmatched
PVEPFTESQ	Y	S	130	138	9	1	sp|P02666|CASB_BOVIN	P02666	CASB_BOVIN	CSN2	Beta-casein			1	1	12225.8	15509.5	MS/MS	MS/MS
PVGGSLEDE	L	F	314	322	9	1	sp|Q53RT3|APRV1_HUMAN	Q53RT3	APRV1_HUMAN	ASPRV1	Retroviral-like aspartic protease 1			0	1	0	129065	unmatched	MS/MS
PVLKNPDDPDTVD	H	V	43	55	13	2	sp|Q5D862|FILA2_HUMAN	Q5D862	FILA2_HUMAN	FLG2	Filaggrin-2			0	1	0	22248.8	unmatched	MS/MS
QADSVAELGEQIDNLQR	K	V	1200	1216	17	2	sp|Q9UKX3|MYH13_HUMAN	Q9UKX3	MYH13_HUMAN	MYH13	Myosin-13			0	3	0	67028.9	unmatched	MS/MS
QAFTQQIEELKR	K	Q	1310	1321	12	3	sp|Q9Y623|MYH4_HUMAN	Q9Y623	MYH4_HUMAN	MYH4	Myosin-4	MYH1, MYH2	sp|P12882|MYH1_HUMAN, sp|Q9UKX2|MYH2_HUMAN	0	1	0	29684	unmatched	MS/MS
QAPKPRKQ	R	R	54	61	8	2	sp|P81605|DCD_HUMAN	P81605	DCD_HUMAN	DCD	Dermcidin			1	1	142876	269170	MS/MS	MS/MS
QEFLTAAKKARAG	F	L	67	79	13	3	sp|Q9NZT1|CALL5_HUMAN	Q9NZT1	CALL5_HUMAN	CALML5	Calmodulin-like protein 5			0	2	0	33690.2	unmatched	MS/MS
QEQNQEQPIR	A	C	22	31	10	2	sp|P02668|CASK_BOVIN	P02668	CASK_BOVIN	CSN3	Kappa-casein			1	1	21630.3	22752.3	MS/MS	MS/MS
QERDPSKIKWGDAGAE	F	Y	78	93	16	3	sp|P04406|G3P_HUMAN	P04406	G3P_HUMAN	GAPDH	Glyceraldehyde-3-phosphate dehydrogenase			0	1	0	21379.8	unmatched	MS/MS
QGKYTPSGQAGAAASESL	C	F	340	357	18	2	sp|P00883|ALDOA_RABIT	P00883	ALDOA_RABIT	ALDOA	Fructose-bisphosphate aldolase A		sp|P04075|ALDOA_HUMAN	0	1	0	14474.1	unmatched	MS/MS
QGYEAPGV	D	R	21	28	8	1	sp|O75934|SPF27_HUMAN	O75934	SPF27_HUMAN	BCAS2	Pre-mRNA-splicing factor SPF27			1	0	106089	199953	MS/MS	MBR
QHESGSGHSSAY	G	S	1286	1297	12	2	sp|Q86YZ3|HORN_HUMAN	Q86YZ3	HORN_HUMAN	HRNR	Hornerin			0	1	0	7734.55	unmatched	MS/MS
QISNLQQSISDAEQR	K	G	418	432	15	2	sp|P04264|K2C1_HUMAN	P04264	K2C1_HUMAN	KRT1	Keratin, type II cytoskeletal 1			0	1	0	10562.5	unmatched	MS/MS
QITAGRHGD	L	S	381	389	9	2	sp|P04264|K2C1_HUMAN	P04264	K2C1_HUMAN	KRT1	Keratin, type II cytoskeletal 1	KRT6B, KRT77	sp|P04259|K2C6B_HUMAN, sp|Q7Z794|K2C1B_HUMAN	1	0	24659.1	0	MS/MS	unmatched
QKEDVPSE	I	R	97	104	8	1	sp|P02662|CASA1_BOVIN	P02662	CASA1_BOVIN	CSN1S1	Alpha-S1-casein			0	1	0	25542.2	unmatched	MS/MS
QKENAGEDPGLA	A	R	41	52	12	2	sp|P81605|DCD_HUMAN	P81605	DCD_HUMAN	DCD	Dermcidin			0	1	0	21731.4	unmatched	MS/MS
QKENAGEDPGLAR	A	Q	41	53	13	2	sp|P81605|DCD_HUMAN	P81605	DCD_HUMAN	DCD	Dermcidin			1	1	26315.8	28310.2	MS/MS	MS/MS
QQGPPPPPP	H	G	135	143	9	1	sp|P02810|PRPC_HUMAN	P02810	PRPC_HUMAN	PRH2	Salivary acidic proline-rich phosphoprotein 1/2			1	0	0	0	MS/MS	unmatched
QSSGFGQHGTGSGQSSGFG	D	Q	1047	1065	19	2	sp|Q5D862|FILA2_HUMAN	Q5D862	FILA2_HUMAN	FLG2	Filaggrin-2			0	2	0	17379.7	unmatched	MS/MS
QSSGFGQHGTGSGQSSGFGQ	D	Y	1047	1066	20	2	sp|Q5D862|FILA2_HUMAN	Q5D862	FILA2_HUMAN	FLG2	Filaggrin-2			0	1	0	9741.58	unmatched	MS/MS
QVHPDTGISSK	K	A	48	58	11	2	sp|P23527|H2B1O_HUMAN	P23527	H2B1O_HUMAN	H2BC17	Histone H2B type 1-O	H2BC1, H2BC10, H2BC11, H2BC12, H2BC12L, H2BC13, H2BC14, H2BC15, H2BC18, H2BC21, H2BC26, H2BC3, H2BC5, H2BC9	sp|O60814|H2B1K_HUMAN, sp|P06899|H2B1J_HUMAN, sp|P33778|H2B1B_HUMAN, sp|P57053|H2BFS_HUMAN, sp|P58876|H2B1D_HUMAN, sp|P62807|H2B1C_HUMAN, sp|Q16778|H2B2E_HUMAN, sp|Q5QNW6|H2B2F_HUMAN, sp|Q8N257|H2B3B_HUMAN, sp|Q93079|H2B1H_HUMAN, sp|Q96A08|H2B1A_HUMAN, sp|Q99877|H2B1N_HUMAN, sp|Q99879|H2B1M_HUMAN, sp|Q99880|H2B1L_HUMAN	2	0	75836.3	0	MS/MS	unmatched
QVQLVQSGAEVKK	S	P	20	32	13	2	sp|A0A0B4J2H0|HV69D_HUMAN	A0A0B4J2H0	HV69D_HUMAN	IGHV1-69D	Immunoglobulin heavy variable 1-69D	IGHV1-18, IGHV1-2, IGHV1-24, IGHV1-3, IGHV1-46, IGHV1-69, IGHV1-8, IGHV1OR15-1, IGHV1OR21-1	sp|A0A0C4DH29|HV103_HUMAN, sp|A0A0C4DH31|HV118_HUMAN, sp|A0A0C4DH33|HV124_HUMAN, sp|P01742|HV169_HUMAN, sp|P01743|HV146_HUMAN, sp|P0DP01|HV108_HUMAN, sp|P23083|HV102_HUMAN, tr|A0A075B7D0|A0A075B7D0_HUMAN, tr|A0A087WYE8|A0A087WYE8_HUMAN, tr|A0AAG2TVE0|A0AAG2TVE0_HUMAN	1	0	28581.8	0	MS/MS	unmatched
QVSTHEQSE	Y	S	1120	1128	9	1,2	sp|P20930|FILA_HUMAN	P20930	FILA_HUMAN	FLG	Filaggrin			1	2	10471.5	136246	MS/MS	MS/MS
QYRAVVY	R	S	68	74	7	2	sp|P04899|GNAI2_HUMAN	P04899	GNAI2_HUMAN	GNAI2	Guanine nucleotide-binding protein G(i) subunit alpha-2			0	1	0	202615	unmatched	MS/MS
RAASSAAQGAFQGN	H	-	316	329	14	2	sp|O15127|SCAM2_HUMAN	O15127	SCAM2_HUMAN	SCAMP2	Secretory carrier-associated membrane protein 2			0	1	0	12221.2	unmatched	MS/MS
RAFLSSHL	Y	Q	1251	1258	8	2	sp|P39059|COFA1_HUMAN	P39059	COFA1_HUMAN	COL15A1	Collagen alpha-1(XV) chain			0	1	0	34123	unmatched	MS/MS
RATILVRL	T	D	776	783	8	2	sp|P29474|NOS3_HUMAN	P29474	NOS3_HUMAN	NOS3	Nitric oxide synthase 3			0	1	0	989750	unmatched	MS/MS
REMCDQQNAF	S	T	399	408	10	2	sp|Q9NQ90|ANO2_HUMAN	Q9NQ90	ANO2_HUMAN	ANO2	Anoctamin-2			1	0	24838.2	0	MS/MS	unmatched
RGILNPSQPGQSSSSSQT	Y	F	184	201	18	2	sp|Q15517|CDSN_HUMAN	Q15517	CDSN_HUMAN	CDSN	Corneodesmosin			0	2	0	11674.2	unmatched	MS/MS
RGQTGGDVNVE	L	M	263	273	11	2	sp|P08779|K1C16_HUMAN	P08779	K1C16_HUMAN	KRT16	Keratin, type I cytoskeletal 16			1	0	28336.8	0	MS/MS	unmatched
RGSYGSSSFGGSY	F	G	86	98	13	2	sp|P13645|K1C10_HUMAN	P13645	K1C10_HUMAN	KRT10	Keratin, type I cytoskeletal 10			0	1	0	17952.1	unmatched	MS/MS
RKVPQVSTPT	T	L	436	445	10	2	sp|P02769|ALBU_BOVIN	P02769	ALBU_BOVIN	ALB	Albumin			0	1	0	21690.8	unmatched	MS/MS
RLAQHITYV	L	H	532	540	9	2	sp|P33993|MCM7_HUMAN	P33993	MCM7_HUMAN	MCM7	DNA replication licensing factor MCM7			0	1	0	55085.2	unmatched	MS/MS
RLLEATSYL	N	S	384	392	9	2	sp|O60341|KDM1A_HUMAN	O60341	KDM1A_HUMAN	KDM1A	Lysine-specific histone demethylase 1A			0	1	0	36004.6	unmatched	MS/MS
RNVSTGDVN	L	V	295	303	9	2	sp|P13645|K1C10_HUMAN	P13645	K1C10_HUMAN	KRT10	Keratin, type I cytoskeletal 10			1	1	26898.9	30501.1	MS/MS	MS/MS
RNVSTGDVNVE	L	M	295	305	11	2	sp|P13645|K1C10_HUMAN	P13645	K1C10_HUMAN	KRT10	Keratin, type I cytoskeletal 10			1	0	24441.1	32997.2	MS/MS	MBR
RNVSTGDVNVEM	L	N	295	306	12	2	sp|P13645|K1C10_HUMAN	P13645	K1C10_HUMAN	KRT10	Keratin, type I cytoskeletal 10			1	1	21785.1	24774	MS/MS	MS/MS
RNVSTGDVNVEMNAAPGVDL	L	T	295	314	20	2	sp|P13645|K1C10_HUMAN	P13645	K1C10_HUMAN	KRT10	Keratin, type I cytoskeletal 10			0	1	0	29204.7	unmatched	MS/MS
RPAEVGGMQL	A	R	105	114	10	2	sp|P33316|DUT_HUMAN	P33316	DUT_HUMAN	DUT	Deoxyuridine 5'-triphosphate nucleotidohydrolase, mitochondrial			1	2	41548.7	39293.6	MS/MS	MS/MS
RPKSNIVLL	S	S	222	230	9	2	sp|P11836|CD20_HUMAN	P11836	CD20_HUMAN	MS4A1	B-lymphocyte antigen CD20			0	1	0	406534	unmatched	MS/MS
RPQSGANGL	V	P	31	39	9	2	sp|Q8WVX3|CD003_HUMAN	Q8WVX3	CD003_HUMAN	C4orf3	Uncharacterized protein C4orf3			1	0	29572.8	0	MS/MS	unmatched
RPSGPGPEL	N	S	261	269	9	2	sp|P51531|SMCA2_HUMAN	P51531	SMCA2_HUMAN	SMARCA2	Probable global transcription activator SNF2L2			2	2	266375	301326	MS/MS	MS/MS
RPSGPSKAL	A	K	218	226	9	2	sp|P48444|COPD_HUMAN	P48444	COPD_HUMAN	ARCN1	Coatomer subunit delta			1	0	22786.5	0	MS/MS	unmatched
RPYAPINANAI	R	K	481	491	11	2	sp|O94776|MTA2_HUMAN	O94776	MTA2_HUMAN	MTA2	Metastasis-associated protein MTA2			0	1	0	37007.6	unmatched	MS/MS
RQGVDADINGL	L	R	250	260	11	2	sp|P35527|K1C9_HUMAN	P35527	K1C9_HUMAN	KRT9	Keratin, type I cytoskeletal 9			0	1	0	23113.1	unmatched	MS/MS
RSAAARAL	L	L	8	15	8	2	sp|P24347|MMP11_HUMAN	P24347	MMP11_HUMAN	MMP11	Stromelysin-3			0	1	0	40311.5	unmatched	MS/MS
RSFLMTCI	R	S	694	701	8	2	sp|P38435|VKGC_HUMAN	P38435	VKGC_HUMAN	GGCX	Vitamin K-dependent gamma-carboxylase			0	1	0	24013.5	unmatched	MS/MS
RSFNMPSL	L	D	1249	1256	8	2	sp|Q96PC5|MIA2_HUMAN	Q96PC5	MIA2_HUMAN	MIA2	Melanoma inhibitory activity protein 2	CTAGE1	sp|Q96RT6|CTGE2_HUMAN	2	0	59588.4	27093.5	MS/MS	MBR
RSGGGFSSGSAG	Y	I	12	23	12	2	sp|P04264|K2C1_HUMAN	P04264	K2C1_HUMAN	KRT1	Keratin, type II cytoskeletal 1			0	1	0	27565	unmatched	MS/MS
RSGGGFSSGSAGI	Y	I	12	24	13	2	sp|P04264|K2C1_HUMAN	P04264	K2C1_HUMAN	KRT1	Keratin, type II cytoskeletal 1			0	1	0	19745.8	unmatched	MS/MS
RSGGGFSSGSAGII	Y	N	12	25	14	2	sp|P04264|K2C1_HUMAN	P04264	K2C1_HUMAN	KRT1	Keratin, type II cytoskeletal 1			0	1	0	30113.6	unmatched	MS/MS
RSGGGFSSGSAGIIN	Y	Y	12	26	15	2	sp|P04264|K2C1_HUMAN	P04264	K2C1_HUMAN	KRT1	Keratin, type II cytoskeletal 1			0	1	0	52490.1	unmatched	MS/MS
RSGGGGGGGLGSGGSIR	S	S	13	29	17	3	sp|P35527|K1C9_HUMAN	P35527	K1C9_HUMAN	KRT9	Keratin, type I cytoskeletal 9			2	3	25659.8	20638.5	MS/MS	MS/MS
RSGGGGGGGLGSGGSIRS	S	S	13	30	18	3	sp|P35527|K1C9_HUMAN	P35527	K1C9_HUMAN	KRT9	Keratin, type I cytoskeletal 9			1	0	29760.6	29052.8	MS/MS	MBR
RSGGGGGGGLGSGGSIRSS	S	Y	13	31	19	3	sp|P35527|K1C9_HUMAN	P35527	K1C9_HUMAN	KRT9	Keratin, type I cytoskeletal 9			0	1	0	27684.5	unmatched	MS/MS
RSGGGGGGGLGSGGSIRSSY	S	S	13	32	20	3	sp|P35527|K1C9_HUMAN	P35527	K1C9_HUMAN	KRT9	Keratin, type I cytoskeletal 9			0	2	0	36977.1	unmatched	MS/MS
RSTVMVRV	L	G	7164	7171	8	2	sp|Q9UPN3|MACF1_HUMAN	Q9UPN3	MACF1_HUMAN	MACF1	Microtubule-actin cross-linking factor 1, isoforms 1/2/3/4/5	DST	sp|Q03001|DYST_HUMAN	0	1	0	123515	unmatched	MS/MS
RSTYVTEV	E	R	1220	1227	8	2	sp|Q86UP2|KTN1_HUMAN	Q86UP2	KTN1_HUMAN	KTN1	Kinectin			1	0	34579.2	17846	MS/MS	MBR
RSVRLPFL	E	D	35	42	8	2	sp|Q92784|DPF3_HUMAN	Q92784	DPF3_HUMAN	DPF3	Zinc finger protein DPF3	DPF2	sp|Q92785|REQU_HUMAN	0	1	0	953922	unmatched	MS/MS
RTSCIVSDLIIGNSYA	H	F	201	216	16	2	sp|A2RUH7|MBPHL_HUMAN	A2RUH7	MBPHL_HUMAN	MYBPHL	Myosin-binding protein H-like			0	1	0	99963.1	unmatched	MS/MS
RVAPEEHP	L	V	95	102	8	2	sp|P63261|ACTG_HUMAN	P63261	ACTG_HUMAN	ACTG1	Actin, cytoplasmic 2	ACTA1, ACTA2, ACTB, ACTC1, ACTG2, POTEE, POTEF, POTEI, POTEJ, POTEKP	sp|A5A3E0|POTEF_HUMAN, sp|P0CG38|POTEI_HUMAN, sp|P0CG39|POTEJ_HUMAN, sp|P60709|ACTB_HUMAN, sp|P62736|ACTA_HUMAN, sp|P63267|ACTH_HUMAN, sp|P68032|ACTC_HUMAN, sp|P68133|ACTS_HUMAN, sp|Q6S8J3|POTEE_HUMAN, sp|Q9BYX7|ACTBM_HUMAN	0	1	0	17420.7	unmatched	MS/MS
SATNLSRV	C	A	121	128	8	2	sp|Q16512|PKN1_HUMAN	Q16512	PKN1_HUMAN	PKN1	Serine/threonine-protein kinase N1			1	0	14309.3	0	MS/MS	unmatched
SDAAVDTSSEITTK	M	D	2	15	14	2	sp|P06454|PTMA_HUMAN	P06454	PTMA_HUMAN	PTMA	Prothymosin alpha			1	1	102387	12537.7	MS/MS	MS/MS
SDEREVAEAATGED	M	A	2	15	14	2	sp|Q99536|VAT1_HUMAN	Q99536	VAT1_HUMAN	VAT1	Synaptic vesicle membrane protein VAT-1 homolog			1	0	26667.3	0	MS/MS	unmatched
SDEREVAEAATGEDA	M	S	2	16	15	2	sp|Q99536|VAT1_HUMAN	Q99536	VAT1_HUMAN	VAT1	Synaptic vesicle membrane protein VAT-1 homolog			1	0	27536.2	0	MS/MS	unmatched
SDEREVAEAATGEDAS	M	S	2	17	16	2	sp|Q99536|VAT1_HUMAN	Q99536	VAT1_HUMAN	VAT1	Synaptic vesicle membrane protein VAT-1 homolog			2	0	24482.5	0	MS/MS	unmatched
SDEREVAEAATGEDASS	M	P	2	18	17	2	sp|Q99536|VAT1_HUMAN	Q99536	VAT1_HUMAN	VAT1	Synaptic vesicle membrane protein VAT-1 homolog			2	0	32414.9	0	MS/MS	unmatched
SDIIRSMPEQTGEK	D	-	102	115	14	3	sp|P62888|RL30_HUMAN	P62888	RL30_HUMAN	RPL30	Large ribosomal subunit protein eL30			0	1	0	11254.7	unmatched	MS/MS
SDVEAIFSK	K	Y	31	39	9	1	sp|P07910|HNRPC_HUMAN	P07910	HNRPC_HUMAN	HNRNPC	Heterogeneous nuclear ribonucleoproteins C1/C2	HNRNPCL1, HNRNPCL2, HNRNPCL3, HNRNPCL4	sp|B2RXH8|HNRC2_HUMAN, sp|B7ZW38|HNRC3_HUMAN, sp|O60812|HNRC1_HUMAN, sp|P0DMR1|HNRC4_HUMAN	1	0	20336.7	0	MS/MS	unmatched
SDYNIQKESTLHLVLR	L	L	57	72	16	3	sp|P0CG47|UBB_HUMAN	P0CG47	UBB_HUMAN	UBB	Polyubiquitin-B	RPS27A, UBA52, UBC	sp|P0CG48|UBC_HUMAN, sp|P62979|RS27A_HUMAN, sp|P62987|RL40_HUMAN	0	1	0	45311.5	unmatched	MS/MS
SEMEVQDAELK	K	A	345	355	11	2	sp|Q9UQ80|PA2G4_HUMAN	Q9UQ80	PA2G4_HUMAN	PA2G4	Proliferation-associated protein 2G4			1	0	16342.3	0	MS/MS	unmatched
SETAPAAPAAAPPAEKA	M	P	2	18	17	2	sp|P16403|H12_HUMAN	P16403	H12_HUMAN	H1-2	Histone H1.2			1	0	49071	0	MS/MS	unmatched
SETAPAAPAAAPPAEKAP	M	V	2	19	18	2	sp|P16403|H12_HUMAN	P16403	H12_HUMAN	H1-2	Histone H1.2			1	0	24738.6	0	MS/MS	unmatched
SETAPAAPAAAPPAEKAPV	M	K	2	20	19	2	sp|P16403|H12_HUMAN	P16403	H12_HUMAN	H1-2	Histone H1.2			1	0	6484.58	0	MS/MS	unmatched
SETAPAAPAAPAPAEKT	M	P	2	18	17	2	sp|P10412|H14_HUMAN	P10412	H14_HUMAN	H1-4	Histone H1.4			1	0	32732.6	0	MS/MS	unmatched
SETAPAETATPAPVEK	M	S	2	17	16	2	sp|P16401|H15_HUMAN	P16401	H15_HUMAN	H1-5	Histone H1.5			1	0	27704.2	0	MS/MS	unmatched
SFGAGGGFG	G	S	55	63	9	1	sp|P04264|K2C1_HUMAN	P04264	K2C1_HUMAN	KRT1	Keratin, type II cytoskeletal 1			1	0	31960.9	32739.6	MS/MS	MBR
SFGGGSFG	G	G	106	113	8	1	sp|P13645|K1C10_HUMAN	P13645	K1C10_HUMAN	KRT10	Keratin, type I cytoskeletal 10			0	1	0	27651.9	unmatched	MS/MS
SFGGGSFGG	G	G	106	114	9	1	sp|P13645|K1C10_HUMAN	P13645	K1C10_HUMAN	KRT10	Keratin, type I cytoskeletal 10			0	1	0	31325.9	unmatched	MS/MS
SGDAAIVDMVPGK	K	P	396	408	13	2	sp|P68104|EF1A1_HUMAN	P68104	EF1A1_HUMAN	EEF1A1	Elongation factor 1-alpha 1	EEF1A1P5	sp|Q5VTE0|EF1A3_HUMAN	2	0	43488.4	0	MS/MS	unmatched
SGDAAIVDMVPGKPM	K	C	396	410	15	2	sp|P68104|EF1A1_HUMAN	P68104	EF1A1_HUMAN	EEF1A1	Elongation factor 1-alpha 1	EEF1A1P5	sp|Q5VTE0|EF1A3_HUMAN	6	0	29788.9	0	MS/MS	unmatched
SGGGGGGGLGSGGSIR	R	S	14	29	16	2	sp|P35527|K1C9_HUMAN	P35527	K1C9_HUMAN	KRT9	Keratin, type I cytoskeletal 9			2	1	46614.3	44328.8	MS/MS	MS/MS
SGGGGGGGLGSGGSIRSS	R	Y	14	31	18	2	sp|P35527|K1C9_HUMAN	P35527	K1C9_HUMAN	KRT9	Keratin, type I cytoskeletal 9			1	1	23922	23865.7	MS/MS	MS/MS
SGGGGGGGLGSGGSIRSSY	R	S	14	32	19	2	sp|P35527|K1C9_HUMAN	P35527	K1C9_HUMAN	KRT9	Keratin, type I cytoskeletal 9			1	1	19738.1	28499.5	MS/MS	MS/MS
SGGGVIRGPAGNND	M	C	2	15	14	2	sp|Q07955|SRSF1_HUMAN	Q07955	SRSF1_HUMAN	SRSF1	Serine/arginine-rich splicing factor 1			1	0	16593.2	0	MS/MS	unmatched
SGGTDTHLV	I	F	302	310	9	2	sp|Q969X6|UTP4_HUMAN	Q969X6	UTP4_HUMAN	UTP4	U3 small nucleolar RNA-associated protein 4 homolog			0	1	0	17979.2	unmatched	MS/MS
SGIALSRLAQERKA	M	W	2	15	14	3	sp|P63279|UBC9_HUMAN	P63279	UBC9_HUMAN	UBE2I	SUMO-conjugating enzyme UBC9			0	1	0	80822.7	unmatched	MS/MS
SGLQPTGFLS	H	-	257	266	10	1	sp|P79483|DRB3_HUMAN	P79483	DRB3_HUMAN	HLA-DRB3	HLA class II histocompatibility antigen, DR beta 3 chain	HLA-DRB1	sp|P01911|DRB1_HUMAN	1	1	128034	69192	MS/MS	MS/MS
SGPLEEIY	G	S	970	977	8	1	sp|Q9Y6L7|TLL2_HUMAN	Q9Y6L7	TLL2_HUMAN	TLL2	Tolloid-like protein 2			0	1	0	52338.8	unmatched	MS/MS
SGRGKGGKGLGKGGAKR	M	H	2	18	17	3	sp|P62805|H4_HUMAN	P62805	H4_HUMAN	H4C16	Histone H4			0	1	0	17291.4	unmatched	MS/MS
SGRGLGVGFGSGGGSS	S	S	557	572	16	2	sp|P13647|K2C5_HUMAN	P13647	K2C5_HUMAN	KRT5	Keratin, type II cytoskeletal 5			0	1	0	16691.6	unmatched	MS/MS
SGRGLGVGFGSGGGSSS	S	S	557	573	17	2	sp|P13647|K2C5_HUMAN	P13647	K2C5_HUMAN	KRT5	Keratin, type II cytoskeletal 5			0	2	0	13552.1	unmatched	MS/MS
SGSQIVDIDKRKYLVPS	V	D	37	53	17	3	sp|P60520|GBRL2_HUMAN	P60520	GBRL2_HUMAN	GABARAPL2	Gamma-aminobutyric acid receptor-associated protein-like 2			0	1	0	25287.5	unmatched	MS/MS
SGSVGESSSKGP	S	R	571	582	12	2	sp|P13645|K1C10_HUMAN	P13645	K1C10_HUMAN	KRT10	Keratin, type I cytoskeletal 10			0	1	0	26328.9	unmatched	MS/MS
SGYNMIHF	E	T	153	160	8	2	sp|P35573|GDE_HUMAN	P35573	GDE_HUMAN	AGL	Glycogen debranching enzyme			0	1	0	22941.2	unmatched	MS/MS
SGYNVSLL	E	Y	89	96	8	1	sp|O15144|ARPC2_HUMAN	O15144	ARPC2_HUMAN	ARPC2	Actin-related protein 2/3 complex subunit 2			1	0	110423	0	MS/MS	unmatched
SGYQAIQF	D	D	966	973	8	1	sp|Q12882|DPYD_HUMAN	Q12882	DPYD_HUMAN	DPYD	Dihydropyrimidine dehydrogenase [NADP(+)]			1	1	449328	929113	MS/MS	MS/MS
SGYQILHM	V	D	49	56	8	1,2	sp|Q96GV9|MACIR_HUMAN	Q96GV9	MACIR_HUMAN	MACIR	Macrophage immunometabolism regulator			6	4	303420	492329	MS/MS	MS/MS
SGYRMSLV	G	K	869	876	8	2	sp|O14526|FCHO1_HUMAN	O14526	FCHO1_HUMAN	FCHO1	F-BAR domain only protein 1			0	1	0	27267.3	unmatched	MS/MS
SIGGRGSSSGGVKSSGGSSS	G	V	612	631	20	3	sp|P04264|K2C1_HUMAN	P04264	K2C1_HUMAN	KRT1	Keratin, type II cytoskeletal 1			2	0	22550.4	0	MS/MS	unmatched
SILEHQIQV	D	R	252	260	9	2	sp|P33991|MCM4_HUMAN	P33991	MCM4_HUMAN	MCM4	DNA replication licensing factor MCM4			0	1	0	24387	unmatched	MS/MS
SINAQRNAL	F	A	574	582	9	2	sp|Q14669|TRIPC_HUMAN	Q14669	TRIPC_HUMAN	TRIP12	E3 ubiquitin-protein ligase TRIP12			1	1	30163.3	26828.7	MS/MS	MS/MS
SIRVTQKSYKVSTSGP	M	R	2	17	16	3	sp|P05787|K2C8_HUMAN	P05787	K2C8_HUMAN	KRT8	Keratin, type II cytoskeletal 8			0	1	0	85532	unmatched	MS/MS
SISGPGVDKEPF	Y	N	171	182	12	2	sp|Q08554|DSC1_HUMAN	Q08554	DSC1_HUMAN	DSC1	Desmocollin-1			0	1	0	34542.3	unmatched	MS/MS
SISIVGSYVGNR	K	A	288	299	12	2	sp|P00330|ADH1_YEAST	P00330	ADH1_YEAST	ADH1	Alcohol dehydrogenase 1			1	2	151685	54875.9	MS/MS	MS/MS
SIYPSPTGV	M	L	1693	1701	9	1	sp|Q6P2Q9|PRP8_HUMAN	Q6P2Q9	PRP8_HUMAN	PRPF8	Pre-mRNA-processing-splicing factor 8			2	0	44086.5	32356.5	MS/MS	MBR
SKGKIYPVGY	Y	F	314	323	10	2	sp|Q15517|CDSN_HUMAN	Q15517	CDSN_HUMAN	CDSN	Corneodesmosin			0	2	0	25302.8	unmatched	MS/MS
SKGPAVGIDLGTT	M	Y	2	14	13	1	sp|P11142|HSP7C_HUMAN	P11142	HSP7C_HUMAN	HSPA8	Heat shock cognate 71 kDa protein			0	2	0	3937.97	unmatched	MS/MS
SKGPAVGIDLGTTYS	M	C	2	16	15	2	sp|P11142|HSP7C_HUMAN	P11142	HSP7C_HUMAN	HSPA8	Heat shock cognate 71 kDa protein			0	2	0	22686.8	unmatched	MS/MS
SKGSLGGGFSSGGFSGGS	S	F	39	56	18	2	sp|P13645|K1C10_HUMAN	P13645	K1C10_HUMAN	KRT10	Keratin, type I cytoskeletal 10			0	1	0	32543.6	unmatched	MS/MS
SKPHSEAGTAF	M	I	2	12	11	2	sp|P14618|KPYM_HUMAN	P14618	KPYM_HUMAN	PKM	Pyruvate kinase PKM			1	1	26501.7	27494.1	MS/MS	MS/MS
SKPHSEAGTAFIQTQQ	M	L	2	17	16	2	sp|P14618|KPYM_HUMAN	P14618	KPYM_HUMAN	PKM	Pyruvate kinase PKM			2	0	23993.4	0	MS/MS	unmatched
SKPHSEAGTAFIQTQQL	M	H	2	18	17	2	sp|P14618|KPYM_HUMAN	P14618	KPYM_HUMAN	PKM	Pyruvate kinase PKM			1	1	47441.8	62710.8	MS/MS	MS/MS
SKQQPTQFINPETPG	M	Y	2	16	15	2	sp|Q15019|SEPT2_HUMAN	Q15019	SEPT2_HUMAN	SEPTIN2	Septin-2			1	0	49091.2	0	MS/MS	unmatched
SLDLDSIIAEVK	R	A	344	355	12	2	sp|P04264|K2C1_HUMAN	P04264	K2C1_HUMAN	KRT1	Keratin, type II cytoskeletal 1			0	1	0	32979.4	unmatched	MS/MS
SLGGGFGGGSRGF	S	G	85	97	13	2	sp|P35527|K1C9_HUMAN	P35527	K1C9_HUMAN	KRT9	Keratin, type I cytoskeletal 9			0	2	0	28114.3	unmatched	MS/MS
SLGGGFSSGGF	G	S	42	52	11	1	sp|P13645|K1C10_HUMAN	P13645	K1C10_HUMAN	KRT10	Keratin, type I cytoskeletal 10			0	1	0	18514.9	unmatched	MS/MS
SLIEQTTAL	E	N	28	36	9	1	sp|Q9NVK5|FGOP2_HUMAN	Q9NVK5	FGOP2_HUMAN	FGFR1OP2	FGFR1 oncogene partner 2			1	0	25671.2	0	MS/MS	unmatched
SLIGHLQTL	S	S	337	345	9	2	sp|Q16690|DUS5_HUMAN	Q16690	DUS5_HUMAN	DUSP5	Dual specificity protein phosphatase 5			0	1	0	44343.9	unmatched	MS/MS
SLLGGDVVSV	S	K	27	36	10	1	sp|Q99576|T22D3_HUMAN	Q99576	T22D3_HUMAN	TSC22D3	TSC22 domain family protein 3			1	0	65226.5	0	MS/MS	unmatched
SLLNKPKSEMT	M	P	2	12	11	2	sp|P62316|SMD2_HUMAN	P62316	SMD2_HUMAN	SNRPD2	Small nuclear ribonucleoprotein Sm D2			1	0	27773.1	0	MS/MS	unmatched
SLNNQFASFIDK	K	V	186	197	12	2	sp|P04264|K2C1_HUMAN	P04264	K2C1_HUMAN	KRT1	Keratin, type II cytoskeletal 1			0	1	0	33499.3	unmatched	MS/MS
SLSTELFK	R	V	1480	1487	8	1	sp|Q9Y623|MYH4_HUMAN	Q9Y623	MYH4_HUMAN	MYH4	Myosin-4	MYH1, MYH13, MYH3, MYH6, MYH7, MYH8	sp|P11055|MYH3_HUMAN, sp|P12882|MYH1_HUMAN, sp|P12883|MYH7_HUMAN, sp|P13533|MYH6_HUMAN, sp|P13535|MYH8_HUMAN, sp|Q9UKX3|MYH13_HUMAN	0	1	0	41832.2	unmatched	MS/MS
SLTGYLEKKRLCFPR	K	F	1702	1716	15	3	sp|Q8TE73|DYH5_HUMAN	Q8TE73	DYH5_HUMAN	DNAH5	Dynein axonemal heavy chain 5			0	1	0	25542.3	unmatched	MS/MS
SLVNLGGSK	R	S	66	74	9	2	sp|P04264|K2C1_HUMAN	P04264	K2C1_HUMAN	KRT1	Keratin, type II cytoskeletal 1			2	0	34426.9	0	MS/MS	unmatched
SMDNNRSLDL	L	D	338	347	10	2	sp|P04264|K2C1_HUMAN	P04264	K2C1_HUMAN	KRT1	Keratin, type II cytoskeletal 1	KRT3, KRT77	sp|P12035|K2C3_HUMAN, sp|Q7Z794|K2C1B_HUMAN	1	3	58649.2	122603	MS/MS	MS/MS
SMDNSRNLDL	L	D	336	345	10	2	sp|P35908|K22E_HUMAN	P35908	K22E_HUMAN	KRT2	Keratin, type II cytoskeletal 2 epidermal			1	4	29590.8	70380.1	MS/MS	MS/MS
SMLRLQKRLA	M	S	2	11	10	3	sp|P84098|RL19_HUMAN	P84098	RL19_HUMAN	RPL19	Large ribosomal subunit protein eL19			0	1	0	17698.3	unmatched	MS/MS
SMSADVPLV	L	V	228	236	9	1	sp|P12004|PCNA_HUMAN	P12004	PCNA_HUMAN	PCNA	Proliferating cell nuclear antigen			0	1	0	60894.8	unmatched	MS/MS
SNTQAERSIIGM	M	I	2	13	12	2	sp|P31151|S10A7_HUMAN	P31151	S10A7_HUMAN	S100A7	Protein S100-A7	S100A7A	sp|Q86SG5|S1A7A_HUMAN	3	1	28131.8	59168.8	MS/MS	MS/MS
SNVPHKSSLPEGIR	M	P	2	15	14	3	sp|P47929|LEG7_HUMAN	P47929	LEG7_HUMAN	LGALS7B	Galectin-7			0	1	0	11314	unmatched	MS/MS
SNVPHKSSLPEGIRPGT	M	V	2	18	17	3	sp|P47929|LEG7_HUMAN	P47929	LEG7_HUMAN	LGALS7B	Galectin-7			0	1	0	34352.9	unmatched	MS/MS
SPAPTITSL	L	S	2826	2834	9	1	sp|Q7Z6Z7|HUWE1_HUMAN	Q7Z6Z7	HUWE1_HUMAN	HUWE1	E3 ubiquitin-protein ligase HUWE1			0	1	0	51920.5	unmatched	MS/MS
SPASRSISL	C	L	134	142	9	2	sp|P32970|CD70_HUMAN	P32970	CD70_HUMAN	CD70	CD70 antigen			1	0	68677.5	59772.2	MS/MS	MBR
SPDLPKLKPD	D	P	133	142	10	2,3	sp|P02769|ALBU_BOVIN	P02769	ALBU_BOVIN	ALB	Albumin			0	4	0	443186	unmatched	MS/MS
SPFFERSGL	S	A	188	196	9	2	sp|O60711|LPXN_HUMAN	O60711	LPXN_HUMAN	LPXN	Leupaxin			0	2	0	58052	unmatched	MS/MS
SPGPEKMAL	D	A	120	128	9	2	sp|O75995|SASH3_HUMAN	O75995	SASH3_HUMAN	SASH3	SAM and SH3 domain-containing protein 3			0	1	0	53167.7	unmatched	MS/MS
SPKLPVSSL	S	G	372	380	9	2	sp|Q99856|ARI3A_HUMAN	Q99856	ARI3A_HUMAN	ARID3A	AT-rich interactive domain-containing protein 3A			0	1	0	70232.2	unmatched	MS/MS
SPKSPTAAL	A	N	425	433	9	2	sp|Q53EZ4|CEP55_HUMAN	Q53EZ4	CEP55_HUMAN	CEP55	Centrosomal protein of 55 kDa			1	0	30215.3	23788.3	MS/MS	MBR
SPLNSSSAL	V	A	312	320	9	1	sp|Q9BVP2|GNL3_HUMAN	Q9BVP2	GNL3_HUMAN	GNL3	Guanine nucleotide-binding protein-like 3			1	1	63108.9	100574	MS/MS	MS/MS
SPMADRSMM	M	S	1076	1084	9	2	sp|P18583|SON_HUMAN	P18583	SON_HUMAN	SON	Protein SON			0	1	0	21486.7	unmatched	MS/MS
SPMAERSMM	M	S	1026	1034	9	2	sp|P18583|SON_HUMAN	P18583	SON_HUMAN	SON	Protein SON			0	1	0	26678.7	unmatched	MS/MS
SPMYGQAGL	M	S	134	142	9	1	sp|Q9Y261|FOXA2_HUMAN	Q9Y261	FOXA2_HUMAN	FOXA2	Hepatocyte nuclear factor 3-beta			0	1	0	29536.3	unmatched	MS/MS
SPNAIFKAL	I	Q	199	207	9	2	sp|P48436|SOX9_HUMAN	P48436	SOX9_HUMAN	SOX9	Transcription factor SOX-9			0	1	0	30754.6	unmatched	MS/MS
SPNQARAQAAL	S	Q	141	151	11	2	sp|P26599|PTBP1_HUMAN	P26599	PTBP1_HUMAN	PTBP1	Polypyrimidine tract-binding protein 1			1	0	25027.1	0	MS/MS	unmatched
SPNSGQSSAL	N	A	480	489	10	1	sp|Q86VQ1|GLCI1_HUMAN	Q86VQ1	GLCI1_HUMAN	GLCCI1	Glucocorticoid-induced transcript 1 protein			2	0	23141.3	0	MS/MS	unmatched
SPNSKVNTL	N	S	56	64	9	2	sp|P40939|ECHA_HUMAN	P40939	ECHA_HUMAN	HADHA	Trifunctional enzyme subunit alpha, mitochondrial			1	0	32711.1	0	MS/MS	unmatched
SPPPPPPPP	P	A	207	215	9	1,2	sp|Q9H7N4|SFR19_HUMAN	Q9H7N4	SFR19_HUMAN	SCAF1	Splicing factor, arginine/serine-rich 19	ABI1, ACR, ANTXRL, FHDC1, FNBP4, KIAA1217, LZTS2, RBL2, RBM33, RNF215, SCX, TICAM1, VIRMA, ZIC5	sp|A6NF34|ANTRL_HUMAN, sp|P10323|ACRO_HUMAN, sp|Q08999|RBL2_HUMAN, sp|Q5T5P2|SKT_HUMAN, sp|Q69YN4|VIR_HUMAN, sp|Q7RTU7|SCX_HUMAN, sp|Q8IUC6|TCAM1_HUMAN, sp|Q8IZP0|ABI1_HUMAN, sp|Q8N3X1|FNBP4_HUMAN, sp|Q96EV2|RBM33_HUMAN, sp|Q96T25|ZIC5_HUMAN, sp|Q9BRK4|LZTS2_HUMAN, sp|Q9C0D6|FHDC1_HUMAN, sp|Q9Y6U7|RN215_HUMAN	4	2	343092	299770	MS/MS	MS/MS
SPQGRVMTI	Q	P	173	181	9	2	sp|Q15365|PCBP1_HUMAN	Q15365	PCBP1_HUMAN	PCBP1	Poly(rC)-binding protein 1			2	0	23881.3	13040.7	MS/MS	MBR
SPQPGSAL	S	S	764	771	8	1	sp|O14497|ARI1A_HUMAN	O14497	ARI1A_HUMAN	ARID1A	AT-rich interactive domain-containing protein 1A			0	1	0	20094	unmatched	MS/MS
SPRLPVGGF	G	R	1921	1929	9	2	sp|Q14669|TRIPC_HUMAN	Q14669	TRIPC_HUMAN	TRIP12	E3 ubiquitin-protein ligase TRIP12			0	1	0	56250.3	unmatched	MS/MS
SPRNEVEAL	S	R	144	152	9	2	sp|Q5R372|RBG1L_HUMAN	Q5R372	RBG1L_HUMAN	RABGAP1L	Rab GTPase-activating protein 1-like			1	0	50633.1	39149.7	MS/MS	MBR
SPSSILSTL	Q	D	181	189	9	1	sp|O95997|PTTG1_HUMAN	O95997	PTTG1_HUMAN	PTTG1	Securin	PTTG2	sp|Q9NZH5|PTTG2_HUMAN	0	1	0	62729	unmatched	MS/MS
SPSSKYVKL	T	N	28	36	9	2	sp|Q9H3F6|BACD3_HUMAN	Q9H3F6	BACD3_HUMAN	KCTD10	BTB/POZ domain-containing adapter for CUL3-mediated RhoA degradation protein 3			0	1	0	25916.3	unmatched	MS/MS
SPSSVTGNAL	R	W	154	163	10	1	sp|Q9NYB0|TE2IP_HUMAN	Q9NYB0	TE2IP_HUMAN	TERF2IP	Telomeric repeat-binding factor 2-interacting protein 1			1	2	100231	75543.5	MS/MS	MS/MS
SPWADNTAL	N	K	267	275	9	1	sp|P57076|CF298_HUMAN	P57076	CF298_HUMAN	CFAP298	Cilia- and flagella-associated protein 298			2	2	23500.1	21813.8	MS/MS	MS/MS
SQHYHQGYY	W	-	817	825	9	2	sp|Q00839|HNRPU_HUMAN	Q00839	HNRPU_HUMAN	HNRNPU	Heterogeneous nuclear ribonucleoprotein U			0	1	0	9384.63	unmatched	MS/MS
SQMQTQISETN	L	V	324	334	11	2	sp|P04264|K2C1_HUMAN	P04264	K2C1_HUMAN	KRT1	Keratin, type II cytoskeletal 1			0	1	0	12128.5	unmatched	MS/MS
SRSGGGGGGGLGSGG	L	S	12	26	15	2	sp|P35527|K1C9_HUMAN	P35527	K1C9_HUMAN	KRT9	Keratin, type I cytoskeletal 9			0	1	0	21071.7	unmatched	MS/MS
SRSGGGGGGGLGSGGS	L	I	12	27	16	2	sp|P35527|K1C9_HUMAN	P35527	K1C9_HUMAN	KRT9	Keratin, type I cytoskeletal 9			0	2	0	12504.4	unmatched	MS/MS
SRSGGGGGGGLGSGGSI	L	R	12	28	17	2	sp|P35527|K1C9_HUMAN	P35527	K1C9_HUMAN	KRT9	Keratin, type I cytoskeletal 9			1	2	12530.2	19573.9	MS/MS	MS/MS
SRSGGGGGGGLGSGGSIR	L	S	12	29	18	3	sp|P35527|K1C9_HUMAN	P35527	K1C9_HUMAN	KRT9	Keratin, type I cytoskeletal 9			1	2	102182	93979	MS/MS	MS/MS
SRSGGGGGGGLGSGGSIRS	L	S	12	30	19	3	sp|P35527|K1C9_HUMAN	P35527	K1C9_HUMAN	KRT9	Keratin, type I cytoskeletal 9			1	1	22215.7	23228.7	MS/MS	MS/MS
SRSGGGGGGGLGSGGSIRSS	L	Y	12	31	20	3	sp|P35527|K1C9_HUMAN	P35527	K1C9_HUMAN	KRT9	Keratin, type I cytoskeletal 9			1	2	122797	94241.7	MS/MS	MS/MS
SSAFPLAAL	F	C	762	770	9	1	sp|Q9HCE9|ANO8_HUMAN	Q9HCE9	ANO8_HUMAN	ANO8	Anoctamin-8			1	0	24304.1	37663.4	MS/MS	MBR
SSFTLNSL	Y	N	148	155	8	1	sp|P28324|ELK4_HUMAN	P28324	ELK4_HUMAN	ELK4	ETS domain-containing protein Elk-4	ELK3	sp|P41970|ELK3_HUMAN	0	1	0	0	unmatched	MS/MS
SSGGFSGGSF	F	S	48	57	10	1	sp|P13645|K1C10_HUMAN	P13645	K1C10_HUMAN	KRT10	Keratin, type I cytoskeletal 10			1	2	51384.1	153966	MS/MS	MS/MS
SSGNAKIGH	M	P	2	10	9	2	sp|Q06830|PRDX1_HUMAN	Q06830	PRDX1_HUMAN	PRDX1	Peroxiredoxin-1			1	0	25439.2	0	MS/MS	unmatched
SSGNAKIGHPA	M	P	2	12	11	2	sp|Q06830|PRDX1_HUMAN	Q06830	PRDX1_HUMAN	PRDX1	Peroxiredoxin-1			0	1	0	9605.92	unmatched	MS/MS
SSGNAKIGHPAPN	M	F	2	14	13	2	sp|Q06830|PRDX1_HUMAN	Q06830	PRDX1_HUMAN	PRDX1	Peroxiredoxin-1			0	1	0	11158.5	unmatched	MS/MS
SSGNAKIGHPAPNFK	M	A	2	16	15	3	sp|Q06830|PRDX1_HUMAN	Q06830	PRDX1_HUMAN	PRDX1	Peroxiredoxin-1			0	1	0	21802.9	unmatched	MS/MS
SSGPTIEEVD	A	-	637	646	10	1	sp|P11142|HSP7C_HUMAN	P11142	HSP7C_HUMAN	HSPA8	Heat shock cognate 71 kDa protein			1	0	41649.8	0	MS/MS	unmatched
SSGRAIGGGLS	S	S	530	540	11	2	sp|P02538|K2C6A_HUMAN	P02538	K2C6A_HUMAN	KRT6A	Keratin, type II cytoskeletal 6A	KRT6C	sp|P48668|K2C6C_HUMAN	1	0	27978.9	0	MS/MS	unmatched
SSGSAGIINY	F	Q	18	27	10	1	sp|P04264|K2C1_HUMAN	P04264	K2C1_HUMAN	KRT1	Keratin, type II cytoskeletal 1			0	1	0	13833.9	unmatched	MS/MS
SSGSVGESSSKGP	S	R	570	582	13	2	sp|P13645|K1C10_HUMAN	P13645	K1C10_HUMAN	KRT10	Keratin, type I cytoskeletal 10			0	2	0	56929	unmatched	MS/MS
SSGSVGESSSKGPR	S	Y	570	583	14	2	sp|P13645|K1C10_HUMAN	P13645	K1C10_HUMAN	KRT10	Keratin, type I cytoskeletal 10			0	1	0	12031.4	unmatched	MS/MS
SSKGSLGGGF	S	S	38	47	10	2	sp|P13645|K1C10_HUMAN	P13645	K1C10_HUMAN	KRT10	Keratin, type I cytoskeletal 10			0	1	0	17349.9	unmatched	MS/MS
SSKVSRDTL	M	Y	2	10	9	2	sp|P62906|RL10A_HUMAN	P62906	RL10A_HUMAN	RPL10A	Large ribosomal subunit protein uL1			1	0	42610.5	31670.5	MS/MS	MBR
SSMAEVDAAMAAR	F	P	70	82	13	2	sp|P22626|ROA2_HUMAN	P22626	ROA2_HUMAN	HNRNPA2B1	Heterogeneous nuclear ribonucleoproteins A2/B1			1	0	21590.3	0	MS/MS	unmatched
SSSGGGGGGGRF	F	S	36	47	12	2	sp|P35527|K1C9_HUMAN	P35527	K1C9_HUMAN	KRT9	Keratin, type I cytoskeletal 9			0	1	0	26163.6	unmatched	MS/MS
SSSGGGGGGGRFSSS	F	S	36	50	15	2	sp|P35527|K1C9_HUMAN	P35527	K1C9_HUMAN	KRT9	Keratin, type I cytoskeletal 9			0	2	0	14126.1	unmatched	MS/MS
SSSGGGGGGGRFSSSSG	F	Y	36	52	17	2	sp|P35527|K1C9_HUMAN	P35527	K1C9_HUMAN	KRT9	Keratin, type I cytoskeletal 9			0	2	0	12014.7	unmatched	MS/MS
SSSGSVGESSSKGP	S	R	569	582	14	2	sp|P13645|K1C10_HUMAN	P13645	K1C10_HUMAN	KRT10	Keratin, type I cytoskeletal 10			1	2	26556.1	28897.4	MS/MS	MS/MS
SSSKGSLGGGF	I	S	37	47	11	1,2	sp|P13645|K1C10_HUMAN	P13645	K1C10_HUMAN	KRT10	Keratin, type I cytoskeletal 10			1	3	69151.1	100931	MS/MS	MS/MS
SSSKGSLGGGFS	I	S	37	48	12	2	sp|P13645|K1C10_HUMAN	P13645	K1C10_HUMAN	KRT10	Keratin, type I cytoskeletal 10			1	1	29847.6	26410.2	MS/MS	MS/MS
SSSKGSLGGGFSSG	I	G	37	50	14	2	sp|P13645|K1C10_HUMAN	P13645	K1C10_HUMAN	KRT10	Keratin, type I cytoskeletal 10			1	1	30186.3	35924.5	MS/MS	MS/MS
SSSKGSLGGGFSSGG	I	F	37	51	15	2	sp|P13645|K1C10_HUMAN	P13645	K1C10_HUMAN	KRT10	Keratin, type I cytoskeletal 10			2	1	24741.1	18887.7	MS/MS	MS/MS
SSSKGSLGGGFSSGGF	I	S	37	52	16	2	sp|P13645|K1C10_HUMAN	P13645	K1C10_HUMAN	KRT10	Keratin, type I cytoskeletal 10			0	1	0	92721	unmatched	MS/MS
SSSKGSLGGGFSSGGFSG	I	G	37	54	18	2	sp|P13645|K1C10_HUMAN	P13645	K1C10_HUMAN	KRT10	Keratin, type I cytoskeletal 10			0	1	0	59830.7	unmatched	MS/MS
SSSKGSLGGGFSSGGFSGG	I	S	37	55	19	2	sp|P13645|K1C10_HUMAN	P13645	K1C10_HUMAN	KRT10	Keratin, type I cytoskeletal 10			1	3	88397.8	125619	MS/MS	MS/MS
SSSKGSLGGGFSSGGFSGGS	I	F	37	56	20	2	sp|P13645|K1C10_HUMAN	P13645	K1C10_HUMAN	KRT10	Keratin, type I cytoskeletal 10			1	2	92882.3	113241	MS/MS	MS/MS
SSSSGRAIGGGLSSVGGGSS	F	T	528	547	20	2	sp|P02538|K2C6A_HUMAN	P02538	K2C6A_HUMAN	KRT6A	Keratin, type II cytoskeletal 6A	KRT6C	sp|P48668|K2C6C_HUMAN	0	1	0	9659.1	unmatched	MS/MS
SSSSGSVGESSSKGP	K	R	568	582	15	2	sp|P13645|K1C10_HUMAN	P13645	K1C10_HUMAN	KRT10	Keratin, type I cytoskeletal 10			1	3	44433.8	76837.4	MS/MS	MS/MS
SSYLAQHI	N	R	268	275	8	2	sp|Q8TF68|ZN384_HUMAN	Q8TF68	ZN384_HUMAN	ZNF384	Zinc finger protein 384			1	0	52003.5	0	MS/MS	unmatched
STHPHFVR	R	C	668	675	8	2	sp|Q9Y623|MYH4_HUMAN	Q9Y623	MYH4_HUMAN	MYH4	Myosin-4	MYH1, MYH13, MYH2, MYH7, MYH8	sp|P12882|MYH1_HUMAN, sp|P12883|MYH7_HUMAN, sp|P13535|MYH8_HUMAN, sp|Q9UKX2|MYH2_HUMAN, sp|Q9UKX3|MYH13_HUMAN	0	1	0	21696.6	unmatched	MS/MS
STTTGHLIYK	K	C	21	30	10	2	sp|P68104|EF1A1_HUMAN	P68104	EF1A1_HUMAN	EEF1A1	Elongation factor 1-alpha 1	EEF1A1P5, EEF1A2	sp|Q05639|EF1A2_HUMAN, sp|Q5VTE0|EF1A3_HUMAN	1	0	15891.3	0	MS/MS	unmatched
SVGESSSKGP	G	R	573	582	10	2	sp|P13645|K1C10_HUMAN	P13645	K1C10_HUMAN	KRT10	Keratin, type I cytoskeletal 10			2	1	46598.4	51840.5	MS/MS	MS/MS
SVGGGSSTIK	S	Y	541	550	10	2	sp|P02538|K2C6A_HUMAN	P02538	K2C6A_HUMAN	KRT6A	Keratin, type II cytoskeletal 6A	KRT6B, KRT6C	sp|P04259|K2C6B_HUMAN, sp|P48668|K2C6C_HUMAN	2	0	41735.8	0	MS/MS	unmatched
SVRYSSSKHYSS	M	S	2	13	12	3	sp|P13645|K1C10_HUMAN	P13645	K1C10_HUMAN	KRT10	Keratin, type I cytoskeletal 10			0	1	0	14412.8	unmatched	MS/MS
SVTEQGAELSNEER	K	N	28	41	14	2	sp|P63104|1433Z_HUMAN	P63104	1433Z_HUMAN	YWHAZ	14-3-3 protein zeta/delta			1	0	15360.4	0	MS/MS	unmatched
SYELPDGQVITIGNER	K	F	239	254	16	2	sp|P63261|ACTG_HUMAN	P63261	ACTG_HUMAN	ACTG1	Actin, cytoplasmic 2	ACTA1, ACTA2, ACTB, ACTBL2, ACTC1, ACTG2, POTEE, POTEF, POTEKP	sp|A5A3E0|POTEF_HUMAN, sp|P60709|ACTB_HUMAN, sp|P62736|ACTA_HUMAN, sp|P63267|ACTH_HUMAN, sp|P68032|ACTC_HUMAN, sp|P68133|ACTS_HUMAN, sp|Q562R1|ACTBL_HUMAN, sp|Q6S8J3|POTEE_HUMAN, sp|Q9BYX7|ACTBM_HUMAN	0	1	0	60761	unmatched	MS/MS
SYGGGSGGGFSAS	Y	S	72	84	13	1	sp|P35527|K1C9_HUMAN	P35527	K1C9_HUMAN	KRT9	Keratin, type I cytoskeletal 9			0	1	0	3219.57	unmatched	MS/MS
SYGSGLGVGGG	Y	F	516	526	11	1	sp|P02538|K2C6A_HUMAN	P02538	K2C6A_HUMAN	KRT6A	Keratin, type II cytoskeletal 6A	KRT6B	sp|P04259|K2C6B_HUMAN	0	1	0	16849.5	unmatched	MS/MS
SYNAIRTGL	V	V	511	519	9	2	sp|P53992|SC24C_HUMAN	P53992	SC24C_HUMAN	SEC24C	Protein transport protein Sec24C			0	1	0	15743	unmatched	MS/MS
TEKAPEPHVEED	M	D	2	13	12	2	sp|P52566|GDIR2_HUMAN	P52566	GDIR2_HUMAN	ARHGDIB	Rho GDP-dissociation inhibitor 2			0	1	0	13745	unmatched	MS/MS
TEQMTLRGTLKG	M	H	2	13	12	2	sp|P63244|RACK1_HUMAN	P63244	RACK1_HUMAN	RACK1	Small ribosomal subunit protein RACK1			0	1	0	37460.7	unmatched	MS/MS
TEQMTLRGTLKGHNG	M	W	2	16	15	3	sp|P63244|RACK1_HUMAN	P63244	RACK1_HUMAN	RACK1	Small ribosomal subunit protein RACK1			2	1	41916	28289.1	MS/MS	MS/MS
TFEEPVYMKS	H	-	504	513	10	2	sp|P00395|COX1_HUMAN	P00395	COX1_HUMAN	MT-CO1	Cytochrome c oxidase subunit 1			0	1	0	16598	unmatched	MS/MS
TGHGGTVSSSSYNA	W	-	470	483	14	2	sp|P52209|6PGD_HUMAN	P52209	6PGD_HUMAN	PGD	6-phosphogluconate dehydrogenase, decarboxylating			1	0	12616.3	0	MS/MS	unmatched
TGVSETVFLPREDH	T	L	155	168	14	2	sp|P01903|DRA_HUMAN	P01903	DRA_HUMAN	HLA-DRA	HLA class II histocompatibility antigen, DR alpha chain			0	2	0	30648.9	unmatched	MS/MS
TGYTKLGY	G	A	14	21	8	2	sp|P61158|ARP3_HUMAN	P61158	ARP3_HUMAN	ACTR3	Actin-related protein 3	ACTR3B	sp|Q9P1U1|ARP3B_HUMAN	0	1	0	17884.3	unmatched	MS/MS
TIDDLEDELYAQK	K	L	253	265	13	2	sp|P06753|TPM3_HUMAN	P06753	TPM3_HUMAN	TPM3	Tropomyosin alpha-3 chain			0	1	0	52323.1	unmatched	MS/MS
TKYETDAIQR	R	T	1377	1386	10	2	sp|Q9Y623|MYH4_HUMAN	Q9Y623	MYH4_HUMAN	MYH4	Myosin-4	MYH1, MYH13, MYH16, MYH2, MYH3, MYH6, MYH7, MYH8	sp|P11055|MYH3_HUMAN, sp|P12882|MYH1_HUMAN, sp|P12883|MYH7_HUMAN, sp|P13533|MYH6_HUMAN, sp|P13535|MYH8_HUMAN, sp|Q9H6N6|MYH16_HUMAN, sp|Q9UKX2|MYH2_HUMAN, sp|Q9UKX3|MYH13_HUMAN	0	1	0	18740.7	unmatched	MS/MS
TLADLVHHV	S	R	378	386	9	2	sp|Q9Y4A5|TRRAP_HUMAN	Q9Y4A5	TRRAP_HUMAN	TRRAP	Transformation/transcription domain-associated protein			0	2	0	46794	unmatched	MS/MS
TLYEAVREV	D	L	9	17	9	2	sp|P62906|RL10A_HUMAN	P62906	RL10A_HUMAN	RPL10A	Large ribosomal subunit protein uL1			0	1	0	37000.5	unmatched	MS/MS
TLYEHNNEL	V	V	17	25	9	2	sp|Q9NRG9|AAAS_HUMAN	Q9NRG9	AAAS_HUMAN	AAAS	Aladin			1	1	25322.3	22479.6	MS/MS	MS/MS
TMIGEIAAA	A	V	10	18	9	1	sp|P62324|BTG1_HUMAN	P62324	BTG1_HUMAN	BTG1	Protein BTG1			0	1	0	32995.8	unmatched	MS/MS
TNAENEFVTIK	R	K	278	288	11	2	sp|P04264|K2C1_HUMAN	P04264	K2C1_HUMAN	KRT1	Keratin, type II cytoskeletal 1			0	1	0	46718.4	unmatched	MS/MS
TNVGDEGGFAP	A	N	205	215	11	1	sp|P06733|ENOA_HUMAN	P06733	ENOA_HUMAN	ENO1	Alpha-enolase	ENO2, ENO3	sp|P09104|ENOG_HUMAN, sp|P13929|ENOB_HUMAN	0	1	0	21374.4	unmatched	MS/MS
TPAPVPTSL	M	G	1147	1155	9	1	sp|Q9H7N4|SFR19_HUMAN	Q9H7N4	SFR19_HUMAN	SCAF1	Splicing factor, arginine/serine-rich 19			0	1	0	42903.3	unmatched	MS/MS
TPAVGRLEV	V	S	171	179	9	2	sp|Q53HL2|BOREA_HUMAN	Q53HL2	BOREA_HUMAN	CDCA8	Borealin			2	0	48679.9	0	MS/MS	unmatched
TPDTGRILSKL	L	H	550	560	11	2	sp|A2A3N6|PIPSL_HUMAN	A2A3N6	PIPSL_HUMAN	PIPSL	Putative PIP5K1A and PSMD4-like protein	PSMD4	sp|P55036|PSMD4_HUMAN	0	1	0	73072.3	unmatched	MS/MS
TPIQGTSEL	Q	N	231	239	9	1	sp|Q13761|RUNX3_HUMAN	Q13761	RUNX3_HUMAN	RUNX3	Runt-related transcription factor 3			1	2	43334	44207	MS/MS	MS/MS
TPKIQVYSRHPA	R	E	24	35	12	3	sp|P61769|B2MG_HUMAN	P61769	B2MG_HUMAN	B2M	Beta-2-microglobulin			0	1	0	29603.6	unmatched	MS/MS
TPKIQVYSRHPAE	R	N	24	36	13	3	sp|P61769|B2MG_HUMAN	P61769	B2MG_HUMAN	B2M	Beta-2-microglobulin			0	2	0	55690	unmatched	MS/MS
TPKIQVYSRHPAEN	R	G	24	37	14	3	sp|P61769|B2MG_HUMAN	P61769	B2MG_HUMAN	B2M	Beta-2-microglobulin			3	2	49469.9	113874	MS/MS	MS/MS
TPLSSTVTL	A	S	219	227	9	1	sp|P12004|PCNA_HUMAN	P12004	PCNA_HUMAN	PCNA	Proliferating cell nuclear antigen			1	1	137098	162522	MS/MS	MS/MS
TPPPPPPPP	E	P	1957	1965	9	1	sp|Q86UP3|ZFHX4_HUMAN	Q86UP3	ZFHX4_HUMAN	ZFHX4	Zinc finger homeobox protein 4	DIAPH1, ESRP2, INF2, JMY, LMOD2, MYO16, NYAP1, WASH2P, WASH3P, WASH4P, WASH6P, WASHC1, ZNF827	sp|A8K0Z3|WASH1_HUMAN, sp|A8MWX3|WASH4_HUMAN, sp|C4AMC7|WASH3_HUMAN, sp|O60610|DIAP1_HUMAN, sp|Q17R98|ZN827_HUMAN, sp|Q27J81|INF2_HUMAN, sp|Q6P5Q4|LMOD2_HUMAN, sp|Q6VEQ5|WASH2_HUMAN, sp|Q6ZVC0|NYAP1_HUMAN, sp|Q8N9B5|JMY_HUMAN, sp|Q9H6T0|ESRP2_HUMAN, sp|Q9NQA3|WASH6_HUMAN, sp|Q9Y6X6|MYO16_HUMAN, tr|A0AAG2TVC3|A0AAG2TVC3_HUMAN	1	1	49240.2	47267.6	MS/MS	MS/MS
TPQSNRPVM	V	G	527	535	9	2	sp|P24928|RPB1_HUMAN	P24928	RPB1_HUMAN	POLR2A	DNA-directed RNA polymerase II subunit RPB1			2	0	79012.2	50336.5	MS/MS	MBR
TPSEPHPVL	S	E	381	389	9	2	sp|Q9Y5A9|YTHD2_HUMAN	Q9Y5A9	YTHD2_HUMAN	YTHDF2	YTH domain-containing family protein 2			1	0	51868.4	0	MS/MS	unmatched
TPSGQAGAAASESL	Y	F	344	357	14	2	sp|P00883|ALDOA_RABIT	P00883	ALDOA_RABIT	ALDOA	Fructose-bisphosphate aldolase A		sp|P04075|ALDOA_HUMAN	0	1	0	40583.8	unmatched	MS/MS
TPSLVKSTSQL	S	L	10	20	11	1,2	sp|Q06055|AT5G2_HUMAN	Q06055	AT5G2_HUMAN	ATP5MC2	ATP synthase F(0) complex subunit C2, mitochondrial			2	3	312147	414059	MS/MS	MS/MS
TPTLVEVSR	S	S	443	451	9	2	sp|P02769|ALBU_BOVIN	P02769	ALBU_BOVIN	ALB	Albumin		sp|P02768|ALBU_HUMAN	0	1	0	27269.5	unmatched	MS/MS
TPTLVEVSRS	S	L	443	452	10	2	sp|P02769|ALBU_BOVIN	P02769	ALBU_BOVIN	ALB	Albumin			0	1	0	46465.7	unmatched	MS/MS
TPVAGSQSL	T	S	2467	2475	9	1	sp|Q9UQ35|SRRM2_HUMAN	Q9UQ35	SRRM2_HUMAN	SRRM2	Serine/arginine repetitive matrix protein 2			0	1	0	27341.2	unmatched	MS/MS
TPVEPEVAIHR	K	I	9	19	11	2	sp|P60866|RS20_HUMAN	P60866	RS20_HUMAN	RPS20	Small ribosomal subunit protein uS10			1	0	9960.81	0	MS/MS	unmatched
TPWQPPTVL	S	L	348	356	9	1	sp|Q9NZJ0|DTL_HUMAN	Q9NZJ0	DTL_HUMAN	DTL	Denticleless protein homolog			0	2	0	21563.7	unmatched	MS/MS
TQLLNNMRSQY	L	E	315	325	11	2	sp|P13645|K1C10_HUMAN	P13645	K1C10_HUMAN	KRT10	Keratin, type I cytoskeletal 10			0	1	0	33338.2	unmatched	MS/MS
TQLLNNMRSQYEQL	L	A	315	328	14	2	sp|P13645|K1C10_HUMAN	P13645	K1C10_HUMAN	KRT10	Keratin, type I cytoskeletal 10			0	1	0	51396.8	unmatched	MS/MS
TRKVPQVSTPT	Y	L	435	445	11	2	sp|P02769|ALBU_BOVIN	P02769	ALBU_BOVIN	ALB	Albumin			0	1	0	130841	unmatched	MS/MS
TRVSVQRTQAPAVATT	H	-	278	293	16	3	sp|P15880|RS2_HUMAN	P15880	RS2_HUMAN	RPS2	Small ribosomal subunit protein uS5			1	0	49558	23538.2	MS/MS	MBR
TSSYKIPSV	I	T	1468	1476	9	2	sp|O94915|FRYL_HUMAN	O94915	FRYL_HUMAN	FRYL	Protein furry homolog-like			0	2	0	48861.9	unmatched	MS/MS
TSYLAQHL	N	R	329	336	8	2	sp|Q8TF68|ZN384_HUMAN	Q8TF68	ZN384_HUMAN	ZNF384	Zinc finger protein 384			0	1	0	38712.9	unmatched	MS/MS
TTASTSQVRQN	M	Y	2	12	11	2	sp|P02794|FRIH_HUMAN	P02794	FRIH_HUMAN	FTH1	Ferritin heavy chain			0	2	0	19006	unmatched	MS/MS
TTTTTFKGVDPNSRN	M	S	2	16	15	2	sp|Q9UK76|JUPI1_HUMAN	Q9UK76	JUPI1_HUMAN	JPT1	Jupiter microtubule associated homolog 1			1	0	125662	0	MS/MS	unmatched
TVADKIHSV	D	S	92	100	9	2	sp|O95147|DUS14_HUMAN	O95147	DUS14_HUMAN	DUSP14	Dual specificity protein phosphatase 14			1	0	21585.5	0	MS/MS	unmatched
TVTAMDVVYALK	K	R	81	92	12	2	sp|P62805|H4_HUMAN	P62805	H4_HUMAN	H4C16	Histone H4			0	4	0	31939.4	unmatched	MS/MS
TVYGGVMYI	G	S	484	492	9	1	sp|Q9P2N7|KLH13_HUMAN	Q9P2N7	KLH13_HUMAN	KLHL13	Kelch-like protein 13			1	0	18258.9	0	MS/MS	unmatched
VAGGGGGFGAA	S	G	76	86	11	1	sp|P35908|K22E_HUMAN	P35908	K22E_HUMAN	KRT2	Keratin, type II cytoskeletal 2 epidermal			1	1	29463.2	41127.4	MS/MS	MS/MS
VASVGTGGTIT	L	G	252	262	11	1	sp|P35520|CBS_HUMAN	P35520	CBS_HUMAN	CBS	Cystathionine beta-synthase			0	1	0	37790.4	unmatched	MS/MS
VATVSLPR	R	S	108	115	8	2	sp|P00761|TRYP_PIG	P00761	TRYP_PIG		Trypsin			0	1	0	21652	unmatched	MS/MS
VDQSILTGESVSVIK	R	H	175	189	15	2	sp|O14983|AT2A1_HUMAN	O14983	AT2A1_HUMAN	ATP2A1	Sarcoplasmic/endoplasmic reticulum calcium ATPase 1	ATP2A2	sp|P16615|AT2A2_HUMAN	0	1	0	23147.3	unmatched	MS/MS
VDSKGFDE	L	Y	14	21	8	2	sp|Q01469|FABP5_HUMAN	Q01469	FABP5_HUMAN	FABP5	Fatty acid-binding protein 5			0	1	0	25953	unmatched	MS/MS
VDSVEGEGEEEGEEY	G	-	437	451	15	2	sp|P68363|TBA1B_HUMAN	P68363	TBA1B_HUMAN	TUBA1B	Tubulin alpha-1B chain	TUBA1A	sp|Q71U36|TBA1A_HUMAN	2	0	23501.7	0	MS/MS	unmatched
VDYHAANQSYQYGPSSAGN	M	G	2	20	19	2	sp|O43707|ACTN4_HUMAN	O43707	ACTN4_HUMAN	ACTN4	Alpha-actinin-4			3	0	14145	0	MS/MS	unmatched
VEGPKLVVSTQTALA	A	-	593	607	15	2	sp|P02769|ALBU_BOVIN	P02769	ALBU_BOVIN	ALB	Albumin			0	1	0	102943	unmatched	MS/MS
VEIIANDQGNR	K	T	26	36	11	2	sp|P11142|HSP7C_HUMAN	P11142	HSP7C_HUMAN	HSPA8	Heat shock cognate 71 kDa protein	HSPA1A, HSPA1B, HSPA1L, HSPA2, HSPA5, HSPA6, HSPA7	sp|P0DMV8|HS71A_HUMAN, sp|P0DMV9|HS71B_HUMAN, sp|P11021|BIP_HUMAN, sp|P17066|HSP76_HUMAN, sp|P34931|HS71L_HUMAN, sp|P48741|HSP77_HUMAN, sp|P54652|HSP72_HUMAN	1	0	49923.7	0	MS/MS	unmatched
VFLENVIR	K	D	61	68	8	1,2	sp|P62805|H4_HUMAN	P62805	H4_HUMAN	H4C16	Histone H4			0	2	0	271272	unmatched	MS/MS
VGFRFPIL	C	G	297	304	8	2	sp|Q7LDG7|GRP2_HUMAN	Q7LDG7	GRP2_HUMAN	RASGRP2	RAS guanyl-releasing protein 2			0	1	0	10937.4	unmatched	MS/MS
VGFRFPILGV	C	H	297	306	10	2	sp|Q7LDG7|GRP2_HUMAN	Q7LDG7	GRP2_HUMAN	RASGRP2	RAS guanyl-releasing protein 2			0	1	0	6885.73	unmatched	MS/MS
VGGTSDVEVNEK	K	K	406	417	12	2	sp|P10809|CH60_HUMAN	P10809	CH60_HUMAN	HSPD1	60 kDa heat shock protein, mitochondrial			1	0	23236.3	0	MS/MS	unmatched
VGISGAIQHLA	A	G	278	288	11	2	sp|P13804|ETFA_HUMAN	P13804	ETFA_HUMAN	ETFA	Electron transfer flavoprotein subunit alpha, mitochondrial			0	1	0	71765	unmatched	MS/MS
VGWRLIAL	A	S	629	636	8	2	sp|O95140|MFN2_HUMAN	O95140	MFN2_HUMAN	MFN2	Mitofusin-2			0	2	0	35132.4	unmatched	MS/MS
VGYRVATF	T	H	57	64	8	2	sp|Q9P2X0|DPM3_HUMAN	Q9P2X0	DPM3_HUMAN	DPM3	Dolichol-phosphate mannosyltransferase subunit 3			2	1	625914	1.43405e+06	MS/MS	MS/MS
VKTLTGKTITL	F	E	5	15	11	2	sp|P0CG47|UBB_HUMAN	P0CG47	UBB_HUMAN	UBB	Polyubiquitin-B	RPS27A, UBA52, UBC	sp|P0CG48|UBC_HUMAN, sp|P62979|RS27A_HUMAN, sp|P62987|RL40_HUMAN	0	1	0	28865.3	unmatched	MS/MS
VLDEGSASV	V	A	90	98	9	1	sp|Q05923|DUS2_HUMAN	Q05923	DUS2_HUMAN	DUSP2	Dual specificity protein phosphatase 2			2	0	31591.9	32935.4	MS/MS	MBR
VLIDYQRNV	A	P	784	792	9	2	sp|O14980|XPO1_HUMAN	O14980	XPO1_HUMAN	XPO1	Exportin-1			0	1	0	65603.4	unmatched	MS/MS
VLIEGSINSV	K	R	61	70	10	1	sp|P59998|ARPC4_HUMAN	P59998	ARPC4_HUMAN	ARPC4	Actin-related protein 2/3 complex subunit 4			0	3	0	17992.5	unmatched	MS/MS
VLSSRLAFA	M	G	21	29	9	2	sp|P79483|DRB3_HUMAN	P79483	DRB3_HUMAN	HLA-DRB3	HLA class II histocompatibility antigen, DR beta 3 chain			3	2	45473.3	90214.6	MS/MS	MS/MS
VMAPRTVLL	L	L	3	11	9	2	sp|P01889|HLAB_HUMAN	P01889	HLAB_HUMAN	HLA-B	HLA class I histocompatibility antigen, B alpha chain			0	3	0	103487	unmatched	MS/MS
VMDSKIVQV	T	A	435	443	9	2	sp|O15131|IMA6_HUMAN	O15131	IMA6_HUMAN	KPNA5	Importin subunit alpha-6	KPNA1, KPNA6	sp|O60684|IMA7_HUMAN, sp|P52294|IMA5_HUMAN	1	1	49481.2	102100	MS/MS	MS/MS
VMFGGKQVVV	D	C	307	316	10	2	sp|O43865|SAHH2_HUMAN	O43865	SAHH2_HUMAN	AHCYL1	S-adenosylhomocysteine hydrolase-like protein 1			0	1	0	24025.3	unmatched	MS/MS
VMGNNPADL	Y	L	424	432	9	1	sp|Q02413|DSG1_HUMAN	Q02413	DSG1_HUMAN	DSG1	Desmoglein-1			0	1	0	31230	unmatched	MS/MS
VMLGETNPADSK	R	P	74	85	12	2	sp|O60361|NDK8_HUMAN	O60361	NDK8_HUMAN	NME2P1	Putative nucleoside diphosphate kinase	NME1, NME2	sp|P15531|NDKA_HUMAN, sp|P22392|NDKB_HUMAN	2	0	24978	0	MS/MS	unmatched
VNLGGSKSISIS	L	V	68	79	12	2	sp|P04264|K2C1_HUMAN	P04264	K2C1_HUMAN	KRT1	Keratin, type II cytoskeletal 1			1	1	101210	214287	MS/MS	MS/MS
VNVEDAGGETLGR	K	L	19	31	13	2	sp|P69891|HBG1_HUMAN	P69891	HBG1_HUMAN	HBG1	Hemoglobin subunit gamma-1	HBG2	sp|P69892|HBG2_HUMAN	1	0	24172.7	0	MS/MS	unmatched
VNVEINVAPGKD	D	L	307	318	12	2	sp|P35527|K1C9_HUMAN	P35527	K1C9_HUMAN	KRT9	Keratin, type I cytoskeletal 9			1	4	48219.7	28947.4	MS/MS	MS/MS
VNVGTIGHVDHGKTT	H	L	61	75	15	3	sp|P49411|EFTU_HUMAN	P49411	EFTU_HUMAN	TUFM	Elongation factor Tu, mitochondrial			0	1	0	20777.5	unmatched	MS/MS
VNVVPTFGKKKGPNANS	F	-	117	133	17	3	sp|P62861|RS30_HUMAN	P62861	RS30_HUMAN	FAU	Ubiquitin-like FUBI-ribosomal protein eS30 fusion protein			0	1	0	16253.9	unmatched	MS/MS
VPAGGAVAV	S	S	65	73	9	1	sp|P05387|RLA2_HUMAN	P05387	RLA2_HUMAN	RPLP2	Large ribosomal subunit protein P2			1	1	43000.3	24406.5	MS/MS	MS/MS
VPATDRNAL	L	S	158	166	9	2	sp|P60228|EIF3E_HUMAN	P60228	EIF3E_HUMAN	EIF3E	Eukaryotic translation initiation factor 3 subunit E			1	0	87454.3	49861	MS/MS	MBR
VPDSSGPERIL	S	S	78	88	11	2	sp|P61978|HNRPK_HUMAN	P61978	HNRPK_HUMAN	HNRNPK	Heterogeneous nuclear ribonucleoprotein K			0	1	0	80379.4	unmatched	MS/MS
VPDTSRIYVAL	V	G	83	93	11	2	sp|Q9UBK9|UXT_HUMAN	Q9UBK9	UXT_HUMAN	UXT	Protein UXT			0	1	0	84562.1	unmatched	MS/MS
VPGQAKDEL	D	-	409	417	9	2	sp|P27797|CALR_HUMAN	P27797	CALR_HUMAN	CALR	Calreticulin			1	0	65160.6	53798.6	MS/MS	MBR
VPMFRNVSL	N	K	257	265	9	2	sp|O14980|XPO1_HUMAN	O14980	XPO1_HUMAN	XPO1	Exportin-1			0	1	0	33541.8	unmatched	MS/MS
VPNQKRLTL	V	L	617	625	9	2	sp|O60488|ACSL4_HUMAN	O60488	ACSL4_HUMAN	ACSL4	Long-chain-fatty-acid--CoA ligase 4			0	1	0	25120.3	unmatched	MS/MS
VPNQKRLTLL	V	A	617	626	10	2	sp|O60488|ACSL4_HUMAN	O60488	ACSL4_HUMAN	ACSL4	Long-chain-fatty-acid--CoA ligase 4			0	1	0	96828.5	unmatched	MS/MS
VPQSGVPAL	A	S	1005	1013	9	1	sp|Q8WWM7|ATX2L_HUMAN	Q8WWM7	ATX2L_HUMAN	ATXN2L	Ataxin-2-like protein			1	0	85417	0	MS/MS	unmatched
VPSSFLIPRV	K	E	331	340	10	2	sp|Q9NQ75|CASS4_HUMAN	Q9NQ75	CASS4_HUMAN	CASS4	Cas scaffolding protein family member 4			0	2	0	15588.7	unmatched	MS/MS
VPVTTFKNLQTVNVDEN	Y	-	109	125	17	2	sp|P62899|RL31_HUMAN	P62899	RL31_HUMAN	RPL31	Large ribosomal subunit protein eL31			0	1	0	25036.2	unmatched	MS/MS
VQALEEANNDLENK	K	I	171	184	14	2	sp|P35527|K1C9_HUMAN	P35527	K1C9_HUMAN	KRT9	Keratin, type I cytoskeletal 9			0	1	0	15114.3	unmatched	MS/MS
VQTKGTGASGSF	L	K	94	105	12	2	sp|P10412|H14_HUMAN	P10412	H14_HUMAN	H1-4	Histone H1.4	H1-1, H1-2, H1-3, H1-5	sp|P16401|H15_HUMAN, sp|P16402|H13_HUMAN, sp|P16403|H12_HUMAN, sp|Q02539|H11_HUMAN	0	1	0	14755.4	unmatched	MS/MS
VQYKTQVVAGTNY	A	Y	41	53	13	2	sp|P01040|CYTA_HUMAN	P01040	CYTA_HUMAN	CSTA	Cystatin-A			0	1	0	23105.9	unmatched	MS/MS
VSEKGTVQQADE	Y	-	181	192	12	2	sp|P32969|RL9_HUMAN	P32969	RL9_HUMAN	RPL9P9	Large ribosomal subunit protein uL6			2	2	29205.5	11316.4	MS/MS	MS/MS
VSTGGGASLELLEGK	H	V	392	406	15	2	sp|P00558|PGK1_HUMAN	P00558	PGK1_HUMAN	PGK1	Phosphoglycerate kinase 1	PGK2	sp|P07205|PGK2_HUMAN	0	1	0	80112.8	unmatched	MS/MS
VTIAQGGVLPNIQAVLLPK	G	K	101	119	19	2	sp|Q96QV6|H2A1A_HUMAN	Q96QV6	H2A1A_HUMAN	H2AC1	Histone H2A type 1-A	H2AC12, H2AC14, H2AC17, H2AC19, H2AC20, H2AC21, H2AC25, H2AC6, H2AC7, H2AC8, H2AJ, H2AX	sp|P04908|H2A1B_HUMAN, sp|P0C0S8|H2A1_HUMAN, sp|P16104|H2AX_HUMAN, sp|P20671|H2A1D_HUMAN, sp|Q16777|H2A2C_HUMAN, sp|Q6FI13|H2A2A_HUMAN, sp|Q7L7L0|H2A3_HUMAN, sp|Q8IUE6|H2A2B_HUMAN, sp|Q93077|H2A1C_HUMAN, sp|Q96KK5|H2A1H_HUMAN, sp|Q99878|H2A1J_HUMAN, sp|Q9BTM1|H2AJ_HUMAN	1	0	46758.3	0	MS/MS	unmatched
VTIKKDVDGAY	F	M	285	295	11	2	sp|P04264|K2C1_HUMAN	P04264	K2C1_HUMAN	KRT1	Keratin, type II cytoskeletal 1			1	1	25521.2	28414.9	MS/MS	MS/MS
VTLISPFVGRIL	G	D	183	194	12	2	sp|P37837|TALDO_HUMAN	P37837	TALDO_HUMAN	TALDO1	Transaldolase			0	1	0	9470.68	unmatched	MS/MS
VTQEIVTERSVSSRQA	K	Q	902	917	16	3	sp|Q14126|DSG2_HUMAN	Q14126	DSG2_HUMAN	DSG2	Desmoglein-2			1	1	19101	19065.1	MS/MS	MS/MS
VVESTGVF	Y	T	95	102	8	1	sp|P04406|G3P_HUMAN	P04406	G3P_HUMAN	GAPDH	Glyceraldehyde-3-phosphate dehydrogenase			0	2	0	174808	unmatched	MS/MS
VVPTFGKKKGPNANS	N	-	119	133	15	3	sp|P62861|RS30_HUMAN	P62861	RS30_HUMAN	FAU	Ubiquitin-like FUBI-ribosomal protein eS30 fusion protein			0	1	0	26147.2	unmatched	MS/MS
VVSEVDIAKAD	M	P	2	12	11	2	sp|P20591|MX1_HUMAN	P20591	MX1_HUMAN	MX1	Interferon-induced GTP-binding protein Mx1			3	0	24858.5	0	MS/MS	unmatched
VVSTQTAL	L	A	599	606	8	1	sp|P02769|ALBU_BOVIN	P02769	ALBU_BOVIN	ALB	Albumin			2	0	48331.6	0	MS/MS	unmatched
VVSTQTALA	L	-	599	607	9	1	sp|P02769|ALBU_BOVIN	P02769	ALBU_BOVIN	ALB	Albumin			1	0	314690	317337	MS/MS	MBR
VVTGNMGSNDKVGDF	Y	V	393	407	15	2	sp|Q02413|DSG1_HUMAN	Q02413	DSG1_HUMAN	DSG1	Desmoglein-1			1	1	43414.2	48679.2	MS/MS	MS/MS
VYKIGGIGTVPVGR	D	V	253	266	14	2,3	sp|P68104|EF1A1_HUMAN	P68104	EF1A1_HUMAN	EEF1A1	Elongation factor 1-alpha 1	EEF1A1P5, EEF1A2	sp|Q05639|EF1A2_HUMAN, sp|Q5VTE0|EF1A3_HUMAN	0	3	0	74935.1	unmatched	MS/MS
VYPFPGPIPN	L	S	74	83	10	1	sp|P02666|CASB_BOVIN	P02666	CASB_BOVIN	CSN2	Beta-casein			0	1	0	41114.1	unmatched	MS/MS
WELLQQVDTSTR	K	T	212	223	12	2	sp|P04264|K2C1_HUMAN	P04264	K2C1_HUMAN	KRT1	Keratin, type II cytoskeletal 1			0	1	0	30232.7	unmatched	MS/MS
YDAEISQIHQ	L	S	317	326	10	2	sp|P35908|K22E_HUMAN	P35908	K22E_HUMAN	KRT2	Keratin, type II cytoskeletal 2 epidermal			0	1	0	18894.8	unmatched	MS/MS
YDPEAASA	A	P	20	27	8	1	sp|P81605|DCD_HUMAN	P81605	DCD_HUMAN	DCD	Dermcidin			0	1	0	16044.8	unmatched	MS/MS
YDPEAASAPG	A	S	20	29	10	1	sp|P81605|DCD_HUMAN	P81605	DCD_HUMAN	DCD	Dermcidin			1	0	18590	0	MS/MS	unmatched
YEDIAQKS	Q	K	358	365	8	1	sp|P04264|K2C1_HUMAN	P04264	K2C1_HUMAN	KRT1	Keratin, type II cytoskeletal 1			1	0	7752.94	0	MS/MS	unmatched
YEDIAQKSKAE	Q	A	358	368	11	2	sp|P04264|K2C1_HUMAN	P04264	K2C1_HUMAN	KRT1	Keratin, type II cytoskeletal 1			0	1	0	8605.75	unmatched	MS/MS
YEEIAQRS	Q	K	356	363	8	2	sp|P35908|K22E_HUMAN	P35908	K22E_HUMAN	KRT2	Keratin, type II cytoskeletal 2 epidermal	KRT4, KRT6A, KRT6B, KRT6C, KRT76	sp|P02538|K2C6A_HUMAN, sp|P04259|K2C6B_HUMAN, sp|P19013|K2C4_HUMAN, sp|P48668|K2C6C_HUMAN, sp|Q01546|K22O_HUMAN	1	0	92058.4	0	MS/MS	unmatched
YEELQITAGR	K	H	377	386	10	2	sp|P04264|K2C1_HUMAN	P04264	K2C1_HUMAN	KRT1	Keratin, type II cytoskeletal 1	KRT6B	sp|P04259|K2C6B_HUMAN	1	1	42731.7	58344.2	MS/MS	MS/MS
YFPTQALNFAFK	R	D	81	92	12	2	sp|P05141|ADT2_HUMAN	P05141	ADT2_HUMAN	SLC25A5	ADP/ATP translocase 2	SLC25A31, SLC25A4, SLC25A6	sp|P12235|ADT1_HUMAN, sp|P12236|ADT3_HUMAN, sp|Q9H0C2|ADT4_HUMAN	0	1	0	21147.5	unmatched	MS/MS
YGFRLGFL	S	H	107	114	8	2	sp|P04637|P53_HUMAN	P04637	P53_HUMAN	TP53	Cellular tumor antigen p53			0	1	0	4169.89	unmatched	MS/MS
YGGLGGFGGGS	G	F	74	84	11	1	sp|P13645|K1C10_HUMAN	P13645	K1C10_HUMAN	KRT10	Keratin, type I cytoskeletal 10			0	1	0	11187.1	unmatched	MS/MS
YGSSSFGGSY	S	G	89	98	10	1	sp|P13645|K1C10_HUMAN	P13645	K1C10_HUMAN	KRT10	Keratin, type I cytoskeletal 10			0	2	0	21367	unmatched	MS/MS
YHKYSLIKGNF	V	H	16	26	11	3	sp|P05109|S10A8_HUMAN	P05109	S10A8_HUMAN	S100A8	Protein S100-A8			0	2	0	15119.1	unmatched	MS/MS
YLFDRNGVCL	L	H	7	16	10	2	sp|Q9Y5R8|TPPC1_HUMAN	Q9Y5R8	TPPC1_HUMAN	TRAPPC1	Trafficking protein particle complex subunit 1			0	1	0	12149.7	unmatched	MS/MS
YLLPAIVHI	A	N	225	233	9	1,2	sp|Q92841|DDX17_HUMAN	Q92841	DDX17_HUMAN	DDX17	Probable ATP-dependent RNA helicase DDX17	DDX5	sp|P17844|DDX5_HUMAN	1	3	28101.1	161049	MS/MS	MS/MS
YMNKVELQ	A	A	278	285	8	2	sp|P02538|K2C6A_HUMAN	P02538	K2C6A_HUMAN	KRT6A	Keratin, type II cytoskeletal 6A	KRT3, KRT6B, KRT6C, KRT72	sp|P04259|K2C6B_HUMAN, sp|P12035|K2C3_HUMAN, sp|P48668|K2C6C_HUMAN, sp|Q14CN4|K2C72_HUMAN	1	0	22075.7	0	MS/MS	unmatched
YPAAVPQAL	S	S	207	215	9	1	sp|Q9H0Z9|RBM38_HUMAN	Q9H0Z9	RBM38_HUMAN	RBM38	RNA-binding protein 38			1	1	44360.7	73152.8	MS/MS	MS/MS
YQAELSQMQTQISET	L	N	319	333	15	2	sp|P04264|K2C1_HUMAN	P04264	K2C1_HUMAN	KRT1	Keratin, type II cytoskeletal 1			1	0	8307.3	0	MS/MS	unmatched
YQAELSQMQTQISETN	L	V	319	334	16	2	sp|P04264|K2C1_HUMAN	P04264	K2C1_HUMAN	KRT1	Keratin, type II cytoskeletal 1			2	1	13167.2	18883.4	MS/MS	MS/MS
YQSKYEEL	L	Q	373	380	8	1,2	sp|P04264|K2C1_HUMAN	P04264	K2C1_HUMAN	KRT1	Keratin, type II cytoskeletal 1			0	2	0	95060.2	unmatched	MS/MS
YRSGGGFSSGSAG	G	I	11	23	13	2	sp|P04264|K2C1_HUMAN	P04264	K2C1_HUMAN	KRT1	Keratin, type II cytoskeletal 1			0	1	0	20469.2	unmatched	MS/MS
YRSGGGFSSGSAGI	G	I	11	24	14	2	sp|P04264|K2C1_HUMAN	P04264	K2C1_HUMAN	KRT1	Keratin, type II cytoskeletal 1			1	0	24346.4	0	MS/MS	unmatched
YSYPIATL	A	S	193	200	8	1	sp|Q9BYV8|CEP41_HUMAN	Q9BYV8	CEP41_HUMAN	CEP41	Centrosomal protein of 41 kDa			1	0	84134.1	0	MS/MS	unmatched
YTRKVPQVSTPTLVE	R	V	434	448	15	3	sp|P02769|ALBU_BOVIN	P02769	ALBU_BOVIN	ALB	Albumin			0	1	0	44330.1	unmatched	MS/MS
YTSPVNPAV	R	F	9	17	9	1	sp|P61165|TM258_HUMAN	P61165	TM258_HUMAN	TMEM258	Transmembrane protein 258			0	2	0	46485.8	unmatched	MS/MS
YVTTSTRTY	S	S	30	38	9	2	sp|P08670|VIME_HUMAN	P08670	VIME_HUMAN	VIM	Vimentin			1	0	23529.4	0	MS/MS	unmatched
YVTTSTRTYSLG	S	S	30	41	12	2	sp|P08670|VIME_HUMAN	P08670	VIME_HUMAN	VIM	Vimentin			1	0	29923.5	0	MS/MS	unmatched
YYVTIIDAPGHR	K	D	85	96	12	2	sp|P68104|EF1A1_HUMAN	P68104	EF1A1_HUMAN	EEF1A1	Elongation factor 1-alpha 1	EEF1A1P5	sp|Q5VTE0|EF1A3_HUMAN	1	1	21387	30185.7	MS/MS	MS/MS

## Sheet: S7B_JY_40K
Supplemental Data S7B. FragPipe HLA peptidome peptide report ('combined_peptide.tsv') for the JY 40 000 cell dilution (no DDM, 2 samples).
Peptide Sequence	Prev AA	Next AA	Start	End	Peptide Length	Charges	Protein	Protein ID	Entry Name	Gene	Protein Description	Mapped Genes	Mapped Proteins	T063452_AurEl7_PM7_CMB_1679_MCHI_2_GB2_1_10293 Spectral Count	T063537_AurEl7_PM7_CMB_1687_MCHI_2_GB2_1_10379 Spectral Count	T063452_AurEl7_PM7_CMB_1679_MCHI_2_GB2_1_10293 Intensity	T063537_AurEl7_PM7_CMB_1687_MCHI_2_GB2_1_10379 Intensity	T063452_AurEl7_PM7_CMB_1679_MCHI_2_GB2_1_10293 Match Type	T063537_AurEl7_PM7_CMB_1687_MCHI_2_GB2_1_10379 Match Type
AAAAAAAGDSD	M	S	2	12	11	1	sp|O75822|EIF3J_HUMAN	O75822	EIF3J_HUMAN	EIF3J	Eukaryotic translation initiation factor 3 subunit J			3	0	10666.8	0	MS/MS	unmatched
AAAAVQGGRSGG	M	S	2	13	12	2	sp|Q15005|SPCS2_HUMAN	Q15005	SPCS2_HUMAN	SPCS2	Signal peptidase complex subunit 2			1	0	16949.1	0	MS/MS	unmatched
AAAAVQGGRSGGSGG	M	C	2	16	15	2	sp|Q15005|SPCS2_HUMAN	Q15005	SPCS2_HUMAN	SPCS2	Signal peptidase complex subunit 2			2	0	37500.3	0	MS/MS	unmatched
AAAGGGGGGAAAAGRA	M	Y	2	17	16	2	sp|Q9UL25|RAB21_HUMAN	Q9UL25	RAB21_HUMAN	RAB21	Ras-related protein Rab-21			1	0	36929.2	0	MS/MS	unmatched
AAALGEAAG	A	P	41	49	9	1	sp|P0DTL6|ZTRF1_HUMAN	P0DTL6	ZTRF1_HUMAN	ZFTRAF1	Zinc finger TRAF-type-containing protein 1			1	0	339844	192929	MS/MS	MBR
AAAMVPGRSES	M	W	2	12	11	2	sp|O43598|DNPH1_HUMAN	O43598	DNPH1_HUMAN	DNPH1	5-hydroxymethyl-dUMP N-hydrolase			1	0	14571.7	0	MS/MS	unmatched
AAAQAAYL	E	V	1439	1446	8	1	sp|Q9Y490|TLN1_HUMAN	Q9Y490	TLN1_HUMAN	TLN1	Talin-1	TLN2	sp|Q9Y4G6|TLN2_HUMAN	2	0	40073.9	31434.1	MS/MS	MBR
AAASESLFVSNHAY	G	-	351	364	14	2	sp|P04075|ALDOA_HUMAN	P04075	ALDOA_HUMAN	ALDOA	Fructose-bisphosphate aldolase A			1	0	12316.8	0	MS/MS	unmatched
AAAVAAAGAGEPQS	M	P	2	15	14	2	sp|Q9NS69|TOM22_HUMAN	Q9NS69	TOM22_HUMAN	TOMM22	Mitochondrial import receptor subunit TOM22 homolog			2	0	24714.6	0	MS/MS	unmatched
AAAYLQHL	N	C	570	577	8	1	sp|Q9UQB3|CTND2_HUMAN	Q9UQB3	CTND2_HUMAN	CTNND2	Catenin delta-2	ARVCF, CTNND1, PKP4	sp|O00192|ARVC_HUMAN, sp|O60716|CTND1_HUMAN, sp|Q99569|PKP4_HUMAN	1	0	20330.4	46660.6	MS/MS	MBR
AADQAGKEVE	H	K	501	510	10	2	sp|Q6UWP8|SBSN_HUMAN	Q6UWP8	SBSN_HUMAN	SBSN	Suprabasin			0	1	0	3631.27	unmatched	MS/MS
AAEDVVATGAD	M	P	2	12	11	1	sp|O00264|PGRC1_HUMAN	O00264	PGRC1_HUMAN	PGRMC1	Membrane-associated progesterone receptor component 1			4	0	6686.09	0	MS/MS	unmatched
AAESASLTL	T	P	694	702	9	1	sp|Q9BZV3|IMPG2_HUMAN	Q9BZV3	IMPG2_HUMAN	IMPG2	Interphotoreceptor matrix proteoglycan 2			1	0	11293.6	17276.4	MS/MS	MBR
AAFQPNQY	N	Q	902	909	8	1	sp|Q9H0D6|XRN2_HUMAN	Q9H0D6	XRN2_HUMAN	XRN2	5'-3' exoribonuclease 2			2	0	15734.1	20804.8	MS/MS	MBR
AAGAGKVTKSAQKAQKA	K	K	445	461	17	3	sp|P68104|EF1A1_HUMAN	P68104	EF1A1_HUMAN	EEF1A1	Elongation factor 1-alpha 1	EEF1A1P5	sp|Q5VTE0|EF1A3_HUMAN	1	0	15457.5	0	MS/MS	unmatched
AAGAGKVTKSAQKAQKAK	K	-	445	462	18	3	sp|P68104|EF1A1_HUMAN	P68104	EF1A1_HUMAN	EEF1A1	Elongation factor 1-alpha 1	EEF1A1P5	sp|Q5VTE0|EF1A3_HUMAN	1	0	19919.2	0	MS/MS	unmatched
AAGPPISEGKY	F	F	340	350	11	2	sp|Q15517|CDSN_HUMAN	Q15517	CDSN_HUMAN	CDSN	Corneodesmosin			1	2	21378.2	22418.5	MS/MS	MS/MS
AAGPPISEGKYF	F	S	340	351	12	2	sp|Q15517|CDSN_HUMAN	Q15517	CDSN_HUMAN	CDSN	Corneodesmosin			1	0	25335.4	27668.3	MS/MS	MBR
AAGQAGNEAGRFG	N	Q	159	171	13	2	sp|Q6UWP8|SBSN_HUMAN	Q6UWP8	SBSN_HUMAN	SBSN	Suprabasin			0	1	9855.45	8707.87	MBR	MS/MS
AALPNVYEV	L	I	326	334	9	1	sp|P33992|MCM5_HUMAN	P33992	MCM5_HUMAN	MCM5	DNA replication licensing factor MCM5			0	1	60163.4	50979.1	MBR	MS/MS
AALRLQYL	L	Q	1831	1838	8	2	sp|Q9HD67|MYO10_HUMAN	Q9HD67	MYO10_HUMAN	MYO10	Unconventional myosin-X			1	0	24560.9	51923.2	MS/MS	MBR
AALTRDPQFQKLQQ	M	W	2	15	14	2	sp|P06744|G6PI_HUMAN	P06744	G6PI_HUMAN	GPI	Glucose-6-phosphate isomerase			2	0	255979	0	MS/MS	unmatched
AAMAIASL	E	N	298	305	8	1	sp|Q15717|ELAV1_HUMAN	Q15717	ELAV1_HUMAN	ELAVL1	ELAV-like protein 1	ELAVL2, ELAVL3, ELAVL4	sp|P26378|ELAV4_HUMAN, sp|Q12926|ELAV2_HUMAN, sp|Q14576|ELAV3_HUMAN	1	0	44787.2	0	MS/MS	unmatched
AAMTLRTV	A	L	102	109	8	2	sp|P61086|UBE2K_HUMAN	P61086	UBE2K_HUMAN	UBE2K	Ubiquitin-conjugating enzyme E2 K			2	0	20686.5	0	MS/MS	unmatched
AANLSRNGPALQEA	M	Y	2	15	14	2	sp|Q9UJU6|DBNL_HUMAN	Q9UJU6	DBNL_HUMAN	DBNL	Drebrin-like protein			1	0	26621.4	0	MS/MS	unmatched
AAQKENAGEDPGLA	S	R	39	52	14	2	sp|P81605|DCD_HUMAN	P81605	DCD_HUMAN	DCD	Dermcidin			0	1	0	11044	unmatched	MS/MS
AARPATSTL	E	N	1112	1120	9	2	sp|Q04637|IF4G1_HUMAN	Q04637	IF4G1_HUMAN	EIF4G1	Eukaryotic translation initiation factor 4 gamma 1			2	1	360524	150234	MS/MS	MS/MS
AASAAAASAAAASAASGS	M	P	2	19	18	2	sp|Q13263|TIF1B_HUMAN	Q13263	TIF1B_HUMAN	TRIM28	Transcription intermediary factor 1-beta			1	0	45158	0	MS/MS	unmatched
AASAAAASAAAASAASGSPG	M	P	2	21	20	2	sp|Q13263|TIF1B_HUMAN	Q13263	TIF1B_HUMAN	TRIM28	Transcription intermediary factor 1-beta			1	0	81659.6	0	MS/MS	unmatched
AASKERSGVSL	V	A	49	59	11	2	sp|P10412|H14_HUMAN	P10412	H14_HUMAN	H1-4	Histone H1.4	H1-2, H1-3	sp|P16402|H13_HUMAN, sp|P16403|H12_HUMAN	3	2	927981	579183	MS/MS	MS/MS
AASKVKQDMPPPGG	M	Y	2	15	14	2	sp|Q9P0J0|NDUAD_HUMAN	Q9P0J0	NDUAD_HUMAN	NDUFA13	NADH dehydrogenase [ubiquinone] 1 alpha subcomplex subunit 13			1	0	33246.1	0	MS/MS	unmatched
AATASAGAGGIDGKPRTS	M	P	2	19	18	2	sp|Q02978|M2OM_HUMAN	Q02978	M2OM_HUMAN	SLC25A11	Mitochondrial 2-oxoglutarate/malate carrier protein			1	0	8771.74	0	MS/MS	unmatched
AATDIARQVGEG	M	C	2	13	12	2	sp|Q14141|SEPT6_HUMAN	Q14141	SEPT6_HUMAN	SEPTIN6	Septin-6			3	0	50255.3	0	MS/MS	unmatched
AAVPSGASTGIYEALELR	R	D	33	50	18	2	sp|P06733|ENOA_HUMAN	P06733	ENOA_HUMAN	ENO1	Alpha-enolase	ENO2, ENO3	sp|P09104|ENOG_HUMAN, sp|P13929|ENOB_HUMAN	1	0	10096	0	MS/MS	unmatched
AAVQAAEVKVD	M	G	2	12	11	2	sp|Q15046|SYK_HUMAN	Q15046	SYK_HUMAN	KARS1	Lysine--tRNA ligase			2	0	37414.1	0	MS/MS	unmatched
AAYKLVLIR	M	H	2	10	9	2	sp|P18669|PGAM1_HUMAN	P18669	PGAM1_HUMAN	PGAM1	Phosphoglycerate mutase 1	PGAM4	sp|Q8N0Y7|PGAM4_HUMAN	1	0	13712.9	0	MS/MS	unmatched
AAYPLTEV	Y	P	99	106	8	1	sp|P35227|PCGF2_HUMAN	P35227	PCGF2_HUMAN	PCGF2	Polycomb group RING finger protein 2			1	0	16123.2	19900.8	MS/MS	MBR
AAYRASLV	L	S	320	327	8	2	sp|O15405|TOX3_HUMAN	O15405	TOX3_HUMAN	TOX3	TOX high mobility group box family member 3	TOX	sp|O94900|TOX_HUMAN	1	0	209071	31021.8	MS/MS	MBR
AAYRVGML	H	A	1666	1673	8	2	sp|A7E2V4|ZSWM8_HUMAN	A7E2V4	ZSWM8_HUMAN	ZSWIM8	Zinc finger SWIM domain-containing protein 8			3	1	98595.4	44514.1	MS/MS	MS/MS
AAYSAASL	W	L	206	213	8	1	sp|Q9BSR8|YIPF4_HUMAN	Q9BSR8	YIPF4_HUMAN	YIPF4	Protein YIPF4			1	0	33174.5	0	MS/MS	unmatched
ADDLTDPAPA	P	T	364	373	10	1	sp|P06576|ATPB_HUMAN	P06576	ATPB_HUMAN	ATP5F1B	ATP synthase subunit beta, mitochondrial			2	0	7158.45	73046.8	MS/MS	MBR
ADDLTDPAPAT	P	T	364	374	11	1	sp|P06576|ATPB_HUMAN	P06576	ATPB_HUMAN	ATP5F1B	ATP synthase subunit beta, mitochondrial			0	5	0	73196.4	unmatched	MS/MS
ADDVDQQQTTNTVEE	M	P	2	16	15	2	sp|P62310|LSM3_HUMAN	P62310	LSM3_HUMAN	LSM3	U6 snRNA-associated Sm-like protein LSm3			1	0	6116.51	0	MS/MS	unmatched
ADEIAKAQVAR	M	P	2	12	11	2	sp|P49773|HINT1_HUMAN	P49773	HINT1_HUMAN	HINT1	Adenosine 5'-monophosphoramidase HINT1			1	0	42006.6	0	MS/MS	unmatched
ADIQTERA	M	Y	2	9	8	2	sp|P62280|RS11_HUMAN	P62280	RS11_HUMAN	RPS11	Small ribosomal subunit protein uS17			1	0	24180.1	0	MS/MS	unmatched
ADLINNLGTIAK	K	S	96	107	12	2	sp|P08238|HS90B_HUMAN	P08238	HS90B_HUMAN	HSP90AB1	Heat shock protein HSP 90-beta	HSP90AA1, HSP90AA2P, HSP90AB2P	sp|P07900|HS90A_HUMAN, sp|Q14568|HS902_HUMAN, sp|Q58FF8|H90B2_HUMAN	2	1	21387.4	13708	MS/MS	MS/MS
ADYLISGGTS	M	Y	2	11	10	1	sp|P12268|IMDH2_HUMAN	P12268	IMDH2_HUMAN	IMPDH2	Inosine-5'-monophosphate dehydrogenase 2			1	0	28320.9	0	MS/MS	unmatched
AEEQVNRSAGLA	M	P	2	13	12	2	sp|Q9NQE9|HINT3_HUMAN	Q9NQE9	HINT3_HUMAN	HINT3	Adenosine 5'-monophosphoramidase HINT3			1	0	11891.9	131332	MS/MS	MBR
AEEQVNRSAGLAPD	M	C	2	15	14	2	sp|Q9NQE9|HINT3_HUMAN	Q9NQE9	HINT3_HUMAN	HINT3	Adenosine 5'-monophosphoramidase HINT3			2	0	15326.4	0	MS/MS	unmatched
AEEVRELGTVEEN	D	-	566	578	13	2	sp|Q14699|RFTN1_HUMAN	Q14699	RFTN1_HUMAN	RFTN1	Raftlin			1	0	10264.4	0	MS/MS	unmatched
AEFVEVTK	K	L	249	256	8	1,2	sp|P02769|ALBU_BOVIN	P02769	ALBU_BOVIN	ALB	Albumin			2	2	68982	29159.1	MS/MS	MS/MS
AERGELDLTGAKQNTGV	M	W	2	18	17	2	sp|P13984|T2FB_HUMAN	P13984	T2FB_HUMAN	GTF2F2	General transcription factor IIF subunit 2			1	0	40952.5	0	MS/MS	unmatched
AESSDKL	M	Y	2	8	7	1	sp|P09874|PARP1_HUMAN	P09874	PARP1_HUMAN	PARP1	Poly [ADP-ribose] polymerase 1			1	0	20140.7	0	MS/MS	unmatched
AESSDKLYRVE	M	Y	2	12	11	2	sp|P09874|PARP1_HUMAN	P09874	PARP1_HUMAN	PARP1	Poly [ADP-ribose] polymerase 1			1	0	24482.4	0	MS/MS	unmatched
AFGGSGGRGSSSGGG	A	Y	517	531	15	2	sp|P35908|K22E_HUMAN	P35908	K22E_HUMAN	KRT2	Keratin, type II cytoskeletal 2 epidermal			0	1	0	11804.7	unmatched	MS/MS
AFGGSGGRGSSSGGGY	A	S	517	532	16	2	sp|P35908|K22E_HUMAN	P35908	K22E_HUMAN	KRT2	Keratin, type II cytoskeletal 2 epidermal			1	1	7388.65	12627.8	MS/MS	MS/MS
AFKDTGKT	M	P	2	9	8	2	sp|P60866|RS20_HUMAN	P60866	RS20_HUMAN	RPS20	Small ribosomal subunit protein uS10			1	0	35230.5	0	MS/MS	unmatched
AFKDTGKTPVE	M	P	2	12	11	2	sp|P60866|RS20_HUMAN	P60866	RS20_HUMAN	RPS20	Small ribosomal subunit protein uS10			1	0	75607.3	0	MS/MS	unmatched
AFKDTGKTPVEPEVA	M	I	2	16	15	2	sp|P60866|RS20_HUMAN	P60866	RS20_HUMAN	RPS20	Small ribosomal subunit protein uS10			1	0	14786.7	0	MS/MS	unmatched
AGEDPGLAR	N	Q	45	53	9	2	sp|P81605|DCD_HUMAN	P81605	DCD_HUMAN	DCD	Dermcidin			1	0	36258.3	13142.4	MS/MS	MBR
AGFAGDDAPR	K	A	19	28	10	2	sp|P60709|ACTB_HUMAN	P60709	ACTB_HUMAN	ACTB	Actin, cytoplasmic 1	ACTA1, ACTA2, ACTC1, ACTG1, ACTG2, POTEE, POTEF, POTEI, POTEJ	sp|A5A3E0|POTEF_HUMAN, sp|P0CG38|POTEI_HUMAN, sp|P0CG39|POTEJ_HUMAN, sp|P62736|ACTA_HUMAN, sp|P63261|ACTG_HUMAN, sp|P63267|ACTH_HUMAN, sp|P68032|ACTC_HUMAN, sp|P68133|ACTS_HUMAN, sp|Q6S8J3|POTEE_HUMAN	0	1	26119	21687.3	MBR	MS/MS
AGFAVGAM	L	E	586	593	8	1	sp|P22102|PUR2_HUMAN	P22102	PUR2_HUMAN	GART	Trifunctional purine biosynthetic protein adenosine-3			1	0	13376.4	0	MS/MS	unmatched
AGKQAVSASGK	M	W	2	12	11	2	sp|P14927|QCR7_HUMAN	P14927	QCR7_HUMAN	UQCRB	Cytochrome b-c1 complex subunit 7			2	0	46061	0	MS/MS	unmatched
AGLLGTLEEMRDEK	K	L	771	784	14	2,3	sp|Q9Y623|MYH4_HUMAN	Q9Y623	MYH4_HUMAN	MYH4	Myosin-4			0	3	0	41132.8	unmatched	MS/MS
AGYEVRQM	R	A	62	69	8	2	sp|O60518|RNBP6_HUMAN	O60518	RNBP6_HUMAN	RANBP6	Ran-binding protein 6			1	0	14900.3	8713.44	MS/MS	MBR
AGYGAYRV	L	S	39	46	8	2	sp|Q9Y6G1|TM14A_HUMAN	Q9Y6G1	TM14A_HUMAN	TMEM14A	Transmembrane protein 14A			1	1	50196.8	19617.3	MS/MS	MS/MS
AGYSALML	R	A	656	663	8	1	sp|Q6NY19|KANK3_HUMAN	Q6NY19	KANK3_HUMAN	KANK3	KN motif and ankyrin repeat domain-containing protein 3			2	0	1.6162e+06	1295219	MS/MS	MBR
AGYTAVMI	K	T	857	864	8	1	sp|Q5T7N3|KANK4_HUMAN	Q5T7N3	KANK4_HUMAN	KANK4	KN motif and ankyrin repeat domain-containing protein 4			1	0	29996.2	28491.4	MS/MS	MBR
AIAPIIAAV	A	K	270	278	9	1	sp|Q9BQ52|RNZ2_HUMAN	Q9BQ52	RNZ2_HUMAN	ELAC2	Zinc phosphodiesterase ELAC protein 2			1	0	23481.8	0	MS/MS	unmatched
AIRNAMGSL	E	A	351	359	9	2	sp|P55036|PSMD4_HUMAN	P55036	PSMD4_HUMAN	PSMD4	26S proteasome non-ATPase regulatory subunit 4			1	0	33779.9	0	MS/MS	unmatched
AIVDKVPSV	Q	S	147	155	9	2	sp|Q9Y678|COPG1_HUMAN	Q9Y678	COPG1_HUMAN	COPG1	Coatomer subunit gamma-1			1	1	120664	56274	MS/MS	MS/MS
AKDIGFIKLD	Y	-	47	56	10	2	sp|P62273|RS29_HUMAN	P62273	RS29_HUMAN	RPS29	Small ribosomal subunit protein uS14			1	0	13785.1	0	MS/MS	unmatched
AKFMTPVIQDNPSG	M	W	2	15	14	2	sp|O15371|EIF3D_HUMAN	O15371	EIF3D_HUMAN	EIF3D	Eukaryotic translation initiation factor 3 subunit D			2	0	42574.1	0	MS/MS	unmatched
AKISSPTETER	M	C	2	12	11	2	sp|P31949|S10AB_HUMAN	P31949	S10AB_HUMAN	S100A11	Protein S100-A11			1	0	11414.9	0	MS/MS	unmatched
AKPAQGAKYRGSI	M	H	2	14	13	3	sp|P08133|ANXA6_HUMAN	P08133	ANXA6_HUMAN	ANXA6	Annexin A6			1	0	10964.4	0	MS/MS	unmatched
AKTDQAQKAEGAGDAK	D	-	75	90	16	3	sp|P05204|HMGN2_HUMAN	P05204	HMGN2_HUMAN	HMGN2	Non-histone chromosomal protein HMG-17			1	0	4336.4	0	MS/MS	unmatched
ALAEIAKAEL	R	D	343	352	10	2	sp|P23246|SFPQ_HUMAN	P23246	SFPQ_HUMAN	SFPQ	Splicing factor, proline- and glutamine-rich			1	0	31277.9	20025.7	MS/MS	MBR
ALANGIEEV	R	H	172	180	9	1	sp|O95236|APOL3_HUMAN	O95236	APOL3_HUMAN	APOL3	Apolipoprotein L3			3	0	20310.5	19877.6	MS/MS	MBR
ALANHLIKV	F	K	502	510	9	2	sp|Q9H4M9|EHD1_HUMAN	Q9H4M9	EHD1_HUMAN	EHD1	EH domain-containing protein 1	EHD3	sp|Q9NZN3|EHD3_HUMAN	2	1	58261.8	44179.6	MS/MS	MS/MS
ALARLETY	L	E	439	446	8	2	sp|O94906|PRP6_HUMAN	O94906	PRP6_HUMAN	PRPF6	Pre-mRNA-processing factor 6			1	0	17656.9	0	MS/MS	unmatched
ALATLIHQV	A	L	26	34	9	2	sp|Q9UBW8|CSN7A_HUMAN	Q9UBW8	CSN7A_HUMAN	COPS7A	COP9 signalosome complex subunit 7a			1	1	49985.9	23174.1	MS/MS	MS/MS
ALDPEISSGEG	K	L	495	505	11	1	sp|Q08554|DSC1_HUMAN	Q08554	DSC1_HUMAN	DSC1	Desmocollin-1			0	1	0	9747.66	unmatched	MS/MS
ALDPEISSGEGLR	K	Y	495	507	13	2	sp|Q08554|DSC1_HUMAN	Q08554	DSC1_HUMAN	DSC1	Desmocollin-1			0	3	4421.3	12977	MBR	MS/MS
ALDSQVPKV	M	T	112	120	9	2	sp|Q5JSP0|FGD3_HUMAN	Q5JSP0	FGD3_HUMAN	FGD3	FYVE, RhoGEF and PH domain-containing protein 3			1	0	30522.4	23031.1	MS/MS	MBR
ALDSTNVEA	S	A	155	163	9	1	sp|P62491|RB11A_HUMAN	P62491	RB11A_HUMAN	RAB11A	Ras-related protein Rab-11A			1	0	9781.13	0	MS/MS	unmatched
ALEEQLQQIR	S	A	413	422	10	2	sp|P13645|K1C10_HUMAN	P13645	K1C10_HUMAN	KRT10	Keratin, type I cytoskeletal 10			0	1	0	52533.6	unmatched	MS/MS
ALEEQLQQIRAE	S	T	413	424	12	2	sp|P13645|K1C10_HUMAN	P13645	K1C10_HUMAN	KRT10	Keratin, type I cytoskeletal 10			0	1	0	31014.8	unmatched	MS/MS
ALGNTGHEIG	H	R	105	114	10	2	sp|Q6E0U4|DMKN_HUMAN	Q6E0U4	DMKN_HUMAN	DMKN	Dermokine			0	2	8698.52	14843.2	MBR	MS/MS
ALGTVTNV	I	E	903	910	8	1	sp|Q8N3C0|ASCC3_HUMAN	Q8N3C0	ASCC3_HUMAN	ASCC3	Activating signal cointegrator 1 complex subunit 3			1	0	34171.9	0	MS/MS	unmatched
ALHDHLATI	D	Y	103	111	9	2	sp|Q02153|GCYB1_HUMAN	Q02153	GCYB1_HUMAN	GUCY1B1	Guanylate cyclase soluble subunit beta-1			1	0	20717.2	0	MS/MS	unmatched
ALIVRYTRKVPQVSTPT	N	L	429	445	17	3	sp|P02769|ALBU_BOVIN	P02769	ALBU_BOVIN	ALB	Albumin			0	1	0	46958.7	unmatched	MS/MS
ALLAEHL	M	L	2	8	7	1	sp|Q9NZD2|GLTP_HUMAN	Q9NZD2	GLTP_HUMAN	GLTP	Glycolipid transfer protein			1	0	114536	0	MS/MS	unmatched
ALLAYTLGV	H	K	137	145	9	1	sp|P68104|EF1A1_HUMAN	P68104	EF1A1_HUMAN	EEF1A1	Elongation factor 1-alpha 1	EEF1A1P5, EEF1A2	sp|Q05639|EF1A2_HUMAN, sp|Q5VTE0|EF1A3_HUMAN	1	0	32547.1	0	MS/MS	unmatched
ALLPQNHKL	L	I	796	804	9	2	sp|Q92797|SYMPK_HUMAN	Q92797	SYMPK_HUMAN	SYMPK	Symplekin			1	0	15083.7	0	MS/MS	unmatched
ALLPSSPTL	E	G	609	617	9	1	sp|Q92994|TF3B_HUMAN	Q92994	TF3B_HUMAN	BRF1	Transcription factor IIIB 90 kDa subunit			1	0	27902	29023.7	MS/MS	MBR
ALMDEVVKA	K	T	354	362	9	2	sp|P00558|PGK1_HUMAN	P00558	PGK1_HUMAN	PGK1	Phosphoglycerate kinase 1			2	0	16287.4	0	MS/MS	unmatched
ALMPVLNQV	V	A	214	222	9	1	sp|Q5RKV6|EXOS6_HUMAN	Q5RKV6	EXOS6_HUMAN	EXOSC6	Exosome complex component MTR3			0	1	0	29317.6	unmatched	MS/MS
ALNEKLVNL	I	-	349	357	9	2	sp|O00303|EIF3F_HUMAN	O00303	EIF3F_HUMAN	EIF3F	Eukaryotic translation initiation factor 3 subunit F			1	0	33167.3	0	MS/MS	unmatched
ALNEQIARL	R	E	274	282	9	2	sp|O14777|NDC80_HUMAN	O14777	NDC80_HUMAN	NDC80	Kinetochore protein NDC80 homolog			1	0	24153.4	0	MS/MS	unmatched
ALPDEDDDL	T	-	208	216	9	1	sp|P62826|RAN_HUMAN	P62826	RAN_HUMAN	RAN	GTP-binding nuclear protein Ran			3	0	15749.6	0	MS/MS	unmatched
ALPPVLTTV	N	N	131	139	9	1	sp|Q6PKG0|LARP1_HUMAN	Q6PKG0	LARP1_HUMAN	LARP1	La-related protein 1			1	0	48155.6	0	MS/MS	unmatched
ALQNIIPASTGAAKAVG	G	K	202	218	17	2	sp|P04406|G3P_HUMAN	P04406	G3P_HUMAN	GAPDH	Glyceraldehyde-3-phosphate dehydrogenase			2	0	19283.8	12606.1	MS/MS	MBR
ALQQAKED	D	L	450	457	8	2	sp|P04264|K2C1_HUMAN	P04264	K2C1_HUMAN	KRT1	Keratin, type II cytoskeletal 1	KRT2	sp|P35908|K22E_HUMAN	1	0	10322.4	0	MS/MS	unmatched
ALSDHHIYL	K	E	216	224	9	2	sp|P04075|ALDOA_HUMAN	P04075	ALDOA_HUMAN	ALDOA	Fructose-bisphosphate aldolase A		sp|P00883|ALDOA_RABIT	1	1	55860.4	83826.2	MS/MS	MS/MS
ALSGTLSGV	A	E	652	660	9	1	sp|P33992|MCM5_HUMAN	P33992	MCM5_HUMAN	MCM5	DNA replication licensing factor MCM5			1	0	14965.8	17696.3	MS/MS	MBR
ALSLVSCKL	Y	G	813	821	9	2	sp|Q16531|DDB1_HUMAN	Q16531	DDB1_HUMAN	DDB1	DNA damage-binding protein 1			0	2	7901.96	12419.6	MBR	MS/MS
ALSNLEVKL	V	E	326	334	9	2	sp|Q86UX7|URP2_HUMAN	Q86UX7	URP2_HUMAN	FERMT3	Fermitin family homolog 3			1	0	30475.1	0	MS/MS	unmatched
ALVDHVAEL	E	T	306	314	9	2	sp|B0I1T2|MYO1G_HUMAN	B0I1T2	MYO1G_HUMAN	MYO1G	Unconventional myosin-Ig			1	2	63548.2	53829.4	MS/MS	MS/MS
ALVVQVAEA	V	A	34	42	9	1	sp|P07686|HEXB_HUMAN	P07686	HEXB_HUMAN	HEXB	Beta-hexosaminidase subunit beta			1	0	91493.8	74877.9	MS/MS	MBR
ALYDNVEKL	H	F	214	222	9	2	sp|P08243|ASNS_HUMAN	P08243	ASNS_HUMAN	ASNS	Asparagine synthetase [glutamine-hydrolyzing]			0	2	0	13846.2	unmatched	MS/MS
ALYPNVVQV	A	K	1220	1228	9	1	sp|Q6P158|DHX57_HUMAN	Q6P158	DHX57_HUMAN	DHX57	Putative ATP-dependent RNA helicase DHX57			1	0	56480.1	0	MS/MS	unmatched
AMAPGTVTV	V	V	1153	1161	9	1	sp|Q9P243|ZFAT_HUMAN	Q9P243	ZFAT_HUMAN	ZFAT	Zinc finger protein ZFAT			5	1	60677	65208.4	MS/MS	MS/MS
AMGIMNSFVNDIFER	K	I	59	73	15	2	sp|P23527|H2B1O_HUMAN	P23527	H2B1O_HUMAN	H2BC17	Histone H2B type 1-O	H2BC10, H2BC11, H2BC12, H2BC12L, H2BC13, H2BC14, H2BC15, H2BC18, H2BC21, H2BC26, H2BC3, H2BC5, H2BC9	sp|O60814|H2B1K_HUMAN, sp|P06899|H2B1J_HUMAN, sp|P33778|H2B1B_HUMAN, sp|P57053|H2BFS_HUMAN, sp|P58876|H2B1D_HUMAN, sp|P62807|H2B1C_HUMAN, sp|Q16778|H2B2E_HUMAN, sp|Q5QNW6|H2B2F_HUMAN, sp|Q8N257|H2B3B_HUMAN, sp|Q93079|H2B1H_HUMAN, sp|Q99877|H2B1N_HUMAN, sp|Q99879|H2B1M_HUMAN, sp|Q99880|H2B1L_HUMAN	1	4	17633.1	86847.7	MS/MS	MS/MS
AMPDSPAEV	S	K	61	69	9	1	sp|O75081|MTG16_HUMAN	O75081	MTG16_HUMAN	CBFA2T3	Protein CBFA2T3			1	0	14444.4	28287.5	MS/MS	MBR
AMWEHPITA	T	Q	142	150	9	2	sp|Q96CD2|COAC_HUMAN	Q96CD2	COAC_HUMAN	PPCDC	Phosphopantothenoylcysteine decarboxylase			0	1	0	45175.4	unmatched	MS/MS
ANELLINVK	K	Y	31	39	9	1,2	sp|P00330|ADH1_YEAST	P00330	ADH1_YEAST	ADH1	Alcohol dehydrogenase 1			2	1	134346	56128.1	MS/MS	MS/MS
ANVADTKL	M	Y	2	9	8	1	sp|O60884|DNJA2_HUMAN	O60884	DNJA2_HUMAN	DNAJA2	DnaJ homolog subfamily A member 2			1	0	22175.8	0	MS/MS	unmatched
APAAPSATAL	A	P	428	437	10	1	sp|Q8N5H7|SH2D3_HUMAN	Q8N5H7	SH2D3_HUMAN	SH2D3C	SH2 domain-containing protein 3C			1	0	30388	30098.4	MS/MS	MBR
APAGRKVGL	D	I	229	237	9	2	sp|P62917|RL8_HUMAN	P62917	RL8_HUMAN	RPL8	Large ribosomal subunit protein uL2			2	0	116255	83590.6	MS/MS	MBR
APAPAAQRL	M	S	246	254	9	2	sp|Q99504|EYA3_HUMAN	Q99504	EYA3_HUMAN	EYA3	Eyes absent homolog 3			3	1	47068.2	26347.1	MS/MS	MS/MS
APAPIHNQF	P	P	211	219	9	2	sp|Q15011|HERP1_HUMAN	Q15011	HERP1_HUMAN	HERPUD1	Homocysteine-responsive endoplasmic reticulum-resident ubiquitin-like domain member 1 protein			1	0	64697.3	28628.9	MS/MS	MBR
APAPRPSLL	K	G	41	49	9	2	sp|Q92620|PRP16_HUMAN	Q92620	PRP16_HUMAN	DHX38	Pre-mRNA-splicing factor ATP-dependent RNA helicase PRP16			1	0	87813.6	25463.2	MS/MS	MBR
APAPSKGQTL	L	D	177	186	10	2	sp|Q6ZRI6|CO039_HUMAN	Q6ZRI6	CO039_HUMAN	C15orf39	Uncharacterized protein C15orf39			1	0	31212.6	9163.71	MS/MS	MBR
APAPTAVVL	A	P	44	52	9	1	sp|Q16633|OBF1_HUMAN	Q16633	OBF1_HUMAN	POU2AF1	POU domain class 2-associating factor 1			2	0	930268	619046	MS/MS	MBR
APAQRAQSL	G	E	349	357	9	2	sp|Q63ZY3|KANK2_HUMAN	Q63ZY3	KANK2_HUMAN	KANK2	KN motif and ankyrin repeat domain-containing protein 2			1	0	21717.2	0	MS/MS	unmatched
APASPFRQL	A	L	23	31	9	2	sp|Q07021|C1QBP_HUMAN	Q07021	C1QBP_HUMAN	C1QBP	Complement component 1 Q subcomponent-binding protein, mitochondrial			2	0	40373.4	0	MS/MS	unmatched
APATVGLAF	Q	R	71	79	9	1	sp|Q15370|ELOB_HUMAN	Q15370	ELOB_HUMAN	ELOB	Elongin-B			1	0	25276.4	0	MS/MS	unmatched
APDGSQRAVL	G	V	16	25	10	2	sp|Q9GZS1|RPA49_HUMAN	Q9GZS1	RPA49_HUMAN	POLR1E	DNA-directed RNA polymerase I subunit RPA49			1	1	22754.1	21613.1	MS/MS	MS/MS
APDSQRLKL	T	L	150	158	9	2	sp|Q9UQE7|SMC3_HUMAN	Q9UQE7	SMC3_HUMAN	SMC3	Structural maintenance of chromosomes protein 3			1	1	42716.8	38548.3	MS/MS	MS/MS
APDSQRLKLL	T	R	150	159	10	2	sp|Q9UQE7|SMC3_HUMAN	Q9UQE7	SMC3_HUMAN	SMC3	Structural maintenance of chromosomes protein 3			0	1	8081.73	14256	MBR	MS/MS
APEEHPVL	V	L	97	104	8	2	sp|P60709|ACTB_HUMAN	P60709	ACTB_HUMAN	ACTB	Actin, cytoplasmic 1	ACTG1, POTEF	sp|A5A3E0|POTEF_HUMAN, sp|P63261|ACTG_HUMAN	0	1	0	27892.1	unmatched	MS/MS
APEEHPVLL	V	T	97	105	9	2	sp|P60709|ACTB_HUMAN	P60709	ACTB_HUMAN	ACTB	Actin, cytoplasmic 1	ACTG1, POTEF	sp|A5A3E0|POTEF_HUMAN, sp|P63261|ACTG_HUMAN	0	1	27531.1	26553.2	MBR	MS/MS
APELLRALL	G	Q	574	582	9	2	sp|Q00653|NFKB2_HUMAN	Q00653	NFKB2_HUMAN	NFKB2	Nuclear factor NF-kappa-B p100 subunit			0	1	0	6628.68	unmatched	MS/MS
APFLRNVEL	L	T	2076	2084	9	2	sp|A5YKK6|CNOT1_HUMAN	A5YKK6	CNOT1_HUMAN	CNOT1	CCR4-NOT transcription complex subunit 1			1	0	16063.8	0	MS/MS	unmatched
APFTAGTSL	L	A	209	217	9	1	sp|O95236|APOL3_HUMAN	O95236	APOL3_HUMAN	APOL3	Apolipoprotein L3			1	0	14762.4	0	MS/MS	unmatched
APGPGRKEL	A	K	12	20	9	2	sp|Q9HBH0|RHOF_HUMAN	Q9HBH0	RHOF_HUMAN	RHOF	Rho-related GTP-binding protein RhoF			1	1	88874.4	41461.5	MS/MS	MS/MS
APGPPGRSML	C	A	298	307	10	2	sp|Q8IY67|RAVR1_HUMAN	Q8IY67	RAVR1_HUMAN	RAVER1	Ribonucleoprotein PTB-binding 1			2	0	46708.1	31849.4	MS/MS	MBR
APGPSGQSV	S	A	17	25	9	1	sp|Q13432|U119A_HUMAN	Q13432	U119A_HUMAN	UNC119	Protein unc-119 homolog A			1	0	14041.9	0	MS/MS	unmatched
APGQRVGML	S	A	1104	1112	9	2	sp|P36956|SRBP1_HUMAN	P36956	SRBP1_HUMAN	SREBF1	Sterol regulatory element-binding protein 1			0	1	17672.1	25508.3	MBR	MS/MS
APGVRAVEL	L	E	72	80	9	2	sp|Q9Y508|RN114_HUMAN	Q9Y508	RN114_HUMAN	RNF114	E3 ubiquitin-protein ligase RNF114			1	1	44315.7	31556.7	MS/MS	MS/MS
APHLVGPHL	R	G	34	42	9	2	sp|Q6P2I3|FAH2B_HUMAN	Q6P2I3	FAH2B_HUMAN	FAHD2B	Oxaloacetate tautomerase FAHD2B, mitochondrial	FAHD2A	sp|Q96GK7|FAH2A_HUMAN	1	1	18722.7	27303.3	MS/MS	MS/MS
APIAKVGVL	D	A	496	504	9	2	sp|Q9UHB6|LIMA1_HUMAN	Q9UHB6	LIMA1_HUMAN	LIMA1	LIM domain and actin-binding protein 1			1	0	79651.6	0	MS/MS	unmatched
APNGAGLVL	S	G	12	20	9	1	sp|Q9NVX0|HAUS2_HUMAN	Q9NVX0	HAUS2_HUMAN	HAUS2	HAUS augmin-like complex subunit 2			1	0	12437.5	0	MS/MS	unmatched
APPSGGASSGPTIEEVD	G	-	630	646	17	2	sp|P11142|HSP7C_HUMAN	P11142	HSP7C_HUMAN	HSPA8	Heat shock cognate 71 kDa protein			1	0	11475	0	MS/MS	unmatched
APQGGMAAL	A	N	109	117	9	1	sp|P35611|ADDA_HUMAN	P35611	ADDA_HUMAN	ADD1	Alpha-adducin			1	0	38512.6	44602.6	MS/MS	MBR
APRAVFPSI	D	V	26	34	9	2	sp|P60709|ACTB_HUMAN	P60709	ACTB_HUMAN	ACTB	Actin, cytoplasmic 1	ACTA1, ACTA2, ACTC1, ACTG1, ACTG2, POTEE, POTEF, POTEI, POTEJ	sp|A5A3E0|POTEF_HUMAN, sp|P0CG38|POTEI_HUMAN, sp|P0CG39|POTEJ_HUMAN, sp|P62736|ACTA_HUMAN, sp|P63261|ACTG_HUMAN, sp|P63267|ACTH_HUMAN, sp|P68032|ACTC_HUMAN, sp|P68133|ACTS_HUMAN, sp|Q6S8J3|POTEE_HUMAN	1	0	56559.9	0	MS/MS	unmatched
APRDAYWIAM	S	N	109	118	10	2	sp|O75794|CD123_HUMAN	O75794	CD123_HUMAN	CDC123	Translation initiation factor eIF2 assembly protein			2	0	25220.1	0	MS/MS	unmatched
APRGTGIVSA	P	P	198	207	10	2	sp|P15880|RS2_HUMAN	P15880	RS2_HUMAN	RPS2	Small ribosomal subunit protein uS5			1	0	75388.6	47198.7	MS/MS	MBR
APRIITGPAPVL	A	P	225	236	12	2	sp|Q96PU8|QKI_HUMAN	Q96PU8	QKI_HUMAN	QKI	KH domain-containing RNA-binding protein QKI			0	1	0	0	unmatched	MS/MS
APRLGASEI	A	M	123	131	9	2	sp|O15165|LRAD4_HUMAN	O15165	LRAD4_HUMAN	LDLRAD4	Low-density lipoprotein receptor class A domain-containing protein 4			1	0	7041.51	0	MS/MS	unmatched
APRLPITGL	R	Y	559	567	9	2	sp|Q8TF50|ZN526_HUMAN	Q8TF50	ZN526_HUMAN	ZNF526	Zinc finger protein 526			2	0	25510.9	0	MS/MS	unmatched
APRLQSEVAEL	A	K	107	117	11	2	sp|P53990|IST1_HUMAN	P53990	IST1_HUMAN	IST1	IST1 homolog			1	0	45325.2	48173.5	MS/MS	MBR
APRPAGSYL	L	S	5	13	9	2	sp|P33076|C2TA_HUMAN	P33076	C2TA_HUMAN	CIITA	MHC class II transactivator			2	3	209509	57701.9	MS/MS	MS/MS
APRQPGLMA	A	Q	49	57	9	2	sp|Q9Y6H1|CHCH2_HUMAN	Q9Y6H1	CHCH2_HUMAN	CHCHD2	Coiled-coil-helix-coiled-coil-helix domain-containing protein 2	CHCHD2P9	sp|Q5T1J5|CHCH9_HUMAN	6	6	394471	329339	MS/MS	MS/MS
APRQPGLMAQM	A	A	49	59	11	2	sp|Q9Y6H1|CHCH2_HUMAN	Q9Y6H1	CHCH2_HUMAN	CHCHD2	Coiled-coil-helix-coiled-coil-helix domain-containing protein 2	CHCHD2P9	sp|Q5T1J5|CHCH9_HUMAN	2	3	187912	42462.5	MS/MS	MS/MS
APRTVALTA	A	L	9	17	9	2	sp|P04440|DPB1_HUMAN	P04440	DPB1_HUMAN	HLA-DPB1	HLA class II histocompatibility antigen, DP beta 1 chain			3	3	514396	277483	MS/MS	MS/MS
APRTVALTAL	A	L	9	18	10	2	sp|P04440|DPB1_HUMAN	P04440	DPB1_HUMAN	HLA-DPB1	HLA class II histocompatibility antigen, DP beta 1 chain			3	1	270339	278570	MS/MS	MS/MS
APSASSSQL	G	S	915	923	9	1	sp|Q86YV5|PRAG1_HUMAN	Q86YV5	PRAG1_HUMAN	PRAG1	Inactive tyrosine-protein kinase PRAG1			2	0	10856.4	0	MS/MS	unmatched
APSGGRLLSA	W	S	253	262	10	2	sp|Q9NRG9|AAAS_HUMAN	Q9NRG9	AAAS_HUMAN	AAAS	Aladin			1	1	28848.7	18839	MS/MS	MS/MS
APSPRPLSL	A	V	11	19	9	2	sp|Q6NUT3|MFS12_HUMAN	Q6NUT3	MFS12_HUMAN	MFSD12	Major facilitator superfamily domain-containing protein 12			2	1	60470.8	52196.2	MS/MS	MS/MS
APSRKFFVGGN	M	W	2	12	11	2	sp|P60174|TPIS_HUMAN	P60174	TPIS_HUMAN	TPI1	Triosephosphate isomerase			1	0	61910.3	0	MS/MS	unmatched
APSRNGMVL	M	K	2	10	9	2	sp|P26373|RL13_HUMAN	P26373	RL13_HUMAN	RPL13	Large ribosomal subunit protein eL13			0	2	64193.5	271356	MBR	MS/MS
APSVPAAEPE	M	Y	2	11	10	1	sp|P54819|KAD2_HUMAN	P54819	KAD2_HUMAN	AK2	Adenylate kinase 2, mitochondrial			1	0	12656.2	0	MS/MS	unmatched
APTVRSKAL	K	S	457	465	9	2	sp|P42695|CNDD3_HUMAN	P42695	CNDD3_HUMAN	NCAPD3	Condensin-2 complex subunit D3			1	0	0	0	MS/MS	unmatched
APVGSGSAL	V	T	409	417	9	1	sp|Q99607|ELF4_HUMAN	Q99607	ELF4_HUMAN	ELF4	ETS-related transcription factor Elf-4			1	1	79221.4	41483	MS/MS	MS/MS
APVYLAAVL	G	E	48	56	9	1	sp|Q96QV6|H2A1A_HUMAN	Q96QV6	H2A1A_HUMAN	H2AC1	Histone H2A type 1-A	H2AB1, H2AB3, H2AC12, H2AC14, H2AC17, H2AC21, H2AC25, H2AC6, H2AC7, H2AC8, H2AJ, H2AX	sp|P04908|H2A1B_HUMAN, sp|P0C0S8|H2A1_HUMAN, sp|P0C5Y9|H2AB1_HUMAN, sp|P0C5Z0|H2AB2_HUMAN, sp|P16104|H2AX_HUMAN, sp|P20671|H2A1D_HUMAN, sp|Q7L7L0|H2A3_HUMAN, sp|Q8IUE6|H2A2B_HUMAN, sp|Q93077|H2A1C_HUMAN, sp|Q96KK5|H2A1H_HUMAN, sp|Q99878|H2A1J_HUMAN, sp|Q9BTM1|H2AJ_HUMAN	2	0	0	0	MS/MS	unmatched
APYGGPIAL	A	L	41	49	9	1	sp|Q9H269|VPS16_HUMAN	Q9H269	VPS16_HUMAN	VPS16	Vacuolar protein sorting-associated protein 16 homolog			1	0	54638.6	0	MS/MS	unmatched
APYSRPKQL	P	P	75	83	9	2	sp|Q86V81|THOC4_HUMAN	Q86V81	THOC4_HUMAN	ALYREF	THO complex subunit 4			1	1	55889.9	36854	MS/MS	MS/MS
AQKENAGEDPGLA	A	R	40	52	13	2	sp|P81605|DCD_HUMAN	P81605	DCD_HUMAN	DCD	Dermcidin			0	1	0	13716.5	unmatched	MS/MS
AQYEDIAQK	K	S	356	364	9	2	sp|P04264|K2C1_HUMAN	P04264	K2C1_HUMAN	KRT1	Keratin, type II cytoskeletal 1			0	1	6244.16	15033.4	MBR	MS/MS
AQYEDIAQKS	K	K	356	365	10	2	sp|P04264|K2C1_HUMAN	P04264	K2C1_HUMAN	KRT1	Keratin, type II cytoskeletal 1			0	1	0	15206.4	unmatched	MS/MS
AQYEEIAQR	K	S	354	362	9	2	sp|P35908|K22E_HUMAN	P35908	K22E_HUMAN	KRT2	Keratin, type II cytoskeletal 2 epidermal	KRT4, KRT6A, KRT6B, KRT6C, KRT76	sp|P02538|K2C6A_HUMAN, sp|P04259|K2C6B_HUMAN, sp|P19013|K2C4_HUMAN, sp|P48668|K2C6C_HUMAN, sp|Q01546|K22O_HUMAN	0	1	2582.75	13643.6	MBR	MS/MS
AQYEHDLEV	A	A	195	203	9	2	sp|P62826|RAN_HUMAN	P62826	RAN_HUMAN	RAN	GTP-binding nuclear protein Ran			1	0	33388.6	40064.7	MS/MS	MBR
AQYLINARL	L	S	339	347	9	2	sp|Q15365|PCBP1_HUMAN	Q15365	PCBP1_HUMAN	PCBP1	Poly(rC)-binding protein 1	PCBP3	sp|P57721|PCBP3_HUMAN	2	0	23301	0	MS/MS	unmatched
ASASGAMAKHEQILVLD	M	P	2	18	17	2	sp|Q9P0L0|VAPA_HUMAN	Q9P0L0	VAPA_HUMAN	VAPA	Vesicle-associated membrane protein-associated protein A			2	0	29046.2	0	MS/MS	unmatched
ASFQSMEV	A	R	308	315	8	1	sp|Q5VZM2|RRAGB_HUMAN	Q5VZM2	RRAGB_HUMAN	RRAGB	Ras-related GTP-binding protein B	RRAGA	sp|Q7L523|RRAGA_HUMAN	3	0	47738.8	42828.4	MS/MS	MBR
ASGNARIGK	M	P	2	10	9	2	sp|P32119|PRDX2_HUMAN	P32119	PRDX2_HUMAN	PRDX2	Peroxiredoxin-2			1	0	22897.2	0	MS/MS	unmatched
ASGNARIGKPA	M	P	2	12	11	2	sp|P32119|PRDX2_HUMAN	P32119	PRDX2_HUMAN	PRDX2	Peroxiredoxin-2			1	0	17099.6	0	MS/MS	unmatched
ASGVAVSD	M	G	2	9	8	1	sp|P23528|COF1_HUMAN	P23528	COF1_HUMAN	CFL1	Cofilin-1			1	0	73570.1	21656.9	MS/MS	MBR
ASGVAVSDGVIK	M	V	2	13	12	2	sp|P23528|COF1_HUMAN	P23528	COF1_HUMAN	CFL1	Cofilin-1			2	0	18331.9	13384.8	MS/MS	MBR
ASNVTNKTD	M	P	2	10	9	2	sp|P07910|HNRPC_HUMAN	P07910	HNRPC_HUMAN	HNRNPC	Heterogeneous nuclear ribonucleoproteins C1/C2			1	0	41803.2	0	MS/MS	unmatched
ASSGPTIEEVD	G	-	636	646	11	1	sp|P11142|HSP7C_HUMAN	P11142	HSP7C_HUMAN	HSPA8	Heat shock cognate 71 kDa protein			2	0	9306.17	0	MS/MS	unmatched
ASSYIAHL	L	R	124	131	8	2	sp|O43680|TCF21_HUMAN	O43680	TCF21_HUMAN	TCF21	Transcription factor 21	MSC, TCF15	sp|O60682|MUSC_HUMAN, sp|Q12870|TCF15_HUMAN	1	0	45206.3	0	MS/MS	unmatched
ASSYPMASL	A	Y	5	13	9	1	sp|Q13310|PABP4_HUMAN	Q13310	PABP4_HUMAN	PABPC4	Polyadenylate-binding protein 4			2	0	55405	52981.1	MS/MS	MBR
ASTSTTIRSH	M	S	2	11	10	2	sp|P48668|K2C6C_HUMAN	P48668	K2C6C_HUMAN	KRT6C	Keratin, type II cytoskeletal 6C	KRT6A, KRT6B	sp|P02538|K2C6A_HUMAN, sp|P04259|K2C6B_HUMAN	1	1	32493.1	23306.8	MS/MS	MS/MS
ASTSTTIRSHS	M	S	2	12	11	2	sp|P48668|K2C6C_HUMAN	P48668	K2C6C_HUMAN	KRT6C	Keratin, type II cytoskeletal 6C	KRT6A, KRT6B	sp|P02538|K2C6A_HUMAN, sp|P04259|K2C6B_HUMAN	1	1	26306.3	13712.9	MS/MS	MS/MS
ASTSTTIRSHSS	M	S	2	13	12	2	sp|P48668|K2C6C_HUMAN	P48668	K2C6C_HUMAN	KRT6C	Keratin, type II cytoskeletal 6C	KRT6A, KRT6B	sp|P02538|K2C6A_HUMAN, sp|P04259|K2C6B_HUMAN	1	1	15412.6	16823	MS/MS	MS/MS
ASTSTTIRSHSSS	M	R	2	14	13	2	sp|P48668|K2C6C_HUMAN	P48668	K2C6C_HUMAN	KRT6C	Keratin, type II cytoskeletal 6C	KRT6A, KRT6B	sp|P02538|K2C6A_HUMAN, sp|P04259|K2C6B_HUMAN	0	1	5316.5	9745.97	MBR	MS/MS
ASTYLARL	L	G	156	163	8	2	sp|Q9UPU5|UBP24_HUMAN	Q9UPU5	UBP24_HUMAN	USP24	Ubiquitin carboxyl-terminal hydrolase 24			3	0	35096.6	0	MS/MS	unmatched
ASYLAQHL	N	R	267	274	8	2	sp|Q5T0B9|ZN362_HUMAN	Q5T0B9	ZN362_HUMAN	ZNF362	Zinc finger protein 362			1	0	55332.4	0	MS/MS	unmatched
ATAEEEEDFGEEAEEEA	D	-	428	444	17	2	sp|P07437|TBB5_HUMAN	P07437	TBB5_HUMAN	TUBB	Tubulin beta chain			1	0	13136.6	0	MS/MS	unmatched
ATAEVLNIGKKL	M	Y	2	13	12	2	sp|P22234|PUR6_HUMAN	P22234	PUR6_HUMAN	PAICS	Bifunctional phosphoribosylaminoimidazole carboxylase/phosphoribosylaminoimidazole succinocarboxamide synthetase			1	0	0	0	MS/MS	unmatched
ATAGDTHLGGEDFDNR	K	L	221	236	16	3	sp|P0DMV8|HS71A_HUMAN	P0DMV8	HS71A_HUMAN	HSPA1A	Heat shock 70 kDa protein 1A	HSPA1B, HSPA1L, HSPA6, HSPA7	sp|P0DMV9|HS71B_HUMAN, sp|P17066|HSP76_HUMAN, sp|P34931|HS71L_HUMAN, sp|P48741|HSP77_HUMAN	1	0	11934.2	0	MS/MS	unmatched
ATDGGAHGVINVSVS	K	E	235	249	15	2	sp|P00330|ADH1_YEAST	P00330	ADH1_YEAST	ADH1	Alcohol dehydrogenase 1			2	0	107587	0	MS/MS	unmatched
ATLKEKLIA	M	P	2	10	9	2	sp|P07195|LDHB_HUMAN	P07195	LDHB_HUMAN	LDHB	L-lactate dehydrogenase B chain			2	0	56462.6	0	MS/MS	unmatched
ATNFLAHEK	M	I	2	10	9	2	sp|P29692|EF1D_HUMAN	P29692	EF1D_HUMAN	EEF1D	Elongation factor 1-delta			1	1	25366.5	25111.7	MS/MS	MS/MS
ATRSPGVVISDDE	M	P	2	14	13	2	sp|P00492|HPRT_HUMAN	P00492	HPRT_HUMAN	HPRT1	Hypoxanthine-guanine phosphoribosyltransferase			1	0	8021.62	0	MS/MS	unmatched
ATRSPGVVISDDEPG	M	Y	2	16	15	2	sp|P00492|HPRT_HUMAN	P00492	HPRT_HUMAN	HPRT1	Hypoxanthine-guanine phosphoribosyltransferase			1	0	37455.2	0	MS/MS	unmatched
AVANIVNSV	I	K	305	313	9	1	sp|Q9BRQ8|FSP1_HUMAN	Q9BRQ8	FSP1_HUMAN	AIFM2	Ferroptosis suppressor protein 1			1	0	62253.4	49230.9	MS/MS	MBR
AVDPNRAVPL	L	R	59	68	10	2	sp|Q9Y3C1|NOP16_HUMAN	Q9Y3C1	NOP16_HUMAN	NOP16	Nucleolar protein 16			2	0	192798	107796	MS/MS	MBR
AVEPGRPPL	R	S	60	68	9	2	sp|Q5TA31|RN187_HUMAN	Q5TA31	RN187_HUMAN	RNF187	E3 ubiquitin-protein ligase RNF187			1	0	60082.9	13224.9	MS/MS	MBR
AVFPSIVGR	R	P	29	37	9	2	sp|P60709|ACTB_HUMAN	P60709	ACTB_HUMAN	ACTB	Actin, cytoplasmic 1	ACTA1, ACTA2, ACTC1, ACTG1, ACTG2, POTEE, POTEF, POTEI, POTEKP	sp|A5A3E0|POTEF_HUMAN, sp|P0CG38|POTEI_HUMAN, sp|P62736|ACTA_HUMAN, sp|P63261|ACTG_HUMAN, sp|P63267|ACTH_HUMAN, sp|P68032|ACTC_HUMAN, sp|P68133|ACTS_HUMAN, sp|Q6S8J3|POTEE_HUMAN, sp|Q9BYX7|ACTBM_HUMAN	1	0	13688.8	0	MS/MS	unmatched
AVGGLGKLGKDA	K	V	76	87	12	2	sp|P81605|DCD_HUMAN	P81605	DCD_HUMAN	DCD	Dermcidin			1	1	13595.8	12784.7	MS/MS	MS/MS
AVGGLGKLGKDAVED	K	L	76	90	15	2	sp|P81605|DCD_HUMAN	P81605	DCD_HUMAN	DCD	Dermcidin			1	1	24750.5	17719.1	MS/MS	MS/MS
AVGYPGMKP	A	Q	944	952	9	2	sp|Q9BWV1|BOC_HUMAN	Q9BWV1	BOC_HUMAN	BOC	Brother of CDO			0	1	0	8889.52	unmatched	MS/MS
AVPYPQRDMPIQA	K	F	192	204	13	2	sp|P02666|CASB_BOVIN	P02666	CASB_BOVIN	CSN2	Beta-casein			0	1	12535.3	21107.2	MBR	MS/MS
AVRIPGGPA	W	V	35	43	9	2	sp|P09958|FURIN_HUMAN	P09958	FURIN_HUMAN	FURIN	Furin			1	0	16605.2	0	MS/MS	unmatched
AVSEGTKAVTKYTSAK	H	-	111	126	16	3	sp|O60814|H2B1K_HUMAN	O60814	H2B1K_HUMAN	H2BC12	Histone H2B type 1-K	H2BC11, H2BC12L	sp|P06899|H2B1J_HUMAN, sp|P57053|H2BFS_HUMAN	1	0	8987.98	0	MS/MS	unmatched
AVSEGTKAVTKYTSSK	H	-	111	126	16	3	sp|P23527|H2B1O_HUMAN	P23527	H2B1O_HUMAN	H2BC17	Histone H2B type 1-O	H2BC1, H2BC10, H2BC13, H2BC14, H2BC15, H2BC18, H2BC21, H2BC26, H2BC3, H2BC5, H2BC9, H2BK1	sp|A0A2R8Y619|H2BK1_HUMAN, sp|P33778|H2B1B_HUMAN, sp|P58876|H2B1D_HUMAN, sp|P62807|H2B1C_HUMAN, sp|Q16778|H2B2E_HUMAN, sp|Q5QNW6|H2B2F_HUMAN, sp|Q8N257|H2B3B_HUMAN, sp|Q93079|H2B1H_HUMAN, sp|Q96A08|H2B1A_HUMAN, sp|Q99877|H2B1N_HUMAN, sp|Q99879|H2B1M_HUMAN, sp|Q99880|H2B1L_HUMAN	1	0	27201.3	0	MS/MS	unmatched
AVSVTPIRDTK	M	W	2	12	11	2	sp|Q9NR56|MBNL1_HUMAN	Q9NR56	MBNL1_HUMAN	MBNL1	Muscleblind-like protein 1			1	0	28640.2	0	MS/MS	unmatched
AYLPVNESFGFTADLR	K	S	786	801	16	2	sp|P13639|EF2_HUMAN	P13639	EF2_HUMAN	EEF2	Elongation factor 2			1	0	13263.8	0	MS/MS	unmatched
AYSSYVHQY	L	S	337	345	9	2	sp|Q92624|APBP2_HUMAN	Q92624	APBP2_HUMAN	APPBP2	Amyloid protein-binding protein 2			1	0	10365.1	0	MS/MS	unmatched
CGYSAVRM	Y	A	119	126	8	2	sp|P21964|COMT_HUMAN	P21964	COMT_HUMAN	COMT	Catechol O-methyltransferase			2	2	35230.9	34599.2	MS/MS	MS/MS
DAFAQLMKA	K	M	1343	1351	9	1	sp|Q8NDM7|CFA43_HUMAN	Q8NDM7	CFA43_HUMAN	CFAP43	Cilia- and flagella-associated protein 43			1	0	15100.7	669913	MS/MS	MBR
DATNVGDEGGFAPN	K	I	203	216	14	2	sp|P06733|ENOA_HUMAN	P06733	ENOA_HUMAN	ENO1	Alpha-enolase	ENO2, ENO3	sp|P09104|ENOG_HUMAN, sp|P13929|ENOB_HUMAN	1	0	11903	0	MS/MS	unmatched
DATNVGDEGGFAPNILENK	K	E	203	221	19	2	sp|P06733|ENOA_HUMAN	P06733	ENOA_HUMAN	ENO1	Alpha-enolase			3	0	25763.5	0	MS/MS	unmatched
DAVTYTEHAK	R	R	69	78	10	2	sp|P62805|H4_HUMAN	P62805	H4_HUMAN	H4C16	Histone H4			0	1	0	13326.6	unmatched	MS/MS
DDDIAALVVD	M	N	2	11	10	1	sp|P60709|ACTB_HUMAN	P60709	ACTB_HUMAN	ACTB	Actin, cytoplasmic 1			1	0	18547.2	0	MS/MS	unmatched
DDLTDPAPA	A	T	365	373	9	1	sp|P06576|ATPB_HUMAN	P06576	ATPB_HUMAN	ATP5F1B	ATP synthase subunit beta, mitochondrial			0	1	0	45479.2	unmatched	MS/MS
DDLTDPAPAT	A	T	365	374	10	1	sp|P06576|ATPB_HUMAN	P06576	ATPB_HUMAN	ATP5F1B	ATP synthase subunit beta, mitochondrial			0	3	0	26349.2	unmatched	MS/MS
DDMGFGLFD	D	-	107	115	9	1	sp|P05387|RLA2_HUMAN	P05387	RLA2_HUMAN	RPLP2	Large ribosomal subunit protein P2	RPLP1	sp|P05386|RLA1_HUMAN	1	0	28482.8	0	MS/MS	unmatched
DDTSRMEEVD	D	-	723	732	10	2	sp|P07900|HS90A_HUMAN	P07900	HS90A_HUMAN	HSP90AA1	Heat shock protein HSP 90-alpha			1	0	26192.7	0	MS/MS	unmatched
DEDASRMEEVD	G	-	714	724	11	2	sp|P08238|HS90B_HUMAN	P08238	HS90B_HUMAN	HSP90AB1	Heat shock protein HSP 90-beta	HSP90AB3P	sp|Q58FF7|H90B3_HUMAN	1	0	7131.48	0	MS/MS	unmatched
DEEEDVPGQAKDEL	E	-	404	417	14	2	sp|P27797|CALR_HUMAN	P27797	CALR_HUMAN	CALR	Calreticulin			1	0	7601.95	0	MS/MS	unmatched
DELSEEDKLT	M	V	444	453	10	2	sp|P06576|ATPB_HUMAN	P06576	ATPB_HUMAN	ATP5F1B	ATP synthase subunit beta, mitochondrial			0	1	0	29323.4	unmatched	MS/MS
DGIILPGK	Y	-	171	178	8	1	sp|P62913|RL11_HUMAN	P62913	RL11_HUMAN	RPL11	Large ribosomal subunit protein uL5			1	0	51422.1	61788.8	MS/MS	MBR
DIDHNKKID	L	F	62	70	9	2	sp|P20930|FILA_HUMAN	P20930	FILA_HUMAN	FLG	Filaggrin			0	1	0	5816.75	unmatched	MS/MS
DINTDGAVNF	L	Q	59	68	10	1	sp|P05109|S10A8_HUMAN	P05109	S10A8_HUMAN	S100A8	Protein S100-A8			1	1	13523	26620.7	MS/MS	MS/MS
DLEESTLQHEATAAALR	R	K	1181	1197	17	2,3	sp|Q9Y623|MYH4_HUMAN	Q9Y623	MYH4_HUMAN	MYH4	Myosin-4			0	2	0	41100.2	unmatched	MS/MS
DLGEEHFK	K	G	37	44	8	2	sp|P02769|ALBU_BOVIN	P02769	ALBU_BOVIN	ALB	Albumin			1	0	17315.9	0	MS/MS	unmatched
DLVENFDEASKNEAN	P	-	192	206	15	2	sp|P20290|BTF3_HUMAN	P20290	BTF3_HUMAN	BTF3	Transcription factor BTF3	BTF3L4	sp|Q96K17|BT3L4_HUMAN	3	0	34961.2	0	MS/MS	unmatched
DMGFGLFD	D	-	108	115	8	1	sp|P05387|RLA2_HUMAN	P05387	RLA2_HUMAN	RPLP2	Large ribosomal subunit protein P2	RPLP0, RPLP0P6, RPLP1	sp|P05386|RLA1_HUMAN, sp|P05388|RLA0_HUMAN, sp|Q8NHW5|RLA0L_HUMAN	1	0	59612.9	0	MS/MS	unmatched
DNIQGITKPAIR	R	R	25	36	12	2,3	sp|P62805|H4_HUMAN	P62805	H4_HUMAN	H4C16	Histone H4			1	2	17802.4	64637.3	MS/MS	MS/MS
DNIQGITKPAIRR	R	L	25	37	13	3	sp|P62805|H4_HUMAN	P62805	H4_HUMAN	H4C16	Histone H4			0	1	0	13447.9	unmatched	MS/MS
DSTLIMQLLR	K	D	216	225	10	2	sp|P62258|1433E_HUMAN	P62258	1433E_HUMAN	YWHAE	14-3-3 protein epsilon	SFN, YWHAB, YWHAG, YWHAH, YWHAQ, YWHAZ	sp|P27348|1433T_HUMAN, sp|P31946|1433B_HUMAN, sp|P31947|1433S_HUMAN, sp|P61981|1433G_HUMAN, sp|P63104|1433Z_HUMAN, sp|Q04917|1433F_HUMAN	0	2	0	4394.89	unmatched	MS/MS
DSYVGDEAQSK	K	R	51	61	11	2	sp|P60709|ACTB_HUMAN	P60709	ACTB_HUMAN	ACTB	Actin, cytoplasmic 1	ACTA1, ACTA2, ACTC1, ACTG1, ACTG2	sp|P62736|ACTA_HUMAN, sp|P63261|ACTG_HUMAN, sp|P63267|ACTH_HUMAN, sp|P68032|ACTC_HUMAN, sp|P68133|ACTS_HUMAN	0	1	0	9529.08	unmatched	MS/MS
DTHKSEIA	R	H	25	32	8	1,2	sp|P02769|ALBU_BOVIN	P02769	ALBU_BOVIN	ALB	Albumin			1	2	46838.5	43392.5	MS/MS	MS/MS
DTHKSEIAHRF	R	K	25	35	11	3	sp|P02769|ALBU_BOVIN	P02769	ALBU_BOVIN	ALB	Albumin			0	1	0	0	unmatched	MS/MS
DTHKSEIAHRFKD	R	L	25	37	13	3	sp|P02769|ALBU_BOVIN	P02769	ALBU_BOVIN	ALB	Albumin			0	2	0	46068.6	unmatched	MS/MS
DTNADKQL	L	S	67	74	8	2	sp|P06702|S10A9_HUMAN	P06702	S10A9_HUMAN	S100A9	Protein S100-A9			1	1	28639.6	25336.7	MS/MS	MS/MS
DTNADKQLS	L	F	67	75	9	2	sp|P06702|S10A9_HUMAN	P06702	S10A9_HUMAN	S100A9	Protein S100-A9			2	2	23408.3	25830.2	MS/MS	MS/MS
DTNADKQLSF	L	E	67	76	10	1,2	sp|P06702|S10A9_HUMAN	P06702	S10A9_HUMAN	S100A9	Protein S100-A9			1	5	53260.1	78658.4	MS/MS	MS/MS
DTSRMEEVD	D	-	724	732	9	2	sp|P07900|HS90A_HUMAN	P07900	HS90A_HUMAN	HSP90AA1	Heat shock protein HSP 90-alpha			1	0	18059.1	0	MS/MS	unmatched
DVDFELIK	R	V	203	210	8	1	sp|P48643|TCPE_HUMAN	P48643	TCPE_HUMAN	CCT5	T-complex protein 1 subunit epsilon			1	0	8055.42	0	MS/MS	unmatched
DYGHTGYGPSGGS	Y	R	2355	2367	13	2	sp|Q5D862|FILA2_HUMAN	Q5D862	FILA2_HUMAN	FLG2	Filaggrin-2			0	1	5698.45	9402.07	MBR	MS/MS
DYIAPEV	P	F	287	293	7	1	sp|Q15208|STK38_HUMAN	Q15208	STK38_HUMAN	STK38	Serine/threonine-protein kinase 38	STK38L	sp|Q9Y2H1|ST38L_HUMAN	1	0	22911.6	0	MS/MS	unmatched
DYQALRTSI	E	D	1476	1484	9	2	sp|Q00610|CLH1_HUMAN	Q00610	CLH1_HUMAN	CLTC	Clathrin heavy chain 1			0	1	0	14840.7	unmatched	MS/MS
EAQAATGF	L	I	2293	2300	8	1	sp|P15924|DESP_HUMAN	P15924	DESP_HUMAN	DSP	Desmoplakin	EPPK1, PLEC	sp|P58107|EPIPL_HUMAN, sp|Q15149|PLEC_HUMAN	1	0	27175.8	17165.7	MS/MS	MBR
EASAAQKENAGEDPGLA	H	R	36	52	17	2	sp|P81605|DCD_HUMAN	P81605	DCD_HUMAN	DCD	Dermcidin			0	1	0	8571	unmatched	MS/MS
EASGPINFTVFLTMFGEK	K	L	73	90	18	2	sp|Q96A32|MYL11_HUMAN	Q96A32	MYL11_HUMAN	MYL11	Myosin regulatory light chain 11			0	1	0	10615.3	unmatched	MS/MS
EAVSSPVLE	Q	V	422	430	9	1	sp|Q5TIA1|MEI1_HUMAN	Q5TIA1	MEI1_HUMAN	MEI1	Meiosis inhibitor protein 1			1	0	27046.4	163295	MS/MS	MBR
EDASRMEEVD	D	-	715	724	10	2	sp|P08238|HS90B_HUMAN	P08238	HS90B_HUMAN	HSP90AB1	Heat shock protein HSP 90-beta	HSP90AB3P	sp|Q58FF7|H90B3_HUMAN	1	0	15132.8	0	MS/MS	unmatched
EDIAQKSKAEAES	Y	L	359	371	13	2	sp|P04264|K2C1_HUMAN	P04264	K2C1_HUMAN	KRT1	Keratin, type II cytoskeletal 1			0	1	0	5614.47	unmatched	MS/MS
EDLRSWTAADTAAQ	N	I	152	165	14	2	sp|P01889|HLAB_HUMAN	P01889	HLAB_HUMAN	HLA-B	HLA class I histocompatibility antigen, B alpha chain	HLA-C, HLA-G	sp|P10321|HLAC_HUMAN, sp|P17693|HLAG_HUMAN	1	0	11148.4	0	MS/MS	unmatched
EDLRSWTAADTAAQIT	N	Q	152	167	16	2	sp|P01889|HLAB_HUMAN	P01889	HLAB_HUMAN	HLA-B	HLA class I histocompatibility antigen, B alpha chain	HLA-C	sp|P10321|HLAC_HUMAN	2	1	49407.4	26438.8	MS/MS	MS/MS
EDSQRPGAHLTVK	R	K	93	105	13	3	sp|P09651|ROA1_HUMAN	P09651	ROA1_HUMAN	HNRNPA1	Heterogeneous nuclear ribonucleoprotein A1	HNRNPA1L2	sp|Q32P51|RA1L2_HUMAN	1	0	16265.7	0	MS/MS	unmatched
EEANNDLENKIQ	L	D	175	186	12	2	sp|P35527|K1C9_HUMAN	P35527	K1C9_HUMAN	KRT9	Keratin, type I cytoskeletal 9			0	1	0	29525.3	unmatched	MS/MS
EEDEEEDVPGQAKDEL	K	-	402	417	16	2	sp|P27797|CALR_HUMAN	P27797	CALR_HUMAN	CALR	Calreticulin			1	0	14838.6	0	MS/MS	unmatched
EEEDVPGQAKDEL	D	-	405	417	13	2	sp|P27797|CALR_HUMAN	P27797	CALR_HUMAN	CALR	Calreticulin			2	0	24649.2	0	MS/MS	unmatched
EEEEEEEEE	D	E	262	270	9	1	sp|P19338|NUCL_HUMAN	P19338	NUCL_HUMAN	NCL	Nucleolin	ACIN1, ADRA2B, AEBP2, ALMS1, ANP32E, ARID4B, ATRX, BAZ1B, BCL11A, BCL11B, BCORL1, CACNA1F, CCDC136, CCND1, CDK11A, CDK11B, CELSR2, CENPB, CERS3, CFAP65, CHGA, CHIC1, CLSPN, CLSTN1, CNGB1, CNKSR2, CNPY4, CSRNP3, CT47C1, CUL9, DAXX, DCAF8, DCAF8L2, DHX37, EHMT2, EIF3D, EIF5B, EP400, FAM9A, FBLN2, FBXO3, FKBP8, FTSJ3, GTF3C3, GTF3C5, GZF1, H2AL3, HMGB3, HNRNPU, HOMEZ, HRC, IL27, INKA1, IRX6, ISY1, K…	sp|A0A096LP55|QCR6L_HUMAN, sp|A0A0U1RQG5|CT47C_HUMAN, sp|A0A1W2PR82|PERC1_HUMAN, sp|A0A3B3IU63|H2AL3_HUMAN, sp|A1YPR0|ZBT7C_HUMAN, sp|C9JLR9|ZFTA_HUMAN, sp|O00267|SPT5H_HUMAN, sp|O15069|NACAD_HUMAN, sp|O15211|RGL2_HUMAN, sp|O15347|HMGB3_HUMAN, sp|O15371|EIF3D_HUMAN, sp|O60721|NCKX1_HUMAN, sp|O60840|CAC1F_HUMAN, sp|O60841|IF2P_HUMAN, sp|O75971|SNPC5_HUMAN, sp|O94827|PKHG5_HUMAN, sp|O94985|CSTN1_HU…	1	0	7445.17	0	MS/MS	unmatched
EEEIAALVIDNGSGM	M	C	2	16	15	2	sp|P63261|ACTG_HUMAN	P63261	ACTG_HUMAN	ACTG1	Actin, cytoplasmic 2			1	0	51501.5	0	MS/MS	unmatched
EEQLQQIRAE	L	T	415	424	10	2	sp|P13645|K1C10_HUMAN	P13645	K1C10_HUMAN	KRT10	Keratin, type I cytoskeletal 10			0	1	0	13048.2	unmatched	MS/MS
EESNYELEGKIK	L	E	168	179	12	2	sp|P13645|K1C10_HUMAN	P13645	K1C10_HUMAN	KRT10	Keratin, type I cytoskeletal 10			1	0	9195.65	0	MS/MS	unmatched
EEVGVDSVEGEGEEEGEEY	Y	-	433	451	19	2	sp|P68363|TBA1B_HUMAN	P68363	TBA1B_HUMAN	TUBA1B	Tubulin alpha-1B chain	TUBA1A	sp|Q71U36|TBA1A_HUMAN	1	0	6265.62	0	MS/MS	unmatched
EGEEEGEEY	G	-	443	451	9	1	sp|P68363|TBA1B_HUMAN	P68363	TBA1B_HUMAN	TUBA1B	Tubulin alpha-1B chain	TUBA1A	sp|Q71U36|TBA1A_HUMAN	1	0	3184.5	0	MS/MS	unmatched
EGLELPEDEEEK	K	K	539	550	12	2	sp|P08238|HS90B_HUMAN	P08238	HS90B_HUMAN	HSP90AB1	Heat shock protein HSP 90-beta	HSP90AA1, HSP90AA5P, HSP90AB3P, HSP90AB4P	sp|P07900|HS90A_HUMAN, sp|Q58FF6|H90B4_HUMAN, sp|Q58FF7|H90B3_HUMAN, sp|Q58FG0|HS905_HUMAN	1	0	9244.16	12578.4	MS/MS	MBR
EGMNIVEAMER	K	F	134	144	11	2	sp|P62937|PPIA_HUMAN	P62937	PPIA_HUMAN	PPIA	Peptidyl-prolyl cis-trans isomerase A			1	0	9517.16	0	MS/MS	unmatched
EILNKPMETL	D	K	76	85	10	2	sp|Q9Y2D2|S35A3_HUMAN	Q9Y2D2	S35A3_HUMAN	SLC35A3	UDP-N-acetylglucosamine transporter			1	0	28336.2	0	MS/MS	unmatched
ELISNASDALDK	R	I	42	53	12	2	sp|P08238|HS90B_HUMAN	P08238	HS90B_HUMAN	HSP90AB1	Heat shock protein HSP 90-beta	HSP90AB2P, HSP90AB3P, HSP90AB4P, HSP90B1	sp|P14625|ENPL_HUMAN, sp|Q58FF6|H90B4_HUMAN, sp|Q58FF7|H90B3_HUMAN, sp|Q58FF8|H90B2_HUMAN	1	1	65684.3	11404	MS/MS	MS/MS
ELISNSSDALDK	R	I	47	58	12	2	sp|P07900|HS90A_HUMAN	P07900	HS90A_HUMAN	HSP90AA1	Heat shock protein HSP 90-alpha	HSP90AA2P	sp|Q14568|HS902_HUMAN	1	0	34752.4	0	MS/MS	unmatched
ENAGEDPGL	K	A	43	51	9	1	sp|P81605|DCD_HUMAN	P81605	DCD_HUMAN	DCD	Dermcidin			1	0	12922.4	0	MS/MS	unmatched
ENAGEDPGLA	K	R	43	52	10	1	sp|P81605|DCD_HUMAN	P81605	DCD_HUMAN	DCD	Dermcidin			3	1	12325.3	12862	MS/MS	MS/MS
ENAGEDPGLAR	K	Q	43	53	11	2	sp|P81605|DCD_HUMAN	P81605	DCD_HUMAN	DCD	Dermcidin			3	1	61720.7	17432.1	MS/MS	MS/MS
ENFDEASKNEAN	V	-	195	206	12	2	sp|P20290|BTF3_HUMAN	P20290	BTF3_HUMAN	BTF3	Transcription factor BTF3	BTF3L4	sp|Q96K17|BT3L4_HUMAN	2	0	8166.36	0	MS/MS	unmatched
EPRPPHGEL	A	Q	23	31	9	2	sp|P04818|TYSY_HUMAN	P04818	TYSY_HUMAN	TYMS	Thymidylate synthase			1	1	74241.2	67856.1	MS/MS	MS/MS
EQVANSAFVER	K	V	492	502	11	2	sp|P08238|HS90B_HUMAN	P08238	HS90B_HUMAN	HSP90AB1	Heat shock protein HSP 90-beta	HSP90AB3P	sp|Q58FF7|H90B3_HUMAN	1	0	20066.3	0	MS/MS	unmatched
ESTLHLVLR	K	L	64	72	9	2	sp|P0CG47|UBB_HUMAN	P0CG47	UBB_HUMAN	UBB	Polyubiquitin-B	RPS27A, UBA52, UBC	sp|P0CG48|UBC_HUMAN, sp|P62979|RS27A_HUMAN, sp|P62987|RL40_HUMAN	1	1	39641.4	27930.7	MS/MS	MS/MS
ESVGKGAVH	L	D	92	100	9	2	sp|P81605|DCD_HUMAN	P81605	DCD_HUMAN	DCD	Dermcidin			0	1	0	10804.8	unmatched	MS/MS
ESVGKGAVHD	L	V	92	101	10	2	sp|P81605|DCD_HUMAN	P81605	DCD_HUMAN	DCD	Dermcidin			0	1	7352.1	8688.07	MBR	MS/MS
ESVGKGAVHDV	L	K	92	102	11	2	sp|P81605|DCD_HUMAN	P81605	DCD_HUMAN	DCD	Dermcidin			0	1	8631.11	9088.46	MBR	MS/MS
ESVGKGAVHDVK	L	D	92	103	12	2	sp|P81605|DCD_HUMAN	P81605	DCD_HUMAN	DCD	Dermcidin			0	1	0	6795.06	unmatched	MS/MS
ESVGKGAVHDVKD	L	V	92	104	13	3	sp|P81605|DCD_HUMAN	P81605	DCD_HUMAN	DCD	Dermcidin			1	1	11804.6	11804.6	MS/MS	MS/MS
ESVGKGAVHDVKDV	L	L	92	105	14	3	sp|P81605|DCD_HUMAN	P81605	DCD_HUMAN	DCD	Dermcidin			0	1	0	18631.5	unmatched	MS/MS
EVDEQMLNVQNK	K	N	325	336	12	2	sp|P07437|TBB5_HUMAN	P07437	TBB5_HUMAN	TUBB	Tubulin beta chain	TUBB2A, TUBB2B, TUBB4B	sp|P68371|TBB4B_HUMAN, sp|Q13885|TBB2A_HUMAN, sp|Q9BVA1|TBB2B_HUMAN	1	0	18658.5	0	MS/MS	unmatched
EVFEDAAEIR	K	L	411	420	10	2	sp|P19338|NUCL_HUMAN	P19338	NUCL_HUMAN	NCL	Nucleolin			1	0	15123.5	0	MS/MS	unmatched
EVPDLVENFDEASKNEAN	D	-	189	206	18	2	sp|P20290|BTF3_HUMAN	P20290	BTF3_HUMAN	BTF3	Transcription factor BTF3			1	0	28715	0	MS/MS	unmatched
EVVGGSSDSY	Y	L	297	306	10	1	sp|Q15517|CDSN_HUMAN	Q15517	CDSN_HUMAN	CDSN	Corneodesmosin			2	1	7257.9	13311.3	MS/MS	MS/MS
FASHVSPEV	F	S	152	160	9	2	sp|Q9NP61|ARFG3_HUMAN	Q9NP61	ARFG3_HUMAN	ARFGAP3	ADP-ribosylation factor GTPase-activating protein 3			4	1	43462.9	22525	MS/MS	MS/MS
FDDAVVQSDMK	R	H	78	88	11	2	sp|P11142|HSP7C_HUMAN	P11142	HSP7C_HUMAN	HSPA8	Heat shock cognate 71 kDa protein			2	0	10212.7	0	MS/MS	unmatched
FEDENFILK	K	H	83	91	9	2	sp|P62937|PPIA_HUMAN	P62937	PPIA_HUMAN	PPIA	Peptidyl-prolyl cis-trans isomerase A			1	0	43666	0	MS/MS	unmatched
FESSGAGKIG	D	L	465	474	10	2	sp|P35527|K1C9_HUMAN	P35527	K1C9_HUMAN	KRT9	Keratin, type I cytoskeletal 9			1	0	13787	0	MS/MS	unmatched
FGEEAEEEA	D	-	436	444	9	1	sp|P07437|TBB5_HUMAN	P07437	TBB5_HUMAN	TUBB	Tubulin beta chain			1	0	13673.1	0	MS/MS	unmatched
FGGGGFGGG	S	G	117	125	9	1	sp|P13645|K1C10_HUMAN	P13645	K1C10_HUMAN	KRT10	Keratin, type I cytoskeletal 10	KRT1, KRT2	sp|P04264|K2C1_HUMAN, sp|P35908|K22E_HUMAN	0	1	0	11399.2	unmatched	MS/MS
FGGGGGFGG	G	G	74	82	9	1	sp|O43516|WIPF1_HUMAN	O43516	WIPF1_HUMAN	WIPF1	WAS/WASL-interacting protein family member 1			1	0	29509.2	0	MS/MS	unmatched
FIIQGLRSV	V	G	238	246	9	2	sp|P01906|DQA2_HUMAN	P01906	DQA2_HUMAN	HLA-DQA2	HLA class II histocompatibility antigen, DQ alpha 2 chain			0	1	17817.2	19860.1	MBR	MS/MS
FIYHGEVPQA	I	S	254	263	10	2	sp|P33076|C2TA_HUMAN	P33076	C2TA_HUMAN	CIITA	MHC class II transactivator			1	0	52532.5	44546.8	MS/MS	MBR
FKDLGEEHFKG	R	L	35	45	11	3	sp|P02769|ALBU_BOVIN	P02769	ALBU_BOVIN	ALB	Albumin			0	2	0	13516.3	unmatched	MS/MS
FLAGAVTSV	A	S	29	37	9	1	sp|A8MPS7|YDJC_HUMAN	A8MPS7	YDJC_HUMAN	YDJC	Carbohydrate deacetylase			1	0	36273.3	28714.7	MS/MS	MBR
FLANIGTSV	E	Q	225	233	9	1	sp|Q9UKG1|DP13A_HUMAN	Q9UKG1	DP13A_HUMAN	APPL1	DCC-interacting protein 13-alpha			1	0	44931.5	26984.8	MS/MS	MBR
FLDPRPLTV	A	V	190	198	9	2	sp|Q16678|CP1B1_HUMAN	Q16678	CP1B1_HUMAN	CYP1B1	Cytochrome P450 1B1			1	1	42320.4	42320.4	MS/MS	MS/MS
FLEQQNQVLQTK	R	W	200	211	12	2	sp|P04264|K2C1_HUMAN	P04264	K2C1_HUMAN	KRT1	Keratin, type II cytoskeletal 1	KRT2, KRT77	sp|P35908|K22E_HUMAN, sp|Q7Z794|K2C1B_HUMAN	0	1	16031.1	41364.4	MBR	MS/MS
FLGTSSST	A	L	717	724	8	1	sp|Q9UIF8|BAZ2B_HUMAN	Q9UIF8	BAZ2B_HUMAN	BAZ2B	Bromodomain adjacent to zinc finger domain protein 2B			1	0	35041	368594	MS/MS	MBR
FLQEHNTTL	A	Q	1103	1111	9	2	sp|Q9P219|DAPLE_HUMAN	Q9P219	DAPLE_HUMAN	CCDC88C	Protein Daple			2	1	59066.1	49821.3	MS/MS	MS/MS
FLSEEGGHVAV	R	F	117	127	11	2	sp|Q16877|F264_HUMAN	Q16877	F264_HUMAN	PFKFB4	6-phosphofructo-2-kinase/fructose-2,6-bisphosphatase 4			1	1	24120.2	18121.4	MS/MS	MS/MS
FLVDGVCTV	Q	A	493	501	9	1,2	sp|Q8N0X7|SPART_HUMAN	Q8N0X7	SPART_HUMAN	SPART	Spartin			2	0	13832.6	0	MS/MS	unmatched
FLYDDNQRV	K	E	828	836	9	2	sp|P11388|TOP2A_HUMAN	P11388	TOP2A_HUMAN	TOP2A	DNA topoisomerase 2-alpha	TOP2B	sp|Q02880|TOP2B_HUMAN	2	0	24192.5	26542.3	MS/MS	MBR
FLYDTHQNL	L	R	1215	1223	9	2	sp|P16885|PLCG2_HUMAN	P16885	PLCG2_HUMAN	PLCG2	1-phosphatidylinositol 4,5-bisphosphate phosphodiesterase gamma-2			1	0	27080.2	24960	MS/MS	MBR
FNGGGHINHSI	K	F	90	100	11	2	sp|P04179|SODM_HUMAN	P04179	SODM_HUMAN	SOD2	Superoxide dismutase [Mn], mitochondrial			0	1	0	13044.8	unmatched	MS/MS
FPNIPGKSL	D	P	265	273	9	2	sp|O15121|DEGS1_HUMAN	O15121	DEGS1_HUMAN	DEGS1	Sphingolipid delta(4)-desaturase DES1			2	0	70108.6	53427.5	MS/MS	MBR
FRVPTANVS	A	V	233	241	9	2	sp|P04406|G3P_HUMAN	P04406	G3P_HUMAN	GAPDH	Glyceraldehyde-3-phosphate dehydrogenase			1	1	28273.6	55083.9	MS/MS	MS/MS
FTNTMRVVPVP	G	-	521	531	11	2	sp|P14618|KPYM_HUMAN	P14618	KPYM_HUMAN	PKM	Pyruvate kinase PKM			1	0	43373.9	0	MS/MS	unmatched
FVIGGPQGDAGLTGRK	R	I	250	265	16	3	sp|P31153|METK2_HUMAN	P31153	METK2_HUMAN	MAT2A	S-adenosylmethionine synthase isoform type-2			0	1	0	15513.7	unmatched	MS/MS
FVLPVATQI	Q	Q	53	61	9	1	sp|Q99622|C10_HUMAN	Q99622	C10_HUMAN	C12orf57	Protein C10			1	0	61571.8	0	MS/MS	unmatched
GAGGGFGSRSL	F	V	57	67	11	2	sp|P04264|K2C1_HUMAN	P04264	K2C1_HUMAN	KRT1	Keratin, type II cytoskeletal 1			1	0	24885.7	0	MS/MS	unmatched
GAGQILIRQAVMSA	E	Q	676	689	14	2	sp|Q8N0W3|FCSK_HUMAN	Q8N0W3	FCSK_HUMAN	FCSK	L-fucose kinase			1	0	66151.8	0	MS/MS	unmatched
GAPPPPPPPP	L	P	283	292	10	1,2	sp|Q2VWA4|SKOR2_HUMAN	Q2VWA4	SKOR2_HUMAN	SKOR2	SKI family transcriptional corepressor 2	SF1, WASF2	sp|Q15637|SF01_HUMAN, sp|Q9Y6W5|WASF2_HUMAN	7	0	944811	492832	MS/MS	MBR
GAPPSGGASSGPTIEEVD	G	-	629	646	18	2	sp|P11142|HSP7C_HUMAN	P11142	HSP7C_HUMAN	HSPA8	Heat shock cognate 71 kDa protein			2	0	8538.98	0	MS/MS	unmatched
GAVHDVKDVLDS	K	V	97	108	12	2	sp|P81605|DCD_HUMAN	P81605	DCD_HUMAN	DCD	Dermcidin			2	2	21017.7	15349.8	MS/MS	MS/MS
GAYNAKIGY	N	S	9	17	9	2	sp|Q9GZN1|ARP6_HUMAN	Q9GZN1	ARP6_HUMAN	ACTR6	Actin-related protein 6			1	1	29053.2	18754.1	MS/MS	MS/MS
GDAEEVRELGTVEEN	D	-	564	578	15	2	sp|Q14699|RFTN1_HUMAN	Q14699	RFTN1_HUMAN	RFTN1	Raftlin			1	0	10388.7	0	MS/MS	unmatched
GEATVSFDDPPSAK	K	A	335	348	14	2	sp|P35637|FUS_HUMAN	P35637	FUS_HUMAN	FUS	RNA-binding protein FUS	TAF15	sp|Q92804|RBP56_HUMAN	1	0	10574.7	0	MS/MS	unmatched
GEEQNKEALQDVEDENQ	D	-	239	255	17	2	sp|P62258|1433E_HUMAN	P62258	1433E_HUMAN	YWHAE	14-3-3 protein epsilon			2	0	17880.7	0	MS/MS	unmatched
GFGGGGFGGG	G	F	121	130	10	1	sp|P13645|K1C10_HUMAN	P13645	K1C10_HUMAN	KRT10	Keratin, type I cytoskeletal 10	KRT1, KRT2	sp|P04264|K2C1_HUMAN, sp|P35908|K22E_HUMAN	1	0	20363	22676.4	MS/MS	MBR
GFGQHGSGSGQSS	S	G	478	490	13	2	sp|Q5D862|FILA2_HUMAN	Q5D862	FILA2_HUMAN	FLG2	Filaggrin-2			0	1	0	8112.45	unmatched	MS/MS
GGDDLDPNYVLSSR	K	V	117	130	14	2	sp|P06732|KCRM_HUMAN	P06732	KCRM_HUMAN	CKM	Creatine kinase M-type	CKB	sp|P12277|KCRB_HUMAN	0	1	0	17919.2	unmatched	MS/MS
GGEYDQRPTL	I	P	445	454	10	2	sp|Q9Y3I1|FBX7_HUMAN	Q9Y3I1	FBX7_HUMAN	FBXO7	F-box only protein 7			1	0	9367.12	0	MS/MS	unmatched
GGFGGGGFGGG	G	F	120	130	11	1	sp|P13645|K1C10_HUMAN	P13645	K1C10_HUMAN	KRT10	Keratin, type I cytoskeletal 10	KRT1, KRT2	sp|P04264|K2C1_HUMAN, sp|P35908|K22E_HUMAN	0	1	6343.53	27339.2	MBR	MS/MS
GGFGGGGGFGGGG	G	G	72	84	13	1	sp|O43516|WIPF1_HUMAN	O43516	WIPF1_HUMAN	WIPF1	WAS/WASL-interacting protein family member 1			1	0	5837.45	0	MS/MS	unmatched
GGFGGGSFRGS	L	Y	78	88	11	2	sp|P13645|K1C10_HUMAN	P13645	K1C10_HUMAN	KRT10	Keratin, type I cytoskeletal 10			0	1	0	10111.2	unmatched	MS/MS
GGFGGGSFRGSY	L	G	78	89	12	2	sp|P13645|K1C10_HUMAN	P13645	K1C10_HUMAN	KRT10	Keratin, type I cytoskeletal 10			0	1	0	9638.51	unmatched	MS/MS
GGFGGGSFRGSYGSS	L	S	78	92	15	2	sp|P13645|K1C10_HUMAN	P13645	K1C10_HUMAN	KRT10	Keratin, type I cytoskeletal 10			0	1	0	28113.9	unmatched	MS/MS
GGFLATSY	L	S	148	155	8	1	sp|Q8TB40|ABHD4_HUMAN	Q8TB40	ABHD4_HUMAN	ABHD4	(Lyso)-N-acylphosphatidylethanolamine lipase			1	0	58570.8	47096.1	MS/MS	MBR
GGGAGGGDGGIL	F	T	138	149	12	1	sp|P35527|K1C9_HUMAN	P35527	K1C9_HUMAN	KRT9	Keratin, type I cytoskeletal 9			0	1	0	19364.7	unmatched	MS/MS
GGGFGGGGGFGGG	G	G	71	83	13	1	sp|O43516|WIPF1_HUMAN	O43516	WIPF1_HUMAN	WIPF1	WAS/WASL-interacting protein family member 1			0	1	0	19699.6	unmatched	MS/MS
GGGFGGGGIGGGGFG	G	G	106	120	15	1	sp|P04264|K2C1_HUMAN	P04264	K2C1_HUMAN	KRT1	Keratin, type II cytoskeletal 1			0	1	0	3254.91	unmatched	MS/MS
GGGFGGGSRGFGGASGGGY	L	S	87	105	19	2	sp|P35527|K1C9_HUMAN	P35527	K1C9_HUMAN	KRT9	Keratin, type I cytoskeletal 9			2	1	18172.6	18172.6	MS/MS	MS/MS
GGGFSSGGF	L	S	44	52	9	1	sp|P13645|K1C10_HUMAN	P13645	K1C10_HUMAN	KRT10	Keratin, type I cytoskeletal 10			3	0	42089.4	46829.9	MS/MS	MBR
GGGFSSGGFSGGS	L	F	44	56	13	1	sp|P13645|K1C10_HUMAN	P13645	K1C10_HUMAN	KRT10	Keratin, type I cytoskeletal 10			1	0	8393.5	0	MS/MS	unmatched
GGGFSSGGFSGGSF	L	S	44	57	14	1	sp|P13645|K1C10_HUMAN	P13645	K1C10_HUMAN	KRT10	Keratin, type I cytoskeletal 10			0	3	0	10174.7	unmatched	MS/MS
GGGFSSGSAGI	S	I	14	24	11	1	sp|P04264|K2C1_HUMAN	P04264	K2C1_HUMAN	KRT1	Keratin, type II cytoskeletal 1			0	1	0	14920.3	unmatched	MS/MS
GGGGFGGGGFG	F	G	118	128	11	1	sp|P13645|K1C10_HUMAN	P13645	K1C10_HUMAN	KRT10	Keratin, type I cytoskeletal 10	KRT1, KRT2	sp|P04264|K2C1_HUMAN, sp|P35908|K22E_HUMAN	0	1	21782.6	37494.6	MBR	MS/MS
GGGGFGGGGFGGG	F	F	118	130	13	1	sp|P13645|K1C10_HUMAN	P13645	K1C10_HUMAN	KRT10	Keratin, type I cytoskeletal 10	KRT1	sp|P04264|K2C1_HUMAN	1	0	12269.4	0	MS/MS	unmatched
GGGGFGGGGFGGGG	Y	F	95	108	14	1	sp|P04264|K2C1_HUMAN	P04264	K2C1_HUMAN	KRT1	Keratin, type II cytoskeletal 1			0	1	0	20220.7	unmatched	MS/MS
GGGGFGGGGFGGGGI	F	G	100	114	15	1	sp|P04264|K2C1_HUMAN	P04264	K2C1_HUMAN	KRT1	Keratin, type II cytoskeletal 1			0	1	0	1717.93	unmatched	MS/MS
GGGGFGGGGI	F	G	105	114	10	1	sp|P04264|K2C1_HUMAN	P04264	K2C1_HUMAN	KRT1	Keratin, type II cytoskeletal 1			2	0	21230.7	28645.6	MS/MS	MBR
GGGGGGGLGSGGSI	S	R	15	28	14	1	sp|P35527|K1C9_HUMAN	P35527	K1C9_HUMAN	KRT9	Keratin, type I cytoskeletal 9			0	1	3573.77	13951.3	MBR	MS/MS
GGGGGGGLGSGGSIR	S	S	15	29	15	2	sp|P35527|K1C9_HUMAN	P35527	K1C9_HUMAN	KRT9	Keratin, type I cytoskeletal 9			1	1	45567.6	58065.9	MS/MS	MS/MS
GGGGGGGLGSGGSIRSS	S	Y	15	31	17	2	sp|P35527|K1C9_HUMAN	P35527	K1C9_HUMAN	KRT9	Keratin, type I cytoskeletal 9			1	2	52271.3	52271.3	MS/MS	MS/MS
GGGGGGGLGSGGSIRSSY	S	S	15	32	18	2	sp|P35527|K1C9_HUMAN	P35527	K1C9_HUMAN	KRT9	Keratin, type I cytoskeletal 9			1	1	54653.7	49079.9	MS/MS	MS/MS
GGGGGGGRFSSS	S	S	39	50	12	2	sp|P35527|K1C9_HUMAN	P35527	K1C9_HUMAN	KRT9	Keratin, type I cytoskeletal 9			0	1	0	8565.45	unmatched	MS/MS
GGGGGGLGSGGSI	G	R	16	28	13	1	sp|P35527|K1C9_HUMAN	P35527	K1C9_HUMAN	KRT9	Keratin, type I cytoskeletal 9			0	1	3167.47	11318.1	MBR	MS/MS
GGGGGGLGSGGSIR	G	S	16	29	14	2	sp|P35527|K1C9_HUMAN	P35527	K1C9_HUMAN	KRT9	Keratin, type I cytoskeletal 9			1	1	17445.9	27386.6	MS/MS	MS/MS
GGGGGGLGSGGSIRSS	G	Y	16	31	16	2	sp|P35527|K1C9_HUMAN	P35527	K1C9_HUMAN	KRT9	Keratin, type I cytoskeletal 9			2	2	12146.9	23332.8	MS/MS	MS/MS
GGGGGLGSGGSIR	G	S	17	29	13	2	sp|P35527|K1C9_HUMAN	P35527	K1C9_HUMAN	KRT9	Keratin, type I cytoskeletal 9			1	0	18009.6	29405.4	MS/MS	MBR
GGGGGLGSGGSIRSS	G	Y	17	31	15	2	sp|P35527|K1C9_HUMAN	P35527	K1C9_HUMAN	KRT9	Keratin, type I cytoskeletal 9			1	0	11181.9	16548.1	MS/MS	MBR
GGGGGSFGAGGGF	C	G	50	62	13	1	sp|P04264|K2C1_HUMAN	P04264	K2C1_HUMAN	KRT1	Keratin, type II cytoskeletal 1			1	1	3224.05	13897.4	MS/MS	MS/MS
GGGGGSFGAGGGFG	C	S	50	63	14	1	sp|P04264|K2C1_HUMAN	P04264	K2C1_HUMAN	KRT1	Keratin, type II cytoskeletal 1			0	2	0	23263.3	unmatched	MS/MS
GGGGGSFGAGGGFGS	C	R	50	64	15	1	sp|P04264|K2C1_HUMAN	P04264	K2C1_HUMAN	KRT1	Keratin, type II cytoskeletal 1			0	1	0	8403.79	unmatched	MS/MS
GGGGGSFGAGGGFGSR	C	S	50	65	16	2	sp|P04264|K2C1_HUMAN	P04264	K2C1_HUMAN	KRT1	Keratin, type II cytoskeletal 1			0	1	11854.9	15474.5	MBR	MS/MS
GGGGGSFGAGGGFGSRS	C	L	50	66	17	2	sp|P04264|K2C1_HUMAN	P04264	K2C1_HUMAN	KRT1	Keratin, type II cytoskeletal 1			0	1	13696.3	19703.5	MBR	MS/MS
GGGGIGGGGF	F	G	110	119	10	1	sp|P04264|K2C1_HUMAN	P04264	K2C1_HUMAN	KRT1	Keratin, type II cytoskeletal 1			1	1	15109.5	28254.1	MS/MS	MS/MS
GGGGIGGGGFGGF	F	G	110	122	13	1	sp|P04264|K2C1_HUMAN	P04264	K2C1_HUMAN	KRT1	Keratin, type II cytoskeletal 1			0	1	9904.86	15444.6	MBR	MS/MS
GGGGLGSGGSIR	G	S	18	29	12	2	sp|P35527|K1C9_HUMAN	P35527	K1C9_HUMAN	KRT9	Keratin, type I cytoskeletal 9			1	1	30757.5	26956.7	MS/MS	MS/MS
GGGGLGSGGSIRSS	G	Y	18	31	14	2	sp|P35527|K1C9_HUMAN	P35527	K1C9_HUMAN	KRT9	Keratin, type I cytoskeletal 9			1	1	9960.97	14144.2	MS/MS	MS/MS
GGGGSFGAGGGFG	G	S	51	63	13	1	sp|P04264|K2C1_HUMAN	P04264	K2C1_HUMAN	KRT1	Keratin, type II cytoskeletal 1			0	2	4562.91	19502.5	MBR	MS/MS
GGGLGSGGSIR	G	S	19	29	11	2	sp|P35527|K1C9_HUMAN	P35527	K1C9_HUMAN	KRT9	Keratin, type I cytoskeletal 9			0	1	10488	25465.4	MBR	MS/MS
GGGLGSGGSIRSS	G	Y	19	31	13	2	sp|P35527|K1C9_HUMAN	P35527	K1C9_HUMAN	KRT9	Keratin, type I cytoskeletal 9			0	1	0	13171	unmatched	MS/MS
GGGSFGAGGGFG	G	S	52	63	12	1	sp|P04264|K2C1_HUMAN	P04264	K2C1_HUMAN	KRT1	Keratin, type II cytoskeletal 1			0	1	8538.62	23134.2	MBR	MS/MS
GGGSFGGGSF	F	G	103	112	10	1	sp|P13645|K1C10_HUMAN	P13645	K1C10_HUMAN	KRT10	Keratin, type I cytoskeletal 10			1	0	19345.4	46173.9	MS/MS	MBR
GGGSFGGGSFGGGS	F	F	103	116	14	1	sp|P13645|K1C10_HUMAN	P13645	K1C10_HUMAN	KRT10	Keratin, type I cytoskeletal 10			0	1	0	6020.66	unmatched	MS/MS
GGGSRGGGGGGYGSGGSSY	S	G	514	532	19	2	sp|P04264|K2C1_HUMAN	P04264	K2C1_HUMAN	KRT1	Keratin, type II cytoskeletal 1			0	2	0	7503.68	unmatched	MS/MS
GGGSSSGGHGGSSSGGY	Y	G	514	530	17	2	sp|P13645|K1C10_HUMAN	P13645	K1C10_HUMAN	KRT10	Keratin, type I cytoskeletal 10			0	1	7627.45	14324.7	MBR	MS/MS
GGGYTIRNV	G	A	300	308	9	2	sp|Q13547|HDAC1_HUMAN	Q13547	HDAC1_HUMAN	HDAC1	Histone deacetylase 1	HDAC2	sp|Q92769|HDAC2_HUMAN	3	2	1.22184e+06	491667	MS/MS	MS/MS
GGKPEPPAMPQPVPTA	K	-	228	243	16	2	sp|P23396|RS3_HUMAN	P23396	RS3_HUMAN	RPS3	Small ribosomal subunit protein uS3			1	0	11602	0	MS/MS	unmatched
GGPGGFGPGGYPGGIH	L	E	136	151	16	2	sp|P35908|K22E_HUMAN	P35908	K22E_HUMAN	KRT2	Keratin, type II cytoskeletal 2 epidermal			0	2	9287.69	54294.2	MBR	MS/MS
GGSFGAGGGFG	G	S	53	63	11	1	sp|P04264|K2C1_HUMAN	P04264	K2C1_HUMAN	KRT1	Keratin, type II cytoskeletal 1			0	1	0	22074.1	unmatched	MS/MS
GGSFGGGSF	G	G	104	112	9	1	sp|P13645|K1C10_HUMAN	P13645	K1C10_HUMAN	KRT10	Keratin, type I cytoskeletal 10			1	0	25969.6	0	MS/MS	unmatched
GGSFGGGSFGGG	G	S	104	115	12	1	sp|P13645|K1C10_HUMAN	P13645	K1C10_HUMAN	KRT10	Keratin, type I cytoskeletal 10			1	0	11868.8	26591	MS/MS	MBR
GGSFGLREF	V	S	28	36	9	2	sp|Q9P0S2|COX16_HUMAN	Q9P0S2	COX16_HUMAN	COX16	Cytochrome c oxidase assembly protein COX16 homolog, mitochondrial			0	1	8527.28	14792.6	MBR	MS/MS
GGSLRVAVL	M	G	2	10	9	2	sp|Q92737|RSLAA_HUMAN	Q92737	RSLAA_HUMAN	RASL10A	Ras-like protein family member 10A			1	0	27228	0	MS/MS	unmatched
GGSYSLRAV	R	Q	475	483	9	2	sp|O95841|ANGL1_HUMAN	O95841	ANGL1_HUMAN	ANGPTL1	Angiopoietin-related protein 1			0	1	34809.4	13733.4	MBR	MS/MS
GGYTIRNV	G	A	301	308	8	2	sp|Q13547|HDAC1_HUMAN	Q13547	HDAC1_HUMAN	HDAC1	Histone deacetylase 1	HDAC2	sp|Q92769|HDAC2_HUMAN	2	1	206541	52219.7	MS/MS	MS/MS
GIDSSSPEV	A	K	259	267	9	1	sp|Q15365|PCBP1_HUMAN	Q15365	PCBP1_HUMAN	PCBP1	Poly(rC)-binding protein 1			0	1	16768.1	26862.8	MBR	MS/MS
GIFGGHIRSV	T	V	604	613	10	2	sp|Q14694|UBP10_HUMAN	Q14694	UBP10_HUMAN	USP10	Ubiquitin carboxyl-terminal hydrolase 10			0	1	7014.49	27103	MBR	MS/MS
GILFVGSGVSGGEEGAR	K	Y	120	136	17	2	sp|P52209|6PGD_HUMAN	P52209	6PGD_HUMAN	PGD	6-phosphogluconate dehydrogenase, decarboxylating			1	0	15377.5	0	MS/MS	unmatched
GILNPSQPGQSSSSSQ	R	T	185	200	16	2	sp|Q15517|CDSN_HUMAN	Q15517	CDSN_HUMAN	CDSN	Corneodesmosin			2	1	25042.3	20167.8	MS/MS	MS/MS
GILNPSQPGQSSSSSQT	R	F	185	201	17	2	sp|Q15517|CDSN_HUMAN	Q15517	CDSN_HUMAN	CDSN	Corneodesmosin			2	1	84844.3	88169.9	MS/MS	MS/MS
GILNPSQPGQSSSSSQTF	R	G	185	202	18	2	sp|Q15517|CDSN_HUMAN	Q15517	CDSN_HUMAN	CDSN	Corneodesmosin			0	1	0	41740.2	unmatched	MS/MS
GILNVSAVDKSTG	N	K	484	496	13	2	sp|P11142|HSP7C_HUMAN	P11142	HSP7C_HUMAN	HSPA8	Heat shock cognate 71 kDa protein			2	1	18432	18473.3	MS/MS	MS/MS
GILNVSAVDKSTGK	N	E	484	497	14	2	sp|P11142|HSP7C_HUMAN	P11142	HSP7C_HUMAN	HSPA8	Heat shock cognate 71 kDa protein			2	1	13864.2	9574.07	MS/MS	MS/MS
GILNVSAVDKSTGKE	N	N	484	498	15	2,3	sp|P11142|HSP7C_HUMAN	P11142	HSP7C_HUMAN	HSPA8	Heat shock cognate 71 kDa protein			4	3	122798	103630	MS/MS	MS/MS
GILNVSAVDKSTGKEN	N	K	484	499	16	2	sp|P11142|HSP7C_HUMAN	P11142	HSP7C_HUMAN	HSPA8	Heat shock cognate 71 kDa protein			1	2	17145.8	13025.2	MS/MS	MS/MS
GILSHINTV	H	F	267	275	9	2	sp|Q02153|GCYB1_HUMAN	Q02153	GCYB1_HUMAN	GUCY1B1	Guanylate cyclase soluble subunit beta-1			1	0	12041.1	0	MS/MS	unmatched
GIMKKAYEL	F	S	27	35	9	2	sp|Q06413|MEF2C_HUMAN	Q06413	MEF2C_HUMAN	MEF2C	Myocyte-specific enhancer factor 2C	MEF2A, MEF2B, MEF2D, SRF	sp|P11831|SRF_HUMAN, sp|Q02078|MEF2A_HUMAN, sp|Q02080|MEF2B_HUMAN, sp|Q14814|MEF2D_HUMAN	2	2	84125.9	140789	MS/MS	MS/MS
GKVKVGVNG	M	F	2	10	9	2	sp|P04406|G3P_HUMAN	P04406	G3P_HUMAN	GAPDH	Glyceraldehyde-3-phosphate dehydrogenase			1	1	0	8935.83	MS/MS	MS/MS
GKVKVGVNGF	M	G	2	11	10	2	sp|P04406|G3P_HUMAN	P04406	G3P_HUMAN	GAPDH	Glyceraldehyde-3-phosphate dehydrogenase			3	1	25936.7	13130.3	MS/MS	MS/MS
GKVLQATVVAVGSGSK	Q	G	39	54	16	2	sp|P61604|CH10_HUMAN	P61604	CH10_HUMAN	HSPE1	10 kDa heat shock protein, mitochondrial			1	1	10431.1	12501.2	MS/MS	MS/MS
GLADASLLKKV	Q	G	443	453	11	2	sp|Q9UBB4|ATX10_HUMAN	Q9UBB4	ATX10_HUMAN	ATXN10	Ataxin-10			1	1	35841.3	31065.7	MS/MS	MS/MS
GLADNTVIAKV	Q	N	112	122	11	2	sp|P26639|SYTC_HUMAN	P26639	SYTC_HUMAN	TARS1	Threonine--tRNA ligase 1, cytoplasmic			2	0	9502.09	0	MS/MS	unmatched
GLAPKPVQV	V	L	2540	2548	9	2	sp|Q6ZNJ1|NBEL2_HUMAN	Q6ZNJ1	NBEL2_HUMAN	NBEAL2	Neurobeachin-like protein 2			1	0	56675.3	11619.4	MS/MS	MBR
GLATDVQTV	A	A	55	63	9	1	sp|P49720|PSB3_HUMAN	P49720	PSB3_HUMAN	PSMB3	Proteasome subunit beta type-3			1	0	774061	755060	MS/MS	MBR
GLFQGKTPL	G	R	53	61	9	2	sp|Q9ULW0|TPX2_HUMAN	Q9ULW0	TPX2_HUMAN	TPX2	Targeting protein for Xklp2			1	0	34508.7	25670.8	MS/MS	MBR
GLGSGGSIRSS	G	Y	21	31	11	2	sp|P35527|K1C9_HUMAN	P35527	K1C9_HUMAN	KRT9	Keratin, type I cytoskeletal 9			0	1	13748.3	12544	MBR	MS/MS
GLGSGGSIRSSY	G	S	21	32	12	2	sp|P35527|K1C9_HUMAN	P35527	K1C9_HUMAN	KRT9	Keratin, type I cytoskeletal 9			1	0	1906.29	0	MS/MS	unmatched
GLIDKVNEL	E	K	302	310	9	2	sp|P61011|SRP54_HUMAN	P61011	SRP54_HUMAN	SRP54	Signal recognition particle subunit SRP54			1	0	17777.9	0	MS/MS	unmatched
GLIDRQVTV	E	R	1760	1768	9	2	sp|Q9UPN3|MACF1_HUMAN	Q9UPN3	MACF1_HUMAN	MACF1	Microtubule-actin cross-linking factor 1, isoforms 1/2/3/4/5			1	0	58417.9	46957	MS/MS	MBR
GLMDTVKKV	F	L	312	320	9	2	sp|Q9Y692|GMEB1_HUMAN	Q9Y692	GMEB1_HUMAN	GMEB1	Glucocorticoid modulatory element-binding protein 1			0	1	0	0	unmatched	MS/MS
GLMGAGIAQV	A	S	370	379	10	1	sp|P40939|ECHA_HUMAN	P40939	ECHA_HUMAN	HADHA	Trifunctional enzyme subunit alpha, mitochondrial	HADH	sp|Q16836|HCDH_HUMAN	1	0	6920.02	0	MS/MS	unmatched
GLNEEIARV	N	E	330	338	9	2	sp|O14777|NDC80_HUMAN	O14777	NDC80_HUMAN	NDC80	Kinetochore protein NDC80 homolog			1	1	34999.6	25026.3	MS/MS	MS/MS
GLQPTGFLS	S	-	258	266	9	1	sp|P79483|DRB3_HUMAN	P79483	DRB3_HUMAN	HLA-DRB3	HLA class II histocompatibility antigen, DR beta 3 chain	HLA-DRB1	sp|P01911|DRB1_HUMAN	1	0	48523.2	0	MS/MS	unmatched
GLSEDTTEETLK	K	E	578	589	12	2	sp|P19338|NUCL_HUMAN	P19338	NUCL_HUMAN	NCL	Nucleolin			1	0	11010.7	0	MS/MS	unmatched
GLTPSQIGVILR	K	D	44	55	12	2	sp|P62277|RS13_HUMAN	P62277	RS13_HUMAN	RPS13	Small ribosomal subunit protein uS15			1	0	12242.3	0	MS/MS	unmatched
GLYSGVTTV	Q	E	46	54	9	1	sp|P23921|RIR1_HUMAN	P23921	RIR1_HUMAN	RRM1	Ribonucleoside-diphosphate reductase large subunit			3	2	81506.5	98242.5	MS/MS	MS/MS
GMDELSEEDK	L	L	442	451	10	2	sp|P06576|ATPB_HUMAN	P06576	ATPB_HUMAN	ATP5F1B	ATP synthase subunit beta, mitochondrial			0	1	0	11196.3	unmatched	MS/MS
GMDELSEEDKLT	L	V	442	453	12	2	sp|P06576|ATPB_HUMAN	P06576	ATPB_HUMAN	ATP5F1B	ATP synthase subunit beta, mitochondrial			1	3	8237.3	104159	MS/MS	MS/MS
GMDELSEEDKLTV	L	S	442	454	13	2	sp|P06576|ATPB_HUMAN	P06576	ATPB_HUMAN	ATP5F1B	ATP synthase subunit beta, mitochondrial			0	1	0	43940.2	unmatched	MS/MS
GNTGHEIGR	L	Q	107	115	9	2	sp|Q6E0U4|DMKN_HUMAN	Q6E0U4	DMKN_HUMAN	DMKN	Dermokine			0	1	0	4891.79	unmatched	MS/MS
GNYRIESVLSSSGKR	T	L	166	180	15	3	sp|P17900|SAP3_HUMAN	P17900	SAP3_HUMAN	GM2A	Ganglioside GM2 activator			0	1	0	17953.7	unmatched	MS/MS
GPAPVGRFF	D	T	40	48	9	2	sp|Q8TDP1|RNH2C_HUMAN	Q8TDP1	RNH2C_HUMAN	RNASEH2C	Ribonuclease H2 subunit C			0	1	0	15643.4	unmatched	MS/MS
GPGGFGPGGYPGGIH	G	E	137	151	15	2	sp|P35908|K22E_HUMAN	P35908	K22E_HUMAN	KRT2	Keratin, type II cytoskeletal 2 epidermal			1	0	13839.1	0	MS/MS	unmatched
GPKLVVSTQT	E	A	595	604	10	2	sp|P02769|ALBU_BOVIN	P02769	ALBU_BOVIN	ALB	Albumin			0	1	7893.69	11445.7	MBR	MS/MS
GPKLVVSTQTALA	E	-	595	607	13	2	sp|P02769|ALBU_BOVIN	P02769	ALBU_BOVIN	ALB	Albumin			0	1	31123.7	42853.4	MBR	MS/MS
GPNGGIVTSL	L	N	86	95	10	1	sp|Q9HCN4|GPN1_HUMAN	Q9HCN4	GPN1_HUMAN	GPN1	GPN-loop GTPase 1			2	0	73127.4	83226	MS/MS	MBR
GPREAVSGL	M	A	224	232	9	2	sp|Q9GZU3|TM39B_HUMAN	Q9GZU3	TM39B_HUMAN	TMEM39B	Transmembrane protein 39B			2	0	51289.1	38867.8	MS/MS	MBR
GPRPITQSEL	A	A	263	272	10	2	sp|Q96S82|UBL7_HUMAN	Q96S82	UBL7_HUMAN	UBL7	Ubiquitin-like protein 7			2	1	75384.2	29333.6	MS/MS	MS/MS
GPSPNPLIL	I	S	53	61	9	1	sp|O75448|MED24_HUMAN	O75448	MED24_HUMAN	MED24	Mediator of RNA polymerase II transcription subunit 24			1	0	11180.8	0	MS/MS	unmatched
GPVRGPFPIIV	L	-	214	224	11	2	sp|P02666|CASB_BOVIN	P02666	CASB_BOVIN	CSN2	Beta-casein			1	0	21852.9	0	MS/MS	unmatched
GQFTLRDMY	H	E	325	333	9	2	sp|P61011|SRP54_HUMAN	P61011	SRP54_HUMAN	SRP54	Signal recognition particle subunit SRP54			0	1	14164.9	13250.8	MBR	MS/MS
GQGVHHAASQF	F	G	351	361	11	2	sp|Q6UWP8|SBSN_HUMAN	Q6UWP8	SBSN_HUMAN	SBSN	Suprabasin			0	1	7470.07	8923.32	MBR	MS/MS
GQGVHHTAGQVGKEAEK	F	F	279	295	17	3	sp|Q6UWP8|SBSN_HUMAN	Q6UWP8	SBSN_HUMAN	SBSN	Suprabasin			0	1	0	0	unmatched	MS/MS
GQHGSGSSQSSGYGQY	Y	G	544	559	16	2	sp|Q5D862|FILA2_HUMAN	Q5D862	FILA2_HUMAN	FLG2	Filaggrin-2			0	1	0	3995.89	unmatched	MS/MS
GQHGSGSSQSTGFGQY	F	G	643	658	16	2	sp|Q5D862|FILA2_HUMAN	Q5D862	FILA2_HUMAN	FLG2	Filaggrin-2			0	1	0	7670.01	unmatched	MS/MS
GSAVISLEGKPL	G	-	155	166	12	2	sp|P23528|COF1_HUMAN	P23528	COF1_HUMAN	CFL1	Cofilin-1			1	0	38852.4	0	MS/MS	unmatched
GSGGGGFGGGGF	F	G	123	134	12	1	sp|P04264|K2C1_HUMAN	P04264	K2C1_HUMAN	KRT1	Keratin, type II cytoskeletal 1			1	0	8128.14	25072.9	MS/MS	MBR
GSGGGGSSSVKGSSGEA	Y	F	613	629	17	2	sp|P35908|K22E_HUMAN	P35908	K22E_HUMAN	KRT2	Keratin, type II cytoskeletal 2 epidermal			0	1	0	6910.52	unmatched	MS/MS
GSGGGSKGGSISGGGY	Y	G	574	589	16	2	sp|P35908|K22E_HUMAN	P35908	K22E_HUMAN	KRT2	Keratin, type II cytoskeletal 2 epidermal			1	1	12423.5	17971.8	MS/MS	MS/MS
GSGGGSSGGSIGGR	R	G	603	616	14	2	sp|P04264|K2C1_HUMAN	P04264	K2C1_HUMAN	KRT1	Keratin, type II cytoskeletal 1			1	2	13459.2	13085.9	MS/MS	MS/MS
GSGGGSYGSGGGGGGGRGS	Y	Y	533	551	19	2	sp|P04264|K2C1_HUMAN	P04264	K2C1_HUMAN	KRT1	Keratin, type II cytoskeletal 1			0	1	0	5798.79	unmatched	MS/MS
GSGGGSYGSGGGGGGGRGSY	Y	G	533	552	20	2	sp|P04264|K2C1_HUMAN	P04264	K2C1_HUMAN	KRT1	Keratin, type II cytoskeletal 1			0	2	18158.7	30940.9	MBR	MS/MS
GSGGGSYGSGGGGGGHGSY	Y	G	560	578	19	2	sp|P04264|K2C1_HUMAN	P04264	K2C1_HUMAN	KRT1	Keratin, type II cytoskeletal 1			1	2	69746.7	76485.2	MS/MS	MS/MS
GSGLGVGGGF	Y	S	518	527	10	1	sp|P02538|K2C6A_HUMAN	P02538	K2C6A_HUMAN	KRT6A	Keratin, type II cytoskeletal 6A	KRT6B	sp|P04259|K2C6B_HUMAN	0	2	5107.37	20560.2	MBR	MS/MS
GSGSGWSSSRGP	Y	Y	1498	1509	12	2	sp|Q86YZ3|HORN_HUMAN	Q86YZ3	HORN_HUMAN	HRNR	Hornerin			2	0	21298.8	0	MS/MS	unmatched
GSGSGWSSSRGPY	Y	E	1498	1510	13	2	sp|Q86YZ3|HORN_HUMAN	Q86YZ3	HORN_HUMAN	HRNR	Hornerin			1	1	23608	19085	MS/MS	MS/MS
GSHTGKELD	M	K	76	84	9	2	sp|Q6UWP8|SBSN_HUMAN	Q6UWP8	SBSN_HUMAN	SBSN	Suprabasin			0	1	0	10061.8	unmatched	MS/MS
GSIGGRGSSSGGVKSSGGSS	G	S	611	630	20	3	sp|P04264|K2C1_HUMAN	P04264	K2C1_HUMAN	KRT1	Keratin, type II cytoskeletal 1			0	1	6725.76	4605.92	MBR	MS/MS
GSQGGLGGQGQGNPGGLGTP	F	W	152	171	20	2	sp|Q6E0U4|DMKN_HUMAN	Q6E0U4	DMKN_HUMAN	DMKN	Dermokine			0	1	0	7581.24	unmatched	MS/MS
GSVGESSSKGP	S	R	572	582	11	2	sp|P13645|K1C10_HUMAN	P13645	K1C10_HUMAN	KRT10	Keratin, type I cytoskeletal 10			0	1	12204.4	25564.4	MBR	MS/MS
GSYEDAVHSGALND	H	-	543	556	14	2	sp|P17987|TCPA_HUMAN	P17987	TCPA_HUMAN	TCP1	T-complex protein 1 subunit alpha			1	0	8202.57	0	MS/MS	unmatched
GSYSAPTL	Q	T	325	332	8	1	sp|Q02548|PAX5_HUMAN	Q02548	PAX5_HUMAN	PAX5	Paired box protein Pax-5			1	0	57980.9	63441	MS/MS	MBR
GSYSISQF	S	Q	262	269	8	1	sp|Q16739|CEGT_HUMAN	Q16739	CEGT_HUMAN	UGCG	Ceramide glucosyltransferase			2	0	49721.2	62007.7	MS/MS	MBR
GSYYLTTTY	E	G	823	831	9	1	sp|Q8TB24|RIN3_HUMAN	Q8TB24	RIN3_HUMAN	RIN3	Ras and Rab interactor 3			1	0	21778.7	0	MS/MS	unmatched
GVDEATIIDILTK	K	R	59	71	13	2	sp|P04083|ANXA1_HUMAN	P04083	ANXA1_HUMAN	ANXA1	Annexin A1			1	0	4413.19	0	MS/MS	unmatched
GVIFYESHGK	K	L	9	18	10	2	sp|P00330|ADH1_YEAST	P00330	ADH1_YEAST	ADH1	Alcohol dehydrogenase 1			1	0	33124.8	0	MS/MS	unmatched
GVLPNIQAV	G	L	107	115	9	1	sp|Q96QV6|H2A1A_HUMAN	Q96QV6	H2A1A_HUMAN	H2AC1	Histone H2A type 1-A	H2AC12, H2AC14, H2AC17, H2AC19, H2AC20, H2AC21, H2AC25, H2AC6, H2AC7, H2AC8, H2AJ, H2AX	sp|P04908|H2A1B_HUMAN, sp|P0C0S8|H2A1_HUMAN, sp|P16104|H2AX_HUMAN, sp|P20671|H2A1D_HUMAN, sp|Q16777|H2A2C_HUMAN, sp|Q6FI13|H2A2A_HUMAN, sp|Q7L7L0|H2A3_HUMAN, sp|Q8IUE6|H2A2B_HUMAN, sp|Q93077|H2A1C_HUMAN, sp|Q96KK5|H2A1H_HUMAN, sp|Q99878|H2A1J_HUMAN, sp|Q9BTM1|H2AJ_HUMAN	1	0	35581.5	37616.3	MS/MS	MBR
GVRPPAPSL	R	K	1840	1848	9	2	sp|Q92673|SORL_HUMAN	Q92673	SORL_HUMAN	SORL1	Sortilin-related receptor			1	0	133633	103898	MS/MS	MBR
GVVDSEDLPLNISR	R	E	379	392	14	2	sp|P08238|HS90B_HUMAN	P08238	HS90B_HUMAN	HSP90AB1	Heat shock protein HSP 90-beta	HSP90AA1, HSP90AB3P, TRAP1	sp|P07900|HS90A_HUMAN, sp|Q12931|TRAP1_HUMAN, sp|Q58FF7|H90B3_HUMAN	2	1	121639	37134	MS/MS	MS/MS
GVYSAANY	N	T	533	540	8	1	sp|P17844|DDX5_HUMAN	P17844	DDX5_HUMAN	DDX5	Probable ATP-dependent RNA helicase DDX5			3	0	533485	340788	MS/MS	MBR
GYKAGMTHI	L	V	48	56	9	2	sp|P39023|RL3_HUMAN	P39023	RL3_HUMAN	RPL3	Large ribosomal subunit protein uL3			1	1	0	22789.2	MS/MS	MS/MS
HAFVASEY	E	P	400	407	8	1	sp|P19174|PLCG1_HUMAN	P19174	PLCG1_HUMAN	PLCG1	1-phosphatidylinositol 4,5-bisphosphate phosphodiesterase gamma-1			1	0	20244.8	0	MS/MS	unmatched
HAYIISSL	V	K	307	314	8	1	sp|Q9H4M9|EHD1_HUMAN	Q9H4M9	EHD1_HUMAN	EHD1	EH domain-containing protein 1	EHD3	sp|Q9NZN3|EHD3_HUMAN	1	0	291901	319506	MS/MS	MBR
HGYELAKDF	H	G	213	221	9	2	sp|Q9UNA1|RHG26_HUMAN	Q9UNA1	RHG26_HUMAN	ARHGAP26	Rho GTPase-activating protein 26			0	1	0	14601.6	unmatched	MS/MS
HGYHIGQF	D	G	318	325	8	2	sp|Q8IWU5|SULF2_HUMAN	Q8IWU5	SULF2_HUMAN	SULF2	Extracellular sulfatase Sulf-2	SULF1	sp|Q8IWU6|SULF1_HUMAN	0	1	0	14492.1	unmatched	MS/MS
HGYSISHV	I	K	1487	1494	8	2	sp|Q8NEY1|NAV1_HUMAN	Q8NEY1	NAV1_HUMAN	NAV1	Neuron navigator 1			2	1	58777	57128.4	MS/MS	MS/MS
HGYVGADL	A	K	557	564	8	1	sp|Q8NB90|AFG2A_HUMAN	Q8NB90	AFG2A_HUMAN	AFG2A	ATPase family gene 2 protein homolog A			1	0	24056.2	28439	MS/MS	MBR
HIIENIVAV	E	T	225	233	9	1,2	sp|O76021|RL1D1_HUMAN	O76021	RL1D1_HUMAN	RSL1D1	Ribosomal L1 domain-containing protein 1			1	1	33328.1	25622.2	MS/MS	MS/MS
HLAIKLEQV	A	K	531	539	9	2	sp|Q9Y4B6|DCAF1_HUMAN	Q9Y4B6	DCAF1_HUMAN	DCAF1	DDB1- and CUL4-associated factor 1			0	1	7290.38	25452.3	MBR	MS/MS
HLANIVERV	R	K	73	81	9	2	sp|Q8IYM9|TRI22_HUMAN	Q8IYM9	TRI22_HUMAN	TRIM22	E3 ubiquitin-protein ligase TRIM22			0	1	17230.3	27922.9	MBR	MS/MS
HLTDITLKV	D	A	120	128	9	2	sp|Q15046|SYK_HUMAN	Q15046	SYK_HUMAN	KARS1	Lysine--tRNA ligase			0	1	0	27174.9	unmatched	MS/MS
HLVDEPQNLIK	K	Q	402	412	11	2	sp|P02769|ALBU_BOVIN	P02769	ALBU_BOVIN	ALB	Albumin			1	0	46456.5	0	MS/MS	unmatched
HPPPPPPPP	P	P	114	122	9	1,2	sp|P13378|HXD8_HUMAN	P13378	HXD8_HUMAN	HOXD8	Homeobox protein Hox-D8	ASXL3, CEBPB, HNRNPL, R3HDM1	sp|P14866|HNRPL_HUMAN, sp|P17676|CEBPB_HUMAN, sp|Q15032|R3HD1_HUMAN, sp|Q9C0F0|ASXL3_HUMAN	7	3	1.98313e+06	1.94949e+06	MS/MS	MS/MS
HPQPGSANSL	G	S	108	117	10	2	sp|Q8IYI0|SHLD1_HUMAN	Q8IYI0	SHLD1_HUMAN	SHLD1	Shieldin complex subunit 1			1	0	7611.01	0	MS/MS	unmatched
HPSLPASSL	S	A	369	377	9	1	sp|Q53ET0|CRTC2_HUMAN	Q53ET0	CRTC2_HUMAN	CRTC2	CREB-regulated transcription coactivator 2			1	0	12626.4	0	MS/MS	unmatched
HSYRAPAF	V	C	152	159	8	2	sp|Q15139|KPCD1_HUMAN	Q15139	KPCD1_HUMAN	PRKD1	Serine/threonine-protein kinase D1	PRKD2	sp|Q9BZL6|KPCD2_HUMAN	1	1	180876	209012	MS/MS	MS/MS
HSYRVLYL	G	A	442	449	8	2	sp|Q9UM11|FZR1_HUMAN	Q9UM11	FZR1_HUMAN	FZR1	Fizzy-related protein homolog			1	0	32727.8	0	MS/MS	unmatched
HTEIVFARTSPQQK	Y	L	685	698	14	3	sp|P05023|AT1A1_HUMAN	P05023	AT1A1_HUMAN	ATP1A1	Sodium/potassium-transporting ATPase subunit alpha-1	ATP1A2, ATP1A3	sp|P13637|AT1A3_HUMAN, sp|P50993|AT1A2_HUMAN	0	1	0	14626.8	unmatched	MS/MS
HVAPLKAAL	S	H	1175	1183	9	2	sp|Q9C0A0|CNTP4_HUMAN	Q9C0A0	CNTP4_HUMAN	CNTNAP4	Contactin-associated protein-like 4			0	1	0	6806.16	unmatched	MS/MS
HVGDLGNVTADK	R	D	81	92	12	2	sp|P00441|SODC_HUMAN	P00441	SODC_HUMAN	SOD1	Superoxide dismutase [Cu-Zn]			1	0	0	0	MS/MS	unmatched
IAAPTSSAL	T	S	279	287	9	1	sp|O43432|IF4G3_HUMAN	O43432	IF4G3_HUMAN	EIF4G3	Eukaryotic translation initiation factor 4 gamma 3			1	0	19118.1	0	MS/MS	unmatched
IAFTGSTEVGK	K	L	259	269	11	2	sp|O94788|AL1A2_HUMAN	O94788	AL1A2_HUMAN	ALDH1A2	Retinal dehydrogenase 2	ALDH1A3	sp|P47895|AL1A3_HUMAN	1	0	25894.6	0	MS/MS	unmatched
IAIYELLFK	R	E	9	17	9	2	sp|P46783|RS10_HUMAN	P46783	RS10_HUMAN	RPS10	Small ribosomal subunit protein eS10			0	2	0	5945.72	unmatched	MS/MS
IARLPSSTL	R	K	799	807	9	2	sp|Q86Y91|KI18B_HUMAN	Q86Y91	KI18B_HUMAN	KIF18B	Kinesin-like protein KIF18B			1	1	0	74847.3	MS/MS	MS/MS
IARNLTQQL	A	Q	313	321	9	2	sp|Q99541|PLIN2_HUMAN	Q99541	PLIN2_HUMAN	PLIN2	Perilipin-2			1	0	38190.6	40043.8	MS/MS	MBR
IDIIPNPQER	K	T	73	82	10	2	sp|P08238|HS90B_HUMAN	P08238	HS90B_HUMAN	HSP90AB1	Heat shock protein HSP 90-beta	HSP90AB3P	sp|Q58FF7|H90B3_HUMAN	1	0	0	0	MS/MS	unmatched
IDTIEIITDR	K	Q	138	147	10	2	sp|P22626|ROA2_HUMAN	P22626	ROA2_HUMAN	HNRNPA2B1	Heterogeneous nuclear ribonucleoproteins A2/B1			1	0	37188.1	0	MS/MS	unmatched
IEDEQALGSQLQK	R	K	1094	1106	13	2	sp|P12883|MYH7_HUMAN	P12883	MYH7_HUMAN	MYH7	Myosin-7			0	1	0	52972.8	unmatched	MS/MS
IEDVTPIPSDSTR	R	R	129	141	13	2	sp|P62263|RS14_HUMAN	P62263	RS14_HUMAN	RPS14	Small ribosomal subunit protein uS11			1	0	16876.1	0	MS/MS	unmatched
IEELEEEIEAER	R	A	1119	1130	12	2	sp|Q9Y623|MYH4_HUMAN	Q9Y623	MYH4_HUMAN	MYH4	Myosin-4	MYH1, MYH16, MYH2, MYH3, MYH6, MYH7	sp|P11055|MYH3_HUMAN, sp|P12882|MYH1_HUMAN, sp|P12883|MYH7_HUMAN, sp|P13533|MYH6_HUMAN, sp|Q9H6N6|MYH16_HUMAN, sp|Q9UKX2|MYH2_HUMAN	0	1	0	74110.8	unmatched	MS/MS
IEKGHGIR	L	L	2359	2366	8	2	sp|P15924|DESP_HUMAN	P15924	DESP_HUMAN	DSP	Desmoplakin			0	1	0	5969.63	unmatched	MS/MS
IETIEVMEDR	K	Q	152	161	10	2	sp|P51991|ROA3_HUMAN	P51991	ROA3_HUMAN	HNRNPA3	Heterogeneous nuclear ribonucleoprotein A3			1	0	5470.41	0	MS/MS	unmatched
IEVIEIMTDR	K	G	131	140	10	2	sp|P09651|ROA1_HUMAN	P09651	ROA1_HUMAN	HNRNPA1	Heterogeneous nuclear ribonucleoprotein A1	HNRNPA1L2, HNRNPA1L3	sp|A0A2R8Y4L2|RA1L3_HUMAN, sp|Q32P51|RA1L2_HUMAN	1	0	25793.4	0	MS/MS	unmatched
IGGIGTVPVGR	K	V	256	266	11	2	sp|P68104|EF1A1_HUMAN	P68104	EF1A1_HUMAN	EEF1A1	Elongation factor 1-alpha 1	EEF1A1P5, EEF1A2	sp|Q05639|EF1A2_HUMAN, sp|Q5VTE0|EF1A3_HUMAN	1	0	34710.4	47426.6	MS/MS	MBR
IINEPTAAAIAYGLDK	R	K	172	187	16	2	sp|P11142|HSP7C_HUMAN	P11142	HSP7C_HUMAN	HSPA8	Heat shock cognate 71 kDa protein	HSPA1L, HSPA2, HSPA5	sp|P11021|BIP_HUMAN, sp|P34931|HS71L_HUMAN, sp|P54652|HSP72_HUMAN	1	2	139335	70669.3	MS/MS	MS/MS
IINTFHQY	T	S	15	22	8	2	sp|P06702|S10A9_HUMAN	P06702	S10A9_HUMAN	S100A9	Protein S100-A9			1	0	0	0	MS/MS	unmatched
IISDTSGDF	D	R	159	167	9	1	sp|A6NMY6|AXA2L_HUMAN	A6NMY6	AXA2L_HUMAN	ANXA2P2	Putative annexin A2-like protein	ANXA2	sp|P07355|ANXA2_HUMAN	0	1	6577.43	14687.9	MBR	MS/MS
IITHPNFNGNTLDNDIMLIK	K	L	78	97	20	3	sp|P00761|TRYP_PIG	P00761	TRYP_PIG		Trypsin			0	1	0	0	unmatched	MS/MS
ILAQQPLSV	R	T	693	701	9	1	sp|Q6ZRI6|CO039_HUMAN	Q6ZRI6	CO039_HUMAN	C15orf39	Uncharacterized protein C15orf39			1	0	9501.8	0	MS/MS	unmatched
ILDKKVEKV	E	T	570	578	9	2	sp|P08238|HS90B_HUMAN	P08238	HS90B_HUMAN	HSP90AB1	Heat shock protein HSP 90-beta	HSP90AB3P	sp|Q58FF7|H90B3_HUMAN	2	1	139593	137963	MS/MS	MS/MS
ILDQKINEV	D	S	23	31	9	2	sp|P11926|DCOR_HUMAN	P11926	DCOR_HUMAN	ODC1	Ornithine decarboxylase			2	2	206805	210534	MS/MS	MS/MS
ILHDDEVTV	L	T	15	23	9	1	sp|P05386|RLA1_HUMAN	P05386	RLA1_HUMAN	RPLP1	Large ribosomal subunit protein P1			0	1	0	10708.2	unmatched	MS/MS
ILMEHIHKL	R	K	137	145	9	2	sp|P84098|RL19_HUMAN	P84098	RL19_HUMAN	RPL19	Large ribosomal subunit protein eL19			1	3	39608.5	188010	MS/MS	MS/MS
ILNPSQPGQSSSSSQT	G	F	186	201	16	2	sp|Q15517|CDSN_HUMAN	Q15517	CDSN_HUMAN	CDSN	Corneodesmosin			1	0	3667.08	0	MS/MS	unmatched
ILQNKIDLV	L	K	187	195	9	2	sp|P41091|IF2G_HUMAN	P41091	IF2G_HUMAN	EIF2S3	Eukaryotic translation initiation factor 2 subunit 3	EIF2S3B	sp|Q2VIR3|IF2GL_HUMAN	1	1	29448.7	36787.4	MS/MS	MS/MS
ILSEVQQAV	S	S	712	720	9	2	sp|P09874|PARP1_HUMAN	P09874	PARP1_HUMAN	PARP1	Poly [ADP-ribose] polymerase 1			1	0	19413.7	0	MS/MS	unmatched
ILTDITKGV	N	Q	661	669	9	1,2	sp|P13639|EF2_HUMAN	P13639	EF2_HUMAN	EEF2	Elongation factor 2			1	1	93054.3	72121.5	MS/MS	MS/MS
ILTESEIKL	D	D	86	94	9	2	sp|Q99598|TSNAX_HUMAN	Q99598	TSNAX_HUMAN	TSNAX	Translin-associated protein X			1	0	12983.1	0	MS/MS	unmatched
ILVKHLTNV	D	S	512	520	9	2	sp|A1A4S6|RHG10_HUMAN	A1A4S6	RHG10_HUMAN	ARHGAP10	Rho GTPase-activating protein 10			0	1	0	12232.7	unmatched	MS/MS
IMLEALERV	I	-	68	76	9	2	sp|A8MWD9|RUXGL_HUMAN	A8MWD9	RUXGL_HUMAN	SNRPGP15	Putative small nuclear ribonucleoprotein G-like protein 15	SNRPG	sp|P62308|RUXG_HUMAN	1	0	42889.7	0	MS/MS	unmatched
INTPLTTTSGNLHGQP	D	V	129	144	16	2	sp|P05089|ARGI1_HUMAN	P05089	ARGI1_HUMAN	ARG1	Arginase-1			0	1	13894.6	11543.6	MBR	MS/MS
INTPLTTTSGNLHGQPVS	D	F	129	146	18	2	sp|P05089|ARGI1_HUMAN	P05089	ARGI1_HUMAN	ARG1	Arginase-1			0	1	0	14501.4	unmatched	MS/MS
IPAKLHNSL	S	I	660	668	9	2	sp|Q00341|VIGLN_HUMAN	Q00341	VIGLN_HUMAN	HDLBP	Vigilin			0	1	21140.5	22018.5	MBR	MS/MS
IPGGLSEAKPATPEIQE	M	I	2	18	17	2	sp|P01040|CYTA_HUMAN	P01040	CYTA_HUMAN	CSTA	Cystatin-A			0	1	0	25799	unmatched	MS/MS
IPKSAVGEL	L	S	363	371	9	2	sp|P26010|ITB7_HUMAN	P26010	ITB7_HUMAN	ITGB7	Integrin beta-7	ITGB2	sp|P05107|ITB2_HUMAN	1	0	19417.8	0	MS/MS	unmatched
IPRGVNVSAL	Y	S	118	127	10	2	sp|P38606|VATA_HUMAN	P38606	VATA_HUMAN	ATP6V1A	V-type proton ATPase catalytic subunit A			1	0	21750	28302.4	MS/MS	MBR
IPRLIVSQL	N	K	172	180	9	2	sp|Q9BXW9|FACD2_HUMAN	Q9BXW9	FACD2_HUMAN	FANCD2	Fanconi anemia group D2 protein			1	0	4522.68	0	MS/MS	unmatched
IPRPVDGVEV	E	P	417	426	10	2	sp|P26368|U2AF2_HUMAN	P26368	U2AF2_HUMAN	U2AF2	Splicing factor U2AF 65 kDa subunit			1	0	27807.2	30845.2	MS/MS	MBR
IRGVEEEEEDGEMRE	Y	-	72	86	15	3	sp|P62306|RUXF_HUMAN	P62306	RUXF_HUMAN	SNRPF	Small nuclear ribonucleoprotein F			1	0	18315.5	0	MS/MS	unmatched
IRLENEIQT	K	Y	440	448	9	2	sp|P13645|K1C10_HUMAN	P13645	K1C10_HUMAN	KRT10	Keratin, type I cytoskeletal 10			0	1	0	21596.4	unmatched	MS/MS
ISEGNETVEDIAAR	I	L	634	647	14	2	sp|P05023|AT1A1_HUMAN	P05023	AT1A1_HUMAN	ATP1A1	Sodium/potassium-transporting ATPase subunit alpha-1	ATP1A2, ATP1A3	sp|P13637|AT1A3_HUMAN, sp|P50993|AT1A2_HUMAN	2	1	14312.4	12540.5	MS/MS	MS/MS
ISSSKGSLGGGF	R	S	36	47	12	2	sp|P13645|K1C10_HUMAN	P13645	K1C10_HUMAN	KRT10	Keratin, type I cytoskeletal 10			2	1	25734.6	28291.9	MS/MS	MS/MS
ISSSKGSLGGGFSSG	R	G	36	50	15	2	sp|P13645|K1C10_HUMAN	P13645	K1C10_HUMAN	KRT10	Keratin, type I cytoskeletal 10			1	1	8383.61	13955.7	MS/MS	MS/MS
ISSSKGSLGGGFSSGGFSGG	R	S	36	55	20	2	sp|P13645|K1C10_HUMAN	P13645	K1C10_HUMAN	KRT10	Keratin, type I cytoskeletal 10			0	1	0	31366.1	unmatched	MS/MS
IVAAGVGEFEAGISK	L	N	115	129	15	2	sp|P68104|EF1A1_HUMAN	P68104	EF1A1_HUMAN	EEF1A1	Elongation factor 1-alpha 1	EEF1A1P5, EEF1A2	sp|Q05639|EF1A2_HUMAN, sp|Q5VTE0|EF1A3_HUMAN	1	0	638389	0	MS/MS	unmatched
IVAKHTSAL	T	C	1497	1505	9	2	sp|Q9Y490|TLN1_HUMAN	Q9Y490	TLN1_HUMAN	TLN1	Talin-1	TLN2	sp|Q9Y4G6|TLN2_HUMAN	1	0	19205	0	MS/MS	unmatched
IVDGNHRLTL	D	G	138	147	10	2	sp|Q01082|SPTB2_HUMAN	Q01082	SPTB2_HUMAN	SPTBN1	Spectrin beta chain, non-erythrocytic 1	SPTBN2, SPTBN4	sp|O15020|SPTN2_HUMAN, sp|Q9H254|SPTN4_HUMAN	1	0	27380	30270	MS/MS	MBR
IVDPVSNL	F	R	2301	2308	8	1	sp|P15924|DESP_HUMAN	P15924	DESP_HUMAN	DSP	Desmoplakin			1	0	23465	43396	MS/MS	MBR
IVRKLVTAL	A	A	742	750	9	2	sp|Q8TEV9|SMCR8_HUMAN	Q8TEV9	SMCR8_HUMAN	SMCR8	Guanine nucleotide exchange protein SMCR8			0	1	0	14599.9	unmatched	MS/MS
IYVSEKGTVQQADE	G	-	179	192	14	2	sp|P32969|RL9_HUMAN	P32969	RL9_HUMAN	RPL9P9	Large ribosomal subunit protein uL6			1	0	18760.5	0	MS/MS	unmatched
KAFDITYV	G	R	141	148	8	1	sp|P11047|LAMC1_HUMAN	P11047	LAMC1_HUMAN	LAMC1	Laminin subunit gamma-1			1	0	34408.4	47225.2	MS/MS	MBR
KAITDAAMMAEELKK	K	E	1761	1775	15	3	sp|Q9Y623|MYH4_HUMAN	Q9Y623	MYH4_HUMAN	MYH4	Myosin-4	MYH1, MYH13, MYH2, MYH3, MYH6, MYH7, MYH7B, MYH8	sp|A7E2Y1|MYH7B_HUMAN, sp|P11055|MYH3_HUMAN, sp|P12882|MYH1_HUMAN, sp|P12883|MYH7_HUMAN, sp|P13533|MYH6_HUMAN, sp|P13535|MYH8_HUMAN, sp|Q9UKX2|MYH2_HUMAN, sp|Q9UKX3|MYH13_HUMAN	0	1	0	20655.2	unmatched	MS/MS
KALELTGL	E	K	362	369	8	1	sp|P19338|NUCL_HUMAN	P19338	NUCL_HUMAN	NCL	Nucleolin			1	0	23574.5	29424.9	MS/MS	MBR
KAWSVARL	L	S	235	242	8	2	sp|P02769|ALBU_BOVIN	P02769	ALBU_BOVIN	ALB	Albumin			0	1	152624	180722	MBR	MS/MS
KAYLSAHL	S	K	889	896	8	2	sp|Q9H0H0|INT2_HUMAN	Q9H0H0	INT2_HUMAN	INTS2	Integrator complex subunit 2			2	1	67248.1	41197.4	MS/MS	MS/MS
KAYTSQFV	T	S	494	501	8	2	sp|Q06210|GFPT1_HUMAN	Q06210	GFPT1_HUMAN	GFPT1	Glutamine--fructose-6-phosphate aminotransferase [isomerizing] 1			1	0	17844.5	0	MS/MS	unmatched
KDSPQTIPTYTD	I	A	153	164	12	2	sp|P31944|CASPE_HUMAN	P31944	CASPE_HUMAN	CASP14	Caspase-14			0	1	0	9218.48	unmatched	MS/MS
KDSPQTIPTYTDAL	I	H	153	166	14	2	sp|P31944|CASPE_HUMAN	P31944	CASPE_HUMAN	CASP14	Caspase-14			0	1	13614.5	18040.6	MBR	MS/MS
KEETIEKMQE	Y	-	136	145	10	2	sp|P61254|RL26_HUMAN	P61254	RL26_HUMAN	RPL26	Large ribosomal subunit protein uL24			1	0	23765.8	0	MS/MS	unmatched
KEGLELLKTAIGKAG	N	Y	221	235	15	3	sp|P06733|ENOA_HUMAN	P06733	ENOA_HUMAN	ENO1	Alpha-enolase			0	1	0	10969.4	unmatched	MS/MS
KENAGEDPGLA	Q	R	42	52	11	2	sp|P81605|DCD_HUMAN	P81605	DCD_HUMAN	DCD	Dermcidin			1	2	15529.2	29695.2	MS/MS	MS/MS
KENVATTDTLESTTVGTSV	K	-	579	597	19	2	sp|Q15046|SYK_HUMAN	Q15046	SYK_HUMAN	KARS1	Lysine--tRNA ligase			1	0	4942.74	0	MS/MS	unmatched
KFLASVSTV	D	L	128	136	9	2	sp|P69905|HBA_HUMAN	P69905	HBA_HUMAN	HBA2	Hemoglobin subunit alpha			1	0	21978.7	0	MS/MS	unmatched
KGDRIAQL	K	I	213	220	8	2	sp|P33316|DUT_HUMAN	P33316	DUT_HUMAN	DUT	Deoxyuridine 5'-triphosphate nucleotidohydrolase, mitochondrial			1	0	91133.7	147947	MS/MS	MBR
KGLVVAQM	D	M	117	124	8	2	sp|Q92604|LGAT1_HUMAN	Q92604	LGAT1_HUMAN	LPGAT1	Acyl-CoA:lysophosphatidylglycerol acyltransferase 1			1	0	16796.8	0	MS/MS	unmatched
KGSLGGGFSSGGFSGGS	S	F	40	56	17	2	sp|P13645|K1C10_HUMAN	P13645	K1C10_HUMAN	KRT10	Keratin, type I cytoskeletal 10			0	1	0	13832.7	unmatched	MS/MS
KGYTAEQV	T	A	92	99	8	1,2	sp|Q9NXW2|DJB12_HUMAN	Q9NXW2	DJB12_HUMAN	DNAJB12	DnaJ homolog subfamily B member 12			1	1	71153.6	23761.2	MS/MS	MS/MS
KILEDVVGV	T	P	465	473	9	2	sp|Q9ULW0|TPX2_HUMAN	Q9ULW0	TPX2_HUMAN	TPX2	Targeting protein for Xklp2			1	1	22804.7	13549.8	MS/MS	MS/MS
KILPTLEAV	L	A	127	135	9	1	sp|Q12905|ILF2_HUMAN	Q12905	ILF2_HUMAN	ILF2	Interleukin enhancer-binding factor 2			1	0	18713.9	0	MS/MS	unmatched
KILQGNENGNF	Y	I	393	403	11	2	sp|Q08554|DSC1_HUMAN	Q08554	DSC1_HUMAN	DSC1	Desmocollin-1			1	1	12239.7	13182.4	MS/MS	MS/MS
KIYEGQVEV	D	T	117	125	9	1,2	sp|P46777|RL5_HUMAN	P46777	RL5_HUMAN	RPL5	Large ribosomal subunit protein uL18			2	1	189366	262975	MS/MS	MS/MS
KLAENIDAQL	Y	K	435	444	10	2	sp|P37198|NUP62_HUMAN	P37198	NUP62_HUMAN	NUP62	Nuclear pore glycoprotein p62			2	0	21569.1	28635.2	MS/MS	MBR
KLHDINAQL	A	V	147	155	9	2	sp|Q10567|AP1B1_HUMAN	Q10567	AP1B1_HUMAN	AP1B1	AP-1 complex subunit beta-1			1	0	18830.5	15456.4	MS/MS	MBR
KLHGVNINV	Y	E	59	67	9	2	sp|Q9BQ04|RBM4B_HUMAN	Q9BQ04	RBM4B_HUMAN	RBM4B	RNA-binding protein 4B	RBM4	sp|Q9BWF3|RBM4_HUMAN	0	1	26868.8	68963.5	MBR	MS/MS
KLIDRTESL	T	N	197	205	9	2	sp|P33241|LSP1_HUMAN	P33241	LSP1_HUMAN	LSP1	Lymphocyte-specific protein 1			1	0	83575.5	90459.3	MS/MS	MBR
KLLDVVHPA	L	A	67	75	9	2	sp|Q99832|TCPH_HUMAN	Q99832	TCPH_HUMAN	CCT7	T-complex protein 1 subunit eta			0	1	0	19028.8	unmatched	MS/MS
KLLGELHTL	D	R	412	420	9	2	sp|Q15154|PCM1_HUMAN	Q15154	PCM1_HUMAN	PCM1	Pericentriolar material 1 protein			0	1	0	31650.4	unmatched	MS/MS
KLLTEVHAA	A	S	642	650	9	2	sp|P78325|ADAM8_HUMAN	P78325	ADAM8_HUMAN	ADAM8	Disintegrin and metalloproteinase domain-containing protein 8			1	1	12224.1	10298.5	MS/MS	MS/MS
KLMDHIYAV	E	C	336	344	9	2	sp|Q9UP83|COG5_HUMAN	Q9UP83	COG5_HUMAN	COG5	Conserved oligomeric Golgi complex subunit 5			0	1	0	0	unmatched	MS/MS
KLYDIDVAKV	K	N	115	124	10	2	sp|P62750|RL23A_HUMAN	P62750	RL23A_HUMAN	RPL23A	Large ribosomal subunit protein uL23			1	3	12368.8	14431.8	MS/MS	MS/MS
KMADIEYRL	T	S	304	312	9	2	sp|P40937|RFC5_HUMAN	P40937	RFC5_HUMAN	RFC5	Replication factor C subunit 5			0	1	4004.68	19362	MBR	MS/MS
KMDPIISRV	H	A	73	81	9	2	sp|P78543|BTG2_HUMAN	P78543	BTG2_HUMAN	BTG2	Protein BTG2			1	0	20394.8	61879.7	MS/MS	MBR
KPAGPPGILAL	E	L	517	527	11	2	sp|P35579|MYH9_HUMAN	P35579	MYH9_HUMAN	MYH9	Myosin-9			1	0	28064.1	0	MS/MS	unmatched
KPMKSVLVV	G	A	5	13	9	2	sp|P32248|CCR7_HUMAN	P32248	CCR7_HUMAN	CCR7	C-C chemokine receptor type 7			0	1	0	56948.2	unmatched	MS/MS
KPPPPPPPP	G	A	27	35	9	2	sp|A0JLT2|MED19_HUMAN	A0JLT2	MED19_HUMAN	MED19	Mediator of RNA polymerase II transcription subunit 19			3	3	258234	202311	MS/MS	MS/MS
KPQTKLLIL	D	H	599	607	9	2	sp|P15884|ITF2_HUMAN	P15884	ITF2_HUMAN	TCF4	Transcription factor 4	TCF12, TCF3	sp|P15923|TFE2_HUMAN, sp|Q99081|HTF4_HUMAN	1	1	31309.7	92626.9	MS/MS	MS/MS
KPSLPFTSL	L	L	3	11	9	1,2	sp|P31785|IL2RG_HUMAN	P31785	IL2RG_HUMAN	IL2RG	Cytokine receptor common subunit gamma			2	1	94714.4	37629.2	MS/MS	MS/MS
KPVDPDGPENGPP	L	F	594	606	13	2	sp|Q08554|DSC1_HUMAN	Q08554	DSC1_HUMAN	DSC1	Desmocollin-1			0	3	8032.01	18298.3	MBR	MS/MS
KPVYPGQTL	A	Q	565	573	9	2	sp|P51659|DHB4_HUMAN	P51659	DHB4_HUMAN	HSD17B4	Peroxisomal multifunctional enzyme type 2			2	1	76287.8	31307.5	MS/MS	MS/MS
KPYSGGLCL	Q	Q	308	316	9	2	sp|Q9NYF3|FA53C_HUMAN	Q9NYF3	FA53C_HUMAN	FAM53C	Protein FAM53C			1	0	25172.9	37928.6	MS/MS	MBR
KQTALVELLK	K	H	548	557	10	2	sp|P02769|ALBU_BOVIN	P02769	ALBU_BOVIN	ALB	Albumin			1	0	0	0	MS/MS	unmatched
KSFKLSGF	K	S	162	169	8	2	sp|P29966|MARCS_HUMAN	P29966	MARCS_HUMAN	MARCKS	Myristoylated alanine-rich C-kinase substrate			2	0	29121.4	0	MS/MS	unmatched
KSFLVARI	R	S	199	206	8	2	sp|Q9H3S7|PTN23_HUMAN	Q9H3S7	PTN23_HUMAN	PTPN23	Tyrosine-protein phosphatase non-receptor type 23			1	0	116506	22227.8	MS/MS	MBR
KSFNLPML	V	M	289	296	8	1	sp|Q13547|HDAC1_HUMAN	Q13547	HDAC1_HUMAN	HDAC1	Histone deacetylase 1			1	0	139864	0	MS/MS	unmatched
KSFPISHV	D	R	68	75	8	1,2	sp|P17302|CXA1_HUMAN	P17302	CXA1_HUMAN	GJA1	Gap junction alpha-1 protein			3	3	372178	223681	MS/MS	MS/MS
KSLPGQNED	F	L	71	79	9	2	sp|P01040|CYTA_HUMAN	P01040	CYTA_HUMAN	CSTA	Cystatin-A			0	1	7653.78	10311.5	MBR	MS/MS
KSLPGQNEDL	F	V	71	80	10	2	sp|P01040|CYTA_HUMAN	P01040	CYTA_HUMAN	CSTA	Cystatin-A			1	0	15576.8	13631.3	MS/MS	MBR
KSYLMNKL	G	A	51	58	8	2	sp|P32455|GBP1_HUMAN	P32455	GBP1_HUMAN	GBP1	Guanylate-binding protein 1	GBP2, GBP3, GBP5, GBP7	sp|P32456|GBP2_HUMAN, sp|Q8N8V2|GBP7_HUMAN, sp|Q96PP8|GBP5_HUMAN, sp|Q9H0R5|GBP3_HUMAN	0	1	0	28911.1	unmatched	MS/MS
KSYLMNRL	G	A	66	73	8	2	sp|Q96PP9|GBP4_HUMAN	Q96PP9	GBP4_HUMAN	GBP4	Guanylate-binding protein 4			3	3	554823	1.12762e+06	MS/MS	MS/MS
KSYNTPLL	S	N	253	260	8	2	sp|P85299|PRR5_HUMAN	P85299	PRR5_HUMAN	PRR5	Proline-rich protein 5			1	0	84742.7	156403	MS/MS	MBR
KSYPLVHV	W	V	678	685	8	2	sp|Q92835|SHIP1_HUMAN	Q92835	SHIP1_HUMAN	INPP5D	Phosphatidylinositol 3,4,5-trisphosphate 5-phosphatase 1			0	1	0	27993.3	unmatched	MS/MS
KTLERSYLL	F	K	149	157	9	2	sp|P23921|RIR1_HUMAN	P23921	RIR1_HUMAN	RRM1	Ribonucleoside-diphosphate reductase large subunit			0	1	0	20073.5	unmatched	MS/MS
KTYPLTQL	K	V	194	201	8	2	sp|P08910|ABHD2_HUMAN	P08910	ABHD2_HUMAN	ABHD2	Monoacylglycerol lipase ABHD2			1	0	132506	55449.5	MS/MS	MBR
KVFGNEIKL	L	E	370	378	9	2	sp|P19338|NUCL_HUMAN	P19338	NUCL_HUMAN	NCL	Nucleolin			0	1	0	13570.8	unmatched	MS/MS
KVIEINPYL	N	L	105	113	9	2	sp|P28062|PSB8_HUMAN	P28062	PSB8_HUMAN	PSMB8	Proteasome subunit beta type-8	PSMB5	sp|P28074|PSB5_HUMAN	0	1	32304.5	49040.4	MBR	MS/MS
KVLDLKINL	Q	K	643	651	9	2	sp|Q96RL7|VP13A_HUMAN	Q96RL7	VP13A_HUMAN	VPS13A	Intermembrane lipid transfer protein VPS13A			0	1	0	10398.7	unmatched	MS/MS
KVLERVNAV	E	K	145	153	9	2	sp|Q9UL46|PSME2_HUMAN	Q9UL46	PSME2_HUMAN	PSME2	Proteasome activator complex subunit 2			1	2	95079.1	94973.8	MS/MS	MS/MS
KVPQVSTPT	R	L	437	445	9	2	sp|P02769|ALBU_BOVIN	P02769	ALBU_BOVIN	ALB	Albumin		sp|P02768|ALBU_HUMAN	0	1	7426.23	22322.2	MBR	MS/MS
KYESSTASALVA	W	-	140	151	12	2	sp|P62277|RS13_HUMAN	P62277	RS13_HUMAN	RPS13	Small ribosomal subunit protein uS15			1	0	29059.5	0	MS/MS	unmatched
KYFDEHYEY	D	R	11	19	9	2	sp|P33552|CKS2_HUMAN	P33552	CKS2_HUMAN	CKS2	Cyclin-dependent kinases regulatory subunit 2			1	1	36410.2	55074.8	MS/MS	MS/MS
KYFPSRVSI	N	K	140	148	9	2	sp|Q9Y3A3|PHOCN_HUMAN	Q9Y3A3	PHOCN_HUMAN	MOB4	MOB-like protein phocein			0	1	7803.16	29233.5	MBR	MS/MS
KYIHSANVL	L	H	138	146	9	2	sp|P31152|MK04_HUMAN	P31152	MK04_HUMAN	MAPK4	Mitogen-activated protein kinase 4	MAPK1, MAPK3, MAPK6	sp|P27361|MK03_HUMAN, sp|P28482|MK01_HUMAN, sp|Q16659|MK06_HUMAN	1	0	13675.9	12088.2	MS/MS	MBR
LALDLEIATYR	K	T	473	483	11	2	sp|P04264|K2C1_HUMAN	P04264	K2C1_HUMAN	KRT1	Keratin, type II cytoskeletal 1	GFAP, KRT4, KRT7, KRT8, KRT80	sp|P05787|K2C8_HUMAN, sp|P08729|K2C7_HUMAN, sp|P14136|GFAP_HUMAN, sp|P19013|K2C4_HUMAN, sp|Q6KB66|K2C80_HUMAN	0	1	0	29150.7	unmatched	MS/MS
LALDVEIATYR	K	K	471	481	11	2	sp|P35908|K22E_HUMAN	P35908	K22E_HUMAN	KRT2	Keratin, type II cytoskeletal 2 epidermal	KRT3, KRT5, KRT6A, KRT6B, KRT6C, KRT75, KRT76, KRT79	sp|O95678|K2C75_HUMAN, sp|P02538|K2C6A_HUMAN, sp|P04259|K2C6B_HUMAN, sp|P12035|K2C3_HUMAN, sp|P13647|K2C5_HUMAN, sp|P48668|K2C6C_HUMAN, sp|Q01546|K22O_HUMAN, sp|Q5XKE5|K2C79_HUMAN	0	1	0	9779.44	unmatched	MS/MS
LAPKIEDEEGS	Y	-	251	261	11	2	sp|P12004|PCNA_HUMAN	P12004	PCNA_HUMAN	PCNA	Proliferating cell nuclear antigen			1	0	13813.4	0	MS/MS	unmatched
LASADIETYLLEK	K	S	261	273	13	2	sp|Q9Y623|MYH4_HUMAN	Q9Y623	MYH4_HUMAN	MYH4	Myosin-4	MYH1, MYH13, MYH2, MYH3, MYH6, MYH7, MYH8	sp|P11055|MYH3_HUMAN, sp|P12882|MYH1_HUMAN, sp|P12883|MYH7_HUMAN, sp|P13533|MYH6_HUMAN, sp|P13535|MYH8_HUMAN, sp|Q9UKX2|MYH2_HUMAN, sp|Q9UKX3|MYH13_HUMAN	0	1	0	18009.5	unmatched	MS/MS
LDIDNTRM	L	T	227	234	8	2	sp|P35527|K1C9_HUMAN	P35527	K1C9_HUMAN	KRT9	Keratin, type I cytoskeletal 9			0	1	0	10182.1	unmatched	MS/MS
LDIDNTRMTLDD	L	F	227	238	12	2	sp|P35527|K1C9_HUMAN	P35527	K1C9_HUMAN	KRT9	Keratin, type I cytoskeletal 9			1	0	13336.4	0	MS/MS	unmatched
LDKKVEKV	I	T	571	578	8	2	sp|P08238|HS90B_HUMAN	P08238	HS90B_HUMAN	HSP90AB1	Heat shock protein HSP 90-beta	HSP90AB3P	sp|Q58FF7|H90B3_HUMAN	0	1	0	13011.1	unmatched	MS/MS
LDPGSEETQTLVR	K	E	402	414	13	2	sp|P26641|EF1G_HUMAN	P26641	EF1G_HUMAN	EEF1G	Elongation factor 1-gamma			1	0	14459.3	0	MS/MS	unmatched
LDTNADKQL	D	S	66	74	9	2	sp|P06702|S10A9_HUMAN	P06702	S10A9_HUMAN	S100A9	Protein S100-A9			1	1	19770.9	27944.2	MS/MS	MS/MS
LDTNADKQLSF	D	E	66	76	11	2	sp|P06702|S10A9_HUMAN	P06702	S10A9_HUMAN	S100A9	Protein S100-A9			1	1	18718	28092.4	MS/MS	MS/MS
LEAQAATGF	L	I	2292	2300	9	1	sp|P15924|DESP_HUMAN	P15924	DESP_HUMAN	DSP	Desmoplakin	EPPK1, PLEC	sp|P58107|EPIPL_HUMAN, sp|Q15149|PLEC_HUMAN	2	1	33059	43417.1	MS/MS	MS/MS
LEGEESRMS	L	G	486	494	9	2	sp|P04264|K2C1_HUMAN	P04264	K2C1_HUMAN	KRT1	Keratin, type II cytoskeletal 1	KRT77	sp|Q7Z794|K2C1B_HUMAN	0	1	0	21428.2	unmatched	MS/MS
LEGEGSSGGGGRGGGSF	L	G	453	469	17	2	sp|P13645|K1C10_HUMAN	P13645	K1C10_HUMAN	KRT10	Keratin, type I cytoskeletal 10			0	1	0	20318.1	unmatched	MS/MS
LEGGQEDFESS	L	G	458	468	11	1	sp|P35527|K1C9_HUMAN	P35527	K1C9_HUMAN	KRT9	Keratin, type I cytoskeletal 9			0	1	0	6493.83	unmatched	MS/MS
LEKGLDGAKK	L	A	66	75	10	2	sp|P81605|DCD_HUMAN	P81605	DCD_HUMAN	DCD	Dermcidin			0	1	2349.29	8932.18	MBR	MS/MS
LEQQNQVL	F	Q	201	208	8	2	sp|P04264|K2C1_HUMAN	P04264	K2C1_HUMAN	KRT1	Keratin, type II cytoskeletal 1	KRT2, KRT71, KRT72, KRT73, KRT74, KRT77	sp|P35908|K22E_HUMAN, sp|Q14CN4|K2C72_HUMAN, sp|Q3SY84|K2C71_HUMAN, sp|Q7RTS7|K2C74_HUMAN, sp|Q7Z794|K2C1B_HUMAN, sp|Q86Y46|K2C73_HUMAN	1	0	19945.1	0	MS/MS	unmatched
LEQQVDDLEGSLEQEK	K	K	1031	1046	16	2	sp|Q9Y623|MYH4_HUMAN	Q9Y623	MYH4_HUMAN	MYH4	Myosin-4	MYH1, MYH2, MYH6, MYH7, MYH8	sp|P12882|MYH1_HUMAN, sp|P12883|MYH7_HUMAN, sp|P13533|MYH6_HUMAN, sp|P13535|MYH8_HUMAN, sp|Q9UKX2|MYH2_HUMAN	0	1	0	11599.6	unmatched	MS/MS
LFGGAGVGKTVL	G	I	204	215	12	2	sp|P06576|ATPB_HUMAN	P06576	ATPB_HUMAN	ATP5F1B	ATP synthase subunit beta, mitochondrial			0	1	0	10901.6	unmatched	MS/MS
LFVAATY	A	K	210	216	7	1	sp|P04844|RPN2_HUMAN	P04844	RPN2_HUMAN	RPN2	Dolichyl-diphosphooligosaccharide--protein glycosyltransferase subunit 2			2	0	568401	295921	MS/MS	MBR
LGDIATDY	L	H	79	86	8	1	sp|P31151|S10A7_HUMAN	P31151	S10A7_HUMAN	S100A7	Protein S100-A7			1	0	9567.17	22853.5	MS/MS	MBR
LGEHNIDVLEGNEQFIN	R	A	58	74	17	2	sp|P00761|TRYP_PIG	P00761	TRYP_PIG		Trypsin			0	1	0	20323	unmatched	MS/MS
LGEHNIDVLEGNEQFINAAK	R	I	58	77	20	3	sp|P00761|TRYP_PIG	P00761	TRYP_PIG		Trypsin			2	2	28988.5	28988.5	MS/MS	MS/MS
LGGGFSSGGF	S	S	43	52	10	1	sp|P13645|K1C10_HUMAN	P13645	K1C10_HUMAN	KRT10	Keratin, type I cytoskeletal 10			1	1	10045.8	14136.5	MS/MS	MS/MS
LGGGFSSGGFSGG	S	S	43	55	13	1	sp|P13645|K1C10_HUMAN	P13645	K1C10_HUMAN	KRT10	Keratin, type I cytoskeletal 10			0	1	0	3225.9	unmatched	MS/MS
LGRIPSAVGYQPT	L	L	322	334	13	2	sp|P06576|ATPB_HUMAN	P06576	ATPB_HUMAN	ATP5F1B	ATP synthase subunit beta, mitochondrial			0	1	0	8367.29	unmatched	MS/MS
LIAPVAEEEATVPNNK	K	I	8	23	16	2	sp|P07195|LDHB_HUMAN	P07195	LDHB_HUMAN	LDHB	L-lactate dehydrogenase B chain			1	0	19548.2	0	MS/MS	unmatched
LITVIKAPTSFGYDKPH	E	V	445	461	17	3	sp|P15260|INGR1_HUMAN	P15260	INGR1_HUMAN	IFNGR1	Interferon gamma receptor 1			0	1	0	12348.8	unmatched	MS/MS
LIVRYTRKVPQVSTPT	A	L	430	445	16	3	sp|P02769|ALBU_BOVIN	P02769	ALBU_BOVIN	ALB	Albumin			0	1	0	46859.4	unmatched	MS/MS
LLAEPVPGI	R	K	15	23	9	1	sp|P61088|UBE2N_HUMAN	P61088	UBE2N_HUMAN	UBE2N	Ubiquitin-conjugating enzyme E2 N	UBE2NL	sp|Q5JXB2|UE2NL_HUMAN	1	0	6608.54	0	MS/MS	unmatched
LLDSAPLNV	F	S	661	669	9	1	sp|Q8NI36|WDR36_HUMAN	Q8NI36	WDR36_HUMAN	WDR36	WD repeat-containing protein 36			1	0	24755.7	0	MS/MS	unmatched
LLDVPTAAV	L	Q	16	24	9	1	sp|P13284|GILT_HUMAN	P13284	GILT_HUMAN	IFI30	Gamma-interferon-inducible lysosomal thiol reductase			3	1	792851	680434	MS/MS	MS/MS
LLFDRPMHV	Q	K	268	276	9	2	sp|P52272|HNRPM_HUMAN	P52272	HNRPM_HUMAN	HNRNPM	Heterogeneous nuclear ribonucleoprotein M			1	1	27872.6	20275	MS/MS	MS/MS
LLGPPPVGV	S	P	159	167	9	1	sp|Q9ULV3|CIZ1_HUMAN	Q9ULV3	CIZ1_HUMAN	CIZ1	Cip1-interacting zinc finger protein			1	2	139999	78976.4	MS/MS	MS/MS
LLIDDKGTIKL	N	A	134	144	11	2	sp|P06493|CDK1_HUMAN	P06493	CDK1_HUMAN	CDK1	Cyclin-dependent kinase 1			0	1	11131.4	29064	MBR	MS/MS
LLIENVASL	V	U	40	48	9	1	sp|P07203|GPX1_HUMAN	P07203	GPX1_HUMAN	GPX1	Glutathione peroxidase 1			1	0	95224.9	0	MS/MS	unmatched
LLLAAPAQA	G	H	15	23	9	1	sp|P17900|SAP3_HUMAN	P17900	SAP3_HUMAN	GM2A	Ganglioside GM2 activator			2	0	62864.9	44956.1	MS/MS	MBR
LLLDVPTAAV	L	Q	15	24	10	1	sp|P13284|GILT_HUMAN	P13284	GILT_HUMAN	IFI30	Gamma-interferon-inducible lysosomal thiol reductase			1	0	26833	98140.6	MS/MS	MBR
LLLPGELAK	R	H	101	109	9	2	sp|P23527|H2B1O_HUMAN	P23527	H2B1O_HUMAN	H2BC17	Histone H2B type 1-O	H2BC1, H2BC10, H2BC11, H2BC12, H2BC12L, H2BC13, H2BC14, H2BC15, H2BC18, H2BC21, H2BC26, H2BC3, H2BC5, H2BC9, H2BK1	sp|A0A2R8Y619|H2BK1_HUMAN, sp|O60814|H2B1K_HUMAN, sp|P06899|H2B1J_HUMAN, sp|P33778|H2B1B_HUMAN, sp|P57053|H2BFS_HUMAN, sp|P58876|H2B1D_HUMAN, sp|P62807|H2B1C_HUMAN, sp|Q16778|H2B2E_HUMAN, sp|Q5QNW6|H2B2F_HUMAN, sp|Q8N257|H2B3B_HUMAN, sp|Q93079|H2B1H_HUMAN, sp|Q96A08|H2B1A_HUMAN, sp|Q99877|H2B1N_HUMAN, sp|Q99879|H2B1M_HUMAN, sp|Q99880|H2B1L_HUMAN	2	0	19911.5	0	MS/MS	unmatched
LLPPPPCPA	L	H	20	28	9	2	sp|Q9BTY2|FUCO2_HUMAN	Q9BTY2	FUCO2_HUMAN	FUCA2	Plasma alpha-L-fucosidase	KCNK4	sp|Q9NYG8|KCNK4_HUMAN	1	0	112910	49174.3	MS/MS	MBR
LLRKLPFQR	L	L	62	70	9	3	sp|P84243|H33_HUMAN	P84243	H33_HUMAN	H3-3B	Histone H3.3	H3-4, H3-5, H3-7, H3C12, H3C13, H3Y1, H3Y2	sp|P0DPK2|H3Y1_HUMAN, sp|P0DPK5|H3Y2_HUMAN, sp|P68431|H31_HUMAN, sp|Q16695|H31T_HUMAN, sp|Q5TEC6|H37_HUMAN, sp|Q6NXT2|H3C_HUMAN, sp|Q71DI3|H32_HUMAN	0	1	0	19488.5	unmatched	MS/MS
LLSAEPVPA	L	A	20	28	9	1	sp|P40259|CD79B_HUMAN	P40259	CD79B_HUMAN	CD79B	B-cell antigen receptor complex-associated protein beta chain			2	0	143277	122148	MS/MS	MBR
LLSPVVPQI	K	S	645	653	9	1	sp|Q8N1F7|NUP93_HUMAN	Q8N1F7	NUP93_HUMAN	NUP93	Nuclear pore complex protein Nup93			1	0	10072	0	MS/MS	unmatched
LMIEMDGTENK	K	S	93	103	11	2	sp|P06733|ENOA_HUMAN	P06733	ENOA_HUMAN	ENO1	Alpha-enolase			1	0	15467	0	MS/MS	unmatched
LMISRTPEV	T	T	134	142	9	2	sp|P01857|IGHG1_HUMAN	P01857	IGHG1_HUMAN	IGHG1	Immunoglobulin heavy constant gamma 1	IGHG2, IGHG3, IGHG4	sp|P01859|IGHG2_HUMAN, sp|P01860|IGHG3_HUMAN, sp|P01861|IGHG4_HUMAN	0	1	28919.1	39298.1	MBR	MS/MS
LMLLLEVISGER	K	L	84	95	12	2	sp|O43707|ACTN4_HUMAN	O43707	ACTN4_HUMAN	ACTN4	Alpha-actinin-4	ACTN1, ACTN2, ACTN3	sp|P12814|ACTN1_HUMAN, sp|P35609|ACTN2_HUMAN, sp|Q08043|ACTN3_HUMAN	0	2	0	6888.77	unmatched	MS/MS
LNEQASEEILK	R	V	58	68	11	2	sp|Q01105|SET_HUMAN	Q01105	SET_HUMAN	SET	Protein SET			1	0	18358.1	0	MS/MS	unmatched
LNKSINPDEAVAYG	E	A	359	372	14	2	sp|P11142|HSP7C_HUMAN	P11142	HSP7C_HUMAN	HSPA8	Heat shock cognate 71 kDa protein	HSPA1A, HSPA1B, HSPA1L, HSPA2, HSPA6	sp|P0DMV8|HS71A_HUMAN, sp|P0DMV9|HS71B_HUMAN, sp|P17066|HSP76_HUMAN, sp|P34931|HS71L_HUMAN, sp|P54652|HSP72_HUMAN	0	1	0	7946.78	unmatched	MS/MS
LNNMRSQY	L	E	318	325	8	2	sp|P13645|K1C10_HUMAN	P13645	K1C10_HUMAN	KRT10	Keratin, type I cytoskeletal 10			1	0	19083.5	17839.5	MS/MS	MBR
LNNMRSQYEQL	L	A	318	328	11	2	sp|P13645|K1C10_HUMAN	P13645	K1C10_HUMAN	KRT10	Keratin, type I cytoskeletal 10			1	2	19482.2	27517.3	MS/MS	MS/MS
LPAGSRVEL	E	V	672	680	9	2	sp|P20023|CR2_HUMAN	P20023	CR2_HUMAN	CR2	Complement receptor type 2			1	0	37244.6	26221.9	MS/MS	MBR
LPATATMSL	S	G	219	227	9	1	sp|Q14213|IL27B_HUMAN	Q14213	IL27B_HUMAN	EBI3	Interleukin-27 subunit beta			5	0	22024.9	0	MS/MS	unmatched
LPHAPGVQM	M	Q	373	381	9	2	sp|Q13547|HDAC1_HUMAN	Q13547	HDAC1_HUMAN	HDAC1	Histone deacetylase 1	HDAC2	sp|Q92769|HDAC2_HUMAN	1	3	130384	116369	MS/MS	MS/MS
LPIAASSSL	T	D	76	84	9	1	sp|Q9GZS3|SKI8_HUMAN	Q9GZS3	SKI8_HUMAN	SKIC8	Superkiller complex protein 8			2	0	45784.1	0	MS/MS	unmatched
LPKSPPYTAF	R	L	90	99	10	2	sp|P23588|IF4B_HUMAN	P23588	IF4B_HUMAN	EIF4B	Eukaryotic translation initiation factor 4B			2	0	30438.3	0	MS/MS	unmatched
LPLARVKAL	R	V	41	49	9	2	sp|Q9NR33|DPOE4_HUMAN	Q9NR33	DPOE4_HUMAN	POLE4	DNA polymerase epsilon subunit 4			0	2	17926.5	22541.5	MBR	MS/MS
LPLQDVYK	R	I	248	255	8	2	sp|P68104|EF1A1_HUMAN	P68104	EF1A1_HUMAN	EEF1A1	Elongation factor 1-alpha 1	EEF1A1P5, EEF1A2	sp|Q05639|EF1A2_HUMAN, sp|Q5VTE0|EF1A3_HUMAN	1	0	28538.2	37888.6	MS/MS	MBR
LPLQDVYKIGGIGTVPVGR	R	V	248	266	19	3	sp|P68104|EF1A1_HUMAN	P68104	EF1A1_HUMAN	EEF1A1	Elongation factor 1-alpha 1	EEF1A1P5, EEF1A2	sp|Q05639|EF1A2_HUMAN, sp|Q5VTE0|EF1A3_HUMAN	0	1	0	27677.7	unmatched	MS/MS
LPLVGGHEGAGVVVGM	K	G	61	76	16	2	sp|P00330|ADH1_YEAST	P00330	ADH1_YEAST	ADH1	Alcohol dehydrogenase 1			2	0	48032.8	0	MS/MS	unmatched
LPQANRDTL	E	A	465	473	9	2	sp|Q9H0H5|RGAP1_HUMAN	Q9H0H5	RGAP1_HUMAN	RACGAP1	Rac GTPase-activating protein 1			1	0	30354.6	0	MS/MS	unmatched
LPQGIVREL	R	K	93	101	9	2	sp|P63272|SPT4H_HUMAN	P63272	SPT4H_HUMAN	SUPT4H1	Transcription elongation factor SPT4			1	0	42666.6	49433.2	MS/MS	MBR
LPRAVGTQTL	E	S	270	279	10	2	sp|Q13596|SNX1_HUMAN	Q13596	SNX1_HUMAN	SNX1	Sorting nexin-1			1	2	69673.7	66484.4	MS/MS	MS/MS
LPRGGSGSVL	N	Q	200	209	10	2	sp|Q9NZ09|UBAP1_HUMAN	Q9NZ09	UBAP1_HUMAN	UBAP1	Ubiquitin-associated protein 1			1	0	68834.6	22524	MS/MS	MBR
LPRGMQPTEF	A	F	44	53	10	2	sp|P28062|PSB8_HUMAN	P28062	PSB8_HUMAN	PSMB8	Proteasome subunit beta type-8			2	0	69595.1	48548.2	MS/MS	MBR
LPRGSSPSVL	A	A	105	114	10	2	sp|Q9GZN2|TGIF2_HUMAN	Q9GZN2	TGIF2_HUMAN	TGIF2	Homeobox protein TGIF2			1	0	539829	483749	MS/MS	MBR
LPRIQSTAL	S	R	836	844	9	2	sp|Q13085|ACACA_HUMAN	Q13085	ACACA_HUMAN	ACACA	Acetyl-CoA carboxylase 1			1	0	36320.6	0	MS/MS	unmatched
LPRPVPQNL	A	P	784	792	9	2	sp|Q9NWF9|RN216_HUMAN	Q9NWF9	RN216_HUMAN	RNF216	E3 ubiquitin-protein ligase RNF216			1	0	35805.1	39474.2	MS/MS	MBR
LPSASHFSQL	S	S	2352	2361	10	2	sp|Q9Y520|PRC2C_HUMAN	Q9Y520	PRC2C_HUMAN	PRRC2C	Protein PRRC2C			0	1	19616.2	27395.1	MBR	MS/MS
LQDLVDKLQLK	R	V	1864	1874	11	2,3	sp|P12883|MYH7_HUMAN	P12883	MYH7_HUMAN	MYH7	Myosin-7	MYH6	sp|P13533|MYH6_HUMAN	0	2	0	132263	unmatched	MS/MS
LQPTGFLS	G	-	259	266	8	1	sp|P79483|DRB3_HUMAN	P79483	DRB3_HUMAN	HLA-DRB3	HLA class II histocompatibility antigen, DR beta 3 chain	HLA-DRB1	sp|P01911|DRB1_HUMAN	3	0	119107	0	MS/MS	unmatched
LRKLPFQRL	L	V	63	71	9	3	sp|P84243|H33_HUMAN	P84243	H33_HUMAN	H3-3B	Histone H3.3	H3-4, H3-5, H3-7, H3C12, H3C13, H3Y1, H3Y2	sp|P0DPK2|H3Y1_HUMAN, sp|P0DPK5|H3Y2_HUMAN, sp|P68431|H31_HUMAN, sp|Q16695|H31T_HUMAN, sp|Q5TEC6|H37_HUMAN, sp|Q6NXT2|H3C_HUMAN, sp|Q71DI3|H32_HUMAN	0	1	0	13007.2	unmatched	MS/MS
LRNVSTGD	D	V	294	301	8	2	sp|P13645|K1C10_HUMAN	P13645	K1C10_HUMAN	KRT10	Keratin, type I cytoskeletal 10			0	2	0	10433.2	unmatched	MS/MS
LRNVSTGDVN	D	V	294	303	10	2	sp|P13645|K1C10_HUMAN	P13645	K1C10_HUMAN	KRT10	Keratin, type I cytoskeletal 10			0	1	0	9749.64	unmatched	MS/MS
LRNVSTGDVNVE	D	M	294	305	12	2	sp|P13645|K1C10_HUMAN	P13645	K1C10_HUMAN	KRT10	Keratin, type I cytoskeletal 10			0	1	0	11446.8	unmatched	MS/MS
LRSWTAADTAAQIT	D	Q	154	167	14	2	sp|P01889|HLAB_HUMAN	P01889	HLAB_HUMAN	HLA-B	HLA class I histocompatibility antigen, B alpha chain	HLA-C	sp|P10321|HLAC_HUMAN	1	0	29732	13437.5	MS/MS	MBR
LSIKMRL	L	E	441	447	7	2	sp|P35527|K1C9_HUMAN	P35527	K1C9_HUMAN	KRT9	Keratin, type I cytoskeletal 9			1	0	13026.2	0	MS/MS	unmatched
LSRSGGGGGGGLGSGGSIR	Y	S	11	29	19	3	sp|P35527|K1C9_HUMAN	P35527	K1C9_HUMAN	KRT9	Keratin, type I cytoskeletal 9			0	1	0	7599.9	unmatched	MS/MS
LTAAKKARAG	F	L	70	79	10	2	sp|Q9NZT1|CALL5_HUMAN	Q9NZT1	CALL5_HUMAN	CALML5	Calmodulin-like protein 5			1	1	13721	13721	MS/MS	MS/MS
LTLTKADLEMQ	E	I	262	272	11	2	sp|P13645|K1C10_HUMAN	P13645	K1C10_HUMAN	KRT10	Keratin, type I cytoskeletal 10			0	1	0	8714.83	unmatched	MS/MS
LTVGNNKTL	D	L	218	226	9	2	sp|P35527|K1C9_HUMAN	P35527	K1C9_HUMAN	KRT9	Keratin, type I cytoskeletal 9			1	0	37204.9	17644.3	MS/MS	MBR
LVENFDEASKNEAN	D	-	193	206	14	2	sp|P20290|BTF3_HUMAN	P20290	BTF3_HUMAN	BTF3	Transcription factor BTF3	BTF3L4	sp|Q96K17|BT3L4_HUMAN	1	0	49411.5	0	MS/MS	unmatched
LVMAPRTVL	M	L	2	10	9	2	sp|P01889|HLAB_HUMAN	P01889	HLAB_HUMAN	HLA-B	HLA class I histocompatibility antigen, B alpha chain			1	1	139989	121351	MS/MS	MS/MS
LVNELTEFAK	K	T	66	75	10	2	sp|P02769|ALBU_BOVIN	P02769	ALBU_BOVIN	ALB	Albumin			1	0	49873.8	22216.8	MS/MS	MBR
LVVSTQT	K	A	598	604	7	1	sp|P02769|ALBU_BOVIN	P02769	ALBU_BOVIN	ALB	Albumin			1	0	156563	0	MS/MS	unmatched
LVVSTQTA	K	L	598	605	8	1	sp|P02769|ALBU_BOVIN	P02769	ALBU_BOVIN	ALB	Albumin			1	0	43953.5	27985	MS/MS	MBR
LVVSTQTAL	K	A	598	606	9	1	sp|P02769|ALBU_BOVIN	P02769	ALBU_BOVIN	ALB	Albumin			1	0	14819.6	28236.9	MS/MS	MBR
LVVSTQTALA	K	-	598	607	10	1,2	sp|P02769|ALBU_BOVIN	P02769	ALBU_BOVIN	ALB	Albumin			3	1	237888	222868	MS/MS	MS/MS
LYEAPAY	A	H	17	23	7	1	sp|O15269|SPTC1_HUMAN	O15269	SPTC1_HUMAN	SPTLC1	Serine palmitoyltransferase 1			1	0	59764.3	56431.5	MS/MS	MBR
LYNIKQEY	I	K	82	89	8	2	sp|Q53H80|AKIR2_HUMAN	Q53H80	AKIR2_HUMAN	AKIRIN2	Akirin-2			1	1	48709.2	39070.3	MS/MS	MS/MS
LYRIEEY	Q	N	589	595	7	2	sp|Q14241|ELOA1_HUMAN	Q14241	ELOA1_HUMAN	ELOA	Elongin-A			1	0	17985.8	15088.2	MS/MS	MBR
MAHMASKE	L	-	328	335	8	2	sp|P04406|G3P_HUMAN	P04406	G3P_HUMAN	GAPDH	Glyceraldehyde-3-phosphate dehydrogenase			1	2	10116.8	24395.1	MS/MS	MS/MS
MALAGLCAL	-	L	1	9	9	1	sp|O14525|ASTN1_HUMAN	O14525	ASTN1_HUMAN	ASTN1	Astrotactin-1			1	0	6907.12	0	MS/MS	unmatched
MDELSEEDKLT	G	V	443	453	11	2	sp|P06576|ATPB_HUMAN	P06576	ATPB_HUMAN	ATP5F1B	ATP synthase subunit beta, mitochondrial			0	1	0	16897.7	unmatched	MS/MS
MFAALQY	M	H	316	322	7	1	sp|Q96AC1|FERM2_HUMAN	Q96AC1	FERM2_HUMAN	FERMT2	Fermitin family homolog 2			2	0	18586.3	0	MS/MS	unmatched
MGFGLFD	D	-	109	115	7	1	sp|P05387|RLA2_HUMAN	P05387	RLA2_HUMAN	RPLP2	Large ribosomal subunit protein P2	RPLP0, RPLP0P6, RPLP1	sp|P05386|RLA1_HUMAN, sp|P05388|RLA0_HUMAN, sp|Q8NHW5|RLA0L_HUMAN	1	0	31576.3	0	MS/MS	unmatched
MGYRITGL	N	S	647	654	8	2	sp|Q8N5D0|WDTC1_HUMAN	Q8N5D0	WDTC1_HUMAN	WDTC1	WD and tetratricopeptide repeats protein 1			2	0	205241	88515.1	MS/MS	MBR
MIAQTVTAV	W	A	215	223	9	1	sp|P05141|ADT2_HUMAN	P05141	ADT2_HUMAN	SLC25A5	ADP/ATP translocase 2	SLC25A6	sp|P12236|ADT3_HUMAN	0	1	9662.66	14918.5	MBR	MS/MS
MLPPPPLTA	L	S	393	401	9	1	sp|P18858|DNLI1_HUMAN	P18858	DNLI1_HUMAN	LIG1	DNA ligase 1			3	0	16411.9	0	MS/MS	unmatched
MLSIDVAE	A	-	686	693	8	1	sp|Q08188|TGM3_HUMAN	Q08188	TGM3_HUMAN	TGM3	Protein-glutamine gamma-glutamyltransferase E			0	1	14341.5	21792.9	MBR	MS/MS
MNAAPGVDL	E	T	306	314	9	1	sp|P13645|K1C10_HUMAN	P13645	K1C10_HUMAN	KRT10	Keratin, type I cytoskeletal 10	KRT25, KRT27, KRT28	sp|Q7Z3Y7|K1C28_HUMAN, sp|Q7Z3Y8|K1C27_HUMAN, sp|Q7Z3Z0|K1C25_HUMAN	3	1	20032.7	30411.4	MS/MS	MS/MS
MNAAPGVDLT	E	Q	306	315	10	1	sp|P13645|K1C10_HUMAN	P13645	K1C10_HUMAN	KRT10	Keratin, type I cytoskeletal 10	KRT25, KRT27	sp|Q7Z3Y8|K1C27_HUMAN, sp|Q7Z3Z0|K1C25_HUMAN	1	1	2425.92	18167.1	MS/MS	MS/MS
MNTKLAL	L	D	469	475	7	2	sp|P04264|K2C1_HUMAN	P04264	K2C1_HUMAN	KRT1	Keratin, type II cytoskeletal 1	KRT5	sp|P13647|K2C5_HUMAN	1	0	21717.4	0	MS/MS	unmatched
MPQSGTGVSV	A	E	75	84	10	1	sp|O00487|PSDE_HUMAN	O00487	PSDE_HUMAN	PSMD14	26S proteasome non-ATPase regulatory subunit 14			11	2	20165.1	19674.2	MS/MS	MS/MS
MPRGVVVTL	S	R	851	859	9	2	sp|Q9ULT8|HECD1_HUMAN	Q9ULT8	HECD1_HUMAN	HECTD1	E3 ubiquitin-protein ligase HECTD1			2	0	261090	0	MS/MS	unmatched
MPRQPSATRL	R	P	134	143	10	3	sp|Q6NZ67|MZT2B_HUMAN	Q6NZ67	MZT2B_HUMAN	MZT2B	Mitotic-spindle organizing protein 2B	MZT2A	sp|Q6P582|MZT2A_HUMAN	2	1	51625.9	27213.8	MS/MS	MS/MS
MPYSNGRPAL	W	H	17	26	10	2	sp|Q16877|F264_HUMAN	Q16877	F264_HUMAN	PFKFB4	6-phosphofructo-2-kinase/fructose-2,6-bisphosphatase 4			0	1	42777.3	42725.5	MBR	MS/MS
MSYPMRSV	T	Q	372	379	8	2	sp|P51688|SPHM_HUMAN	P51688	SPHM_HUMAN	SGSH	N-sulphoglucosamine sulphohydrolase			2	0	18071.9	0	MS/MS	unmatched
NAAPGVDL	M	T	307	314	8	1	sp|P13645|K1C10_HUMAN	P13645	K1C10_HUMAN	KRT10	Keratin, type I cytoskeletal 10	KRT25, KRT27, KRT28	sp|Q7Z3Y7|K1C28_HUMAN, sp|Q7Z3Y8|K1C27_HUMAN, sp|Q7Z3Z0|K1C25_HUMAN	1	0	235728	215133	MS/MS	MBR
NAENEFVTIK	T	K	279	288	10	2	sp|P04264|K2C1_HUMAN	P04264	K2C1_HUMAN	KRT1	Keratin, type II cytoskeletal 1			0	1	8476.74	26957.2	MBR	MS/MS
NAGEDPGL	E	A	44	51	8	1	sp|P81605|DCD_HUMAN	P81605	DCD_HUMAN	DCD	Dermcidin			1	0	28916.6	0	MS/MS	unmatched
NAGEDPGLAR	E	Q	44	53	10	2	sp|P81605|DCD_HUMAN	P81605	DCD_HUMAN	DCD	Dermcidin			3	1	200664	29268.5	MS/MS	MS/MS
NARLAADDF	D	R	226	234	9	2	sp|P13645|K1C10_HUMAN	P13645	K1C10_HUMAN	KRT10	Keratin, type I cytoskeletal 10	KRT13, KRT14, KRT15, KRT16, KRT17, KRT18, KRT19, KRT24, KRT28	sp|O77727|K1C15_SHEEP, sp|P02533|K1C14_HUMAN, sp|P05783|K1C18_HUMAN, sp|P08727|K1C19_HUMAN, sp|P08779|K1C16_HUMAN, sp|P13646|K1C13_HUMAN, sp|P19012|K1C15_HUMAN, sp|Q04695|K1C17_HUMAN, sp|Q2M2I5|K1C24_HUMAN, sp|Q7Z3Y7|K1C28_HUMAN	0	1	45728	19963.7	MBR	MS/MS
NDMRQEYEQL	L	I	324	333	10	2	sp|P35527|K1C9_HUMAN	P35527	K1C9_HUMAN	KRT9	Keratin, type I cytoskeletal 9			1	0	7982.44	0	MS/MS	unmatched
NFDEASKNEAN	E	-	196	206	11	2	sp|P20290|BTF3_HUMAN	P20290	BTF3_HUMAN	BTF3	Transcription factor BTF3	BTF3L4	sp|Q96K17|BT3L4_HUMAN	1	0	7821.44	0	MS/MS	unmatched
NGRLVYLVENPGGYV	K	A	206	220	15	2	sp|P02786|TFR1_HUMAN	P02786	TFR1_HUMAN	TFRC	Transferrin receptor protein 1			0	1	0	7948.78	unmatched	MS/MS
NIQGITKPAIR	D	R	26	36	11	2	sp|P62805|H4_HUMAN	P62805	H4_HUMAN	H4C16	Histone H4			1	1	6471.44	15186.9	MS/MS	MS/MS
NIVERVKEV	A	K	76	84	9	2	sp|Q8IYM9|TRI22_HUMAN	Q8IYM9	TRI22_HUMAN	TRIM22	E3 ubiquitin-protein ligase TRIM22			1	0	22884.5	15469.4	MS/MS	MBR
NKADVILKY	D	N	87	95	9	2	sp|O14602|IF1AY_HUMAN	O14602	IF1AY_HUMAN	EIF1AY	Eukaryotic translation initiation factor 1A, Y-chromosomal	EIF1AX	sp|P47813|IF1AX_HUMAN	1	0	45934.9	54094.6	MS/MS	MBR
NLAKCIVSV	S	A	197	205	9	2	sp|Q96GQ5|RUSF1_HUMAN	Q96GQ5	RUSF1_HUMAN	RUSF1	RUS family member 1			1	1	19550.3	22024.7	MS/MS	MS/MS
NLDLDSIIAEVK	R	A	342	353	12	2	sp|P35908|K22E_HUMAN	P35908	K22E_HUMAN	KRT2	Keratin, type II cytoskeletal 2 epidermal	KRT5, KRT6A, KRT6B, KRT6C, KRT75, KRT79	sp|O95678|K2C75_HUMAN, sp|P02538|K2C6A_HUMAN, sp|P04259|K2C6B_HUMAN, sp|P13647|K2C5_HUMAN, sp|P48668|K2C6C_HUMAN, sp|Q5XKE5|K2C79_HUMAN	0	1	0	7079.14	unmatched	MS/MS
NLGGSKSIS	V	I	69	77	9	1	sp|P04264|K2C1_HUMAN	P04264	K2C1_HUMAN	KRT1	Keratin, type II cytoskeletal 1			0	1	0	4148.26	unmatched	MS/MS
NLLEGGQED	H	F	456	464	9	1	sp|P35527|K1C9_HUMAN	P35527	K1C9_HUMAN	KRT9	Keratin, type I cytoskeletal 9			1	0	6362.19	0	MS/MS	unmatched
NMLFSGTNIAAGK	K	A	206	218	13	2	sp|O14983|AT2A1_HUMAN	O14983	AT2A1_HUMAN	ATP2A1	Sarcoplasmic/endoplasmic reticulum calcium ATPase 1	ATP2A2	sp|P16615|AT2A2_HUMAN	0	1	3579.93	25670.8	MBR	MS/MS
NMQGLVEDFK	G	N	167	176	10	2	sp|P05787|K2C8_HUMAN	P05787	K2C8_HUMAN	KRT8	Keratin, type II cytoskeletal 8			0	1	0	27507.7	unmatched	MS/MS
NMVAKVDEV	E	K	143	151	9	1,2	sp|P62906|RL10A_HUMAN	P62906	RL10A_HUMAN	RPL10A	Large ribosomal subunit protein uL1			3	3	94530.8	55561.3	MS/MS	MS/MS
NMYGKVVTV	L	R	562	570	9	2	sp|O00267|SPT5H_HUMAN	O00267	SPT5H_HUMAN	SUPT5H	Transcription elongation factor SPT5			2	0	27570.9	0	MS/MS	unmatched
NNMRSQYEQL	L	A	319	328	10	2	sp|P13645|K1C10_HUMAN	P13645	K1C10_HUMAN	KRT10	Keratin, type I cytoskeletal 10			0	1	0	18070.4	unmatched	MS/MS
NPASPPLSL	A	L	127	135	9	1	sp|Q13155|AIMP2_HUMAN	Q13155	AIMP2_HUMAN	AIMP2	Aminoacyl tRNA synthase complex-interacting multifunctional protein 2			1	0	11842.7	0	MS/MS	unmatched
NPEKRYNVL	E	G	476	484	9	2	sp|Q1KMD3|HNRL2_HUMAN	Q1KMD3	HNRL2_HUMAN	HNRNPUL2	Heterogeneous nuclear ribonucleoprotein U-like protein 2			1	1	25043	26259.8	MS/MS	MS/MS
NPGSLKIITSAAARP	R	S	884	898	15	2	sp|P29320|EPHA3_HUMAN	P29320	EPHA3_HUMAN	EPHA3	Ephrin type-A receptor 3			1	1	29213	20429.5	MS/MS	MS/MS
NPGSLKIITSAAARPS	R	N	884	899	16	2	sp|P29320|EPHA3_HUMAN	P29320	EPHA3_HUMAN	EPHA3	Ephrin type-A receptor 3			1	1	58726.1	28878.6	MS/MS	MS/MS
NPISTVTEL	L	R	472	480	9	1	sp|P50991|TCPD_HUMAN	P50991	TCPD_HUMAN	CCT4	T-complex protein 1 subunit delta			2	0	46263.9	0	MS/MS	unmatched
NPMVTGTSV	Q	L	48	56	9	1	sp|P28070|PSB4_HUMAN	P28070	PSB4_HUMAN	PSMB4	Proteasome subunit beta type-4			1	1	13382.2	15147.7	MS/MS	MS/MS
NPNLRKNVL	K	C	203	211	9	2	sp|P23193|TCEA1_HUMAN	P23193	TCEA1_HUMAN	TCEA1	Transcription elongation factor A protein 1			2	1	100241	93627	MS/MS	MS/MS
NPNMRLSQL	E	K	188	196	9	2	sp|Q96CT7|CC124_HUMAN	Q96CT7	CC124_HUMAN	CCDC124	Coiled-coil domain-containing protein 124			1	2	22085.2	38549.7	MS/MS	MS/MS
NPNQNKNVAL	A	L	186	195	10	2	sp|Q15717|ELAV1_HUMAN	Q15717	ELAV1_HUMAN	ELAVL1	ELAV-like protein 1			1	0	11728.1	0	MS/MS	unmatched
NPQERTLTL	P	V	78	86	9	2	sp|P08238|HS90B_HUMAN	P08238	HS90B_HUMAN	HSP90AB1	Heat shock protein HSP 90-beta			1	2	71090.6	76087.9	MS/MS	MS/MS
NPRNFSDNQL	E	Q	158	167	10	2	sp|P37802|TAGL2_HUMAN	P37802	TAGL2_HUMAN	TAGLN2	Transgelin-2			1	0	15009.1	0	MS/MS	unmatched
NPRNTEAVTL	H	N	447	456	10	2	sp|Q9UKF6|CPSF3_HUMAN	Q9UKF6	CPSF3_HUMAN	CPSF3	Cleavage and polyadenylation specificity factor subunit 3			0	1	0	28571.9	unmatched	MS/MS
NPRQPLPASGL	A	A	231	241	11	2	sp|Q96L08|SUSD3_HUMAN	Q96L08	SUSD3_HUMAN	SUSD3	Sushi domain-containing protein 3			2	1	77354.9	77354.9	MS/MS	MS/MS
NPRVKAAAL	D	A	114	122	9	2	sp|O15269|SPTC1_HUMAN	O15269	SPTC1_HUMAN	SPTLC1	Serine palmitoyltransferase 1			1	1	18203.9	13707.7	MS/MS	MS/MS
NPVFGVMS	H	-	411	418	8	1	sp|P61158|ARP3_HUMAN	P61158	ARP3_HUMAN	ACTR3	Actin-related protein 3	ACTR3B	sp|Q9P1U1|ARP3B_HUMAN	2	0	29098.5	0	MS/MS	unmatched
NQVAMNPTNTVFDAK	K	R	57	71	15	2	sp|P11142|HSP7C_HUMAN	P11142	HSP7C_HUMAN	HSPA8	Heat shock cognate 71 kDa protein			1	0	11822	0	MS/MS	unmatched
NRPGTVSSL	Y	K	115	123	9	2	sp|P35659|DEK_HUMAN	P35659	DEK_HUMAN	DEK	Protein DEK			2	1	43746.5	19620	MS/MS	MS/MS
NSGDVNVEIN	Q	V	303	312	10	1	sp|P35527|K1C9_HUMAN	P35527	K1C9_HUMAN	KRT9	Keratin, type I cytoskeletal 9			0	1	0	26407.2	unmatched	MS/MS
NVEIDPEIQ	L	K	166	174	9	1	sp|P04264|K2C1_HUMAN	P04264	K2C1_HUMAN	KRT1	Keratin, type II cytoskeletal 1	KRT71, KRT73, KRT74	sp|Q3SY84|K2C71_HUMAN, sp|Q7RTS7|K2C74_HUMAN, sp|Q86Y46|K2C73_HUMAN	3	2	11882.7	101878	MS/MS	MS/MS
NVGDEGGFAPN	T	I	206	216	11	1	sp|P06733|ENOA_HUMAN	P06733	ENOA_HUMAN	ENO1	Alpha-enolase	ENO2, ENO3	sp|P09104|ENOG_HUMAN, sp|P13929|ENOB_HUMAN	0	2	0	8946.78	unmatched	MS/MS
NVIEGPVFRPGSKTY	L	V	378	392	15	2	sp|Q02413|DSG1_HUMAN	Q02413	DSG1_HUMAN	DSG1	Desmoglein-1			0	1	9303.63	13745.3	MBR	MS/MS
NVKVDPEIQ	L	N	164	172	9	1	sp|P35908|K22E_HUMAN	P35908	K22E_HUMAN	KRT2	Keratin, type II cytoskeletal 2 epidermal			0	1	0	8377.94	unmatched	MS/MS
NVLGDGGVKL	D	M	853	862	10	2	sp|Q86W24|NAL14_HUMAN	Q86W24	NAL14_HUMAN	NLRP14	NACHT, LRR and PYD domains-containing protein 14			1	0	139991	116833	MS/MS	MBR
NVLRIINEPTAAAIA	L	Y	168	182	15	2	sp|P11142|HSP7C_HUMAN	P11142	HSP7C_HUMAN	HSPA8	Heat shock cognate 71 kDa protein	HSPA1A, HSPA1B, HSPA1L, HSPA2, HSPA6	sp|P0DMV8|HS71A_HUMAN, sp|P0DMV9|HS71B_HUMAN, sp|P17066|HSP76_HUMAN, sp|P34931|HS71L_HUMAN, sp|P54652|HSP72_HUMAN	1	0	17106.3	0	MS/MS	unmatched
NVLRIINEPTAAAIAYG	L	L	168	184	17	2	sp|P11142|HSP7C_HUMAN	P11142	HSP7C_HUMAN	HSPA8	Heat shock cognate 71 kDa protein	HSPA1A, HSPA1B, HSPA1L, HSPA2, HSPA6	sp|P0DMV8|HS71A_HUMAN, sp|P0DMV9|HS71B_HUMAN, sp|P17066|HSP76_HUMAN, sp|P34931|HS71L_HUMAN, sp|P54652|HSP72_HUMAN	0	1	0	19279.3	unmatched	MS/MS
NVRIATTAL	F	A	16	24	9	2	sp|Q13571|LAPM5_HUMAN	Q13571	LAPM5_HUMAN	LAPTM5	Lysosomal-associated transmembrane protein 5			4	1	283185	149106	MS/MS	MS/MS
NVSTGDVNVE	R	M	296	305	10	1	sp|P13645|K1C10_HUMAN	P13645	K1C10_HUMAN	KRT10	Keratin, type I cytoskeletal 10			2	0	16069.5	18092.5	MS/MS	MBR
PAVLQSSGL	F	Y	54	62	9	1	sp|P01857|IGHG1_HUMAN	P01857	IGHG1_HUMAN	IGHG1	Immunoglobulin heavy constant gamma 1	IGHG2, IGHG3, IGHG4	sp|P01859|IGHG2_HUMAN, sp|P01860|IGHG3_HUMAN, sp|P01861|IGHG4_HUMAN	1	0	21806.5	0	MS/MS	unmatched
PDLVENFDEASKNEAN	V	-	191	206	16	2	sp|P20290|BTF3_HUMAN	P20290	BTF3_HUMAN	BTF3	Transcription factor BTF3	BTF3L4	sp|Q96K17|BT3L4_HUMAN	1	0	20440.3	0	MS/MS	unmatched
PEAFPALA	D	-	401	408	8	1	sp|Q8NC51|SERB1_HUMAN	Q8NC51	SERB1_HUMAN	SERBP1	SERPINE1 mRNA-binding protein 1			1	0	67137.6	0	MS/MS	unmatched
PEISSGEGL	D	R	498	506	9	1	sp|Q08554|DSC1_HUMAN	Q08554	DSC1_HUMAN	DSC1	Desmocollin-1			1	0	5921.91	0	MS/MS	unmatched
PEQLITGKEDAAN	H	N	89	101	13	2	sp|P68363|TBA1B_HUMAN	P68363	TBA1B_HUMAN	TUBA1B	Tubulin alpha-1B chain	TUBA1A, TUBA1C, TUBA3C, TUBA3D, TUBA4A, TUBA4B, TUBA8	sp|P0DPH7|TBA3C_HUMAN, sp|P0DPH8|TBA3D_HUMAN, sp|P68366|TBA4A_HUMAN, sp|Q71U36|TBA1A_HUMAN, sp|Q9BQE3|TBA1C_HUMAN, sp|Q9H853|TBA4B_HUMAN, sp|Q9NY65|TBA8_HUMAN	1	0	9227.23	0	MS/MS	unmatched
PEQLITGKEDAANN	H	Y	89	102	14	2	sp|P68363|TBA1B_HUMAN	P68363	TBA1B_HUMAN	TUBA1B	Tubulin alpha-1B chain	TUBA1A, TUBA1C, TUBA3C, TUBA3D, TUBA4A, TUBA4B, TUBA8	sp|P0DPH7|TBA3C_HUMAN, sp|P0DPH8|TBA3D_HUMAN, sp|P68366|TBA4A_HUMAN, sp|Q71U36|TBA1A_HUMAN, sp|Q9BQE3|TBA1C_HUMAN, sp|Q9H853|TBA4B_HUMAN, sp|Q9NY65|TBA8_HUMAN	1	0	11649.8	0	MS/MS	unmatched
PESASSPPVITE	W	-	573	584	12	2	sp|P23368|MAOM_HUMAN	P23368	MAOM_HUMAN	ME2	NAD-dependent malic enzyme, mitochondrial			1	0	15560.2	0	MS/MS	unmatched
PETEQVNGLF	D	-	926	935	10	1	sp|P11586|C1TC_HUMAN	P11586	C1TC_HUMAN	MTHFD1	C-1-tetrahydrofolate synthase, cytoplasmic			1	0	6973.06	0	MS/MS	unmatched
PGDSDIIRSMPEQTGEK	D	-	99	115	17	3	sp|P62888|RL30_HUMAN	P62888	RL30_HUMAN	RPL30	Large ribosomal subunit protein eL30			1	0	30866.2	0	MS/MS	unmatched
PGEATETVPATEQELPQ	M	P	2	18	17	2	sp|E9PAV3|NACAM_HUMAN	E9PAV3	NACAM_HUMAN	NACA	Nascent polypeptide-associated complex subunit alpha, muscle-specific form	NACA2	sp|Q9H009|NACA2_HUMAN	2	0	20208.6	0	MS/MS	unmatched
PGLARQAPKPR	D	K	49	59	11	3	sp|P81605|DCD_HUMAN	P81605	DCD_HUMAN	DCD	Dermcidin			0	1	9899.99	8074.68	MBR	MS/MS
PGLARQAPKPRKQ	D	R	49	61	13	3	sp|P81605|DCD_HUMAN	P81605	DCD_HUMAN	DCD	Dermcidin			1	2	85680.4	55846.3	MS/MS	MS/MS
PGMVVTFAPVNVTTEVK	K	S	274	290	17	2	sp|P68104|EF1A1_HUMAN	P68104	EF1A1_HUMAN	EEF1A1	Elongation factor 1-alpha 1	EEF1A1P5	sp|Q5VTE0|EF1A3_HUMAN	1	0	45650.7	0	MS/MS	unmatched
PGVDALSNI	L	-	409	417	9	1	sp|P00558|PGK1_HUMAN	P00558	PGK1_HUMAN	PGK1	Phosphoglycerate kinase 1			1	0	15985.9	0	MS/MS	unmatched
PHPPPPPPP	P	P	113	121	9	2	sp|P13378|HXD8_HUMAN	P13378	HXD8_HUMAN	HOXD8	Homeobox protein Hox-D8	MTFR1, R3HDM1	sp|Q15032|R3HD1_HUMAN, sp|Q15390|MTFR1_HUMAN	1	0	0	0	MS/MS	unmatched
PILKEQSSSSFSQGQSS	R	-	457	473	17	2	sp|P08779|K1C16_HUMAN	P08779	K1C16_HUMAN	KRT16	Keratin, type I cytoskeletal 16			1	0	9174.69	0	MS/MS	unmatched
PKLVVSTQTALA	G	-	596	607	12	2	sp|P02769|ALBU_BOVIN	P02769	ALBU_BOVIN	ALB	Albumin			2	0	32821.2	0	MS/MS	unmatched
PLGADSQV	H	-	485	492	8	1	sp|P11166|GTR1_HUMAN	P11166	GTR1_HUMAN	SLC2A1	Solute carrier family 2, facilitated glucose transporter member 1			1	0	42199.6	0	MS/MS	unmatched
PLLEAVPKTGDEKDVSV	D	-	362	378	17	3	sp|Q16543|CDC37_HUMAN	Q16543	CDC37_HUMAN	CDC37	Hsp90 co-chaperone Cdc37			2	0	32552.3	0	MS/MS	unmatched
PLPTAASGK	D	-	587	595	9	2	sp|P28908|TNR8_HUMAN	P28908	TNR8_HUMAN	TNFRSF8	Tumor necrosis factor receptor superfamily member 8			1	0	20787.6	0	MS/MS	unmatched
PMFIVNTNVPRA	M	S	2	13	12	2	sp|P14174|MIF_HUMAN	P14174	MIF_HUMAN	MIF	Macrophage migration inhibitory factor			1	0	36702.1	0	MS/MS	unmatched
PNPADSQKSTQVE	D	-	260	272	13	2	sp|O75663|TIPRL_HUMAN	O75663	TIPRL_HUMAN	TIPRL	TIP41-like protein			1	0	13000	0	MS/MS	unmatched
PNQKRLTLL	V	A	618	626	9	2	sp|O60488|ACSL4_HUMAN	O60488	ACSL4_HUMAN	ACSL4	Long-chain-fatty-acid--CoA ligase 4			0	1	0	22136.7	unmatched	MS/MS
PPAENSSAPEAEQGGAE	D	-	308	324	17	2	sp|P67809|YBOX1_HUMAN	P67809	YBOX1_HUMAN	YBX1	Y-box-binding protein 1			5	2	86095.9	23051.4	MS/MS	MS/MS
PPGQVAASPDPTT	D	-	162	174	13	2	sp|O43598|DNPH1_HUMAN	O43598	DNPH1_HUMAN	DNPH1	5-hydroxymethyl-dUMP N-hydrolase			2	0	58880.2	0	MS/MS	unmatched
PPPPPAPALVGLPPPPPSPP	G	G	14	33	20	2	sp|O96008|TOM40_HUMAN	O96008	TOM40_HUMAN	TOMM40	Mitochondrial import receptor subunit TOM40 homolog			1	0	22236.5	0	MS/MS	unmatched
PRIASNAGSIA	W	-	130	140	11	2	sp|P62829|RL23_HUMAN	P62829	RL23_HUMAN	RPL23	Large ribosomal subunit protein uL14			2	1	137017	21047.8	MS/MS	MS/MS
PRPPPPPPP	P	P	417	425	9	2	sp|Q96Q04|LMTK3_HUMAN	Q96Q04	LMTK3_HUMAN	LMTK3	Serine/threonine-protein kinase LMTK3	BICRA, CCDC71L, TBKBP1	sp|A7MCY6|TBKB1_HUMAN, sp|Q8N9Z2|CC71L_HUMAN, sp|Q9NZM4|BICRA_HUMAN	1	0	81156.7	67259.1	MS/MS	MBR
PSKIQLPEDE	D	-	144	153	10	2	sp|Q9NX14|NDUBB_HUMAN	Q9NX14	NDUBB_HUMAN	NDUFB11	NADH dehydrogenase [ubiquinone] 1 beta subcomplex subunit 11, mitochondrial			1	0	32915.1	0	MS/MS	unmatched
PSSGLGVTKQDLGPVPM	D	-	280	296	17	2	sp|P04233|HG2A_HUMAN	P04233	HG2A_HUMAN	CD74	HLA class II histocompatibility antigen gamma chain			2	0	66883.8	0	MS/MS	unmatched
PTPPPPPPP	P	P	1995	2003	9	1,2	sp|Q86UP3|ZFHX4_HUMAN	Q86UP3	ZFHX4_HUMAN	ZFHX4	Zinc finger homeobox protein 4	ABI1, ARL13B, ATOH8, JMY, RPRD2, WASF1, WIPF3, ZMYM3	sp|A6NGB9|WIPF3_HUMAN, sp|Q14202|ZMYM3_HUMAN, sp|Q3SXY8|AR13B_HUMAN, sp|Q5VT52|RPRD2_HUMAN, sp|Q8IZP0|ABI1_HUMAN, sp|Q8N9B5|JMY_HUMAN, sp|Q92558|WASF1_HUMAN, sp|Q96SQ7|ATOH8_HUMAN	4	0	403230	174425	MS/MS	MBR
PTSSEELVTLR	H	-	512	522	11	2	sp|P00390|GSHR_HUMAN	P00390	GSHR_HUMAN	GSR	Glutathione reductase, mitochondrial			2	0	39051.9	0	MS/MS	unmatched
PVLKNPDDPDTVD	H	V	43	55	13	2	sp|Q5D862|FILA2_HUMAN	Q5D862	FILA2_HUMAN	FLG2	Filaggrin-2			1	1	25480	14324.5	MS/MS	MS/MS
PVVSLED	Y	P	288	294	7	1	sp|P06733|ENOA_HUMAN	P06733	ENOA_HUMAN	ENO1	Alpha-enolase	ENO2, ENO3	sp|P09104|ENOG_HUMAN, sp|P13929|ENOB_HUMAN	1	0	46836.6	0	MS/MS	unmatched
QADSVAELGEQIDNLQR	K	V	1200	1216	17	2	sp|Q9UKX3|MYH13_HUMAN	Q9UKX3	MYH13_HUMAN	MYH13	Myosin-13			0	2	0	35697.7	unmatched	MS/MS
QAFTQQIEELKR	K	Q	1310	1321	12	3	sp|Q9Y623|MYH4_HUMAN	Q9Y623	MYH4_HUMAN	MYH4	Myosin-4	MYH1, MYH2	sp|P12882|MYH1_HUMAN, sp|Q9UKX2|MYH2_HUMAN	0	1	0	17819.2	unmatched	MS/MS
QAPKPRKQ	R	R	54	61	8	2	sp|P81605|DCD_HUMAN	P81605	DCD_HUMAN	DCD	Dermcidin			1	0	93016.7	0	MS/MS	unmatched
QDNTRKIIIKNF	A	D	29	40	12	3	sp|P12273|PIP_HUMAN	P12273	PIP_HUMAN	PIP	Prolactin-inducible protein			0	1	9556.55	28331.8	MBR	MS/MS
QEFLTAAKKARAG	F	L	67	79	13	3	sp|Q9NZT1|CALL5_HUMAN	Q9NZT1	CALL5_HUMAN	CALML5	Calmodulin-like protein 5			1	1	10627.1	11024.3	MS/MS	MS/MS
QEQNQEQPIR	A	C	22	31	10	2	sp|P02668|CASK_BOVIN	P02668	CASK_BOVIN	CSN3	Kappa-casein			0	1	9586.29	15379.5	MBR	MS/MS
QGYEAPGV	D	R	21	28	8	1	sp|O75934|SPF27_HUMAN	O75934	SPF27_HUMAN	BCAS2	Pre-mRNA-splicing factor SPF27			1	0	114653	0	MS/MS	unmatched
QHESGSGHSSAY	G	S	1286	1297	12	2	sp|Q86YZ3|HORN_HUMAN	Q86YZ3	HORN_HUMAN	HRNR	Hornerin			0	1	0	9167.55	unmatched	MS/MS
QISNLQQSISDAEQR	K	G	418	432	15	2	sp|P04264|K2C1_HUMAN	P04264	K2C1_HUMAN	KRT1	Keratin, type II cytoskeletal 1			0	2	0	14736	unmatched	MS/MS
QITAGRHGD	L	S	381	389	9	2	sp|P04264|K2C1_HUMAN	P04264	K2C1_HUMAN	KRT1	Keratin, type II cytoskeletal 1	KRT6B, KRT77	sp|P04259|K2C6B_HUMAN, sp|Q7Z794|K2C1B_HUMAN	1	0	20253.2	0	MS/MS	unmatched
QKENAGEDPGLA	A	R	41	52	12	2	sp|P81605|DCD_HUMAN	P81605	DCD_HUMAN	DCD	Dermcidin			2	1	53414.2	45332.6	MS/MS	MS/MS
QKENAGEDPGLAR	A	Q	41	53	13	2,3	sp|P81605|DCD_HUMAN	P81605	DCD_HUMAN	DCD	Dermcidin			6	4	226519	59284.6	MS/MS	MS/MS
QLAQFVHEV	S	K	240	248	9	2	sp|A8MPP1|D11L8_HUMAN	A8MPP1	D11L8_HUMAN	DDX11L8	Putative ATP-dependent DNA helicase DDX11-like protein 8	DDX11, DDX12P	sp|Q92771|DDX12_HUMAN, sp|Q96FC9|DDX11_HUMAN	1	0	25959.5	28421.3	MS/MS	MBR
QLLEKVPTL	L	E	12	20	9	2	sp|Q96T49|PP16B_HUMAN	Q96T49	PP16B_HUMAN	PPP1R16B	Protein phosphatase 1 regulatory inhibitor subunit 16B			1	0	12697.8	0	MS/MS	unmatched
QLLGGGLAV	D	G	72	80	9	1	sp|Q96EB1|ELP4_HUMAN	Q96EB1	ELP4_HUMAN	ELP4	Elongator complex protein 4			1	0	53097.4	0	MS/MS	unmatched
QPARPGLLL	S	R	1186	1194	9	2	sp|O15067|PUR4_HUMAN	O15067	PUR4_HUMAN	PFAS	Phosphoribosylformylglycinamidine synthase			2	0	29210.4	0	MS/MS	unmatched
QPASFAVSL	N	N	2349	2357	9	1	sp|P21333|FLNA_HUMAN	P21333	FLNA_HUMAN	FLNA	Filamin-A			1	0	29554.5	44617.7	MS/MS	MBR
QPDQTRIVAL	A	N	239	248	10	2	sp|P22087|FBRL_HUMAN	P22087	FBRL_HUMAN	FBL	rRNA 2'-O-methyltransferase fibrillarin			2	1	281932	324607	MS/MS	MS/MS
QPITPGPSI	A	P	778	786	9	1	sp|O60341|KDM1A_HUMAN	O60341	KDM1A_HUMAN	KDM1A	Lysine-specific histone demethylase 1A			1	0	29282.6	64124.6	MS/MS	MBR
QPRYPVNSV	G	N	187	195	9	2	sp|P17987|TCPA_HUMAN	P17987	TCPA_HUMAN	TCP1	T-complex protein 1 subunit alpha			1	0	23657.8	23283.7	MS/MS	MBR
QPSPARAPAEL	A	E	11	21	11	2	sp|Q13794|APR_HUMAN	Q13794	APR_HUMAN	PMAIP1	Phorbol-12-myristate-13-acetate-induced protein 1			1	1	28658.3	26982.7	MS/MS	MS/MS
QQQQQQQQQQQQQQQQQQQ	L	Q	216	234	19	3	sp|P51531|SMCA2_HUMAN	P51531	SMCA2_HUMAN	SMARCA2	Probable global transcription activator SNF2L2	AR, ATN1, ATXN2, ATXN8, BMP2K, EP400, FOXP2, FRMPD3, HTT, IRF2BPL, MAGI1, MAML2, MAML3, MED12, MN1, NCOA3, NCOA6, NUMBL, POU3F2, RUNX2, TBP, THAP11, ZFHX3	sp|O15409|FOXP2_HUMAN, sp|P10275|ANDR_HUMAN, sp|P20226|TBP_HUMAN, sp|P20265|PO3F2_HUMAN, sp|P42858|HD_HUMAN, sp|P54259|ATN1_HUMAN, sp|Q10571|MN1_HUMAN, sp|Q13950|RUNX2_HUMAN, sp|Q14686|NCOA6_HUMAN, sp|Q156A1|ATX8_HUMAN, sp|Q15911|ZFHX3_HUMAN, sp|Q5JV73|FRPD3_HUMAN, sp|Q8IZL2|MAML2_HUMAN, sp|Q93074|MED12_HUMAN, sp|Q96EK4|THA11_HUMAN, sp|Q96JK9|MAML3_HUMAN, sp|Q96L91|EP400_HUMAN, sp|Q96QZ7|MAGI1_HU…	0	1	0	0	unmatched	MS/MS
QQQQQQQQQQQQQQQQQQQQ	L	Q	216	235	20	3	sp|P51531|SMCA2_HUMAN	P51531	SMCA2_HUMAN	SMARCA2	Probable global transcription activator SNF2L2	AR, ATXN2, ATXN8, BMP2K, EP400, FOXP2, FRMPD3, HTT, IRF2BPL, MAGI1, MAML2, MAML3, MED12, MN1, NCOA3, NCOA6, NUMBL, POU3F2, RUNX2, TBP, THAP11	sp|O15409|FOXP2_HUMAN, sp|P10275|ANDR_HUMAN, sp|P20226|TBP_HUMAN, sp|P20265|PO3F2_HUMAN, sp|P42858|HD_HUMAN, sp|Q10571|MN1_HUMAN, sp|Q13950|RUNX2_HUMAN, sp|Q14686|NCOA6_HUMAN, sp|Q156A1|ATX8_HUMAN, sp|Q5JV73|FRPD3_HUMAN, sp|Q8IZL2|MAML2_HUMAN, sp|Q93074|MED12_HUMAN, sp|Q96EK4|THA11_HUMAN, sp|Q96JK9|MAML3_HUMAN, sp|Q96L91|EP400_HUMAN, sp|Q96QZ7|MAGI1_HUMAN, sp|Q99700|ATX2_HUMAN, sp|Q9H1B7|I2BPL_HU…	0	1	0	5995.72	unmatched	MS/MS
QSSGFGQHGTGSGQSSGFG	D	Q	1047	1065	19	2	sp|Q5D862|FILA2_HUMAN	Q5D862	FILA2_HUMAN	FLG2	Filaggrin-2			1	1	6257.33	12686.5	MS/MS	MS/MS
QSSGFGQHGTGSGQSSGFGQ	D	Y	1047	1066	20	2	sp|Q5D862|FILA2_HUMAN	Q5D862	FILA2_HUMAN	FLG2	Filaggrin-2			0	1	0	7715.96	unmatched	MS/MS
QVQLVQSGAEVKK	S	P	20	32	13	2	sp|A0A0B4J2H0|HV69D_HUMAN	A0A0B4J2H0	HV69D_HUMAN	IGHV1-69D	Immunoglobulin heavy variable 1-69D	IGHV1-18, IGHV1-2, IGHV1-24, IGHV1-3, IGHV1-46, IGHV1-69, IGHV1-8, IGHV1OR15-1, IGHV1OR21-1	sp|A0A0C4DH29|HV103_HUMAN, sp|A0A0C4DH31|HV118_HUMAN, sp|A0A0C4DH33|HV124_HUMAN, sp|P01742|HV169_HUMAN, sp|P01743|HV146_HUMAN, sp|P0DP01|HV108_HUMAN, sp|P23083|HV102_HUMAN, tr|A0A075B7D0|A0A075B7D0_HUMAN, tr|A0A087WYE8|A0A087WYE8_HUMAN, tr|A0AAG2TVE0|A0AAG2TVE0_HUMAN	1	0	30363.7	0	MS/MS	unmatched
QVQLVQSGAEVKKPG	S	S	20	34	15	2	sp|A0A0B4J2H0|HV69D_HUMAN	A0A0B4J2H0	HV69D_HUMAN	IGHV1-69D	Immunoglobulin heavy variable 1-69D	IGHV1-18, IGHV1-2, IGHV1-24, IGHV1-3, IGHV1-46, IGHV1-69, IGHV1-8, IGHV1OR15-1, IGHV1OR21-1	sp|A0A0C4DH29|HV103_HUMAN, sp|A0A0C4DH31|HV118_HUMAN, sp|A0A0C4DH33|HV124_HUMAN, sp|P01742|HV169_HUMAN, sp|P01743|HV146_HUMAN, sp|P0DP01|HV108_HUMAN, sp|P23083|HV102_HUMAN, tr|A0A075B7D0|A0A075B7D0_HUMAN, tr|A0A087WYE8|A0A087WYE8_HUMAN, tr|A0AAG2TVE0|A0AAG2TVE0_HUMAN	1	0	36613.6	13568.2	MS/MS	MBR
QVSTHKQSE	Y	S	796	804	9	2	sp|P20930|FILA_HUMAN	P20930	FILA_HUMAN	FLG	Filaggrin			1	0	14036.3	14721.1	MS/MS	MBR
QYRAVVY	R	S	68	74	7	2	sp|P04899|GNAI2_HUMAN	P04899	GNAI2_HUMAN	GNAI2	Guanine nucleotide-binding protein G(i) subunit alpha-2			2	0	364387	136009	MS/MS	MBR
QYRSLQY	C	S	755	761	7	2	sp|Q8N163|CCAR2_HUMAN	Q8N163	CCAR2_HUMAN	CCAR2	Cell cycle and apoptosis regulator protein 2			1	0	28516.7	23593.9	MS/MS	MBR
RAYLFNSV	G	V	47	54	8	2	sp|O60688|YPEL1_HUMAN	O60688	YPEL1_HUMAN	YPEL1	Protein yippee-like 1	YPEL2, YPEL3, YPEL4	sp|P61236|YPEL3_HUMAN, sp|Q96NS1|YPEL4_HUMAN, sp|Q96QA6|YPEL2_HUMAN	1	0	13397.9	0	MS/MS	unmatched
RAYVITGM	G	W	361	368	8	2	sp|Q5R372|RBG1L_HUMAN	Q5R372	RBG1L_HUMAN	RABGAP1L	Rab GTPase-activating protein 1-like			2	0	17037.2	0	MS/MS	unmatched
REMCDQQNAF	S	T	399	408	10	2	sp|Q9NQ90|ANO2_HUMAN	Q9NQ90	ANO2_HUMAN	ANO2	Anoctamin-2			1	1	17289.5	14957.6	MS/MS	MS/MS
RGILNPSQPGQSSSSSQT	Y	F	184	201	18	2	sp|Q15517|CDSN_HUMAN	Q15517	CDSN_HUMAN	CDSN	Corneodesmosin			2	3	9248.33	10215.1	MS/MS	MS/MS
RGSYGSSSFGGSY	F	G	86	98	13	2	sp|P13645|K1C10_HUMAN	P13645	K1C10_HUMAN	KRT10	Keratin, type I cytoskeletal 10			1	0	18198.1	0	MS/MS	unmatched
RGYTAKEL	Q	N	223	230	8	2	sp|P49585|PCY1A_HUMAN	P49585	PCY1A_HUMAN	PCYT1A	Choline-phosphate cytidylyltransferase A	PCYT1B	sp|Q9Y5K3|PCY1B_HUMAN	0	1	213480	132555	MBR	MS/MS
RIKFEMEQN	F	L	240	248	9	2	sp|P35527|K1C9_HUMAN	P35527	K1C9_HUMAN	KRT9	Keratin, type I cytoskeletal 9			1	0	16481.1	0	MS/MS	unmatched
RKVPQVSTPT	T	L	436	445	10	2	sp|P02769|ALBU_BOVIN	P02769	ALBU_BOVIN	ALB	Albumin			0	1	0	14270.5	unmatched	MS/MS
RLAQHITYV	L	H	532	540	9	2	sp|P33993|MCM7_HUMAN	P33993	MCM7_HUMAN	MCM7	DNA replication licensing factor MCM7			1	0	83163.3	65212.4	MS/MS	MBR
RLLEATSYL	N	S	384	392	9	2	sp|O60341|KDM1A_HUMAN	O60341	KDM1A_HUMAN	KDM1A	Lysine-specific histone demethylase 1A			0	1	16960.6	21413	MBR	MS/MS
RLQDAIAKV	N	E	639	647	9	2	sp|Q69YQ0|CYTSA_HUMAN	Q69YQ0	CYTSA_HUMAN	SPECC1L	Cytospin-A			1	0	19508.2	0	MS/MS	unmatched
RLQEDPPVGV	K	S	15	24	10	2	sp|P63146|UBE2B_HUMAN	P63146	UBE2B_HUMAN	UBE2B	Ubiquitin-conjugating enzyme E2 B			2	1	40454.8	28527.1	MS/MS	MS/MS
RLQEEINEV	K	K	121	129	9	2	sp|Q70UQ0|IKIP_HUMAN	Q70UQ0	IKIP_HUMAN	IKBIP	Inhibitor of nuclear factor kappa-B kinase-interacting protein			1	0	31442.7	22560.4	MS/MS	MBR
RLQEVTHSV	V	R	181	189	9	2	sp|P26010|ITB7_HUMAN	P26010	ITB7_HUMAN	ITGB7	Integrin beta-7			1	0	24614	16986.9	MS/MS	MBR
RLTDYISKV	N	K	178	186	9	2	sp|O75915|PRAF3_HUMAN	O75915	PRAF3_HUMAN	ARL6IP5	PRA1 family protein 3			0	1	0	20367.2	unmatched	MS/MS
RLTPKLMEV	Y	C	168	176	9	2	sp|O15372|EIF3H_HUMAN	O15372	EIF3H_HUMAN	EIF3H	Eukaryotic translation initiation factor 3 subunit H			1	0	47167.5	0	MS/MS	unmatched
RNVSTGDVN	L	V	295	303	9	2	sp|P13645|K1C10_HUMAN	P13645	K1C10_HUMAN	KRT10	Keratin, type I cytoskeletal 10			0	1	20095.6	20137	MBR	MS/MS
RNVSTGDVNVE	L	M	295	305	11	2	sp|P13645|K1C10_HUMAN	P13645	K1C10_HUMAN	KRT10	Keratin, type I cytoskeletal 10			2	1	18927.6	40505.3	MS/MS	MS/MS
RNVSTGDVNVEM	L	N	295	306	12	2	sp|P13645|K1C10_HUMAN	P13645	K1C10_HUMAN	KRT10	Keratin, type I cytoskeletal 10			1	1	10114.1	14072.9	MS/MS	MS/MS
RNVSTGDVNVEMN	L	A	295	307	13	2	sp|P13645|K1C10_HUMAN	P13645	K1C10_HUMAN	KRT10	Keratin, type I cytoskeletal 10			0	1	0	9329.75	unmatched	MS/MS
RPAANPIQF	T	T	742	750	9	2	sp|P23921|RIR1_HUMAN	P23921	RIR1_HUMAN	RRM1	Ribonucleoside-diphosphate reductase large subunit			1	1	102009	134544	MS/MS	MS/MS
RPAEVGGMQL	A	R	105	114	10	2	sp|P33316|DUT_HUMAN	P33316	DUT_HUMAN	DUT	Deoxyuridine 5'-triphosphate nucleotidohydrolase, mitochondrial			2	2	107889	143715	MS/MS	MS/MS
RPAGLSPTL	S	T	144	152	9	2	sp|Q14135|VGLL4_HUMAN	Q14135	VGLL4_HUMAN	VGLL4	Transcription cofactor vestigial-like protein 4			1	0	54576.9	0	MS/MS	unmatched
RPAGVGVVV	L	E	198	206	9	2	sp|P30793|GCH1_HUMAN	P30793	GCH1_HUMAN	GCH1	GTP cyclohydrolase 1			1	0	22125.7	0	MS/MS	unmatched
RPAPLSAEL	V	Q	346	354	9	2	sp|P53602|MVD1_HUMAN	P53602	MVD1_HUMAN	MVD	Diphosphomevalonate decarboxylase			1	0	47807.7	31238.1	MS/MS	MBR
RPAQVSQPF	S	R	2628	2636	9	2	sp|Q9Y520|PRC2C_HUMAN	Q9Y520	PRC2C_HUMAN	PRRC2C	Protein PRRC2C			1	1	57124.8	28988.9	MS/MS	MS/MS
RPDSPAHVL	L	L	102	110	9	2	sp|Q05923|DUS2_HUMAN	Q05923	DUS2_HUMAN	DUSP2	Dual specificity protein phosphatase 2			1	0	26655.4	26093.7	MS/MS	MBR
RPKEGTSTL	G	Q	236	244	9	2	sp|Q9Y5W9|SNX11_HUMAN	Q9Y5W9	SNX11_HUMAN	SNX11	Sorting nexin-11			1	1	45173.7	20341.3	MS/MS	MS/MS
RPQASALEL	S	R	1003	1011	9	2	sp|P36956|SRBP1_HUMAN	P36956	SRBP1_HUMAN	SREBF1	Sterol regulatory element-binding protein 1			1	0	17364.4	12528.3	MS/MS	MBR
RPQDGVAVL	G	V	689	697	9	2	sp|O00159|MYO1C_HUMAN	O00159	MYO1C_HUMAN	MYO1C	Unconventional myosin-Ic			1	0	50762.2	40431.5	MS/MS	MBR
RPQGGQDIL	A	S	249	257	9	2	sp|Q9Y265|RUVB1_HUMAN	Q9Y265	RUVB1_HUMAN	RUVBL1	RuvB-like 1			1	0	42398.4	29791.1	MS/MS	MBR
RPQKVCSFL	F	-	60	68	9	2	sp|A0A804HLA8|GBG5B_HUMAN	A0A804HLA8	GBG5B_HUMAN	GNG5B	Guanine nucleotide-binding protein G(I)/G(S)/G(O) subunit gamma-5B	GNG5	sp|P63218|GBG5_HUMAN	0	1	0	26323.1	unmatched	MS/MS
RPQLKGVVL	G	C	55	63	9	2	sp|O15235|RT12_HUMAN	O15235	RT12_HUMAN	MRPS12	Small ribosomal subunit protein uS12m			0	2	7680.55	57945.7	MBR	MS/MS
RPQSGANGL	V	P	31	39	9	2	sp|Q8WVX3|CD003_HUMAN	Q8WVX3	CD003_HUMAN	C4orf3	Uncharacterized protein C4orf3			1	1	44299.9	13280.6	MS/MS	MS/MS
RPSAAGINL	S	M	1140	1148	9	2	sp|Q08211|DHX9_HUMAN	Q08211	DHX9_HUMAN	DHX9	ATP-dependent RNA helicase A			3	0	37852.3	0	MS/MS	unmatched
RPSGPGPEL	N	S	261	269	9	2	sp|P51531|SMCA2_HUMAN	P51531	SMCA2_HUMAN	SMARCA2	Probable global transcription activator SNF2L2			2	3	417075	412110	MS/MS	MS/MS
RPSGPSKAL	A	K	218	226	9	2	sp|P48444|COPD_HUMAN	P48444	COPD_HUMAN	ARCN1	Coatomer subunit delta			1	0	40822.9	29651.7	MS/MS	MBR
RPTLPVKSL	S	A	80	88	9	2	sp|Q7Z422|SZRD1_HUMAN	Q7Z422	SZRD1_HUMAN	SZRD1	SUZ RNA-binding domain-containing			0	1	12234.2	20916.3	MBR	MS/MS
RPVAPSGTAL	S	S	1294	1303	10	2	sp|P35658|NU214_HUMAN	P35658	NU214_HUMAN	NUP214	Nuclear pore complex protein Nup214			1	0	18770	20047.6	MS/MS	MBR
RPYAPINANAI	R	K	481	491	11	2	sp|O94776|MTA2_HUMAN	O94776	MTA2_HUMAN	MTA2	Metastasis-associated protein MTA2			2	0	24874	0	MS/MS	unmatched
RPYSNVSNL	L	K	1582	1590	9	2	sp|O95248|MTMR5_HUMAN	O95248	MTMR5_HUMAN	SBF1	Myotubularin-related protein 5			1	0	17081.8	0	MS/MS	unmatched
RQGVDADINGL	L	R	250	260	11	2	sp|P35527|K1C9_HUMAN	P35527	K1C9_HUMAN	KRT9	Keratin, type I cytoskeletal 9			3	0	19476.3	17769.8	MS/MS	MBR
RSGGGFSSGSAG	Y	I	12	23	12	2	sp|P04264|K2C1_HUMAN	P04264	K2C1_HUMAN	KRT1	Keratin, type II cytoskeletal 1			0	1	0	17576.6	unmatched	MS/MS
RSGGGFSSGSAGI	Y	I	12	24	13	2	sp|P04264|K2C1_HUMAN	P04264	K2C1_HUMAN	KRT1	Keratin, type II cytoskeletal 1			0	2	11049.3	17666.3	MBR	MS/MS
RSGGGFSSGSAGIIN	Y	Y	12	26	15	2	sp|P04264|K2C1_HUMAN	P04264	K2C1_HUMAN	KRT1	Keratin, type II cytoskeletal 1			1	1	16840.2	43655.1	MS/MS	MS/MS
RSGGGGGGGLGSGGSI	S	R	13	28	16	2	sp|P35527|K1C9_HUMAN	P35527	K1C9_HUMAN	KRT9	Keratin, type I cytoskeletal 9			0	1	9248.88	18056.6	MBR	MS/MS
RSGGGGGGGLGSGGSIR	S	S	13	29	17	3	sp|P35527|K1C9_HUMAN	P35527	K1C9_HUMAN	KRT9	Keratin, type I cytoskeletal 9			2	3	19775.1	29845.1	MS/MS	MS/MS
RSGGGGGGGLGSGGSIRSS	S	Y	13	31	19	3	sp|P35527|K1C9_HUMAN	P35527	K1C9_HUMAN	KRT9	Keratin, type I cytoskeletal 9			0	1	6214.75	8705.89	MBR	MS/MS
RSGGGGGGGLGSGGSIRSSY	S	S	13	32	20	3	sp|P35527|K1C9_HUMAN	P35527	K1C9_HUMAN	KRT9	Keratin, type I cytoskeletal 9			1	1	24510.4	27691.3	MS/MS	MS/MS
RSIILTHV	L	I	272	279	8	2	sp|Q92556|ELMO1_HUMAN	Q92556	ELMO1_HUMAN	ELMO1	Engulfment and cell motility protein 1			1	0	272979	0	MS/MS	unmatched
RSLLEGEGSSGGGGRGGGSF	Y	G	450	469	20	2	sp|P13645|K1C10_HUMAN	P13645	K1C10_HUMAN	KRT10	Keratin, type I cytoskeletal 10			0	1	0	0	unmatched	MS/MS
RSTVMVRV	L	G	7164	7171	8	2	sp|Q9UPN3|MACF1_HUMAN	Q9UPN3	MACF1_HUMAN	MACF1	Microtubule-actin cross-linking factor 1, isoforms 1/2/3/4/5	DST	sp|Q03001|DYST_HUMAN	0	1	0	72722.4	unmatched	MS/MS
RTTGIVMDSGDGVT	G	H	147	160	14	2	sp|P60709|ACTB_HUMAN	P60709	ACTB_HUMAN	ACTB	Actin, cytoplasmic 1	ACTBL2, ACTG1, POTEE, POTEF, POTEI, POTEJ	sp|A5A3E0|POTEF_HUMAN, sp|P0CG38|POTEI_HUMAN, sp|P0CG39|POTEJ_HUMAN, sp|P63261|ACTG_HUMAN, sp|Q562R1|ACTBL_HUMAN, sp|Q6S8J3|POTEE_HUMAN	1	0	5527.67	0	MS/MS	unmatched
RVFENIVAV	L	L	195	203	9	2	sp|Q13077|TRAF1_HUMAN	Q13077	TRAF1_HUMAN	TRAF1	TNF receptor-associated factor 1			1	0	26157.2	0	MS/MS	unmatched
RVKEIGSTM	Y	S	102	110	9	2	sp|O00422|SAP18_HUMAN	O00422	SAP18_HUMAN	SAP18	Histone deacetylase complex subunit SAP18			1	2	24704.1	19271.8	MS/MS	MS/MS
RVLPPSALQSV	R	A	333	343	11	2	sp|Q96GD4|AURKB_HUMAN	Q96GD4	AURKB_HUMAN	AURKB	Aurora kinase B			1	0	7206.14	0	MS/MS	unmatched
SAEGYQY	M	R	2	8	7	1	sp|P27986|P85A_HUMAN	P27986	P85A_HUMAN	PIK3R1	Phosphatidylinositol 3-kinase regulatory subunit alpha			2	0	39580.7	44322	MS/MS	MBR
SASVQRADTSL	D	N	63	73	11	2	sp|O76080|ZFAN5_HUMAN	O76080	ZFAN5_HUMAN	ZFAND5	AN1-type zinc finger protein 5			1	1	10297.3	7826.64	MS/MS	MS/MS
SASYKADTVAKVQG	L	V	1848	1861	14	2	sp|P04114|APOB_HUMAN	P04114	APOB_HUMAN	APOB	Apolipoprotein B-100			1	1	17458.6	8351.65	MS/MS	MS/MS
SAVISLEGKPL	G	-	156	166	11	2	sp|P23528|COF1_HUMAN	P23528	COF1_HUMAN	CFL1	Cofilin-1			2	0	66718.9	0	MS/MS	unmatched
SDAAVDTSSEITTK	M	D	2	15	14	2	sp|P06454|PTMA_HUMAN	P06454	PTMA_HUMAN	PTMA	Prothymosin alpha			1	0	60323.8	7631.52	MS/MS	MBR
SDEREVAEAATGED	M	A	2	15	14	2	sp|Q99536|VAT1_HUMAN	Q99536	VAT1_HUMAN	VAT1	Synaptic vesicle membrane protein VAT-1 homolog			1	0	8026.19	0	MS/MS	unmatched
SDVEAIFSK	K	Y	31	39	9	2	sp|P07910|HNRPC_HUMAN	P07910	HNRPC_HUMAN	HNRNPC	Heterogeneous nuclear ribonucleoproteins C1/C2	HNRNPCL1, HNRNPCL2, HNRNPCL3, HNRNPCL4	sp|B2RXH8|HNRC2_HUMAN, sp|B7ZW38|HNRC3_HUMAN, sp|O60812|HNRC1_HUMAN, sp|P0DMR1|HNRC4_HUMAN	1	0	14709.9	0	MS/MS	unmatched
SEILSDPSDDTKG	L	F	2402	2414	13	2	sp|P15924|DESP_HUMAN	P15924	DESP_HUMAN	DSP	Desmoplakin			1	0	6031.73	0	MS/MS	unmatched
SETAPAAPAA	M	P	2	11	10	1	sp|P10412|H14_HUMAN	P10412	H14_HUMAN	H1-4	Histone H1.4	H1-2	sp|P16403|H12_HUMAN	1	0	13030.1	0	MS/MS	unmatched
SETAPAAPAAAPPAEKA	M	P	2	18	17	2	sp|P16403|H12_HUMAN	P16403	H12_HUMAN	H1-2	Histone H1.2			1	0	37124.5	0	MS/MS	unmatched
SETAPAAPAAPAPAEKT	M	P	2	18	17	2	sp|P10412|H14_HUMAN	P10412	H14_HUMAN	H1-4	Histone H1.4			1	0	24258.1	0	MS/MS	unmatched
SETAPAETATPA	M	P	2	13	12	2	sp|P16401|H15_HUMAN	P16401	H15_HUMAN	H1-5	Histone H1.5			1	0	10212.5	0	MS/MS	unmatched
SETAPAETATPAPVEK	M	S	2	17	16	2	sp|P16401|H15_HUMAN	P16401	H15_HUMAN	H1-5	Histone H1.5			1	0	15078.2	0	MS/MS	unmatched
SEVIRAYDTTKQRP	Q	D	1148	1161	14	3	sp|Q9Y2Q0|AT8A1_HUMAN	Q9Y2Q0	AT8A1_HUMAN	ATP8A1	Phospholipid-transporting ATPase IA			0	1	8759.4	11314.9	MBR	MS/MS
SFGAGGGFG	G	S	55	63	9	1	sp|P04264|K2C1_HUMAN	P04264	K2C1_HUMAN	KRT1	Keratin, type II cytoskeletal 1			1	1	20834.1	18554.6	MS/MS	MS/MS
SFGGGSFGG	G	G	106	114	9	1	sp|P13645|K1C10_HUMAN	P13645	K1C10_HUMAN	KRT10	Keratin, type I cytoskeletal 10			1	1	22319	22319	MS/MS	MS/MS
SFGGGSFGGG	G	S	106	115	10	1	sp|P13645|K1C10_HUMAN	P13645	K1C10_HUMAN	KRT10	Keratin, type I cytoskeletal 10			2	0	27450.2	27450.1	MS/MS	MBR
SGDAAIVDMVPGK	K	P	396	408	13	2	sp|P68104|EF1A1_HUMAN	P68104	EF1A1_HUMAN	EEF1A1	Elongation factor 1-alpha 1	EEF1A1P5	sp|Q5VTE0|EF1A3_HUMAN	2	0	0	0	MS/MS	unmatched
SGDAAIVDMVPGKPM	K	C	396	410	15	2	sp|P68104|EF1A1_HUMAN	P68104	EF1A1_HUMAN	EEF1A1	Elongation factor 1-alpha 1	EEF1A1P5	sp|Q5VTE0|EF1A3_HUMAN	3	0	15312.9	0	MS/MS	unmatched
SGDTLPRL	S	N	576	583	8	2	sp|Q86VW0|SESD1_HUMAN	Q86VW0	SESD1_HUMAN	SESTD1	SEC14 domain and spectrin repeat-containing protein 1			3	0	43375.2	0	MS/MS	unmatched
SGFTNTMRVVPVP	G	-	519	531	13	2	sp|P14618|KPYM_HUMAN	P14618	KPYM_HUMAN	PKM	Pyruvate kinase PKM			1	0	0	0	MS/MS	unmatched
SGGGFGGGGFGGG	F	R	109	121	13	1	sp|P35908|K22E_HUMAN	P35908	K22E_HUMAN	KRT2	Keratin, type II cytoskeletal 2 epidermal			0	1	0	13306.4	unmatched	MS/MS
SGGGFSSGSAGI	R	I	13	24	12	1	sp|P04264|K2C1_HUMAN	P04264	K2C1_HUMAN	KRT1	Keratin, type II cytoskeletal 1			0	2	3298.68	18359	MBR	MS/MS
SGGGFSSGSAGII	R	N	13	25	13	1	sp|P04264|K2C1_HUMAN	P04264	K2C1_HUMAN	KRT1	Keratin, type II cytoskeletal 1			0	1	0	7801.55	unmatched	MS/MS
SGGGGGGGLGSGGSIR	R	S	14	29	16	2	sp|P35527|K1C9_HUMAN	P35527	K1C9_HUMAN	KRT9	Keratin, type I cytoskeletal 9			3	1	40369.2	47159.9	MS/MS	MS/MS
SGGGGGGGLGSGGSIRS	R	S	14	30	17	2	sp|P35527|K1C9_HUMAN	P35527	K1C9_HUMAN	KRT9	Keratin, type I cytoskeletal 9			0	1	0	10495.3	unmatched	MS/MS
SGGGGGGGLGSGGSIRSS	R	Y	14	31	18	2	sp|P35527|K1C9_HUMAN	P35527	K1C9_HUMAN	KRT9	Keratin, type I cytoskeletal 9			2	1	23159	30913.6	MS/MS	MS/MS
SGGGGGGGLGSGGSIRSSY	R	S	14	32	19	2	sp|P35527|K1C9_HUMAN	P35527	K1C9_HUMAN	KRT9	Keratin, type I cytoskeletal 9			1	1	23158.3	25905.7	MS/MS	MS/MS
SGGGSKGGSISGGGYG	G	S	575	590	16	2	sp|P35908|K22E_HUMAN	P35908	K22E_HUMAN	KRT2	Keratin, type II cytoskeletal 2 epidermal			0	1	6842.4	7031.05	MBR	MS/MS
SGIALSRLAQERKA	M	W	2	15	14	3	sp|P63279|UBC9_HUMAN	P63279	UBC9_HUMAN	UBE2I	SUMO-conjugating enzyme UBC9			1	0	38978.9	0	MS/MS	unmatched
SGLQPTGFLS	H	-	257	266	10	1	sp|P79483|DRB3_HUMAN	P79483	DRB3_HUMAN	HLA-DRB3	HLA class II histocompatibility antigen, DR beta 3 chain	HLA-DRB1	sp|P01911|DRB1_HUMAN	2	0	183582	0	MS/MS	unmatched
SGPERILSI	S	S	82	90	9	2	sp|P61978|HNRPK_HUMAN	P61978	HNRPK_HUMAN	HNRNPK	Heterogeneous nuclear ribonucleoprotein K			1	0	19295.7	19430.8	MS/MS	MBR
SGRGLGVGFGSGGGSS	S	S	557	572	16	2	sp|P13647|K2C5_HUMAN	P13647	K2C5_HUMAN	KRT5	Keratin, type II cytoskeletal 5			0	1	0	14317.3	unmatched	MS/MS
SGRGLGVGFGSGGGSSS	S	S	557	573	17	2	sp|P13647|K2C5_HUMAN	P13647	K2C5_HUMAN	KRT5	Keratin, type II cytoskeletal 5			0	1	5822.19	11536.5	MBR	MS/MS
SGSVGESSSKGP	S	R	571	582	12	2	sp|P13645|K1C10_HUMAN	P13645	K1C10_HUMAN	KRT10	Keratin, type I cytoskeletal 10			1	1	12767.4	18022	MS/MS	MS/MS
SGYEAPRI	H	P	260	267	8	2	sp|P56645|PER3_HUMAN	P56645	PER3_HUMAN	PER3	Period circadian protein homolog 3	PER1, PER2	sp|O15055|PER2_HUMAN, sp|O15534|PER1_HUMAN	2	0	31048.5	18752.7	MS/MS	MBR
SGYQAIQF	D	D	966	973	8	1	sp|Q12882|DPYD_HUMAN	Q12882	DPYD_HUMAN	DPYD	Dihydropyrimidine dehydrogenase [NADP(+)]			1	0	549769	640826	MS/MS	MBR
SGYQILHM	V	D	49	56	8	2	sp|Q96GV9|MACIR_HUMAN	Q96GV9	MACIR_HUMAN	MACIR	Macrophage immunometabolism regulator			4	3	316627	297253	MS/MS	MS/MS
SGYRSGGGFSSGSAG	R	I	9	23	15	2	sp|P04264|K2C1_HUMAN	P04264	K2C1_HUMAN	KRT1	Keratin, type II cytoskeletal 1			0	1	0	10216	unmatched	MS/MS
SHTILLV	M	Q	2	8	7	1	sp|P84090|ERH_HUMAN	P84090	ERH_HUMAN	ERH	Enhancer of rudimentary homolog			1	0	0	0	MS/MS	unmatched
SIGGEVFIDFTK	R	E	213	224	12	2	sp|P00330|ADH1_YEAST	P00330	ADH1_YEAST	ADH1	Alcohol dehydrogenase 1			1	0	15578.7	0	MS/MS	unmatched
SIGGRGSSSGGVKSSGGSS	G	S	612	630	19	3	sp|P04264|K2C1_HUMAN	P04264	K2C1_HUMAN	KRT1	Keratin, type II cytoskeletal 1			1	1	17009	7995.39	MS/MS	MS/MS
SIGGRGSSSGGVKSSGGSSS	G	V	612	631	20	3	sp|P04264|K2C1_HUMAN	P04264	K2C1_HUMAN	KRT1	Keratin, type II cytoskeletal 1			2	1	14662.8	10111.6	MS/MS	MS/MS
SIGVPIKVL	M	H	2	10	9	1	sp|P62318|SMD3_HUMAN	P62318	SMD3_HUMAN	SNRPD3	Small nuclear ribonucleoprotein Sm D3			1	0	35121.3	0	MS/MS	unmatched
SIGVPIKVLHEAEG	M	H	2	15	14	2	sp|P62318|SMD3_HUMAN	P62318	SMD3_HUMAN	SNRPD3	Small nuclear ribonucleoprotein Sm D3			1	0	13363.4	0	MS/MS	unmatched
SIIGRLLEV	D	Q	11	19	9	2	sp|P62136|PP1A_HUMAN	P62136	PP1A_HUMAN	PPP1CA	Serine/threonine-protein phosphatase PP1-alpha catalytic subunit			1	0	5692.58	0	MS/MS	unmatched
SILEHQIQV	D	R	252	260	9	2	sp|P33991|MCM4_HUMAN	P33991	MCM4_HUMAN	MCM4	DNA replication licensing factor MCM4			1	1	27609.1	26499.3	MS/MS	MS/MS
SINAQRNAL	F	A	574	582	9	2	sp|Q14669|TRIPC_HUMAN	Q14669	TRIPC_HUMAN	TRIP12	E3 ubiquitin-protein ligase TRIP12			1	1	43153.9	37217.9	MS/MS	MS/MS
SINFVQNPNNNR	Y	-	281	292	12	2	sp|Q99614|TTC1_HUMAN	Q99614	TTC1_HUMAN	TTC1	Tetratricopeptide repeat protein 1			1	0	11619.5	0	MS/MS	unmatched
SIRVTQKSYKVSTSGP	M	R	2	17	16	3	sp|P05787|K2C8_HUMAN	P05787	K2C8_HUMAN	KRT8	Keratin, type II cytoskeletal 8			0	1	13901.1	26380.6	MBR	MS/MS
SISGPGVDKEPF	Y	N	171	182	12	2	sp|Q08554|DSC1_HUMAN	Q08554	DSC1_HUMAN	DSC1	Desmocollin-1			1	1	28060.2	30312.9	MS/MS	MS/MS
SISGPGVDKEPFN	Y	L	171	183	13	2	sp|Q08554|DSC1_HUMAN	Q08554	DSC1_HUMAN	DSC1	Desmocollin-1			0	1	10531.2	15124.9	MBR	MS/MS
SISIVGSYVGNR	K	A	288	299	12	2	sp|P00330|ADH1_YEAST	P00330	ADH1_YEAST	ADH1	Alcohol dehydrogenase 1			3	1	136307	27106.3	MS/MS	MS/MS
SIYPAPQV	F	S	170	177	8	1	sp|P68363|TBA1B_HUMAN	P68363	TBA1B_HUMAN	TUBA1B	Tubulin alpha-1B chain	TUBA1A, TUBA1C, TUBA4A, TUBA4B	sp|P68366|TBA4A_HUMAN, sp|Q71U36|TBA1A_HUMAN, sp|Q9BQE3|TBA1C_HUMAN, sp|Q9H853|TBA4B_HUMAN	1	0	42886.3	36832.3	MS/MS	MBR
SIYPSPTGV	M	L	1693	1701	9	1	sp|Q6P2Q9|PRP8_HUMAN	Q6P2Q9	PRP8_HUMAN	PRPF8	Pre-mRNA-processing-splicing factor 8			1	0	38531.3	79061.7	MS/MS	MBR
SKERSGVSL	A	A	51	59	9	2	sp|P10412|H14_HUMAN	P10412	H14_HUMAN	H1-4	Histone H1.4	H1-2, H1-3	sp|P16402|H13_HUMAN, sp|P16403|H12_HUMAN	0	1	26017	29419	MBR	MS/MS
SKGKIYPVGY	Y	F	314	323	10	2	sp|Q15517|CDSN_HUMAN	Q15517	CDSN_HUMAN	CDSN	Corneodesmosin			1	1	16958.4	20249.1	MS/MS	MS/MS
SKGPAVGID	M	L	2	10	9	1	sp|P11142|HSP7C_HUMAN	P11142	HSP7C_HUMAN	HSPA8	Heat shock cognate 71 kDa protein			1	0	23319.3	0	MS/MS	unmatched
SKGPAVGIDLG	M	T	2	12	11	1	sp|P11142|HSP7C_HUMAN	P11142	HSP7C_HUMAN	HSPA8	Heat shock cognate 71 kDa protein			1	0	10954.6	0	MS/MS	unmatched
SKGSLGGGF	S	S	39	47	9	1	sp|P13645|K1C10_HUMAN	P13645	K1C10_HUMAN	KRT10	Keratin, type I cytoskeletal 10			0	1	0	14079.5	unmatched	MS/MS
SKGSLGGGFSSGGF	S	S	39	52	14	2	sp|P13645|K1C10_HUMAN	P13645	K1C10_HUMAN	KRT10	Keratin, type I cytoskeletal 10			0	1	7496.95	13121.1	MBR	MS/MS
SKPHSEAGTAF	M	I	2	12	11	2	sp|P14618|KPYM_HUMAN	P14618	KPYM_HUMAN	PKM	Pyruvate kinase PKM			0	1	12311.2	23711.6	MBR	MS/MS
SKPHSEAGTAFIQTQQ	M	L	2	17	16	2	sp|P14618|KPYM_HUMAN	P14618	KPYM_HUMAN	PKM	Pyruvate kinase PKM			1	0	17236.5	0	MS/MS	unmatched
SKPHSEAGTAFIQTQQL	M	H	2	18	17	2	sp|P14618|KPYM_HUMAN	P14618	KPYM_HUMAN	PKM	Pyruvate kinase PKM			1	0	60509.2	0	MS/MS	unmatched
SKQQPTQFINPETPG	M	Y	2	16	15	2	sp|Q15019|SEPT2_HUMAN	Q15019	SEPT2_HUMAN	SEPTIN2	Septin-2			1	0	39305.7	0	MS/MS	unmatched
SLADELALVDVLEDK	K	L	44	58	15	2	sp|P07195|LDHB_HUMAN	P07195	LDHB_HUMAN	LDHB	L-lactate dehydrogenase B chain			0	1	0	6352.56	unmatched	MS/MS
SLADGTIVTA	F	Q	336	345	10	1	sp|Q9Y6Q9|NCOA3_HUMAN	Q9Y6Q9	NCOA3_HUMAN	NCOA3	Nuclear receptor coactivator 3			0	1	0	11723.7	unmatched	MS/MS
SLAEVNTQL	E	R	112	120	9	1	sp|Q9BV73|CP250_HUMAN	Q9BV73	CP250_HUMAN	CEP250	Centrosome-associated protein CEP250			3	0	10093.2	0	MS/MS	unmatched
SLAGGIIGV	Q	K	154	162	9	1	sp|P61978|HNRPK_HUMAN	P61978	HNRPK_HUMAN	HNRNPK	Heterogeneous nuclear ribonucleoprotein K			2	0	295261	0	MS/MS	unmatched
SLDLDSIIAEVK	R	A	344	355	12	2	sp|P04264|K2C1_HUMAN	P04264	K2C1_HUMAN	KRT1	Keratin, type II cytoskeletal 1			0	1	0	15633.9	unmatched	MS/MS
SLDQPTQTV	A	V	835	843	9	1	sp|B5ME19|EIFCL_HUMAN	B5ME19	EIFCL_HUMAN	EIF3CL	Eukaryotic translation initiation factor 3 subunit C-like protein	EIF3C	sp|Q99613|EIF3C_HUMAN	1	0	10745	0	MS/MS	unmatched
SLDSSNASV	S	S	327	335	9	1	sp|Q8IU85|KCC1D_HUMAN	Q8IU85	KCC1D_HUMAN	CAMK1D	Calcium/calmodulin-dependent protein kinase type 1D			1	0	6594.47	0	MS/MS	unmatched
SLELDPPSL	F	L	97	105	9	1	sp|F2Z3M2|CQ112_HUMAN	F2Z3M2	CQ112_HUMAN	LINC02876	Uncharacterized protein encoded by LINC02876			1	0	28633.2	0	MS/MS	unmatched
SLGGGFGGG	S	S	85	93	9	1	sp|P35527|K1C9_HUMAN	P35527	K1C9_HUMAN	KRT9	Keratin, type I cytoskeletal 9			0	1	0	13880.7	unmatched	MS/MS
SLGGGFGGGSR	S	G	85	95	11	2	sp|P35527|K1C9_HUMAN	P35527	K1C9_HUMAN	KRT9	Keratin, type I cytoskeletal 9			0	1	0	16785.9	unmatched	MS/MS
SLGGGFGGGSRG	S	F	85	96	12	2	sp|P35527|K1C9_HUMAN	P35527	K1C9_HUMAN	KRT9	Keratin, type I cytoskeletal 9			0	1	0	13927	unmatched	MS/MS
SLGGGFGGGSRGF	S	G	85	97	13	2	sp|P35527|K1C9_HUMAN	P35527	K1C9_HUMAN	KRT9	Keratin, type I cytoskeletal 9			0	1	12779	31655.8	MBR	MS/MS
SLGGGFGGGSRGFGGA	S	S	85	100	16	2	sp|P35527|K1C9_HUMAN	P35527	K1C9_HUMAN	KRT9	Keratin, type I cytoskeletal 9			0	1	0	14528.4	unmatched	MS/MS
SLGGGFGGGSRGFGGAS	S	G	85	101	17	2	sp|P35527|K1C9_HUMAN	P35527	K1C9_HUMAN	KRT9	Keratin, type I cytoskeletal 9			0	1	0	14880.8	unmatched	MS/MS
SLGGGFSSGGF	G	S	42	52	11	1	sp|P13645|K1C10_HUMAN	P13645	K1C10_HUMAN	KRT10	Keratin, type I cytoskeletal 10			1	1	0	10062.1	MS/MS	MS/MS
SLGGGFSSGGFSGG	G	S	42	55	14	1	sp|P13645|K1C10_HUMAN	P13645	K1C10_HUMAN	KRT10	Keratin, type I cytoskeletal 10			0	1	0	2682.01	unmatched	MS/MS
SLKLQASNVTNKND	M	P	2	15	14	2	sp|Q9UKM9|RALY_HUMAN	Q9UKM9	RALY_HUMAN	RALY	RNA-binding protein Raly			1	0	18675.3	0	MS/MS	unmatched
SLLDSCTKL	G	L	115	123	9	2	sp|P50991|TCPD_HUMAN	P50991	TCPD_HUMAN	CCT4	T-complex protein 1 subunit delta			0	1	0	19728.6	unmatched	MS/MS
SLLGGDVVSV	S	K	27	36	10	1	sp|Q99576|T22D3_HUMAN	Q99576	T22D3_HUMAN	TSC22D3	TSC22 domain family protein 3			1	0	61983	0	MS/MS	unmatched
SLLPEGPPAI	A	A	380	389	10	1	sp|Q15011|HERP1_HUMAN	Q15011	HERP1_HUMAN	HERPUD1	Homocysteine-responsive endoplasmic reticulum-resident ubiquitin-like domain member 1 protein			0	1	7497.69	7061.31	MBR	MS/MS
SLLTSTVQV	P	A	215	223	9	1	sp|Q9HB58|SP110_HUMAN	Q9HB58	SP110_HUMAN	SP110	Sp110 nuclear body protein			1	0	19625.1	0	MS/MS	unmatched
SLMEESGICKV	L	H	330	340	11	2	sp|P53609|PGTB1_HUMAN	P53609	PGTB1_HUMAN	PGGT1B	Geranylgeranyl transferase type-1 subunit beta			0	1	0	8911.32	unmatched	MS/MS
SLNNQFASFIDK	K	V	186	197	12	2	sp|P04264|K2C1_HUMAN	P04264	K2C1_HUMAN	KRT1	Keratin, type II cytoskeletal 1			0	1	0	16545.2	unmatched	MS/MS
SLSEKTVLL	T	L	106	114	9	2	sp|P13987|CD59_HUMAN	P13987	CD59_HUMAN	CD59	CD59 glycoprotein			1	0	39035.7	0	MS/MS	unmatched
SLTGHISTV	L	R	241	249	9	2	sp|O43660|PLRG1_HUMAN	O43660	PLRG1_HUMAN	PLRG1	Pleiotropic regulator 1			1	0	26927.9	0	MS/MS	unmatched
SLWGQPAEA	L	A	18	26	9	1	sp|P29400|CO4A5_HUMAN	P29400	CO4A5_HUMAN	COL4A5	Collagen alpha-5(IV) chain			1	0	30933.5	21394.2	MS/MS	MBR
SLYDYNPNL	A	A	382	390	9	1	sp|B5ME19|EIFCL_HUMAN	B5ME19	EIFCL_HUMAN	EIF3CL	Eukaryotic translation initiation factor 3 subunit C-like protein	EIF3C	sp|Q99613|EIF3C_HUMAN	5	0	70999.2	0	MS/MS	unmatched
SLYEMVSRV	G	M	309	317	9	2	sp|Q08945|SSRP1_HUMAN	Q08945	SSRP1_HUMAN	SSRP1	FACT complex subunit SSRP1			1	0	20538.5	0	MS/MS	unmatched
SLYGASPGL	L	G	386	394	9	1	sp|Q6ZRI6|CO039_HUMAN	Q6ZRI6	CO039_HUMAN	C15orf39	Uncharacterized protein C15orf39			1	0	22272	0	MS/MS	unmatched
SLYGGNAVV	Y	E	253	261	9	1	sp|O75787|RENR_HUMAN	O75787	RENR_HUMAN	ATP6AP2	Renin receptor			1	0	12895.7	14668.6	MS/MS	MBR
SMAAFVPAA	E	T	446	454	9	1	sp|Q6ZUJ8|BCAP_HUMAN	Q6ZUJ8	BCAP_HUMAN	PIK3AP1	Phosphoinositide 3-kinase adapter protein 1			1	0	9293.06	0	MS/MS	unmatched
SMDNNRNLDL	L	D	321	330	10	2	sp|P48668|K2C6C_HUMAN	P48668	K2C6C_HUMAN	KRT6C	Keratin, type II cytoskeletal 6C	KRT4, KRT5, KRT6A, KRT6B, KRT71, KRT73, KRT75, KRT79	sp|O95678|K2C75_HUMAN, sp|P02538|K2C6A_HUMAN, sp|P04259|K2C6B_HUMAN, sp|P13647|K2C5_HUMAN, sp|P19013|K2C4_HUMAN, sp|Q3SY84|K2C71_HUMAN, sp|Q5XKE5|K2C79_HUMAN, sp|Q86Y46|K2C73_HUMAN	0	1	9314.04	12585.3	MBR	MS/MS
SMDNNRSL	L	D	338	345	8	2	sp|P04264|K2C1_HUMAN	P04264	K2C1_HUMAN	KRT1	Keratin, type II cytoskeletal 1	KRT3, KRT77	sp|P12035|K2C3_HUMAN, sp|Q7Z794|K2C1B_HUMAN	0	1	0	7624.97	unmatched	MS/MS
SMDNNRSLDL	L	D	338	347	10	2	sp|P04264|K2C1_HUMAN	P04264	K2C1_HUMAN	KRT1	Keratin, type II cytoskeletal 1	KRT3, KRT77	sp|P12035|K2C3_HUMAN, sp|Q7Z794|K2C1B_HUMAN	6	4	83091.1	76323.6	MS/MS	MS/MS
SMDNSRNLDL	L	D	336	345	10	2	sp|P35908|K22E_HUMAN	P35908	K22E_HUMAN	KRT2	Keratin, type II cytoskeletal 2 epidermal			3	3	42425.4	43322.4	MS/MS	MS/MS
SMSADVPLV	L	V	228	236	9	1	sp|P12004|PCNA_HUMAN	P12004	PCNA_HUMAN	PCNA	Proliferating cell nuclear antigen			2	3	203347	257234	MS/MS	MS/MS
SNQEEWFK	L	A	29	36	8	2	sp|O75791|GRAP2_HUMAN	O75791	GRAP2_HUMAN	GRAP2	GRB2-related adapter protein 2			1	0	24161.3	154261	MS/MS	MBR
SNTQAERSIIG	M	M	2	12	11	2	sp|P31151|S10A7_HUMAN	P31151	S10A7_HUMAN	S100A7	Protein S100-A7	S100A7A	sp|Q86SG5|S1A7A_HUMAN	1	0	24070.6	0	MS/MS	unmatched
SNTQAERSIIGM	M	I	2	13	12	2	sp|P31151|S10A7_HUMAN	P31151	S10A7_HUMAN	S100A7	Protein S100-A7	S100A7A	sp|Q86SG5|S1A7A_HUMAN	2	3	33289	47447.4	MS/MS	MS/MS
SPAFSTRVL	L	P	781	789	9	2	sp|Q7KZF4|SND1_HUMAN	Q7KZF4	SND1_HUMAN	SND1	Staphylococcal nuclease domain-containing protein 1			0	1	0	27860	unmatched	MS/MS
SPAKNPSSL	V	F	60	68	9	2	sp|Q9GZR7|DDX24_HUMAN	Q9GZR7	DDX24_HUMAN	DDX24	ATP-dependent RNA helicase DDX24			1	0	17979.6	0	MS/MS	unmatched
SPALKTTRL	T	Q	1260	1268	9	2	sp|Q5SW79|CE170_HUMAN	Q5SW79	CE170_HUMAN	CEP170	Centrosomal protein of 170 kDa			1	0	27688.3	24876.2	MS/MS	MBR
SPALPGLKL	A	S	147	155	9	1	sp|O14836|TR13B_HUMAN	O14836	TR13B_HUMAN	TNFRSF13B	Tumor necrosis factor receptor superfamily member 13B			0	1	14191	11867.7	MBR	MS/MS
SPAPTHNSL	Q	F	2326	2334	9	2	sp|P49327|FAS_HUMAN	P49327	FAS_HUMAN	FASN	Fatty acid synthase			1	2	47754.3	26005.9	MS/MS	MS/MS
SPASPKISL	I	A	493	501	9	2	sp|Q8WWM7|ATX2L_HUMAN	Q8WWM7	ATX2L_HUMAN	ATXN2L	Ataxin-2-like protein			2	1	25975.8	20431.6	MS/MS	MS/MS
SPASRSISL	C	L	134	142	9	2	sp|P32970|CD70_HUMAN	P32970	CD70_HUMAN	CD70	CD70 antigen			2	0	98737.8	73361.9	MS/MS	MBR
SPDLPKLKPD	D	P	133	142	10	2,3	sp|P02769|ALBU_BOVIN	P02769	ALBU_BOVIN	ALB	Albumin			1	3	37782.6	327075	MS/MS	MS/MS
SPDTKKIAL	I	E	304	312	9	2	sp|Q86TI0|TBCD1_HUMAN	Q86TI0	TBCD1_HUMAN	TBC1D1	TBC1 domain family member 1			0	1	19402.7	18457.7	MBR	MS/MS
SPFFERSGL	S	A	188	196	9	2	sp|O60711|LPXN_HUMAN	O60711	LPXN_HUMAN	LPXN	Leupaxin			1	0	33979.5	50075.9	MS/MS	MBR
SPFSRKLDL	E	W	296	304	9	2	sp|Q7Z628|ARHG8_HUMAN	Q7Z628	ARHG8_HUMAN	NET1	Neuroepithelial cell-transforming gene 1 protein	ARHGEF3	sp|Q9NR81|ARHG3_HUMAN	0	1	6075.95	13195.1	MBR	MS/MS
SPGERATL	V	S	34	41	8	2	sp|A0A087WSY6|KVD15_HUMAN	A0A087WSY6	KVD15_HUMAN	IGKV3D-15	Immunoglobulin kappa variable 3D-15	IGKV3-11, IGKV3-15, IGKV3-20, IGKV3D-11, IGKV3D-20, IGKV3D-7, IGKV3OR2-268	sp|A0A0A0MRZ8|KVD11_HUMAN, sp|A0A0C4DH25|KVD20_HUMAN, sp|A0A0C4DH55|KVD07_HUMAN, sp|P01619|KV320_HUMAN, sp|P01624|KV315_HUMAN, sp|P04433|KV311_HUMAN, tr|A0A0C4DH90|A0A0C4DH90_HUMAN	1	1	46569.2	43021.7	MS/MS	MS/MS
SPGGAGGTVLGEA	Q	P	515	527	13	1	sp|Q8IWY9|CDAN1_HUMAN	Q8IWY9	CDAN1_HUMAN	CDAN1	Codanin-1			1	0	13500.8	28222.7	MS/MS	MBR
SPGQRAVLL	S	A	1098	1106	9	2	sp|Q12772|SRBP2_HUMAN	Q12772	SRBP2_HUMAN	SREBF2	Sterol regulatory element-binding protein 2			1	0	56608.4	0	MS/MS	unmatched
SPGQRSISL	S	R	157	165	9	2	sp|P00519|ABL1_HUMAN	P00519	ABL1_HUMAN	ABL1	Tyrosine-protein kinase ABL1			2	1	20302	13225.4	MS/MS	MS/MS
SPGVGKTSL	G	V	1754	1762	9	2	sp|Q9NU22|MDN1_HUMAN	Q9NU22	MDN1_HUMAN	MDN1	Midasin			1	0	13335.2	0	MS/MS	unmatched
SPHGGALVM	S	S	1415	1423	9	2	sp|Q8N201|INT1_HUMAN	Q8N201	INT1_HUMAN	INTS1	Integrator complex subunit 1			1	0	21897.6	0	MS/MS	unmatched
SPIEKSGVL	K	K	837	845	9	2	sp|Q8NG31|KNL1_HUMAN	Q8NG31	KNL1_HUMAN	KNL1	Kinetochore scaffold 1			1	0	27345.7	25167.8	MS/MS	MBR
SPIGRDGKL	N	A	487	495	9	2	sp|P30876|RPB2_HUMAN	P30876	RPB2_HUMAN	POLR2B	DNA-directed RNA polymerase II subunit RPB2			0	1	20218.5	17606	MBR	MS/MS
SPKLPVSSL	S	G	372	380	9	2	sp|Q99856|ARI3A_HUMAN	Q99856	ARI3A_HUMAN	ARID3A	AT-rich interactive domain-containing protein 3A			2	2	170326	125312	MS/MS	MS/MS
SPKSPTAAL	A	N	425	433	9	2	sp|Q53EZ4|CEP55_HUMAN	Q53EZ4	CEP55_HUMAN	CEP55	Centrosomal protein of 55 kDa			0	1	57674.2	38984.2	MBR	MS/MS
SPLKKEQPL	S	F	134	142	9	2	sp|Q53H80|AKIR2_HUMAN	Q53H80	AKIR2_HUMAN	AKIRIN2	Akirin-2			1	0	15405.5	12477.8	MS/MS	MBR
SPLNSSSAL	V	A	312	320	9	1	sp|Q9BVP2|GNL3_HUMAN	Q9BVP2	GNL3_HUMAN	GNL3	Guanine nucleotide-binding protein-like 3			1	1	103725	130783	MS/MS	MS/MS
SPLQASSAL	D	S	1259	1267	9	1	sp|Q8TEK3|DOT1L_HUMAN	Q8TEK3	DOT1L_HUMAN	DOT1L	Histone-lysine N-methyltransferase, H3 lysine-79 specific			1	1	36030.4	40090.8	MS/MS	MS/MS
SPLTKSISL	S	M	1683	1691	9	2	sp|Q12802|AKP13_HUMAN	Q12802	AKP13_HUMAN	AKAP13	A-kinase anchor protein 13			1	0	45286.7	0	MS/MS	unmatched
SPMADRSMM	M	S	1076	1084	9	2	sp|P18583|SON_HUMAN	P18583	SON_HUMAN	SON	Protein SON			2	2	30873.8	35515.9	MS/MS	MS/MS
SPMAERSMM	M	S	1026	1034	9	2	sp|P18583|SON_HUMAN	P18583	SON_HUMAN	SON	Protein SON			4	4	46853.1	52736.1	MS/MS	MS/MS
SPMDGTSSAL	A	S	1333	1342	10	1	sp|Q6YHU6|THADA_HUMAN	Q6YHU6	THADA_HUMAN	THADA	tRNA (32-2'-O)-methyltransferase regulator THADA			2	0	6437.22	16968	MS/MS	MBR
SPMPGTLTAL	S	R	99	108	10	1	sp|O60671|RAD1_HUMAN	O60671	RAD1_HUMAN	RAD1	Cell cycle checkpoint protein RAD1			0	1	12644.9	21342.8	MBR	MS/MS
SPMYGQAGL	M	S	134	142	9	1	sp|Q9Y261|FOXA2_HUMAN	Q9Y261	FOXA2_HUMAN	FOXA2	Hepatocyte nuclear factor 3-beta			1	1	14274.3	26376.8	MS/MS	MS/MS
SPNAIFKAL	I	Q	199	207	9	2	sp|P48436|SOX9_HUMAN	P48436	SOX9_HUMAN	SOX9	Transcription factor SOX-9			0	1	15585.5	20220.5	MBR	MS/MS
SPNGHRPQL	I	R	1075	1083	9	2	sp|Q641Q2|WAC2A_HUMAN	Q641Q2	WAC2A_HUMAN	WASHC2A	WASH complex subunit 2A	WASHC2C	sp|Q9Y4E1|WAC2C_HUMAN	1	1	20427.3	18064.6	MS/MS	MS/MS
SPNQARAQAAL	S	Q	141	151	11	2	sp|P26599|PTBP1_HUMAN	P26599	PTBP1_HUMAN	PTBP1	Polypyrimidine tract-binding protein 1			1	1	22244.5	14025.6	MS/MS	MS/MS
SPNQSLRLGL	K	S	327	336	10	2	sp|Q96B01|R51A1_HUMAN	Q96B01	R51A1_HUMAN	RAD51AP1	RAD51-associated protein 1			0	1	16244.5	25377.9	MBR	MS/MS
SPNSGQSSAL	N	A	480	489	10	1	sp|Q86VQ1|GLCI1_HUMAN	Q86VQ1	GLCI1_HUMAN	GLCCI1	Glucocorticoid-induced transcript 1 protein			2	0	23491.3	0	MS/MS	unmatched
SPNSKVNTL	N	S	56	64	9	2	sp|P40939|ECHA_HUMAN	P40939	ECHA_HUMAN	HADHA	Trifunctional enzyme subunit alpha, mitochondrial			1	1	42263.8	27922.9	MS/MS	MS/MS
SPPPPPPPP	P	A	207	215	9	1	sp|Q9H7N4|SFR19_HUMAN	Q9H7N4	SFR19_HUMAN	SCAF1	Splicing factor, arginine/serine-rich 19	ABI1, ACR, ANTXRL, FHDC1, FNBP4, KIAA1217, LZTS2, RBL2, RBM33, RNF215, SCX, TICAM1, VIRMA, ZIC5	sp|A6NF34|ANTRL_HUMAN, sp|P10323|ACRO_HUMAN, sp|Q08999|RBL2_HUMAN, sp|Q5T5P2|SKT_HUMAN, sp|Q69YN4|VIR_HUMAN, sp|Q7RTU7|SCX_HUMAN, sp|Q8IUC6|TCAM1_HUMAN, sp|Q8IZP0|ABI1_HUMAN, sp|Q8N3X1|FNBP4_HUMAN, sp|Q96EV2|RBM33_HUMAN, sp|Q96T25|ZIC5_HUMAN, sp|Q9BRK4|LZTS2_HUMAN, sp|Q9C0D6|FHDC1_HUMAN, sp|Q9Y6U7|RN215_HUMAN	5	1	367275	434484	MS/MS	MS/MS
SPQEARNML	N	L	154	162	9	2	sp|P33240|CSTF2_HUMAN	P33240	CSTF2_HUMAN	CSTF2	Cleavage stimulation factor subunit 2			0	1	16874.5	22782.8	MBR	MS/MS
SPQGRVMTI	Q	P	173	181	9	2	sp|Q15365|PCBP1_HUMAN	Q15365	PCBP1_HUMAN	PCBP1	Poly(rC)-binding protein 1			1	2	51818.9	72540.6	MS/MS	MS/MS
SPQQVSAQL	Q	S	111	119	9	1	sp|Q2TAL8|QRIC1_HUMAN	Q2TAL8	QRIC1_HUMAN	QRICH1	Transcriptional regulator QRICH1			1	1	8191.98	13175.5	MS/MS	MS/MS
SPQSPGDAL	S	R	960	968	9	1	sp|Q96KR1|ZFR_HUMAN	Q96KR1	ZFR_HUMAN	ZFR	Zinc finger RNA-binding protein			1	1	18570.7	27571.8	MS/MS	MS/MS
SPRAAEPVQL	S	N	397	406	10	2	sp|Q16790|CAH9_HUMAN	Q16790	CAH9_HUMAN	CA9	Carbonic anhydrase 9			1	0	27508.8	26762.7	MS/MS	MBR
SPRGPGCSL	S	R	20	28	9	2	sp|Q9NQT4|EXOS5_HUMAN	Q9NQT4	EXOS5_HUMAN	EXOSC5	Exosome complex component RRP46			0	1	91763.3	26003.7	MBR	MS/MS
SPRGPGQGSGHL	D	A	371	382	12	2	sp|Q15027|ACAP1_HUMAN	Q15027	ACAP1_HUMAN	ACAP1	Arf-GAP with coiled-coil, ANK repeat and PH domain-containing protein 1			1	1	29254.6	18285.5	MS/MS	MS/MS
SPRHSFNNL	V	G	217	225	9	2	sp|Q01201|RELB_HUMAN	Q01201	RELB_HUMAN	RELB	Transcription factor RelB			0	1	7618.27	11848.1	MBR	MS/MS
SPRLAAQKL	T	A	3012	3020	9	2	sp|P49454|CENPF_HUMAN	P49454	CENPF_HUMAN	CENPF	Centromere protein F			2	0	17422.2	0	MS/MS	unmatched
SPRLMSNAL	L	S	153	161	9	2	sp|Q9NZJ7|MTCH1_HUMAN	Q9NZJ7	MTCH1_HUMAN	MTCH1	Mitochondrial carrier homolog 1			0	1	0	28488.4	unmatched	MS/MS
SPRLPVGGF	G	R	1921	1929	9	2	sp|Q14669|TRIPC_HUMAN	Q14669	TRIPC_HUMAN	TRIP12	E3 ubiquitin-protein ligase TRIP12			1	1	36252	61921.7	MS/MS	MS/MS
SPRLSQTFL	T	Q	1780	1788	9	2	sp|Q92608|DOCK2_HUMAN	Q92608	DOCK2_HUMAN	DOCK2	Dedicator of cytokinesis protein 2			2	1	55186.7	57744.4	MS/MS	MS/MS
SPRPPAEGF	A	I	162	170	9	2	sp|Q9BWN1|PRR14_HUMAN	Q9BWN1	PRR14_HUMAN	PRR14	Proline-rich protein 14			1	0	26184.6	0	MS/MS	unmatched
SPRPPLGSSL	L	S	832	841	10	2	sp|Q8NHM5|KDM2B_HUMAN	Q8NHM5	KDM2B_HUMAN	KDM2B	Lysine-specific demethylase 2B			1	0	27405.4	0	MS/MS	unmatched
SPRSPSTTYL	G	H	772	781	10	2	sp|Q13111|CAF1A_HUMAN	Q13111	CAF1A_HUMAN	CHAF1A	Chromatin assembly factor 1 subunit A			1	1	56533	25735.2	MS/MS	MS/MS
SPRSSTVHI	D	L	908	916	9	2	sp|Q9UNY4|TTF2_HUMAN	Q9UNY4	TTF2_HUMAN	TTF2	Transcription termination factor 2			1	0	19818.2	0	MS/MS	unmatched
SPRYIFTML	A	S	802	810	9	2	sp|P11388|TOP2A_HUMAN	P11388	TOP2A_HUMAN	TOP2A	DNA topoisomerase 2-alpha	TOP2B	sp|Q02880|TOP2B_HUMAN	1	0	13952.6	28677.5	MS/MS	MBR
SPSDRPLSL	Q	A	280	288	9	2	sp|Q12769|NU160_HUMAN	Q12769	NU160_HUMAN	NUP160	Nuclear pore complex protein Nup160			0	1	53307	47683.3	MBR	MS/MS
SPSETVSSL	D	Q	483	491	9	1	sp|Q6PI26|SHQ1_HUMAN	Q6PI26	SHQ1_HUMAN	SHQ1	Protein SHQ1 homolog			1	0	23527.3	16407.7	MS/MS	MBR
SPSGLHSKL	T	A	522	530	9	2	sp|Q9NVU0|RPC5_HUMAN	Q9NVU0	RPC5_HUMAN	POLR3E	DNA-directed RNA polymerase III subunit RPC5			1	1	25132.2	16614.6	MS/MS	MS/MS
SPSKPAKSL	F	H	76	84	9	2	sp|P86790|CCZ1B_HUMAN	P86790	CCZ1B_HUMAN	CCZ1B	Vacuolar fusion protein CCZ1 homolog B	CCZ1	sp|P86791|CCZ1_HUMAN	1	0	10369.5	0	MS/MS	unmatched
SPSKTRGQIQV	G	I	13	23	11	2	sp|P04183|KITH_HUMAN	P04183	KITH_HUMAN	TK1	Thymidine kinase, cytosolic			0	1	7621.25	6383.33	MBR	MS/MS
SPSSKYVKL	T	N	28	36	9	2	sp|Q9H3F6|BACD3_HUMAN	Q9H3F6	BACD3_HUMAN	KCTD10	BTB/POZ domain-containing adapter for CUL3-mediated RhoA degradation protein 3			1	1	27853.1	30590	MS/MS	MS/MS
SPSSVTGNAL	R	W	154	163	10	1	sp|Q9NYB0|TE2IP_HUMAN	Q9NYB0	TE2IP_HUMAN	TERF2IP	Telomeric repeat-binding factor 2-interacting protein 1			4	2	168043	91813.2	MS/MS	MS/MS
SPSTVGSSL	S	T	1213	1221	9	1	sp|Q7Z589|EMSY_HUMAN	Q7Z589	EMSY_HUMAN	EMSY	BRCA2-interacting transcriptional repressor EMSY			1	0	10346.2	12662.1	MS/MS	MBR
SPSVDKARAEL	S	Q	950	960	11	2	sp|Q9BY66|KDM5D_HUMAN	Q9BY66	KDM5D_HUMAN	KDM5D	Lysine-specific demethylase 5D			0	1	0	8201.25	unmatched	MS/MS
SPTHREEEY	Y	G	165	173	9	2	sp|P20930|FILA_HUMAN	P20930	FILA_HUMAN	FLG	Filaggrin			1	0	28025.6	0	MS/MS	unmatched
SPVLSLSSL	S	L	130	138	9	1	sp|O15533|TPSN_HUMAN	O15533	TPSN_HUMAN	TAPBP	Tapasin			1	0	14569.3	0	MS/MS	unmatched
SPWADNTAL	N	K	267	275	9	1	sp|P57076|CF298_HUMAN	P57076	CF298_HUMAN	CFAP298	Cilia- and flagella-associated protein 298			4	1	23809.7	27779.7	MS/MS	MS/MS
SPWSGLMAL	S	G	18	26	9	1	sp|Q8TCJ2|STT3B_HUMAN	Q8TCJ2	STT3B_HUMAN	STT3B	Dolichyl-diphosphooligosaccharide--protein glycosyltransferase subunit STT3B			1	0	5059.64	0	MS/MS	unmatched
SPYQNIKIL	D	H	145	153	9	2	sp|P52788|SPSY_HUMAN	P52788	SPSY_HUMAN	SMS	Spermine synthase			2	0	18736.9	0	MS/MS	unmatched
SQLYHNQSQGLL	L	S	436	447	12	2	sp|P78344|IF4G2_HUMAN	P78344	IF4G2_HUMAN	EIF4G2	Eukaryotic translation initiation factor 4 gamma 2			1	0	32176.7	40539	MS/MS	MBR
SRQFSSRSG	M	Y	2	10	9	2	sp|P04264|K2C1_HUMAN	P04264	K2C1_HUMAN	KRT1	Keratin, type II cytoskeletal 1			1	0	37460.4	62498.9	MS/MS	MBR
SRSGGGGGGGLGSGG	L	S	12	26	15	2	sp|P35527|K1C9_HUMAN	P35527	K1C9_HUMAN	KRT9	Keratin, type I cytoskeletal 9			1	2	13222	13626.8	MS/MS	MS/MS
SRSGGGGGGGLGSGGS	L	I	12	27	16	2	sp|P35527|K1C9_HUMAN	P35527	K1C9_HUMAN	KRT9	Keratin, type I cytoskeletal 9			0	1	0	11062.4	unmatched	MS/MS
SRSGGGGGGGLGSGGSI	L	R	12	28	17	2	sp|P35527|K1C9_HUMAN	P35527	K1C9_HUMAN	KRT9	Keratin, type I cytoskeletal 9			1	1	10239.3	18050.5	MS/MS	MS/MS
SRSGGGGGGGLGSGGSIR	L	S	12	29	18	3	sp|P35527|K1C9_HUMAN	P35527	K1C9_HUMAN	KRT9	Keratin, type I cytoskeletal 9			2	2	79712.3	89851.8	MS/MS	MS/MS
SRSGGGGGGGLGSGGSIRS	L	S	12	30	19	3	sp|P35527|K1C9_HUMAN	P35527	K1C9_HUMAN	KRT9	Keratin, type I cytoskeletal 9			1	1	15993.8	19610.6	MS/MS	MS/MS
SRSGGGGGGGLGSGGSIRSS	L	Y	12	31	20	3	sp|P35527|K1C9_HUMAN	P35527	K1C9_HUMAN	KRT9	Keratin, type I cytoskeletal 9			2	2	117990	122566	MS/MS	MS/MS
SSAFPLAAL	F	C	762	770	9	1	sp|Q9HCE9|ANO8_HUMAN	Q9HCE9	ANO8_HUMAN	ANO8	Anoctamin-8			0	1	0	0	unmatched	MS/MS
SSFKVAQY	L	V	1278	1285	8	2	sp|Q14839|CHD4_HUMAN	Q14839	CHD4_HUMAN	CHD4	Chromodomain-helicase-DNA-binding protein 4	CHD3, CHD5	sp|Q12873|CHD3_HUMAN, sp|Q8TDI0|CHD5_HUMAN	1	0	16585.7	10169.2	MS/MS	MBR
SSGGFSGGSF	F	S	48	57	10	1	sp|P13645|K1C10_HUMAN	P13645	K1C10_HUMAN	KRT10	Keratin, type I cytoskeletal 10			2	2	61144.9	113816	MS/MS	MS/MS
SSGNAKIGH	M	P	2	10	9	2	sp|Q06830|PRDX1_HUMAN	Q06830	PRDX1_HUMAN	PRDX1	Peroxiredoxin-1			1	0	13933.1	0	MS/MS	unmatched
SSGNAKIGHPAPN	M	F	2	14	13	2	sp|Q06830|PRDX1_HUMAN	Q06830	PRDX1_HUMAN	PRDX1	Peroxiredoxin-1			0	1	0	10255.9	unmatched	MS/MS
SSGPTIEEVD	A	-	637	646	10	1	sp|P11142|HSP7C_HUMAN	P11142	HSP7C_HUMAN	HSPA8	Heat shock cognate 71 kDa protein			1	0	11053.2	0	MS/MS	unmatched
SSGSAGIINY	F	Q	18	27	10	1	sp|P04264|K2C1_HUMAN	P04264	K2C1_HUMAN	KRT1	Keratin, type II cytoskeletal 1			0	2	2608.17	14113.1	MBR	MS/MS
SSGSVGESSSKGP	S	R	570	582	13	2	sp|P13645|K1C10_HUMAN	P13645	K1C10_HUMAN	KRT10	Keratin, type I cytoskeletal 10			2	2	24289.1	28821.1	MS/MS	MS/MS
SSGSVGESSSKGPR	S	Y	570	583	14	2	sp|P13645|K1C10_HUMAN	P13645	K1C10_HUMAN	KRT10	Keratin, type I cytoskeletal 10			0	1	0	11398.3	unmatched	MS/MS
SSKGSLGGGF	S	S	38	47	10	2	sp|P13645|K1C10_HUMAN	P13645	K1C10_HUMAN	KRT10	Keratin, type I cytoskeletal 10			0	2	10620.6	16896.3	MBR	MS/MS
SSKVSRDTL	M	Y	2	10	9	2	sp|P62906|RL10A_HUMAN	P62906	RL10A_HUMAN	RPL10A	Large ribosomal subunit protein uL1			1	0	31231	0	MS/MS	unmatched
SSSGGGGGGGRF	F	S	36	47	12	2	sp|P35527|K1C9_HUMAN	P35527	K1C9_HUMAN	KRT9	Keratin, type I cytoskeletal 9			1	1	16285.3	19581.5	MS/MS	MS/MS
SSSGGGGGGGRFS	F	S	36	48	13	2	sp|P35527|K1C9_HUMAN	P35527	K1C9_HUMAN	KRT9	Keratin, type I cytoskeletal 9			0	2	5864.46	10023.2	MBR	MS/MS
SSSGGGGGGGRFSS	F	S	36	49	14	2	sp|P35527|K1C9_HUMAN	P35527	K1C9_HUMAN	KRT9	Keratin, type I cytoskeletal 9			0	1	0	7849.36	unmatched	MS/MS
SSSGGGGGGGRFSSS	F	S	36	50	15	2	sp|P35527|K1C9_HUMAN	P35527	K1C9_HUMAN	KRT9	Keratin, type I cytoskeletal 9			0	1	5399.96	13148.2	MBR	MS/MS
SSSGGGGGGGRFSSSSG	F	Y	36	52	17	2	sp|P35527|K1C9_HUMAN	P35527	K1C9_HUMAN	KRT9	Keratin, type I cytoskeletal 9			0	1	0	7085.66	unmatched	MS/MS
SSSGLNSEKVA	M	A	2	12	11	2	sp|Q13867|BLMH_HUMAN	Q13867	BLMH_HUMAN	BLMH	Bleomycin hydrolase			0	1	0	10081.6	unmatched	MS/MS
SSSGSVGESSSKGP	S	R	569	582	14	2	sp|P13645|K1C10_HUMAN	P13645	K1C10_HUMAN	KRT10	Keratin, type I cytoskeletal 10			1	3	18039.7	22439.7	MS/MS	MS/MS
SSSKGSLGGGF	I	S	37	47	11	1,2	sp|P13645|K1C10_HUMAN	P13645	K1C10_HUMAN	KRT10	Keratin, type I cytoskeletal 10			2	3	88353.8	88337.9	MS/MS	MS/MS
SSSKGSLGGGFS	I	S	37	48	12	2	sp|P13645|K1C10_HUMAN	P13645	K1C10_HUMAN	KRT10	Keratin, type I cytoskeletal 10			2	1	19425.1	21985.2	MS/MS	MS/MS
SSSKGSLGGGFSSG	I	G	37	50	14	2	sp|P13645|K1C10_HUMAN	P13645	K1C10_HUMAN	KRT10	Keratin, type I cytoskeletal 10			1	1	25169.2	28677.4	MS/MS	MS/MS
SSSKGSLGGGFSSGG	I	F	37	51	15	2	sp|P13645|K1C10_HUMAN	P13645	K1C10_HUMAN	KRT10	Keratin, type I cytoskeletal 10			2	2	14793.7	18794.1	MS/MS	MS/MS
SSSKGSLGGGFSSGGF	I	S	37	52	16	2	sp|P13645|K1C10_HUMAN	P13645	K1C10_HUMAN	KRT10	Keratin, type I cytoskeletal 10			2	2	59159.2	57967.3	MS/MS	MS/MS
SSSKGSLGGGFSSGGFSG	I	G	37	54	18	2	sp|P13645|K1C10_HUMAN	P13645	K1C10_HUMAN	KRT10	Keratin, type I cytoskeletal 10			1	2	47094.5	44726.1	MS/MS	MS/MS
SSSKGSLGGGFSSGGFSGG	I	S	37	55	19	2	sp|P13645|K1C10_HUMAN	P13645	K1C10_HUMAN	KRT10	Keratin, type I cytoskeletal 10			3	3	102949	87668.7	MS/MS	MS/MS
SSSKGSLGGGFSSGGFSGGS	I	F	37	56	20	2	sp|P13645|K1C10_HUMAN	P13645	K1C10_HUMAN	KRT10	Keratin, type I cytoskeletal 10			3	1	68117.1	84900.6	MS/MS	MS/MS
SSSSGSVGESSSKGP	K	R	568	582	15	2	sp|P13645|K1C10_HUMAN	P13645	K1C10_HUMAN	KRT10	Keratin, type I cytoskeletal 10			2	2	44246.6	48187.7	MS/MS	MS/MS
SSYLAQHI	N	R	268	275	8	1,2	sp|Q8TF68|ZN384_HUMAN	Q8TF68	ZN384_HUMAN	ZNF384	Zinc finger protein 384			2	1	74468.4	21290.2	MS/MS	MS/MS
SSYPMASL	A	Y	6	13	8	1	sp|Q13310|PABP4_HUMAN	Q13310	PABP4_HUMAN	PABPC4	Polyadenylate-binding protein 4			0	1	21606.4	45126.7	MBR	MS/MS
SSYVLQQL	H	N	7	14	8	1	sp|Q9Y2K1|ZBTB1_HUMAN	Q9Y2K1	ZBTB1_HUMAN	ZBTB1	Zinc finger and BTB domain-containing protein 1			1	0	33505.8	0	MS/MS	unmatched
STGFGQY	Q	G	577	583	7	1	sp|Q5D862|FILA2_HUMAN	Q5D862	FILA2_HUMAN	FLG2	Filaggrin-2			1	0	24578.2	22184.3	MS/MS	MBR
STHPHFVR	R	C	668	675	8	2	sp|Q9Y623|MYH4_HUMAN	Q9Y623	MYH4_HUMAN	MYH4	Myosin-4	MYH1, MYH13, MYH2, MYH7, MYH8	sp|P12882|MYH1_HUMAN, sp|P12883|MYH7_HUMAN, sp|P13535|MYH8_HUMAN, sp|Q9UKX2|MYH2_HUMAN, sp|Q9UKX3|MYH13_HUMAN	0	1	0	13517.1	unmatched	MS/MS
SVDSGSSEEQGGSSR	A	A	624	638	15	2	sp|P01833|PIGR_HUMAN	P01833	PIGR_HUMAN	PIGR	Polymeric immunoglobulin receptor			0	1	0	2660.98	unmatched	MS/MS
SVEGEGEEEGEEY	D	-	439	451	13	2	sp|P68363|TBA1B_HUMAN	P68363	TBA1B_HUMAN	TUBA1B	Tubulin alpha-1B chain	TUBA1A	sp|Q71U36|TBA1A_HUMAN	1	0	10509.5	0	MS/MS	unmatched
SVGESSSKGP	G	R	573	582	10	2	sp|P13645|K1C10_HUMAN	P13645	K1C10_HUMAN	KRT10	Keratin, type I cytoskeletal 10			1	1	29346.9	28734.2	MS/MS	MS/MS
SVLGSLSSV	S	P	280	288	9	1	sp|Q9UKX7|NUP50_HUMAN	Q9UKX7	NUP50_HUMAN	NUP50	Nuclear pore complex protein Nup50			1	0	11666.5	0	MS/MS	unmatched
SVRYSSSKHYSS	M	S	2	13	12	3	sp|P13645|K1C10_HUMAN	P13645	K1C10_HUMAN	KRT10	Keratin, type I cytoskeletal 10			0	1	6702.34	8763.43	MBR	MS/MS
SYELPDGQVITIGNER	K	F	239	254	16	2	sp|P60709|ACTB_HUMAN	P60709	ACTB_HUMAN	ACTB	Actin, cytoplasmic 1	ACTA1, ACTA2, ACTBL2, ACTC1, ACTG1, ACTG2, POTEE, POTEF, POTEKP	sp|A5A3E0|POTEF_HUMAN, sp|P62736|ACTA_HUMAN, sp|P63261|ACTG_HUMAN, sp|P63267|ACTH_HUMAN, sp|P68032|ACTC_HUMAN, sp|P68133|ACTS_HUMAN, sp|Q562R1|ACTBL_HUMAN, sp|Q6S8J3|POTEE_HUMAN, sp|Q9BYX7|ACTBM_HUMAN	2	2	33067.5	39613.8	MS/MS	MS/MS
SYFGEHF	M	W	2	8	7	1	sp|O14526|FCHO1_HUMAN	O14526	FCHO1_HUMAN	FCHO1	F-BAR domain only protein 1			1	0	27109.4	0	MS/MS	unmatched
SYGGGSGGGF	Y	S	72	81	10	1	sp|P35527|K1C9_HUMAN	P35527	K1C9_HUMAN	KRT9	Keratin, type I cytoskeletal 9			2	2	14298	15363.3	MS/MS	MS/MS
SYGGGSGGGFSAS	Y	S	72	84	13	1	sp|P35527|K1C9_HUMAN	P35527	K1C9_HUMAN	KRT9	Keratin, type I cytoskeletal 9			0	2	0	8434.77	unmatched	MS/MS
SYLTSASSL	S	A	1776	1784	9	1	sp|O95071|UBR5_HUMAN	O95071	UBR5_HUMAN	UBR5	E3 ubiquitin-protein ligase UBR5			2	1	10690.3	22141.3	MS/MS	MS/MS
SYMLPHL	M	H	2	8	7	1	sp|P83876|TXN4A_HUMAN	P83876	TXN4A_HUMAN	TXNL4A	Thioredoxin-like protein 4A			2	0	30552.9	0	MS/MS	unmatched
SYPADDY	M	E	2	8	7	1	sp|Q9Y262|EIF3L_HUMAN	Q9Y262	EIF3L_HUMAN	EIF3L	Eukaryotic translation initiation factor 3 subunit L			1	0	38250.9	115709	MS/MS	MBR
TEQMTLRGTLK	M	G	2	12	11	2	sp|P63244|RACK1_HUMAN	P63244	RACK1_HUMAN	RACK1	Small ribosomal subunit protein RACK1			1	0	33710.2	0	MS/MS	unmatched
TEQMTLRGTLKG	M	H	2	13	12	2	sp|P63244|RACK1_HUMAN	P63244	RACK1_HUMAN	RACK1	Small ribosomal subunit protein RACK1			1	0	133985	0	MS/MS	unmatched
TEQMTLRGTLKGHNG	M	W	2	16	15	3	sp|P63244|RACK1_HUMAN	P63244	RACK1_HUMAN	RACK1	Small ribosomal subunit protein RACK1			1	0	28170	0	MS/MS	unmatched
TGVSETVFLPREDH	T	L	155	168	14	2,3	sp|P01903|DRA_HUMAN	P01903	DRA_HUMAN	HLA-DRA	HLA class II histocompatibility antigen, DR alpha chain			0	3	0	40142.6	unmatched	MS/MS
TGYPLAYV	A	A	698	705	8	1	sp|P27708|PYR1_HUMAN	P27708	PYR1_HUMAN	CAD	Multifunctional protein CAD			1	0	5753.46	0	MS/MS	unmatched
TGYTKLGY	G	A	14	21	8	2	sp|P61158|ARP3_HUMAN	P61158	ARP3_HUMAN	ACTR3	Actin-related protein 3	ACTR3B	sp|Q9P1U1|ARP3B_HUMAN	1	0	26896.2	12795.5	MS/MS	MBR
THINIVVIGHVDSGK	K	S	6	20	15	3	sp|P68104|EF1A1_HUMAN	P68104	EF1A1_HUMAN	EEF1A1	Elongation factor 1-alpha 1	EEF1A1P5, EEF1A2	sp|Q05639|EF1A2_HUMAN, sp|Q5VTE0|EF1A3_HUMAN	1	0	20523.3	0	MS/MS	unmatched
TIFAGTLITA	S	L	12	21	10	1	sp|P03891|NU2M_HUMAN	P03891	NU2M_HUMAN	MT-ND2	NADH-ubiquinone oxidoreductase chain 2			2	0	13990.4	0	MS/MS	unmatched
TITLEVEPSDTIENVK	K	A	12	27	16	2	sp|P0CG47|UBB_HUMAN	P0CG47	UBB_HUMAN	UBB	Polyubiquitin-B	RPS27A, UBA52, UBC	sp|P0CG48|UBC_HUMAN, sp|P62979|RS27A_HUMAN, sp|P62987|RL40_HUMAN	0	1	0	18863.1	unmatched	MS/MS
TKYETDAIQR	R	T	1377	1386	10	2	sp|Q9Y623|MYH4_HUMAN	Q9Y623	MYH4_HUMAN	MYH4	Myosin-4	MYH1, MYH13, MYH16, MYH2, MYH3, MYH6, MYH7, MYH8	sp|P11055|MYH3_HUMAN, sp|P12882|MYH1_HUMAN, sp|P12883|MYH7_HUMAN, sp|P13533|MYH6_HUMAN, sp|P13535|MYH8_HUMAN, sp|Q9H6N6|MYH16_HUMAN, sp|Q9UKX2|MYH2_HUMAN, sp|Q9UKX3|MYH13_HUMAN	0	1	0	13795.4	unmatched	MS/MS
TLADLVHHV	S	R	378	386	9	2	sp|Q9Y4A5|TRRAP_HUMAN	Q9Y4A5	TRRAP_HUMAN	TRRAP	Transformation/transcription domain-associated protein			2	2	30297.1	41245	MS/MS	MS/MS
TLDDKKVYL	N	E	524	532	9	2	sp|Q567U6|CCD93_HUMAN	Q567U6	CCD93_HUMAN	CCDC93	Coiled-coil domain-containing protein 93			1	0	13641.5	16646.2	MS/MS	MBR
TLDRLLELK	D	L	146	154	9	2	sp|Q6EMK4|VASN_HUMAN	Q6EMK4	VASN_HUMAN	VASN	Vasorin			1	0	34535	96297.1	MS/MS	MBR
TLFPGKVHSL	Q	S	432	441	10	2	sp|Q9NNW5|WDR6_HUMAN	Q9NNW5	WDR6_HUMAN	WDR6	tRNA (34-2'-O)-methyltransferase regulator WDR6			0	1	24605.1	46009.6	MBR	MS/MS
TLLTKPVEI	D	S	436	444	9	2	sp|P19174|PLCG1_HUMAN	P19174	PLCG1_HUMAN	PLCG1	1-phosphatidylinositol 4,5-bisphosphate phosphodiesterase gamma-1			2	0	12463.9	0	MS/MS	unmatched
TLSEVTNQL	H	V	484	492	9	1	sp|Q9H0K1|SIK2_HUMAN	Q9H0K1	SIK2_HUMAN	SIK2	Serine/threonine-protein kinase SIK2			3	0	11949.1	0	MS/MS	unmatched
TLYEAVREV	D	L	9	17	9	2	sp|P62906|RL10A_HUMAN	P62906	RL10A_HUMAN	RPL10A	Large ribosomal subunit protein uL1			1	1	48000.2	43115.2	MS/MS	MS/MS
TLYEHNNEL	V	V	17	25	9	2	sp|Q9NRG9|AAAS_HUMAN	Q9NRG9	AAAS_HUMAN	AAAS	Aladin			1	1	37524.2	29361.2	MS/MS	MS/MS
TMIGEIAAA	A	V	10	18	9	1	sp|P62324|BTG1_HUMAN	P62324	BTG1_HUMAN	BTG1	Protein BTG1			2	0	20703.3	27250.5	MS/MS	MBR
TNAENEFVTIK	R	K	278	288	11	2	sp|P04264|K2C1_HUMAN	P04264	K2C1_HUMAN	KRT1	Keratin, type II cytoskeletal 1			1	1	19304	40866.2	MS/MS	MS/MS
TPAPPTHAL	D	S	1152	1160	9	2	sp|Q5SXM2|SNPC4_HUMAN	Q5SXM2	SNPC4_HUMAN	SNAPC4	snRNA-activating protein complex subunit 4			3	2	21369.4	21296.5	MS/MS	MS/MS
TPAPVPTSL	M	G	1147	1155	9	1	sp|Q9H7N4|SFR19_HUMAN	Q9H7N4	SFR19_HUMAN	SCAF1	Splicing factor, arginine/serine-rich 19			2	0	55482.7	56715.4	MS/MS	MBR
TPAQFDADELR	K	A	114	124	11	2	sp|P04083|ANXA1_HUMAN	P04083	ANXA1_HUMAN	ANXA1	Annexin A1			1	0	13258.7	0	MS/MS	unmatched
TPAVGRLEV	V	S	171	179	9	2	sp|Q53HL2|BOREA_HUMAN	Q53HL2	BOREA_HUMAN	CDCA8	Borealin			1	1	100734	105238	MS/MS	MS/MS
TPDTGRILSKL	L	H	65	75	11	2	sp|P55036|PSMD4_HUMAN	P55036	PSMD4_HUMAN	PSMD4	26S proteasome non-ATPase regulatory subunit 4	PIPSL	sp|A2A3N6|PIPSL_HUMAN	1	0	41536.1	49478.1	MS/MS	MBR
TPGPAGSRL	S	G	94	102	9	2	sp|P57086|SCND1_HUMAN	P57086	SCND1_HUMAN	SCAND1	SCAN domain-containing protein 1			0	1	10583.3	13876.5	MBR	MS/MS
TPHLRNLAV	A	A	44	52	9	2	sp|Q5JS54|PSMG4_HUMAN	Q5JS54	PSMG4_HUMAN	PSMG4	Proteasome assembly chaperone 4			0	1	13403.3	26962.8	MBR	MS/MS
TPIQGTSEL	Q	N	231	239	9	1	sp|Q13761|RUNX3_HUMAN	Q13761	RUNX3_HUMAN	RUNX3	Runt-related transcription factor 3			1	2	40149.8	45685	MS/MS	MS/MS
TPKEKAQAL	Q	E	1213	1221	9	2	sp|P46013|KI67_HUMAN	P46013	KI67_HUMAN	MKI67	Proliferation marker protein Ki-67			1	0	52276.1	0	MS/MS	unmatched
TPKIQVYSRHPA	R	E	24	35	12	3	sp|P61769|B2MG_HUMAN	P61769	B2MG_HUMAN	B2M	Beta-2-microglobulin			1	1	19837.1	45242	MS/MS	MS/MS
TPKIQVYSRHPAE	R	N	24	36	13	3	sp|P61769|B2MG_HUMAN	P61769	B2MG_HUMAN	B2M	Beta-2-microglobulin			1	1	31692	81619.6	MS/MS	MS/MS
TPKIQVYSRHPAEN	R	G	24	37	14	2,3	sp|P61769|B2MG_HUMAN	P61769	B2MG_HUMAN	B2M	Beta-2-microglobulin			2	4	71937	195568	MS/MS	MS/MS
TPKIQVYSRHPAENG	R	K	24	38	15	3	sp|P61769|B2MG_HUMAN	P61769	B2MG_HUMAN	B2M	Beta-2-microglobulin			0	1	0	16454.5	unmatched	MS/MS
TPKKLGNSL	N	L	2055	2063	9	2	sp|Q14980|NUMA1_HUMAN	Q14980	NUMA1_HUMAN	NUMA1	Nuclear mitotic apparatus protein 1			1	0	15900.5	0	MS/MS	unmatched
TPKMPGQSV	A	R	1764	1772	9	2	sp|Q8WYP5|ELYS_HUMAN	Q8WYP5	ELYS_HUMAN	AHCTF1	Protein ELYS			1	0	23943.5	0	MS/MS	unmatched
TPLSSTVTL	A	S	219	227	9	1	sp|P12004|PCNA_HUMAN	P12004	PCNA_HUMAN	PCNA	Proliferating cell nuclear antigen			1	0	165025	0	MS/MS	unmatched
TPMGPGRTV	N	V	193	201	9	2	sp|O00214|LEG8_HUMAN	O00214	LEG8_HUMAN	LGALS8	Galectin-8			1	1	50887.3	40362.6	MS/MS	MS/MS
TPNGGSTTL	G	P	40	48	9	1	sp|A0A0U1RRE5|NBDY_HUMAN	A0A0U1RRE5	NBDY_HUMAN	NBDY	Negative regulator of P-body association			1	0	28764.6	0	MS/MS	unmatched
TPPPPPPPP	E	P	1957	1965	9	1,2	sp|Q86UP3|ZFHX4_HUMAN	Q86UP3	ZFHX4_HUMAN	ZFHX4	Zinc finger homeobox protein 4	DIAPH1, ESRP2, INF2, JMY, LMOD2, MYO16, NYAP1, WASH2P, WASH3P, WASH4P, WASH6P, WASHC1, ZNF827	sp|A8K0Z3|WASH1_HUMAN, sp|A8MWX3|WASH4_HUMAN, sp|C4AMC7|WASH3_HUMAN, sp|O60610|DIAP1_HUMAN, sp|Q17R98|ZN827_HUMAN, sp|Q27J81|INF2_HUMAN, sp|Q6P5Q4|LMOD2_HUMAN, sp|Q6VEQ5|WASH2_HUMAN, sp|Q6ZVC0|NYAP1_HUMAN, sp|Q8N9B5|JMY_HUMAN, sp|Q9H6T0|ESRP2_HUMAN, sp|Q9NQA3|WASH6_HUMAN, sp|Q9Y6X6|MYO16_HUMAN, tr|A0AAG2TVC3|A0AAG2TVC3_HUMAN	2	0	359290	0	MS/MS	unmatched
TPQSNRPVM	V	G	527	535	9	2	sp|P24928|RPB1_HUMAN	P24928	RPB1_HUMAN	POLR2A	DNA-directed RNA polymerase II subunit RPB1			2	3	115549	67062.1	MS/MS	MS/MS
TPRPMTAEL	R	A	1227	1235	9	2	sp|P78357|CNTP1_HUMAN	P78357	CNTP1_HUMAN	CNTNAP1	Contactin-associated protein 1			1	0	12526.2	0	MS/MS	unmatched
TPRPTAAEL	L	E	769	777	9	2	sp|Q9BSJ8|ESYT1_HUMAN	Q9BSJ8	ESYT1_HUMAN	ESYT1	Extended synaptotagmin-1			1	0	14559.6	12945.4	MS/MS	MBR
TPRVPDNSL	E	L	258	266	9	2	sp|Q13829|BACD2_HUMAN	Q13829	BACD2_HUMAN	TNFAIP1	BTB/POZ domain-containing adapter for CUL3-mediated RhoA degradation protein 2			1	0	25579.9	21491.8	MS/MS	MBR
TPSASRKSL	Q	D	1380	1388	9	2	sp|Q5SRE5|NU188_HUMAN	Q5SRE5	NU188_HUMAN	NUP188	Nucleoporin NUP188			1	0	9679.83	0	MS/MS	unmatched
TPSEPHPVL	S	E	381	389	9	2	sp|Q9Y5A9|YTHD2_HUMAN	Q9Y5A9	YTHD2_HUMAN	YTHDF2	YTH domain-containing family protein 2			1	0	96966.5	0	MS/MS	unmatched
TPSLVKSTSQL	S	L	10	20	11	1,2	sp|Q06055|AT5G2_HUMAN	Q06055	AT5G2_HUMAN	ATP5MC2	ATP synthase F(0) complex subunit C2, mitochondrial			3	6	538187	585064	MS/MS	MS/MS
TPTLVEVSR	S	S	443	451	9	2	sp|P02769|ALBU_BOVIN	P02769	ALBU_BOVIN	ALB	Albumin		sp|P02768|ALBU_HUMAN	4	1	28345.1	25664.2	MS/MS	MS/MS
TPTLVEVSRS	S	L	443	452	10	2	sp|P02769|ALBU_BOVIN	P02769	ALBU_BOVIN	ALB	Albumin			0	1	20340.3	38424.6	MBR	MS/MS
TPTQGSVL	S	F	1022	1029	8	1	sp|Q16531|DDB1_HUMAN	Q16531	DDB1_HUMAN	DDB1	DNA damage-binding protein 1			1	0	15261.2	0	MS/MS	unmatched
TPVAGSQSL	T	S	2467	2475	9	1	sp|Q9UQ35|SRRM2_HUMAN	Q9UQ35	SRRM2_HUMAN	SRRM2	Serine/arginine repetitive matrix protein 2			1	1	30830.4	29650.5	MS/MS	MS/MS
TPWQPPTVL	S	L	348	356	9	1	sp|Q9NZJ0|DTL_HUMAN	Q9NZJ0	DTL_HUMAN	DTL	Denticleless protein homolog			2	2	25013	21541.7	MS/MS	MS/MS
TQLLNNMRSQY	L	E	315	325	11	2	sp|P13645|K1C10_HUMAN	P13645	K1C10_HUMAN	KRT10	Keratin, type I cytoskeletal 10			1	1	9657.92	17626.4	MS/MS	MS/MS
TQLLNNMRSQYEQL	L	A	315	328	14	2	sp|P13645|K1C10_HUMAN	P13645	K1C10_HUMAN	KRT10	Keratin, type I cytoskeletal 10			0	1	0	19249.6	unmatched	MS/MS
TRKVPQVSTPT	Y	L	435	445	11	2	sp|P02769|ALBU_BOVIN	P02769	ALBU_BOVIN	ALB	Albumin			0	2	9039.61	84470.3	MBR	MS/MS
TRVSVQRTQAPAVATT	H	-	278	293	16	3	sp|P15880|RS2_HUMAN	P15880	RS2_HUMAN	RPS2	Small ribosomal subunit protein uS5			1	0	34895.5	0	MS/MS	unmatched
TSFRLPSL	N	R	64	71	8	2	sp|Q9UJF2|NGAP_HUMAN	Q9UJF2	NGAP_HUMAN	RASAL2	Ras GTPase-activating protein nGAP			1	0	35351.9	0	MS/MS	unmatched
TSSYKIPSV	I	T	1468	1476	9	2	sp|O94915|FRYL_HUMAN	O94915	FRYL_HUMAN	FRYL	Protein furry homolog-like			2	1	61188.2	30802.8	MS/MS	MS/MS
TSYLAQHL	N	R	329	336	8	2	sp|Q8TF68|ZN384_HUMAN	Q8TF68	ZN384_HUMAN	ZNF384	Zinc finger protein 384			1	1	32749.7	28922.7	MS/MS	MS/MS
TTISGGGSRGGGGGG	H	Y	510	524	15	2	sp|P04264|K2C1_HUMAN	P04264	K2C1_HUMAN	KRT1	Keratin, type II cytoskeletal 1			0	1	0	3461	unmatched	MS/MS
TTNTDGKIEF	L	I	218	227	10	2	sp|Q92820|GGH_HUMAN	Q92820	GGH_HUMAN	GGH	Gamma-glutamyl hydrolase			0	1	0	26980.8	unmatched	MS/MS
TVADKIHSV	D	S	92	100	9	2	sp|O95147|DUS14_HUMAN	O95147	DUS14_HUMAN	DUSP14	Dual specificity protein phosphatase 14			1	1	25968.9	17865.1	MS/MS	MS/MS
TVGNNKTL	L	L	219	226	8	2	sp|P35527|K1C9_HUMAN	P35527	K1C9_HUMAN	KRT9	Keratin, type I cytoskeletal 9			1	1	38666.5	22998.4	MS/MS	MS/MS
TVLPFVSTV	K	P	200	208	9	1	sp|P26010|ITB7_HUMAN	P26010	ITB7_HUMAN	ITGB7	Integrin beta-7			1	0	64226.8	0	MS/MS	unmatched
TVQVTSTAV	N	-	182	190	9	1	sp|P02668|CASK_BOVIN	P02668	CASK_BOVIN	CSN3	Kappa-casein			1	0	19325.4	21114.8	MS/MS	MBR
TVTAMDVVYALK	K	R	81	92	12	2	sp|P62805|H4_HUMAN	P62805	H4_HUMAN	H4C16	Histone H4			0	2	0	17788.7	unmatched	MS/MS
TVYGGVMYI	G	S	484	492	9	1	sp|Q9P2N7|KLH13_HUMAN	Q9P2N7	KLH13_HUMAN	KLHL13	Kelch-like protein 13			2	0	14522.4	0	MS/MS	unmatched
VAGGGGGFGAA	S	G	76	86	11	1	sp|P35908|K22E_HUMAN	P35908	K22E_HUMAN	KRT2	Keratin, type II cytoskeletal 2 epidermal			2	1	13614.2	31201.3	MS/MS	MS/MS
VARPLSTAL	A	C	28	36	9	2	sp|O14561|ACPM_HUMAN	O14561	ACPM_HUMAN	NDUFAB1	Acyl carrier protein, mitochondrial			1	0	20631	0	MS/MS	unmatched
VASVGTGGTIT	L	G	252	262	11	1	sp|P35520|CBS_HUMAN	P35520	CBS_HUMAN	CBS	Cystathionine beta-synthase			0	1	0	27374.2	unmatched	MS/MS
VAYEAPSL	G	A	175	182	8	1	sp|P28070|PSB4_HUMAN	P28070	PSB4_HUMAN	PSMB4	Proteasome subunit beta type-4			1	0	38864.8	41926.9	MS/MS	MBR
VDIINAKQ	F	-	242	249	8	2	sp|P60174|TPIS_HUMAN	P60174	TPIS_HUMAN	TPI1	Triosephosphate isomerase			1	0	16918.8	0	MS/MS	unmatched
VDSVEGEGEEEGEEY	G	-	437	451	15	2	sp|P68363|TBA1B_HUMAN	P68363	TBA1B_HUMAN	TUBA1B	Tubulin alpha-1B chain	TUBA1A	sp|Q71U36|TBA1A_HUMAN	2	0	15193.3	0	MS/MS	unmatched
VEEEEEDGEMRE	G	-	75	86	12	2	sp|P62306|RUXF_HUMAN	P62306	RUXF_HUMAN	SNRPF	Small nuclear ribonucleoprotein F			2	0	10532.7	0	MS/MS	unmatched
VEGPKLVVSTQTALA	A	-	593	607	15	2	sp|P02769|ALBU_BOVIN	P02769	ALBU_BOVIN	ALB	Albumin			2	0	22262.9	26530.8	MS/MS	MBR
VENFDEASKNEAN	L	-	194	206	13	2	sp|P20290|BTF3_HUMAN	P20290	BTF3_HUMAN	BTF3	Transcription factor BTF3	BTF3L4	sp|Q96K17|BT3L4_HUMAN	1	0	18124.7	0	MS/MS	unmatched
VEVTEFEDIK	R	S	123	132	10	2	sp|Q01105|SET_HUMAN	Q01105	SET_HUMAN	SET	Protein SET	SETSIP	sp|P0DME0|SETLP_HUMAN	1	0	14999.3	0	MS/MS	unmatched
VGINYQPPTVVPGGDLAK	K	V	353	370	18	2	sp|P68363|TBA1B_HUMAN	P68363	TBA1B_HUMAN	TUBA1B	Tubulin alpha-1B chain	TUBA1A, TUBA1C, TUBA3C, TUBA3D, TUBA3E, TUBA4A, TUBA8	sp|P0DPH7|TBA3C_HUMAN, sp|P0DPH8|TBA3D_HUMAN, sp|P68366|TBA4A_HUMAN, sp|Q6PEY2|TBA3E_HUMAN, sp|Q71U36|TBA1A_HUMAN, sp|Q9BQE3|TBA1C_HUMAN, sp|Q9NY65|TBA8_HUMAN	0	1	0	19629.8	unmatched	MS/MS
VGISGAIQH	A	L	278	286	9	2	sp|P13804|ETFA_HUMAN	P13804	ETFA_HUMAN	ETFA	Electron transfer flavoprotein subunit alpha, mitochondrial			0	1	23178.5	26152.7	MBR	MS/MS
VGISGAIQHLA	A	G	278	288	11	2	sp|P13804|ETFA_HUMAN	P13804	ETFA_HUMAN	ETFA	Electron transfer flavoprotein subunit alpha, mitochondrial			2	2	30927.4	27598.9	MS/MS	MS/MS
VGLGGTKSIS	L	I	64	73	10	2	sp|P35908|K22E_HUMAN	P35908	K22E_HUMAN	KRT2	Keratin, type II cytoskeletal 2 epidermal			1	1	17527	10405.8	MS/MS	MS/MS
VGVAVTVEV	M	T	618	626	9	1	sp|O95932|TGM3L_HUMAN	O95932	TGM3L_HUMAN	TGM6	Protein-glutamine gamma-glutamyltransferase 6			1	0	107951	79368.9	MS/MS	MBR
VGYEAIGL	D	V	490	497	8	1	sp|O95831|AIFM1_HUMAN	O95831	AIFM1_HUMAN	AIFM1	Apoptosis-inducing factor 1, mitochondrial			1	0	253238	181125	MS/MS	MBR
VGYLVRLV	S	A	325	332	8	2	sp|Q9H461|FZD8_HUMAN	Q9H461	FZD8_HUMAN	FZD8	Frizzled-8			1	0	24825.2	24866.8	MS/MS	MBR
VGYRVATF	T	H	57	64	8	2	sp|Q9P2X0|DPM3_HUMAN	Q9P2X0	DPM3_HUMAN	DPM3	Dolichol-phosphate mannosyltransferase subunit 3			3	3	1.40904e+06	1.05534e+06	MS/MS	MS/MS
VLDEGSASV	V	A	90	98	9	1	sp|Q05923|DUS2_HUMAN	Q05923	DUS2_HUMAN	DUSP2	Dual specificity protein phosphatase 2			2	1	43860.2	38759.8	MS/MS	MS/MS
VLGPVRGPFPIIV	P	-	212	224	13	2	sp|P02666|CASB_BOVIN	P02666	CASB_BOVIN	CSN2	Beta-casein			1	0	24273	0	MS/MS	unmatched
VLIDYQRNV	A	P	784	792	9	2	sp|O14980|XPO1_HUMAN	O14980	XPO1_HUMAN	XPO1	Exportin-1			1	1	81263.9	78974.9	MS/MS	MS/MS
VLIEGSINSV	K	R	61	70	10	1	sp|P59998|ARPC4_HUMAN	P59998	ARPC4_HUMAN	ARPC4	Actin-related protein 2/3 complex subunit 4			1	1	17015	15138.8	MS/MS	MS/MS
VLLKARLVPA	V	A	19	28	10	2	sp|Q6P995|F171B_HUMAN	Q6P995	F171B_HUMAN	FAM171B	Protein FAM171B			0	1	14721.4	14971.3	MBR	MS/MS
VLMTEDIKL	T	N	719	727	9	2	sp|Q04637|IF4G1_HUMAN	Q04637	IF4G1_HUMAN	EIF4G1	Eukaryotic translation initiation factor 4 gamma 1			2	0	17322.2	0	MS/MS	unmatched
VLSSRLAFA	M	G	21	29	9	2	sp|P79483|DRB3_HUMAN	P79483	DRB3_HUMAN	HLA-DRB3	HLA class II histocompatibility antigen, DR beta 3 chain			2	2	173754	89704.9	MS/MS	MS/MS
VLTSNVQTI	Q	C	507	515	9	1	sp|P32519|ELF1_HUMAN	P32519	ELF1_HUMAN	ELF1	ETS-related transcription factor Elf-1			1	0	7388.79	23172.2	MS/MS	MBR
VLVDQTTGL	R	S	137	145	9	1	sp|Q15717|ELAV1_HUMAN	Q15717	ELAV1_HUMAN	ELAVL1	ELAV-like protein 1			2	0	15694.7	14068.1	MS/MS	MBR
VMAGDIYSV	G	F	348	356	9	1	sp|Q99541|PLIN2_HUMAN	Q99541	PLIN2_HUMAN	PLIN2	Perilipin-2			1	0	5600.62	0	MS/MS	unmatched
VMAPRTVLL	L	L	3	11	9	2	sp|P01889|HLAB_HUMAN	P01889	HLAB_HUMAN	HLA-B	HLA class I histocompatibility antigen, B alpha chain			6	2	198991	128001	MS/MS	MS/MS
VMDSKIVQV	T	A	435	443	9	1,2	sp|O15131|IMA6_HUMAN	O15131	IMA6_HUMAN	KPNA5	Importin subunit alpha-6	KPNA1, KPNA6	sp|O60684|IMA7_HUMAN, sp|P52294|IMA5_HUMAN	2	4	189519	151428	MS/MS	MS/MS
VMFGGKQVVV	D	C	307	316	10	2	sp|O43865|SAHH2_HUMAN	O43865	SAHH2_HUMAN	AHCYL1	S-adenosylhomocysteine hydrolase-like protein 1			0	1	14865.7	18203.8	MBR	MS/MS
VMGNNPADL	Y	L	424	432	9	1	sp|Q02413|DSG1_HUMAN	Q02413	DSG1_HUMAN	DSG1	Desmoglein-1			2	1	18955.2	26572.7	MS/MS	MS/MS
VMKPQDSGSSANEQAVQ	D	-	102	118	17	2	sp|Q15370|ELOB_HUMAN	Q15370	ELOB_HUMAN	ELOB	Elongin-B			1	0	5449.7	0	MS/MS	unmatched
VNLGGSKSIS	L	I	68	77	10	2	sp|P04264|K2C1_HUMAN	P04264	K2C1_HUMAN	KRT1	Keratin, type II cytoskeletal 1			0	1	9589.46	12804.3	MBR	MS/MS
VNLGGSKSISIS	L	V	68	79	12	2	sp|P04264|K2C1_HUMAN	P04264	K2C1_HUMAN	KRT1	Keratin, type II cytoskeletal 1			1	1	0	257946	MS/MS	MS/MS
VNLPINGNGKQ	Y	-	200	210	11	2	sp|P09211|GSTP1_HUMAN	P09211	GSTP1_HUMAN	GSTP1	Glutathione S-transferase P			2	0	34117.5	0	MS/MS	unmatched
VNVEINVAPGKD	D	L	307	318	12	2	sp|P35527|K1C9_HUMAN	P35527	K1C9_HUMAN	KRT9	Keratin, type I cytoskeletal 9			2	3	23537.3	15496	MS/MS	MS/MS
VNVVPTFGKKKGPNANS	F	-	117	133	17	3	sp|P62861|RS30_HUMAN	P62861	RS30_HUMAN	FAU	Ubiquitin-like FUBI-ribosomal protein eS30 fusion protein			0	2	14086.7	12527.7	MBR	MS/MS
VPAGGAVAV	S	S	65	73	9	1	sp|P05387|RLA2_HUMAN	P05387	RLA2_HUMAN	RPLP2	Large ribosomal subunit protein P2			3	0	109770	26769.6	MS/MS	MBR
VPAPVPLMSL	Q	R	2211	2220	10	1	sp|Q9UQ35|SRRM2_HUMAN	Q9UQ35	SRRM2_HUMAN	SRRM2	Serine/arginine repetitive matrix protein 2			0	1	0	9414.81	unmatched	MS/MS
VPATDRNAL	L	S	158	166	9	2	sp|P60228|EIF3E_HUMAN	P60228	EIF3E_HUMAN	EIF3E	Eukaryotic translation initiation factor 3 subunit E			1	0	113548	55576.8	MS/MS	MBR
VPDLVENFDEASKNEAN	E	-	190	206	17	2	sp|P20290|BTF3_HUMAN	P20290	BTF3_HUMAN	BTF3	Transcription factor BTF3	BTF3L4	sp|Q96K17|BT3L4_HUMAN	1	0	42577.3	0	MS/MS	unmatched
VPDSSGPERIL	S	S	78	88	11	2	sp|P61978|HNRPK_HUMAN	P61978	HNRPK_HUMAN	HNRNPK	Heterogeneous nuclear ribonucleoprotein K			2	1	100765	94321.9	MS/MS	MS/MS
VPDTSRIYVAL	V	G	83	93	11	2	sp|Q9UBK9|UXT_HUMAN	Q9UBK9	UXT_HUMAN	UXT	Protein UXT			1	1	58748.6	70088.1	MS/MS	MS/MS
VPFRVAAY	I	N	558	565	8	2	sp|O43252|PAPS1_HUMAN	O43252	PAPS1_HUMAN	PAPSS1	Bifunctional 3'-phosphoadenosine 5'-phosphosulfate synthase 1			1	0	79061.4	42886.9	MS/MS	MBR
VPNQKRLTL	V	L	617	625	9	2	sp|O60488|ACSL4_HUMAN	O60488	ACSL4_HUMAN	ACSL4	Long-chain-fatty-acid--CoA ligase 4			1	0	33831.5	30386	MS/MS	MBR
VPNQKRLTLL	V	A	617	626	10	2	sp|O60488|ACSL4_HUMAN	O60488	ACSL4_HUMAN	ACSL4	Long-chain-fatty-acid--CoA ligase 4			1	0	98301.3	0	MS/MS	unmatched
VPQSGVPAL	A	S	1005	1013	9	1	sp|Q8WWM7|ATX2L_HUMAN	Q8WWM7	ATX2L_HUMAN	ATXN2L	Ataxin-2-like protein			2	0	142838	133956	MS/MS	MBR
VPRGSGNTV	V	A	279	287	9	2	sp|Q9NWZ5|UCKL1_HUMAN	Q9NWZ5	UCKL1_HUMAN	UCKL1	Uridine-cytidine kinase-like 1			1	0	13933.6	0	MS/MS	unmatched
VPRIQPQSL	Q	Q	540	548	9	2	sp|Q9NVR5|KTU_HUMAN	Q9NVR5	KTU_HUMAN	DNAAF2	Protein kintoun			2	0	44336.3	43891.1	MS/MS	MBR
VPRPPQTSL	L	V	1578	1586	9	2	sp|O95785|WIZ_HUMAN	O95785	WIZ_HUMAN	WIZ	Protein Wiz			1	1	29438.5	14383.4	MS/MS	MS/MS
VPRVLGSSV	C	A	8	16	9	2	sp|Q07021|C1QBP_HUMAN	Q07021	C1QBP_HUMAN	C1QBP	Complement component 1 Q subcomponent-binding protein, mitochondrial			1	0	27888.1	22917.3	MS/MS	MBR
VPRVPTHTL	Q	A	715	723	9	2	sp|Q8IWZ3|ANKH1_HUMAN	Q8IWZ3	ANKH1_HUMAN	ANKHD1	Ankyrin repeat and KH domain-containing protein 1			1	0	22476.6	21117.5	MS/MS	MBR
VPSDVVIFPSSDSQAHPP	T	E	545	562	18	2	sp|O00754|MA2B1_HUMAN	O00754	MA2B1_HUMAN	MAN2B1	Lysosomal alpha-mannosidase			1	0	36921.5	0	MS/MS	unmatched
VPVTTFKNLQTVNVDEN	Y	-	109	125	17	2	sp|P62899|RL31_HUMAN	P62899	RL31_HUMAN	RPL31	Large ribosomal subunit protein eL31			3	0	30065.3	0	MS/MS	unmatched
VQALEEANNDLENK	K	I	171	184	14	2	sp|P35527|K1C9_HUMAN	P35527	K1C9_HUMAN	KRT9	Keratin, type I cytoskeletal 9			0	1	0	11648.1	unmatched	MS/MS
VQSMDVAAFNKI	Y	-	214	225	12	2	sp|P24534|EF1B_HUMAN	P24534	EF1B_HUMAN	EEF1B2	Elongation factor 1-beta			1	0	49426.8	0	MS/MS	unmatched
VQTKGTGASGSF	L	K	94	105	12	2	sp|P10412|H14_HUMAN	P10412	H14_HUMAN	H1-4	Histone H1.4	H1-1, H1-2, H1-3, H1-5	sp|P16401|H15_HUMAN, sp|P16402|H13_HUMAN, sp|P16403|H12_HUMAN, sp|Q02539|H11_HUMAN	0	1	0	11975.6	unmatched	MS/MS
VQYKTQVVAGTNY	A	Y	41	53	13	2	sp|P01040|CYTA_HUMAN	P01040	CYTA_HUMAN	CSTA	Cystatin-A			2	1	10119.9	7458.83	MS/MS	MS/MS
VRKDLQNF	L	L	41	48	8	2	sp|P06702|S10A9_HUMAN	P06702	S10A9_HUMAN	S100A9	Protein S100-A9			0	1	17450.9	25475.5	MBR	MS/MS
VRPPVQVY	L	G	28	35	8	2	sp|P48047|ATPO_HUMAN	P48047	ATPO_HUMAN	ATP5PO	ATP synthase subunit O, mitochondrial			1	0	49401.2	30030.5	MS/MS	MBR
VSEKGTVQQADE	Y	-	181	192	12	2	sp|P32969|RL9_HUMAN	P32969	RL9_HUMAN	RPL9P9	Large ribosomal subunit protein uL6			1	0	20532.8	0	MS/MS	unmatched
VSTGGGASLELLEGK	H	V	392	406	15	2	sp|P00558|PGK1_HUMAN	P00558	PGK1_HUMAN	PGK1	Phosphoglycerate kinase 1	PGK2	sp|P07205|PGK2_HUMAN	1	1	299647	47773.8	MS/MS	MS/MS
VTIAQGGVLPNIQAVLLPK	G	K	101	119	19	2	sp|Q96QV6|H2A1A_HUMAN	Q96QV6	H2A1A_HUMAN	H2AC1	Histone H2A type 1-A	H2AC12, H2AC14, H2AC17, H2AC19, H2AC20, H2AC21, H2AC25, H2AC6, H2AC7, H2AC8, H2AJ, H2AX	sp|P04908|H2A1B_HUMAN, sp|P0C0S8|H2A1_HUMAN, sp|P16104|H2AX_HUMAN, sp|P20671|H2A1D_HUMAN, sp|Q16777|H2A2C_HUMAN, sp|Q6FI13|H2A2A_HUMAN, sp|Q7L7L0|H2A3_HUMAN, sp|Q8IUE6|H2A2B_HUMAN, sp|Q93077|H2A1C_HUMAN, sp|Q96KK5|H2A1H_HUMAN, sp|Q99878|H2A1J_HUMAN, sp|Q9BTM1|H2AJ_HUMAN	1	0	20184.5	0	MS/MS	unmatched
VTIKKDVDGA	F	Y	285	294	10	2	sp|P04264|K2C1_HUMAN	P04264	K2C1_HUMAN	KRT1	Keratin, type II cytoskeletal 1			0	1	14961.4	4879.31	MBR	MS/MS
VTIKKDVDGAY	F	M	285	295	11	2	sp|P04264|K2C1_HUMAN	P04264	K2C1_HUMAN	KRT1	Keratin, type II cytoskeletal 1			1	2	50439.3	17987	MS/MS	MS/MS
VTMQNLNDR	K	L	148	156	9	2	sp|P13645|K1C10_HUMAN	P13645	K1C10_HUMAN	KRT10	Keratin, type I cytoskeletal 10	KRT14, KRT16, KRT25, KRT26, KRT27, KRT28	sp|P02533|K1C14_HUMAN, sp|P08779|K1C16_HUMAN, sp|Q7Z3Y7|K1C28_HUMAN, sp|Q7Z3Y8|K1C27_HUMAN, sp|Q7Z3Y9|K1C26_HUMAN, sp|Q7Z3Z0|K1C25_HUMAN	0	1	0	10668.7	unmatched	MS/MS
VTQEIVTERSVSSRQ	K	A	902	916	15	3	sp|Q14126|DSG2_HUMAN	Q14126	DSG2_HUMAN	DSG2	Desmoglein-2			1	1	10330.3	9664.87	MS/MS	MS/MS
VTQEIVTERSVSSRQA	K	Q	902	917	16	3	sp|Q14126|DSG2_HUMAN	Q14126	DSG2_HUMAN	DSG2	Desmoglein-2			1	1	22932.1	18734.4	MS/MS	MS/MS
VVDAVVTQV	E	N	84	92	9	1	sp|P62487|RPB7_HUMAN	P62487	RPB7_HUMAN	POLR2G	DNA-directed RNA polymerase II subunit RPB7			1	0	24459.5	0	MS/MS	unmatched
VVESTGVF	Y	T	95	102	8	1	sp|P04406|G3P_HUMAN	P04406	G3P_HUMAN	GAPDH	Glyceraldehyde-3-phosphate dehydrogenase			2	0	175651	162687	MS/MS	MBR
VVGDDLTVTNPK	Q	R	315	326	12	2	sp|P06733|ENOA_HUMAN	P06733	ENOA_HUMAN	ENO1	Alpha-enolase			0	1	0	22692.8	unmatched	MS/MS
VVGLSTLPEIYEK	K	M	320	332	13	2	sp|P00330|ADH1_YEAST	P00330	ADH1_YEAST	ADH1	Alcohol dehydrogenase 1			1	0	90962.5	25112.4	MS/MS	MBR
VVKPPGSSL	L	N	335	343	9	2	sp|Q92560|BAP1_HUMAN	Q92560	BAP1_HUMAN	BAP1	Ubiquitin carboxyl-terminal hydrolase BAP1			2	0	56903.4	25981.1	MS/MS	MBR
VVSAASAT	F	E	110	117	8	1	sp|Q96S99|PKHF1_HUMAN	Q96S99	PKHF1_HUMAN	PLEKHF1	Pleckstrin homology domain-containing family F member 1			1	0	18767.9	0	MS/MS	unmatched
VVSEVDIAKAD	M	P	2	12	11	2	sp|P20591|MX1_HUMAN	P20591	MX1_HUMAN	MX1	Interferon-induced GTP-binding protein Mx1			1	0	19429.3	0	MS/MS	unmatched
VVSTQTAL	L	A	599	606	8	1	sp|P02769|ALBU_BOVIN	P02769	ALBU_BOVIN	ALB	Albumin			1	0	31114	0	MS/MS	unmatched
VVSTQTALA	L	-	599	607	9	1	sp|P02769|ALBU_BOVIN	P02769	ALBU_BOVIN	ALB	Albumin			1	0	247403	247403	MS/MS	MBR
VVTGNMGSNDKVGDF	Y	V	393	407	15	2	sp|Q02413|DSG1_HUMAN	Q02413	DSG1_HUMAN	DSG1	Desmoglein-1			3	1	74357.2	41829	MS/MS	MS/MS
VYIPSKTDL	Y	G	106	114	9	2	sp|Q9NX24|NHP2_HUMAN	Q9NX24	NHP2_HUMAN	NHP2	H/ACA ribonucleoprotein complex subunit 2			2	0	32694.8	19643.7	MS/MS	MBR
VYKIGGIGTVPVGR	D	V	253	266	14	2,3	sp|P68104|EF1A1_HUMAN	P68104	EF1A1_HUMAN	EEF1A1	Elongation factor 1-alpha 1	EEF1A1P5, EEF1A2	sp|Q05639|EF1A2_HUMAN, sp|Q5VTE0|EF1A3_HUMAN	0	3	6226.68	30798.4	MBR	MS/MS
VYKVSEY	A	A	347	353	7	2	sp|P12268|IMDH2_HUMAN	P12268	IMDH2_HUMAN	IMPDH2	Inosine-5'-monophosphate dehydrogenase 2			1	0	19324.3	0	MS/MS	unmatched
VYPFPGPIPN	L	S	74	83	10	1	sp|P02666|CASB_BOVIN	P02666	CASB_BOVIN	CSN2	Beta-casein			0	1	0	13589.5	unmatched	MS/MS
VYQVVEY	G	S	298	304	7	1	sp|Q16222|UAP1_HUMAN	Q16222	UAP1_HUMAN	UAP1	UDP-N-acetylhexosamine pyrophosphorylase			1	0	25039.5	27236.9	MS/MS	MBR
VYSAANY	G	T	534	540	7	1	sp|P17844|DDX5_HUMAN	P17844	DDX5_HUMAN	DDX5	Probable ATP-dependent RNA helicase DDX5			1	0	204110	125459	MS/MS	MBR
WELLQQVDTSTR	K	T	212	223	12	2	sp|P04264|K2C1_HUMAN	P04264	K2C1_HUMAN	KRT1	Keratin, type II cytoskeletal 1			0	1	0	16844.8	unmatched	MS/MS
YAYDGKDYIA	Q	L	140	149	10	2	sp|P01889|HLAB_HUMAN	P01889	HLAB_HUMAN	HLA-B	HLA class I histocompatibility antigen, B alpha chain	HLA-G	sp|P17693|HLAG_HUMAN	0	1	9522.62	10374.3	MBR	MS/MS
YDAEISQIHQSVTDTN	L	V	317	332	16	2	sp|P35908|K22E_HUMAN	P35908	K22E_HUMAN	KRT2	Keratin, type II cytoskeletal 2 epidermal			1	0	7801.19	0	MS/MS	unmatched
YDPEAASAPG	A	S	20	29	10	1	sp|P81605|DCD_HUMAN	P81605	DCD_HUMAN	DCD	Dermcidin			2	0	6937.5	0	MS/MS	unmatched
YDPEAASAPGSGNPCHEASA	A	A	20	39	20	2	sp|P81605|DCD_HUMAN	P81605	DCD_HUMAN	DCD	Dermcidin			0	2	0	1861.99	unmatched	MS/MS
YEDIAQKSKAE	Q	A	358	368	11	2	sp|P04264|K2C1_HUMAN	P04264	K2C1_HUMAN	KRT1	Keratin, type II cytoskeletal 1			0	1	0	7206.15	unmatched	MS/MS
YEELQITAGR	K	H	377	386	10	2	sp|P04264|K2C1_HUMAN	P04264	K2C1_HUMAN	KRT1	Keratin, type II cytoskeletal 1	KRT6B	sp|P04259|K2C6B_HUMAN	2	1	14892.8	36924.4	MS/MS	MS/MS
YENEVALR	K	Q	238	245	8	2	sp|P13645|K1C10_HUMAN	P13645	K1C10_HUMAN	KRT10	Keratin, type I cytoskeletal 10			0	1	0	11349.1	unmatched	MS/MS
YENEVALRQ	K	S	238	246	9	2	sp|P13645|K1C10_HUMAN	P13645	K1C10_HUMAN	KRT10	Keratin, type I cytoskeletal 10			0	1	0	17051.5	unmatched	MS/MS
YFPTQALNFAFK	R	D	81	92	12	2	sp|P05141|ADT2_HUMAN	P05141	ADT2_HUMAN	SLC25A5	ADP/ATP translocase 2	SLC25A31, SLC25A4, SLC25A6	sp|P12235|ADT1_HUMAN, sp|P12236|ADT3_HUMAN, sp|Q9H0C2|ADT4_HUMAN	0	1	0	13676.3	unmatched	MS/MS
YGSSSFGGSY	S	G	89	98	10	1	sp|P13645|K1C10_HUMAN	P13645	K1C10_HUMAN	KRT10	Keratin, type I cytoskeletal 10			1	0	6108.95	0	MS/MS	unmatched
YGYQITAM	D	A	528	535	8	1	sp|P46977|STT3A_HUMAN	P46977	STT3A_HUMAN	STT3A	Dolichyl-diphosphooligosaccharide--protein glycosyltransferase subunit STT3A			3	0	13055	0	MS/MS	unmatched
YHSKYEEL	L	Q	371	378	8	2	sp|P35908|K22E_HUMAN	P35908	K22E_HUMAN	KRT2	Keratin, type II cytoskeletal 2 epidermal			0	1	11100.8	17686.8	MBR	MS/MS
YHTEIVFARTSPQQK	K	L	684	698	15	3	sp|P05023|AT1A1_HUMAN	P05023	AT1A1_HUMAN	ATP1A1	Sodium/potassium-transporting ATPase subunit alpha-1			0	1	0	9932.85	unmatched	MS/MS
YKTIDDLKNQ	Y	I	200	209	10	2	sp|P13645|K1C10_HUMAN	P13645	K1C10_HUMAN	KRT10	Keratin, type I cytoskeletal 10			1	0	8967.23	0	MS/MS	unmatched
YLADVTNAL	S	S	1602	1610	9	1	sp|Q5T4S7|UBR4_HUMAN	Q5T4S7	UBR4_HUMAN	UBR4	E3 ubiquitin-protein ligase UBR4			1	0	14085.6	0	MS/MS	unmatched
YLLESVNKL	N	F	121	129	9	2	sp|P05120|PAI2_HUMAN	P05120	PAI2_HUMAN	SERPINB2	Plasminogen activator inhibitor 2			1	1	23182.1	22128.3	MS/MS	MS/MS
YLLPAIVHI	S	N	148	156	9	2	sp|P17844|DDX5_HUMAN	P17844	DDX5_HUMAN	DDX5	Probable ATP-dependent RNA helicase DDX5	DDX17	sp|Q92841|DDX17_HUMAN	1	1	29100.8	55158.3	MS/MS	MS/MS
YLVVKIEKV	I	L	344	352	9	2	sp|Q8NF50|DOCK8_HUMAN	Q8NF50	DOCK8_HUMAN	DOCK8	Dedicator of cytokinesis protein 8			0	1	8663.89	20218.4	MBR	MS/MS
YPAAVPQAL	S	S	207	215	9	1	sp|Q9H0Z9|RBM38_HUMAN	Q9H0Z9	RBM38_HUMAN	RBM38	RNA-binding protein 38			2	0	66434.3	80832.1	MS/MS	MBR
YPASAGTSL	V	G	320	328	9	1	sp|Q6NTF9|RHBD2_HUMAN	Q6NTF9	RHBD2_HUMAN	RHBDD2	Rhomboid domain-containing protein 2			2	0	13162	0	MS/MS	unmatched
YPGQPHPAL	T	Q	155	163	9	2	sp|Q14469|HES1_HUMAN	Q14469	HES1_HUMAN	HES1	Transcription factor HES-1			1	1	28605.9	13315.6	MS/MS	MS/MS
YQAELSQMQTQ	L	I	319	329	11	2	sp|P04264|K2C1_HUMAN	P04264	K2C1_HUMAN	KRT1	Keratin, type II cytoskeletal 1			0	1	0	9070.58	unmatched	MS/MS
YQAELSQMQTQISET	L	N	319	333	15	2	sp|P04264|K2C1_HUMAN	P04264	K2C1_HUMAN	KRT1	Keratin, type II cytoskeletal 1			0	2	0	11608.3	unmatched	MS/MS
YQAELSQMQTQISETN	L	V	319	334	16	2	sp|P04264|K2C1_HUMAN	P04264	K2C1_HUMAN	KRT1	Keratin, type II cytoskeletal 1			2	1	7460.99	9961	MS/MS	MS/MS
YQSKYEEL	L	Q	373	380	8	1,2	sp|P04264|K2C1_HUMAN	P04264	K2C1_HUMAN	KRT1	Keratin, type II cytoskeletal 1			2	2	81688.5	61563	MS/MS	MS/MS
YRSGGGFSSGSAGI	G	I	11	24	14	2	sp|P04264|K2C1_HUMAN	P04264	K2C1_HUMAN	KRT1	Keratin, type II cytoskeletal 1			0	1	0	12176.4	unmatched	MS/MS
YRSGGGFSSGSAGII	G	N	11	25	15	2	sp|P04264|K2C1_HUMAN	P04264	K2C1_HUMAN	KRT1	Keratin, type II cytoskeletal 1			0	1	0	13054.2	unmatched	MS/MS
YTSPVNPAV	R	F	9	17	9	1	sp|P61165|TM258_HUMAN	P61165	TM258_HUMAN	TMEM258	Transmembrane protein 258			2	0	47516.9	54058.9	MS/MS	MBR
YVRDNTGVL	L	S	134	142	9	2	sp|Q2NKJ3|CTC1_HUMAN	Q2NKJ3	CTC1_HUMAN	CTC1	CST complex subunit CTC1			0	1	21103.5	19147.3	MBR	MS/MS
YYINGKTGL	S	E	1124	1132	9	2	sp|Q70CQ2|UBP34_HUMAN	Q70CQ2	UBP34_HUMAN	USP34	Ubiquitin carboxyl-terminal hydrolase 34			0	1	15254.1	17857.7	MBR	MS/MS
YYVTIIDAPGHR	K	D	85	96	12	2	sp|P68104|EF1A1_HUMAN	P68104	EF1A1_HUMAN	EEF1A1	Elongation factor 1-alpha 1	EEF1A1P5	sp|Q5VTE0|EF1A3_HUMAN	0	1	0	18667.1	unmatched	MS/MS

## Sheet: S7C_JY_80K
Supplemental Data S7C. FragPipe HLA peptidome peptide report ('combined_peptide.tsv') for the JY 80 000 cell dilution (no DDM, 2 samples).
Peptide Sequence	Prev AA	Next AA	Start	End	Peptide Length	Charges	Protein	Protein ID	Entry Name	Gene	Protein Description	Mapped Genes	Mapped Proteins	T063454_AurEl7_PM7_CMB_1679_MCHI_3_GB3_1_10295 Spectral Count	T063539_AurEl7_PM7_CMB_1687_MCHI_3_GB3_1_10381 Spectral Count	T063454_AurEl7_PM7_CMB_1679_MCHI_3_GB3_1_10295 Intensity	T063539_AurEl7_PM7_CMB_1687_MCHI_3_GB3_1_10381 Intensity	T063454_AurEl7_PM7_CMB_1679_MCHI_3_GB3_1_10295 Match Type	T063539_AurEl7_PM7_CMB_1687_MCHI_3_GB3_1_10381 Match Type
AAAAAAALQAK	K	S	354	364	11	2	sp|P36578|RL4_HUMAN	P36578	RL4_HUMAN	RPL4	Large ribosomal subunit protein uL4			1	0	31959.9	0	MS/MS	unmatched
AAAAAAALQAKSDEK	K	A	354	368	15	2	sp|P36578|RL4_HUMAN	P36578	RL4_HUMAN	RPL4	Large ribosomal subunit protein uL4			1	0	27369.9	0	MS/MS	unmatched
AAAAVQGGRSGG	M	S	2	13	12	2	sp|Q15005|SPCS2_HUMAN	Q15005	SPCS2_HUMAN	SPCS2	Signal peptidase complex subunit 2			1	3	27859.6	25109	MS/MS	MS/MS
AAAAVQGGRSGGSGG	M	C	2	16	15	2	sp|Q15005|SPCS2_HUMAN	Q15005	SPCS2_HUMAN	SPCS2	Signal peptidase complex subunit 2			1	1	62750.7	46705.8	MS/MS	MS/MS
AAAGGGGGGAAAAGRA	M	Y	2	17	16	2	sp|Q9UL25|RAB21_HUMAN	Q9UL25	RAB21_HUMAN	RAB21	Ras-related protein Rab-21			1	1	27521.8	43263	MS/MS	MS/MS
AAAKDTHED	M	H	2	10	9	2	sp|P43487|RANG_HUMAN	P43487	RANG_HUMAN	RANBP1	Ran-specific GTPase-activating protein			0	2	0	21516	unmatched	MS/MS
AAALGEAAG	A	P	41	49	9	1	sp|P0DTL6|ZTRF1_HUMAN	P0DTL6	ZTRF1_HUMAN	ZFTRAF1	Zinc finger TRAF-type-containing protein 1			1	0	408405	274177	MS/MS	MBR
AAAMVPGRSES	M	W	2	12	11	2	sp|O43598|DNPH1_HUMAN	O43598	DNPH1_HUMAN	DNPH1	5-hydroxymethyl-dUMP N-hydrolase			1	1	29970	30174.8	MS/MS	MS/MS
AAAPVVPAV	V	S	100	108	9	1	sp|O95271|TNKS1_HUMAN	O95271	TNKS1_HUMAN	TNKS	Poly [ADP-ribose] polymerase tankyrase-1			1	0	76120.2	272394	MS/MS	MBR
AAAVAAAGAGE	M	P	2	12	11	1	sp|Q9NS69|TOM22_HUMAN	Q9NS69	TOM22_HUMAN	TOMM22	Mitochondrial import receptor subunit TOM22 homolog			1	0	45611.1	0	MS/MS	unmatched
AAAYLQHL	N	C	570	577	8	2	sp|Q9UQB3|CTND2_HUMAN	Q9UQB3	CTND2_HUMAN	CTNND2	Catenin delta-2	ARVCF, CTNND1, PKP4	sp|O00192|ARVC_HUMAN, sp|O60716|CTND1_HUMAN, sp|Q99569|PKP4_HUMAN	2	0	193615	57486.4	MS/MS	MBR
AADPPAENSSAPEAEQGGAE	K	-	305	324	20	2	sp|P67809|YBOX1_HUMAN	P67809	YBOX1_HUMAN	YBX1	Y-box-binding protein 1			0	2	0	9225.22	unmatched	MS/MS
AAEDVVATGAD	M	P	2	12	11	1	sp|O00264|PGRC1_HUMAN	O00264	PGRC1_HUMAN	PGRMC1	Membrane-associated progesterone receptor component 1			4	1	11083.4	8985.22	MS/MS	MS/MS
AAEEPQQQKQEPLG	M	S	2	15	14	2	sp|Q96FW1|OTUB1_HUMAN	Q96FW1	OTUB1_HUMAN	OTUB1	Ubiquitin thioesterase OTUB1			0	1	0	17443.5	unmatched	MS/MS
AAEEPQQQKQEPLGSD	M	S	2	17	16	2	sp|Q96FW1|OTUB1_HUMAN	Q96FW1	OTUB1_HUMAN	OTUB1	Ubiquitin thioesterase OTUB1			1	1	6035.46	31466.6	MS/MS	MS/MS
AAEEPSKVEEK	K	K	257	267	11	2,3	sp|P29966|MARCS_HUMAN	P29966	MARCS_HUMAN	MARCKS	Myristoylated alanine-rich C-kinase substrate			2	0	110670	0	MS/MS	unmatched
AAFLAVRV	D	Q	193	200	8	2	sp|Q2M1Z3|RHG31_HUMAN	Q2M1Z3	RHG31_HUMAN	ARHGAP31	Rho GTPase-activating protein 31			0	1	0	33634	unmatched	MS/MS
AAFQPNQY	N	Q	902	909	8	1	sp|Q9H0D6|XRN2_HUMAN	Q9H0D6	XRN2_HUMAN	XRN2	5'-3' exoribonuclease 2			1	1	22866	25284.2	MS/MS	MS/MS
AAGAGKVTKSAQKAQK	K	A	445	460	16	3	sp|P68104|EF1A1_HUMAN	P68104	EF1A1_HUMAN	EEF1A1	Elongation factor 1-alpha 1	EEF1A1P5	sp|Q5VTE0|EF1A3_HUMAN	1	0	10990.6	0	MS/MS	unmatched
AAGAGKVTKSAQKAQKA	K	K	445	461	17	2,3	sp|P68104|EF1A1_HUMAN	P68104	EF1A1_HUMAN	EEF1A1	Elongation factor 1-alpha 1	EEF1A1P5	sp|Q5VTE0|EF1A3_HUMAN	0	2	0	36283.5	unmatched	MS/MS
AAGPISERNQD	M	A	2	12	11	2	sp|Q15427|SF3B4_HUMAN	Q15427	SF3B4_HUMAN	SF3B4	Splicing factor 3B subunit 4			0	1	0	5460.38	unmatched	MS/MS
AAGPPISEGK	F	Y	340	349	10	2	sp|Q15517|CDSN_HUMAN	Q15517	CDSN_HUMAN	CDSN	Corneodesmosin			0	1	27624.5	28985.6	MBR	MS/MS
AAGTLYTYPEN	M	W	2	12	11	1	sp|P26641|EF1G_HUMAN	P26641	EF1G_HUMAN	EEF1G	Elongation factor 1-gamma			0	1	0	1518.12	unmatched	MS/MS
AAIRKKLVIVGD	M	G	2	13	12	2	sp|P08134|RHOC_HUMAN	P08134	RHOC_HUMAN	RHOC	Rho-related GTP-binding protein RhoC	RHOA	sp|P61586|RHOA_HUMAN	0	1	0	28159.8	unmatched	MS/MS
AAIRKKLVIVGDGA	M	C	2	15	14	3	sp|P08134|RHOC_HUMAN	P08134	RHOC_HUMAN	RHOC	Rho-related GTP-binding protein RhoC	RHOA	sp|P61586|RHOA_HUMAN	1	1	25084.9	88618.3	MS/MS	MS/MS
AALLKASPK	K	K	133	141	9	2	sp|P50914|RL14_HUMAN	P50914	RL14_HUMAN	RPL14	Large ribosomal subunit protein eL14			1	0	24217.9	0	MS/MS	unmatched
AALPNVYEV	L	I	326	334	9	1	sp|P33992|MCM5_HUMAN	P33992	MCM5_HUMAN	MCM5	DNA replication licensing factor MCM5			1	2	154302	128638	MS/MS	MS/MS
AALRLQYL	L	Q	1831	1838	8	2	sp|Q9HD67|MYO10_HUMAN	Q9HD67	MYO10_HUMAN	MYO10	Unconventional myosin-X			0	1	37159.1	144640	MBR	MS/MS
AALTRDPQFQK	M	L	2	12	11	2	sp|P06744|G6PI_HUMAN	P06744	G6PI_HUMAN	GPI	Glucose-6-phosphate isomerase			3	0	66883.9	0	MS/MS	unmatched
AALTRDPQFQKLQQ	M	W	2	15	14	2	sp|P06744|G6PI_HUMAN	P06744	G6PI_HUMAN	GPI	Glucose-6-phosphate isomerase			2	2	354679	575632	MS/MS	MS/MS
AAMTLRTV	A	L	102	109	8	2	sp|P61086|UBE2K_HUMAN	P61086	UBE2K_HUMAN	UBE2K	Ubiquitin-conjugating enzyme E2 K			2	0	31106	0	MS/MS	unmatched
AANLSRNGPALQEA	M	Y	2	15	14	2	sp|Q9UJU6|DBNL_HUMAN	Q9UJU6	DBNL_HUMAN	DBNL	Drebrin-like protein			1	1	37163.8	64019.6	MS/MS	MS/MS
AAPEGSGLGEDARLDQETAQ	M	W	2	21	20	2	sp|Q96G03|PGM2_HUMAN	Q96G03	PGM2_HUMAN	PGM2	Phosphopentomutase			0	1	0	41637.2	unmatched	MS/MS
AAQEEYVKR	K	A	323	331	9	2	sp|P00883|ALDOA_RABIT	P00883	ALDOA_RABIT	ALDOA	Fructose-bisphosphate aldolase A		sp|P04075|ALDOA_HUMAN	1	0	17680	0	MS/MS	unmatched
AAQGEPQVQFK	M	L	2	12	11	2	sp|P62826|RAN_HUMAN	P62826	RAN_HUMAN	RAN	GTP-binding nuclear protein Ran			3	0	42684.6	0	MS/MS	unmatched
AARAIISEL	F	V	647	655	9	2	sp|P78344|IF4G2_HUMAN	P78344	IF4G2_HUMAN	EIF4G2	Eukaryotic translation initiation factor 4 gamma 2			1	0	33109.4	38989.3	MS/MS	MBR
AARAVTGVL	A	A	69	77	9	2	sp|Q9UG63|ABCF2_HUMAN	Q9UG63	ABCF2_HUMAN	ABCF2	ATP-binding cassette sub-family F member 2			1	0	216245	69155.4	MS/MS	MBR
AARPATSTL	E	N	1112	1120	9	2	sp|Q04637|IF4G1_HUMAN	Q04637	IF4G1_HUMAN	EIF4G1	Eukaryotic translation initiation factor 4 gamma 1			2	2	816027	314150	MS/MS	MS/MS
AASAAAASAAAASAASGSPG	M	P	2	21	20	2	sp|Q13263|TIF1B_HUMAN	Q13263	TIF1B_HUMAN	TRIM28	Transcription intermediary factor 1-beta			1	0	61812.4	0	MS/MS	unmatched
AASKERSGVSL	V	A	49	59	11	2	sp|P10412|H14_HUMAN	P10412	H14_HUMAN	H1-4	Histone H1.4	H1-2, H1-3	sp|P16402|H13_HUMAN, sp|P16403|H12_HUMAN	4	2	2.01048e+06	1.32043e+06	MS/MS	MS/MS
AASKVKQDM	M	P	2	10	9	2	sp|Q9P0J0|NDUAD_HUMAN	Q9P0J0	NDUAD_HUMAN	NDUFA13	NADH dehydrogenase [ubiquinone] 1 alpha subcomplex subunit 13			1	0	24697.4	0	MS/MS	unmatched
AASKVKQDMPPPGG	M	Y	2	15	14	2	sp|Q9P0J0|NDUAD_HUMAN	Q9P0J0	NDUAD_HUMAN	NDUFA13	NADH dehydrogenase [ubiquinone] 1 alpha subcomplex subunit 13			1	0	87914	20522.6	MS/MS	MBR
AASSTSLVA	T	L	1554	1562	9	1	sp|P35658|NU214_HUMAN	P35658	NU214_HUMAN	NUP214	Nuclear pore complex protein Nup214			1	0	26541.6	35508.8	MS/MS	MBR
AATASAGAGGIDGK	M	P	2	15	14	2	sp|Q02978|M2OM_HUMAN	Q02978	M2OM_HUMAN	SLC25A11	Mitochondrial 2-oxoglutarate/malate carrier protein			1	0	18281.5	0	MS/MS	unmatched
AATASAGAGGIDGKPRTS	M	P	2	19	18	2	sp|Q02978|M2OM_HUMAN	Q02978	M2OM_HUMAN	SLC25A11	Mitochondrial 2-oxoglutarate/malate carrier protein			1	0	25670.8	0	MS/MS	unmatched
AATDIARQVGEG	M	C	2	13	12	2	sp|Q14141|SEPT6_HUMAN	Q14141	SEPT6_HUMAN	SEPTIN6	Septin-6			1	1	27677.2	56518	MS/MS	MS/MS
AATTGSGVKVPRN	M	F	2	14	13	2	sp|Q13404|UB2V1_HUMAN	Q13404	UB2V1_HUMAN	UBE2V1	Ubiquitin-conjugating enzyme E2 variant 1			0	1	0	20269.5	unmatched	MS/MS
AAVGRVGSFGSSPPGLSST	M	Y	2	20	19	2	sp|Q9Y6G9|DC1L1_HUMAN	Q9Y6G9	DC1L1_HUMAN	DYNC1LI1	Cytoplasmic dynein 1 light intermediate chain 1			0	1	0	33661.1	unmatched	MS/MS
AAVQAAEVKVD	M	G	2	12	11	2	sp|Q15046|SYK_HUMAN	Q15046	SYK_HUMAN	KARS1	Lysine--tRNA ligase			1	0	0	0	MS/MS	unmatched
AAVQAAEVKVDGSEPK	M	L	2	17	16	2	sp|Q15046|SYK_HUMAN	Q15046	SYK_HUMAN	KARS1	Lysine--tRNA ligase			2	0	60960.4	0	MS/MS	unmatched
AAWAISNL	E	T	388	395	8	1	sp|O00505|IMA4_HUMAN	O00505	IMA4_HUMAN	KPNA3	Importin subunit alpha-4	KPNA4	sp|O00629|IMA3_HUMAN	1	1	31682.3	21993.8	MS/MS	MS/MS
AAYKLVLIR	M	H	2	10	9	2	sp|P18669|PGAM1_HUMAN	P18669	PGAM1_HUMAN	PGAM1	Phosphoglycerate mutase 1	PGAM4	sp|Q8N0Y7|PGAM4_HUMAN	1	2	23217.2	181997	MS/MS	MS/MS
AAYKLVLIRHG	M	E	2	12	11	3	sp|P18669|PGAM1_HUMAN	P18669	PGAM1_HUMAN	PGAM1	Phosphoglycerate mutase 1	PGAM4	sp|Q8N0Y7|PGAM4_HUMAN	0	1	0	32353.7	unmatched	MS/MS
AAYKLVLIRHGE	M	S	2	13	12	3	sp|P18669|PGAM1_HUMAN	P18669	PGAM1_HUMAN	PGAM1	Phosphoglycerate mutase 1	PGAM4	sp|Q8N0Y7|PGAM4_HUMAN	0	1	0	54148	unmatched	MS/MS
AAYKLVLIRHGESA	M	W	2	15	14	3	sp|P18669|PGAM1_HUMAN	P18669	PGAM1_HUMAN	PGAM1	Phosphoglycerate mutase 1			1	2	30286.2	196587	MS/MS	MS/MS
AAYPLTEV	Y	P	99	106	8	1	sp|P35227|PCGF2_HUMAN	P35227	PCGF2_HUMAN	PCGF2	Polycomb group RING finger protein 2			0	1	20872.2	19275.8	MBR	MS/MS
AAYRASLV	L	S	320	327	8	2	sp|O15405|TOX3_HUMAN	O15405	TOX3_HUMAN	TOX3	TOX high mobility group box family member 3	TOX	sp|O94900|TOX_HUMAN	1	0	256129	40059.5	MS/MS	MBR
AAYRVGML	H	A	1666	1673	8	2	sp|A7E2V4|ZSWM8_HUMAN	A7E2V4	ZSWM8_HUMAN	ZSWIM8	Zinc finger SWIM domain-containing protein 8			2	2	128604	158412	MS/MS	MS/MS
ADDLDFETG	M	D	2	10	9	1	sp|P63241|IF5A1_HUMAN	P63241	IF5A1_HUMAN	EIF5A	Eukaryotic translation initiation factor 5A-1	EIF5AL1	sp|Q6IS14|IF5AL_HUMAN	0	2	0	19196.3	unmatched	MS/MS
ADDLTDPAP	P	A	364	372	9	1	sp|P06576|ATPB_HUMAN	P06576	ATPB_HUMAN	ATP5F1B	ATP synthase subunit beta, mitochondrial			0	1	0	32194.6	unmatched	MS/MS
ADDLTDPAPA	P	T	364	373	10	1	sp|P06576|ATPB_HUMAN	P06576	ATPB_HUMAN	ATP5F1B	ATP synthase subunit beta, mitochondrial			1	2	8372.03	104594	MS/MS	MS/MS
ADDLTDPAPAT	P	T	364	374	11	1	sp|P06576|ATPB_HUMAN	P06576	ATPB_HUMAN	ATP5F1B	ATP synthase subunit beta, mitochondrial			0	4	0	88627.3	unmatched	MS/MS
ADEIAKAQVAR	M	P	2	12	11	2	sp|P49773|HINT1_HUMAN	P49773	HINT1_HUMAN	HINT1	Adenosine 5'-monophosphoramidase HINT1			1	1	80750.3	41568	MS/MS	MS/MS
ADEIAKAQVARPG	M	G	2	14	13	2	sp|P49773|HINT1_HUMAN	P49773	HINT1_HUMAN	HINT1	Adenosine 5'-monophosphoramidase HINT1			1	0	24069.9	0	MS/MS	unmatched
ADEIAKAQVARPGGD	M	T	2	16	15	2	sp|P49773|HINT1_HUMAN	P49773	HINT1_HUMAN	HINT1	Adenosine 5'-monophosphoramidase HINT1			1	1	27472.3	59432	MS/MS	MS/MS
ADIDNKEQSELDQD	M	L	2	15	14	2	sp|P55209|NP1L1_HUMAN	P55209	NP1L1_HUMAN	NAP1L1	Nucleosome assembly protein 1-like 1			0	1	0	17976.8	unmatched	MS/MS
ADIDNKEQSELDQDLD	M	D	2	17	16	2	sp|P55209|NP1L1_HUMAN	P55209	NP1L1_HUMAN	NAP1L1	Nucleosome assembly protein 1-like 1			0	1	0	51377.5	unmatched	MS/MS
ADIQTERA	M	Y	2	9	8	2	sp|P62280|RS11_HUMAN	P62280	RS11_HUMAN	RPS11	Small ribosomal subunit protein uS17			1	0	31156.2	0	MS/MS	unmatched
ADIQTERAYQKQ	M	P	2	13	12	2	sp|P62280|RS11_HUMAN	P62280	RS11_HUMAN	RPS11	Small ribosomal subunit protein uS17			0	2	30465.4	10890.2	MBR	MS/MS
ADKLAEEHSS	K	-	520	529	10	2	sp|P06576|ATPB_HUMAN	P06576	ATPB_HUMAN	ATP5F1B	ATP synthase subunit beta, mitochondrial			1	0	29401	0	MS/MS	unmatched
ADLINNLGTIAK	K	S	96	107	12	2	sp|P08238|HS90B_HUMAN	P08238	HS90B_HUMAN	HSP90AB1	Heat shock protein HSP 90-beta	HSP90AA1, HSP90AA2P, HSP90AB2P	sp|P07900|HS90A_HUMAN, sp|Q14568|HS902_HUMAN, sp|Q58FF8|H90B2_HUMAN	2	1	37181	20320.6	MS/MS	MS/MS
AEAGAGSATEFQFR	K	G	140	153	14	2	sp|P46783|RS10_HUMAN	P46783	RS10_HUMAN	RPS10	Small ribosomal subunit protein eS10	RPS10P5	sp|Q9NQ39|RS10L_HUMAN	2	0	42406.4	32910.2	MS/MS	MBR
AEEEAATRIPA	D	-	628	638	11	2	sp|Q13409|DC1I2_HUMAN	Q13409	DC1I2_HUMAN	DYNC1I2	Cytoplasmic dynein 1 intermediate chain 2			0	1	0	20807.3	unmatched	MS/MS
AEEVRELGTVEEN	D	-	566	578	13	2	sp|Q14699|RFTN1_HUMAN	Q14699	RFTN1_HUMAN	RFTN1	Raftlin			0	1	0	21221.4	unmatched	MS/MS
AEFVEVTK	K	L	249	256	8	2	sp|P02769|ALBU_BOVIN	P02769	ALBU_BOVIN	ALB	Albumin			1	1	94478.1	42273.4	MS/MS	MS/MS
AENRADAV	I	T	69	76	8	2	sp|P02788|TRFL_HUMAN	P02788	TRFL_HUMAN	LTF	Lactotransferrin			0	1	0	11673.7	unmatched	MS/MS
AEPSAPESK	M	H	2	10	9	1	sp|Q8TCJ2|STT3B_HUMAN	Q8TCJ2	STT3B_HUMAN	STT3B	Dolichyl-diphosphooligosaccharide--protein glycosyltransferase subunit STT3B			1	0	15497.8	0	MS/MS	unmatched
AESSDKLYRVEYAK	M	S	2	15	14	3	sp|P09874|PARP1_HUMAN	P09874	PARP1_HUMAN	PARP1	Poly [ADP-ribose] polymerase 1			1	0	28195.3	0	MS/MS	unmatched
AESSESFTMASSPAQR	M	R	2	17	16	2	sp|P49736|MCM2_HUMAN	P49736	MCM2_HUMAN	MCM2	DNA replication licensing factor MCM2			1	0	26599.9	0	MS/MS	unmatched
AFGGSGGRGSSSGGG	A	Y	517	531	15	2	sp|P35908|K22E_HUMAN	P35908	K22E_HUMAN	KRT2	Keratin, type II cytoskeletal 2 epidermal			0	1	0	30000.3	unmatched	MS/MS
AFGGSGGRGSSSGGGY	A	S	517	532	16	2	sp|P35908|K22E_HUMAN	P35908	K22E_HUMAN	KRT2	Keratin, type II cytoskeletal 2 epidermal			0	1	18036.5	24111.5	MBR	MS/MS
AFKDTGKT	M	P	2	9	8	2	sp|P60866|RS20_HUMAN	P60866	RS20_HUMAN	RPS20	Small ribosomal subunit protein uS10			1	1	46130.4	28447.3	MS/MS	MS/MS
AFKDTGKTPVE	M	P	2	12	11	2	sp|P60866|RS20_HUMAN	P60866	RS20_HUMAN	RPS20	Small ribosomal subunit protein uS10			2	1	102622	61971.5	MS/MS	MS/MS
AFKDTGKTPVEPE	M	V	2	14	13	2	sp|P60866|RS20_HUMAN	P60866	RS20_HUMAN	RPS20	Small ribosomal subunit protein uS10			0	1	0	42898.7	unmatched	MS/MS
AFLASLERG	A	R	407	415	9	2	sp|Q5JTZ9|SYAM_HUMAN	Q5JTZ9	SYAM_HUMAN	AARS2	Alanine--tRNA ligase, mitochondrial			0	1	0	46320.2	unmatched	MS/MS
AGAHLQGGAK	K	R	108	117	10	2	sp|P04406|G3P_HUMAN	P04406	G3P_HUMAN	GAPDH	Glyceraldehyde-3-phosphate dehydrogenase			1	0	29472	0	MS/MS	unmatched
AGEDPGLAR	N	Q	45	53	9	2	sp|P81605|DCD_HUMAN	P81605	DCD_HUMAN	DCD	Dermcidin			0	1	24303.9	23809.3	MBR	MS/MS
AGFAGDDAPR	K	A	19	28	10	2	sp|P60709|ACTB_HUMAN	P60709	ACTB_HUMAN	ACTB	Actin, cytoplasmic 1	ACTA1, ACTA2, ACTC1, ACTG1, ACTG2, POTEE, POTEF, POTEI, POTEJ	sp|A5A3E0|POTEF_HUMAN, sp|P0CG38|POTEI_HUMAN, sp|P0CG39|POTEJ_HUMAN, sp|P62736|ACTA_HUMAN, sp|P63261|ACTG_HUMAN, sp|P63267|ACTH_HUMAN, sp|P68032|ACTC_HUMAN, sp|P68133|ACTS_HUMAN, sp|Q6S8J3|POTEE_HUMAN	1	1	129711	41761.2	MS/MS	MS/MS
AGKQAVSASGK	M	W	2	12	11	2	sp|P14927|QCR7_HUMAN	P14927	QCR7_HUMAN	UQCRB	Cytochrome b-c1 complex subunit 7			1	1	70376.1	31433.7	MS/MS	MS/MS
AGKVTKSAQKAQKAK	G	-	448	462	15	3	sp|P68104|EF1A1_HUMAN	P68104	EF1A1_HUMAN	EEF1A1	Elongation factor 1-alpha 1	EEF1A1P5	sp|Q5VTE0|EF1A3_HUMAN	2	0	16273.6	0	MS/MS	unmatched
AGLLAQRM	L	F	605	612	8	2	sp|Q8WUI4|HDAC7_HUMAN	Q8WUI4	HDAC7_HUMAN	HDAC7	Histone deacetylase 7			1	0	0	0	MS/MS	unmatched
AGLLGTLEEMRDEK	K	L	771	784	14	3	sp|Q9Y623|MYH4_HUMAN	Q9Y623	MYH4_HUMAN	MYH4	Myosin-4			0	1	0	28845.4	unmatched	MS/MS
AGLQFPVGR	R	V	22	30	9	2	sp|P04908|H2A1B_HUMAN	P04908	H2A1B_HUMAN	H2AC8	Histone H2A type 1-B/E	H2AC1, H2AC12, H2AC14, H2AC17, H2AC19, H2AC20, H2AC21, H2AC25, H2AC6, H2AC7, H2AJ, H2AX, H2AZ1, H2AZ2	sp|P0C0S5|H2AZ_HUMAN, sp|P0C0S8|H2A1_HUMAN, sp|P16104|H2AX_HUMAN, sp|P20671|H2A1D_HUMAN, sp|Q16777|H2A2C_HUMAN, sp|Q6FI13|H2A2A_HUMAN, sp|Q71UI9|H2AV_HUMAN, sp|Q7L7L0|H2A3_HUMAN, sp|Q8IUE6|H2A2B_HUMAN, sp|Q93077|H2A1C_HUMAN, sp|Q96KK5|H2A1H_HUMAN, sp|Q96QV6|H2A1A_HUMAN, sp|Q99878|H2A1J_HUMAN, sp|Q9BTM1|H2AJ_HUMAN	0	1	29708.1	84891.5	MBR	MS/MS
AGRKLALKTID	M	W	2	12	11	2	sp|O75947|ATP5H_HUMAN	O75947	ATP5H_HUMAN	ATP5PD	ATP synthase subunit d, mitochondrial			1	0	86834.4	49094.2	MS/MS	MBR
AGVEEVAASGSHLNGDLD	M	P	2	19	18	2	sp|P50579|MAP2_HUMAN	P50579	MAP2_HUMAN	METAP2	Methionine aminopeptidase 2			0	1	0	28297.1	unmatched	MS/MS
AGVNTVTTLVENK	R	K	138	150	13	2	sp|P62424|RL7A_HUMAN	P62424	RL7A_HUMAN	RPL7A	Large ribosomal subunit protein eL8			1	0	24286.3	0	MS/MS	unmatched
AGYASLEL	D	P	245	252	8	1	sp|Q8WWN8|ARAP3_HUMAN	Q8WWN8	ARAP3_HUMAN	ARAP3	Arf-GAP with Rho-GAP domain, ANK repeat and PH domain-containing protein 3			1	0	77546	0	MS/MS	unmatched
AGYCVATF	C	I	902	909	8	1	sp|P42336|PK3CA_HUMAN	P42336	PK3CA_HUMAN	PIK3CA	Phosphatidylinositol 4,5-bisphosphate 3-kinase catalytic subunit alpha isoform	PIK3CG	sp|P48736|PK3CG_HUMAN	1	1	13265	17575.5	MS/MS	MS/MS
AGYEVRQM	R	A	62	69	8	2	sp|O60518|RNBP6_HUMAN	O60518	RNBP6_HUMAN	RANBP6	Ran-binding protein 6			2	0	69158.9	27660.8	MS/MS	MBR
AGYEVTVL	Q	V	26	33	8	1	sp|P30043|BLVRB_HUMAN	P30043	BLVRB_HUMAN	BLVRB	Flavin reductase (NADPH)			1	0	146878	0	MS/MS	unmatched
AGYGAYRV	L	S	39	46	8	2	sp|Q9Y6G1|TM14A_HUMAN	Q9Y6G1	TM14A_HUMAN	TMEM14A	Transmembrane protein 14A			1	1	78111.4	23202.8	MS/MS	MS/MS
AGYQALRL	G	A	421	428	8	2	sp|Q14164|IKKE_HUMAN	Q14164	IKKE_HUMAN	IKBKE	Inhibitor of nuclear factor kappa-B kinase subunit epsilon			2	1	60980.7	45568.2	MS/MS	MS/MS
AGYRVVAL	A	A	683	690	8	2	sp|Q9NQ11|AT132_HUMAN	Q9NQ11	AT132_HUMAN	ATP13A2	Polyamine-transporting ATPase 13A2			1	0	0	0	MS/MS	unmatched
AGYSALML	R	A	656	663	8	1	sp|Q6NY19|KANK3_HUMAN	Q6NY19	KANK3_HUMAN	KANK3	KN motif and ankyrin repeat domain-containing protein 3			3	1	2.00447e+06	392686	MS/MS	MS/MS
AHEAMEY	M	D	2	8	7	1	sp|Q6PCD5|RFWD3_HUMAN	Q6PCD5	RFWD3_HUMAN	RFWD3	E3 ubiquitin-protein ligase RFWD3			2	0	13471.6	0	MS/MS	unmatched
AIAPIIAAV	A	K	270	278	9	1	sp|Q9BQ52|RNZ2_HUMAN	Q9BQ52	RNZ2_HUMAN	ELAC2	Zinc phosphodiesterase ELAC protein 2			1	0	70784.3	30748.5	MS/MS	MBR
AIIDGKIFCV	S	H	154	163	10	1	sp|P60510|PP4C_HUMAN	P60510	PP4C_HUMAN	PPP4C	Serine/threonine-protein phosphatase 4 catalytic subunit			0	1	0	5357.25	unmatched	MS/MS
AILVDLEPGTMDSVR	R	S	63	77	15	2	sp|P07437|TBB5_HUMAN	P07437	TBB5_HUMAN	TUBB	Tubulin beta chain	TUBB2A, TUBB2B, TUBB3	sp|Q13509|TBB3_HUMAN, sp|Q13885|TBB2A_HUMAN, sp|Q9BVA1|TBB2B_HUMAN	1	0	47350.4	13670.2	MS/MS	MBR
AIMENANVLAR	L	Y	163	173	11	2	sp|P00883|ALDOA_RABIT	P00883	ALDOA_RABIT	ALDOA	Fructose-bisphosphate aldolase A		sp|P04075|ALDOA_HUMAN	0	1	0	8853.87	unmatched	MS/MS
AIQDKLFQV	A	A	96	104	9	2	sp|Q9BRQ6|MIC25_HUMAN	Q9BRQ6	MIC25_HUMAN	CHCHD6	MICOS complex subunit MIC25			0	1	0	0	unmatched	MS/MS
AIRNAMGSL	E	A	351	359	9	2	sp|P55036|PSMD4_HUMAN	P55036	PSMD4_HUMAN	PSMD4	26S proteasome non-ATPase regulatory subunit 4			2	2	93647.4	113326	MS/MS	MS/MS
AITATQKTVD	H	G	180	189	10	2	sp|P04406|G3P_HUMAN	P04406	G3P_HUMAN	GAPDH	Glyceraldehyde-3-phosphate dehydrogenase			0	1	0	26877.1	unmatched	MS/MS
AITGASLADIMAK	R	R	81	93	13	2	sp|P83731|RL24_HUMAN	P83731	RL24_HUMAN	RPL24	Large ribosomal subunit protein eL24			3	0	46077.6	0	MS/MS	unmatched
AITGASLADIMAKR	R	N	81	94	14	2	sp|P83731|RL24_HUMAN	P83731	RL24_HUMAN	RPL24	Large ribosomal subunit protein eL24			1	0	39772.6	0	MS/MS	unmatched
AIVDKVPSV	Q	S	147	155	9	2	sp|Q9Y678|COPG1_HUMAN	Q9Y678	COPG1_HUMAN	COPG1	Coatomer subunit gamma-1			5	1	350435	111887	MS/MS	MS/MS
AIVGYKDSPSV	A	W	21	31	11	2	sp|P07737|PROF1_HUMAN	P07737	PROF1_HUMAN	PFN1	Profilin-1			0	1	0	22987.3	unmatched	MS/MS
AKADGIVSKNF	L	-	73	83	11	2	sp|P63220|RS21_HUMAN	P63220	RS21_HUMAN	RPS21	Small ribosomal subunit protein eS21			0	1	0	23389.9	unmatched	MS/MS
AKAKELATKLG	K	-	256	266	11	2	sp|P62424|RL7A_HUMAN	P62424	RL7A_HUMAN	RPL7A	Large ribosomal subunit protein eL8			1	0	27010.8	0	MS/MS	unmatched
AKDIGFIKLD	Y	-	47	56	10	2	sp|P62273|RS29_HUMAN	P62273	RS29_HUMAN	RPS29	Small ribosomal subunit protein uS14			0	1	0	43170	unmatched	MS/MS
AKDVKFGAD	Y	A	27	35	9	2	sp|P10809|CH60_HUMAN	P10809	CH60_HUMAN	HSPD1	60 kDa heat shock protein, mitochondrial			0	1	0	36493.4	unmatched	MS/MS
AKDVKFGADARA	Y	L	27	38	12	3	sp|P10809|CH60_HUMAN	P10809	CH60_HUMAN	HSPD1	60 kDa heat shock protein, mitochondrial			0	1	0	11658.1	unmatched	MS/MS
AKELATKLG	K	-	258	266	9	2	sp|P62424|RL7A_HUMAN	P62424	RL7A_HUMAN	RPL7A	Large ribosomal subunit protein eL8			1	0	27663.7	12123.8	MS/MS	MBR
AKFMTPVIQDNPSG	M	W	2	15	14	2	sp|O15371|EIF3D_HUMAN	O15371	EIF3D_HUMAN	EIF3D	Eukaryotic translation initiation factor 3 subunit D			1	3	53950.2	25255	MS/MS	MS/MS
AKGKPDAAKKGVVK	R	A	164	177	14	3	sp|P09429|HMGB1_HUMAN	P09429	HMGB1_HUMAN	HMGB1	High mobility group protein B1			1	0	7079.38	0	MS/MS	unmatched
AKISSPTETER	M	C	2	12	11	2	sp|P31949|S10AB_HUMAN	P31949	S10AB_HUMAN	S100A11	Protein S100-A11			1	1	28276.7	34230.6	MS/MS	MS/MS
AKLSEEISAP	L	V	22	31	10	2	sp|Q8NCS4|TM35B_HUMAN	Q8NCS4	TM35B_HUMAN	TMEM35B	Transmembrane protein 35B			0	1	0	137076	unmatched	MS/MS
AKLSEEISAPV	L	S	22	32	11	2	sp|Q8NCS4|TM35B_HUMAN	Q8NCS4	TM35B_HUMAN	TMEM35B	Transmembrane protein 35B			1	3	43409.2	146676	MS/MS	MS/MS
AKPAQGAKYR	M	G	2	11	10	2	sp|P08133|ANXA6_HUMAN	P08133	ANXA6_HUMAN	ANXA6	Annexin A6			1	0	18275.7	0	MS/MS	unmatched
AKPAQGAKYRG	M	S	2	12	11	3	sp|P08133|ANXA6_HUMAN	P08133	ANXA6_HUMAN	ANXA6	Annexin A6			1	0	29359.3	0	MS/MS	unmatched
AKPAQGAKYRGSI	M	H	2	14	13	3	sp|P08133|ANXA6_HUMAN	P08133	ANXA6_HUMAN	ANXA6	Annexin A6			1	1	29349.9	46382.1	MS/MS	MS/MS
AKPAQGAKYRGSIHD	M	F	2	16	15	3	sp|P08133|ANXA6_HUMAN	P08133	ANXA6_HUMAN	ANXA6	Annexin A6			0	1	0	16338.2	unmatched	MS/MS
AKRVIISAPSADAPM	G	F	116	130	15	3	sp|P04406|G3P_HUMAN	P04406	G3P_HUMAN	GAPDH	Glyceraldehyde-3-phosphate dehydrogenase			0	1	0	36714.9	unmatched	MS/MS
AKTDQAQKAEGAGDAK	D	-	75	90	16	3	sp|P05204|HMGN2_HUMAN	P05204	HMGN2_HUMAN	HMGN2	Non-histone chromosomal protein HMG-17			0	1	0	12107	unmatched	MS/MS
AKVAVLGASGGIGQ	N	P	25	38	14	2	sp|P40926|MDHM_HUMAN	P40926	MDHM_HUMAN	MDH2	Malate dehydrogenase, mitochondrial			0	1	0	27920.4	unmatched	MS/MS
ALADGVQKV	R	H	160	168	9	2	sp|O14791|APOL1_HUMAN	O14791	APOL1_HUMAN	APOL1	Apolipoprotein L1			1	0	104807	63451.6	MS/MS	MBR
ALAEALKEV	A	S	400	408	9	2	sp|Q6PI26|SHQ1_HUMAN	Q6PI26	SHQ1_HUMAN	SHQ1	Protein SHQ1 homolog			1	0	31795.6	0	MS/MS	unmatched
ALAEEVEQV	R	H	101	109	9	1	sp|Q9BQE5|APOL2_HUMAN	Q9BQE5	APOL2_HUMAN	APOL2	Apolipoprotein L2			1	0	15578.9	16629.9	MS/MS	MBR
ALAEIAKAEL	R	D	343	352	10	2	sp|P23246|SFPQ_HUMAN	P23246	SFPQ_HUMAN	SFPQ	Splicing factor, proline- and glutamine-rich			1	1	74797	67123	MS/MS	MS/MS
ALAEMPDSAAA	S	L	392	402	11	1	sp|O60443|GSDME_HUMAN	O60443	GSDME_HUMAN	GSDME	Gasdermin-E			0	1	0	7387.7	unmatched	MS/MS
ALAGGITMV	A	C	1492	1500	9	1	sp|P27708|PYR1_HUMAN	P27708	PYR1_HUMAN	CAD	Multifunctional protein CAD			0	1	0	35987.3	unmatched	MS/MS
ALAGHQDGITFI	G	D	350	361	12	2	sp|Q8TEB1|DCA11_HUMAN	Q8TEB1	DCA11_HUMAN	DCAF11	DDB1- and CUL4-associated factor 11			0	2	0	60090.5	unmatched	MS/MS
ALANGIEEV	R	H	172	180	9	1	sp|O95236|APOL3_HUMAN	O95236	APOL3_HUMAN	APOL3	Apolipoprotein L3			1	1	39439.6	38538.5	MS/MS	MS/MS
ALANHLIKV	F	K	502	510	9	2	sp|Q9H4M9|EHD1_HUMAN	Q9H4M9	EHD1_HUMAN	EHD1	EH domain-containing protein 1	EHD3	sp|Q9NZN3|EHD3_HUMAN	2	1	115342	123487	MS/MS	MS/MS
ALAPGLPTA	L	R	21	29	9	1	sp|Q9UMX5|NENF_HUMAN	Q9UMX5	NENF_HUMAN	NENF	Neudesin			1	0	188066	193875	MS/MS	MBR
ALAPSPAAA	A	A	146	154	9	1	sp|Q12796|PNRC1_HUMAN	Q12796	PNRC1_HUMAN	PNRC1	Proline-rich nuclear receptor coactivator 1			1	0	30475.5	23813.7	MS/MS	MBR
ALASVIMGL	S	S	344	352	9	1	sp|P30153|2AAA_HUMAN	P30153	2AAA_HUMAN	PPP2R1A	Serine/threonine-protein phosphatase 2A 65 kDa regulatory subunit A alpha isoform	PPP2R1B	sp|P30154|2AAB_HUMAN	1	1	40768.3	34942.4	MS/MS	MS/MS
ALATLIHQV	A	L	26	34	9	2	sp|Q9UBW8|CSN7A_HUMAN	Q9UBW8	CSN7A_HUMAN	COPS7A	COP9 signalosome complex subunit 7a			1	1	141650	63542.9	MS/MS	MS/MS
ALAVNISAA	A	R	19	27	9	1	sp|P40227|TCPZ_HUMAN	P40227	TCPZ_HUMAN	CCT6A	T-complex protein 1 subunit zeta			1	0	29514.7	0	MS/MS	unmatched
ALDKATVLL	A	S	294	302	9	1,2	sp|Q53EL6|PDCD4_HUMAN	Q53EL6	PDCD4_HUMAN	PDCD4	Programmed cell death protein 4			2	2	223500	173576	MS/MS	MS/MS
ALDSQVPKV	M	T	112	120	9	2	sp|Q5JSP0|FGD3_HUMAN	Q5JSP0	FGD3_HUMAN	FGD3	FYVE, RhoGEF and PH domain-containing protein 3			3	1	73476.8	81583.4	MS/MS	MS/MS
ALDSTNVEA	S	A	155	163	9	1	sp|P62491|RB11A_HUMAN	P62491	RB11A_HUMAN	RAB11A	Ras-related protein Rab-11A			0	1	31701.4	47467.3	MBR	MS/MS
ALEEQLQQIR	S	A	413	422	10	2	sp|P13645|K1C10_HUMAN	P13645	K1C10_HUMAN	KRT10	Keratin, type I cytoskeletal 10			0	2	0	65578.7	unmatched	MS/MS
ALFQRPPLI	G	A	179	187	9	2	sp|O60832|DKC1_HUMAN	O60832	DKC1_HUMAN	DKC1	H/ACA ribonucleoprotein complex subunit DKC1			1	1	9007.62	32987.7	MS/MS	MS/MS
ALGTVTNV	I	E	903	910	8	1	sp|Q8N3C0|ASCC3_HUMAN	Q8N3C0	ASCC3_HUMAN	ASCC3	Activating signal cointegrator 1 complex subunit 3			1	0	98764.6	69600	MS/MS	MBR
ALHDHLATI	D	Y	103	111	9	2	sp|Q02153|GCYB1_HUMAN	Q02153	GCYB1_HUMAN	GUCY1B1	Guanylate cyclase soluble subunit beta-1			0	1	0	28317.2	unmatched	MS/MS
ALHHAVIFL	E	F	238	246	9	2	sp|Q7Z2K6|ERMP1_HUMAN	Q7Z2K6	ERMP1_HUMAN	ERMP1	Endoplasmic reticulum metallopeptidase 1			0	1	0	34178.6	unmatched	MS/MS
ALIGTAVGV	Y	A	37	45	9	1	sp|Q5T292|TM273_HUMAN	Q5T292	TM273_HUMAN	TMEM273	Transmembrane protein 273			1	0	150382	92349.4	MS/MS	MBR
ALIQQATTV	A	K	159	167	9	1	sp|P32969|RL9_HUMAN	P32969	RL9_HUMAN	RPL9P9	Large ribosomal subunit protein uL6			0	1	0	0	unmatched	MS/MS
ALKQISSNK	M	C	2	10	9	2	sp|P10768|ESTD_HUMAN	P10768	ESTD_HUMAN	ESD	S-formylglutathione hydrolase			1	1	25616.5	54085.6	MS/MS	MS/MS
ALLETVNRL	D	Q	532	540	9	2	sp|Q8IWJ2|GCC2_HUMAN	Q8IWJ2	GCC2_HUMAN	GCC2	GRIP and coiled-coil domain-containing protein 2			0	2	33822.6	40500.3	MBR	MS/MS
ALLPASAGV	W	K	22	30	9	1	sp|Q9NX20|RM16_HUMAN	Q9NX20	RM16_HUMAN	MRPL16	Large ribosomal subunit protein uL16m			1	1	0	48192.8	MS/MS	MS/MS
ALLPQNHKL	L	I	796	804	9	2	sp|Q92797|SYMPK_HUMAN	Q92797	SYMPK_HUMAN	SYMPK	Symplekin			2	0	53290.3	0	MS/MS	unmatched
ALLPSSPTL	E	G	609	617	9	1	sp|Q92994|TF3B_HUMAN	Q92994	TF3B_HUMAN	BRF1	Transcription factor IIIB 90 kDa subunit			2	1	56279.6	101721	MS/MS	MS/MS
ALMDEVVKA	K	T	354	362	9	2	sp|P00558|PGK1_HUMAN	P00558	PGK1_HUMAN	PGK1	Phosphoglycerate kinase 1			2	2	40550.7	45699.5	MS/MS	MS/MS
ALMDQVHHM	C	Q	349	357	9	2	sp|Q96BU1|S1PBP_HUMAN	Q96BU1	S1PBP_HUMAN	S100PBP	S100P-binding protein			1	0	49187	0	MS/MS	unmatched
ALMPVLNQV	V	A	214	222	9	1	sp|Q5RKV6|EXOS6_HUMAN	Q5RKV6	EXOS6_HUMAN	EXOSC6	Exosome complex component MTR3			5	4	113565	87156.7	MS/MS	MS/MS
ALMPVTPQA	Q	S	530	538	9	1	sp|O94806|KPCD3_HUMAN	O94806	KPCD3_HUMAN	PRKD3	Serine/threonine-protein kinase D3			1	0	11934.2	0	MS/MS	unmatched
ALNELLQHV	Q	K	777	785	9	1	sp|Q9Y490|TLN1_HUMAN	Q9Y490	TLN1_HUMAN	TLN1	Talin-1			1	0	11655.2	0	MS/MS	unmatched
ALNEQIARL	R	E	274	282	9	2	sp|O14777|NDC80_HUMAN	O14777	NDC80_HUMAN	NDC80	Kinetochore protein NDC80 homolog			1	1	61345.3	59118.5	MS/MS	MS/MS
ALPDEDDDL	T	-	208	216	9	1	sp|P62826|RAN_HUMAN	P62826	RAN_HUMAN	RAN	GTP-binding nuclear protein Ran			4	0	28031.5	29589.9	MS/MS	MBR
ALPPVLTTV	N	N	131	139	9	1	sp|Q6PKG0|LARP1_HUMAN	Q6PKG0	LARP1_HUMAN	LARP1	La-related protein 1			2	1	122980	101116	MS/MS	MS/MS
ALQEMVHQV	T	T	806	814	9	2	sp|Q14511|CASL_HUMAN	Q14511	CASL_HUMAN	NEDD9	Enhancer of filamentation 1			1	0	40904.1	0	MS/MS	unmatched
ALQNIIPASTGAAKAVG	G	K	202	218	17	2	sp|P04406|G3P_HUMAN	P04406	G3P_HUMAN	GAPDH	Glyceraldehyde-3-phosphate dehydrogenase			0	1	0	29300.8	unmatched	MS/MS
ALRDVSEEL	G	S	67	75	9	2	sp|P40222|TXLNA_HUMAN	P40222	TXLNA_HUMAN	TXLNA	Alpha-taxilin			1	0	83274.2	87831.4	MS/MS	MBR
ALRYPMAVGLNKG	M	H	2	14	13	3	sp|Q9Y3U8|RL36_HUMAN	Q9Y3U8	RL36_HUMAN	RPL36	Large ribosomal subunit protein eL36			0	1	36969.8	23876.2	MBR	MS/MS
ALSDADVQKQIK	M	H	2	13	12	2	sp|P36543|VATE1_HUMAN	P36543	VATE1_HUMAN	ATP6V1E1	V-type proton ATPase subunit E 1			1	1	47241.5	21040.2	MS/MS	MS/MS
ALSDHHIYL	K	E	216	224	9	2	sp|P00883|ALDOA_RABIT	P00883	ALDOA_RABIT	ALDOA	Fructose-bisphosphate aldolase A		sp|P04075|ALDOA_HUMAN	1	3	163991	217378	MS/MS	MS/MS
ALSDSIHTV	S	A	284	292	9	2	sp|Q9UKN5|PRDM4_HUMAN	Q9UKN5	PRDM4_HUMAN	PRDM4	PR domain zinc finger protein 4			1	1	58603.9	31457.3	MS/MS	MS/MS
ALSELATAV	E	K	182	190	9	1	sp|Q9BWL3|CA043_HUMAN	Q9BWL3	CA043_HUMAN	C1orf43	Protein C1orf43			1	1	84882.8	61201.1	MS/MS	MS/MS
ALSEVTAAL	Q	R	415	423	9	1	sp|Q13586|STIM1_HUMAN	Q13586	STIM1_HUMAN	STIM1	Stromal interaction molecule 1			1	0	30290	30290	MS/MS	MBR
ALSGTLSGV	A	E	652	660	9	1	sp|P33992|MCM5_HUMAN	P33992	MCM5_HUMAN	MCM5	DNA replication licensing factor MCM5			0	1	47188.9	39061.1	MBR	MS/MS
ALSLVSCKL	Y	G	813	821	9	2	sp|Q16531|DDB1_HUMAN	Q16531	DDB1_HUMAN	DDB1	DNA damage-binding protein 1			2	1	27354.3	27321.6	MS/MS	MS/MS
ALSNLEVKL	V	E	326	334	9	2	sp|Q86UX7|URP2_HUMAN	Q86UX7	URP2_HUMAN	FERMT3	Fermitin family homolog 3			1	1	53913.8	129271	MS/MS	MS/MS
ALSSSQAEV	A	A	261	269	9	1	sp|Q9BW19|KIFC1_HUMAN	Q9BW19	KIFC1_HUMAN	KIFC1	Kinesin-like protein KIFC1			0	1	0	0	unmatched	MS/MS
ALSTGEKGFGYK	R	G	38	49	12	2	sp|P62937|PPIA_HUMAN	P62937	PPIA_HUMAN	PPIA	Peptidyl-prolyl cis-trans isomerase A			1	0	62011.1	0	MS/MS	unmatched
ALTPVVVTL	M	W	170	178	9	1	sp|P11802|CDK4_HUMAN	P11802	CDK4_HUMAN	CDK4	Cyclin-dependent kinase 4			1	2	96089.7	59331.2	MS/MS	MS/MS
ALVDHVAEL	E	T	306	314	9	1,2	sp|B0I1T2|MYO1G_HUMAN	B0I1T2	MYO1G_HUMAN	MYO1G	Unconventional myosin-Ig			3	1	178666	138508	MS/MS	MS/MS
ALVVQVAEA	V	A	34	42	9	1	sp|P07686|HEXB_HUMAN	P07686	HEXB_HUMAN	HEXB	Beta-hexosaminidase subunit beta			1	1	226571	140133	MS/MS	MS/MS
ALYDNVEKL	H	F	214	222	9	2	sp|P08243|ASNS_HUMAN	P08243	ASNS_HUMAN	ASNS	Asparagine synthetase [glutamine-hydrolyzing]			1	1	40263.5	40263.5	MS/MS	MS/MS
ALYPGQLVQL	H	M	731	740	10	1	sp|Q9BRR9|RHG09_HUMAN	Q9BRR9	RHG09_HUMAN	ARHGAP9	Rho GTPase-activating protein 9			1	1	8522.6	9686.84	MS/MS	MS/MS
ALYPNVVQV	A	K	1220	1228	9	1	sp|Q6P158|DHX57_HUMAN	Q6P158	DHX57_HUMAN	DHX57	Putative ATP-dependent RNA helicase DHX57			1	1	93677.9	120238	MS/MS	MS/MS
AMAASPHAV	A	D	64	72	9	2	sp|Q13151|ROA0_HUMAN	Q13151	ROA0_HUMAN	HNRNPA0	Heterogeneous nuclear ribonucleoprotein A0			2	0	24479	0	MS/MS	unmatched
AMAPGTVTV	V	V	1153	1161	9	1	sp|Q9P243|ZFAT_HUMAN	Q9P243	ZFAT_HUMAN	ZFAT	Zinc finger protein ZFAT			6	3	202710	217070	MS/MS	MS/MS
AMFGKLMTI	S	A	534	542	9	2	sp|Q29RF7|PDS5A_HUMAN	Q29RF7	PDS5A_HUMAN	PDS5A	Sister chromatid cohesion protein PDS5 homolog A			0	1	27950.1	68193.5	MBR	MS/MS
AMGIMNSFVNDIFER	K	I	59	73	15	2	sp|P23527|H2B1O_HUMAN	P23527	H2B1O_HUMAN	H2BC17	Histone H2B type 1-O	H2BC10, H2BC11, H2BC12, H2BC12L, H2BC13, H2BC14, H2BC15, H2BC18, H2BC21, H2BC26, H2BC3, H2BC5, H2BC9	sp|O60814|H2B1K_HUMAN, sp|P06899|H2B1J_HUMAN, sp|P33778|H2B1B_HUMAN, sp|P57053|H2BFS_HUMAN, sp|P58876|H2B1D_HUMAN, sp|P62807|H2B1C_HUMAN, sp|Q16778|H2B2E_HUMAN, sp|Q5QNW6|H2B2F_HUMAN, sp|Q8N257|H2B3B_HUMAN, sp|Q93079|H2B1H_HUMAN, sp|Q99877|H2B1N_HUMAN, sp|Q99879|H2B1M_HUMAN, sp|Q99880|H2B1L_HUMAN	1	5	15596.9	140851	MS/MS	MS/MS
AMPDSPAEV	S	K	61	69	9	1	sp|O75081|MTG16_HUMAN	O75081	MTG16_HUMAN	CBFA2T3	Protein CBFA2T3			2	0	38337	70530.1	MS/MS	MBR
AMWEHPITA	T	Q	142	150	9	2	sp|Q96CD2|COAC_HUMAN	Q96CD2	COAC_HUMAN	PPCDC	Phosphopantothenoylcysteine decarboxylase			3	2	92749.7	100126	MS/MS	MS/MS
ANAEKTSGSNVKIVK	K	V	33	47	15	3	sp|P56381|ATP5E_HUMAN	P56381	ATP5E_HUMAN	ATP5F1E	ATP synthase subunit epsilon, mitochondrial			1	0	34766.1	0	MS/MS	unmatched
ANELLINVK	K	Y	31	39	9	1,2	sp|P00330|ADH1_YEAST	P00330	ADH1_YEAST	ADH1	Alcohol dehydrogenase 1			3	1	155007	116818	MS/MS	MS/MS
ANVGAGKKPKE	K	-	123	133	11	2	sp|P62847|RS24_HUMAN	P62847	RS24_HUMAN	RPS24	Small ribosomal subunit protein eS24			2	0	63403.5	0	MS/MS	unmatched
APAAAAGLL	S	R	36	44	9	1	sp|Q13233|M3K1_HUMAN	Q13233	M3K1_HUMAN	MAP3K1	Mitogen-activated protein kinase kinase kinase 1			1	1	48441.5	0	MS/MS	MS/MS
APAAAPSSL	M	A	2	10	9	1	sp|P0DMW3|SIML1_HUMAN	P0DMW3	SIML1_HUMAN	SMIM10L1	Small integral membrane protein 10-like protein 1			0	1	26508.2	19173.1	MBR	MS/MS
APAAATVAV	Y	A	81	89	9	1	sp|Q96KR1|ZFR_HUMAN	Q96KR1	ZFR_HUMAN	ZFR	Zinc finger RNA-binding protein			1	1	29366.5	15431.8	MS/MS	MS/MS
APAAPGLSL	A	G	333	341	9	1	sp|Q9UNY4|TTF2_HUMAN	Q9UNY4	TTF2_HUMAN	TTF2	Transcription termination factor 2			1	0	66909.1	107744	MS/MS	MBR
APAAPSATAL	A	P	428	437	10	1	sp|Q8N5H7|SH2D3_HUMAN	Q8N5H7	SH2D3_HUMAN	SH2D3C	SH2 domain-containing protein 3C			1	0	57108	56097.6	MS/MS	MBR
APAGGTLLL	L	L	97	105	9	1	sp|Q8N2U0|TM256_HUMAN	Q8N2U0	TM256_HUMAN	TMEM256	Transmembrane protein 256			0	1	27511.5	37462.8	MBR	MS/MS
APAGRKVGL	D	I	229	237	9	2	sp|P62917|RL8_HUMAN	P62917	RL8_HUMAN	RPL8	Large ribosomal subunit protein uL2			1	2	328481	231533	MS/MS	MS/MS
APALLGLAL	G	V	81	89	9	1	sp|Q96RJ3|TR13C_HUMAN	Q96RJ3	TR13C_HUMAN	TNFRSF13C	Tumor necrosis factor receptor superfamily member 13C			1	0	25444.6	0	MS/MS	unmatched
APAPAAQRL	M	S	246	254	9	2	sp|Q99504|EYA3_HUMAN	Q99504	EYA3_HUMAN	EYA3	Eyes absent homolog 3			1	1	111779	71251.7	MS/MS	MS/MS
APAPASISL	A	F	8	16	9	1	sp|Q9H8Y5|ANKZ1_HUMAN	Q9H8Y5	ANKZ1_HUMAN	ANKZF1	tRNA endonuclease ANKZF1			1	0	49624.7	0	MS/MS	unmatched
APAPESITL	T	H	84	92	9	1	sp|Q9HCK8|CHD8_HUMAN	Q9HCK8	CHD8_HUMAN	CHD8	Chromodomain-helicase-DNA-binding protein 8			1	1	30232	30035.6	MS/MS	MS/MS
APAPIHNQF	P	P	211	219	9	2	sp|Q15011|HERP1_HUMAN	Q15011	HERP1_HUMAN	HERPUD1	Homocysteine-responsive endoplasmic reticulum-resident ubiquitin-like domain member 1 protein			1	1	167973	65644.9	MS/MS	MS/MS
APAPPKAEA	E	K	9	17	9	1	sp|P62750|RL23A_HUMAN	P62750	RL23A_HUMAN	RPL23A	Large ribosomal subunit protein uL23			1	0	8751.03	0	MS/MS	unmatched
APAPPSSGL	V	G	150	158	9	1	sp|P53992|SC24C_HUMAN	P53992	SC24C_HUMAN	SEC24C	Protein transport protein Sec24C			1	0	30555.6	22959.3	MS/MS	MBR
APAPRPSLL	K	G	41	49	9	2	sp|Q92620|PRP16_HUMAN	Q92620	PRP16_HUMAN	DHX38	Pre-mRNA-splicing factor ATP-dependent RNA helicase PRP16			0	1	0	172465	unmatched	MS/MS
APAPSKGQTL	L	D	177	186	10	2	sp|Q6ZRI6|CO039_HUMAN	Q6ZRI6	CO039_HUMAN	C15orf39	Uncharacterized protein C15orf39			4	1	64108.4	29411.7	MS/MS	MS/MS
APAPSTVHF	M	K	111	119	9	2	sp|Q13118|KLF10_HUMAN	Q13118	KLF10_HUMAN	KLF10	Krueppel-like factor 10			2	0	59289.4	29450.2	MS/MS	MBR
APAPTAVVL	A	P	44	52	9	1	sp|Q16633|OBF1_HUMAN	Q16633	OBF1_HUMAN	POU2AF1	POU domain class 2-associating factor 1			2	3	2211382	1603147	MS/MS	MS/MS
APAQRAQSL	G	E	349	357	9	2	sp|Q63ZY3|KANK2_HUMAN	Q63ZY3	KANK2_HUMAN	KANK2	KN motif and ankyrin repeat domain-containing protein 2			1	1	54864.5	20177.2	MS/MS	MS/MS
APARAILSL	L	D	174	182	9	2	sp|Q9UGH3|S23A2_HUMAN	Q9UGH3	S23A2_HUMAN	SLC23A2	Solute carrier family 23 member 2			0	2	0	41751	unmatched	MS/MS
APASPFRQL	A	L	23	31	9	2	sp|Q07021|C1QBP_HUMAN	Q07021	C1QBP_HUMAN	C1QBP	Complement component 1 Q subcomponent-binding protein, mitochondrial			1	1	100317	101276	MS/MS	MS/MS
APASRLLAL	M	W	2	10	9	2	sp|Q96S16|JMJD8_HUMAN	Q96S16	JMJD8_HUMAN	JMJD8	JmjC domain-containing protein 8			0	1	28367.9	33542.8	MBR	MS/MS
APATVGLAF	Q	R	71	79	9	1	sp|Q15370|ELOB_HUMAN	Q15370	ELOB_HUMAN	ELOB	Elongin-B			1	1	70042.1	80761.4	MS/MS	MS/MS
APDGSQRAVL	G	V	16	25	10	2	sp|Q9GZS1|RPA49_HUMAN	Q9GZS1	RPA49_HUMAN	POLR1E	DNA-directed RNA polymerase I subunit RPA49			1	1	62200.7	56398.4	MS/MS	MS/MS
APDSQRLKL	T	L	150	158	9	2	sp|Q9UQE7|SMC3_HUMAN	Q9UQE7	SMC3_HUMAN	SMC3	Structural maintenance of chromosomes protein 3			1	1	119238	99498.5	MS/MS	MS/MS
APDSQRLKLL	T	R	150	159	10	2	sp|Q9UQE7|SMC3_HUMAN	Q9UQE7	SMC3_HUMAN	SMC3	Structural maintenance of chromosomes protein 3			1	1	44383	36084	MS/MS	MS/MS
APEEHPVL	V	L	97	104	8	2	sp|P60709|ACTB_HUMAN	P60709	ACTB_HUMAN	ACTB	Actin, cytoplasmic 1	ACTG1, POTEF	sp|A5A3E0|POTEF_HUMAN, sp|P63261|ACTG_HUMAN	2	1	166740	79013.8	MS/MS	MS/MS
APEEHPVLL	V	T	97	105	9	2	sp|P60709|ACTB_HUMAN	P60709	ACTB_HUMAN	ACTB	Actin, cytoplasmic 1	ACTG1, POTEF	sp|A5A3E0|POTEF_HUMAN, sp|P63261|ACTG_HUMAN	1	1	62621.6	78864.7	MS/MS	MS/MS
APELLRALL	G	Q	574	582	9	2	sp|Q00653|NFKB2_HUMAN	Q00653	NFKB2_HUMAN	NFKB2	Nuclear factor NF-kappa-B p100 subunit			0	2	0	17719.6	unmatched	MS/MS
APFLRNVEL	L	T	2076	2084	9	2	sp|A5YKK6|CNOT1_HUMAN	A5YKK6	CNOT1_HUMAN	CNOT1	CCR4-NOT transcription complex subunit 1			1	1	27288.6	114885	MS/MS	MS/MS
APFTAGTSL	L	A	209	217	9	1	sp|O95236|APOL3_HUMAN	O95236	APOL3_HUMAN	APOL3	Apolipoprotein L3			2	2	31271.8	35519.4	MS/MS	MS/MS
APGGGRLLL	G	S	30	38	9	2	sp|Q68E01|INT3_HUMAN	Q68E01	INT3_HUMAN	INTS3	Integrator complex subunit 3			1	1	26127.8	50931.3	MS/MS	MS/MS
APGPGRKEL	A	K	12	20	9	2	sp|Q9HBH0|RHOF_HUMAN	Q9HBH0	RHOF_HUMAN	RHOF	Rho-related GTP-binding protein RhoF			1	0	281390	119295	MS/MS	MBR
APGPHVLLL	S	V	108	116	9	2	sp|Q96F15|GIMA5_HUMAN	Q96F15	GIMA5_HUMAN	GIMAP5	GTPase IMAP family member 5	GIMAP2	sp|Q9UG22|GIMA2_HUMAN	0	1	0	5682.11	unmatched	MS/MS
APGPPGRSML	C	A	298	307	10	2	sp|Q8IY67|RAVR1_HUMAN	Q8IY67	RAVR1_HUMAN	RAVER1	Ribonucleoprotein PTB-binding 1			1	0	127223	59206	MS/MS	MBR
APGPPPPPPP	E	T	826	835	10	2	sp|Q2V2M9|FHOD3_HUMAN	Q2V2M9	FHOD3_HUMAN	FHOD3	FH1/FH2 domain-containing protein 3	HCN2, MMP24	sp|Q9UL51|HCN2_HUMAN, sp|Q9Y5R2|MMP24_HUMAN	1	0	965871	0	MS/MS	unmatched
APGQRVGML	S	A	1104	1112	9	2	sp|P36956|SRBP1_HUMAN	P36956	SRBP1_HUMAN	SREBF1	Sterol regulatory element-binding protein 1			2	1	98902.9	66093.7	MS/MS	MS/MS
APGVRAVEL	L	E	72	80	9	2	sp|Q9Y508|RN114_HUMAN	Q9Y508	RN114_HUMAN	RNF114	E3 ubiquitin-protein ligase RNF114			1	2	100345	112181	MS/MS	MS/MS
APHARNGLSL	I	K	419	428	10	2	sp|Q13422|IKZF1_HUMAN	Q13422	IKZF1_HUMAN	IKZF1	DNA-binding protein Ikaros			0	1	0	32867.7	unmatched	MS/MS
APHEPDGVAL	D	V	305	314	10	2	sp|Q13409|DC1I2_HUMAN	Q13409	DC1I2_HUMAN	DYNC1I2	Cytoplasmic dynein 1 intermediate chain 2	DYNC1I1	sp|O14576|DC1I1_HUMAN	1	0	65256.8	47494.1	MS/MS	MBR
APHLSKVSM	Q	A	583	591	9	2	sp|Q8N392|RHG18_HUMAN	Q8N392	RHG18_HUMAN	ARHGAP18	Rho GTPase-activating protein 18			0	1	0	12485.2	unmatched	MS/MS
APHLVGPHL	R	G	34	42	9	2	sp|Q6P2I3|FAH2B_HUMAN	Q6P2I3	FAH2B_HUMAN	FAHD2B	Oxaloacetate tautomerase FAHD2B, mitochondrial	FAHD2A	sp|Q96GK7|FAH2A_HUMAN	1	0	70406.6	79087.7	MS/MS	MBR
APIAKVGVL	D	A	496	504	9	2	sp|Q9UHB6|LIMA1_HUMAN	Q9UHB6	LIMA1_HUMAN	LIMA1	LIM domain and actin-binding protein 1			2	2	196305	76184.6	MS/MS	MS/MS
APIIRVGGAL	R	K	240	249	10	2	sp|O60566|BUB1B_HUMAN	O60566	BUB1B_HUMAN	BUB1B	Mitotic checkpoint serine/threonine-protein kinase BUB1 beta			0	1	22518.3	30944.6	MBR	MS/MS
APILKRAL	S	K	695	702	8	2	sp|Q5VSL9|STRP1_HUMAN	Q5VSL9	STRP1_HUMAN	STRIP1	Striatin-interacting protein 1	STRIP2	sp|Q9ULQ0|STRP2_HUMAN	1	0	101966	126246	MS/MS	MBR
APKRPPSAF	N	F	94	102	9	2	sp|P09429|HMGB1_HUMAN	P09429	HMGB1_HUMAN	HMGB1	High mobility group protein B1	HMGB1P1, HMGB2	sp|B2RPK0|HGB1A_HUMAN, sp|P26583|HMGB2_HUMAN	2	1	88614.5	123660	MS/MS	MS/MS
APKSQIVML	G	E	221	229	9	2	sp|Q8TCS8|PNPT1_HUMAN	Q8TCS8	PNPT1_HUMAN	PNPT1	Polyribonucleotide nucleotidyltransferase 1, mitochondrial			0	1	0	44754.7	unmatched	MS/MS
APMIKKIAF	G	I	286	294	9	2	sp|Q5UIP0|RIF1_HUMAN	Q5UIP0	RIF1_HUMAN	RIF1	Telomere-associated protein RIF1			1	2	40764.9	99285.1	MS/MS	MS/MS
APNAGKSTL	G	S	121	129	9	2	sp|O75616|ERAL1_HUMAN	O75616	ERAL1_HUMAN	ERAL1	GTPase Era, mitochondrial			1	0	23402.7	0	MS/MS	unmatched
APNAGSRMTQTV	I	M	193	204	12	2	sp|P51659|DHB4_HUMAN	P51659	DHB4_HUMAN	HSD17B4	Peroxisomal multifunctional enzyme type 2			1	2	22707.7	15706.8	MS/MS	MS/MS
APNEKMKQVL	Q	K	103	112	10	2	sp|P57076|CF298_HUMAN	P57076	CF298_HUMAN	CFAP298	Cilia- and flagella-associated protein 298			1	0	33146.2	99831.8	MS/MS	MBR
APNSRPALL	G	H	797	805	9	2	sp|P55011|S12A2_HUMAN	P55011	S12A2_HUMAN	SLC12A2	Solute carrier family 12 member 2			0	1	0	38691.6	unmatched	MS/MS
APPRPGSSF	A	A	247	255	9	2	sp|Q86XP3|DDX42_HUMAN	Q86XP3	DDX42_HUMAN	DDX42	ATP-dependent RNA helicase DDX42			1	0	33275.7	0	MS/MS	unmatched
APPSGGASSGPTIEEVD	G	-	630	646	17	2	sp|P11142|HSP7C_HUMAN	P11142	HSP7C_HUMAN	HSPA8	Heat shock cognate 71 kDa protein			1	0	25620.6	0	MS/MS	unmatched
APPSRLASAL	S	R	59	68	10	2	sp|Q9UHR6|ZNHI2_HUMAN	Q9UHR6	ZNHI2_HUMAN	ZNHIT2	Zinc finger HIT domain-containing protein 2			0	1	0	21858.4	unmatched	MS/MS
APPTAYIDF	C	A	43	51	9	1	sp|P60174|TPIS_HUMAN	P60174	TPIS_HUMAN	TPI1	Triosephosphate isomerase			0	1	43745.9	17783.3	MBR	MS/MS
APQGGMAAL	A	N	109	117	9	1	sp|P35611|ADDA_HUMAN	P35611	ADDA_HUMAN	ADD1	Alpha-adducin			1	1	91535.9	135257	MS/MS	MS/MS
APQRVRVTL	L	R	124	132	9	2	sp|P26010|ITB7_HUMAN	P26010	ITB7_HUMAN	ITGB7	Integrin beta-7			0	1	0	249163	unmatched	MS/MS
APRAALVFAL	Q	V	3	12	10	2	sp|Q6P9G4|TM154_HUMAN	Q6P9G4	TM154_HUMAN	TMEM154	Transmembrane protein 154			0	2	28301	21735.6	MBR	MS/MS
APRAGTPGF	V	R	371	379	9	2	sp|O00311|CDC7_HUMAN	O00311	CDC7_HUMAN	CDC7	Cell division cycle 7-related protein kinase			1	0	25340.4	0	MS/MS	unmatched
APRAIPTTGRGSSGVGL	T	T	362	378	17	3	sp|P25205|MCM3_HUMAN	P25205	MCM3_HUMAN	MCM3	DNA replication licensing factor MCM3			1	1	60309.1	28064.3	MS/MS	MS/MS
APRAVFPSI	D	V	26	34	9	2	sp|P60709|ACTB_HUMAN	P60709	ACTB_HUMAN	ACTB	Actin, cytoplasmic 1	ACTA1, ACTA2, ACTC1, ACTG1, ACTG2, POTEE, POTEF, POTEI, POTEJ	sp|A5A3E0|POTEF_HUMAN, sp|P0CG38|POTEI_HUMAN, sp|P0CG39|POTEJ_HUMAN, sp|P62736|ACTA_HUMAN, sp|P63261|ACTG_HUMAN, sp|P63267|ACTH_HUMAN, sp|P68032|ACTC_HUMAN, sp|P68133|ACTS_HUMAN, sp|Q6S8J3|POTEE_HUMAN	1	0	112357	0	MS/MS	unmatched
APREALAQTVL	N	A	492	502	11	2	sp|Q99829|CPNE1_HUMAN	Q99829	CPNE1_HUMAN	CPNE1	Copine-1			1	1	41950.3	40156.3	MS/MS	MS/MS
APREGISQEAL	L	H	1688	1698	11	2	sp|Q9Y490|TLN1_HUMAN	Q9Y490	TLN1_HUMAN	TLN1	Talin-1			0	1	0	26385.4	unmatched	MS/MS
APRELGLGL	A	G	233	241	9	2	sp|Q9BTD8|RBM42_HUMAN	Q9BTD8	RBM42_HUMAN	RBM42	RNA-binding protein 42			2	1	72499.2	45534.9	MS/MS	MS/MS
APRGKSGAAL	V	S	494	503	10	2	sp|P09874|PARP1_HUMAN	P09874	PARP1_HUMAN	PARP1	Poly [ADP-ribose] polymerase 1			1	0	67981.5	21858.2	MS/MS	MBR
APRHGSLGF	S	L	8	16	9	2	sp|P39023|RL3_HUMAN	P39023	RL3_HUMAN	RPL3	Large ribosomal subunit protein uL3			0	1	0	34380.9	unmatched	MS/MS
APRIESKSM	I	S	110	118	9	2	sp|O60749|SNX2_HUMAN	O60749	SNX2_HUMAN	SNX2	Sorting nexin-2			1	0	17134.6	0	MS/MS	unmatched
APRIITGPAPVL	A	P	225	236	12	2	sp|Q96PU8|QKI_HUMAN	Q96PU8	QKI_HUMAN	QKI	KH domain-containing RNA-binding protein QKI			1	1	0	0	MS/MS	MS/MS
APRKGSFSAL	E	V	5	14	10	2	sp|Q13619|CUL4A_HUMAN	Q13619	CUL4A_HUMAN	CUL4A	Cullin-4A			0	1	30602.1	36386.6	MBR	MS/MS
APRLGASEI	A	M	123	131	9	2	sp|O15165|LRAD4_HUMAN	O15165	LRAD4_HUMAN	LDLRAD4	Low-density lipoprotein receptor class A domain-containing protein 4			1	0	27636.7	11060.5	MS/MS	MBR
APRLMITHI	G	V	79	87	9	2	sp|Q9NTJ3|SMC4_HUMAN	Q9NTJ3	SMC4_HUMAN	SMC4	Structural maintenance of chromosomes protein 4			0	1	0	44033.9	unmatched	MS/MS
APRLPITGL	R	Y	559	567	9	2	sp|Q8TF50|ZN526_HUMAN	Q8TF50	ZN526_HUMAN	ZNF526	Zinc finger protein 526			1	2	44918.6	356664	MS/MS	MS/MS
APRLQSEVAEL	A	K	107	117	11	2	sp|P53990|IST1_HUMAN	P53990	IST1_HUMAN	IST1	IST1 homolog			2	1	108555	135251	MS/MS	MS/MS
APRPAGSYL	L	S	5	13	9	2	sp|P33076|C2TA_HUMAN	P33076	C2TA_HUMAN	CIITA	MHC class II transactivator			5	2	478640	165949	MS/MS	MS/MS
APRPPPKPM	A	-	107	115	9	2	sp|P62854|RS26_HUMAN	P62854	RS26_HUMAN	RPS26	Small ribosomal subunit protein eS26	RPS26P11	sp|Q5JNZ5|RS26L_HUMAN	4	3	122228	114345	MS/MS	MS/MS
APRPPTAAP	M	Q	2	10	9	2	sp|Q8TF47|ZFP90_HUMAN	Q8TF47	ZFP90_HUMAN	ZFP90	Zinc finger protein 90 homolog			0	1	0	45145.3	unmatched	MS/MS
APRQDASGQSL	E	E	155	165	11	2	sp|Q14324|MYPC2_HUMAN	Q14324	MYPC2_HUMAN	MYBPC2	Myosin-binding protein C, fast-type			1	0	39566.5	0	MS/MS	unmatched
APRQPGLMA	A	Q	49	57	9	2	sp|Q5T1J5|CHCH9_HUMAN	Q5T1J5	CHCH9_HUMAN	CHCHD2P9	Putative coiled-coil-helix-coiled-coil-helix domain-containing protein CHCHD2P9, mitochondrial	CHCHD2	sp|Q9Y6H1|CHCH2_HUMAN	7	5	657387	592369	MS/MS	MS/MS
APRQPGLMAQM	A	A	49	59	11	2	sp|Q5T1J5|CHCH9_HUMAN	Q5T1J5	CHCH9_HUMAN	CHCHD2P9	Putative coiled-coil-helix-coiled-coil-helix domain-containing protein CHCHD2P9, mitochondrial	CHCHD2	sp|Q9Y6H1|CHCH2_HUMAN	1	2	81788.7	145003	MS/MS	MS/MS
APRTVALTA	A	L	9	17	9	2	sp|P04440|DPB1_HUMAN	P04440	DPB1_HUMAN	HLA-DPB1	HLA class II histocompatibility antigen, DP beta 1 chain			3	2	1.18273e+06	671942	MS/MS	MS/MS
APRTVALTAL	A	L	9	18	10	2	sp|P04440|DPB1_HUMAN	P04440	DPB1_HUMAN	HLA-DPB1	HLA class II histocompatibility antigen, DP beta 1 chain			1	3	637944	654764	MS/MS	MS/MS
APRTVALTALL	A	M	9	19	11	2	sp|P04440|DPB1_HUMAN	P04440	DPB1_HUMAN	HLA-DPB1	HLA class II histocompatibility antigen, DP beta 1 chain			1	1	21190.9	17245.8	MS/MS	MS/MS
APRTVSVQTL	T	N	387	396	10	2	sp|Q92750|TAF4B_HUMAN	Q92750	TAF4B_HUMAN	TAF4B	Transcription initiation factor TFIID subunit 4B			1	0	32211.9	359102	MS/MS	MBR
APRVPVQAL	R	P	744	752	9	2	sp|O75179|ANR17_HUMAN	O75179	ANR17_HUMAN	ANKRD17	Ankyrin repeat domain-containing protein 17			1	0	1156084	0	MS/MS	unmatched
APSAARELSL	A	T	100	109	10	2	sp|Q9H668|STN1_HUMAN	Q9H668	STN1_HUMAN	STN1	CST complex subunit STN1			1	2	32785.9	36301.8	MS/MS	MS/MS
APSDLRTIQTF	S	V	80	90	11	2	sp|Q9BUL5|PHF23_HUMAN	Q9BUL5	PHF23_HUMAN	PHF23	PHD finger protein 23			1	0	21909.6	0	MS/MS	unmatched
APSGGRLLSA	W	S	253	262	10	2	sp|Q9NRG9|AAAS_HUMAN	Q9NRG9	AAAS_HUMAN	AAAS	Aladin			0	1	0	48648.5	unmatched	MS/MS
APSGTRVVQVL	D	A	257	267	11	2	sp|Q9UN70|PCDGK_HUMAN	Q9UN70	PCDGK_HUMAN	PCDHGC3	Protocadherin gamma-C3			0	1	30139.8	28030.5	MBR	MS/MS
APSKPAASI	S	A	16	24	9	2	sp|O60264|SMCA5_HUMAN	O60264	SMCA5_HUMAN	SMARCA5	SWI/SNF-related matrix-associated actin-dependent regulator of chromatin subfamily A member 5			1	0	30786.2	28243.9	MS/MS	MBR
APSLFHLNTL	L	K	1230	1239	10	2	sp|Q96QB1|RHG07_HUMAN	Q96QB1	RHG07_HUMAN	DLC1	Rho GTPase-activating protein 7			0	1	0	13590.9	unmatched	MS/MS
APSLINSSSTL	S	L	1159	1169	11	1	sp|P41252|SYIC_HUMAN	P41252	SYIC_HUMAN	IARS1	Isoleucine--tRNA ligase, cytoplasmic			1	2	7362.36	7362.36	MS/MS	MS/MS
APSPLSSSL	A	G	570	578	9	1	sp|Q96B97|SH3K1_HUMAN	Q96B97	SH3K1_HUMAN	SH3KBP1	SH3 domain-containing kinase-binding protein 1			1	1	28192	46105.9	MS/MS	MS/MS
APSPPLSGL	G	Q	65	73	9	1	sp|Q96GQ5|RUSF1_HUMAN	Q96GQ5	RUSF1_HUMAN	RUSF1	RUS family member 1			0	1	22761.1	40501.9	MBR	MS/MS
APSPRPLSL	A	V	11	19	9	2	sp|Q6NUT3|MFS12_HUMAN	Q6NUT3	MFS12_HUMAN	MFSD12	Major facilitator superfamily domain-containing protein 12			2	2	149524	143357	MS/MS	MS/MS
APSPTVSSL	G	Q	879	887	9	1	sp|Q5SYB0|FRPD1_HUMAN	Q5SYB0	FRPD1_HUMAN	FRMPD1	FERM and PDZ domain-containing protein 1			1	0	30823.8	0	MS/MS	unmatched
APSQQRLVVV	A	S	105	114	10	2	sp|Q9H6Q4|CIAO3_HUMAN	Q9H6Q4	CIAO3_HUMAN	CIAO3	Cytosolic iron-sulfur assembly component 3			1	1	29142.6	28382.3	MS/MS	MS/MS
APSQQRQQI	S	A	2018	2026	9	2	sp|Q6P2Q9|PRP8_HUMAN	Q6P2Q9	PRP8_HUMAN	PRPF8	Pre-mRNA-processing-splicing factor 8			1	0	59593.2	0	MS/MS	unmatched
APSRKFF	M	V	2	8	7	2	sp|P60174|TPIS_HUMAN	P60174	TPIS_HUMAN	TPI1	Triosephosphate isomerase			0	1	0	33565.3	unmatched	MS/MS
APSRKFFVGG	M	N	2	11	10	2	sp|P60174|TPIS_HUMAN	P60174	TPIS_HUMAN	TPI1	Triosephosphate isomerase			1	1	48733.9	39339.8	MS/MS	MS/MS
APSRKFFVGGN	M	W	2	12	11	2	sp|P60174|TPIS_HUMAN	P60174	TPIS_HUMAN	TPI1	Triosephosphate isomerase			2	3	148792	266027	MS/MS	MS/MS
APSRNGMVL	M	K	2	10	9	2	sp|P26373|RL13_HUMAN	P26373	RL13_HUMAN	RPL13	Large ribosomal subunit protein eL13			3	3	594598	487068	MS/MS	MS/MS
APSRNGMVLKPH	M	F	2	13	12	3	sp|P26373|RL13_HUMAN	P26373	RL13_HUMAN	RPL13	Large ribosomal subunit protein eL13			0	1	0	56235.2	unmatched	MS/MS
APSSPGSSW	T	M	116	124	9	1	sp|Q9H9L7|AKIR1_HUMAN	Q9H9L7	AKIR1_HUMAN	AKIRIN1	Akirin-1			2	0	17785	28174.4	MS/MS	MBR
APSVPAAEPE	M	Y	2	11	10	1	sp|P54819|KAD2_HUMAN	P54819	KAD2_HUMAN	AK2	Adenylate kinase 2, mitochondrial			1	1	18104.9	23330.1	MS/MS	MS/MS
APTPARPVL	A	T	3	11	9	2	sp|Q9HAB3|S52A2_HUMAN	Q9HAB3	S52A2_HUMAN	SLC52A2	Solute carrier family 52, riboflavin transporter, member 2			1	0	175367	72436.2	MS/MS	MBR
APTPIQALTL	S	A	214	223	10	1	sp|Q9GZR7|DDX24_HUMAN	Q9GZR7	DDX24_HUMAN	DDX24	ATP-dependent RNA helicase DDX24			2	0	13660	0	MS/MS	unmatched
APVGSGSAL	V	T	409	417	9	1	sp|Q99607|ELF4_HUMAN	Q99607	ELF4_HUMAN	ELF4	ETS-related transcription factor Elf-4			2	2	184331	142944	MS/MS	MS/MS
APVLPHTAV	I	C	653	661	9	2	sp|Q8NHM5|KDM2B_HUMAN	Q8NHM5	KDM2B_HUMAN	KDM2B	Lysine-specific demethylase 2B	FBXL19	sp|Q6PCT2|FXL19_HUMAN	1	1	72567.8	61426	MS/MS	MS/MS
APVSSKSSL	S	D	850	858	9	2	sp|Q86Z02|HIPK1_HUMAN	Q86Z02	HIPK1_HUMAN	HIPK1	Homeodomain-interacting protein kinase 1			1	0	13799.6	8348.84	MS/MS	MBR
APVYLAAVL	G	E	48	56	9	1	sp|Q96QV6|H2A1A_HUMAN	Q96QV6	H2A1A_HUMAN	H2AC1	Histone H2A type 1-A	H2AB1, H2AB3, H2AC12, H2AC14, H2AC17, H2AC21, H2AC25, H2AC6, H2AC7, H2AC8, H2AJ, H2AX	sp|P04908|H2A1B_HUMAN, sp|P0C0S8|H2A1_HUMAN, sp|P0C5Y9|H2AB1_HUMAN, sp|P0C5Z0|H2AB2_HUMAN, sp|P16104|H2AX_HUMAN, sp|P20671|H2A1D_HUMAN, sp|Q7L7L0|H2A3_HUMAN, sp|Q8IUE6|H2A2B_HUMAN, sp|Q93077|H2A1C_HUMAN, sp|Q96KK5|H2A1H_HUMAN, sp|Q99878|H2A1J_HUMAN, sp|Q9BTM1|H2AJ_HUMAN	0	1	0	0	unmatched	MS/MS
APVYMAAVL	G	E	48	56	9	1	sp|Q16777|H2A2C_HUMAN	Q16777	H2A2C_HUMAN	H2AC20	Histone H2A type 2-C	H2AC19, MACROH2A1, MACROH2A2	sp|O75367|H2AY_HUMAN, sp|Q6FI13|H2A2A_HUMAN, sp|Q9P0M6|H2AW_HUMAN	1	1	19376.7	19768.4	MS/MS	MS/MS
APYGGPIAL	A	L	41	49	9	1	sp|Q9H269|VPS16_HUMAN	Q9H269	VPS16_HUMAN	VPS16	Vacuolar protein sorting-associated protein 16 homolog			2	2	130346	202121	MS/MS	MS/MS
APYGGPIALL	A	R	41	50	10	1	sp|Q9H269|VPS16_HUMAN	Q9H269	VPS16_HUMAN	VPS16	Vacuolar protein sorting-associated protein 16 homolog			1	1	85995.5	22040.3	MS/MS	MS/MS
APYSRPKQL	P	P	75	83	9	2	sp|Q86V81|THOC4_HUMAN	Q86V81	THOC4_HUMAN	ALYREF	THO complex subunit 4			2	2	144206	105214	MS/MS	MS/MS
AQILPIRFQE	M	H	2	11	10	2	sp|Q00610|CLH1_HUMAN	Q00610	CLH1_HUMAN	CLTC	Clathrin heavy chain 1			0	1	0	14286.8	unmatched	MS/MS
AQKAPAPKASGKKA	P	-	202	215	14	3	sp|P50914|RL14_HUMAN	P50914	RL14_HUMAN	RPL14	Large ribosomal subunit protein eL14			1	1	0	9096.31	MS/MS	MS/MS
AQLENPAAV	L	Q	334	342	9	1	sp|Q96PP9|GBP4_HUMAN	Q96PP9	GBP4_HUMAN	GBP4	Guanylate-binding protein 4			1	1	32682.4	25766.3	MS/MS	MS/MS
AQNLKDLAGRLPAG	M	P	2	15	14	2	sp|Q99623|PHB2_HUMAN	Q99623	PHB2_HUMAN	PHB2	Prohibitin-2			0	1	0	18490.9	unmatched	MS/MS
AQYEDIANR	K	S	265	273	9	2	sp|P05787|K2C8_HUMAN	P05787	K2C8_HUMAN	KRT8	Keratin, type II cytoskeletal 8	KRT75	sp|O95678|K2C75_HUMAN	0	1	0	31825.1	unmatched	MS/MS
AQYEDIAQKS	K	K	356	365	10	2	sp|P04264|K2C1_HUMAN	P04264	K2C1_HUMAN	KRT1	Keratin, type II cytoskeletal 1			0	1	73121.9	29173.2	MBR	MS/MS
AQYEEIAQR	K	S	354	362	9	2	sp|P35908|K22E_HUMAN	P35908	K22E_HUMAN	KRT2	Keratin, type II cytoskeletal 2 epidermal	KRT4, KRT6A, KRT6B, KRT6C, KRT76	sp|P02538|K2C6A_HUMAN, sp|P04259|K2C6B_HUMAN, sp|P19013|K2C4_HUMAN, sp|P48668|K2C6C_HUMAN, sp|Q01546|K22O_HUMAN	0	1	0	22534.8	unmatched	MS/MS
AQYEHDLEV	A	A	195	203	9	2	sp|P62826|RAN_HUMAN	P62826	RAN_HUMAN	RAN	GTP-binding nuclear protein Ran			3	2	80936.9	92486.4	MS/MS	MS/MS
AQYLINARL	L	S	339	347	9	2	sp|Q15365|PCBP1_HUMAN	Q15365	PCBP1_HUMAN	PCBP1	Poly(rC)-binding protein 1	PCBP3	sp|P57721|PCBP3_HUMAN	2	2	44471	36794.3	MS/MS	MS/MS
ARGSVSDEEMME	M	L	2	13	12	2	sp|P13796|PLSL_HUMAN	P13796	PLSL_HUMAN	LCP1	Plastin-2			0	2	0	15080.9	unmatched	MS/MS
ARGSVSDEEMMEL	M	R	2	14	13	2	sp|P13796|PLSL_HUMAN	P13796	PLSL_HUMAN	LCP1	Plastin-2			0	1	0	18931.4	unmatched	MS/MS
ARVITEEEKNFK	K	A	166	177	12	3	sp|P26373|RL13_HUMAN	P26373	RL13_HUMAN	RPL13	Large ribosomal subunit protein eL13			1	0	41776.6	0	MS/MS	unmatched
ASAATVAI	T	V	203	210	8	1	sp|Q9NPG8|ZDHC4_HUMAN	Q9NPG8	ZDHC4_HUMAN	ZDHHC4	Palmitoyltransferase ZDHHC4			1	0	17249.6	14400.6	MS/MS	MBR
ASASGAMAKHEQILVLD	M	P	2	18	17	2	sp|Q9P0L0|VAPA_HUMAN	Q9P0L0	VAPA_HUMAN	VAPA	Vesicle-associated membrane protein-associated protein A			1	2	47409.9	94009.9	MS/MS	MS/MS
ASEDSKLAV	V	S	163	171	9	2	sp|Q8NI51|CTCFL_HUMAN	Q8NI51	CTCFL_HUMAN	CTCFL	Transcriptional repressor CTCFL			0	1	0	90781.1	unmatched	MS/MS
ASELLMRL	T	K	1264	1271	8	2	sp|Q01082|SPTB2_HUMAN	Q01082	SPTB2_HUMAN	SPTBN1	Spectrin beta chain, non-erythrocytic 1			0	1	0	48406.7	unmatched	MS/MS
ASFNAPLL	S	D	99	106	8	1	sp|O75923|DYSF_HUMAN	O75923	DYSF_HUMAN	DYSF	Dysferlin			1	0	102556	139814	MS/MS	MBR
ASFQSMEV	A	R	308	315	8	1	sp|Q5VZM2|RRAGB_HUMAN	Q5VZM2	RRAGB_HUMAN	RRAGB	Ras-related GTP-binding protein B	RRAGA	sp|Q7L523|RRAGA_HUMAN	3	0	28343.7	37016	MS/MS	MBR
ASFRLQEV	A	T	253	260	8	2	sp|Q15262|PTPRK_HUMAN	Q15262	PTPRK_HUMAN	PTPRK	Receptor-type tyrosine-protein phosphatase kappa			1	1	72607.2	99840.7	MS/MS	MS/MS
ASGADSKGDDLSTAILK	M	Q	2	18	17	2	sp|P55072|TERA_HUMAN	P55072	TERA_HUMAN	VCP	Transitional endoplasmic reticulum ATPase			1	0	40821.6	0	MS/MS	unmatched
ASGNARIGKPA	M	P	2	12	11	2	sp|P32119|PRDX2_HUMAN	P32119	PRDX2_HUMAN	PRDX2	Peroxiredoxin-2			1	1	32867.3	49251.5	MS/MS	MS/MS
ASGNARIGKPAPD	M	F	2	14	13	2	sp|P32119|PRDX2_HUMAN	P32119	PRDX2_HUMAN	PRDX2	Peroxiredoxin-2			0	1	23659	83422	MBR	MS/MS
ASGNYATVISHNPETK	R	K	129	144	16	2	sp|P62917|RL8_HUMAN	P62917	RL8_HUMAN	RPL8	Large ribosomal subunit protein uL2			1	0	24523.6	0	MS/MS	unmatched
ASGRTTGIVMD	Y	S	144	154	11	2	sp|P60709|ACTB_HUMAN	P60709	ACTB_HUMAN	ACTB	Actin, cytoplasmic 1	ACTBL2, ACTG1	sp|P63261|ACTG_HUMAN, sp|Q562R1|ACTBL_HUMAN	0	1	0	21368.3	unmatched	MS/MS
ASGRTTGIVMDSGD	Y	G	144	157	14	2	sp|P60709|ACTB_HUMAN	P60709	ACTB_HUMAN	ACTB	Actin, cytoplasmic 1	ACTBL2, ACTG1	sp|P63261|ACTG_HUMAN, sp|Q562R1|ACTBL_HUMAN	0	2	0	13127.7	unmatched	MS/MS
ASGVAVSDG	M	V	2	10	9	1	sp|P23528|COF1_HUMAN	P23528	COF1_HUMAN	CFL1	Cofilin-1			1	0	28928.1	116196	MS/MS	MBR
ASGVAVSDGVIK	M	V	2	13	12	1,2	sp|P23528|COF1_HUMAN	P23528	COF1_HUMAN	CFL1	Cofilin-1			1	2	57178.4	63289.3	MS/MS	MS/MS
ASLKPEFVDIINAKQ	G	-	235	249	15	3	sp|P60174|TPIS_HUMAN	P60174	TPIS_HUMAN	TPI1	Triosephosphate isomerase			0	1	0	9763.43	unmatched	MS/MS
ASLSLAPVNIFKA	M	G	2	14	13	2	sp|P78371|TCPB_HUMAN	P78371	TCPB_HUMAN	CCT2	T-complex protein 1 subunit beta			0	1	0	6314.98	unmatched	MS/MS
ASMGTLAFDE	M	Y	2	11	10	1	sp|P48643|TCPE_HUMAN	P48643	TCPE_HUMAN	CCT5	T-complex protein 1 subunit epsilon			0	1	0	9029.5	unmatched	MS/MS
ASNKTTLQKMGKKQN	M	G	2	16	15	3	sp|Q13185|CBX3_HUMAN	Q13185	CBX3_HUMAN	CBX3	Chromobox protein homolog 3			1	0	28910.2	0	MS/MS	unmatched
ASNVTNKTD	M	P	2	10	9	2	sp|P07910|HNRPC_HUMAN	P07910	HNRPC_HUMAN	HNRNPC	Heterogeneous nuclear ribonucleoproteins C1/C2			1	2	56762	109348	MS/MS	MS/MS
ASRMEEVD	D	-	717	724	8	2	sp|P08238|HS90B_HUMAN	P08238	HS90B_HUMAN	HSP90AB1	Heat shock protein HSP 90-beta	HSP90AB3P	sp|Q58FF7|H90B3_HUMAN	1	0	47702	60207.5	MS/MS	MBR
ASSGPTIEEVD	G	-	636	646	11	1	sp|P11142|HSP7C_HUMAN	P11142	HSP7C_HUMAN	HSPA8	Heat shock cognate 71 kDa protein			1	0	18818	0	MS/MS	unmatched
ASSYIAHL	L	R	152	159	8	2	sp|O60682|MUSC_HUMAN	O60682	MUSC_HUMAN	MSC	Musculin	TCF15, TCF21	sp|O43680|TCF21_HUMAN, sp|Q12870|TCF15_HUMAN	1	0	57696.2	0	MS/MS	unmatched
ASSYPMASL	A	Y	5	13	9	1	sp|Q13310|PABP4_HUMAN	Q13310	PABP4_HUMAN	PABPC4	Polyadenylate-binding protein 4			3	1	75976.2	44744.7	MS/MS	MS/MS
ASTNGLINF	D	I	540	548	9	1	sp|P06744|G6PI_HUMAN	P06744	G6PI_HUMAN	GPI	Glucose-6-phosphate isomerase			0	1	0	48428	unmatched	MS/MS
ASTSTTIRSH	M	S	2	11	10	2	sp|P04259|K2C6B_HUMAN	P04259	K2C6B_HUMAN	KRT6B	Keratin, type II cytoskeletal 6B	KRT6A, KRT6C	sp|P02538|K2C6A_HUMAN, sp|P48668|K2C6C_HUMAN	0	1	25813.9	24772	MBR	MS/MS
ASTYLARL	L	G	156	163	8	2	sp|Q9UPU5|UBP24_HUMAN	Q9UPU5	UBP24_HUMAN	USP24	Ubiquitin carboxyl-terminal hydrolase 24			1	0	49061.6	0	MS/MS	unmatched
ASYLAQHL	N	R	267	274	8	2	sp|Q5T0B9|ZN362_HUMAN	Q5T0B9	ZN362_HUMAN	ZNF362	Zinc finger protein 362			1	0	79736.5	0	MS/MS	unmatched
ASYSAFEM	S	K	39	46	8	1	sp|Q5T4S7|UBR4_HUMAN	Q5T4S7	UBR4_HUMAN	UBR4	E3 ubiquitin-protein ligase UBR4			1	0	12174.3	0	MS/MS	unmatched
ATAEEEEDFGEEAEEEA	D	-	428	444	17	2	sp|P07437|TBB5_HUMAN	P07437	TBB5_HUMAN	TUBB	Tubulin beta chain			0	2	0	165557	unmatched	MS/MS
ATAEVLNIGKKL	M	Y	2	13	12	2	sp|P22234|PUR6_HUMAN	P22234	PUR6_HUMAN	PAICS	Bifunctional phosphoribosylaminoimidazole carboxylase/phosphoribosylaminoimidazole succinocarboxamide synthetase			0	1	0	18197.3	unmatched	MS/MS
ATDTSQGELVHPK	M	A	2	14	13	2	sp|Q5SSJ5|HP1B3_HUMAN	Q5SSJ5	HP1B3_HUMAN	HP1BP3	Heterochromatin protein 1-binding protein 3			1	0	36042.6	0	MS/MS	unmatched
ATIGELAQV	L	S	800	808	9	1	sp|P42345|MTOR_HUMAN	P42345	MTOR_HUMAN	MTOR	Serine/threonine-protein kinase mTOR			1	0	32018.2	39855.9	MS/MS	MBR
ATKIDKEA	M	C	2	9	8	2	sp|Q14019|COTL1_HUMAN	Q14019	COTL1_HUMAN	COTL1	Coactosin-like protein			1	0	33907.8	55778.7	MS/MS	MBR
ATLKEKLIA	M	P	2	10	9	2	sp|P07195|LDHB_HUMAN	P07195	LDHB_HUMAN	LDHB	L-lactate dehydrogenase B chain			1	1	98181.9	111024	MS/MS	MS/MS
ATLKEKLIAPVAEEEA	M	T	2	17	16	2	sp|P07195|LDHB_HUMAN	P07195	LDHB_HUMAN	LDHB	L-lactate dehydrogenase B chain			0	1	0	94481.2	unmatched	MS/MS
ATMPVVPSV	A	A	306	314	9	1	sp|Q9NR46|SHLB2_HUMAN	Q9NR46	SHLB2_HUMAN	SH3GLB2	Endophilin-B2			1	0	31480.4	0	MS/MS	unmatched
ATNFLAHEK	M	I	2	10	9	2	sp|P29692|EF1D_HUMAN	P29692	EF1D_HUMAN	EEF1D	Elongation factor 1-delta			1	1	60521	57874.9	MS/MS	MS/MS
ATRSPGVVISDD	M	E	2	13	12	2	sp|P00492|HPRT_HUMAN	P00492	HPRT_HUMAN	HPRT1	Hypoxanthine-guanine phosphoribosyltransferase			0	1	0	41769	unmatched	MS/MS
ATRSPGVVISDDEPG	M	Y	2	16	15	2	sp|P00492|HPRT_HUMAN	P00492	HPRT_HUMAN	HPRT1	Hypoxanthine-guanine phosphoribosyltransferase			1	1	43694.2	69012.2	MS/MS	MS/MS
ATSGETLEENEAGD	N	-	381	394	14	2	sp|Q9UQ80|PA2G4_HUMAN	Q9UQ80	PA2G4_HUMAN	PA2G4	Proliferation-associated protein 2G4			0	1	0	13495	unmatched	MS/MS
ATTGTPTADRGDAAATDD	M	P	2	19	18	2	sp|Q86TI2|DPP9_HUMAN	Q86TI2	DPP9_HUMAN	DPP9	Dipeptidyl peptidase 9			0	2	0	11783.3	unmatched	MS/MS
ATVQQLEGR	M	W	2	10	9	2	sp|Q01469|FABP5_HUMAN	Q01469	FABP5_HUMAN	FABP5	Fatty acid-binding protein 5			0	1	0	115103	unmatched	MS/MS
AVANIVNSV	I	K	305	313	9	1	sp|Q9BRQ8|FSP1_HUMAN	Q9BRQ8	FSP1_HUMAN	AIFM2	Ferroptosis suppressor protein 1			3	2	149229	117063	MS/MS	MS/MS
AVAPVASAL	V	E	172	180	9	1	sp|P56270|MAZ_HUMAN	P56270	MAZ_HUMAN	MAZ	Myc-associated zinc finger protein			1	0	0	0	MS/MS	unmatched
AVDPNRAVPL	L	R	59	68	10	2	sp|Q9Y3C1|NOP16_HUMAN	Q9Y3C1	NOP16_HUMAN	NOP16	Nucleolar protein 16			3	3	467913	327246	MS/MS	MS/MS
AVDSQILPK	K	I	252	260	9	2	sp|Q02878|RL6_HUMAN	Q02878	RL6_HUMAN	RPL6	Large ribosomal subunit protein eL6			2	0	40146.9	0	MS/MS	unmatched
AVEPGRPPL	R	S	60	68	9	2	sp|Q5TA31|RN187_HUMAN	Q5TA31	RN187_HUMAN	RNF187	E3 ubiquitin-protein ligase RNF187			3	0	155193	33275.2	MS/MS	MBR
AVFPSIVGR	R	P	29	37	9	2	sp|P60709|ACTB_HUMAN	P60709	ACTB_HUMAN	ACTB	Actin, cytoplasmic 1	ACTA1, ACTA2, ACTC1, ACTG1, ACTG2, POTEE, POTEF, POTEI, POTEKP	sp|A5A3E0|POTEF_HUMAN, sp|P0CG38|POTEI_HUMAN, sp|P62736|ACTA_HUMAN, sp|P63261|ACTG_HUMAN, sp|P63267|ACTH_HUMAN, sp|P68032|ACTC_HUMAN, sp|P68133|ACTS_HUMAN, sp|Q6S8J3|POTEE_HUMAN, sp|Q9BYX7|ACTBM_HUMAN	0	1	0	36345.9	unmatched	MS/MS
AVFPSIVGRPR	R	H	29	39	11	3	sp|P60709|ACTB_HUMAN	P60709	ACTB_HUMAN	ACTB	Actin, cytoplasmic 1	ACTA1, ACTA2, ACTC1, ACTG1, ACTG2, POTEE, POTEF, POTEI, POTEKP	sp|A5A3E0|POTEF_HUMAN, sp|P0CG38|POTEI_HUMAN, sp|P62736|ACTA_HUMAN, sp|P63261|ACTG_HUMAN, sp|P63267|ACTH_HUMAN, sp|P68032|ACTC_HUMAN, sp|P68133|ACTS_HUMAN, sp|Q6S8J3|POTEE_HUMAN, sp|Q9BYX7|ACTBM_HUMAN	2	0	53609.8	0	MS/MS	unmatched
AVGGLGKLGK	K	D	76	85	10	2	sp|P81605|DCD_HUMAN	P81605	DCD_HUMAN	DCD	Dermcidin			0	1	0	11862	unmatched	MS/MS
AVGGLGKLGKDA	K	V	76	87	12	2	sp|P81605|DCD_HUMAN	P81605	DCD_HUMAN	DCD	Dermcidin			0	1	0	39717.8	unmatched	MS/MS
AVGGLGKLGKDAVED	K	L	76	90	15	2	sp|P81605|DCD_HUMAN	P81605	DCD_HUMAN	DCD	Dermcidin			0	1	0	20198.4	unmatched	MS/MS
AVQISKKRKFVAD	M	G	2	14	13	3	sp|P23396|RS3_HUMAN	P23396	RS3_HUMAN	RPS3	Small ribosomal subunit protein uS3			0	1	29225.8	34731.6	MBR	MS/MS
AVRASFENN	M	C	2	10	9	2	sp|P56537|IF6_HUMAN	P56537	IF6_HUMAN	EIF6	Eukaryotic translation initiation factor 6			1	1	26410.4	19053.6	MS/MS	MS/MS
AVRGNAAVL	A	D	18	26	9	2	sp|Q9BV81|EMC6_HUMAN	Q9BV81	EMC6_HUMAN	EMC6	ER membrane protein complex subunit 6			1	0	35272.5	12304.1	MS/MS	MBR
AVRIPGGPA	W	V	35	43	9	2	sp|P09958|FURIN_HUMAN	P09958	FURIN_HUMAN	FURIN	Furin			2	0	46263.9	17963.8	MS/MS	MBR
AVRKPAISL	S	A	202	210	9	2	sp|Q5VSL9|STRP1_HUMAN	Q5VSL9	STRP1_HUMAN	STRIP1	Striatin-interacting protein 1			1	0	99247.6	0	MS/MS	unmatched
AVRLITSSL	A	A	13	21	9	2	sp|O76031|CLPX_HUMAN	O76031	CLPX_HUMAN	CLPX	ATP-dependent Clp protease ATP-binding subunit clpX-like, mitochondrial			1	0	34365.5	33428.7	MS/MS	MBR
AVSEGTKAVTKYTSAK	H	-	111	126	16	3	sp|O60814|H2B1K_HUMAN	O60814	H2B1K_HUMAN	H2BC12	Histone H2B type 1-K	H2BC11, H2BC12L	sp|P06899|H2B1J_HUMAN, sp|P57053|H2BFS_HUMAN	1	0	22263.3	0	MS/MS	unmatched
AVSEGTKAVTKYTSSK	H	-	111	126	16	3	sp|P23527|H2B1O_HUMAN	P23527	H2B1O_HUMAN	H2BC17	Histone H2B type 1-O	H2BC1, H2BC10, H2BC13, H2BC14, H2BC15, H2BC18, H2BC21, H2BC26, H2BC3, H2BC5, H2BC9, H2BK1	sp|A0A2R8Y619|H2BK1_HUMAN, sp|P33778|H2B1B_HUMAN, sp|P58876|H2B1D_HUMAN, sp|P62807|H2B1C_HUMAN, sp|Q16778|H2B2E_HUMAN, sp|Q5QNW6|H2B2F_HUMAN, sp|Q8N257|H2B3B_HUMAN, sp|Q93079|H2B1H_HUMAN, sp|Q96A08|H2B1A_HUMAN, sp|Q99877|H2B1N_HUMAN, sp|Q99879|H2B1M_HUMAN, sp|Q99880|H2B1L_HUMAN	1	0	58760.4	0	MS/MS	unmatched
AVSVTPIRDTK	M	W	2	12	11	2	sp|Q9NR56|MBNL1_HUMAN	Q9NR56	MBNL1_HUMAN	MBNL1	Muscleblind-like protein 1			1	1	41333.2	47067.7	MS/MS	MS/MS
AVTKYTSSK	K	-	118	126	9	2	sp|P23527|H2B1O_HUMAN	P23527	H2B1O_HUMAN	H2BC17	Histone H2B type 1-O	H2BC1, H2BC10, H2BC13, H2BC14, H2BC15, H2BC18, H2BC21, H2BC26, H2BC3, H2BC5, H2BC9, H2BK1	sp|A0A2R8Y619|H2BK1_HUMAN, sp|P33778|H2B1B_HUMAN, sp|P58876|H2B1D_HUMAN, sp|P62807|H2B1C_HUMAN, sp|Q16778|H2B2E_HUMAN, sp|Q5QNW6|H2B2F_HUMAN, sp|Q8N257|H2B3B_HUMAN, sp|Q93079|H2B1H_HUMAN, sp|Q96A08|H2B1A_HUMAN, sp|Q99877|H2B1N_HUMAN, sp|Q99879|H2B1M_HUMAN, sp|Q99880|H2B1L_HUMAN	1	0	33107.7	0	MS/MS	unmatched
AVYEGHVSCV	S	K	75	84	10	2	sp|P58546|MTPN_HUMAN	P58546	MTPN_HUMAN	MTPN	Myotrophin			1	1	18380.8	0	MS/MS	MS/MS
AYSSYVHQY	L	S	337	345	9	2	sp|Q92624|APBP2_HUMAN	Q92624	APBP2_HUMAN	APPBP2	Amyloid protein-binding protein 2			1	1	31277.2	19842.7	MS/MS	MS/MS
AYVLLKRES	G	-	184	192	9	2	sp|Q9BY50|SC11C_HUMAN	Q9BY50	SC11C_HUMAN	SEC11C	Signal peptidase complex catalytic subunit SEC11C			1	0	22649.1	0	MS/MS	unmatched
CGYSAVRM	Y	A	119	126	8	2	sp|P21964|COMT_HUMAN	P21964	COMT_HUMAN	COMT	Catechol O-methyltransferase			2	2	51446.5	41082.8	MS/MS	MS/MS
CQGKYTPSGQAGAAASESL	A	F	339	357	19	2	sp|P00883|ALDOA_RABIT	P00883	ALDOA_RABIT	ALDOA	Fructose-bisphosphate aldolase A		sp|P04075|ALDOA_HUMAN	0	1	0	8504.63	unmatched	MS/MS
DAFAQLMKA	K	M	1343	1351	9	1,2	sp|Q8NDM7|CFA43_HUMAN	Q8NDM7	CFA43_HUMAN	CFAP43	Cilia- and flagella-associated protein 43			2	0	130401	703522	MS/MS	MBR
DAGAGIALNDH	F	F	296	306	11	2	sp|P04406|G3P_HUMAN	P04406	G3P_HUMAN	GAPDH	Glyceraldehyde-3-phosphate dehydrogenase			0	2	0	18926.2	unmatched	MS/MS
DAPRAVFPSIVGRPR	D	H	25	39	15	3	sp|P60709|ACTB_HUMAN	P60709	ACTB_HUMAN	ACTB	Actin, cytoplasmic 1	ACTA1, ACTA2, ACTC1, ACTG1, ACTG2, POTEE, POTEF, POTEI	sp|A5A3E0|POTEF_HUMAN, sp|P0CG38|POTEI_HUMAN, sp|P62736|ACTA_HUMAN, sp|P63261|ACTG_HUMAN, sp|P63267|ACTH_HUMAN, sp|P68032|ACTC_HUMAN, sp|P68133|ACTS_HUMAN, sp|Q6S8J3|POTEE_HUMAN	0	1	0	106526	unmatched	MS/MS
DASTNGLINF	H	I	539	548	10	1	sp|P06744|G6PI_HUMAN	P06744	G6PI_HUMAN	GPI	Glucose-6-phosphate isomerase			0	1	0	36584.2	unmatched	MS/MS
DATAEEEEDFGEEAEEEA	Q	-	427	444	18	2	sp|P07437|TBB5_HUMAN	P07437	TBB5_HUMAN	TUBB	Tubulin beta chain			0	1	0	17130.6	unmatched	MS/MS
DATNVGDEGGFAPNILENK	K	E	203	221	19	2	sp|P06733|ENOA_HUMAN	P06733	ENOA_HUMAN	ENO1	Alpha-enolase			1	1	47628.8	22497	MS/MS	MS/MS
DAVEDLESVGK	K	G	86	96	11	2	sp|P81605|DCD_HUMAN	P81605	DCD_HUMAN	DCD	Dermcidin			0	1	0	15212.8	unmatched	MS/MS
DAVTYTEHAK	R	R	69	78	10	2	sp|P62805|H4_HUMAN	P62805	H4_HUMAN	H4C16	Histone H4			0	1	0	22057.2	unmatched	MS/MS
DDDIAAL	M	V	2	8	7	1	sp|P60709|ACTB_HUMAN	P60709	ACTB_HUMAN	ACTB	Actin, cytoplasmic 1			0	1	0	433110	unmatched	MS/MS
DDDIAALVVD	M	N	2	11	10	1	sp|P60709|ACTB_HUMAN	P60709	ACTB_HUMAN	ACTB	Actin, cytoplasmic 1			0	2	0	104928	unmatched	MS/MS
DDDIAALVVDN	M	G	2	12	11	1	sp|P60709|ACTB_HUMAN	P60709	ACTB_HUMAN	ACTB	Actin, cytoplasmic 1			0	1	0	7213.77	unmatched	MS/MS
DDDIAALVVDNG	M	S	2	13	12	1,2	sp|P60709|ACTB_HUMAN	P60709	ACTB_HUMAN	ACTB	Actin, cytoplasmic 1			0	2	0	108600	unmatched	MS/MS
DDDIAALVVDNGSG	M	M	2	15	14	2	sp|P60709|ACTB_HUMAN	P60709	ACTB_HUMAN	ACTB	Actin, cytoplasmic 1			0	1	0	24704.2	unmatched	MS/MS
DDDIAALVVDNGSGM	M	C	2	16	15	2	sp|P60709|ACTB_HUMAN	P60709	ACTB_HUMAN	ACTB	Actin, cytoplasmic 1			0	4	0	245087	unmatched	MS/MS
DDDIAALVVDNGSGMCK	M	A	2	18	17	2	sp|P60709|ACTB_HUMAN	P60709	ACTB_HUMAN	ACTB	Actin, cytoplasmic 1			0	2	0	10060.7	unmatched	MS/MS
DDDIAALVVDNGSGMCKA	M	G	2	19	18	2	sp|P60709|ACTB_HUMAN	P60709	ACTB_HUMAN	ACTB	Actin, cytoplasmic 1			0	1	0	0	unmatched	MS/MS
DDEVDVDGTVEEDLGK	A	S	22	37	16	2	sp|P14625|ENPL_HUMAN	P14625	ENPL_HUMAN	HSP90B1	Endoplasmin			0	1	0	18326.9	unmatched	MS/MS
DDFDDEEAEEKAPVKK	D	S	179	194	16	3	sp|P06748|NPM_HUMAN	P06748	NPM_HUMAN	NPM1	Nucleophosmin			0	1	0	10971.1	unmatched	MS/MS
DDISYVLPEHMSM	W	-	1089	1101	13	2	sp|P53396|ACLY_HUMAN	P53396	ACLY_HUMAN	ACLY	ATP-citrate synthase			0	1	0	21835.8	unmatched	MS/MS
DDLTDPAPA	A	T	365	373	9	1	sp|P06576|ATPB_HUMAN	P06576	ATPB_HUMAN	ATP5F1B	ATP synthase subunit beta, mitochondrial			0	1	0	61285.2	unmatched	MS/MS
DDLTDPAPAT	A	T	365	374	10	1	sp|P06576|ATPB_HUMAN	P06576	ATPB_HUMAN	ATP5F1B	ATP synthase subunit beta, mitochondrial			0	2	0	29077.8	unmatched	MS/MS
DDMGFGLFD	D	-	106	114	9	1	sp|P05386|RLA1_HUMAN	P05386	RLA1_HUMAN	RPLP1	Large ribosomal subunit protein P1	RPLP2	sp|P05387|RLA2_HUMAN	1	2	29450.1	77319.3	MS/MS	MS/MS
DDQKAVKDEL	D	-	499	508	10	2	sp|P07237|PDIA1_HUMAN	P07237	PDIA1_HUMAN	P4HB	Protein disulfide-isomerase			1	1	22428.3	35241.4	MS/MS	MS/MS
DDTSRMEEVD	D	-	723	732	10	2	sp|P07900|HS90A_HUMAN	P07900	HS90A_HUMAN	HSP90AA1	Heat shock protein HSP 90-alpha			1	1	58323.8	86371	MS/MS	MS/MS
[truncated: 1,839 more rows]

## Sheet: S7D_JY_160K
Supplemental Data S7D. FragPipe HLA peptidome peptide report ('combined_peptide.tsv') for the JY 160 000 cell dilution (no DDM, 2 samples).
[truncated: 3,164 more rows]

[truncated: 2 more sheets: S7E_JY_320K, S7F_JY_640K]
