# Supplementary material for: A Platform for High-throughput and Ultrasensitive Immunopeptidomics
Source: Mol Cell Proteomics. 2026 May 18;25(6):101590. doi: 10.1016/j.mcpro.2026.101590 (PMC13284484; doi:10.1016/j.mcpro.2026.101590)
Supplement: Supplemental Data S8 [file mmc8.xlsx]

## Sheet: Legend
Column	Explanation
peptide	Plain peptide sequence identified peptide (aggregates peptidoforms: charge and modifications).
length	Peptide length in amino acids.
immuno	Specified as immunopeptide length (TRUE/FALSE), typically 8-12 for MHC class I and 14-16 for MHC class II.
protein_list	Semicolon-seperated list of matching UniProtKB proteins.
gene	Semicolon-seperated list of matching genes according UniProtKB annotation - matching order proteins.
species	Species according UniProtKB annotation, semicolon-seperated list if multiple.
description leftmost	Description of the first protein in the list.
peptidoform	Semicolon-seperated list of identified peptidoform(s) for the peptide sequence (thus considering peptide precursor charge and modifications).
engine	List of search engines that identified the peptide at a 1% peptide Q-value (PEAKS Studio, Comet, MSFragger and/or Sage).
peptide_qval	List of mokapot peptide Q-values per search engine after re-scroring by TIMS2Rescore (same order engine list).
peptide_score	List of mokapot peptide scores per search engine after re-scroring by TIMS2Rescore (same order engine list).
peptide_PEP	List of mokapot peptide posterior error probabilities per search engine after re-scroring by TIMS2Rescore (same order engine list).
rescoring:spec_pearson	Spectral Pearson correlation to MS2PIP-predicted peptide, derived from TIMS2Rescore output reports.
rescoring:rt_diff_best	Deviation to predicted retention time (rt) derived from TIMS2Rescore output reports.
#peptidoform	Number of peptideforms identified.
#engine	Number of search engines identifying the peptide.
peptide_qval_lowest	Lowest mokapot peptide Q-value across re-scored search engine results.
peptide_PEP_lowest	Lowest mokapot peptide posterior error probability across re-scored search engine results.
peptide_score_highest	Highest mokapot peptide score across re-scored search engine results.
#chimeric_PSMs	Number of spectra that matched to this peptide sequence by one search engine, but were matched to another peptide sequence by any other engine. Hence, ambiguous spectra assigned to multiple peptides.
#chimeric_peptides	List of ambiguously peptides (and their respective PSMs) that were assigned to the spectra also matching this peptide sequence.
PSMs_total	Total number of peptide-to-spectrum matches (PSMs) to this peptide sequence across all runs (all timsTOF .d samples searched).
PSMs_run_0.5_a	Number of peptide-to-spectrum matches (PSMs) to this peptide sequence in this specific run (one timsTOF .d sample). Example: here replicate 'a' of 0.5 million.
PSMs_run_0.5_b	Number of peptide-to-spectrum matches (PSMs) to this peptide sequence in this specific run (one timsTOF .d sample). Example: here replicate 'b' of 0.5 million.
PSMs_run_0.5_c	Number of peptide-to-spectrum matches (PSMs) to this peptide sequence in this specific run (one timsTOF .d sample). Example: here replicate 'c' of 0.5 million.
PSMs_cond_0.5	Number of peptide-to-spectrum matches (PSMs) to this peptide sequence in the specified conditions (multiple timsTOF .d samples). Example: here 0.5 million, summing the PSMs of replicate a, b and c.
BLASTP_ident%	Percentage of identical residues of the peptide sequence to BLASTP hit to human extended proteome (UniProtKB human taxonomy and nuORFdb1.2).
BLASTP_match	BLASTP protein match (UniProtKB human taxonomy and nuORFdb1.2).
BLASTP_matchedSeq	BLASTP matched peptide alignment.
tool	Either 'netMHCpan-4.1' or 'netMHCIIpan-4.3' for MHC class I and II predictions, or 'NA' if no prediction performed.
mhc	MHC molecule that had the lowest %Rank score.
rank	%Rank score. Default thresholds for NetMHCpan-4.1 are < 0.5 for weak binding, < 0.5 for strong binders, while for NetMHCpan-4.1 are < 5 for weak binding, < 2 for strong binders.
bind_level	Either 'SB' for strong binder, 'WB' for weak binder, 'NB' for non-binder and 'NA' if no binding prediction was performed.
core	Peptide 9-mer core used by NetMHCpan.
cluster	Assigned cluster by GibbsCluster2.0. The number of variables is automatically assigned based on the Kullback-Leibler Distance (KLD) in GibbsCluster2.0.
gibbs_core	The peptide core used in GibbsCluster2.0 for the peptide.

## Sheet: S8A_U937_Listeria_infection
Supplemental Data S8A. Identified human self-peptides and Listeria peptides during infection in 16 million U937 cells. See legend for explanation of each column.
peptide	length	immuno	protein_list	gene	species	description leftmost	peptidoform	engine	peptide_qval	peptide_score	peptide_PEP	rescoring:spec_pearson	rescoring:rt_diff_best	#peptidoform	#engine	peptide_qval_lowest	peptide_PEP_lowest	peptide_score_highest	#chimeric_PSMs	#chimeric_peptides	PSMs_total	PSMs_run_listeria_1	PSMs_run_listeria_2	PSMs_run_listeria_3	PSMs_run_uninf_1	PSMs_run_uninf_2	PSMs_run_uninf_3	PSMs_cond_listeria	PSMs_cond_uninf	BLASTP_ident%	BLASTP_match	BLASTP_matchedSeq	tool	mhc	rank	bind_level	core	cluster	gibbs_core
AAAAAAAAAAKVPAKK	16	FALSE	sp|P50914|RL14_HUMAN	RPL14	HUMAN	Large ribosomal subunit protein eL14 OS=Homo sapiens OX=9606 GN=RPL14 PE=1 SV=4	AAAAAAAAAAKVPAKK/2	['MSFragger', 'Comet', 'Sage', 'PEAKS']	[0.0003675119441381, 0.0003016136329362, 0.0003229974160206, 0.0001233501911927]	[2.546536329552827, 2.2929169455436638, 1.2617958989354034, 7.161388485426496]	[8.48710969025755e-05, 2.775997651586588e-06, 7.733023713983754e-05, 5.261415028363822e-07]	0.802484	7.04223	1	4	0.00012335	5.26142e-07	7.16139	0	NA	2	0	0	0	1	1	0	0	2	0	NA	NA	netMHCIIpan-4.3	HLA-DQA10101-DQB10602	0.67	SB	AAAAAAAKV	NA	NA
AAAAAAAAAATSGSGGCP	18	FALSE	sp|Q5VZB9|DMRTA_HUMAN	DMRTA1	HUMAN	Doublesex- and mab-3-related transcription factor A1 OS=Homo sapiens OX=9606 GN=DMRTA1 PE=1 SV=1	AAAAAAAAAATSGSGGC[UNIMOD:Cysteinylation]P/2	['Comet']	[0.0003016136329362]	[0.8420270091398453]	[0.0008377103752482]	0.701964	0.109124	1	1	0.000301614	0.00083771	0.842027	0	NA	1	0	1	0	0	0	0	1	0	0	NA	NA	netMHCIIpan-4.3	HLA-DQA10101-DQB10602	2.31	WB	AAAAAAATS	NA	NA
AAAAAAAAAKVPAKK	15	FALSE	sp|P50914|RL14_HUMAN	RPL14	HUMAN	Large ribosomal subunit protein eL14 OS=Homo sapiens OX=9606 GN=RPL14 PE=1 SV=4	AAAAAAAAAKVPAKK/2	['MSFragger', 'Comet', 'Sage', 'PEAKS']	[0.0003675119441381, 0.0003016136329362, 0.0003867349898482, 0.0001233501911927]	[2.429400185057016, 1.7141438671796465, 1.092215954891218, 7.71249903744505]	[0.0001103306730434, 2.03349034368731e-05, 0.0003669243002554, 1.166294299405734e-07]	0.896273	7.78627	1	4	0.00012335	1.16629e-07	7.7125	0	NA	4	0	0	0	1	3	0	0	4	0	NA	NA	netMHCIIpan-4.3	HLA-DQA10101-DQB10602	1.28	WB	AAAAAAAKV	NA	NA
AAAAAAAAAPAAAA	14	FALSE	sp|P37108|SRP14_HUMAN	SRP14	HUMAN	Signal recognition particle 14 kDa protein OS=Homo sapiens OX=9606 GN=SRP14 PE=1 SV=2	AAAAAAAAAPAAAA/1	['MSFragger', 'Comet', 'Sage', 'PEAKS']	[0.0030667963198444, 0.0011406844106463, 0.001532505242781, 0.0001233501911927]	[0.8876473589086017, 0.6331441104671461, 0.7122783879976077, 5.483910321792108]	[0.0163411488458088, 0.0054864500370992, 0.0120369222991937, 5.139204089138827e-05]	0.929027	0.405439	1	4	0.00012335	5.1392e-05	5.48391	0	NA	1	0	0	0	1	0	0	0	1	0	NA	NA	netMHCIIpan-4.3	HLA-DQA10101-DQB10602	0.22	SB	AAAAAAAPA	NA	NA
AAAAAAAAAPAAAAT	15	FALSE	P37108|SRP14_HUMAN	SRP14	HUMAN	Signal recognition particle 14 kDa protein OS=Homo sapiens OX=9606 GN=SRP14 PE=1 SV=2	AAAAAAAAAPAAAAT/1	['PEAKS']	[0.0003016287954956]	[4.345218648814764]	[0.0010171375015939]	0.763865	1.76267	1	1	0.000301629	0.00101714	4.34522	0	NA	1	0	0	0	1	0	0	0	1	0	NA	NA	netMHCIIpan-4.3	HLA-DQA10101-DQB10602	0.21	SB	AAAAAAAPA	NA	NA
AAAAAAAAKVPAKK	14	FALSE	sp|P50914|RL14_HUMAN	RPL14	HUMAN	Large ribosomal subunit protein eL14 OS=Homo sapiens OX=9606 GN=RPL14 PE=1 SV=4	AAAAAAAAKVPAKK/2	['MSFragger', 'Comet', 'Sage', 'PEAKS']	[0.0003675119441381, 0.0003016136329362, 0.0003867349898482, 0.0001233501911927]	[2.306031128666028, 1.2693637224156709, 0.841977506621842, 7.003331500533473]	[0.0001447448895742, 0.0001126692990258, 0.0036718163270551, 8.104946418451298e-07]	0.739357	10.1146	1	4	0.00012335	8.10495e-07	7.00333	0	NA	2	0	0	0	1	1	0	0	2	0	NA	NA	netMHCIIpan-4.3	HLA-DQA10101-DQB10602	3.65	WB	AAAAAAAKV	NA	NA
AAAAAAAAKVPAKKITAASK	20	FALSE	sp|P50914|RL14_HUMAN	RPL14	HUMAN	Large ribosomal subunit protein eL14 OS=Homo sapiens OX=9606 GN=RPL14 PE=1 SV=4	AAAAAAAAKVPAKKITAASK/3	['MSFragger', 'Comet', 'Sage', 'PEAKS']	[0.0003675119441381, 0.0003016136329362, 0.0003867349898482, 0.0001233501911927]	[2.759259871675427, 1.058471243210661, 1.1463453926427585, 6.432549252161702]	[5.236923314129956e-05, 0.000243087202403, 0.0002232208743046, 3.857816311054659e-06]	0.0207473	13.2279	1	4	0.00012335	3.85782e-06	6.43255	0	NA	2	0	0	0	1	1	0	0	2	0	NA	NA	NA	NA	NA	NA	NA	NA	NA
AAAAAAAKVPAKK	13	FALSE	sp|P50914|RL14_HUMAN	RPL14	HUMAN	Large ribosomal subunit protein eL14 OS=Homo sapiens OX=9606 GN=RPL14 PE=1 SV=4	AAAAAAAKVPAKK/2	['MSFragger', 'Comet', 'Sage', 'PEAKS']	[0.0003675119441381, 0.0003016136329362, 0.0003867349898482, 0.0001233501911927]	[1.9673368386743484, 1.0230164300388938, 0.9601848681911892, 7.158933030327604]	[0.0002881063014929, 0.0002830648217198, 0.0012350401453737, 5.296850654084432e-07]	0.887245	10.6157	1	4	0.00012335	5.29685e-07	7.15893	0	NA	2	0	0	0	1	1	0	0	2	0	NA	NA	netMHCIIpan-4.3	HLA-DQA10101-DQB10602	6.69	NB	AAAAKVPAK	NA	NA
AAAAAAAKVPAKKITAASK	19	FALSE	sp|P50914|RL14_HUMAN	RPL14	HUMAN	Large ribosomal subunit protein eL14 OS=Homo sapiens OX=9606 GN=RPL14 PE=1 SV=4	AAAAAAAKVPAKKITAASK/3	['MSFragger', 'Comet', 'Sage', 'PEAKS']	[0.0005198405822214, 0.0003016136329362, 0.0003867349898482, 0.0001233501911927]	[1.908510638086932, 0.8888482709811028, 0.8460922968008279, 5.952976537950069]	[0.0003194910372048, 0.0005991555227926, 0.0035351305354955, 1.430184391185827e-05]	0.219821	9.97581	1	4	0.00012335	1.43018e-05	5.95298	0	NA	3	0	0	0	0	3	0	0	3	0	NA	NA	NA	NA	NA	NA	NA	NA	NA
AAAAAAALGHP	11	TRUE	Q9BZM3|GSX2_HUMAN	GSX2	HUMAN	GS homeobox 2 OS=Homo sapiens OX=9606 GN=GSX2 PE=1 SV=2	AAAAAAALGHP/1	['PEAKS']	[0.0081610446137105]	[2.261968326604026]	[0.0889319356416054]	0.667924	1.48294	1	1	0.00816104	0.0889319	2.26197	0	NA	1	0	0	0	0	1	0	0	1	0	NA	NA	netMHCpan-4.1	HLA-B*51:01	55	NB	AAAAAAALP	3	AAAAAALHP
AAAAAALQAK	10	TRUE	sp|P36578|RL4_HUMAN	RPL4	HUMAN	Large ribosomal subunit protein uL4 OS=Homo sapiens OX=9606 GN=RPL4 PE=1 SV=5	AAAAAALQAK/1	['MSFragger', 'Comet', 'Sage', 'PEAKS']	[0.0008147745790331, 0.0006652622241933, 0.0009080177971488, 0.0001233501911927]	[1.124679692954319, 0.708142631277681, 0.7825895454621745, 4.714712939807133]	[0.0034829692465155, 0.0025984304322665, 0.0063415879298315, 0.0004040399954237]	0.975234	0.0190079	1	4	0.00012335	0.00040404	4.71471	0	NA	1	0	0	0	0	1	0	0	1	0	NA	NA	netMHCpan-4.1	HLA-A*03:01	0.91	WB	AAAAAALQK	1	AAAAAALQK
AAAAAEQQQF	10	TRUE	O00410|IPO5_HUMAN	IPO5	HUMAN	Importin-5 OS=Homo sapiens OX=9606 GN=IPO5 PE=1 SV=4	[UNIMOD:Acetylation]-AAAAAEQQQF/1	['PEAKS']	[0.000964397653299]	[3.513752850954234]	[0.0064527658245566]	0.231044	5.75281	1	1	0.000964398	0.00645277	3.51375	0	NA	3	0	1	0	0	2	0	1	2	0	NA	NA	netMHCpan-4.1	HLA-C*01:02	10.048	NB	AAAAAQQQF	0	AAAAAQQQF
AAAAELSLLEKSLGLSKGNK	20	FALSE	sp|O43324|MCA3_HUMAN	EEF1E1	HUMAN	Eukaryotic translation elongation factor 1 epsilon-1 OS=Homo sapiens OX=9606 GN=EEF1E1 PE=1 SV=1	[UNIMOD:Acetylation]-AAAAELSLLEKSLGLSKGNK/3	['MSFragger', 'PEAKS']	[0.0017541062031573, 0.0001233501911927]	[0.9447460449855224, 4.95494382164743]	[0.0113271145294721, 0.0002144886674927]	0.222033	4.56534	1	2	0.00012335	0.000214489	4.95494	0	NA	1	0	0	1	0	0	0	1	0	0	NA	NA	NA	NA	NA	NA	NA	NA	NA
AAAGGGGGGAAAAGRAYSFK	20	FALSE	Q9UL25|RAB21_HUMAN	RAB21	HUMAN	Ras-related protein Rab-21 OS=Homo sapiens OX=9606 GN=RAB21 PE=1 SV=3	[UNIMOD:Acetylation]-AAAGGGGGGAAAAGRAYSFK/2	['PEAKS']	[0.0014140061025526]	[3.2554170092825303]	[0.0112616902057803]	0.275224	2.86009	1	1	0.00141401	0.0112617	3.25542	0	NA	1	0	0	0	1	0	0	0	1	0	NA	NA	NA	NA	NA	NA	NA	NA	NA
AAAGGVEHQQLLDL	14	FALSE	sp|P31930|QCR1_HUMAN	UQCRC1	HUMAN	Cytochrome b-c1 complex subunit 1, mitochondrial OS=Homo sapiens OX=9606 GN=UQCRC1 PE=1 SV=3	AAAGGVEHQQLLDL/2	['Sage']	[0.0016526324073345]	[0.703277239586467]	[0.0130559466753161]	0.620155	5.89462	1	1	0.00165263	0.0130559	0.703277	0	NA	1	0	0	0	1	0	0	0	1	0	NA	NA	netMHCIIpan-4.3	HLA-DPA10103-DPB10401	7.25	NB	VEHQQLLDL	NA	NA
AAAGYDVEKNNSRIK	15	FALSE	sp|P10412|H14_HUMAN;sp|P16402|H13_HUMAN;sp|P16403|H12_HUMAN;sp|P22492|H1T_HUMAN;sp|Q02539|H11_HUMAN	H1-4;H1-3;H1-2;H1-6;H1-1	HUMAN	Histone H1.4 OS=Homo sapiens OX=9606 GN=H1-4 PE=1 SV=2	AAAGYDVEKNNSRIK/2;AAAGYDVEKNNSRIK/3	['MSFragger', 'Comet', 'Sage', 'PEAKS']	[0.0003675119441381, 0.0003016136329362, 0.0003867349898482, 0.0001233501911927]	[2.0164013866757142, 1.1960334347764845, 1.141462136504165, 5.861421570083301]	[0.0002629757762636, 0.0001470480240971, 0.0002334561270224, 1.8363326948431765e-05]	0.790363	0.698106	2	4	0.00012335	1.83633e-05	5.86142	0	NA	3	0	0	0	3	0	0	0	3	0	NA	NA	netMHCIIpan-4.3	DRB5_0101	0.13	SB	YDVEKNNSR	NA	NA
AAAGYDVEKNNSRIKL	16	FALSE	sp|P10412|H14_HUMAN;sp|P16402|H13_HUMAN;sp|P16403|H12_HUMAN;sp|P22492|H1T_HUMAN;sp|Q02539|H11_HUMAN	H1-4;H1-3;H1-2;H1-6;H1-1	HUMAN	Histone H1.4 OS=Homo sapiens OX=9606 GN=H1-4 PE=1 SV=2	AAAGYDVEKNNSRIKL/3	['MSFragger', 'Comet', 'Sage', 'PEAKS']	[0.0003675119441381, 0.0006652622241933, 0.0003867349898482, 0.0001233501911927]	[1.953888270618748, 0.7294203132278038, 1.090971920105156, 5.569170680215299]	[0.0002951824516986, 0.0021337135628072, 0.0003711401014549, 4.074675694561746e-05]	-0.0484715	0.00292391	1	4	0.00012335	4.07468e-05	5.56917	0	NA	1	0	0	0	1	0	0	0	1	0	NA	NA	netMHCIIpan-4.3	DRB5_0101	0.21	SB	YDVEKNNSR	NA	NA
AAAGYDVEKNNSRIKLG	17	FALSE	sp|P10412|H14_HUMAN;sp|P16402|H13_HUMAN;sp|P16403|H12_HUMAN;sp|Q02539|H11_HUMAN	H1-4;H1-3;H1-2;H1-1	HUMAN	Histone H1.4 OS=Homo sapiens OX=9606 GN=H1-4 PE=1 SV=2	AAAGYDVEKNNSRIKLG/3;AAAGYDVEKNNSRIKLG/2	['MSFragger', 'Comet', 'Sage', 'PEAKS']	[0.0003675119441381, 0.0003016136329362, 0.0003867349898482, 0.0001233501911927]	[2.9671305823773286, 1.4179159008468267, 0.9922241849213046, 6.524540471163008]	[3.253717413552433e-05, 6.401826587123052e-05, 0.0009196675609343, 3.000176617367768e-06]	0.662902	0.150807	2	4	0.00012335	3.00018e-06	6.52454	0	NA	3	0	0	0	2	1	0	0	3	0	NA	NA	netMHCIIpan-4.3	DRB5_0101	0.36	SB	YDVEKNNSR	NA	NA
AAAGYDVEKNNSRIKLGI	18	FALSE	sp|P10412|H14_HUMAN;sp|P16402|H13_HUMAN;sp|P16403|H12_HUMAN;sp|Q02539|H11_HUMAN	H1-4;H1-3;H1-2;H1-1	HUMAN	Histone H1.4 OS=Homo sapiens OX=9606 GN=H1-4 PE=1 SV=2	AAAGYDVEKNNSRIKLGI/3	['MSFragger', 'Comet', 'Sage', 'PEAKS']	[0.0003675119441381, 0.0003016136329362, 0.0021233032532039, 0.0001233501911927]	[2.9822877783737494, 1.529059882302793, 0.6761884703666199, 7.009778421821841]	[3.1424804933204864e-05, 4.14867029435363e-05, 0.0166495011771337, 7.963359349735876e-07]	0.202719	0.0931882	1	4	0.00012335	7.96336e-07	7.00978	0	NA	4	0	0	0	2	1	1	0	4	0	NA	NA	netMHCIIpan-4.3	DRB5_0101	0.76	SB	YDVEKNNSR	NA	NA
AAAGYDVEKNNSRIKLGIK	19	FALSE	sp|P10412|H14_HUMAN;sp|P16402|H13_HUMAN;sp|P16403|H12_HUMAN;sp|Q02539|H11_HUMAN	H1-4;H1-3;H1-2;H1-1	HUMAN	Histone H1.4 OS=Homo sapiens OX=9606 GN=H1-4 PE=1 SV=2	AAAGYDVEKNNSRIKLGIK/3	['MSFragger', 'Comet', 'Sage']	[0.0003675119441381, 0.0003016136329362, 0.001468788249694]	[3.7616862423665913, 2.2600926227321687, 0.7198338733131507]	[5.185217225002872e-06, 3.107895073498168e-06, 0.0112414198230067]	0.104335	0.000702494	1	3	0.000301614	3.1079e-06	3.76169	8	['AAAGYDVEKNNSRIKLGLK(8)']	3	0	0	0	0	1	2	0	3	0	NA	NA	NA	NA	NA	NA	NA	NA	NA
AAAKAPTKAAPK	12	TRUE	sp|P83731|RL24_HUMAN	RPL24	HUMAN	Large ribosomal subunit protein eL24 OS=Homo sapiens OX=9606 GN=RPL24 PE=1 SV=1	AAAKAPTKAAPK/3	['MSFragger', 'Comet', 'Sage', 'PEAKS']	[0.0005198405822214, 0.0003016136329362, 0.0003229974160206, 0.0001233501911927]	[1.5746577075520676, 1.3565735244680135, 1.3304485161925044, 6.717471645111157]	[0.000572220082263, 8.10667891230208e-05, 4.116664793466691e-05, 1.770589240274018e-06]	0.711033	0.337092	1	4	0.00012335	1.77059e-06	6.71747	0	NA	4	2	1	1	0	0	0	4	0	0	NA	NA	netMHCpan-4.1	HLA-A*03:01	2.458	NB	AAAKAPTPK	1	AKAPKAAPK
AAAKAPTKAAPKQKIVKPV	19	FALSE	sp|P83731|RL24_HUMAN	RPL24	HUMAN	Large ribosomal subunit protein eL24 OS=Homo sapiens OX=9606 GN=RPL24 PE=1 SV=1	AAAKAPTKAAPKQKIVKPV/3	['MSFragger', 'Sage', 'PEAKS']	[0.005334721228287, 0.0009080177971488, 0.0001233501911927]	[0.7452422249415684, 0.7791290559074208, 6.330348144716504]	[0.039689219916848, 0.0065460778854145, 5.10089154530932e-06]	0.125163	0.758258	1	3	0.00012335	5.10089e-06	6.33035	0	NA	1	0	0	0	1	0	0	0	1	0	NA	NA	NA	NA	NA	NA	NA	NA	NA
AAAKPKKATKSPAKPK	16	FALSE	sp|P16401|H15_HUMAN	H1-5	HUMAN	Histone H1.5 OS=Homo sapiens OX=9606 GN=H1-5 PE=1 SV=3	AAAKPKKATKSPAKPK/3	['MSFragger', 'Comet', 'Sage', 'PEAKS']	[0.0005198405822214, 0.0008513355326167, 0.0003867349898482, 0.0001233501911927]	[1.801239951261902, 0.6784897308858517, 0.8845870145510025, 5.263229791893909]	[0.0003790857255439, 0.0034596997436498, 0.002478734603577, 9.356561314656696e-05]	0.523726	2.09707	1	4	0.00012335	9.35656e-05	5.26323	0	NA	3	1	1	1	0	0	0	3	0	0	NA	NA	netMHCIIpan-4.3	DRB5_0101	21.43	NB	KKATKSPAK	NA	NA
AAALLAKQAEMEVK	14	FALSE	sp|Q92575|UBXN4_HUMAN	UBXN4	HUMAN	UBX domain-containing protein 4 OS=Homo sapiens OX=9606 GN=UBXN4 PE=1 SV=2	AAALLAKQAEM[UNIMOD:Oxidation]EVK/2	['MSFragger', 'Comet', 'Sage', 'PEAKS']	[0.0006441638752898, 0.0006652622241933, 0.0003867349898482, 0.0001233501911927]	[1.3378675639737707, 0.7001378440501936, 0.9996104389097044, 6.418488646919638]	[0.0011871896957744, 0.0028034646174855, 0.0008592623767162, 4.008953476534393e-06]	0.826666	0.654332	1	4	0.00012335	4.00895e-06	6.41849	0	NA	1	0	0	0	1	0	0	0	1	0	NA	NA	netMHCIIpan-4.3	HLA-DPA10103-DPB10201	7.71	NB	LLAKQAEME	NA	NA
AAAPASVPAQAPKRTQAPT	19	FALSE	sp|P47914|RL29_HUMAN	RPL29	HUMAN	Large ribosomal subunit protein eL29 OS=Homo sapiens OX=9606 GN=RPL29 PE=1 SV=2	AAAPASVPAQAPKRTQAPT/2	['MSFragger', 'Comet', 'Sage', 'PEAKS']	[0.0034256559766763, 0.0039315617036767, 0.002348796241926, 0.0001233501911927]	[0.8635766402545719, 0.4993780463646772, 0.6521056077814364, 5.452988340444982]	[0.0189858086944057, 0.0235058202381234, 0.0206228615844715, 5.590170745164853e-05]	0.714513	1.09991	1	4	0.00012335	5.59017e-05	5.45299	0	NA	3	0	0	0	2	0	1	0	3	0	NA	NA	NA	NA	NA	NA	NA	NA	NA
AAAPPAEKAPVKKKAAK	17	FALSE	sp|P16403|H12_HUMAN	H1-2	HUMAN	Histone H1.2 OS=Homo sapiens OX=9606 GN=H1-2 PE=1 SV=2	AAAPPAEKAPVKKKAAK/2	['Comet', 'Sage']	[0.0013065795613625, 0.0049682944368176]	[0.6264756510397057, 0.5673696336972923]	[0.005879515763335, 0.0427785176095486]	0.210324	1.40629	1	2	0.00130658	0.00587952	0.626476	0	NA	1	0	0	0	1	0	0	0	1	0	NA	NA	netMHCIIpan-4.3	DRB5_0101	14.58	NB	AEKAPVKKK	NA	NA
AAAPPAEKAPVKKKAAKK	18	FALSE	sp|P16403|H12_HUMAN	H1-2	HUMAN	Histone H1.2 OS=Homo sapiens OX=9606 GN=H1-2 PE=1 SV=2	AAAPPAEKAPVKKKAAKK/2	['MSFragger', 'Comet', 'Sage', 'PEAKS']	[0.0006441638752898, 0.0006366993505666, 0.0003867349898482, 0.0001233501911927]	[1.331357796228233, 0.7593324372995001, 1.020736689132855, 6.723686443568248]	[0.0012188638409251, 0.0016366031000649, 0.0007075625617486, 1.7407641863612437e-06]	0.68458	0.852219	1	4	0.00012335	1.74076e-06	6.72369	0	NA	3	0	0	0	2	1	0	0	3	0	NA	NA	netMHCIIpan-4.3	DRB5_0101	20.2	NB	AEKAPVKKK	NA	NA
AAAPPLSKAEYLK	13	FALSE	sp|Q9BRD0|BUD13_HUMAN	BUD13	HUMAN	BUD13 homolog OS=Homo sapiens OX=9606 GN=BUD13 PE=1 SV=1	[UNIMOD:Acetylation]-AAAPPLSKAEYLK/2	['MSFragger', 'PEAKS']	[0.003364786774925, 0.0069826360996107]	[0.8661793395055867, 2.4086143111778058]	[0.0186818244393377, 0.0684486906239003]	0.789955	5.85894	1	2	0.00336479	0.0186818	2.40861	0	NA	2	0	0	0	0	1	1	0	2	0	NA	NA	netMHCIIpan-4.3	HLA-DPA10103-DPB10201	20.61	NB	YEAKSLPPA	NA	NA
AAAPVLTPAKVTGKSKK	17	FALSE	sp|Q8N6L1|KTAP2_HUMAN	KRTCAP2	HUMAN	Keratinocyte-associated protein 2 OS=Homo sapiens OX=9606 GN=KRTCAP2 PE=1 SV=2	AAAPVLTPAKVTGKSKK/2	['MSFragger', 'Comet', 'Sage', 'PEAKS']	[0.0003675119441381, 0.0003016136329362, 0.0003229974160206, 0.0001233501911927]	[2.160183401419784, 1.2839114689000388, 1.2910405749803562, 7.258967115791861]	[0.0001974097757663, 0.0001067305055405, 5.911745821249738e-05, 4.029535039105892e-07]	0.909886	0.725512	1	4	0.00012335	4.02954e-07	7.25897	0	NA	1	0	0	0	1	0	0	0	1	0	NA	NA	netMHCIIpan-4.3	DRB5_0101	0.98	SB	LTPAKVTGK	NA	NA
AAAPVLTPAKVTGKSKKRN	19	FALSE	sp|Q8N6L1|KTAP2_HUMAN	KRTCAP2	HUMAN	Keratinocyte-associated protein 2 OS=Homo sapiens OX=9606 GN=KRTCAP2 PE=1 SV=2	AAAPVLTPAKVTGKSKKRN/3	['MSFragger', 'Comet', 'Sage', 'PEAKS']	[0.0003675119441381, 0.0003016136329362, 0.0003867349898482, 0.0001233501911927]	[2.013674193962386, 1.090673562761395, 1.0783146967339836, 6.783996937827563]	[0.0002643410575583, 0.0002141821450727, 0.000416888577052, 1.4761887406510606e-06]	-0.0279818	0.00619057	1	4	0.00012335	1.47619e-06	6.784	0	NA	2	0	0	0	2	0	0	0	2	0	NA	NA	NA	NA	NA	NA	NA	NA	NA
AAAQMPAYQEL	11	TRUE	sp|P37837|TALDO_HUMAN	TALDO1	HUMAN	Transaldolase OS=Homo sapiens OX=9606 GN=TALDO1 PE=1 SV=2	AAAQM[UNIMOD:Oxidation]PAYQEL/1	['MSFragger', 'Comet', 'Sage', 'PEAKS']	[0.0005198405822214, 0.0003016136329362, 0.0003867349898482, 0.0001233501911927]	[1.6710149379534194, 1.032971158894002, 1.10750980908316, 6.1138206057871605]	[0.0004699711266885, 0.0002707965847952, 0.000318849754788, 9.217127863456554e-06]	0.970883	0.942725	1	4	0.00012335	9.21713e-06	6.11382	0	NA	7	0	0	0	4	3	0	0	7	0	NA	NA	netMHCpan-4.1	HLA-C*01:02	1.914	WB	AAAPAYQEL	3	AAQPAYQEL
AAARHSTLDF	10	TRUE	sp|P52788|SPSY_HUMAN	SMS	HUMAN	Spermine synthase OS=Homo sapiens OX=9606 GN=SMS PE=1 SV=2	[UNIMOD:Acetylation]-AAARHSTLDF/2	['MSFragger', 'PEAKS']	[0.0008147745790331, 0.0001233501911927]	[1.1633272827140146, 4.6612616539131055]	[0.002772787640251, 0.0004638869342387]	0.518713	5.39211	1	2	0.00012335	0.000463887	4.66126	0	NA	3	0	0	0	1	1	1	0	3	0	NA	NA	netMHCpan-4.1	HLA-C*01:02	9.049	NB	AAARHSTLF	0	AAARHSTDF
AAASESLFVS	10	TRUE	P04075|ALDOA_HUMAN	ALDOA	HUMAN	Fructose-bisphosphate aldolase A OS=Homo sapiens OX=9606 GN=ALDOA PE=1 SV=2	AAASESLFVS/1	['PEAKS']	[0.0030798713298199]	[2.918821255545841]	[0.02385244893085]	0.886932	0.517675	1	1	0.00307987	0.0238524	2.91882	0	NA	3	0	0	0	2	1	0	0	3	0	NA	NA	netMHCpan-4.1	HLA-C*01:02	42.5	NB	AAASESLFV	0	AASESLFVS
AAASESLFVSNHAY	14	FALSE	sp|P04075|ALDOA_HUMAN	ALDOA	HUMAN	Fructose-bisphosphate aldolase A OS=Homo sapiens OX=9606 GN=ALDOA PE=1 SV=2	AAASESLFVSNHAY/2	['MSFragger', 'Comet', 'Sage', 'PEAKS']	[0.0003675119441381, 0.0003016136329362, 0.0003867349898482, 0.0001233501911927]	[2.624757001928259, 1.1101876557947692, 0.9551868416564256, 6.8918744801551375]	[7.111625553915738e-05, 0.000199190942139, 0.0012932012922071, 1.0991877597900424e-06]	0.906843	2.14497	1	4	0.00012335	1.09919e-06	6.89187	0	NA	3	0	0	0	1	1	1	0	3	0	NA	NA	netMHCIIpan-4.3	HLA-DQA10101-DQB10501	13.21	NB	ESLFVSNHA	NA	NA
AAAYLQHL	8	TRUE	sp|O00192|ARVC_HUMAN;sp|O60716|CTND1_HUMAN;sp|Q99569|PKP4_HUMAN;sp|Q9UQB3|CTND2_HUMAN	ARVCF;CTNND1;PKP4;CTNND2	HUMAN	Splicing regulator ARVCF OS=Homo sapiens OX=9606 GN=ARVCF PE=1 SV=1	AAAYLQHL/1	['MSFragger', 'Comet', 'Sage', 'PEAKS']	[0.0029376318168122, 0.0008907363420427, 0.0022428229665071, 0.0007651759904778]	[0.8934621147139405, 0.6578290507967809, 0.6645878962535678, 3.6786044507931313]	[0.0157547997433641, 0.0042564715060032, 0.0184626736299795, 0.0045436837272087]	0.738968	0.720265	1	4	0.000765176	0.00425647	3.6786	0	NA	1	0	0	1	0	0	0	1	0	0	NA	NA	netMHCpan-4.1	HLA-C*01:02	2.054	NB	AAA-YLQHL	3	AAAY-LQHL
AADAFKEL	8	TRUE	sp|P14314|GLU2B_HUMAN	PRKCSH	HUMAN	Glucosidase 2 subunit beta OS=Homo sapiens OX=9606 GN=PRKCSH PE=1 SV=2	AADAFKEL/1	['MSFragger', 'Comet', 'Sage', 'PEAKS']	[0.0006691201070592, 0.0006652622241933, 0.0004791107704101, 0.0004532269760696]	[1.2672540836721926, 0.7106311127725327, 0.8033786658179807, 3.916885236340228]	[0.0016134685773002, 0.0025383141692147, 0.0052392054841286, 0.0027144870007987]	0.964846	0.0304602	1	4	0.000453227	0.00161347	3.91689	0	NA	2	0	0	0	1	1	0	0	2	0	NA	NA	netMHCpan-4.1	HLA-C*01:02	1.036	WB	AAD-AFKEL	3	AA-DAFKEL
AADGGLRASVTLLGAG	16	FALSE	sp|Q16553|LY6E_HUMAN	LY6E	HUMAN	Lymphocyte antigen 6E OS=Homo sapiens OX=9606 GN=LY6E PE=1 SV=1	AADGGLRASVTLLGAG/2	['MSFragger', 'Comet', 'Sage']	[0.0008147745790331, 0.0007607868709922, 0.0003867349898482]	[1.0942953493357568, 0.6885925177265333, 0.8435829434546461]	[0.0042071380095237, 0.0031334588190029, 0.0036178708339805]	0.719024	4.99436	1	3	0.000386735	0.00313346	1.0943	0	NA	2	0	0	0	0	1	1	0	2	0	NA	NA	netMHCIIpan-4.3	HLA-DQA10101-DQB10602	2.88	WB	LRASVTLLG	NA	NA
AADKRSKALKASAPAPGHH	19	FALSE	sp|P56378|ATP68_HUMAN	ATP5MJ	HUMAN	ATP synthase subunit ATP5MJ, mitochondrial OS=Homo sapiens OX=9606 GN=ATP5MJ PE=1 SV=1	AADKRSKALKASAPAPGHH/3	['MSFragger', 'Comet', 'Sage', 'PEAKS']	[0.0003675119441381, 0.0003016136329362, 0.0003229974160206, 0.0001233501911927]	[2.524371656991172, 1.803903118546383, 1.1868620402454932, 6.417894208297798]	[8.921341457483529e-05, 1.4932093302320184e-05, 0.0001538792455931, 4.015471899554128e-06]	0.489329	0.142886	1	4	0.00012335	4.01547e-06	6.41789	0	NA	2	0	1	1	0	0	0	2	0	0	NA	NA	NA	NA	NA	NA	NA	NA	NA
AADVKNI	7	FALSE	sp|Q96AX1|VP33A_HUMAN	VPS33A	HUMAN	Vacuolar protein sorting-associated protein 33A OS=Homo sapiens OX=9606 GN=VPS33A PE=1 SV=1	AADVKNI/1	['MSFragger', 'Comet', 'PEAKS']	[0.0046233342398694, 0.0011406844106463, 0.0049100879989797]	[0.7917917881450209, 0.6302689205835585, 2.5825232095788246]	[0.029625974579241, 0.0056524777414421, 0.0491712279292276]	0.976866	1.5623	1	3	0.00114068	0.00565248	2.58252	0	NA	6	1	1	1	1	1	1	3	3	0	NA	NA	NA	NA	NA	NA	NA	NA	NA
AAEDVVATGAD	11	TRUE	sp|O00264|PGRC1_HUMAN	PGRMC1	HUMAN	Membrane-associated progesterone receptor component 1 OS=Homo sapiens OX=9606 GN=PGRMC1 PE=1 SV=3	AAEDVVATGAD/1	['MSFragger', 'Comet', 'Sage', 'PEAKS']	[0.0005648919644118, 0.0003016136329362, 0.0003867349898482, 0.0004532269760696]	[1.4382857654655803, 0.8189720849063705, 0.9747357336980746, 3.883438335064456]	[0.0008280536125941, 0.0010004855491185, 0.0010802215935311, 0.0029215845713225]	0.975183	1.7729	1	4	0.000301614	0.000828054	3.88344	0	NA	4	0	0	2	2	0	0	2	2	0	NA	NA	netMHCpan-4.1	HLA-B*51:01	75	NB	AAEDVVATD	0	AAEDVVTGA
AAEKAITGFDDPFSGKTVS	19	FALSE	sp|P15924|DESP_HUMAN	DSP	HUMAN	Desmoplakin OS=Homo sapiens OX=9606 GN=DSP PE=1 SV=3	AAEKAITGFDDPFSGKTVS/2	['MSFragger', 'Comet', 'Sage']	[0.0008147745790331, 0.0011406844106463, 0.001532505242781]	[1.1180239139771064, 0.6325483115197601, 0.7135411486754569]	[0.0036275866099438, 0.0055204352490282, 0.0119002720724361]	0.804405	0.0102916	1	3	0.000814775	0.00362759	1.11802	0	NA	1	0	0	0	1	0	0	0	1	0	NA	NA	NA	NA	NA	NA	NA	NA	NA
AAENPGKYNILGTNTIMDK	19	FALSE	sp|Q00839|HNRPU_HUMAN	HNRNPU	HUMAN	Heterogeneous nuclear ribonucleoprotein U OS=Homo sapiens OX=9606 GN=HNRNPU PE=1 SV=6	AAENPGKYNILGTNTIM[UNIMOD:Oxidation]DK/3	['MSFragger', 'Comet', 'Sage', 'PEAKS']	[0.0003675119441381, 0.0003016136329362, 0.0003229974160206, 0.0001233501911927]	[3.07370678785975, 1.0101175342419626, 1.4745721108862648, 7.231458908815648]	[2.547305454407648e-05, 0.0003003922372843, 1.0957855987223298e-05, 4.344235558636814e-07]	0.905633	0.0283293	1	4	0.00012335	4.34424e-07	7.23146	0	NA	1	0	0	0	1	0	0	0	1	0	NA	NA	NA	NA	NA	NA	NA	NA	NA
AAFGNGAL	8	TRUE	P11498|PYC_HUMAN	PC	HUMAN	Pyruvate carboxylase, mitochondrial OS=Homo sapiens OX=9606 GN=PC PE=1 SV=2	AAFGNGAL/1	['PEAKS']	[0.0016017473607571]	[3.190554054595191]	[0.0130150536199644]	0.894483	1.40523	1	1	0.00160175	0.0130151	3.19055	0	NA	1	0	0	0	1	0	0	0	1	0	NA	NA	netMHCpan-4.1	HLA-C*01:02	1.786	WB	AAFGNG-AL	3	AAFGNG-AL
AAFLIPLL	8	TRUE	Q9BUQ8|DDX23_HUMAN	DDX23	HUMAN	Probable ATP-dependent RNA helicase DDX23 OS=Homo sapiens OX=9606 GN=DDX23 PE=1 SV=3	AAFLIPLL/1	['PEAKS']	[0.001317012705299]	[3.383012802579687]	[0.0085294621447792]	0.981137	0.119123	1	1	0.00131701	0.00852946	3.38301	0	NA	2	1	1	0	0	0	0	2	0	0	NA	NA	netMHCpan-4.1	HLA-B*51:01	0.669	WB	AAF-LIPLL	3	AAFLIPL-L
AAFLLTVL	8	TRUE	A7E2V4|ZSWM8_HUMAN	ZSWIM8	HUMAN	Zinc finger SWIM domain-containing protein 8 OS=Homo sapiens OX=9606 GN=ZSWIM8 PE=1 SV=1	AAFLLTVL/1	['PEAKS']	[0.0093530322888121]	[2.150420524887802]	[0.1085812106391336]	0.893725	0.712875	1	1	0.00935303	0.108581	2.15042	0	NA	1	0	0	1	0	0	0	1	0	0	NA	NA	netMHCpan-4.1	HLA-B*51:01	1.416	WB	AAF-LLTVL	3	AAFL-LTVL
AAFPKKLAF	9	TRUE	sp|O75396|SC22B_HUMAN	SEC22B	HUMAN	Vesicle-trafficking protein SEC22b OS=Homo sapiens OX=9606 GN=SEC22B PE=1 SV=5	AAFPKKLAF/2	['MSFragger', 'Comet', 'Sage', 'PEAKS']	[0.0005198405822214, 0.0003016136329362, 0.0003867349898482, 0.0001233501911927]	[1.5776952762207597, 1.49464539767938, 1.081427459529727, 6.558303326410549]	[0.0005682714594462, 4.748265085332376e-05, 0.0004051394146589, 2.7356990547309997e-06]	0.974579	1.9256	1	4	0.00012335	2.7357e-06	6.5583	0	NA	6	0	0	0	2	3	1	0	6	0	NA	NA	netMHCpan-4.1	HLA-C*07:01	0.105	SB	AAFPKKLAF	1	AAFPKKLAF
AAFPKKLAFA	10	TRUE	sp|O75396|SC22B_HUMAN	SEC22B	HUMAN	Vesicle-trafficking protein SEC22b OS=Homo sapiens OX=9606 GN=SEC22B PE=1 SV=5	AAFPKKLAFA/2	['MSFragger', 'Comet', 'Sage', 'PEAKS']	[0.0005198405822214, 0.0003016136329362, 0.0003229974160206, 0.0001233501911927]	[1.57042270395307, 1.4154497496305127, 1.1627673458989771, 7.398215387026724]	[0.0005778213243733, 6.463222452570001e-05, 0.0001919803356906, 2.753819922272261e-07]	0.976713	0.884144	1	4	0.00012335	2.75382e-07	7.39822	0	NA	9	1	0	0	3	4	1	1	8	0	NA	NA	netMHCpan-4.1	HLA-C*07:01	8.802	NB	AAFPKKLAF	1	AAFPKKLAF
AAFQPNQY	8	TRUE	sp|Q9H0D6|XRN2_HUMAN	XRN2	HUMAN	5'-3' exoribonuclease 2 OS=Homo sapiens OX=9606 GN=XRN2 PE=1 SV=1	AAFQPNQY/1	['MSFragger', 'Comet', 'Sage', 'PEAKS']	[0.0006441638752898, 0.0003016136329362, 0.0003867349898482, 0.0001233501911927]	[1.3302086526567751, 0.9193591063419886, 0.9605277455670568, 5.424140578381674]	[0.0012245909859524, 0.0004916066802273, 0.0012311476578709, 6.046268540465345e-05]	0.994672	2.11877	1	4	0.00012335	6.04627e-05	5.42414	0	NA	1	0	1	0	0	0	0	1	0	0	NA	NA	netMHCpan-4.1	HLA-B*18:01	1.651	WB	AAF-QPNQY	0	AAFQPN-QY
AAGAGKVTK	9	TRUE	sp|P68104|EF1A1_HUMAN;sp|Q5VTE0|EF1A3_HUMAN	EEF1A1;EEF1A1P5	HUMAN	Elongation factor 1-alpha 1 OS=Homo sapiens OX=9606 GN=EEF1A1 PE=1 SV=1	AAGAGKVTK/1	['MSFragger', 'Comet', 'Sage', 'PEAKS']	[0.0013234077750206, 0.0020762395149904, 0.0020591824283099, 0.0003016287954956]	[0.9857257073942964, 0.5736408031927052, 0.6807584456462304, 4.270168870164244]	[0.0086266253317384, 0.0102772174780755, 0.0159830142839748, 0.0012156047730326]	0.968743	6.75199	1	4	0.000301629	0.0012156	4.27017	0	NA	4	0	2	2	0	0	0	4	0	0	NA	NA	netMHCpan-4.1	HLA-A*03:01	1.054	WB	AAGAGKVTK	1	AAGAGKVTK
AAGAGKVTKSA	11	TRUE	sp|P68104|EF1A1_HUMAN;sp|Q5VTE0|EF1A3_HUMAN	EEF1A1;EEF1A1P5	HUMAN	Elongation factor 1-alpha 1 OS=Homo sapiens OX=9606 GN=EEF1A1 PE=1 SV=1	AAGAGKVTKSA/2	['MSFragger', 'Comet', 'Sage', 'PEAKS']	[0.0005198405822214, 0.0003016136329362, 0.0003867349898482, 0.0001233501911927]	[1.916249959135495, 1.1885458166716854, 1.0663535684681598, 5.926211193437455]	[0.000315308516194, 0.0001509902439857, 0.0004652983317355, 1.538624008681815e-05]	0.941274	0.746333	1	4	0.00012335	1.53862e-05	5.92621	0	NA	1	0	0	1	0	0	0	1	0	0	NA	NA	netMHCpan-4.1	HLA-A*03:01	33.375	NB	AAGAGKVTK	0	AGAGKVTSA
AAGAGKVTKSAQK	13	FALSE	sp|P68104|EF1A1_HUMAN;sp|Q5VTE0|EF1A3_HUMAN	EEF1A1;EEF1A1P5	HUMAN	Elongation factor 1-alpha 1 OS=Homo sapiens OX=9606 GN=EEF1A1 PE=1 SV=1	AAGAGKVTKSAQK/2	['MSFragger', 'Comet', 'Sage', 'PEAKS']	[0.0003675119441381, 0.0003016136329362, 0.0003229974160206, 0.0001233501911927]	[2.170717541127192, 1.569595168569685, 1.1637200500165623, 6.721227049124186]	[0.0001931370715947, 3.536762063744154e-05, 0.0001903084295997, 1.752506376390331e-06]	0.809128	0.657443	1	4	0.00012335	1.75251e-06	6.72123	0	NA	3	1	1	1	0	0	0	3	0	0	NA	NA	netMHCIIpan-4.3	HLA-DQA10101-DQB10602	19.26	NB	AGAGKVTKS	NA	NA
AAGAGKVTKSAQKAQ	15	FALSE	sp|P68104|EF1A1_HUMAN;sp|Q5VTE0|EF1A3_HUMAN	EEF1A1;EEF1A1P5	HUMAN	Elongation factor 1-alpha 1 OS=Homo sapiens OX=9606 GN=EEF1A1 PE=1 SV=1	AAGAGKVTKSAQKAQ/3	['Sage']	[0.0048661800486618]	[0.5738293458814296]	[0.0405300852937887]	0.0213751	2.15207	1	1	0.00486618	0.0405301	0.573829	0	NA	1	0	1	0	0	0	0	1	0	0	NA	NA	netMHCIIpan-4.3	HLA-DPA10202-DPB10201	2.67	WB	KVTKSAQKA	NA	NA
AAGAGKVTKSAQKAQK	16	FALSE	sp|P68104|EF1A1_HUMAN;sp|Q5VTE0|EF1A3_HUMAN	EEF1A1;EEF1A1P5	HUMAN	Elongation factor 1-alpha 1 OS=Homo sapiens OX=9606 GN=EEF1A1 PE=1 SV=1	AAGAGKVTKSAQKAQK/2;AAGAGKVTKSAQKAQK/3	['MSFragger', 'Comet', 'Sage', 'PEAKS']	[0.0003675119441381, 0.0003016136329362, 0.0003229974160206, 0.0001233501911927]	[2.846445054673248, 1.6283761199787958, 1.2669240282534715, 7.609270827781682]	[4.290617122858107e-05, 2.803963969290707e-05, 7.377301922183062e-05, 1.546550143527804e-07]	0.925356	0.529515	2	4	0.00012335	1.54655e-07	7.60927	0	NA	7	1	2	2	1	1	0	5	2	0	NA	NA	netMHCIIpan-4.3	HLA-DPA10202-DPB10201	1.44	WB	KVTKSAQKA	NA	NA
AAGAGKVTKSAQKAQKA	17	FALSE	sp|P68104|EF1A1_HUMAN;sp|Q5VTE0|EF1A3_HUMAN	EEF1A1;EEF1A1P5	HUMAN	Elongation factor 1-alpha 1 OS=Homo sapiens OX=9606 GN=EEF1A1 PE=1 SV=1	AAGAGKVTKSAQKAQKA/3;AAGAGKVTKSAQKAQKA/2	['MSFragger', 'Comet', 'Sage', 'PEAKS']	[0.0003675119441381, 0.0003016136329362, 0.0003229974160206, 0.0001233501911927]	[3.4898037703018336, 2.0315254253232764, 1.4302980650523167, 7.437849438296764]	[9.770007203345188e-06, 6.823378548916432e-06, 1.6455400224573637e-05, 2.471045902603882e-07]	0.893443	0.0030511	2	4	0.00012335	2.47105e-07	7.43785	0	NA	23	6	7	6	2	2	0	19	4	0	NA	NA	netMHCIIpan-4.3	HLA-DPA10202-DPB10201	1.63	WB	KVTKSAQKA	NA	NA
AAGAGKVTKSAQKAQKAK	18	FALSE	sp|P68104|EF1A1_HUMAN;sp|Q5VTE0|EF1A3_HUMAN	EEF1A1;EEF1A1P5	HUMAN	Elongation factor 1-alpha 1 OS=Homo sapiens OX=9606 GN=EEF1A1 PE=1 SV=1	AAGAGKVTKSAQKAQKAK/2;AAGAGKVTKSAQKAQKAK/3	['MSFragger', 'Comet', 'Sage', 'PEAKS']	[0.0003675119441381, 0.0003016136329362, 0.0003229974160206, 0.0001233501911927]	[3.890970751651032, 1.9884519907287987, 1.348832514848464, 5.740299907308057]	[3.836535124399458e-06, 7.91336689047729e-06, 3.477154100756034e-05, 2.555616124696604e-05]	0.208562	0.0358881	2	4	0.00012335	3.83654e-06	5.7403	0	NA	27	5	9	8	2	2	1	22	5	0	NA	NA	netMHCIIpan-4.3	HLA-DPA10202-DPB10201	2.85	WB	KVTKSAQKA	NA	NA
AAGAKKAVKKTPK	13	FALSE	sp|P16401|H15_HUMAN	H1-5	HUMAN	Histone H1.5 OS=Homo sapiens OX=9606 GN=H1-5 PE=1 SV=3	AAGAKKAVKKTPK/3	['MSFragger', 'Comet', 'Sage', 'PEAKS']	[0.0008147745790331, 0.0006652622241933, 0.0003867349898482, 0.0003016287954956]	[1.1188959252827553, 0.7083894690719519, 0.838905327850226, 4.289854141972347]	[0.0036082202796991, 0.0025923931471085, 0.0037772916466372, 0.0011603983975704]	-0.0577705	2.24527	1	4	0.000301629	0.0011604	4.28985	0	NA	5	1	2	2	0	0	0	5	0	0	NA	NA	netMHCIIpan-4.3	DRB5_0101	44.21	NB	AGAKKAVKK	NA	NA
AAGAKKAVKKTPKKA	15	FALSE	sp|P16401|H15_HUMAN	H1-5	HUMAN	Histone H1.5 OS=Homo sapiens OX=9606 GN=H1-5 PE=1 SV=3	AAGAKKAVKKTPKKA/3;AAGAKKAVKKTPKKA/2	['MSFragger', 'Comet', 'Sage', 'PEAKS']	[0.0008147745790331, 0.0022015655577299, 0.0003867349898482, 0.0001233501911927]	[1.0926632008901795, 0.5614910730610443, 0.8577979821889815, 5.082487701288785]	[0.0042509832418404, 0.0117340314423587, 0.0031734216218128, 0.0001524090426272]	0.40899	2.18342	2	4	0.00012335	0.000152409	5.08249	0	NA	3	0	1	2	0	0	0	3	0	0	NA	NA	netMHCIIpan-4.3	DRB5_0101	35.06	NB	KKAVKKTPK	NA	NA
AAGDGDVKLG	10	TRUE	sp|O15173|PGRC2_HUMAN	PGRMC2	HUMAN	Membrane-associated progesterone receptor component 2 OS=Homo sapiens OX=9606 GN=PGRMC2 PE=1 SV=1	[UNIMOD:Acetylation]-AAGDGDVKLG/1	['MSFragger', 'PEAKS']	[0.0046233342398694, 0.000964397653299]	[0.7900603562993436, 3.5063093602798854]	[0.0299481597891007, 0.0065559490775539]	0.751894	3.07311	1	2	0.000964398	0.00655595	3.50631	0	NA	2	0	0	0	1	1	0	0	2	0	NA	NA	netMHCpan-4.1	HLA-C*01:02	40	NB	AAGDGDVKL	0	AAGDGDVKL
AAGDGDVKLGT	11	TRUE	sp|O15173|PGRC2_HUMAN	PGRMC2	HUMAN	Membrane-associated progesterone receptor component 2 OS=Homo sapiens OX=9606 GN=PGRMC2 PE=1 SV=1	[UNIMOD:Acetylation]-AAGDGDVKLGT/1	['MSFragger', 'PEAKS']	[0.0003675119441381, 0.0001233501911927]	[2.0298785890150914, 6.187203352206357]	[0.0002562886896774, 7.542642598475713e-06]	0.930851	2.94436	1	2	0.00012335	7.54264e-06	6.1872	0	NA	2	0	0	0	1	0	1	0	2	0	NA	NA	netMHCpan-4.1	HLA-C*01:02	60	NB	AAGDGDVKL	0	AAGDGDVKL
AAGGQGHAMIVEAYPK	16	FALSE	sp|P55084|ECHB_HUMAN	HADHB	HUMAN	Trifunctional enzyme subunit beta, mitochondrial OS=Homo sapiens OX=9606 GN=HADHB PE=1 SV=3	AAGGQGHAM[UNIMOD:Oxidation]IVEAYPK/2	['MSFragger', 'Comet', 'Sage', 'PEAKS']	[0.0003675119441381, 0.0003016136329362, 0.0003229974160206, 0.0001233501911927]	[2.4439773890696257, 0.9782790369363116, 1.2805706894341224, 7.399270282121874]	[0.0001068080562675, 0.0003515482416509, 6.508367461927341e-05, 2.745889997113056e-07]	0.461746	0.868748	1	4	0.00012335	2.74589e-07	7.39927	0	NA	1	0	0	0	1	0	0	0	1	0	NA	NA	netMHCIIpan-4.3	HLA-DQA10101-DQB10602	0.39	SB	QGHAMIVEA	NA	NA
AAGGVGSIVRVL	12	TRUE	sp|O15511|ARPC5_HUMAN	ARPC5	HUMAN	Actin-related protein 2/3 complex subunit 5 OS=Homo sapiens OX=9606 GN=ARPC5 PE=1 SV=3	AAGGVGSIVRVL/2	['MSFragger', 'Comet', 'Sage', 'PEAKS']	[0.0003675119441381, 0.0003016136329362, 0.0003867349898482, 0.0001233501911927]	[2.0959058600174743, 1.0847625591760175, 0.9766337930303156, 6.363761560649405]	[0.0002250887302887, 0.0002190632219538, 0.0010615167352188, 4.65573579131528e-06]	0.968451	3.52372	1	4	0.00012335	4.65574e-06	6.36376	0	NA	1	0	0	0	0	0	1	0	1	0	NA	NA	netMHCpan-4.1	HLA-C*01:02	17.342	NB	AAGGVGSVL	0	AAGGVGSVL
AAGGVGSIVRVLTARKTV	18	FALSE	sp|O15511|ARPC5_HUMAN	ARPC5	HUMAN	Actin-related protein 2/3 complex subunit 5 OS=Homo sapiens OX=9606 GN=ARPC5 PE=1 SV=3	AAGGVGSIVRVLTARKTV/3	['MSFragger', 'Comet', 'Sage', 'PEAKS']	[0.0005198405822214, 0.0003016136329362, 0.0003867349898482, 0.0001233501911927]	[1.8402182612237283, 1.0310436939297436, 0.8919317623269155, 5.388467639335558]	[0.0003568313707659, 0.0002731022567516, 0.0023164066122245, 6.661689875303888e-05]	-0.0460643	3.22255	1	4	0.00012335	6.66169e-05	5.38847	0	NA	3	0	0	0	1	1	1	0	3	0	NA	NA	netMHCIIpan-4.3	DRB5_0101	4.85	WB	IVRVLTARK	NA	NA
AAGGYDVEKNNSRIKLGLK	19	FALSE	sp|P16401|H15_HUMAN	H1-5	HUMAN	Histone H1.5 OS=Homo sapiens OX=9606 GN=H1-5 PE=1 SV=3	AAGGYDVEKNNSRIKLGLK/3	['MSFragger', 'Comet', 'Sage', 'PEAKS']	[0.0003675119441381, 0.0003016136329362, 0.0003229974160206, 0.0001233501911927]	[1.9391526372945609, 1.034580387850315, 1.159480043237739, 6.595031270596185]	[0.0003030118748306, 0.0002688962323941, 0.0001978627945183, 2.474396452099272e-06]	0.359337	0.27856	1	4	0.00012335	2.4744e-06	6.59503	0	NA	4	0	0	0	3	1	0	0	4	0	NA	NA	NA	NA	NA	NA	NA	NA	NA
AAGIEIQKKRKRKR	14	FALSE	Q99459|CDC5L_HUMAN	CDC5L	HUMAN	Cell division cycle 5-like protein OS=Homo sapiens OX=9606 GN=CDC5L PE=1 SV=2	AAGIEIQKKRKRKR/3	['PEAKS']	[0.00068716715341]	[3.7831833438316727]	[0.0036321675305322]	-0.112741	3.78955	1	1	0.000687167	0.00363217	3.78318	0	NA	1	0	0	0	1	0	0	0	1	0	NA	NA	netMHCIIpan-4.3	DRB5_0101	5.12	NB	IEIQKKRKR	NA	NA
AAGLVGGAGVVPGESY	16	FALSE	sp|O43837|IDH3B_HUMAN	IDH3B	HUMAN	Isocitrate dehydrogenase [NAD] subunit beta, mitochondrial OS=Homo sapiens OX=9606 GN=IDH3B PE=1 SV=2	AAGLVGGAGVVPGESY/2	['MSFragger', 'Comet', 'Sage']	[0.002738683910232, 0.0003016136329362, 0.0003867349898482]	[0.9098401579631038, 0.8486731533725141, 0.9915001790871312]	[0.0142016321983498, 0.0007970562524749, 0.0009258130072612]	0.967464	1.02755	1	3	0.000301614	0.000797056	0.9915	0	NA	2	0	0	0	0	2	0	0	2	0	NA	NA	netMHCIIpan-4.3	HLA-DQA10101-DQB10602	0.38	SB	VGGAGVVPG	NA	NA
AAGPPISEG	9	TRUE	sp|Q15517|CDSN_HUMAN	CDSN	HUMAN	Corneodesmosin OS=Homo sapiens OX=9606 GN=CDSN PE=1 SV=4	AAGPPISEG/1	['MSFragger', 'Comet', 'Sage', 'PEAKS']	[0.001044477326138, 0.0054098472916524, 0.003454231433506, 0.0002224199288256]	[1.0287510930801491, 0.4613632727825937, 0.6071788641827142, 4.58424852123654]	[0.0064638882517806, 0.0356087946086602, 0.0305265054725585, 0.0005646065758042]	0.919583	3.31	1	4	0.00022242	0.000564607	4.58425	0	NA	2	0	2	0	0	0	0	2	0	0	NA	NA	netMHCpan-4.1	HLA-C*01:02	16.118	NB	AAGPPISEG	0	AAGPPISEG
AAGPPISEGKYF	12	TRUE	sp|Q15517|CDSN_HUMAN	CDSN	HUMAN	Corneodesmosin OS=Homo sapiens OX=9606 GN=CDSN PE=1 SV=4	AAGPPISEGKYF/2	['MSFragger', 'Comet', 'Sage', 'PEAKS']	[0.0003675119441381, 0.0003016136329362, 0.0003229974160206, 0.0001233501911927]	[2.258597473809505, 1.160806398615492, 1.228476843778515, 6.8654157452711]	[0.0001603630763553, 0.0001663996696062, 0.0001050093629719, 1.1816351048549814e-06]	0.788755	0.98644	1	4	0.00012335	1.18164e-06	6.86542	0	NA	6	0	0	0	2	2	2	0	6	0	NA	NA	netMHCpan-4.1	HLA-C*07:01	10.463	NB	AAGPPISYF	0	AAGPPGKYF
AAGTKKQ	7	FALSE	sp|P62280|RS11_HUMAN	RPS11	HUMAN	Small ribosomal subunit protein uS17 OS=Homo sapiens OX=9606 GN=RPS11 PE=1 SV=3	AAGTKKQ/1	['MSFragger']	[0.0038740578995562]	[0.8286097574090956]	[0.0235669223445922]	0.904085	4.93014	1	1	0.00387406	0.0235669	0.82861	0	NA	1	0	0	0	0	1	0	0	1	0	NA	NA	NA	NA	NA	NA	NA	NA	NA
AAGTKKQFQ	9	TRUE	sp|P62280|RS11_HUMAN	RPS11	HUMAN	Small ribosomal subunit protein uS17 OS=Homo sapiens OX=9606 GN=RPS11 PE=1 SV=3	AAGTKKQFQ/1	['MSFragger', 'Sage', 'PEAKS']	[0.0029376318168122, 0.0003867349898482, 0.0003959220033653]	[0.893196609347517, 0.827159468699573, 4.1029405396259415]	[0.0157811584051533, 0.0042091211623146, 0.0017906228208184]	0.836427	2.86431	1	3	0.000386735	0.00179062	4.10294	0	NA	1	0	0	0	0	1	0	0	1	0	NA	NA	netMHCpan-4.1	HLA-A*03:01	27.375	NB	AAGTKKQFQ	NA	NA
AAGVGDMVM	9	TRUE	sp|P62829|RL23_HUMAN	RPL23	HUMAN	Large ribosomal subunit protein uL14 OS=Homo sapiens OX=9606 GN=RPL23 PE=1 SV=1	AAGVGDM[UNIMOD:Oxidation]VM[UNIMOD:Oxidation]/1	['Comet', 'PEAKS']	[0.0088863679334467, 0.0014140061025526]	[0.4040076143761228, 3.290417175045043]	[0.0620904658516647, 0.0104251435404305]	0.409379	4.21739	1	2	0.00141401	0.0104251	3.29042	0	NA	1	0	0	0	1	0	0	0	1	0	NA	NA	netMHCpan-4.1	HLA-C*01:02	4.192	NB	AAGVGDMVM	0	AAGVGDMVM
AAGYDVEKNNSRIKLG	16	FALSE	sp|P10412|H14_HUMAN;sp|P16402|H13_HUMAN;sp|P16403|H12_HUMAN;sp|Q02539|H11_HUMAN	H1-4;H1-3;H1-2;H1-1	HUMAN	Histone H1.4 OS=Homo sapiens OX=9606 GN=H1-4 PE=1 SV=2	AAGYDVEKNNSRIKLG/2;AAGYDVEKNNSRIKLG/3	['MSFragger', 'Comet', 'Sage', 'PEAKS']	[0.0003675119441381, 0.0003016136329362, 0.0003229974160206, 0.0001233501911927]	[2.1337627310317946, 1.2657908210648503, 1.2533867471433924, 6.969533615810908]	[0.0002084539535186, 0.0001141710820055, 8.353839549048487e-05, 8.889455749085973e-07]	0.406129	0.00768802	2	4	0.00012335	8.88946e-07	6.96953	0	NA	3	0	0	0	3	0	0	0	3	0	NA	NA	netMHCIIpan-4.3	DRB5_0101	0.29	SB	YDVEKNNSR	NA	NA
AAGYDVEKNNSRIKLGI	17	FALSE	sp|P10412|H14_HUMAN;sp|P16402|H13_HUMAN;sp|P16403|H12_HUMAN;sp|Q02539|H11_HUMAN	H1-4;H1-3;H1-2;H1-1	HUMAN	Histone H1.4 OS=Homo sapiens OX=9606 GN=H1-4 PE=1 SV=2	AAGYDVEKNNSRIKLGI/3	['MSFragger', 'Comet', 'Sage']	[0.003234105108416, 0.0008907363420427, 0.0097357440890125]	[0.8746688710826186, 0.653197686419029, 0.4967902769914355]	[0.0177216131321362, 0.0044623122081057, 0.0753467906190514]	0.122712	0.534411	1	3	0.000890736	0.00446231	0.874669	0	NA	2	0	0	0	1	1	0	0	2	0	NA	NA	netMHCIIpan-4.3	DRB5_0101	0.52	SB	YDVEKNNSR	NA	NA
AAGYDVEKNNSRIKLGIK	18	FALSE	sp|P10412|H14_HUMAN;sp|P16402|H13_HUMAN;sp|P16403|H12_HUMAN;sp|Q02539|H11_HUMAN	H1-4;H1-3;H1-2;H1-1	HUMAN	Histone H1.4 OS=Homo sapiens OX=9606 GN=H1-4 PE=1 SV=2	AAGYDVEKNNSRIKLGIK/3	['MSFragger', 'Comet', 'PEAKS']	[0.0003675119441381, 0.0003016136329362, 0.0001233501911927]	[2.5539673399885885, 0.9477696046706134, 6.369512206176017]	[8.346121637559853e-05, 0.0004150570480461, 4.583137187449577e-06]	-0.000133654	0.027935	1	3	0.00012335	4.58314e-06	6.36951	2	['AAGYDVEKNNSRIKLGLK(2)']	5	0	0	0	3	0	2	0	5	0	NA	NA	netMHCIIpan-4.3	DRB5_0101	1.04	WB	YDVEKNNSR	NA	NA
AAHAQTEVAKKYGLKPPTL	19	FALSE	sp|O94826|TOM70_HUMAN	TOMM70	HUMAN	Mitochondrial import receptor subunit TOM70 OS=Homo sapiens OX=9606 GN=TOMM70 PE=1 SV=1	AAHAQTEVAKKYGLKPPTL/3	['MSFragger', 'Comet', 'Sage', 'PEAKS']	[0.0003675119441381, 0.0003016136329362, 0.0003229974160206, 0.0001233501911927]	[2.812339675286466, 1.3845411393558007, 1.2382055759642594, 7.393361509839803]	[4.638839991057912e-05, 7.281899910433967e-05, 9.603505327639344e-05, 2.790603938665131e-07]	0.365628	0.0383783	1	4	0.00012335	2.7906e-07	7.39336	0	NA	2	0	0	0	1	0	1	0	2	0	NA	NA	NA	NA	NA	NA	NA	NA	NA
AAHLPAEFTPAV	12	TRUE	sp|P69905|HBA_HUMAN	HBA2	HUMAN	Hemoglobin subunit alpha OS=Homo sapiens OX=9606 GN=HBA2 PE=1 SV=2	AAHLPAEFTPAV/2	['MSFragger', 'Comet', 'Sage', 'PEAKS']	[0.0008147745790331, 0.0006366993505666, 0.0003867349898482, 0.0001233501911927]	[1.0768715924341077, 0.7507805273402625, 1.0412181642087108, 6.159585025249851]	[0.0047044355677959, 0.0017631045804346, 0.0005861601257078, 8.133835624791042e-06]	0.857311	0.0706837	1	4	0.00012335	8.13384e-06	6.15959	0	NA	1	0	0	0	1	0	0	0	1	0	NA	NA	netMHCpan-4.1	HLA-B*51:01	6.48	NB	APAEFTPAV	4	LPAEFTPAV
AAHLPAEFTPAVH	13	FALSE	sp|P69905|HBA_HUMAN	HBA2	HUMAN	Hemoglobin subunit alpha OS=Homo sapiens OX=9606 GN=HBA2 PE=1 SV=2	AAHLPAEFTPAVH/2	['MSFragger', 'Comet', 'Sage', 'PEAKS']	[0.0003675119441381, 0.0003016136329362, 0.0003229974160206, 0.0001233501911927]	[2.5255616828572505, 0.9255362026886816, 1.4329788491978863, 7.247168539739684]	[8.897496744762415e-05, 0.0004732615704271, 1.6055225553780166e-05, 4.161620787283595e-07]	0.963503	0.381855	1	4	0.00012335	4.16162e-07	7.24717	0	NA	1	0	0	0	1	0	0	0	1	0	NA	NA	netMHCIIpan-4.3	HLA-DPA10103-DPB10401	25.78	NB	HLPAEFTPA	NA	NA
AAHLPAEFTPAVHA	14	FALSE	sp|P69905|HBA_HUMAN	HBA2	HUMAN	Hemoglobin subunit alpha OS=Homo sapiens OX=9606 GN=HBA2 PE=1 SV=2	AAHLPAEFTPAVHA/2	['MSFragger', 'Comet', 'Sage']	[0.0007509118214975, 0.0003016136329362, 0.0003867349898482]	[1.2102588571911803, 0.917979980927998, 1.0714148663096794]	[0.0021428084601378, 0.0004958448399034, 0.0004441624784613]	0.927359	0.133393	1	3	0.000301614	0.000444162	1.21026	0	NA	1	0	0	0	1	0	0	0	1	0	NA	NA	netMHCIIpan-4.3	HLA-DPA10103-DPB10401	20.61	NB	HLPAEFTPA	NA	NA
AAHLPAEFTPAVHASLDK	18	FALSE	sp|P69905|HBA_HUMAN	HBA2	HUMAN	Hemoglobin subunit alpha OS=Homo sapiens OX=9606 GN=HBA2 PE=1 SV=2	AAHLPAEFTPAVHASLDK/3	['MSFragger', 'Comet', 'Sage', 'PEAKS']	[0.0005198405822214, 0.0003016136329362, 0.0003229974160206, 0.0001233501911927]	[1.4912609191922162, 1.2021271684610653, 1.406191491165084, 7.375941101016636]	[0.0007070239795778, 0.0001438997968324, 2.05331214625771e-05, 2.926713557074362e-07]	0.623377	0.356513	1	4	0.00012335	2.92671e-07	7.37594	0	NA	1	0	0	0	1	0	0	0	1	0	NA	NA	netMHCIIpan-4.3	DRB1_1601	9.09	NB	FTPAVHASL	NA	NA
AAHLPAEFTPAVHASLDKF	19	FALSE	sp|P69905|HBA_HUMAN	HBA2	HUMAN	Hemoglobin subunit alpha OS=Homo sapiens OX=9606 GN=HBA2 PE=1 SV=2	AAHLPAEFTPAVHASLDKF/3	['MSFragger', 'Comet', 'Sage', 'PEAKS']	[0.0003675119441381, 0.0003016136329362, 0.0003229974160206, 0.0001233501911927]	[3.454565198211965, 1.918708810871522, 1.3401407974391573, 8.351454509735442]	[1.0599277960726428e-05, 1.0059444651849047e-05, 3.766079511002004e-05, 2.033382841391503e-08]	0.90486	0.635615	1	4	0.00012335	2.03338e-08	8.35145	0	NA	3	0	0	0	2	0	1	0	3	0	NA	NA	NA	NA	NA	NA	NA	NA	NA
AAIRENPVYEKKPK	14	FALSE	sp|P46777|RL5_HUMAN	RPL5	HUMAN	Large ribosomal subunit protein uL18 OS=Homo sapiens OX=9606 GN=RPL5 PE=1 SV=3	AAIRENPVYEKKPK/3	['MSFragger', 'Comet', 'Sage', 'PEAKS']	[0.0005198405822214, 0.0003016136329362, 0.0003229974160206, 0.0001233501911927]	[1.8699069722639845, 0.936154728464677, 1.3126454367903708, 7.426039465716412]	[0.0003404719167939, 0.0004440197120226, 4.847855846182583e-05, 2.5521251454869617e-07]	0.9387	0.893685	1	4	0.00012335	2.55213e-07	7.42604	0	NA	3	2	1	0	0	0	0	3	0	0	NA	NA	netMHCIIpan-4.3	DRB5_0101	3.03	WB	IRENPVYEK	NA	NA
AAIRKKLVIVG	11	TRUE	sp|P08134|RHOC_HUMAN;sp|P61586|RHOA_HUMAN	RHOC;RHOA	HUMAN	Rho-related GTP-binding protein RhoC OS=Homo sapiens OX=9606 GN=RHOC PE=1 SV=1	[UNIMOD:Acetylation]-AAIRKKLVIVG/2	['MSFragger', 'PEAKS']	[0.0090161437709412, 0.0056825356736961]	[0.6639208338086424, 2.5351487010588194]	[0.065790484147587, 0.0540439215787063]	0.837575	7.02499	1	2	0.00568254	0.0540439	2.53515	0	NA	3	0	0	0	0	2	1	0	3	0	NA	NA	netMHCpan-4.1	HLA-C*01:02	54	NB	AAIRKKLVI	4	AAIKKLVIV
AAIYGGVEGGGTRSEV	16	FALSE	Q9UJ70|NAGK_HUMAN	NAGK	HUMAN	N-acetyl-D-glucosamine kinase OS=Homo sapiens OX=9606 GN=NAGK PE=1 SV=4	[UNIMOD:Acetylation]-AAIYGGVEGGGTRSEV/2	['PEAKS']	[0.0002224199288256]	[4.524303231068601]	[0.000656381008498]	0.744034	9.89386	1	1	0.00022242	0.000656381	4.5243	0	NA	1	0	0	0	1	0	0	0	1	0	NA	NA	netMHCIIpan-4.3	DRB1_0101	15.05	NB	YGGVEGGGT	NA	NA
AAIYNTTE	8	TRUE	sp|O75208|COQ9_HUMAN	COQ9	HUMAN	Ubiquinone biosynthesis protein COQ9, mitochondrial OS=Homo sapiens OX=9606 GN=COQ9 PE=1 SV=1	AAIYNTTE/1	['MSFragger', 'Comet', 'Sage', 'PEAKS']	[0.0007509118214975, 0.0003016136329362, 0.0009080177971488, 0.0004532269760696]	[1.2079864760461272, 1.005035427006472, 0.7776656996353157, 3.909839989021535]	[0.0021686502436595, 0.000307708211769, 0.0066344919523952, 0.0027569453227803]	0.936297	1.41053	1	4	0.000301614	0.000307708	3.90984	0	NA	3	0	0	0	1	1	1	0	3	0	NA	NA	netMHCpan-4.1	HLA-C*01:02	32.25	NB	AAIYNTTE-	3	AAIYNT-TE
AAIYNTTEL	9	TRUE	sp|O75208|COQ9_HUMAN	COQ9	HUMAN	Ubiquinone biosynthesis protein COQ9, mitochondrial OS=Homo sapiens OX=9606 GN=COQ9 PE=1 SV=1	AAIYNTTEL/1	['MSFragger', 'Comet', 'Sage', 'PEAKS']	[0.0008147745790331, 0.0003016136329362, 0.0003867349898482, 0.0004532269760696]	[1.1886363508971478, 0.8204138330513993, 0.9281370513285292, 4.045154309581987]	[0.0024066203373781, 0.0009892210295618, 0.0016590996182354, 0.0020404577000183]	0.905158	0.303204	1	4	0.000301614	0.000989221	4.04515	0	NA	7	3	1	0	1	1	1	4	3	0	NA	NA	netMHCpan-4.1	HLA-C*01:02	0.151	SB	AAIYNTTEL	3	AAIYNTTEL
AAKAKKPAGAAKKPK	15	FALSE	sp|P10412|H14_HUMAN	H1-4	HUMAN	Histone H1.4 OS=Homo sapiens OX=9606 GN=H1-4 PE=1 SV=2	AAKAKKPAGAAKKPK/3	['Comet', 'Sage', 'PEAKS']	[0.0015173152445555, 0.0011827321111768, 0.001317012705299]	[0.6179561373908901, 0.7469156870021044, 3.388346136036995]	[0.0064247483253711, 0.0087885830010982, 0.0084324761056971]	0.536202	2.83316	1	3	0.00118273	0.00642475	3.38835	0	NA	1	0	0	0	0	0	1	0	1	0	NA	NA	netMHCIIpan-4.3	DRB5_0101	18.18	NB	KKPAGAAKK	NA	NA
AAKKAGGTPR	10	TRUE	sp|P16403|H12_HUMAN	H1-2	HUMAN	Histone H1.2 OS=Homo sapiens OX=9606 GN=H1-2 PE=1 SV=2	AAKKAGGTPR/1;AAKKAGGTPR/2	['MSFragger', 'Comet', 'Sage', 'PEAKS']	[0.0008147745790331, 0.0003016136329362, 0.0005661979805605, 0.0001233501911927]	[1.1294708593306106, 0.9006479479906292, 0.796850968827597, 5.691592962528392]	[0.0033832998157204, 0.0005539304701256, 0.0055632407370612, 2.91869561032287e-05]	0.971573	0.000170367	2	4	0.00012335	2.9187e-05	5.69159	0	NA	3	0	0	0	1	2	0	0	3	0	NA	NA	netMHCpan-4.1	HLA-A*31:01	0.86	WB	AAKKAGTPR	0	AAKAGGTPR
AAKKPKKAAGGATPK	15	FALSE	sp|P16403|H12_HUMAN	H1-2	HUMAN	Histone H1.2 OS=Homo sapiens OX=9606 GN=H1-2 PE=1 SV=2	AAKKPKKAAGGATPK/3	['MSFragger', 'Comet', 'Sage', 'PEAKS']	[0.0005198405822214, 0.0003016136329362, 0.0003229974160206, 0.0001233501911927]	[1.655374596147123, 1.256878333303334, 1.1631658349125402, 6.086087754770673]	[0.0004838265889478, 0.0001179925934501, 0.000191279246019, 9.942567652688427e-06]	0.54922	2.23477	1	4	0.00012335	9.94257e-06	6.08609	0	NA	3	0	1	1	0	0	1	2	1	0	NA	NA	netMHCIIpan-4.3	DRB1_0101	54.19	NB	PKKAAGGAT	NA	NA
AAKKPKKATGAATPK	15	FALSE	sp|P10412|H14_HUMAN	H1-4	HUMAN	Histone H1.4 OS=Homo sapiens OX=9606 GN=H1-4 PE=1 SV=2	AAKKPKKATGAATPK/2;AAKKPKKATGAATPK/3	['MSFragger', 'Comet', 'Sage', 'PEAKS']	[0.0003675119441381, 0.0003016136329362, 0.0003229974160206, 0.0001233501911927]	[2.7398856107329905, 1.6266012612163254, 1.301770914070377, 6.394403252343612]	[5.473592968583773e-05, 2.823716084197016e-05, 5.35698438588615e-05, 4.281728499366535e-06]	0.81184	1.87834	2	4	0.00012335	4.28173e-06	6.3944	0	NA	6	1	1	2	0	0	2	4	2	0	NA	NA	netMHCIIpan-4.3	HLA-DPA10202-DPB10201	29.06	NB	KKATGAATP	NA	NA
AAKKPKKVAGAATPK	15	FALSE	sp|P16402|H13_HUMAN	H1-3	HUMAN	Histone H1.3 OS=Homo sapiens OX=9606 GN=H1-3 PE=1 SV=2	AAKKPKKVAGAATPK/3	['Comet']	[0.0015173152445555]	[0.6114650249046952]	[0.0068756611080703]	0.746006	2.61394	1	1	0.00151732	0.00687566	0.611465	0	NA	2	0	1	0	0	0	1	1	1	0	NA	NA	netMHCIIpan-4.3	HLA-DPA10202-DPB10201	24.97	NB	KKPKKVAGA	NA	NA
AAKMSQYANLL	11	TRUE	sp|O94979|SC31A_HUMAN	SEC31A	HUMAN	Protein transport protein Sec31A OS=Homo sapiens OX=9606 GN=SEC31A PE=1 SV=3	AAKM[UNIMOD:Oxidation]SQYANLL/2	['MSFragger', 'Comet', 'Sage', 'PEAKS']	[0.0005198405822214, 0.0003016136329362, 0.0003867349898482, 0.0001233501911927]	[1.8503269023336084, 0.8889308368997374, 1.098878895944044, 6.777024467760108]	[0.0003512222306873, 0.0005988214203334, 0.0003451472913257, 1.504594134353236e-06]	0.921589	0.401839	1	4	0.00012335	1.50459e-06	6.77702	0	NA	6	0	0	0	3	3	0	0	6	0	NA	NA	netMHCpan-4.1	HLA-C*01:02	10.124	NB	AASQYANLL	3	AAMSQYANL
AAKNKTGAAPIIDVVR	16	FALSE	sp|P46776|RL27A_HUMAN	RPL27A	HUMAN	Large ribosomal subunit protein uL15 OS=Homo sapiens OX=9606 GN=RPL27A PE=1 SV=2	AAKNKTGAAPIIDVVR/3	['MSFragger', 'Comet', 'Sage', 'PEAKS']	[0.0005198405822214, 0.0003016136329362, 0.0003229974160206, 0.0001233501911927]	[1.7600266696183595, 1.1510332227934952, 1.2488319870053233, 6.764833642853559]	[0.0004043315415776, 0.000172190806596, 8.710658259990413e-05, 1.5555782341367048e-06]	0.816149	1.05622	1	4	0.00012335	1.55558e-06	6.76483	0	NA	1	0	0	0	1	0	0	0	1	0	NA	NA	netMHCIIpan-4.3	HLA-DQA10101-DQB10602	6.27	NB	KTGAAPIID	NA	NA
AAKPKAAKAKKAAA	14	FALSE	sp|P16401|H15_HUMAN	H1-5	HUMAN	Histone H1.5 OS=Homo sapiens OX=9606 GN=H1-5 PE=1 SV=3	AAKPKAAKAKKAAA/3	['Comet', 'Sage', 'PEAKS']	[0.0098616882714135, 0.0097357440890125, 0.002835211949381]	[0.3917976347680589, 0.4968521997055292, 2.949525260910377]	[0.0689258264655061, 0.0753109837413118, 0.0223106356036696]	0.250193	2.9	1	3	0.00283521	0.0223106	2.94953	0	NA	2	1	1	0	0	0	0	2	0	0	NA	NA	netMHCIIpan-4.3	HLA-DQA10101-DQB10602	1.85	WB	PKAAKAKKA	NA	NA
AAKPKAAKAKKAAAK	15	FALSE	P16401|H15_HUMAN	H1-5	HUMAN	Histone H1.5 OS=Homo sapiens OX=9606 GN=H1-5 PE=1 SV=3	AAKPKAAKAKKAAAK/3	['PEAKS']	[0.0031043325684977]	[2.887579739137449]	[0.0255266884859353]	0.103939	2.26013	1	1	0.00310433	0.0255267	2.88758	0	NA	1	1	0	0	0	0	0	1	0	0	NA	NA	netMHCIIpan-4.3	HLA-DQA10101-DQB10602	0.9	SB	PKAAKAKKA	NA	NA
AAKPKAAKAKKAAAKK	16	FALSE	sp|P16401|H15_HUMAN	H1-5	HUMAN	Histone H1.5 OS=Homo sapiens OX=9606 GN=H1-5 PE=1 SV=3	AAKPKAAKAKKAAAKK/3	['MSFragger', 'Sage', 'PEAKS']	[0.0057959814528593, 0.0022428229665071, 0.0001233501911927]	[0.728953323855848, 0.6669403741029503, 4.686742091510816]	[0.0439831170884761, 0.0180804027211457, 0.0004343961254226]	0.0826403	2.24268	1	3	0.00012335	0.000434396	4.68674	0	NA	1	1	0	0	0	0	0	1	0	0	NA	NA	netMHCIIpan-4.3	HLA-DQA10101-DQB10602	1.49	WB	PKAAKAKKA	NA	NA
AAKPKAAKAKKAAAKKK	17	FALSE	sp|P16401|H15_HUMAN	H1-5	HUMAN	Histone H1.5 OS=Homo sapiens OX=9606 GN=H1-5 PE=1 SV=3	AAKPKAAKAKKAAAKKK/2;AAKPKAAKAKKAAAKKK/3	['MSFragger', 'Comet', 'Sage', 'PEAKS']	[0.0005648919644118, 0.0003016136329362, 0.0003867349898482, 0.0001233501911927]	[1.3943458407981533, 1.4750479959102154, 0.8110731282752898, 5.79439522388097]	[0.0009595097355078, 5.126417658130762e-05, 0.0048811590992911, 2.2049460886375148e-05]	0.532424	2.35546	2	4	0.00012335	2.20495e-05	5.7944	1	['KAAKPKAAKAKKAAAKK(1)']	10	1	3	3	1	1	1	7	3	0	NA	NA	netMHCIIpan-4.3	HLA-DQA10101-DQB10602	3.01	WB	PKAAKAKKA	NA	NA
AAKPKAAKPKAAK	13	FALSE	P16401|H15_HUMAN	H1-5	HUMAN	Histone H1.5 OS=Homo sapiens OX=9606 GN=H1-5 PE=1 SV=3	AAKPKAAKPKAAK/3	['PEAKS']	[0.0012578616352201]	[3.4497633203117037]	[0.007395626772974]	0.210089	2.8903	1	1	0.00125786	0.00739563	3.44976	0	NA	1	0	1	0	0	0	0	1	0	0	NA	NA	netMHCIIpan-4.3	HLA-DQA10101-DQB10602	4.04	WB	PKAAKPKAA	NA	NA
AAKPKAAKPKAAKAK	15	FALSE	sp|P16401|H15_HUMAN	H1-5	HUMAN	Histone H1.5 OS=Homo sapiens OX=9606 GN=H1-5 PE=1 SV=3	AAKPKAAKPKAAKAK/2	['MSFragger', 'Sage', 'PEAKS']	[0.0005198405822214, 0.0005661979805605, 0.0001233501911927]	[1.6000951199354607, 0.7962542954217393, 6.099700471372964]	[0.0005408265883446, 0.0055938291849931, 9.57962135694097e-06]	0.789326	0.919407	1	3	0.00012335	9.57962e-06	6.0997	0	NA	2	0	0	0	0	1	1	0	2	0	NA	NA	netMHCIIpan-4.3	HLA-DQA10101-DQB10602	1.09	WB	PKAAKPKAA	NA	NA
AAKPKAAKPKAAKAKK	16	FALSE	sp|P16401|H15_HUMAN	H1-5	HUMAN	Histone H1.5 OS=Homo sapiens OX=9606 GN=H1-5 PE=1 SV=3	AAKPKAAKPKAAKAKK/2	['MSFragger', 'Comet', 'Sage', 'PEAKS']	[0.0007509118214975, 0.0004238485447866, 0.0021233032532039, 0.0001233501911927]	[1.1981443850586286, 0.8083185517324945, 0.6758575752535227, 6.433203680180643]	[0.002285553677354, 0.0010887452501358, 0.0166987777220155, 3.850922301233868e-06]	0.777129	1.36098	1	4	0.00012335	3.85092e-06	6.4332	0	NA	2	0	0	0	0	0	2	0	2	0	NA	NA	netMHCIIpan-4.3	HLA-DQA10101-DQB10602	1.73	WB	PKAAKPKAA	NA	NA
AAKPKAAKPKAAKP	14	FALSE	sp|P16401|H15_HUMAN	H1-5	HUMAN	Histone H1.5 OS=Homo sapiens OX=9606 GN=H1-5 PE=1 SV=3	AAKPKAAKPKAAKP/3	['MSFragger', 'Sage', 'PEAKS']	[0.0074198777902481, 0.0065513293474112, 0.0001233501911927]	[0.6893526589646735, 0.5455545250114912, 5.4087006361291055]	[0.0563111870450005, 0.0512070246321722, 6.305380101291045e-05]	0.419419	1.53472	1	3	0.00012335	6.30538e-05	5.4087	1	['PKAAKPKAAKPKAA(1)']	1	0	0	0	1	0	0	0	1	0	NA	NA	netMHCIIpan-4.3	HLA-DQA10101-DQB10602	2	WB	PKAAKPKAA	NA	NA
AAKPKAAKPKAAKPK	15	FALSE	sp|P16401|H15_HUMAN	H1-5	HUMAN	Histone H1.5 OS=Homo sapiens OX=9606 GN=H1-5 PE=1 SV=3	AAKPKAAKPKAAKPK/2;AAKPKAAKPKAAKPK/3	['MSFragger', 'Comet', 'Sage', 'PEAKS']	[0.0005198405822214, 0.0003016136329362, 0.0003229974160206, 0.0001233501911927]	[1.855278195578942, 1.0778284978376218, 1.263405768855114, 5.987400573137022]	[0.0003484914114512, 0.0002250161705354, 7.619543260915813e-05, 1.3018620438705373e-05]	0.753356	0.560948	2	4	0.00012335	1.30186e-05	5.9874	2	['KAAKPKAAKPKAAKP(2)']	8	0	1	1	1	2	3	2	6	0	NA	NA	netMHCIIpan-4.3	HLA-DQA10101-DQB10602	0.99	SB	PKAAKPKAA	NA	NA
AAKPKAAKPKAAKPKAAKAK	20	FALSE	sp|P16401|H15_HUMAN	H1-5	HUMAN	Histone H1.5 OS=Homo sapiens OX=9606 GN=H1-5 PE=1 SV=3	AAKPKAAKPKAAKPKAAKAK/3	['MSFragger', 'Comet', 'Sage', 'PEAKS']	[0.0008147745790331, 0.0015901060070671, 0.0022809211978515, 0.0001233501911927]	[1.0859032878697117, 0.5979116201348539, 0.6560979070244306, 7.087359625499209]	[0.0044384748237722, 0.0079289884766402, 0.0199071648999646, 6.441558846655703e-07]	0.741591	0.776251	1	4	0.00012335	6.44156e-07	7.08736	0	NA	3	0	0	0	1	1	1	0	3	0	NA	NA	NA	NA	NA	NA	NA	NA	NA
AAKPKKAPKSPAK	13	FALSE	sp|P10412|H14_HUMAN	H1-4	HUMAN	Histone H1.4 OS=Homo sapiens OX=9606 GN=H1-4 PE=1 SV=2	AAKPKKAPKSPAK/3	['MSFragger', 'Comet', 'Sage', 'PEAKS']	[0.0006691201070592, 0.0060358124874253, 0.0011827321111768, 0.0012578616352201]	[1.2579885062622491, 0.4470111553225663, 0.744712248184168, 3.4312267799821337]	[0.0016858469259127, 0.0413202079357444, 0.0089668880048891, 0.0076938616064056]	0.560592	1.88524	1	4	0.00066912	0.00168585	3.43123	0	NA	1	0	0	1	0	0	0	1	0	0	NA	NA	netMHCIIpan-4.3	DRB5_0101	74.71	NB	KKAPKSPAK	NA	NA
AAKPKKAPKSPAKA	14	FALSE	sp|P10412|H14_HUMAN	H1-4	HUMAN	Histone H1.4 OS=Homo sapiens OX=9606 GN=H1-4 PE=1 SV=2	AAKPKKAPKSPAKA/3	['MSFragger', 'Comet', 'Sage', 'PEAKS']	[0.0013951579811243, 0.0023087333811002, 0.0003867349898482, 0.0001233501911927]	[0.9765614334180418, 0.5549524669088651, 1.0585379865872764, 6.327426941149741]	[0.0091721612425167, 0.0126124465381682, 0.0004999312191504, 5.141775913876819e-06]	0.411432	2.34324	1	4	0.00012335	5.14178e-06	6.32743	0	NA	1	0	0	0	1	0	0	0	1	0	NA	NA	netMHCIIpan-4.3	HLA-DPA10202-DPB10201	61.42	NB	KAPKSPAKA	NA	NA
AAKPKKAPKSPAKAK	15	FALSE	sp|P10412|H14_HUMAN	H1-4	HUMAN	Histone H1.4 OS=Homo sapiens OX=9606 GN=H1-4 PE=1 SV=2	AAKPKKAPKSPAKAK/3	['MSFragger', 'Comet', 'Sage', 'PEAKS']	[0.0006691201070592, 0.0015173152445555, 0.0003867349898482, 0.0001233501911927]	[1.267290918008574, 0.6134205595979725, 1.0458034101477092, 6.674373466008888]	[0.0016131899418045, 0.0067364057456495, 0.0005619780311516, 1.9919630982247906e-06]	0.417528	0.947714	1	4	0.00012335	1.99196e-06	6.67437	1	['KAAKPKKAPKSPAKA(1)']	11	1	3	1	3	0	3	5	6	0	NA	NA	netMHCIIpan-4.3	HLA-DPA10202-DPB10201	23.63	NB	KAPKSPAKA	NA	NA
AAKPKKAPKSPAKAKAVKPK	20	FALSE	sp|P10412|H14_HUMAN	H1-4	HUMAN	Histone H1.4 OS=Homo sapiens OX=9606 GN=H1-4 PE=1 SV=2	AAKPKKAPKSPAKAKAVKPK/3	['MSFragger', 'Comet', 'Sage', 'PEAKS']	[0.0005648919644118, 0.0042387848816672, 0.0003867349898482, 0.0001233501911927]	[1.4655446378965185, 0.4810290678809495, 1.1026927802059496, 7.088249123348828]	[0.0007614630801072, 0.0288042863178508, 0.0003332692135759, 6.425914650321492e-07]	0.323255	0.942251	1	4	0.00012335	6.42591e-07	7.08825	0	NA	4	0	0	0	2	1	1	0	4	0	NA	NA	NA	NA	NA	NA	NA	NA	NA
AAKPKSGKPKVTKAKK	16	FALSE	sp|P16402|H13_HUMAN	H1-3	HUMAN	Histone H1.3 OS=Homo sapiens OX=9606 GN=H1-3 PE=1 SV=2	AAKPKSGKPKVTKAKK/3	['Comet']	[0.00430730122864]	[0.4777910999856272]	[0.0298432379650896]	0.364813	5.25399	1	1	0.0043073	0.0298432	0.477791	0	NA	1	0	1	0	0	0	0	1	0	0	NA	NA	netMHCIIpan-4.3	HLA-DQA10101-DQB10602	23.18	NB	PKSGKPKVT	NA	NA
AAKPKTAKPKAAKPK	15	FALSE	sp|P10412|H14_HUMAN	H1-4	HUMAN	Histone H1.4 OS=Homo sapiens OX=9606 GN=H1-4 PE=1 SV=2	AAKPKTAKPKAAKPK/2;AAKPKTAKPKAAKPK/3	['MSFragger', 'Comet', 'Sage', 'PEAKS']	[0.0005198405822214, 0.0003016136329362, 0.0009538674991328, 0.0001233501911927]	[1.6429945922149878, 0.9727350155011736, 0.7523669754678095, 5.776938306799177]	[0.0004954381184355, 0.0003618992381087, 0.0083622142054514, 2.3125174583144616e-05]	0.579314	0.65041	2	4	0.00012335	2.31252e-05	5.77694	0	NA	10	1	1	1	3	2	2	3	7	0	NA	NA	netMHCIIpan-4.3	HLA-DQA10101-DQB10602	3.6	WB	PKTAKPKAA	NA	NA
AAKPKTAKPKAAKPKK	16	FALSE	P10412|H14_HUMAN	H1-4	HUMAN	Histone H1.4 OS=Homo sapiens OX=9606 GN=H1-4 PE=1 SV=2	AAKPKTAKPKAAKPKK/3	['PEAKS']	[0.0001233501911927]	[4.639167329294238]	[0.000490948526719]	0.309767	0.100095	1	1	0.00012335	0.000490949	4.63917	0	NA	4	1	1	1	0	0	1	3	1	0	NA	NA	netMHCIIpan-4.3	HLA-DQA10101-DQB10602	5.48	NB	PKTAKPKAA	NA	NA
AAKPKVVKPKKAAPK	15	FALSE	sp|P16403|H12_HUMAN	H1-2	HUMAN	Histone H1.2 OS=Homo sapiens OX=9606 GN=H1-2 PE=1 SV=2	AAKPKVVKPKKAAPK/3	['MSFragger', 'Comet', 'Sage', 'PEAKS']	[0.0005198405822214, 0.0003016136329362, 0.0003867349898482, 0.0001233501911927]	[1.5497844239623697, 1.4235815247253, 0.9474274009555468, 6.230643860096255]	[0.0006068083530165, 6.262882294642765e-05, 0.001388986670296, 6.698445414673452e-06]	0.325509	1.81703	1	4	0.00012335	6.69845e-06	6.23064	0	NA	2	0	0	0	2	0	0	0	2	0	NA	NA	netMHCIIpan-4.3	DRB5_0101	6.28	NB	VKPKKAAPK	NA	NA
AAKPKVVKPKKAAPKK	16	FALSE	sp|P16403|H12_HUMAN	H1-2	HUMAN	Histone H1.2 OS=Homo sapiens OX=9606 GN=H1-2 PE=1 SV=2	AAKPKVVKPKKAAPKK/3;AAKPKVVKPKKAAPKK/2	['MSFragger', 'Comet', 'Sage', 'PEAKS']	[0.0003675119441381, 0.0003016136329362, 0.0005661979805605, 0.0001233501911927]	[2.022084881393201, 1.335229413416751, 0.7964419026886308, 6.5728546988670296]	[0.0002601434853432, 8.794514415313572e-05, 0.0055841936435658, 2.629025268254261e-06]	0.659843	0.982508	2	4	0.00012335	2.62903e-06	6.57285	0	NA	7	0	0	0	2	3	2	0	7	0	NA	NA	netMHCIIpan-4.3	DRB5_0101	2.35	WB	VKPKKAAPK	NA	NA
AAKPKVVKPKKAAPKKK	17	FALSE	sp|P16403|H12_HUMAN	H1-2	HUMAN	Histone H1.2 OS=Homo sapiens OX=9606 GN=H1-2 PE=1 SV=2	AAKPKVVKPKKAAPKKK/3;AAKPKVVKPKKAAPKKK/2	['MSFragger', 'Comet', 'Sage', 'PEAKS']	[0.0005198405822214, 0.0032921810699588, 0.0029034770908575, 0.0001233501911927]	[1.7295366732833484, 0.5121289855679044, 0.635982054687283, 5.504868756512414]	[0.0004247334187634, 0.0203791132083721, 0.0237677127576969, 4.85430843043959e-05]	0.690637	0.201252	2	4	0.00012335	4.85431e-05	5.50487	0	NA	11	1	2	0	2	1	5	3	8	0	NA	NA	netMHCIIpan-4.3	DRB5_0101	1.41	WB	VKPKKAAPK	NA	NA
AAKPSVPKVPKG	12	TRUE	sp|Q92522|H1X_HUMAN	H1-10	HUMAN	Histone H1.10 OS=Homo sapiens OX=9606 GN=H1-10 PE=1 SV=1	AAKPSVPKVPKG/3	['MSFragger', 'Comet', 'Sage', 'PEAKS']	[0.0003675119441381, 0.0003016136329362, 0.0003229974160206, 0.0001233501911927]	[2.2074896473576686, 0.9962669727506422, 1.3306715352730312, 7.186638206310196]	[0.000178803515416, 0.0003210443106816, 4.108242139510398e-05, 4.910498123507703e-07]	0.674084	0.636145	1	4	0.00012335	4.9105e-07	7.18664	0	NA	1	0	0	0	1	0	0	0	1	0	NA	NA	netMHCpan-4.1	HLA-A*03:01	9.085	NB	AAKPPKVPK	1	AAKPPKVPK
AAKPSVPKVPKGR	13	FALSE	sp|Q92522|H1X_HUMAN	H1-10	HUMAN	Histone H1.10 OS=Homo sapiens OX=9606 GN=H1-10 PE=1 SV=1	AAKPSVPKVPKGR/3	['MSFragger', 'Comet', 'Sage', 'PEAKS']	[0.0005198405822214, 0.0003016136329362, 0.0003229974160206, 0.0001233501911927]	[1.5784232559356812, 0.8546275252103895, 1.2862190174961037, 5.664637988661704]	[0.0005673335477342, 0.0007627540738025, 6.17938527720235e-05, 3.141287475812613e-05]	0.659999	0.466789	1	4	0.00012335	3.14129e-05	5.66464	0	NA	1	0	0	0	1	0	0	0	1	0	NA	NA	netMHCIIpan-4.3	HLA-DQA10101-DQB10602	69.51	NB	PSVPKVPKG	NA	NA
AAKPSVPKVPKGRK	14	FALSE	sp|Q92522|H1X_HUMAN	H1-10	HUMAN	Histone H1.10 OS=Homo sapiens OX=9606 GN=H1-10 PE=1 SV=1	AAKPSVPKVPKGRK/3;AAKPSVPKVPKGRK/2	['MSFragger', 'Comet', 'Sage', 'PEAKS']	[0.0003675119441381, 0.0003016136329362, 0.0003229974160206, 0.0001233501911927]	[2.216047884421024, 1.2544686602650137, 1.3261460092743418, 7.011043556991977]	[0.0001755964066755, 0.000119044431577, 4.282577995208912e-05, 7.935866167962869e-07]	0.569655	0.00953511	2	4	0.00012335	7.93587e-07	7.01104	0	NA	12	2	3	1	6	0	0	6	6	0	NA	NA	netMHCIIpan-4.3	HLA-DPA10202-DPB10402	57.36	NB	PSVPKVPKG	NA	NA
AAKVFESIGKF	11	TRUE	sp|P35232|PHB1_HUMAN	PHB1	HUMAN	Prohibitin 1 OS=Homo sapiens OX=9606 GN=PHB1 PE=1 SV=1	[UNIMOD:Acetylation]-AAKVFESIGKF/2	['MSFragger']	[0.0005198405822214]	[1.5122467879511314]	[0.0006676692630285]	0.499135	12.7454	1	1	0.000519841	0.000667669	1.51225	0	NA	1	0	1	0	0	0	0	1	0	0	NA	NA	netMHCpan-4.1	HLA-B*51:01	10.488	NB	AAFESIGKF	0	AAKVSIGKF
AALDTIQYSKHPPPL	15	FALSE	sp|Q13501|SQSTM_HUMAN	SQSTM1	HUMAN	Sequestosome-1 OS=Homo sapiens OX=9606 GN=SQSTM1 PE=1 SV=1	AALDTIQYSKHPPPL/3;AALDTIQYSKHPPPL/2	['MSFragger', 'Comet', 'Sage', 'PEAKS']	[0.0003675119441381, 0.0003016136329362, 0.0003229974160206, 0.0001233501911927]	[2.084019363848605, 1.2429272476768676, 1.1710030863848115, 5.757962012804256]	[0.000230504783414, 0.0001241933697784, 0.0001779991463308, 2.435399020423401e-05]	0.939713	0.460008	2	4	0.00012335	2.4354e-05	5.75796	0	NA	4	0	0	0	2	2	0	0	4	0	NA	NA	netMHCIIpan-4.3	HLA-DPA10103-DPB10401	7.2	NB	LDTIQYSKH	NA	NA
AALEKDY	7	FALSE	sp|P0DPH7|TBA3C_HUMAN;sp|P0DPH8|TBA3D_HUMAN;sp|P68363|TBA1B_HUMAN;sp|P68366|TBA4A_HUMAN;sp|Q71U36|TBA1A_HUMAN;sp|Q9BQE3|TBA1C_HUMAN;sp|Q9NY65|TBA8_HUMAN	TUBA3C;TUBA3D;TUBA1B;TUBA4A;TUBA1A;TUBA1C;TUBA8	HUMAN	Tubulin alpha-3C chain OS=Homo sapiens OX=9606 GN=TUBA3C PE=1 SV=1	AALEKDY/1	['Comet', 'PEAKS']	[0.0045473625297327, 0.0003959220033653]	[0.4721646720296334, 4.12706085979146]	[0.0317246656068162, 0.0016947914607905]	0.67408	1.16203	1	2	0.000395922	0.00169479	4.12706	0	NA	1	0	0	0	1	0	0	0	1	0	NA	NA	NA	NA	NA	NA	NA	NA	NA
AALGGNSSPSAKDIKKILD	19	FALSE	sp|P05387|RLA2_HUMAN	RPLP2	HUMAN	Large ribosomal subunit protein P2 OS=Homo sapiens OX=9606 GN=RPLP2 PE=1 SV=1	AALGGNSSPSAKDIKKILD/3	['MSFragger', 'Comet', 'Sage', 'PEAKS']	[0.0005198405822214, 0.0003016136329362, 0.0003867349898482, 0.0001233501911927]	[1.484701424070853, 1.0642463091203151, 1.0905179249987071, 5.485787351799655]	[0.0007202177205368, 0.000237456063215, 0.0003726906517248, 5.1130249454096777e-05]	-0.0621365	2.33952	1	4	0.00012335	5.11302e-05	5.48579	0	NA	3	0	0	0	1	1	1	0	3	0	NA	NA	NA	NA	NA	NA	NA	NA	NA
AALGGNSSPSAKDIKKILDS	20	FALSE	sp|P05387|RLA2_HUMAN	RPLP2	HUMAN	Large ribosomal subunit protein P2 OS=Homo sapiens OX=9606 GN=RPLP2 PE=1 SV=1	AALGGNSSPSAKDIKKILDS/3	['Comet', 'Sage']	[0.0040866073989102, 0.0022809211978515]	[0.4913736174355936, 0.6620005082697507]	[0.0256961344155386, 0.018891994447468]	0.0145155	0.0522104	1	2	0.00228092	0.018892	0.662001	0	NA	2	0	0	0	1	1	0	0	2	0	NA	NA	NA	NA	NA	NA	NA	NA	NA
AALGHLAG	8	TRUE	Q9H7E9|CH033_HUMAN	C8orf33	HUMAN	UPF0488 protein C8orf33 OS=Homo sapiens OX=9606 GN=C8orf33 PE=1 SV=1	[UNIMOD:Acetylation]-AALGHLAG/1	['PEAKS']	[0.0061418901980446]	[2.488563383052782]	[0.0590977062601736]	0.959378	11.7633	1	1	0.00614189	0.0590977	2.48856	0	NA	1	0	0	0	0	0	1	0	1	0	NA	NA	netMHCpan-4.1	HLA-B*51:01	51.714	NB	AALGH-LAG	3	AA-LGHLAG
AALKADAQD	9	TRUE	sp|P82663|RT25_HUMAN	MRPS25	HUMAN	Small ribosomal subunit protein mS25 OS=Homo sapiens OX=9606 GN=MRPS25 PE=1 SV=1	AALKADAQD/1	['MSFragger', 'Comet', 'Sage', 'PEAKS']	[0.0008147745790331, 0.0003016136329362, 0.0011207862746788, 0.0001233501911927]	[1.1470295436899496, 1.1677642080529964, 0.7495697367942791, 4.747178350770282]	[0.0030474072749073, 0.000162401350176, 0.0085784086989553, 0.0003713041120203]	0.855294	2.08153	1	4	0.00012335	0.000162401	4.74718	0	NA	1	0	1	0	0	0	0	1	0	0	NA	NA	netMHCpan-4.1	HLA-B*51:01	57.4	NB	AALKADAQD	NA	NA
AALKNPNAML	10	TRUE	sp|P46940|IQGA1_HUMAN	IQGAP1	HUMAN	Ras GTPase-activating-like protein IQGAP1 OS=Homo sapiens OX=9606 GN=IQGAP1 PE=1 SV=1	AALKNPNAM[UNIMOD:Oxidation]L/1	['MSFragger', 'Comet', 'Sage', 'PEAKS']	[0.0005198405822214, 0.0004238485447866, 0.0003867349898482, 0.0001233501911927]	[1.6587329958043804, 0.7916390217669067, 0.8477211727126432, 6.034497178847519]	[0.0004807775349744, 0.0012465483136171, 0.0034824347223003, 1.1447248716908857e-05]	0.724063	0.51696	1	4	0.00012335	1.14472e-05	6.0345	0	NA	2	0	0	0	2	0	0	0	2	0	NA	NA	netMHCpan-4.1	HLA-C*01:02	2.838	NB	AALKNPNAL	3	AALKNPNAL
AALLKASPK	9	TRUE	sp|P50914|RL14_HUMAN	RPL14	HUMAN	Large ribosomal subunit protein eL14 OS=Homo sapiens OX=9606 GN=RPL14 PE=1 SV=4	AALLKASPK/1	['MSFragger', 'Comet', 'Sage', 'PEAKS']	[0.0005198405822214, 0.0003016136329362, 0.0003867349898482, 0.0003016287954956]	[1.50498106060632, 0.860707917226305, 0.88606664309889, 4.178584532614216]	[0.0006808239487128, 0.0007296734321053, 0.0024451415352554, 0.0015053951607615]	0.956286	0.0399294	1	4	0.000301614	0.000680824	4.17858	0	NA	3	0	0	0	1	1	1	0	3	0	NA	NA	netMHCpan-4.1	HLA-A*03:01	0.828	WB	AALLKASPK	1	AALLKASPK
AALLKASPKKAPGTK	15	FALSE	sp|P50914|RL14_HUMAN	RPL14	HUMAN	Large ribosomal subunit protein eL14 OS=Homo sapiens OX=9606 GN=RPL14 PE=1 SV=4	AALLKASPKKAPGTK/3	['Comet', 'PEAKS']	[0.0042387848816672, 0.0014140061025526]	[0.4789232640990362, 3.372925142659044]	[0.0294763429322756, 0.0087162042262419]	0.0658372	0.651537	1	2	0.00141401	0.0087162	3.37293	0	NA	1	0	0	0	1	0	0	0	1	0	NA	NA	netMHCIIpan-4.3	DRB5_0101	9.23	NB	LLKASPKKA	NA	NA
AALPKATIL	9	TRUE	sp|Q96AG4|LRC59_HUMAN	LRRC59	HUMAN	Leucine-rich repeat-containing protein 59 OS=Homo sapiens OX=9606 GN=LRRC59 PE=1 SV=1	AALPKATIL/1	['MSFragger', 'Comet', 'Sage', 'PEAKS']	[0.0012720488466757, 0.0054652274900942, 0.0022809211978515, 0.0001233501911927]	[1.0055199100431995, 0.4576218491815892, 0.6573010003661437, 4.717968333016952]	[0.0075537423439064, 0.037037326162351, 0.0196961404990904, 0.0004006390053519]	0.948605	4.71333	1	4	0.00012335	0.000400639	4.71797	0	NA	1	0	1	0	0	0	0	1	0	0	NA	NA	netMHCpan-4.1	HLA-C*01:02	0.256	SB	AALPKATIL	3	AALPKATIL
AALQRQLLSPGTAL	14	FALSE	sp|Q15149|PLEC_HUMAN	PLEC	HUMAN	Plectin OS=Homo sapiens OX=9606 GN=PLEC PE=1 SV=3	AALQRQLLSPGTAL/2	['MSFragger', 'Comet', 'Sage', 'PEAKS']	[0.0005198405822214, 0.0006652622241933, 0.0003229974160206, 0.0001233501911927]	[1.5436017521289704, 0.7302437982195298, 1.1765357556276894, 6.918195782626213]	[0.0006160723004617, 0.0021178019131337, 0.0001691829779175, 1.022877001024295e-06]	0.827144	1.72612	1	4	0.00012335	1.02288e-06	6.9182	0	NA	3	0	0	0	1	1	1	0	3	0	NA	NA	netMHCIIpan-4.3	DRB1_0101	55.11	NB	QRQLLSPGT	NA	NA
AALRLQYL	8	TRUE	sp|Q9HD67|MYO10_HUMAN	MYO10	HUMAN	Unconventional myosin-X OS=Homo sapiens OX=9606 GN=MYO10 PE=1 SV=3	AALRLQYL/2	['MSFragger', 'Comet', 'Sage', 'PEAKS']	[0.002738683910232, 0.0059231338762872, 0.0003867349898482, 0.0003959220033653]	[0.9051315463759108, 0.4488108190394345, 0.8693890493468168, 4.101696685104696]	[0.0146338857900026, 0.0405696473277505, 0.0028516907163234, 0.0017956944833593]	0.85685	1.7879	1	4	0.000386735	0.00179569	4.1017	0	NA	6	0	2	4	0	0	0	6	0	0	NA	NA	netMHCpan-4.1	HLA-C*01:02	2.003	NB	AAL-RLQYL	3	AA-LRLQYL
AALRPLVKPKI	11	TRUE	sp|P62910|RL32_HUMAN	RPL32	HUMAN	Large ribosomal subunit protein eL32 OS=Homo sapiens OX=9606 GN=RPL32 PE=1 SV=2	AALRPLVKPKI/2;AALRPLVKPKI/3	['MSFragger', 'Comet', 'Sage', 'PEAKS']	[0.0008147745790331, 0.0003016136329362, 0.0003867349898482, 0.0001233501911927]	[1.1792151586302335, 1.1047746166642465, 1.0289207463248808, 5.623969513355108]	[0.0025350845222115, 0.0002031892398341, 0.0006562894287978, 3.509550840215711e-05]	0.78595	2.45428	2	4	0.00012335	3.50955e-05	5.62397	0	NA	2	0	0	0	2	0	0	0	2	0	NA	NA	netMHCpan-4.1	HLA-A*03:01	5.024	NB	ALRPLVKPK	1	ALRPLVKPK
AALRPLVKPKIV	12	TRUE	sp|P62910|RL32_HUMAN	RPL32	HUMAN	Large ribosomal subunit protein eL32 OS=Homo sapiens OX=9606 GN=RPL32 PE=1 SV=2	AALRPLVKPKIV/2;[UNIMOD:Acetylation]-AALRPLVKPKIV/3;AALRPLVKPKIV/3	['MSFragger', 'Comet', 'Sage', 'PEAKS']	[0.0003675119441381, 0.0003016136329362, 0.0003229974160206, 0.0001233501911927]	[2.255149250927012, 1.833952062289001, 1.1711475984823203, 6.81305121753482]	[0.0001615539025496, 1.3465438786456389e-05, 0.0001777631304522, 1.36348231643534e-06]	0.944461	0.271818	3	4	0.00012335	1.36348e-06	6.81305	0	NA	15	1	0	0	7	1	6	1	14	0	NA	NA	netMHCpan-4.1	HLA-A*03:01	17.296	NB	ALRPLVKPK	1	ALRPLVKPK
AALRPLVKPKIVK	13	FALSE	sp|P62910|RL32_HUMAN	RPL32	HUMAN	Large ribosomal subunit protein eL32 OS=Homo sapiens OX=9606 GN=RPL32 PE=1 SV=2	AALRPLVKPKIVK/3	['MSFragger', 'Comet', 'Sage', 'PEAKS']	[0.0005198405822214, 0.0003016136329362, 0.0003867349898482, 0.0001233501911927]	[1.8628675646218469, 1.6278693601818628, 1.1486214418058722, 7.28261761680629]	[0.0003443229451639, 2.80958960031442e-05, 0.0002186048351403, 3.777256249267226e-07]	0.831763	0.938782	1	4	0.00012335	3.77726e-07	7.28262	0	NA	5	1	1	0	2	0	1	2	3	0	NA	NA	netMHCIIpan-4.3	HLA-DPA10202-DPB10201	4.53	WB	IKPKVLPRL	NA	NA
AALRPLVKPKIVKK	14	FALSE	sp|P62910|RL32_HUMAN	RPL32	HUMAN	Large ribosomal subunit protein eL32 OS=Homo sapiens OX=9606 GN=RPL32 PE=1 SV=2	AALRPLVKPKIVKK/3;AALRPLVKPKIVKK/2	['MSFragger', 'Comet', 'Sage', 'PEAKS']	[0.0005198405822214, 0.0006366993505666, 0.0003867349898482, 0.0001233501911927]	[1.7431226172230294, 0.7761416621384393, 1.0958014882579064, 6.829199329766484]	[0.0004154257383854, 0.0014180428977211, 0.0003550398377183, 1.3046044588359483e-06]	0.892693	0.713873	2	4	0.00012335	1.3046e-06	6.8292	0	NA	3	1	1	0	1	0	0	2	1	0	NA	NA	netMHCIIpan-4.3	HLA-DPA10202-DPB10201	1.43	WB	IKPKVLPRL	NA	NA
AALRPLVKPKIVKKRT	16	FALSE	sp|P62910|RL32_HUMAN	RPL32	HUMAN	Large ribosomal subunit protein eL32 OS=Homo sapiens OX=9606 GN=RPL32 PE=1 SV=2	AALRPLVKPKIVKKRT/3	['MSFragger', 'Comet', 'Sage', 'PEAKS']	[0.0003675119441381, 0.0003016136329362, 0.0003229974160206, 0.0001233501911927]	[2.4996660501543864, 1.6682714722998704, 1.4575610320033272, 8.153325804237635]	[9.430374682398707e-05, 2.394477549618928e-05, 1.281069632668593e-05, 3.494975365561043e-08]	0.815596	2.14622	1	4	0.00012335	3.49498e-08	8.15333	0	NA	2	0	0	0	2	0	0	0	2	0	NA	NA	netMHCIIpan-4.3	HLA-DPA10202-DPB10201	2.83	WB	IKPKVLPRL	NA	NA
AALRPLVKPKIVKKRTK	17	FALSE	sp|P62910|RL32_HUMAN	RPL32	HUMAN	Large ribosomal subunit protein eL32 OS=Homo sapiens OX=9606 GN=RPL32 PE=1 SV=2	AALRPLVKPKIVKKRTK/3	['MSFragger', 'Comet', 'Sage', 'PEAKS']	[0.0003675119441381, 0.0003016136329362, 0.0003229974160206, 0.0001233501911927]	[2.7916976778209026, 1.5467775050705654, 1.4396410398643062, 8.011563712423278]	[4.8629845898010815e-05, 3.869425736814541e-05, 1.5102363602285223e-05, 5.14930673345976e-08]	0.653912	1.80198	1	4	0.00012335	5.14931e-08	8.01156	0	NA	4	0	0	0	2	0	2	0	4	0	NA	NA	netMHCIIpan-4.3	HLA-DPA10202-DPB10201	5.3	NB	IKPKVLPRL	NA	NA
AALRPLVKPKIVKKRTKK	18	FALSE	sp|P62910|RL32_HUMAN	RPL32	HUMAN	Large ribosomal subunit protein eL32 OS=Homo sapiens OX=9606 GN=RPL32 PE=1 SV=2	AALRPLVKPKIVKKRTKK/3	['MSFragger', 'Comet', 'Sage', 'PEAKS']	[0.0003675119441381, 0.0006652622241933, 0.0003867349898482, 0.0001233501911927]	[2.64222498079642, 0.7139725497404592, 1.1347782261329404, 7.925315236058011]	[6.835410128111071e-05, 0.0024601467214371, 0.0002482306638489, 6.518471906330933e-08]	0.591991	2.69308	1	4	0.00012335	6.51847e-08	7.92532	0	NA	2	0	0	0	2	0	0	0	2	0	NA	NA	netMHCIIpan-4.3	HLA-DPA10202-DPB10201	12.09	NB	IKPKVLPRL	NA	NA
AALRPLVKPKIVKKRTKKF	19	FALSE	sp|P62910|RL32_HUMAN	RPL32	HUMAN	Large ribosomal subunit protein eL32 OS=Homo sapiens OX=9606 GN=RPL32 PE=1 SV=2	AALRPLVKPKIVKKRTKKF/3	['MSFragger', 'Comet', 'Sage', 'PEAKS']	[0.0003675119441381, 0.0003016136329362, 0.0003867349898482, 0.0001233501911927]	[2.000858298723584, 1.0252219731185508, 0.9040219676308222, 7.177122580606695]	[0.0002708094004179, 0.0002802680904294, 0.0020720554760283, 5.039909163776976e-07]	0.49401	4.25993	1	4	0.00012335	5.03991e-07	7.17712	0	NA	1	0	0	0	1	0	0	0	1	0	NA	NA	NA	NA	NA	NA	NA	NA	NA
AALRPLVKPKIVKKRTKKFI	20	FALSE	sp|P62910|RL32_HUMAN	RPL32	HUMAN	Large ribosomal subunit protein eL32 OS=Homo sapiens OX=9606 GN=RPL32 PE=1 SV=2	AALRPLVKPKIVKKRTKKFI/3	['MSFragger', 'Sage', 'PEAKS']	[0.0005648919644118, 0.0021835705142685, 0.0001233501911927]	[1.4017514778682918, 0.6709779317837329, 6.676925481303967]	[0.0009349497622681, 0.017441828539882, 1.9781158177468174e-06]	0.34823	5.34955	1	3	0.00012335	1.97812e-06	6.67693	0	NA	1	0	0	0	1	0	0	0	1	0	NA	NA	NA	NA	NA	NA	NA	NA	NA
AAMLDTVVFK	10	TRUE	sp|O00487|PSDE_HUMAN	PSMD14	HUMAN	26S proteasome non-ATPase regulatory subunit 14 OS=Homo sapiens OX=9606 GN=PSMD14 PE=1 SV=1	AAM[UNIMOD:Oxidation]LDTVVFK/1;AAM[UNIMOD:Oxidation]LDTVVFK/2	['MSFragger', 'Comet', 'Sage', 'PEAKS']	[0.0003675119441381, 0.0003016136329362, 0.0003229974160206, 0.0001233501911927]	[2.295752214373166, 1.7337682291525467, 1.3061469586504972, 7.251159568209822]	[0.0001480104210511, 1.900722452640533e-05, 5.14597298800867e-05, 4.116463367201135e-07]	0.967758	0.278812	2	4	0.00012335	4.11646e-07	7.25116	0	NA	9	0	0	0	3	4	2	0	9	0	NA	NA	netMHCpan-4.1	HLA-A*03:01	0.154	SB	AMLDTVVFK	1	AMLDTVVFK
AAMQDPEVM	9	TRUE	sp|P50502|F10A1_HUMAN;sp|Q8NFI4|F10A5_HUMAN	ST13;ST13P5	HUMAN	Hsc70-interacting protein OS=Homo sapiens OX=9606 GN=ST13 PE=1 SV=2	AAMQDPEVM[UNIMOD:Oxidation]/1;AAM[UNIMOD:Oxidation]QDPEVM[UNIMOD:Oxidation]/1	['MSFragger', 'Comet', 'Sage', 'PEAKS']	[0.0003675119441381, 0.0003016136329362, 0.0003229974160206, 0.0002224199288256]	[1.9568919196718293, 1.065341368693003, 1.2452802317515752, 4.5661759009605465]	[0.0002935959404334, 0.0002364122717169, 8.999443771250271e-05, 0.000590961718587]	0.988998	3.42235	2	4	0.00022242	8.99944e-05	4.56618	0	NA	9	1	1	2	2	2	1	4	5	0	NA	NA	netMHCpan-4.1	HLA-C*01:02	1.234	WB	AAMQDPEVM	3	AAMQDPEVM
AAMRKAAAKKD	11	TRUE	sp|Q9Y3U8|RL36_HUMAN	RPL36	HUMAN	Large ribosomal subunit protein eL36 OS=Homo sapiens OX=9606 GN=RPL36 PE=1 SV=3	AAM[UNIMOD:Oxidation]RKAAAKKD/2	['MSFragger']	[0.0068939346024919]	[0.7077264601287164]	[0.0502459728668938]	0.665482	12.6677	1	1	0.00689393	0.050246	0.707726	0	NA	1	0	0	1	0	0	0	1	0	0	NA	NA	netMHCpan-4.1	HLA-A*03:01	6.742	NB	AMRKAAAKK	1	AMRKAAAKK
AANPHSFVF	9	TRUE	sp|Q9NQ55|SSF1_HUMAN	PPAN	HUMAN	Suppressor of SWI4 1 homolog OS=Homo sapiens OX=9606 GN=PPAN PE=1 SV=1	AANPHSFVF/2;AANPHSFVF/1	['MSFragger', 'Comet', 'Sage', 'PEAKS']	[0.0005198405822214, 0.0003016136329362, 0.0003229974160206, 0.0001233501911927]	[1.9090226206393943, 0.9234699967303897, 1.2262604799852177, 4.820958604979542]	[0.0003192140117656, 0.0004792840095179, 0.0001071684160902, 0.0003059969251925]	0.933491	1.9949	2	4	0.00012335	0.000107168	4.82096	0	NA	5	0	0	0	2	1	2	0	5	0	NA	NA	netMHCpan-4.1	HLA-C*07:01	0.101	SB	AANPHSFVF	0	AANPHSFVF
AANSSGQGFQNKNRVAIL	18	FALSE	sp|Q9NRY2|SOSSC_HUMAN	INIP	HUMAN	SOSS complex subunit C OS=Homo sapiens OX=9606 GN=INIP PE=1 SV=1	[UNIMOD:Acetylation]-AANSSGQGFQNKNRVAIL/2	['MSFragger']	[0.0003675119441381]	[2.142564491638652]	[0.0002047226411767]	0.342518	7.85284	1	1	0.000367512	0.000204723	2.14256	0	NA	2	0	0	0	1	1	0	0	2	0	NA	NA	netMHCIIpan-4.3	DRB1_1601	59.94	NB	FQNKNRVAI	NA	NA
AANSTELSL	9	TRUE	sp|Q9Y371|SHLB1_HUMAN	SH3GLB1	HUMAN	Endophilin-B1 OS=Homo sapiens OX=9606 GN=SH3GLB1 PE=1 SV=1	AANSTELSL/1	['MSFragger', 'Comet', 'Sage', 'PEAKS']	[0.0008147745790331, 0.0024864024864024, 0.0017147310989867, 0.0016017473607571]	[1.0738287650463976, 0.5373764127521287, 0.6917402941514831, 3.178674498204768]	[0.0047981953820826, 0.0153456181321504, 0.0144843922294311, 0.0133669192838745]	0.974361	3.39765	1	4	0.000814775	0.0047982	3.17867	0	NA	7	2	1	1	1	1	1	4	3	0	NA	NA	netMHCpan-4.1	HLA-C*01:02	0.594	WB	AANSTELSL	3	AANSTELSL
AANSVAASL	9	TRUE	sp|P09912|IFI6_HUMAN	IFI6	HUMAN	Interferon alpha-inducible protein 6 OS=Homo sapiens OX=9606 GN=IFI6 PE=1 SV=2	AANSVAASL/1	['MSFragger', 'Comet', 'Sage', 'PEAKS']	[0.003364786774925, 0.0025633058878359, 0.0003867349898482, 0.0014140061025526]	[0.867667028749903, 0.5318232261242097, 0.8629627727656822, 3.3519114013236044]	[0.0185101281477941, 0.0163329661963771, 0.0030258110720059, 0.0091196575167379]	0.956983	0.130729	1	4	0.000386735	0.00302581	3.35191	0	NA	6	1	1	0	2	1	1	2	4	0	NA	NA	netMHCpan-4.1	HLA-C*01:02	0.433	SB	AANSVAASL	3	AANSVAASL
AANVYEAFSTPQQLEK	16	FALSE	sp|P56589|PEX3_HUMAN	PEX3	HUMAN	Peroxisomal biogenesis factor 3 OS=Homo sapiens OX=9606 GN=PEX3 PE=1 SV=1	AANVYEAFSTPQQLEK/2	['MSFragger', 'Comet', 'Sage', 'PEAKS']	[0.0003675119441381, 0.0003016136329362, 0.0003229974160206, 0.0001233501911927]	[3.17029884388533, 1.7991123134850822, 1.6971488416540468, 8.426953446456237]	[2.0399117868082698e-05, 1.518026257838222e-05, 1.4189991747733674e-06, 1.6541858941865606e-08]	0.927151	0.346893	1	4	0.00012335	1.65419e-08	8.42695	0	NA	3	0	0	0	1	2	0	0	3	0	NA	NA	netMHCIIpan-4.3	DRB1_1601	0.99	SB	YEAFSTPQQ	NA	NA
AAPAAAPPAEKAPVKK	16	FALSE	sp|P16403|H12_HUMAN	H1-2	HUMAN	Histone H1.2 OS=Homo sapiens OX=9606 GN=H1-2 PE=1 SV=2	AAPAAAPPAEKAPVKK/2	['MSFragger', 'Comet', 'Sage', 'PEAKS']	[0.0003675119441381, 0.0003016136329362, 0.0003229974160206, 0.0001233501911927]	[2.45383365939517, 1.201017666758981, 1.322437962461231, 6.972365017654751]	[0.0001044865056553, 0.0001444689975256, 4.43092232527644e-05, 8.820916744022932e-07]	0.657498	2.75787	1	4	0.00012335	8.82092e-07	6.97237	0	NA	1	0	0	0	1	0	0	0	1	0	NA	NA	netMHCIIpan-4.3	DRB5_0101	28.6	NB	PAAAPPAEK	NA	NA
AAPAAAPPAEKAPVKKK	17	FALSE	sp|P16403|H12_HUMAN	H1-2	HUMAN	Histone H1.2 OS=Homo sapiens OX=9606 GN=H1-2 PE=1 SV=2	AAPAAAPPAEKAPVKKK/2	['MSFragger', 'Comet', 'Sage', 'PEAKS']	[0.0006691201070592, 0.0003016136329362, 0.0003867349898482, 0.0001233501911927]	[1.2430382053305702, 1.0813437579794538, 0.9847425272062836, 5.595258414800567]	[0.0018128763145674, 0.0002219665970714, 0.0009851963824972, 3.795150213606223e-05]	0.817471	1.69218	1	4	0.00012335	3.79515e-05	5.59526	0	NA	1	0	0	0	1	0	0	0	1	0	NA	NA	netMHCIIpan-4.3	DRB5_0101	32.87	NB	PAAAPPAEK	NA	NA
AAPAAAPPAEKAPVKKKAAK	20	FALSE	sp|P16403|H12_HUMAN	H1-2	HUMAN	Histone H1.2 OS=Homo sapiens OX=9606 GN=H1-2 PE=1 SV=2	AAPAAAPPAEKAPVKKKAAK/2	['Sage', 'PEAKS']	[0.0071536144578313, 0.0002224199288256]	[0.5316613669676089, 4.468785038652305]	[0.0572969209028773, 0.0007532867233416]	0.342493	0.535946	1	2	0.00022242	0.000753287	4.46879	0	NA	1	0	0	0	1	0	0	0	1	0	NA	NA	NA	NA	NA	NA	NA	NA	NA
AAPAALEL	8	TRUE	sp|P98161|PKD1_HUMAN	PKD1	HUMAN	Polycystin-1 OS=Homo sapiens OX=9606 GN=PKD1 PE=1 SV=3	AAPAALEL/1	['MSFragger', 'Comet', 'Sage', 'PEAKS']	[0.0037217291726309, 0.0075178224238496, 0.0038883962071082, 0.0034368803701255]	[0.8449984955030313, 0.4243725779181285, 0.5999887298731784, 2.784110909704492]	[0.021297349938025, 0.0515927903540759, 0.0324703582706383, 0.0319892522718975]	0.957332	3.19154	1	4	0.00343688	0.0212973	2.78411	0	NA	3	0	0	0	2	1	0	0	3	0	NA	NA	netMHCpan-4.1	HLA-C*01:02	0.039	SB	AAP-AALEL	3	AAP-AALEL
AAPAAPAPAEKTPVKK	16	FALSE	sp|P10412|H14_HUMAN	H1-4	HUMAN	Histone H1.4 OS=Homo sapiens OX=9606 GN=H1-4 PE=1 SV=2	AAPAAPAPAEKTPVKK/2	['Comet', 'Sage', 'PEAKS']	[0.0023668639053254, 0.0026732172530886, 0.0014140061025526]	[0.5443496094525836, 0.6416637174468248, 3.3213028300480656]	[0.0141927134331238, 0.0226113540007973, 0.0097448755833347]	0.427742	2.63827	1	3	0.00141401	0.00974488	3.3213	0	NA	1	0	0	0	1	0	0	0	1	0	NA	NA	netMHCIIpan-4.3	HLA-DQA10101-DQB10602	25.02	NB	AAPAPAEKT	NA	NA
AAPAAPTAL	9	TRUE	sp|P22736|NR4A1_HUMAN	NR4A1	HUMAN	Nuclear receptor subfamily 4immunitygroup A member 1 OS=Homo sapiens OX=9606 GN=NR4A1 PE=1 SV=1	AAPAAPTAL/1	['MSFragger', 'Comet', 'Sage', 'PEAKS']	[0.0006691201070592, 0.0006652622241933, 0.0003867349898482, 0.0003016287954956]	[1.288292771430258, 0.6991290887181975, 0.8926699472913312, 4.138951012758353]	[0.0014651489233002, 0.0028306245544385, 0.0023006924795376, 0.001649270590787]	0.987609	0.629524	1	4	0.000301629	0.00146515	4.13895	0	NA	14	2	3	2	2	2	3	7	7	0	NA	NA	netMHCpan-4.1	HLA-C*01:02	0.003	SB	AAPAAPTAL	3	AAPAAPTAL
AAPAGTTFV	9	TRUE	sp|Q9H0Z9|RBM38_HUMAN	RBM38	HUMAN	RNA-binding protein 38 OS=Homo sapiens OX=9606 GN=RBM38 PE=1 SV=2	AAPAGTTFV/1	['MSFragger', 'Comet', 'Sage', 'PEAKS']	[0.0008147745790331, 0.0003016136329362, 0.0003867349898482, 0.0001233501911927]	[1.112170139067918, 0.8351427944941426, 0.8175662327828866, 5.489188554861974]	[0.0037609741854242, 0.0008826236454109, 0.0045979556814908, 5.065925467188512e-05]	0.995011	0.109033	1	4	0.00012335	5.06593e-05	5.48919	0	NA	4	0	0	0	2	1	1	0	4	0	NA	NA	netMHCpan-4.1	HLA-C*01:02	0.081	SB	AAPAGTTFV	3	AAPAGTTFV
AAPALASSL	9	TRUE	sp|Q2VPB7|AP5B1_HUMAN	AP5B1	HUMAN	AP-5 complex subunit beta-1 OS=Homo sapiens OX=9606 GN=AP5B1 PE=1 SV=4	AAPALASSL/1	['MSFragger', 'Comet', 'Sage', 'PEAKS']	[0.0006691201070592, 0.0003016136329362, 0.0003867349898482, 0.0004532269760696]	[1.2181636761736716, 0.8304418476223011, 0.9072160131932082, 3.906357473707641]	[0.0020561030612917, 0.0009150308055501, 0.0020119310363058, 0.0027781596631457]	0.975375	2.04251	1	4	0.000301614	0.000915031	3.90636	0	NA	17	3	3	3	3	3	2	9	8	0	NA	NA	netMHCpan-4.1	HLA-C*01:02	0.006	SB	AAPALASSL	3	AAPALASSL
AAPAPAALV	9	TRUE	sp|Q9Y3S1|WNK2_HUMAN	WNK2	HUMAN	Serine/threonine-protein kinase WNK2 OS=Homo sapiens OX=9606 GN=WNK2 PE=1 SV=4	AAPAPAALV/1	['Sage']	[0.0097849722155109]	[0.4952756931015613]	[0.0762269612044925]	0.841868	1.27889	1	1	0.00978497	0.076227	0.495276	0	NA	1	0	0	0	0	1	0	0	1	0	NA	NA	netMHCpan-4.1	HLA-C*01:02	0.083	SB	AAPAPAALV	3	AAPAPAALV
AAPAPAEKTPVKKKA	15	FALSE	sp|P10412|H14_HUMAN	H1-4	HUMAN	Histone H1.4 OS=Homo sapiens OX=9606 GN=H1-4 PE=1 SV=2	AAPAPAEKTPVKKKA/2	['Comet', 'Sage', 'PEAKS']	[0.0039315617036767, 0.001468788249694, 0.0003016287954956]	[0.4997973281707822, 0.7200391089772121, 4.24955185302658]	[0.0233960805038608, 0.011220538831949, 0.0012759868840595]	0.670237	2.43739	1	3	0.000301629	0.00127599	4.24955	0	NA	2	0	0	0	2	0	0	0	2	0	NA	NA	netMHCIIpan-4.3	DRB5_0101	26.03	NB	PAEKTPVKK	NA	NA
AAPAPGQAL	9	TRUE	sp|P20231|TRYB2_HUMAN;sp|Q15661|TRYB1_HUMAN	TPSB2;TPSAB1	HUMAN	Tryptase beta-2 OS=Homo sapiens OX=9606 GN=TPSB2 PE=1 SV=3	AAPAPGQAL/1	['MSFragger', 'Comet', 'Sage', 'PEAKS']	[0.0006691201070592, 0.0006652622241933, 0.0003867349898482, 0.0001233501911927]	[1.2448651757383995, 0.7199464315700224, 0.8281169858458318, 4.846690714022327]	[0.0017966342926386, 0.0023273526144694, 0.0041721518840598, 0.0002859159534689]	0.998839	0.492461	1	4	0.00012335	0.000285916	4.84669	0	NA	18	4	2	2	4	2	4	8	10	0	NA	NA	netMHCpan-4.1	HLA-C*01:02	0.002	SB	AAPAPGQAL	3	AAPAPGQAL
AAPAPKAQKGQKAPAQK	17	FALSE	sp|P50914|RL14_HUMAN	RPL14	HUMAN	Large ribosomal subunit protein eL14 OS=Homo sapiens OX=9606 GN=RPL14 PE=1 SV=4	AAPAPKAQKGQKAPAQK/3	['Comet', 'PEAKS']	[0.0062111801242236, 0.0038630262554835]	[0.4434870916302676, 2.720467264470114]	[0.0428184647941956, 0.0367408361897012]	0.0892907	1.8635	1	2	0.00386303	0.0367408	2.72047	0	NA	1	0	1	0	0	0	0	1	0	0	NA	NA	netMHCIIpan-4.3	DRB1_0101	16.81	NB	PKAQKGQKA	NA	NA
AAPAPVSAV	9	TRUE	sp|O95502|NPTXR_HUMAN	NPTXR	HUMAN	Neuronal pentraxin receptor OS=Homo sapiens OX=9606 GN=NPTXR PE=3 SV=2	AAPAPVSAV/1	['MSFragger', 'Comet', 'Sage', 'PEAKS']	[0.0006691201070592, 0.0008907363420427, 0.0007466168922071, 0.0001233501911927]	[1.2335373794685438, 0.6479593252109953, 0.7892424722216069, 4.646150736803556]	[0.0019007778037387, 0.004708385075487, 0.0059659694534343, 0.0004822416272815]	0.928389	1.5482	1	4	0.00012335	0.000482242	4.64615	0	NA	8	1	1	1	3	1	1	3	5	0	NA	NA	netMHCpan-4.1	HLA-C*01:02	0.018	SB	AAPAPVSAV	3	AAPAPVSAV
AAPASVPAQAPKRTQAPT	18	FALSE	sp|P47914|RL29_HUMAN	RPL29	HUMAN	Large ribosomal subunit protein eL29 OS=Homo sapiens OX=9606 GN=RPL29 PE=1 SV=2	AAPASVPAQAPKRTQAPT/2	['MSFragger', 'Comet', 'Sage', 'PEAKS']	[0.0005648919644118, 0.0003016136329362, 0.0003867349898482, 0.0001233501911927]	[1.4580691287006384, 0.933931181042178, 1.1570588074299724, 6.27971927962829]	[0.0007787441797386, 0.0004499143938951, 0.0002023103997577, 5.857789296715967e-06]	0.854271	0.0120125	1	4	0.00012335	5.85779e-06	6.27972	0	NA	1	0	0	0	1	0	0	0	1	0	NA	NA	netMHCIIpan-4.3	DRB5_0101	19.21	NB	SVPAQAPKR	NA	NA
AAPASVPAQAPKRTQAPTK	19	FALSE	P47914|RL29_HUMAN	RPL29	HUMAN	Large ribosomal subunit protein eL29 OS=Homo sapiens OX=9606 GN=RPL29 PE=1 SV=2	AAPASVPAQAPKRTQAPTK/2	['PEAKS']	[0.0065371684721703]	[2.455496518467761]	[0.0628522535121076]	0.216809	0.1056	1	1	0.00653717	0.0628523	2.4555	0	NA	1	0	0	0	1	0	0	0	1	0	NA	NA	NA	NA	NA	NA	NA	NA	NA
AAPASVPAQAPKRTQAPTKA	20	FALSE	sp|P47914|RL29_HUMAN	RPL29	HUMAN	Large ribosomal subunit protein eL29 OS=Homo sapiens OX=9606 GN=RPL29 PE=1 SV=2	AAPASVPAQAPKRTQAPTKA/2	['MSFragger', 'Sage', 'PEAKS']	[0.0057959814528593, 0.0003867349898482, 0.0018562147497679]	[0.7281979906452113, 0.8224014008411706, 3.0942157354890174]	[0.0441928177198032, 0.004397712133361, 0.0161696534617813]	0.882686	0.135018	1	3	0.000386735	0.00439771	3.09422	0	NA	3	0	0	0	1	2	0	0	3	0	NA	NA	NA	NA	NA	NA	NA	NA	NA
AAPATATIATL	11	TRUE	sp|A0AV96|RBM47_HUMAN	RBM47	HUMAN	RNA-binding protein 47 OS=Homo sapiens OX=9606 GN=RBM47 PE=1 SV=2	AAPATATIATL/1	['MSFragger', 'Comet', 'Sage', 'PEAKS']	[0.004038153589083, 0.0015173152445555, 0.0009538674991328, 0.0002224199288256]	[0.8152982417383047, 0.611333851589596, 0.7733119289739965, 4.392465451206375]	[0.025592416379683, 0.0068851103610621, 0.0069045470330259, 0.000907740383372]	0.943409	0.30389	1	4	0.00022242	0.00090774	4.39247	0	NA	5	2	0	0	1	1	1	2	3	0	NA	NA	netMHCpan-4.1	HLA-C*01:02	0.151	SB	AAPATATTL	3	AAPATATTL
AAPAVSLV	8	TRUE	sp|O00268|TAF4_HUMAN	TAF4	HUMAN	Transcription initiation factor TFIID subunit 4 OS=Homo sapiens OX=9606 GN=TAF4 PE=1 SV=2	AAPAVSLV/1	['MSFragger', 'Comet', 'Sage', 'PEAKS']	[0.0047438330170777, 0.0047225501770956, 0.0017147310989867, 0.0003016287954956]	[0.7852031541784772, 0.4675861640703993, 0.6944029413022117, 4.329398323402117]	[0.0308715254745594, 0.0333273575657449, 0.0141419222768784, 0.0010563401846665]	0.936941	0.0712618	1	4	0.000301629	0.00105634	4.3294	0	NA	3	0	0	0	1	2	0	0	3	0	NA	NA	netMHCpan-4.1	HLA-C*01:02	0.443	SB	AAP-AVSLV	3	AAP-AVSLV
AAPAYSRAL	9	TRUE	sp|P04792|HSPB1_HUMAN	HSPB1	HUMAN	Heat shock protein beta-1 OS=Homo sapiens OX=9606 GN=HSPB1 PE=1 SV=2	AAPAYSRAL/1	['MSFragger', 'Comet', 'Sage', 'PEAKS']	[0.0008147745790331, 0.0006652622241933, 0.0011827321111768, 0.0001233501911927]	[1.1004859357572006, 0.7270893799207114, 0.7383290986311294, 4.906750230338528]	[0.0040456958260657, 0.002179527293859, 0.0095035817832467, 0.0002438537882957]	0.771124	0.0530385	1	4	0.00012335	0.000243854	4.90675	0	NA	14	2	2	2	2	2	4	6	8	0	NA	NA	netMHCpan-4.1	HLA-C*01:02	0.003	SB	AAPAYSRAL	3	AAPAYSRAL
AAPCAVSYL	9	TRUE	sp|O75718|CRTAP_HUMAN	CRTAP	HUMAN	Cartilage-associated protein OS=Homo sapiens OX=9606 GN=CRTAP PE=1 SV=1	AAPC[UNIMOD:Cysteinylation]AVSYL/1	['MSFragger', 'Comet', 'Sage']	[0.0071536144578313, 0.0004238485447866, 0.0026732172530886]	[0.6976130115767287, 0.8007992597508325, 0.6437075616684045]	[0.0535077049188128, 0.0011567341157445, 0.0222084577859735]	0.81865	0.950653	1	3	0.000423849	0.00115673	0.800799	0	NA	1	0	0	0	0	1	0	0	1	0	NA	NA	netMHCpan-4.1	HLA-C*01:02	0.028	SB	AAPCAVSYL	3	AAPCAVSYL
AAPDEKVLDSGF	12	TRUE	sp|P01833|PIGR_HUMAN	PIGR	HUMAN	Polymeric immunoglobulin receptor OS=Homo sapiens OX=9606 GN=PIGR PE=1 SV=4	AAPDEKVLDSGF/2	['MSFragger', 'Comet', 'Sage']	[0.001044477326138, 0.0003016136329362, 0.0003867349898482]	[1.0322833239546805, 0.9564598591579062, 1.0160030104598097]	[0.0063129854270548, 0.0003952437643398, 0.0007390326114074]	0.577358	1.10082	1	3	0.000301614	0.000395244	1.03228	0	NA	1	0	0	0	1	0	0	0	1	0	NA	NA	netMHCpan-4.1	HLA-C*01:02	5.403	NB	AAPDEKVLF	0	PDKVLDSGF
AAPDEKVLDSGFREIEN	17	FALSE	sp|P01833|PIGR_HUMAN	PIGR	HUMAN	Polymeric immunoglobulin receptor OS=Homo sapiens OX=9606 GN=PIGR PE=1 SV=4	AAPDEKVLDSGFREIEN/2	['Comet']	[0.006362250646166]	[0.4396404817935042]	[0.0444968093829694]	0.577797	1.86489	1	1	0.00636225	0.0444968	0.43964	0	NA	1	0	0	0	1	0	0	0	1	0	NA	NA	netMHCIIpan-4.3	HLA-DPA10103-DPB10201	1.33	WB	VLDSGFREI	NA	NA
AAPDEKVLDSGFREIENK	18	FALSE	sp|P01833|PIGR_HUMAN	PIGR	HUMAN	Polymeric immunoglobulin receptor OS=Homo sapiens OX=9606 GN=PIGR PE=1 SV=4	AAPDEKVLDSGFREIENK/3	['MSFragger', 'Comet', 'Sage', 'PEAKS']	[0.0003675119441381, 0.0003016136329362, 0.0003229974160206, 0.0001233501911927]	[1.9764713182017004, 1.6596057500277055, 1.362057413202591, 6.814738920913561]	[0.0002833423199139, 2.478033646129665e-05, 3.079486803566485e-05, 1.3572064401471052e-06]	0.578312	0.323656	1	4	0.00012335	1.35721e-06	6.81474	0	NA	4	0	0	0	2	1	1	0	4	0	NA	NA	netMHCIIpan-4.3	HLA-DPA10103-DPB10201	0.85	SB	VLDSGFREI	NA	NA
AAPDPEASPL	10	TRUE	sp|P83111|LACTB_HUMAN	LACTB	HUMAN	Serine beta-lactamase-like protein LACTB, mitochondrial OS=Homo sapiens OX=9606 GN=LACTB PE=1 SV=2	AAPDPEASPL/1	['Comet']	[0.0085393831251593]	[0.4114070297959473]	[0.0581431321639234]	0.932885	1.4029	1	1	0.00853938	0.0581431	0.411407	0	NA	1	1	0	0	0	0	0	1	0	0	NA	NA	netMHCpan-4.1	HLA-C*01:02	0.049	SB	AAPDPASPL	3	AAPDPASPL
AAPDTMSVSL	10	TRUE	sp|P11511|CP19A_HUMAN	CYP19A1	HUMAN	Aromatase OS=Homo sapiens OX=9606 GN=CYP19A1 PE=1 SV=3	AAPDTM[UNIMOD:Oxidation]SVSL/1	['Sage']	[0.0003867349898482]	[0.8151867339582509]	[0.0046997965987476]	0.876552	0.10944	1	1	0.000386735	0.0046998	0.815187	0	NA	1	0	0	1	0	0	0	1	0	0	NA	NA	netMHCpan-4.1	HLA-C*01:02	0.026	SB	AAPDTSVSL	3	AAPDTMSSL
AAPEAPSL	8	TRUE	sp|Q2TAZ0|ATG2A_HUMAN	ATG2A	HUMAN	Autophagy-related protein 2 homolog A OS=Homo sapiens OX=9606 GN=ATG2A PE=1 SV=3	AAPEAPSL/1	['Sage', 'PEAKS']	[0.0090831504511094, 0.0021800281293952]	[0.5027256187374275, 3.020396931600183]	[0.0719777518791221, 0.0190841091269465]	0.95708	0.466876	1	2	0.00218003	0.0190841	3.0204	0	NA	5	3	0	0	1	0	1	3	2	0	NA	NA	netMHCpan-4.1	HLA-C*01:02	0.02	SB	AAPEAP-SL	3	AAPEAP-SL
AAPEGKRSL	9	TRUE	sp|Q9Y6B2|EID1_HUMAN	EID1	HUMAN	EP300-interacting inhibitor of differentiation 1 OS=Homo sapiens OX=9606 GN=EID1 PE=1 SV=1	AAPEGKRSL/1;AAPEGKRSL/2	['MSFragger', 'Comet', 'Sage', 'PEAKS']	[0.0005648919644118, 0.0015173152445555, 0.0003867349898482, 0.0003959220033653]	[1.4558265391612724, 0.6117910475895251, 0.9761194701407476, 4.120501688849633]	[0.0007840671122205, 0.0068522349858594, 0.0010665529267087, 0.0017203833778581]	0.988937	0.826278	2	4	0.000386735	0.000784067	4.1205	0	NA	7	0	0	0	5	0	2	0	7	0	NA	NA	netMHCpan-4.1	HLA-C*01:02	0.005	SB	AAPEGKRSL	3	AAPEGKRSL
AAPEGSGLGEDARLDQETAQ	20	FALSE	sp|Q96G03|PGM2_HUMAN	PGM2	HUMAN	Phosphopentomutase OS=Homo sapiens OX=9606 GN=PGM2 PE=1 SV=4	[UNIMOD:Acetylation]-AAPEGSGLGEDARLDQETAQ/2	['MSFragger', 'PEAKS']	[0.0003675119441381, 0.0001233501911927]	[2.8760757885762698, 5.981579675972043]	[4.009134231642196e-05, 1.322722980907679e-05]	0.731348	5.6378	1	2	0.00012335	1.32272e-05	5.98158	0	NA	1	0	0	0	1	0	0	0	1	0	NA	NA	NA	NA	NA	NA	NA	NA	NA
AAPEGVPL	8	TRUE	sp|Q9H977|WDR54_HUMAN	WDR54	HUMAN	WD repeat-containing protein 54 OS=Homo sapiens OX=9606 GN=WDR54 PE=1 SV=1	AAPEGVPL/1	['Sage']	[0.0097849722155109]	[0.4952431545116409]	[0.076245962488368]	0.749412	0.557741	1	1	0.00978497	0.076246	0.495243	0	NA	1	0	0	0	0	1	0	0	1	0	NA	NA	netMHCpan-4.1	HLA-C*01:02	0.03	SB	AAPEGVP-L	3	AAPEGV-PL
AAPEPPLGL	9	TRUE	sp|Q8N5X7|IF4E3_HUMAN	EIF4E3	HUMAN	Eukaryotic translation initiation factor 4E type 3 OS=Homo sapiens OX=9606 GN=EIF4E3 PE=1 SV=4	AAPEPPLGL/1	['MSFragger', 'Comet', 'Sage', 'PEAKS']	[0.0006691201070592, 0.0010578957491825, 0.0003867349898482, 0.0001233501911927]	[1.2242157771879918, 0.6409250270197426, 0.9466359912749676, 4.878145636183266]	[0.0019929330772964, 0.0050621302119311, 0.0013991474229001, 0.0002630839007553]	0.932146	1.42177	1	4	0.00012335	0.000263084	4.87815	0	NA	1	0	0	0	0	1	0	0	1	0	NA	NA	netMHCpan-4.1	HLA-C*01:02	0.005	SB	AAPEPPLGL	3	AAPEPPLGL
AAPEPVGDL	9	TRUE	sp|Q9BYK8|HELZ2_HUMAN	HELZ2	HUMAN	3'-5' exoribonuclease HELZ2 OS=Homo sapiens OX=9606 GN=HELZ2 PE=1 SV=7	AAPEPVGDL/1	['MSFragger', 'Comet', 'Sage', 'PEAKS']	[0.0006441638752898, 0.0006652622241933, 0.0003229974160206, 0.0076619033140772]	[1.3186775982304937, 0.7155709157543289, 1.161231454408669, 2.3224077032349744]	[0.0012844260084352, 0.0024237599124721, 0.0001947066522005, 0.0798373641846364]	0.996121	1.32905	1	4	0.000322997	0.000194707	2.32241	0	NA	8	3	1	0	1	1	2	4	4	0	NA	NA	netMHCpan-4.1	HLA-C*01:02	0.023	SB	AAPEPVGDL	3	AAPEPVGDL
AAPESGLEV	9	TRUE	sp|O14641|DVL2_HUMAN	DVL2	HUMAN	Segment polarity protein dishevelled homolog DVL-2 OS=Homo sapiens OX=9606 GN=DVL2 PE=1 SV=1	AAPESGLEV/1	['MSFragger', 'Comet', 'Sage', 'PEAKS']	[0.0007509118214975, 0.0006652622241933, 0.0003867349898482, 0.0001233501911927]	[1.1967499911394954, 0.7071478870310961, 1.003751396495021, 5.083924643954623]	[0.0023027938188237, 0.0026229284507643, 0.0008271547718096, 0.0001518212526602]	0.993635	0.00716259	1	4	0.00012335	0.000151821	5.08392	0	NA	14	2	1	2	4	3	2	5	9	0	NA	NA	netMHCpan-4.1	HLA-C*01:02	0.028	SB	AAPESGLEV	3	AAPESGLEV
AAPESSTSF	9	TRUE	sp|P54725|RD23A_HUMAN	RAD23A	HUMAN	UV excision repair protein RAD23 homolog A OS=Homo sapiens OX=9606 GN=RAD23A PE=1 SV=1	AAPESSTSF/1	['MSFragger', 'Comet', 'Sage', 'PEAKS']	[0.0005648919644118, 0.0003016136329362, 0.0003867349898482, 0.0002224199288256]	[1.4706395458455992, 0.942833555406412, 0.925173255181301, 4.437372498852615]	[0.0007500793572924, 0.0004270017432407, 0.0017050341598934, 0.0008137130441572]	0.997887	0.887546	1	4	0.00022242	0.000427002	4.43737	0	NA	7	1	0	0	2	2	2	1	6	0	NA	NA	netMHCpan-4.1	HLA-C*01:02	0.01	SB	AAPESSTSF	3	AAPESSTSF
AAPESYEEL	9	TRUE	sp|P78316|NOP14_HUMAN	NOP14	HUMAN	Nucleolar protein 14 OS=Homo sapiens OX=9606 GN=NOP14 PE=1 SV=3	AAPESYEEL/1	['MSFragger', 'Comet', 'Sage', 'PEAKS']	[0.0005198405822214, 0.0003016136329362, 0.0003867349898482, 0.0001233501911927]	[1.642480905240837, 0.8979098993650075, 1.1254621800101663, 4.854674667234618]	[0.0004959330131895, 0.0005639860066096, 0.0002703965131392, 0.0002799466195119]	0.996797	0.00156518	1	4	0.00012335	0.000270397	4.85467	0	NA	13	2	3	1	1	3	3	6	7	0	NA	NA	netMHCpan-4.1	HLA-C*01:02	0.005	SB	AAPESYEEL	3	AAPESYEEL
AAPFTSK	7	FALSE	Q9HD20|AT131_HUMAN	ATP13A1	HUMAN	Endoplasmic reticulum transmembrane helix translocase OS=Homo sapiens OX=9606 GN=ATP13A1 PE=1 SV=2	AAPFTSK/1	['PEAKS']	[0.005015873015873]	[2.568434927247952]	[0.0505927564113276]	0.995484	7.09519	1	1	0.00501587	0.0505928	2.56843	0	NA	1	0	0	0	0	0	1	0	1	0	NA	NA	NA	NA	NA	NA	NA	NA	NA
AAPGALGSL	9	TRUE	sp|Q13825|AUHM_HUMAN	AUH	HUMAN	Methylglutaconyl-CoA hydratase, mitochondrial OS=Homo sapiens OX=9606 GN=AUH PE=1 SV=1	AAPGALGSL/1	['MSFragger', 'Comet', 'Sage', 'PEAKS']	[0.0017541062031573, 0.0016734190593623, 0.0011827321111768, 0.0003016287954956]	[0.9527594840516088, 0.5963526903063545, 0.7389257119459551, 4.358717293819868]	[0.0107445565282302, 0.0080607845419802, 0.0094521199974039, 0.0009847322882116]	0.969837	2.57858	1	4	0.000301629	0.000984732	4.35872	0	NA	4	1	0	0	1	1	1	1	3	0	NA	NA	netMHCpan-4.1	HLA-C*01:02	0.012	SB	AAPGALGSL	3	AAPGALGSL
AAPGPHVAL	9	TRUE	sp|Q96BM1|ANKR9_HUMAN	ANKRD9	HUMAN	Ankyrin repeat domain-containing protein 9 OS=Homo sapiens OX=9606 GN=ANKRD9 PE=1 SV=1	AAPGPHVAL/1	['MSFragger', 'Comet', 'Sage', 'PEAKS']	[0.0005198405822214, 0.0003016136329362, 0.0003867349898482, 0.0001233501911927]	[1.5175092701593114, 0.9177690412350934, 1.0999492877430528, 4.779257292792958]	[0.0006584370095626, 0.0004964977763021, 0.0003417714995878, 0.0003414295736118]	0.8087	0.177482	1	4	0.00012335	0.00034143	4.77926	0	NA	1	0	0	0	0	1	0	0	1	0	NA	NA	netMHCpan-4.1	HLA-C*01:02	0.001	SB	AAPGPHVAL	3	AAPGPHVAL
AAPGPSAAF	9	TRUE	sp|Q9UKN8|TF3C4_HUMAN	GTF3C4	HUMAN	General transcription factor 3C polypeptide 4 OS=Homo sapiens OX=9606 GN=GTF3C4 PE=1 SV=2	AAPGPSAAF/1	['MSFragger', 'Comet', 'Sage', 'PEAKS']	[0.0005648919644118, 0.0008907363420427, 0.0003867349898482, 0.0001233501911927]	[1.415492274697108, 0.660607027334063, 0.9002120909673745, 5.917879965824348]	[0.0008920946241163, 0.0041380758952058, 0.0021461316895038, 1.574025246170059e-05]	0.982015	0.864716	1	4	0.00012335	1.57403e-05	5.91788	3	['AAPPAGSAF(3)']	12	3	3	1	3	1	1	7	5	0	NA	NA	netMHCpan-4.1	HLA-C*01:02	0.015	SB	AAPGPSAAF	3	AAPGPSAAF
AAPGSPGSL	9	TRUE	sp|Q9H7S9|ZN703_HUMAN	ZNF703	HUMAN	Zinc finger protein 703 OS=Homo sapiens OX=9606 GN=ZNF703 PE=1 SV=1	AAPGSPGSL/1	['MSFragger', 'Comet', 'Sage', 'PEAKS']	[0.0008147745790331, 0.0023087333811002, 0.001532505242781, 0.0004532269760696]	[1.0729935353635798, 0.5459408553780203, 0.7133457441314524, 3.988115361453161]	[0.0048243083496298, 0.0139426180540486, 0.0119213191152253, 0.0023181558348083]	0.9965	0.0514811	1	4	0.000453227	0.00231816	3.98812	0	NA	3	0	0	0	1	1	1	0	3	0	NA	NA	netMHCpan-4.1	HLA-C*01:02	0.009	SB	AAPGSPGSL	3	AAPGSPGSL
AAPGSPGSLSL	11	TRUE	sp|Q9H7S9|ZN703_HUMAN	ZNF703	HUMAN	Zinc finger protein 703 OS=Homo sapiens OX=9606 GN=ZNF703 PE=1 SV=1	AAPGSPGSLSL/1	['MSFragger', 'Comet', 'Sage', 'PEAKS']	[0.0005648919644118, 0.0003016136329362, 0.0003867349898482, 0.0001233501911927]	[1.3887297885457948, 0.8733777240273145, 0.994774496115956, 5.587081838619613]	[0.0009788600539414, 0.0006665861971285, 0.0008983442308973, 3.8806414020158496e-05]	0.981623	2.49934	1	4	0.00012335	3.88064e-05	5.58708	0	NA	4	0	0	0	1	1	2	0	4	0	NA	NA	netMHCpan-4.1	HLA-C*01:02	0.038	SB	AAPPGSLSL	3	AAPGSPLSL
AAPGTAADL	9	TRUE	sp|Q9Y2F5|ICE1_HUMAN	ICE1	HUMAN	Little elongation complex subunit 1 OS=Homo sapiens OX=9606 GN=ICE1 PE=1 SV=5	AAPGTAADL/1	['MSFragger', 'Comet', 'Sage', 'PEAKS']	[0.0006691201070592, 0.0007607868709922, 0.0009538674991328, 0.0002224199288256]	[1.262023253955031, 0.6933987376253623, 0.7726786963419653, 4.559548508782098]	[0.0016537611643797, 0.0029908678390913, 0.006944715119378, 0.0006009035082552]	0.984507	0.191136	1	4	0.00022242	0.000600904	4.55955	0	NA	4	2	0	0	1	0	1	2	2	0	NA	NA	netMHCpan-4.1	HLA-C*01:02	0.031	SB	AAPGTAADL	3	AAPGTAADL
AAPGVDLT	8	TRUE	P13645|K1C10_HUMAN;P19012|K1C15_HUMAN;Q7Z3Y8|K1C27_HUMAN;Q7Z3Z0|K1C25_HUMAN;Q99456|K1C12_HUMAN	KRT10;KRT15;KRT27;KRT25;KRT12	HUMAN	Keratin, type I cytoskeletal 10 OS=Homo sapiens OX=9606 GN=KRT10 PE=1 SV=6	AAPGVDLT/1	['PEAKS']	[0.0069826360996107]	[2.4088238445110743]	[0.0684228752744159]	0.901162	3.39036	1	1	0.00698264	0.0684229	2.40882	0	NA	1	0	0	0	1	0	0	0	1	0	NA	NA	netMHCpan-4.1	HLA-C*01:02	12.42	NB	AAPGVDLT-	3	AAPGVDL-T
AAPGVDLTQLL	11	TRUE	P13645|K1C10_HUMAN	KRT10	HUMAN	Keratin, type I cytoskeletal 10 OS=Homo sapiens OX=9606 GN=KRT10 PE=1 SV=6	AAPGVDLTQLL/1	['PEAKS']	[0.0008873114463176]	[3.585608071312852]	[0.0055372235853954]	0.732071	0.202803	1	1	0.000887311	0.00553722	3.58561	0	NA	1	0	0	0	0	0	1	0	1	0	NA	NA	netMHCpan-4.1	HLA-C*01:02	0.243	SB	AAPDLTQLL	3	AAPGVDLTL
AAPGVDLTQLLNNMRSQY	18	FALSE	sp|P13645|K1C10_HUMAN	KRT10	HUMAN	Keratin, type I cytoskeletal 10 OS=Homo sapiens OX=9606 GN=KRT10 PE=1 SV=6	AAPGVDLTQLLNNM[UNIMOD:Oxidation]RSQY/2	['MSFragger']	[0.0013234077750206]	[0.9990703844194956]	[0.0078880275689092]	0.479477	0.644377	1	1	0.00132341	0.00788803	0.99907	0	NA	1	0	0	0	0	1	0	0	1	0	NA	NA	netMHCIIpan-4.3	DRB5_0101	6	NB	LTQLLNNMR	NA	NA
AAPGVSSEL	9	TRUE	sp|Q96RK0|CIC_HUMAN	CIC	HUMAN	Protein capicua homolog OS=Homo sapiens OX=9606 GN=CIC PE=1 SV=3	AAPGVSSEL/1	['MSFragger', 'Comet', 'Sage', 'PEAKS']	[0.0038740578995562, 0.000551343900758, 0.0003867349898482, 0.0008873114463176]	[0.8297917607592464, 0.7856359266523659, 0.8100106834830682, 3.642162856387058]	[0.0233952767323003, 0.0013099056550681, 0.0049291169705299, 0.004910003213887]	0.992318	0.0452066	1	4	0.000386735	0.00130991	3.64216	0	NA	5	1	1	1	0	1	1	3	2	0	NA	NA	netMHCpan-4.1	HLA-C*01:02	0.005	SB	AAPGVSSEL	3	AAPGVSSEL
AAPHSIESF	9	TRUE	sp|P57081|WDR4_HUMAN	WDR4	HUMAN	tRNA (guanine-N(7)-)-methyltransferase non-catalytic subunit WDR4 OS=Homo sapiens OX=9606 GN=WDR4 PE=1 SV=2	AAPHSIESF/1	['MSFragger', 'Comet', 'Sage']	[0.005334721228287, 0.0034827713968136, 0.0022809211978515]	[0.7446089004946719, 0.5061602541333742, 0.6528808737518689]	[0.039848159129837, 0.0217894274841948, 0.0204820032943727]	0.896507	0.308575	1	3	0.00228092	0.020482	0.744609	0	NA	1	0	0	0	1	0	0	0	1	0	NA	NA	netMHCpan-4.1	HLA-C*01:02	0.059	SB	AAPHSIESF	3	AAPHSIESF
AAPISLHV	8	TRUE	sp|Q9BZZ2|SN_HUMAN	SIGLEC1	HUMAN	Sialoadhesin OS=Homo sapiens OX=9606 GN=SIGLEC1 PE=1 SV=2	AAPISLHV/1	['MSFragger', 'Comet', 'Sage']	[0.0008147745790331, 0.0015173152445555, 0.0003867349898482]	[1.1486902961149006, 0.6124699001331038, 0.8551242360850834]	[0.0030178735341387, 0.0068037269609594, 0.0032526412666848]	0.979076	2.01836	1	3	0.000386735	0.00301787	1.14869	0	NA	3	0	0	0	1	1	1	0	3	0	NA	NA	netMHCpan-4.1	HLA-C*01:02	0.342	SB	AAP-ISLHV	3	AAP-ISLHV
AAPKGALSL	9	TRUE	sp|A1YPR0|ZBT7C_HUMAN	ZBTB7C	HUMAN	Zinc finger and BTB domain-containing protein 7C OS=Homo sapiens OX=9606 GN=ZBTB7C PE=2 SV=1	AAPKGALSL/1	['MSFragger', 'Comet', 'Sage', 'PEAKS']	[0.0006441638752898, 0.0038173542798414, 0.0003867349898482, 0.0001233501911927]	[1.3343185639070487, 0.5002067963211225, 0.902112553812308, 4.924054751425083]	[0.0012042972880294, 0.0232893784248771, 0.0021088546952218, 0.0002328875333194]	0.943236	0.178993	1	4	0.00012335	0.000232888	4.92405	0	NA	3	0	0	0	1	1	1	0	3	0	NA	NA	netMHCpan-4.1	HLA-C*01:02	0.004	SB	AAPKGALSL	3	AAPKGALSL
AAPLAAGAL	9	TRUE	sp|Q9BR26|OCSTP_HUMAN	OCSTAMP	HUMAN	Osteoclast stimulatory transmembrane protein OS=Homo sapiens OX=9606 GN=OCSTAMP PE=2 SV=2	AAPLAAGAL/1	['MSFragger', 'Comet', 'Sage']	[0.0093480636153939, 0.0058759962177495, 0.0049682944368176]	[0.6563895714675312, 0.4504259396269833, 0.5653982820915472]	[0.0688670826563081, 0.0399044496461966, 0.0434864105965258]	0.932418	0.589511	1	3	0.00496829	0.0399044	0.65639	0	NA	4	1	1	1	0	1	0	3	1	0	NA	NA	netMHCpan-4.1	HLA-C*01:02	0.017	SB	AAPLAAGAL	3	AAPLAAGAL
AAPLFTGFL	9	TRUE	sp|Q8NDA8|MROH1_HUMAN	MROH1	HUMAN	Maestro heat-like repeat-containing protein family member 1 OS=Homo sapiens OX=9606 GN=MROH1 PE=2 SV=3	AAPLFTGFL/1	['MSFragger', 'Comet', 'Sage', 'PEAKS']	[0.0029376318168122, 0.0032243551289742, 0.0003867349898482, 0.002835211949381]	[0.8952016120389491, 0.514604803490514, 0.8454138325286095, 2.951150892821089]	[0.0155830705542765, 0.0198205064582698, 0.0035573134474014, 0.0222316149265799]	0.895789	0.516947	1	4	0.000386735	0.00355731	2.95115	0	NA	1	1	0	0	0	0	0	1	0	0	NA	NA	netMHCpan-4.1	HLA-C*01:02	0.054	SB	AAPLFTGFL	3	AAPLFTGFL
AAPLGTTL	8	TRUE	sp|Q6VMQ6|MCAF1_HUMAN	ATF7IP	HUMAN	Activating transcription factor 7-interacting protein 1 OS=Homo sapiens OX=9606 GN=ATF7IP PE=1 SV=3	AAPLGTTL/1	['MSFragger', 'Comet', 'Sage', 'PEAKS']	[0.0013951579811243, 0.0008907363420427, 0.0009538674991328, 0.0002224199288256]	[0.9776481410706006, 0.6664545829854723, 0.7650503347536647, 4.421227609825933]	[0.0091057890526489, 0.003900769003181, 0.0074470306996898, 0.0008464513243626]	0.997713	0.102094	1	4	0.00022242	0.000846451	4.42123	0	NA	11	2	1	1	2	3	2	4	7	0	NA	NA	netMHCpan-4.1	HLA-C*01:02	0.02	SB	AAPLG-TTL	3	AAPLGT-TL
AAPLHSVL	8	TRUE	sp|Q14204|DYHC1_HUMAN	DYNC1H1	HUMAN	Cytoplasmic dynein 1 heavy chain 1 OS=Homo sapiens OX=9606 GN=DYNC1H1 PE=1 SV=5	AAPLHSVL/1	['MSFragger', 'Comet', 'Sage', 'PEAKS']	[0.0007509118214975, 0.002138861467588, 0.0003867349898482, 0.0002224199288256]	[1.2028770243731746, 0.5644549139217956, 0.8863494593771715, 4.453692966247392]	[0.0022283106851429, 0.0113584259474719, 0.0024387726328109, 0.0007817900602122]	0.981291	0.137794	1	4	0.00022242	0.00078179	4.45369	0	NA	7	2	0	0	1	3	1	2	5	0	NA	NA	netMHCpan-4.1	HLA-C*01:02	0.023	SB	AAPLHSV-L	3	AAPLH-SVL
AAPLRLIAA	9	TRUE	sp|Q9NU22|MDN1_HUMAN	MDN1	HUMAN	Midasin OS=Homo sapiens OX=9606 GN=MDN1 PE=1 SV=2	AAPLRLIAA/2;AAPLRLIAA/1	['MSFragger', 'PEAKS']	[0.0093480636153939, 0.0014140061025526]	[0.6582204613652776, 3.3308532620274045]	[0.0681069992139347, 0.0095447843111026]	0.976241	1.93665	2	2	0.00141401	0.00954478	3.33085	0	NA	6	1	1	1	2	1	0	3	3	0	NA	NA	netMHCpan-4.1	HLA-C*01:02	0.659	WB	AAPLRLIAA	3	AAPLRLIAA
AAPLSGQTF	9	TRUE	sp|P08047|SP1_HUMAN	SP1	HUMAN	Transcription factor Sp1 OS=Homo sapiens OX=9606 GN=SP1 PE=1 SV=3	AAPLSGQTF/1	['MSFragger', 'Comet', 'Sage', 'PEAKS']	[0.0005198405822214, 0.0003016136329362, 0.0003867349898482, 0.0001233501911927]	[1.68242017740986, 1.0401498134408151, 1.1471454704084094, 5.243242024775462]	[0.0004603904952604, 0.0002624869897719, 0.0002215872375343, 9.876823571026356e-05]	0.996356	0.0273816	1	4	0.00012335	9.87682e-05	5.24324	0	NA	16	1	2	4	5	2	2	7	9	0	NA	NA	netMHCpan-4.1	HLA-C*01:02	0.035	SB	AAPLSGQTF	3	AAPLSGQTF
AAPMSTSVM	9	TRUE	sp|Q9ULC5|ACSL5_HUMAN	ACSL5	HUMAN	Long-chain-fatty-acid--CoA ligase 5 OS=Homo sapiens OX=9606 GN=ACSL5 PE=1 SV=1	AAPM[UNIMOD:Oxidation]STSVM[UNIMOD:Oxidation]/1	['MSFragger', 'Comet', 'Sage', 'PEAKS']	[0.0006441638752898, 0.0006652622241933, 0.0003867349898482, 0.0001233501911927]	[1.3582042996121806, 0.735539158138651, 0.8888324076515058, 5.059869845558842]	[0.0010961111740345, 0.0020187837355906, 0.0023835659527908, 0.0001619604093132]	0.986889	2.80587	1	4	0.00012335	0.00016196	5.05987	0	NA	9	1	4	0	0	4	0	5	4	0	NA	NA	netMHCpan-4.1	HLA-C*01:02	0.013	SB	AAPMSTSVM	3	AAPMSTSVM
AAPNGAEPL	9	TRUE	sp|Q8NCH0|CHSTE_HUMAN	CHST14	HUMAN	Carbohydrate sulfotransferase 14 OS=Homo sapiens OX=9606 GN=CHST14 PE=1 SV=2	AAPNGAEPL/1	['MSFragger', 'Comet', 'Sage', 'PEAKS']	[0.0017541062031573, 0.0031659882406151, 0.0011827321111768, 0.0032109171182018]	[0.9523605167976914, 0.517317520159575, 0.7471965588526575, 2.836306454219009]	[0.0107729086471801, 0.0192256563346953, 0.0087661048443993, 0.0285409072531958]	0.969411	0.277249	1	4	0.00118273	0.0087661	2.83631	0	NA	8	3	1	1	1	1	1	5	3	0	NA	NA	netMHCpan-4.1	HLA-C*01:02	0.028	SB	AAPNGAEPL	3	AAPNGAEPL
AAPPAAPAL	9	TRUE	sp|P67809|YBOX1_HUMAN	YBX1	HUMAN	Y-box-binding protein 1 OS=Homo sapiens OX=9606 GN=YBX1 PE=1 SV=3	AAPPAAPAL/1	['MSFragger', 'Comet', 'Sage', 'PEAKS']	[0.0008147745790331, 0.0008513355326167, 0.0003229974160206, 0.0001233501911927]	[1.1465943631954856, 0.6856400213780672, 1.1853047754115, 5.260451257908234]	[0.0030552071219282, 0.0032249671082835, 0.0001560952933957, 9.427228305582552e-05]	0.969779	0.00723198	1	4	0.00012335	9.42723e-05	5.26045	0	NA	15	4	2	1	3	3	2	7	8	0	NA	NA	netMHCpan-4.1	HLA-C*01:02	0.002	SB	AAPPAAPAL	3	AAPPAAPAL
AAPPAAQTL	9	TRUE	sp|O00268|TAF4_HUMAN	TAF4	HUMAN	Transcription initiation factor TFIID subunit 4 OS=Homo sapiens OX=9606 GN=TAF4 PE=1 SV=2	AAPPAAQTL/1	['MSFragger', 'Comet', 'Sage', 'PEAKS']	[0.0006691201070592, 0.0006366993505666, 0.0003867349898482, 0.0001233501911927]	[1.219069768884901, 0.7531847847364512, 1.0387232570359133, 5.587393218517349]	[0.0020464720996393, 0.0017263965126341, 0.0005997531653489, 3.877350867618057e-05]	0.923892	1.7451	1	4	0.00012335	3.87735e-05	5.58739	0	NA	8	2	1	0	1	1	3	3	5	0	NA	NA	netMHCpan-4.1	HLA-C*01:02	0.001	SB	AAPPAAQTL	3	AAPPAAQTL
AAPPAEKAPVKKK	13	FALSE	sp|P16403|H12_HUMAN	H1-2	HUMAN	Histone H1.2 OS=Homo sapiens OX=9606 GN=H1-2 PE=1 SV=2	AAPPAEKAPVKKK/2	['MSFragger', 'Sage', 'PEAKS']	[0.0006691201070592, 0.0003867349898482, 0.0023814526861385]	[1.227874013958408, 0.9939817697105674, 3.0009264965731086]	[0.0019560418896408, 0.0009049186237294, 0.0199275804555079]	0.545245	3.63623	1	3	0.000386735	0.000904919	3.00093	0	NA	1	0	0	0	1	0	0	0	1	0	NA	NA	netMHCIIpan-4.3	DRB5_0101	40.59	NB	PAEKAPVKK	NA	NA
AAPPAEKAPVKKKAAK	16	FALSE	sp|P16403|H12_HUMAN	H1-2	HUMAN	Histone H1.2 OS=Homo sapiens OX=9606 GN=H1-2 PE=1 SV=2	AAPPAEKAPVKKKAAK/2	['MSFragger', 'Comet', 'Sage', 'PEAKS']	[0.0003675119441381, 0.0003016136329362, 0.0003229974160206, 0.0001233501911927]	[2.2325722785395423, 1.493223011741806, 1.3816919864004955, 7.284640664546818]	[0.000169540412465, 4.774777215866346e-05, 2.5713926749479308e-05, 3.756424225814156e-07]	0.809573	2.34658	1	4	0.00012335	3.75642e-07	7.28464	0	NA	2	0	0	0	2	0	0	0	2	0	NA	NA	netMHCIIpan-4.3	DRB5_0101	13.23	NB	AEKAPVKKK	NA	NA
AAPPAEKAPVKKKAAKK	17	FALSE	sp|P16403|H12_HUMAN	H1-2	HUMAN	Histone H1.2 OS=Homo sapiens OX=9606 GN=H1-2 PE=1 SV=2	AAPPAEKAPVKKKAAKK/2	['MSFragger', 'Comet', 'Sage', 'PEAKS']	[0.0005198405822214, 0.0007607868709922, 0.0003867349898482, 0.0003016287954956]	[1.5375843259931563, 0.6881463164236742, 1.0305469131892997, 4.256772915623669]	[0.0006253624814721, 0.0031470930048156, 0.0006465538173092, 0.0012545332044275]	0.76417	1.366	1	4	0.000301629	0.000625362	4.25677	0	NA	4	0	0	0	1	2	1	0	4	0	NA	NA	netMHCIIpan-4.3	DRB5_0101	16.1	NB	AEKAPVKKK	NA	NA
AAPPAGGTL	9	TRUE	sp|Q86YV5|PRAG1_HUMAN	PRAG1	HUMAN	Inactive tyrosine-protein kinase PRAG1 OS=Homo sapiens OX=9606 GN=PRAG1 PE=1 SV=4	AAPPAGGTL/1	['MSFragger', 'Comet', 'Sage', 'PEAKS']	[0.0007509118214975, 0.0023087333811002, 0.0014161946017994, 0.0003016287954956]	[1.200080136693757, 0.5460051378146384, 0.7304602565880493, 4.286891555324527]	[0.0022619048412145, 0.013932613561848, 0.0102084029346817, 0.0011685578452046]	0.993353	0.481091	1	4	0.000301629	0.00116856	4.28689	0	NA	9	2	0	2	2	1	2	4	5	0	NA	NA	netMHCpan-4.1	HLA-C*01:02	0.004	SB	AAPPAGGTL	3	AAPPAGGTL
AAPPAGSAF	9	TRUE	sp|Q71F56|MD13L_HUMAN	MED13L	HUMAN	Mediator of RNA polymerase II transcription subunit 13-like OS=Homo sapiens OX=9606 GN=MED13L PE=1 SV=1	AAPPAGSAF/1	['MSFragger', 'Comet', 'Sage', 'PEAKS']	[0.0006691201070592, 0.0006652622241933, 0.0022809211978515, 0.0001233501911927]	[1.2403823106757066, 0.7396864012290973, 0.6595214434856715, 5.485344691391422]	[0.0018368610886897, 0.0019450637210427, 0.0193122284014656, 5.119186802017517e-05]	0.992553	1.062	1	4	0.00012335	5.11919e-05	5.48534	3	['AAPGPSAAF(3)']	5	2	0	0	2	0	1	2	3	0	NA	NA	netMHCpan-4.1	HLA-C*01:02	0.015	SB	AAPPAGSAF	3	AAPPAGSAF
AAPPEPGEPEERKSLK	16	FALSE	sp|Q5RI15|COX20_HUMAN	COX20	HUMAN	Cytochrome c oxidase assembly protein COX20, mitochondrial OS=Homo sapiens OX=9606 GN=COX20 PE=1 SV=2	[UNIMOD:Acetylation]-AAPPEPGEPEERKSLK/3	['MSFragger', 'PEAKS']	[0.0005648919644118, 0.0002224199288256]	[1.4510278563849572, 4.443500104918199]	[0.0007956794478906, 0.0008015912468007]	0.920321	1.18588	1	2	0.00022242	0.000795679	4.4435	0	NA	1	0	0	0	1	0	0	0	1	0	NA	NA	netMHCIIpan-4.3	DRB5_0101	77.67	NB	PEPGEPEER	NA	NA
AAPPVASDL	9	TRUE	sp|P51787|KCNQ1_HUMAN	KCNQ1	HUMAN	Potassium voltage-gated channel subfamily KQT member 1 OS=Homo sapiens OX=9606 GN=KCNQ1 PE=1 SV=3	AAPPVASDL/1	['MSFragger', 'Comet', 'Sage', 'PEAKS']	[0.0008147745790331, 0.0024348099277411, 0.0020027730704051, 0.0001233501911927]	[1.0884360737344383, 0.5401689949444517, 0.6844636624177621, 4.834838787566815]	[0.0043670972864601, 0.0148725821323097, 0.0154614805639523, 0.0002950029673602]	0.945763	0.167238	1	4	0.00012335	0.000295003	4.83484	0	NA	8	0	0	0	4	1	3	0	8	0	NA	NA	netMHCpan-4.1	HLA-C*01:02	0.01	SB	AAPPVASDL	3	AAPPVASDL
AAPQGGMAAL	10	TRUE	sp|P35611|ADDA_HUMAN	ADD1	HUMAN	Alpha-adducin OS=Homo sapiens OX=9606 GN=ADD1 PE=1 SV=2	AAPQGGM[UNIMOD:Oxidation]AAL/1	['Comet']	[0.0024864024864024]	[0.5350859423468742]	[0.015745217988511]	0.913678	2.58802	1	1	0.0024864	0.0157452	0.535086	0	NA	1	0	0	0	0	1	0	0	1	0	NA	NA	netMHCpan-4.1	HLA-C*01:02	0.043	SB	AAPQGGMAL	3	AAPQGGAAL
AAPQGGPEL	9	TRUE	sp|Q96N64|PWP2A_HUMAN	PWWP2A	HUMAN	PWWP domain-containing protein 2A OS=Homo sapiens OX=9606 GN=PWWP2A PE=1 SV=2	AAPQGGPEL/1	['Comet', 'Sage', 'PEAKS']	[0.0056408862308005, 0.0052834126932359, 0.00068716715341]	[0.4536382409930437, 0.563444607605204, 3.722070465241611]	[0.0386050662211586, 0.0441981678440402, 0.0041411269957359]	0.983258	0.459119	1	3	0.000687167	0.00414113	3.72207	0	NA	1	1	0	0	0	0	0	1	0	0	NA	NA	netMHCpan-4.1	HLA-C*01:02	0.004	SB	AAPQGGPEL	3	AAPQGGPEL
AAPQPGLAL	9	TRUE	sp|P00367|DHE3_HUMAN	GLUD1	HUMAN	Glutamate dehydrogenase 1, mitochondrial OS=Homo sapiens OX=9606 GN=GLUD1 PE=1 SV=2	AAPQPGLAL/1	['MSFragger', 'Comet', 'Sage']	[0.0037876080897591, 0.0015173152445555, 0.0038390347569753]	[0.8436193903500727, 0.6037020210526319, 0.601838691723737]	[0.0214795175947081, 0.0074593201778538, 0.0319596772305027]	0.983624	1.14576	1	3	0.00151732	0.00745932	0.843619	0	NA	2	1	0	1	0	0	0	2	0	0	NA	NA	netMHCpan-4.1	HLA-C*01:02	0.003	SB	AAPQPGLAL	3	AAPQPGLAL
AAPRAPSAL	9	TRUE	Q70SY1|CR3L2_HUMAN	CREB3L2	HUMAN	Cyclic AMP-responsive element-binding protein 3-like protein 2 OS=Homo sapiens OX=9606 GN=CREB3L2 PE=1 SV=3	AAPRAPSAL/1	['PEAKS']	[0.0008873114463176]	[3.5963751117984493]	[0.0054118829228625]	0.628529	0.597702	1	1	0.000887311	0.00541188	3.59638	0	NA	4	1	0	0	1	1	1	1	3	0	NA	NA	netMHCpan-4.1	HLA-C*01:02	0.004	SB	AAPRAPSAL	3	AAPRAPSAL
AAPRPSPAISVSVSAP	16	FALSE	Q15942|ZYX_HUMAN	ZYX	HUMAN	Zyxin OS=Homo sapiens OX=9606 GN=ZYX PE=1 SV=1	[UNIMOD:Acetylation]-AAPRPSPAISVSVSAP/2	['PEAKS']	[0.0054316932988062]	[2.5517636462051403]	[0.0523050594861043]	0.721439	4.5639	1	1	0.00543169	0.0523051	2.55176	0	NA	1	0	0	0	0	1	0	0	1	0	NA	NA	netMHCIIpan-4.3	HLA-DQA10101-DQB10602	34.83	NB	PSPAISVSV	NA	NA
AAPSAACSL	9	TRUE	sp|Q9H8N7|ZN395_HUMAN	ZNF395	HUMAN	Zinc finger protein 395 OS=Homo sapiens OX=9606 GN=ZNF395 PE=1 SV=2	AAPSAAC[UNIMOD:Cysteinylation]SL/1	['MSFragger', 'Comet', 'Sage', 'PEAKS']	[0.0006691201070592, 0.002138861467588, 0.0003867349898482, 0.0002224199288256]	[1.2537994165667037, 0.5662440592826775, 0.933023492989864, 4.564803068000028]	[0.0017201204785226, 0.011138229475838, 0.0015860602992153, 0.0005930087336489]	0.989028	0.0293726	1	4	0.00022242	0.000593009	4.5648	0	NA	3	1	0	0	1	1	0	1	2	0	NA	NA	netMHCpan-4.1	HLA-C*01:02	0.008	SB	AAPSAACSL	3	AAPSAACSL
AAPSASLL	8	TRUE	sp|Q504T8|MIDN_HUMAN	MIDN	HUMAN	Midnolin OS=Homo sapiens OX=9606 GN=MIDN PE=1 SV=2	AAPSASLL/1	['MSFragger', 'PEAKS']	[0.0096084554407878, 0.0014140061025526]	[0.6436543162054893, 3.3659379958372955]	[0.0743801231317842, 0.0088481447870766]	0.963992	1.55936	1	2	0.00141401	0.00884814	3.36594	0	NA	4	1	1	1	1	0	0	3	1	0	NA	NA	netMHCpan-4.1	HLA-C*01:02	0.042	SB	AAP-SASLL	3	AAPSASL-L
AAPSGSGTL	9	TRUE	sp|Q86VP3|PACS2_HUMAN	PACS2	HUMAN	Phosphofurin acidic cluster sorting protein 2 OS=Homo sapiens OX=9606 GN=PACS2 PE=1 SV=3	AAPSGSGTL/1	['Comet', 'PEAKS']	[0.0054098472916524, 0.0086626962642122]	[0.4605748039621148, 2.2285313863131258]	[0.0359063093169766, 0.0944097251789663]	0.998371	1.43095	1	2	0.00540985	0.0359063	2.22853	0	NA	1	0	0	0	0	0	1	0	1	0	NA	NA	netMHCpan-4.1	HLA-C*01:02	0.007	SB	AAPSGSGTL	3	AAPSGSGTL
AAPSPFAEL	9	TRUE	sp|P19971|TYPH_HUMAN	TYMP	HUMAN	Thymidine phosphorylase OS=Homo sapiens OX=9606 GN=TYMP PE=1 SV=2	AAPSPFAEL/1	['MSFragger', 'Comet', 'Sage', 'PEAKS']	[0.0005198405822214, 0.0003016136329362, 0.0003867349898482, 0.0001233501911927]	[1.5085602638818574, 0.8580666665784003, 0.9822487762613804, 5.077464237786165]	[0.0006742835970574, 0.0007438087503442, 0.001008062747455, 0.000154481515733]	0.996335	0.651322	1	4	0.00012335	0.000154482	5.07746	0	NA	8	1	2	1	1	1	2	4	4	0	NA	NA	netMHCpan-4.1	HLA-C*01:02	0.002	SB	AAPSPFAEL	3	AAPSPFAEL
AAPSSLVAA	9	TRUE	sp|Q4ZIN3|MBRL_HUMAN	TMEM259	HUMAN	Membralin OS=Homo sapiens OX=9606 GN=TMEM259 PE=1 SV=1	AAPSSLVAA/1	['MSFragger', 'Sage']	[0.0048974189278623, 0.0071536144578313]	[0.7618612767020051, 0.532382176805955]	[0.0357407847932537, 0.0569663373566981]	0.904556	2.0706	1	2	0.00489742	0.0357408	0.761861	0	NA	1	0	0	0	0	0	1	0	1	0	NA	NA	netMHCpan-4.1	HLA-C*01:02	0.498	SB	AAPSSLVAA	3	AAPSSLVAA
AAPTANLL	8	TRUE	sp|Q9NR09|BIRC6_HUMAN	BIRC6	HUMAN	Baculoviral IAP repeat-containing protein 6 OS=Homo sapiens OX=9606 GN=BIRC6 PE=1 SV=3	AAPTANLL/1	['MSFragger', 'Comet', 'Sage', 'PEAKS']	[0.0008147745790331, 0.0008513355326167, 0.0003867349898482, 0.0003016287954956]	[1.1778330822061789, 0.6825865983437727, 0.8675840293132503, 4.140226156891304]	[0.0025546814945033, 0.0033228778886712, 0.0028995605893954, 0.0016444546735844]	0.97463	1.30005	1	4	0.000301629	0.00164445	4.14023	0	NA	13	4	1	1	2	3	2	6	7	0	NA	NA	netMHCpan-4.1	HLA-C*01:02	0.062	SB	AAP-TANLL	3	AAPTANL-L
AAPTAQKSL	9	TRUE	sp|Q5SWA1|PR15B_HUMAN	PPP1R15B	HUMAN	Protein phosphatase 1 regulatory subunit 15B OS=Homo sapiens OX=9606 GN=PPP1R15B PE=1 SV=2	AAPTAQKSL/1	['MSFragger', 'Comet', 'Sage', 'PEAKS']	[0.0005198405822214, 0.0003016136329362, 0.0003867349898482, 0.0001233501911927]	[1.488772046527543, 0.9510240084848292, 0.92593548629025, 4.655202416346117]	[0.0007119772921188, 0.0004074607319936, 0.0016931002638086, 0.0004711679115425]	0.976812	0.746363	1	4	0.00012335	0.000407461	4.6552	0	NA	3	0	0	0	1	1	1	0	3	0	NA	NA	netMHCpan-4.1	HLA-C*01:02	0.007	SB	AAPTAQKSL	3	AAPTAQKSL
AAPTDPADGPV	11	TRUE	sp|Q04941|PLP2_HUMAN	PLP2	HUMAN	Proteolipid protein 2 OS=Homo sapiens OX=9606 GN=PLP2 PE=1 SV=1	AAPTDPADGPV/1	['MSFragger', 'Comet', 'Sage', 'PEAKS']	[0.0005648919644118, 0.0003016136329362, 0.0003867349898482, 0.0001233501911927]	[1.4386031724465551, 1.000153314705812, 0.9560355327254344, 5.84755593616448]	[0.0008272189056782, 0.0003150182957274, 0.0012831350880229, 1.9071662395717508e-05]	0.980599	1.86345	1	4	0.00012335	1.90717e-05	5.84756	0	NA	2	0	0	0	2	0	0	0	2	0	NA	NA	netMHCpan-4.1	HLA-C*01:02	4.659	NB	AAPTDPAPV	3	AAPTDPAPV
AAPTGPLL	8	TRUE	sp|Q9UDY8|MALT1_HUMAN	MALT1	HUMAN	Mucosa-associated lymphoid tissue lymphoma translocation protein 1 OS=Homo sapiens OX=9606 GN=MALT1 PE=1 SV=1	AAPTGPLL/1	['MSFragger', 'Sage', 'PEAKS']	[0.0046233342398694, 0.0091877091572862, 0.0004532269760696]	[0.7918850359896697, 0.5016711132358671, 3.867414612078359]	[0.0296087254214099, 0.0725670571511982, 0.0030258662689076]	0.993975	0.926653	1	3	0.000453227	0.00302587	3.86741	0	NA	7	3	1	0	2	1	0	4	3	0	NA	NA	netMHCpan-4.1	HLA-C*01:02	0.045	SB	AAP-TGPLL	3	AAPTGPL-L
AAPTSAAAL	9	TRUE	sp|Q86Z02|HIPK1_HUMAN	HIPK1	HUMAN	Homeodomain-interacting protein kinase 1 OS=Homo sapiens OX=9606 GN=HIPK1 PE=1 SV=1	AAPTSAAAL/1	['MSFragger', 'Comet', 'Sage', 'PEAKS']	[0.0008147745790331, 0.0008513355326167, 0.0006539611360239, 0.0004532269760696]	[1.138825532065139, 0.682017502160902, 0.792822854082379, 4.088076474830735]	[0.0031988227623146, 0.0033415046034779, 0.0057729927227706, 0.0018520826796023]	0.989804	1.23943	1	4	0.000453227	0.00185208	4.08808	0	NA	19	4	4	2	4	2	3	10	9	0	NA	NA	netMHCpan-4.1	HLA-C*01:02	0.003	SB	AAPTSAAAL	3	AAPTSAAAL
AAPTSSAL	8	TRUE	sp|O43432|IF4G3_HUMAN	EIF4G3	HUMAN	Eukaryotic translation initiation factor 4 gamma 3 OS=Homo sapiens OX=9606 GN=EIF4G3 PE=1 SV=2	AAPTSSAL/1	['MSFragger', 'Comet', 'Sage', 'PEAKS']	[0.0042185338865836, 0.0015173152445555, 0.0044224068614312, 0.00068716715341]	[0.8076069042112536, 0.6042207314379641, 0.5862471467723652, 3.7860759445279104]	[0.0268448767671214, 0.0074187228086326, 0.0365026622861832, 0.0036096079342423]	0.998843	1.06807	1	4	0.000687167	0.00360961	3.78608	0	NA	7	1	1	2	1	1	1	4	3	0	NA	NA	netMHCpan-4.1	HLA-C*01:02	0.02	SB	AAP-TSSAL	3	AAPTS-SAL
AAPVGALAA	9	TRUE	Q12873|CHD3_HUMAN	CHD3	HUMAN	Chromodomain-helicase-DNA-binding protein 3 OS=Homo sapiens OX=9606 GN=CHD3 PE=1 SV=3	AAPVGALAA/1	['PEAKS']	[0.0025737340011129]	[2.982391649609444]	[0.0207601209190419]	0.838594	2.23734	1	1	0.00257373	0.0207601	2.98239	0	NA	1	1	0	0	0	0	0	1	0	0	NA	NA	netMHCpan-4.1	HLA-C*01:02	0.902	WB	AAPVGALAA	3	AAPVGALAA
AAPVLTPAKVTGKSKK	16	FALSE	sp|Q8N6L1|KTAP2_HUMAN	KRTCAP2	HUMAN	Keratinocyte-associated protein 2 OS=Homo sapiens OX=9606 GN=KRTCAP2 PE=1 SV=2	AAPVLTPAKVTGKSKK/2	['MSFragger', 'Comet', 'Sage', 'PEAKS']	[0.0005198405822214, 0.0006652622241933, 0.0003867349898482, 0.0001233501911927]	[1.742223320749104, 0.7165421176265774, 1.0470748930838092, 7.032665417412113]	[0.0004160304974479, 0.0024019603696945, 0.0005554511500631, 7.48039722550586e-07]	0.795088	1.93786	1	4	0.00012335	7.4804e-07	7.03267	0	NA	1	0	0	0	1	0	0	0	1	0	NA	NA	netMHCIIpan-4.3	DRB5_0101	0.87	SB	LTPAKVTGK	NA	NA
AAPVPTAPAAGAPL	14	FALSE	sp|Q9NQC3|RTN4_HUMAN	RTN4	HUMAN	Reticulon-4 OS=Homo sapiens OX=9606 GN=RTN4 PE=1 SV=2	AAPVPTAPAAGAPL/1	['MSFragger', 'Comet', 'Sage', 'PEAKS']	[0.0005648919644118, 0.0003016136329362, 0.0003867349898482, 0.0001233501911927]	[1.4295995081519148, 0.9723830157782548, 0.9818630553170328, 6.775584284115549]	[0.0008514854558497, 0.0003625727937178, 0.0010116468274513, 1.5105291095532157e-06]	0.912848	1.61177	1	4	0.00012335	1.51053e-06	6.77558	0	NA	4	0	0	0	2	2	0	0	4	0	NA	NA	netMHCIIpan-4.3	DRB1_0101	42.47	NB	VPTAPAAGA	NA	NA
AAPVPTTTL	9	TRUE	sp|P18583|SON_HUMAN	SON	HUMAN	Protein SON OS=Homo sapiens OX=9606 GN=SON PE=1 SV=4	AAPVPTTTL/1	['MSFragger', 'Comet', 'Sage', 'PEAKS']	[0.0005198405822214, 0.0003016136329362, 0.0003867349898482, 0.0001233501911927]	[1.5130454773549329, 1.0242952365139566, 1.078923805240888, 5.164611097737083]	[0.0006662523436796, 0.0002814376185618, 0.0004145629528595, 0.0001221571392112]	0.999194	0.0338149	1	4	0.00012335	0.000122157	5.16461	0	NA	33	4	3	4	5	6	11	11	22	0	NA	NA	netMHCpan-4.1	HLA-C*01:02	0.001	SB	AAPVPTTTL	3	AAPVPTTTL
AAPVSATVL	9	TRUE	sp|P33121|ACSL1_HUMAN	ACSL1	HUMAN	Long-chain-fatty-acid--CoA ligase 1 OS=Homo sapiens OX=9606 GN=ACSL1 PE=1 SV=1	AAPVSATVL/1	['MSFragger', 'Comet', 'Sage', 'PEAKS']	[0.0006441638752898, 0.0006652622241933, 0.0003867349898482, 0.0003016287954956]	[1.315955370241579, 0.7485357685051809, 0.9462829160402886, 4.199525957079237]	[0.0012992040560081, 0.0017982218376395, 0.0014037044995024, 0.0014340680108282]	0.965145	0.0618122	1	4	0.000301629	0.0012992	4.19953	0	NA	18	4	2	4	4	2	2	10	8	0	NA	NA	netMHCpan-4.1	HLA-C*01:02	0.005	SB	AAPVSATVL	3	AAPVSATVL
AAPVSTSEL	9	TRUE	sp|Q06187|BTK_HUMAN	BTK	HUMAN	Tyrosine-protein kinase BTK OS=Homo sapiens OX=9606 GN=BTK PE=1 SV=3	AAPVSTSEL/1	['MSFragger', 'Comet', 'Sage']	[0.0040949472515269, 0.0045473625297327, 0.005693213430808]	[0.8120683870053259, 0.4724830925619263, 0.5572498883527289]	[0.0261107252891224, 0.0316155987092138, 0.0465234441410571]	0.892148	0.000229664	1	3	0.00409495	0.0261107	0.812068	0	NA	1	0	0	1	0	0	0	1	0	0	NA	NA	netMHCpan-4.1	HLA-C*01:02	0.002	SB	AAPVSTSEL	3	AAPVSTSEL
AAPVVAPPGVVVSRANK	17	FALSE	sp|Q13144|EI2BE_HUMAN	EIF2B5	HUMAN	Translation initiation factor eIF2B subunit epsilon OS=Homo sapiens OX=9606 GN=EIF2B5 PE=1 SV=3	[UNIMOD:Acetylation]-AAPVVAPPGVVVSRANK/2	['MSFragger', 'PEAKS']	[0.0005198405822214, 0.0001233501911927]	[1.816123123388683, 5.418594440342144]	[0.0003704462260362, 6.138102738986268e-05]	0.812686	6.03546	1	2	0.00012335	6.1381e-05	5.41859	0	NA	2	0	0	0	1	1	0	0	2	0	NA	NA	netMHCIIpan-4.3	DRB1_0101	10.67	NB	VVAPPGVVV	NA	NA
AAPVVPQAL	9	TRUE	sp|P22061|PIMT_HUMAN	PCMT1	HUMAN	Protein-L-isoaspartate(D-aspartate) O-methyltransferase OS=Homo sapiens OX=9606 GN=PCMT1 PE=1 SV=4	AAPVVPQAL/1	['MSFragger', 'Comet', 'Sage', 'PEAKS']	[0.0006691201070592, 0.0003016136329362, 0.0003867349898482, 0.0001233501911927]	[1.2881076616111096, 0.8977856195761663, 1.0510760723559072, 4.920223951753041]	[0.0014663643798252, 0.0005644485221376, 0.0005354032945466, 0.0002352732786394]	0.988716	0.733289	1	4	0.00012335	0.000235273	4.92022	0	NA	13	1	2	2	3	3	2	5	8	0	NA	NA	netMHCpan-4.1	HLA-C*01:02	0.004	SB	AAPVVPQAL	3	AAPVVPQAL
AAPYCVAEL	9	TRUE	sp|Q92837|FRAT1_HUMAN	FRAT1	HUMAN	Proto-oncogene FRAT1 OS=Homo sapiens OX=9606 GN=FRAT1 PE=1 SV=3	AAPYC[UNIMOD:Cysteinylation]VAEL/1	['MSFragger', 'Comet', 'PEAKS']	[0.003815984736061, 0.002138861467588, 0.0047257168401558]	[0.8320200689128724, 0.5626153988956358, 2.5893040331225747]	[0.0230751730318996, 0.0115899326754323, 0.0484955876703506]	0.895518	4.14983	1	3	0.00213886	0.0115899	2.5893	0	NA	3	0	0	0	1	2	0	0	3	0	NA	NA	netMHCpan-4.1	HLA-C*01:02	0.032	SB	AAPYCVAEL	3	AAPYCVAEL
AAPYCVAEV	9	TRUE	sp|O75474|FRAT2_HUMAN	FRAT2	HUMAN	GSK-3-binding protein FRAT2 OS=Homo sapiens OX=9606 GN=FRAT2 PE=2 SV=3	AAPYC[UNIMOD:Cysteinylation]VAEV/1	['MSFragger', 'Sage']	[0.0006691201070592, 0.0003867349898482]	[1.2343310056956156, 0.9459168405261672]	[0.0018932083071295, 0.0014084450861249]	0.81953	1.50975	1	2	0.000386735	0.00140845	1.23433	0	NA	1	0	0	0	0	1	0	0	1	0	NA	NA	netMHCpan-4.1	HLA-C*01:02	0.255	SB	AAPYCVAEV	3	AAPYCVAEV
AAPYGGPIAL	10	TRUE	sp|Q9H269|VPS16_HUMAN	VPS16	HUMAN	Vacuolar protein sorting-associated protein 16 homolog OS=Homo sapiens OX=9606 GN=VPS16 PE=1 SV=2	AAPYGGPIAL/1	['MSFragger', 'Comet', 'Sage', 'PEAKS']	[0.0005198405822214, 0.0003016136329362, 0.0003867349898482, 0.0001233501911927]	[1.615987955986255, 0.8316589856887778, 0.9877242365174392, 5.293189720661455]	[0.0005229981902951, 0.0009065002954179, 0.0009585374618088, 8.627101083223257e-05]	0.976887	2.44403	1	4	0.00012335	8.6271e-05	5.29319	0	NA	5	1	0	0	1	2	1	1	4	0	NA	NA	netMHCpan-4.1	HLA-C*01:02	0.048	SB	AAPGGPIAL	3	AAPYGPIAL
AAPYGIES	8	TRUE	P18031|PTN1_HUMAN	PTPN1	HUMAN	Tyrosine-protein phosphatase non-receptor type 1 OS=Homo sapiens OX=9606 GN=PTPN1 PE=1 SV=1	AAPYGIES/1	['PEAKS']	[0.0016017473607571]	[3.153771152101001]	[0.0141374594564615]	0.961198	2.77942	1	1	0.00160175	0.0141375	3.15377	0	NA	1	0	0	0	1	0	0	0	1	0	NA	NA	netMHCpan-4.1	HLA-C*01:02	10.521	NB	AAPYGIES-	3	AAPYGI-ES
AAPYGIESM	9	TRUE	sp|P18031|PTN1_HUMAN	PTPN1	HUMAN	Tyrosine-protein phosphatase non-receptor type 1 OS=Homo sapiens OX=9606 GN=PTPN1 PE=1 SV=1	AAPYGIESM[UNIMOD:Oxidation]/1	['MSFragger', 'Comet', 'Sage', 'PEAKS']	[0.0005198405822214, 0.0006652622241933, 0.0003867349898482, 0.0002224199288256]	[1.5445405169814503, 0.7260941374399922, 0.8618432319664538, 4.416806037293498]	[0.0006146475700778, 0.0021994430876166, 0.0030572141403515, 0.0008556229963535]	0.993151	5.66428	1	4	0.00022242	0.000614648	4.41681	0	NA	11	2	2	1	3	1	2	5	6	0	NA	NA	netMHCpan-4.1	HLA-C*01:02	0.018	SB	AAPYGIESM	3	AAPYGIESM
AAQGSIAAAL	10	TRUE	O94979|SC31A_HUMAN	SEC31A	HUMAN	Protein transport protein Sec31A OS=Homo sapiens OX=9606 GN=SEC31A PE=1 SV=3	AAQGSIAAAL/1	['PEAKS']	[0.0016017473607571]	[3.2129226293171853]	[0.0123790931447311]	0.946326	3.02267	1	1	0.00160175	0.0123791	3.21292	0	NA	1	0	0	0	1	0	0	0	1	0	NA	NA	netMHCpan-4.1	HLA-C*01:02	3.772	NB	AAQGSIAAL	3	AAQGSAAAL
AAQKEADLAAQEEAAKK	17	FALSE	sp|Q9Y3B7|RM11_HUMAN	MRPL11	HUMAN	Large ribosomal subunit protein uL11m OS=Homo sapiens OX=9606 GN=MRPL11 PE=1 SV=1	AAQKEADLAAQEEAAKK/2;AAQKEADLAAQEEAAKK/3	['MSFragger', 'Comet', 'Sage', 'PEAKS']	[0.0003675119441381, 0.0003016136329362, 0.0003229974160206, 0.0001233501911927]	[3.149631945371368, 1.6593632982640802, 1.7034687027518702, 8.969291955046689]	[2.139246715194248e-05, 2.4804127489318248e-05, 1.3389838745126345e-06, 3.7557958900891555e-09]	0.8914	0.831177	2	4	0.00012335	3.7558e-09	8.96929	0	NA	2	0	0	0	2	0	0	0	2	0	NA	NA	netMHCIIpan-4.3	HLA-DQA10101-DQB10602	3.21	WB	DLAAQEEAA	NA	NA
AAQMDGAIL	9	TRUE	tr|A0A3Q0NHS2|A0A3Q0NHS2_LISMG	tuf	LISMG	Elongation factor Tu OS=Listeria monocytogenes serotype 1/2a (strain EGD / Mackaness) OX=1334565 GN=tuf PE=3 SV=1	AAQM[UNIMOD:Oxidation]DGAIL/1	['MSFragger']	[0.0069497093757897]	[0.705231905155149]	[0.0510333814211494]	0.886341	1.83478	1	1	0.00694971	0.0510334	0.705232	0	NA	1	0	1	0	0	0	0	1	0	0	NA	NA	netMHCpan-4.1	HLA-C*01:02	1.587	WB	AAQMDGAIL	3	AAQMDGAIL
AAQSAPKVVLK	11	TRUE	sp|Q9Y3Y2|CHTOP_HUMAN	CHTOP	HUMAN	Chromatin target of PRMT1 protein OS=Homo sapiens OX=9606 GN=CHTOP PE=1 SV=2	[UNIMOD:Acetylation]-AAQSAPKVVLK/2	['MSFragger', 'PEAKS']	[0.0003675119441381, 0.0001233501911927]	[1.9546530149678476, 6.828358741532262]	[0.000294778198173, 1.3076056432676624e-06]	0.933221	3.95673	1	2	0.00012335	1.30761e-06	6.82836	0	NA	3	0	0	0	3	0	0	0	3	0	NA	NA	netMHCpan-4.1	HLA-A*03:01	0.255	SB	ASAPKVVLK	1	ASAPKVVLK
AAQSAPKVVLKSTTK	15	FALSE	sp|Q9Y3Y2|CHTOP_HUMAN	CHTOP	HUMAN	Chromatin target of PRMT1 protein OS=Homo sapiens OX=9606 GN=CHTOP PE=1 SV=2	[UNIMOD:Acetylation]-AAQSAPKVVLKSTTK/2;[UNIMOD:Acetylation]-AAQSAPKVVLKSTTK/3	['MSFragger', 'PEAKS']	[0.0003675119441381, 0.0001233501911927]	[2.715256534874773, 6.219926759288224]	[5.789640685328783e-05, 6.897504655998492e-06]	0.559347	2.72143	2	2	0.00012335	6.8975e-06	6.21993	0	NA	2	0	0	0	2	0	0	0	2	0	NA	NA	netMHCIIpan-4.3	HLA-DQA10101-DQB10602	19.71	NB	SAPKVVLKS	NA	NA
AAQSAPKVVLKSTTKM	16	FALSE	sp|Q9Y3Y2|CHTOP_HUMAN	CHTOP	HUMAN	Chromatin target of PRMT1 protein OS=Homo sapiens OX=9606 GN=CHTOP PE=1 SV=2	[UNIMOD:Acetylation]-AAQSAPKVVLKSTTKM[UNIMOD:Oxidation]/2;[UNIMOD:Acetylation]-AAQSAPKVVLKSTTKM[UNIMOD:Oxidation]/3	['MSFragger', 'PEAKS']	[0.0003675119441381, 0.0001233501911927]	[4.08257624817569, 6.781043115151915]	[2.4549717011281166e-06, 1.488156366061243e-06]	0.345203	0.586347	2	2	0.00012335	1.48816e-06	6.78104	2	['INEGGKPKVLVSYKGE(2)']	1	0	0	0	1	0	0	0	1	0	NA	NA	netMHCIIpan-4.3	HLA-DQA10101-DQB10602	23.85	NB	SAPKVVLKS	NA	NA
AAQSAPKVVLKSTTKMSL	18	FALSE	sp|Q9Y3Y2|CHTOP_HUMAN	CHTOP	HUMAN	Chromatin target of PRMT1 protein OS=Homo sapiens OX=9606 GN=CHTOP PE=1 SV=2	[UNIMOD:Acetylation]-AAQSAPKVVLKSTTKM[UNIMOD:Oxidation]SL/2;[UNIMOD:Acetylation]-AAQSAPKVVLKSTTKM[UNIMOD:Oxidation]SL/3;[UNIMOD:Acetylation]-AAQSAPKVVLKSTTKMSL/3	['MSFragger', 'PEAKS']	[0.0003675119441381, 0.0001233501911927]	[3.654657712068621, 7.303247961059427]	[6.653851180469226e-06, 3.570126074243447e-07]	0.656399	3.15321	3	2	0.00012335	3.57013e-07	7.30325	0	NA	6	0	0	0	3	1	2	0	6	0	NA	NA	netMHCIIpan-4.3	DRB1_1501	26.33	NB	VVLKSTTKM	NA	NA
AARGGGAAEAAQQPSYVY	18	FALSE	sp|A0AV96|RBM47_HUMAN	RBM47	HUMAN	RNA-binding protein 47 OS=Homo sapiens OX=9606 GN=RBM47 PE=1 SV=2	AARGGGAAEAAQQPSYVY/2	['Comet', 'Sage']	[0.0032243551289742, 0.0015973165082661]	[0.5139515254804073, 0.7099313051458346]	[0.0199664326438399, 0.0122949619167466]	0.56426	0.700032	1	2	0.00159732	0.012295	0.709931	0	NA	1	0	0	0	1	0	0	0	1	0	NA	NA	netMHCIIpan-4.3	HLA-DQA10101-DQB10602	11.28	NB	GGAAEAAQQ	NA	NA
AARSPSASITDEDSNV	16	FALSE	sp|Q86W92|LIPB1_HUMAN	PPFIBP1	HUMAN	Liprin-beta-1 OS=Homo sapiens OX=9606 GN=PPFIBP1 PE=1 SV=2	AARSPSASITDEDSNV/2	['MSFragger', 'Comet', 'Sage', 'PEAKS']	[0.0003675119441381, 0.0003016136329362, 0.0003229974160206, 0.0001233501911927]	[3.3574915177931004, 1.4561136902214462, 1.379610242315272, 6.874624328535671]	[1.325616284604451e-05, 5.519303430009849e-05, 2.621025111704532e-05, 1.152261569847903e-06]	0.856619	0.137237	1	4	0.00012335	1.15226e-06	6.87462	0	NA	2	0	0	0	2	0	0	0	2	0	NA	NA	netMHCIIpan-4.3	HLA-DQA10101-DQB10501	8.61	NB	SASITDEDS	NA	NA
AASAARGAAALR	12	TRUE	sp|Q9GZT3|SLIRP_HUMAN	SLIRP	HUMAN	SRA stem-loop-interacting RNA-binding protein, mitochondrial OS=Homo sapiens OX=9606 GN=SLIRP PE=1 SV=1	[UNIMOD:Acetylation]-AASAARGAAALR/2	['MSFragger']	[0.0098127206366301]	[0.6386849029983127]	[0.0766434453111064]	0.393893	4.67748	1	1	0.00981272	0.0766434	0.638685	0	NA	1	0	0	0	1	0	0	0	1	0	NA	NA	netMHCpan-4.1	HLA-A*31:01	2.178	NB	AARGAAALR	3	ASAAGAAAL
AASAKKKNKKGKTISL	16	FALSE	sp|P23588|IF4B_HUMAN	EIF4B	HUMAN	Eukaryotic translation initiation factor 4B OS=Homo sapiens OX=9606 GN=EIF4B PE=1 SV=2	[UNIMOD:Acetylation]-AASAKKKNKKGKTISL/2;[UNIMOD:Acetylation]-AASAKKKNKKGKTISL/3	['MSFragger', 'PEAKS']	[0.0003675119441381, 0.0001233501911927]	[3.475783789952525, 6.193505797899895]	[1.0093477741079808e-05, 7.413867787594374e-06]	0.868014	1.5764	2	2	0.00012335	7.41387e-06	6.19351	0	NA	17	3	3	1	4	2	4	7	10	0	NA	NA	netMHCIIpan-4.3	HLA-DPA10202-DPB10201	47.29	NB	KKNKKGKTI	NA	NA
AASALPALV	9	TRUE	sp|P36578|RL4_HUMAN	RPL4	HUMAN	Large ribosomal subunit protein uL4 OS=Homo sapiens OX=9606 GN=RPL4 PE=1 SV=5	AASALPALV/1	['MSFragger', 'Comet', 'PEAKS']	[0.0066768409004196, 0.0020762395149904, 0.000622720398541]	[0.7130485812719322, 0.5787241140992243, 3.841794918070977]	[0.0486027926672917, 0.0097284784111441, 0.0031996525972751]	0.985634	2.36415	1	3	0.00062272	0.00319965	3.84179	0	NA	3	0	0	0	1	1	1	0	3	0	NA	NA	netMHCpan-4.1	HLA-B*51:01	1.485	WB	AASALPALV	4	AASALPALV
AASALPALVMS	11	TRUE	sp|P36578|RL4_HUMAN	RPL4	HUMAN	Large ribosomal subunit protein uL4 OS=Homo sapiens OX=9606 GN=RPL4 PE=1 SV=5	AASALPALVM[UNIMOD:Oxidation]S/1	['MSFragger', 'Comet', 'Sage', 'PEAKS']	[0.0007509118214975, 0.0004238485447866, 0.0003867349898482, 0.0001233501911927]	[1.2006422124511666, 0.7882009173945571, 1.040346669672451, 5.546021734151097]	[0.0022550993847883, 0.001282379655356, 0.0005908728594635, 4.3398296361020326e-05]	0.971482	0.0349423	1	4	0.00012335	4.33983e-05	5.54602	0	NA	7	0	0	0	2	1	4	0	7	0	NA	NA	netMHCpan-4.1	HLA-C*01:02	35.2	NB	AASAPALVM	3	AASAPALVM
AASALPALVMSK	12	TRUE	sp|P36578|RL4_HUMAN	RPL4	HUMAN	Large ribosomal subunit protein uL4 OS=Homo sapiens OX=9606 GN=RPL4 PE=1 SV=5	AASALPALVMSK/2;AASALPALVM[UNIMOD:Oxidation]SK/2;AASALPALVM[UNIMOD:Oxidation]SK/1	['MSFragger', 'Comet', 'Sage', 'PEAKS']	[0.0003675119441381, 0.0003016136329362, 0.0003229974160206, 0.0001233501911927]	[2.125898955009634, 1.3313902716802384, 1.4068997113473092, 6.902720558416805]	[0.0002118314271564, 8.92385624730276e-05, 2.0400007079344585e-05, 1.067076383960772e-06]	0.977015	0.420279	3	4	0.00012335	1.06708e-06	6.90272	0	NA	20	0	0	0	8	7	5	0	20	0	NA	NA	netMHCpan-4.1	HLA-A*03:01	1.891	WB	ALPALVMSK	1	SALPALVSK
AASFGKSINF	10	TRUE	sp|P09622|DLDH_HUMAN	DLD	HUMAN	Dihydrolipoyl dehydrogenase, mitochondrial OS=Homo sapiens OX=9606 GN=DLD PE=1 SV=2	AASFGKSINF/2;AASFGKSINF/1	['MSFragger', 'Comet', 'Sage', 'PEAKS']	[0.0005198405822214, 0.0003016136329362, 0.0003229974160206, 0.0001233501911927]	[1.855686627482084, 1.2296135532215655, 1.1931494201513235, 6.167364120602076]	[0.0003482665724787, 0.0001303638198763, 0.000145247335171, 7.962783234626542e-06]	0.979253	1.19516	2	4	0.00012335	7.96278e-06	6.16736	0	NA	5	0	0	0	3	1	1	0	5	0	NA	NA	netMHCpan-4.1	HLA-C*07:01	4.376	NB	AAFGKSINF	0	AASGKSINF
AASGEAKPK	9	TRUE	sp|P10412|H14_HUMAN;sp|P16401|H15_HUMAN;sp|P16403|H12_HUMAN	H1-4;H1-5;H1-2	HUMAN	Histone H1.4 OS=Homo sapiens OX=9606 GN=H1-4 PE=1 SV=2	AASGEAKPK/1	['MSFragger', 'Comet', 'Sage', 'PEAKS']	[0.0006691201070592, 0.0003016136329362, 0.0009080177971488, 0.0004532269760696]	[1.2820847733692953, 0.9410965729347316, 0.7869402398615171, 3.9885910153063713]	[0.0015067449803819, 0.0004313307126171, 0.0060934019606985, 0.0023157012147059]	0.847943	3.57141	1	4	0.000301614	0.000431331	3.98859	0	NA	3	0	0	0	0	2	1	0	3	0	NA	NA	netMHCpan-4.1	HLA-A*03:01	1.974	WB	AASGEAKPK	1	AASGEAKPK
AASGEAKPKA	10	TRUE	sp|P10412|H14_HUMAN;sp|P16401|H15_HUMAN	H1-4;H1-5	HUMAN	Histone H1.4 OS=Homo sapiens OX=9606 GN=H1-4 PE=1 SV=2	AASGEAKPKA/1;AASGEAKPKA/2	['MSFragger', 'Comet', 'Sage', 'PEAKS']	[0.0005198405822214, 0.0003016136329362, 0.0003867349898482, 0.0001233501911927]	[1.647535125218271, 0.967127457239426, 1.0906178504722457, 5.596104292802228]	[0.000491109832622, 0.0003728705750334, 0.0003723488161197, 3.786413832338269e-05]	0.931948	0.606657	2	4	0.00012335	3.78641e-05	5.5961	0	NA	19	1	0	1	5	7	5	2	17	0	NA	NA	netMHCpan-4.1	HLA-A*03:01	21.333	NB	AASGEAKPK	1	AASGEAKPK
AASGEAKPKAK	11	TRUE	sp|P10412|H14_HUMAN;sp|P16401|H15_HUMAN	H1-4;H1-5	HUMAN	Histone H1.4 OS=Homo sapiens OX=9606 GN=H1-4 PE=1 SV=2	AASGEAKPKAK/2;AASGEAKPKAK/1	['MSFragger', 'Comet', 'Sage', 'PEAKS']	[0.0003675119441381, 0.0003016136329362, 0.0003229974160206, 0.0001233501911927]	[2.558591719279026, 1.5327270328430809, 1.229397022145483, 6.746118874646514]	[8.259523356994933e-05, 4.089303817516132e-05, 0.000104125805096, 1.6372283166636327e-06]	0.892431	0.0265851	2	4	0.00012335	1.63723e-06	6.74612	0	NA	12	0	2	0	1	6	3	2	10	0	NA	NA	netMHCpan-4.1	HLA-A*03:01	4.022	NB	AASGKPKAK	1	ASGEKPKAK
AASGEAKPKV	10	TRUE	sp|P16403|H12_HUMAN	H1-2	HUMAN	Histone H1.2 OS=Homo sapiens OX=9606 GN=H1-2 PE=1 SV=2	AASGEAKPKV/1	['MSFragger', 'Comet', 'Sage', 'PEAKS']	[0.0005198405822214, 0.0006652622241933, 0.0003867349898482, 0.0001233501911927]	[1.6110772728323683, 0.7273013831450511, 0.8612398368588967, 4.676794009483871]	[0.000528370924404, 0.0021753125497386, 0.0030742741883837, 0.0004456962145345]	0.938031	4.17147	1	4	0.00012335	0.000445696	4.67679	0	NA	6	0	0	0	0	3	3	0	6	0	NA	NA	netMHCpan-4.1	HLA-B*51:01	10.441	NB	AASEAKPKV	1	AASGEAKPK
AASGEAKPKVK	11	TRUE	sp|P16403|H12_HUMAN	H1-2	HUMAN	Histone H1.2 OS=Homo sapiens OX=9606 GN=H1-2 PE=1 SV=2	AASGEAKPKVK/1	['MSFragger', 'Comet', 'Sage', 'PEAKS']	[0.0003675119441381, 0.0003016136329362, 0.0003229974160206, 0.0001233501911927]	[2.4035996054360047, 1.377235603865174, 1.3083391958933557, 6.744782983883193]	[0.0001168335745525, 7.489322825328384e-05, 5.043409559075252e-05, 1.6432178986586775e-06]	0.958283	0.420991	1	4	0.00012335	1.64322e-06	6.74478	0	NA	13	0	1	2	2	6	2	3	10	0	NA	NA	netMHCpan-4.1	HLA-A*03:01	5.036	NB	AASGKPKVK	1	ASGEKPKVK
AASGEAKPKVKKAGG	15	FALSE	sp|P16403|H12_HUMAN	H1-2	HUMAN	Histone H1.2 OS=Homo sapiens OX=9606 GN=H1-2 PE=1 SV=2	AASGEAKPKVKKAGG/3	['Comet', 'PEAKS']	[0.0063232161874334, 0.0073637702503681]	[0.4414471173761513, 2.360317860255164]	[0.0437029734244303, 0.0746253468428372]	-0.0493078	1.52504	1	2	0.00632322	0.043703	2.36032	0	NA	1	0	0	0	0	0	1	0	1	0	NA	NA	netMHCIIpan-4.3	HLA-DQA10101-DQB10602	47.84	NB	EAKPKVKKA	NA	NA
AASGEGKPKA	10	TRUE	sp|P16402|H13_HUMAN	H1-3	HUMAN	Histone H1.3 OS=Homo sapiens OX=9606 GN=H1-3 PE=1 SV=2	AASGEGKPKA/1	['MSFragger', 'Comet', 'Sage', 'PEAKS']	[0.0005198405822214, 0.0003016136329362, 0.0003867349898482, 0.0001233501911927]	[1.6890917593909172, 0.8474353352218065, 0.8793513873096842, 5.145552431508468]	[0.0004549749119301, 0.0008044343393846, 0.0026013558481336, 0.0001286027544045]	0.928424	3.20857	1	4	0.00012335	0.000128603	5.14555	0	NA	3	0	0	0	0	3	0	0	3	0	NA	NA	netMHCpan-4.1	HLA-A*03:01	19.754	NB	AASGEGKPK	1	AASGEGKPK
AASGEGKPKAK	11	TRUE	sp|P16402|H13_HUMAN	H1-3	HUMAN	Histone H1.3 OS=Homo sapiens OX=9606 GN=H1-3 PE=1 SV=2	AASGEGKPKAK/2;AASGEGKPKAK/1	['MSFragger', 'Comet', 'Sage', 'PEAKS']	[0.0003675119441381, 0.0003016136329362, 0.0003229974160206, 0.0001233501911927]	[1.9479149880911064, 1.3118649238315945, 1.1957826782559056, 6.51081537063967]	[0.0002983472843004, 9.609127643669516e-05, 0.0001417775719386, 3.114864115366696e-06]	0.903586	0.0834942	2	4	0.00012335	3.11486e-06	6.51082	0	NA	4	0	0	0	0	3	1	0	4	0	NA	NA	netMHCpan-4.1	HLA-A*03:01	4.125	NB	AASGKPKAK	1	ASGGKPKAK
AASIGTDF	8	TRUE	sp|Q9NY35|CLDN1_HUMAN	CLDND1	HUMAN	Claudin domain-containing protein 1 OS=Homo sapiens OX=9606 GN=CLDND1 PE=1 SV=1	AASIGTDF/1	['MSFragger', 'Comet', 'Sage']	[0.0048974189278623, 0.0013065795613625, 0.002409990506098]	[0.7671348065850541, 0.6223228526139241, 0.6505177342691452]	[0.0345746139107456, 0.006138978603987, 0.0209142252665781]	0.783448	0.0155013	1	3	0.00130658	0.00613898	0.767135	0	NA	4	2	0	0	1	1	0	2	2	0	NA	NA	netMHCpan-4.1	HLA-C*01:02	10.035	NB	AAS-IGTDF	0	AAS-IGTDF
AASKERSGVSLAALK	15	FALSE	sp|P10412|H14_HUMAN;sp|P16402|H13_HUMAN;sp|P16403|H12_HUMAN	H1-4;H1-3;H1-2	HUMAN	Histone H1.4 OS=Homo sapiens OX=9606 GN=H1-4 PE=1 SV=2	AASKERSGVSLAALK/2;AASKERSGVSLAALK/3	['MSFragger', 'Comet', 'Sage', 'PEAKS']	[0.0008147745790331, 0.0003016136329362, 0.0003867349898482, 0.0001233501911927]	[1.170792164935095, 0.9281048573976746, 0.9140639268560534, 5.297775602356287]	[0.0026576490019537, 0.0004659296678514, 0.0018888541796494, 8.520528196890512e-05]	0.350651	0.207534	2	4	0.00012335	8.52053e-05	5.29778	0	NA	3	0	0	0	3	0	0	0	3	0	NA	NA	netMHCIIpan-4.3	HLA-DPA10202-DPB10402	13	NB	RSGVSLAAL	NA	NA
AASKERSGVSLAALKK	16	FALSE	sp|P10412|H14_HUMAN;sp|P16402|H13_HUMAN;sp|P16403|H12_HUMAN	H1-4;H1-3;H1-2	HUMAN	Histone H1.4 OS=Homo sapiens OX=9606 GN=H1-4 PE=1 SV=2	AASKERSGVSLAALKK/3;AASKERSGVSLAALKK/2	['MSFragger', 'Comet', 'Sage', 'PEAKS']	[0.0003675119441381, 0.0003016136329362, 0.0003867349898482, 0.0001233501911927]	[2.083882733171849, 1.4407017189531393, 1.0302696655329735, 6.432175750703059]	[0.0002305675654721, 5.860345653773174e-05, 0.0006482033619332, 3.861756455676968e-06]	0.680469	0.634198	2	4	0.00012335	3.86176e-06	6.43218	0	NA	2	0	0	0	2	0	0	0	2	0	NA	NA	netMHCIIpan-4.3	HLA-DPA10202-DPB10402	7.16	NB	RSGVSLAAL	NA	NA
AASKKAVLGPLVG	13	FALSE	sp|P32189|GLPK_HUMAN;sp|Q14409|GLPK3_HUMAN	GK;GK3	HUMAN	Glycerol kinase OS=Homo sapiens OX=9606 GN=GK PE=1 SV=3	[UNIMOD:Acetylation]-AASKKAVLGPLVG/2	['MSFragger', 'PEAKS']	[0.0008850340738118, 0.0003016287954956]	[1.0499825629960515, 4.248509188528003]	[0.005611300164857, 0.0012791121838839]	0.816005	9.28598	1	2	0.000301629	0.00127911	4.24851	0	NA	3	0	0	0	2	0	1	0	3	0	NA	NA	netMHCIIpan-4.3	HLA-DPA10202-DPB10402	19.94	NB	KKAVLGPLV	NA	NA
AASKPVEA	8	TRUE	sp|O94826|TOM70_HUMAN	TOMM70	HUMAN	Mitochondrial import receptor subunit TOM70 OS=Homo sapiens OX=9606 GN=TOMM70 PE=1 SV=1	[UNIMOD:Acetylation]-AASKPVEA/1	['MSFragger', 'PEAKS']	[0.001826991818254, 0.0004532269760696]	[0.9408075802647484, 4.056297315691114]	[0.0116236627679047, 0.0019899406614111]	0.929307	1.679	1	2	0.000453227	0.00198994	4.0563	0	NA	3	0	0	0	2	1	0	0	3	0	NA	NA	netMHCpan-4.1	HLA-B*51:01	11.74	NB	AAS-KPVEA	3	AA-SKPVEA
AASKPVEAA	9	TRUE	sp|O94826|TOM70_HUMAN	TOMM70	HUMAN	Mitochondrial import receptor subunit TOM70 OS=Homo sapiens OX=9606 GN=TOMM70 PE=1 SV=1	[UNIMOD:Acetylation]-AASKPVEAA/1	['MSFragger', 'PEAKS']	[0.001044477326138, 0.0001233501911927]	[1.023409324777491, 4.6406557350973845]	[0.0066992912713943, 0.0004890807353605]	0.947126	1.90205	1	2	0.00012335	0.000489081	4.64066	0	NA	3	0	0	0	1	1	1	0	3	0	NA	NA	netMHCpan-4.1	HLA-C*01:02	7.123	NB	AASKPVEAA	3	AASKPVEAA
AASKPVEAAVVA	12	TRUE	sp|O94826|TOM70_HUMAN	TOMM70	HUMAN	Mitochondrial import receptor subunit TOM70 OS=Homo sapiens OX=9606 GN=TOMM70 PE=1 SV=1	[UNIMOD:Acetylation]-AASKPVEAAVVA/1	['MSFragger', 'PEAKS']	[0.0005648919644118, 0.0001233501911927]	[1.370675441529814, 5.453919641621366]	[0.001045609242509, 5.576030670470798e-05]	0.890173	3.09723	1	2	0.00012335	5.57603e-05	5.45392	0	NA	14	2	1	0	6	2	3	3	11	0	NA	NA	netMHCpan-4.1	HLA-B*51:01	20.443	NB	APVEAAVVA	3	AAPVEAAVV
AASLYYPQQA	10	TRUE	Q9BUR5|MIC26_HUMAN	APOO	HUMAN	MICOS complex subunit MIC26 OS=Homo sapiens OX=9606 GN=APOO PE=1 SV=1	AASLYYPQQA/1	['PEAKS']	[0.0008873114463176]	[3.638107813704708]	[0.0049525091155242]	0.925011	2.73938	1	1	0.000887311	0.00495251	3.63811	0	NA	1	0	0	0	1	0	0	0	1	0	NA	NA	netMHCpan-4.1	HLA-C*01:02	28.333	NB	AASLYPQQA	0	AASLYYPQA
AASSSSLEKS	10	TRUE	sp|P0CG38|POTEI_HUMAN;sp|P60709|ACTB_HUMAN;sp|P62736|ACTA_HUMAN;sp|P63261|ACTG_HUMAN;sp|P63267|ACTH_HUMAN;sp|P68032|ACTC_HUMAN;sp|P68133|ACTS_HUMAN;sp|Q6S8J3|POTEE_HUMAN	POTEI;ACTB;ACTA2;ACTG1;ACTG2;ACTC1;ACTA1;POTEE	HUMAN	POTE ankyrin domain family member I OS=Homo sapiens OX=9606 GN=POTEI PE=3 SV=1	AASSSSLEKS/1	['MSFragger', 'Comet', 'Sage', 'PEAKS']	[0.0005648919644118, 0.0003016136329362, 0.0003867349898482, 0.0001233501911927]	[1.4064748843818542, 0.8470740588788757, 1.0404935463966922, 5.231484420360503]	[0.0009198313087359, 0.0008066041830216, 0.0005900759504893, 0.0001019611669773]	0.814529	0.0601576	1	4	0.00012335	0.000101961	5.23148	0	NA	4	0	1	0	0	2	1	1	3	0	NA	NA	netMHCpan-4.1	HLA-A*03:01	6.857	NB	AASSSSLEK	1	AASSSSLEK
AATAPAPTAHKAKK	14	FALSE	sp|Q92522|H1X_HUMAN	H1-10	HUMAN	Histone H1.10 OS=Homo sapiens OX=9606 GN=H1-10 PE=1 SV=1	AATAPAPTAHKAKK/3	['Comet']	[0.0073221757322175]	[0.42821643142381]	[0.0497420832265727]	0.404796	0.439978	1	1	0.00732218	0.0497421	0.428216	0	NA	1	0	0	0	1	0	0	0	1	0	NA	NA	netMHCIIpan-4.3	DRB5_0101	16.49	NB	TAPAPTAHK	NA	NA
AATATANQIPIISAEHLTSH	20	FALSE	sp|Q9NR56|MBNL1_HUMAN	MBNL1	HUMAN	Muscleblind-like protein 1 OS=Homo sapiens OX=9606 GN=MBNL1 PE=1 SV=2	AATATANQIPIISAEHLTSH/3	['MSFragger', 'Comet', 'Sage', 'PEAKS']	[0.0003675119441381, 0.0003016136329362, 0.0003229974160206, 0.0001233501911927]	[3.495518018553116, 1.6939685144129764, 1.5930882847367889, 8.825502990510126]	[9.64078560044064e-06, 2.179660398397244e-05, 3.69001532469601e-06, 5.564331918790463e-09]	0.409261	2.41012	1	4	0.00012335	5.56433e-09	8.8255	0	NA	6	0	0	0	1	2	3	0	6	0	NA	NA	NA	NA	NA	NA	NA	NA	NA
AATELRG	7	FALSE	P22059|OSBP1_HUMAN	OSBP	HUMAN	Oxysterol-binding protein 1 OS=Homo sapiens OX=9606 GN=OSBP PE=1 SV=1	[UNIMOD:Acetylation]-AATELRG/1	['PEAKS']	[0.0065371684721703]	[2.4494317508052523]	[0.0635571458961505]	0.957784	4.29691	1	1	0.00653717	0.0635571	2.44943	0	NA	2	0	0	0	1	1	0	0	2	0	NA	NA	NA	NA	NA	NA	NA	NA	NA
AATELRGVVGPGP	13	FALSE	sp|P22059|OSBP1_HUMAN	OSBP	HUMAN	Oxysterol-binding protein 1 OS=Homo sapiens OX=9606 GN=OSBP PE=1 SV=1	[UNIMOD:Acetylation]-AATELRGVVGPGP/2	['MSFragger', 'PEAKS']	[0.0005198405822214, 0.0001233501911927]	[1.5907965785920042, 5.967440909673013]	[0.0005518733071862, 1.3747945042863329e-05]	0.775658	12.4286	1	2	0.00012335	1.37479e-05	5.96744	0	NA	5	0	0	0	2	1	2	0	5	0	NA	NA	netMHCIIpan-4.3	HLA-DQA10101-DQB10602	34.23	NB	ELRGVVGPG	NA	NA
AATGANAEKAESHND	15	FALSE	sp|Q16831|UPP1_HUMAN	UPP1	HUMAN	Uridine phosphorylase 1 OS=Homo sapiens OX=9606 GN=UPP1 PE=1 SV=1	[UNIMOD:Acetylation]-AATGANAEKAESHND/2	['MSFragger', 'PEAKS']	[0.0003675119441381, 0.0001233501911927]	[2.453991659218715, 7.498196392768015]	[0.0001044496804257, 2.0952462280008117e-07]	0.696569	1.35525	1	2	0.00012335	2.09525e-07	7.4982	0	NA	2	0	0	0	2	0	0	0	2	0	NA	NA	netMHCIIpan-4.3	HLA-DQA10101-DQB10602	2.05	WB	ATGANAEKA	NA	NA
AATGGIIDPHRNEKL	15	FALSE	sp|P15924|DESP_HUMAN	DSP	HUMAN	Desmoplakin OS=Homo sapiens OX=9606 GN=DSP PE=1 SV=3	AATGGIIDPHRNEKL/2	['Comet', 'Sage', 'PEAKS']	[0.0096429015801916, 0.0029034770908575, 0.0002224199288256]	[0.3945923735646746, 0.6283313593659525, 4.5461466305981615]	[0.0673266571589144, 0.0254124190953736, 0.0006214744921172]	0.0354092	0.550044	1	3	0.00022242	0.000621474	4.54615	0	NA	1	0	0	0	1	0	0	0	1	0	NA	NA	netMHCIIpan-4.3	DRB1_1501	5.93	NB	IDPHRNEKL	NA	NA
AATSPVNGY	9	TRUE	sp|Q9HD45|TM9S3_HUMAN	TM9SF3	HUMAN	Transmembrane 9 superfamily member 3 OS=Homo sapiens OX=9606 GN=TM9SF3 PE=1 SV=2	AATSPVNGY/1	['MSFragger', 'Comet', 'Sage', 'PEAKS']	[0.0006441638752898, 0.000551343900758, 0.0003867349898482, 0.0001233501911927]	[1.331683489363528, 0.7811760112791262, 0.8421286318483228, 5.654216745273005]	[0.0012172481653447, 0.0013594435913129, 0.0036667042552045, 3.231812386388628e-05]	0.972668	0.64379	1	4	0.00012335	3.23181e-05	5.65422	0	NA	1	0	0	0	1	0	0	0	1	0	NA	NA	netMHCpan-4.1	HLA-C*07:01	0.887	WB	AATSPVNGY	0	AATSPVNGY
AATTAATAAQ	10	TRUE	sp|P37108|SRP14_HUMAN	SRP14	HUMAN	Signal recognition particle 14 kDa protein OS=Homo sapiens OX=9606 GN=SRP14 PE=1 SV=2	AATTAATAAQ/1	['Comet', 'Sage']	[0.0023668639053254, 0.0061736334405144]	[0.5440552491508265, 0.5512154064699664]	[0.014239496100841, 0.0488911063688482]	0.915254	2.49037	1	2	0.00236686	0.0142395	0.551215	0	NA	5	0	1	4	0	0	0	5	0	0	NA	NA	netMHCpan-4.1	HLA-A*03:01	24.6	NB	ATTAATAAQ	3	AATTAATAQ
AATTEAPGEY	10	TRUE	sp|P12268|IMDH2_HUMAN;sp|P20839|IMDH1_HUMAN	IMPDH2;IMPDH1	HUMAN	Inosine-5'-monophosphate dehydrogenase 2 OS=Homo sapiens OX=9606 GN=IMPDH2 PE=1 SV=2	AATTEAPGEY/1	['MSFragger', 'Comet', 'Sage', 'PEAKS']	[0.0013234077750206, 0.0013065795613625, 0.0003867349898482, 0.0014140061025526]	[0.984773717007912, 0.6271508503363692, 0.9044401614718226, 3.2861242561003063]	[0.0086818129730378, 0.0058384212109372, 0.0020640821191207, 0.0105238829995374]	0.988221	1.47555	1	4	0.000386735	0.00206408	3.28612	0	NA	3	0	1	0	1	0	1	1	2	0	NA	NA	netMHCpan-4.1	HLA-A*03:01	8.428	NB	ATTEAPGEY	0	AATTAPGEY
AAVAGGAPSVGIKAANGVV	19	FALSE	sp|P25787|PSA2_HUMAN	PSMA2	HUMAN	Proteasome subunit alpha type-2 OS=Homo sapiens OX=9606 GN=PSMA2 PE=1 SV=2	AAVAGGAPSVGIKAANGVV/2	['MSFragger', 'Comet', 'Sage', 'PEAKS']	[0.0006691201070592, 0.0003016136329362, 0.0003229974160206, 0.0001233501911927]	[1.2925804879809044, 1.0041602554230349, 1.216826816988435, 6.803896138579549]	[0.0014374107935379, 0.0003089978760628, 0.0001168658378461, 1.3980354096834044e-06]	0.854524	2.19257	1	4	0.00012335	1.39804e-06	6.8039	0	NA	1	0	0	0	1	0	0	0	1	0	NA	NA	NA	NA	NA	NA	NA	NA	NA
AAVAGGAPSVGIKAANGVVL	20	FALSE	sp|P25787|PSA2_HUMAN	PSMA2	HUMAN	Proteasome subunit alpha type-2 OS=Homo sapiens OX=9606 GN=PSMA2 PE=1 SV=2	AAVAGGAPSVGIKAANGVVL/2	['MSFragger', 'Comet', 'Sage']	[0.0006691201070592, 0.0008907363420427, 0.0003867349898482]	[1.2899503921921285, 0.6589444496341743, 1.1392892695411954]	[0.0014543314263215, 0.0042084852924212, 0.0002381600582224]	0.719762	4.04854	1	3	0.000386735	0.00023816	1.28995	0	NA	1	0	0	0	0	1	0	0	1	0	NA	NA	NA	NA	NA	NA	NA	NA	NA
AAVAGKKPVVGKKGK	15	FALSE	sp|P36578|RL4_HUMAN	RPL4	HUMAN	Large ribosomal subunit protein uL4 OS=Homo sapiens OX=9606 GN=RPL4 PE=1 SV=5	AAVAGKKPVVGKKGK/3	['MSFragger', 'Comet', 'Sage', 'PEAKS']	[0.0003675119441381, 0.0015173152445555, 0.0003867349898482, 0.0001233501911927]	[2.242446610530469, 0.6117808949870595, 1.142565734481734, 5.253711165096069]	[0.0001660067656281, 0.0068529632186535, 0.0002311026993523, 9.600851412442103e-05]	0.124438	0.721966	1	4	0.00012335	9.60085e-05	5.25371	0	NA	3	1	1	1	0	0	0	3	0	0	NA	NA	netMHCIIpan-4.3	HLA-DPA10103-DPB10201	9.82	NB	VAGKKPVVG	NA	NA
AAVAGKKPVVGKKGKK	16	FALSE	sp|P36578|RL4_HUMAN	RPL4	HUMAN	Large ribosomal subunit protein uL4 OS=Homo sapiens OX=9606 GN=RPL4 PE=1 SV=5	AAVAGKKPVVGKKGKK/3	['MSFragger', 'Comet', 'Sage', 'PEAKS']	[0.0005198405822214, 0.0003016136329362, 0.0003867349898482, 0.0001233501911927]	[1.9007255175478548, 0.8643828343618919, 0.9717747711669036, 5.834797662348527]	[0.0003237085068976, 0.0007105870086735, 0.0011100633006615, 1.9747495946236064e-05]	0.133892	1.04245	1	4	0.00012335	1.97475e-05	5.8348	0	NA	3	1	1	1	0	0	0	3	0	0	NA	NA	netMHCIIpan-4.3	HLA-DPA10103-DPB10201	17.35	NB	VAGKKPVVG	NA	NA
AAVAIKAMAK	10	TRUE	sp|P63241|IF5A1_HUMAN;sp|Q6IS14|IF5AL_HUMAN	EIF5A;EIF5AL1	HUMAN	Eukaryotic translation initiation factor 5A-1 OS=Homo sapiens OX=9606 GN=EIF5A PE=1 SV=2	AAVAIKAM[UNIMOD:Oxidation]AK/1;AAVAIKAM[UNIMOD:Oxidation]AK/2	['MSFragger', 'Comet', 'Sage', 'PEAKS']	[0.0003675119441381, 0.0003016136329362, 0.0003229974160206, 0.0001233501911927]	[1.9567770935837745, 1.1959053814548166, 1.2398242124578127, 6.24258729163311]	[0.0002936565285709, 0.0001471147582437, 9.461818107534913e-05, 6.483365682643956e-06]	0.962942	0.273415	2	4	0.00012335	6.48337e-06	6.24259	0	NA	7	1	3	3	0	0	0	7	0	0	NA	NA	netMHCpan-4.1	HLA-A*03:01	0.474	SB	AVAIKAMAK	1	AVAIKAMAK
AAVAVAVR	8	TRUE	Q9UI10|EI2BD_HUMAN	EIF2B4	HUMAN	Translation initiation factor eIF2B subunit delta OS=Homo sapiens OX=9606 GN=EIF2B4 PE=1 SV=2	[UNIMOD:Acetylation]-AAVAVAVR/1	['PEAKS']	[0.0015563625583635]	[3.218728919125973]	[0.0122195302805348]	0.978833	8.83943	1	1	0.00155636	0.0122195	3.21873	0	NA	2	0	0	0	2	0	0	0	2	0	NA	NA	netMHCpan-4.1	HLA-A*31:01	7.083	NB	AAVAV-AVR	3	AA-VAVAVR
AAVAVAVREDSGSGMK	16	FALSE	sp|Q9UI10|EI2BD_HUMAN	EIF2B4	HUMAN	Translation initiation factor eIF2B subunit delta OS=Homo sapiens OX=9606 GN=EIF2B4 PE=1 SV=2	[UNIMOD:Acetylation]-AAVAVAVREDSGSGM[UNIMOD:Oxidation]K/2	['MSFragger', 'PEAKS']	[0.0003675119441381, 0.0001233501911927]	[2.9783708078308964, 6.68408188121159]	[3.170859564241925e-05, 1.939796302573667e-06]	0.532012	8.59574	1	2	0.00012335	1.9398e-06	6.68408	0	NA	4	0	0	0	2	0	2	0	4	0	NA	NA	netMHCIIpan-4.3	DRB1_1501	19.21	NB	VAVREDSGS	NA	NA
AAVDHPPLPQTSSSTPSNT	19	FALSE	sp|P41218|MNDA_HUMAN	MNDA	HUMAN	Myeloid cell nuclear differentiation antigen OS=Homo sapiens OX=9606 GN=MNDA PE=1 SV=1	AAVDHPPLPQTSSSTPSNT/2	['MSFragger', 'Comet', 'Sage', 'PEAKS']	[0.0006691201070592, 0.0004238485447866, 0.0003867349898482, 0.0001233501911927]	[1.2762316984708153, 0.8004826407805518, 1.0586840696074629, 7.718256694291751]	[0.0015475866722655, 0.0011597070120108, 0.0004992607913962, 1.148080857828785e-07]	0.87675	1.3264	1	4	0.00012335	1.14808e-07	7.71826	0	NA	1	0	0	0	1	0	0	0	1	0	NA	NA	NA	NA	NA	NA	NA	NA	NA
AAVDLEKLR	9	TRUE	sp|P17858|PFKAL_HUMAN	PFKL	HUMAN	ATP-dependent 6-phosphofructokinase, liver type OS=Homo sapiens OX=9606 GN=PFKL PE=1 SV=6	[UNIMOD:Acetylation]-AAVDLEKLR/2	['MSFragger', 'PEAKS']	[0.0005198405822214, 0.0002224199288256]	[1.5259031238477163, 4.522446566497284]	[0.0006442050312999, 0.0006594288472165]	0.970282	9.37198	1	2	0.00022242	0.000644205	4.52245	0	NA	3	0	0	0	1	2	0	0	3	0	NA	NA	netMHCpan-4.1	HLA-A*31:01	1.198	WB	AAVDLEKLR	NA	NA
AAVGVKKQKKPLVG	14	FALSE	sp|P36578|RL4_HUMAN	RPL4	HUMAN	Large ribosomal subunit protein uL4 OS=Homo sapiens OX=9606 GN=RPL4 PE=1 SV=5	AAVGVKKQKKPLVG/3	['MSFragger', 'Sage', 'PEAKS']	[0.0026889981561155, 0.0029034770908575, 0.0008873114463176]	[0.9117569807561708, 0.6349787405469219, 3.581214548303804]	[0.0140288368470908, 0.0239775824735729, 0.0055892125488475]	-0.0330302	1.54661	1	3	0.000887311	0.00558921	3.58121	0	NA	1	0	1	0	0	0	0	1	0	0	NA	NA	netMHCIIpan-4.3	DRB1_1501	19.94	NB	VKKQKKPLV	NA	NA
AAVGVKKQKKPLVGKK	16	FALSE	sp|P36578|RL4_HUMAN	RPL4	HUMAN	Large ribosomal subunit protein uL4 OS=Homo sapiens OX=9606 GN=RPL4 PE=1 SV=5	AAVGVKKQKKPLVGKK/3;AAVGVKKQKKPLVGKK/2	['MSFragger', 'Comet', 'Sage', 'PEAKS']	[0.0005198405822214, 0.0003016136329362, 0.0003867349898482, 0.0001233501911927]	[1.513662360261217, 1.4577520193123013, 0.8645245559628449, 6.133679661626427]	[0.0006651618416801, 5.484193011188073e-05, 0.0029825409025229, 8.730379678301109e-06]	0.81677	1.27737	2	4	0.00012335	8.73038e-06	6.13368	0	NA	10	1	1	2	2	2	2	4	6	0	NA	NA	netMHCIIpan-4.3	DRB1_1501	8.85	NB	VKKQKKPLV	NA	NA
AAVIPIKNNRFYTIEILKVE	20	FALSE	sp|P12273|PIP_HUMAN	PIP	HUMAN	Prolactin-inducible protein OS=Homo sapiens OX=9606 GN=PIP PE=1 SV=1	AAVIPIKNNRFYTIEILKVE/3	['Comet']	[0.0062708472314876]	[0.442781230231561]	[0.0431230925375901]	0.212128	0.446848	1	1	0.00627085	0.0431231	0.442781	0	NA	1	0	0	0	0	0	1	0	1	0	NA	NA	NA	NA	NA	NA	NA	NA	NA
AAVKTLNPKAEVARA	15	FALSE	sp|P40227|TCPZ_HUMAN	CCT6A	HUMAN	T-complex protein 1 subunit zeta OS=Homo sapiens OX=9606 GN=CCT6A PE=1 SV=3	[UNIMOD:Acetylation]-AAVKTLNPKAEVARA/3	['MSFragger', 'PEAKS']	[0.0003675119441381, 0.0001233501911927]	[2.212585055210672, 6.619871302691956]	[0.0001768882403597, 2.311967562130071e-06]	0.727913	5.88805	1	2	0.00012335	2.31197e-06	6.61987	0	NA	2	0	0	0	1	0	1	0	2	0	NA	NA	netMHCIIpan-4.3	DRB5_0101	17.45	NB	LNPKAEVAR	NA	NA
AAVKTLNPKAEVARAQAALA	20	FALSE	sp|P40227|TCPZ_HUMAN	CCT6A	HUMAN	T-complex protein 1 subunit zeta OS=Homo sapiens OX=9606 GN=CCT6A PE=1 SV=3	[UNIMOD:Acetylation]-AAVKTLNPKAEVARAQAALA/3	['MSFragger']	[0.0089285714285714]	[0.6666916780761583]	[0.0646911643354585]	0.564546	12.9164	1	1	0.00892857	0.0646912	0.666692	0	NA	2	0	0	0	0	2	0	0	2	0	NA	NA	NA	NA	NA	NA	NA	NA	NA
AAVLEYL	7	FALSE	sp|O75367|H2AY_HUMAN;sp|P04908|H2A1B_HUMAN;sp|P0C0S8|H2A1_HUMAN;sp|P0C5Y9|H2AB1_HUMAN;sp|P0C5Z0|H2AB2_HUMAN;sp|P16104|H2AX_HUMAN;sp|P20671|H2A1D_HUMAN;sp|Q16777|H2A2C_HUMAN;sp|Q6FI13|H2A2A_HUMAN;sp|Q7L7L0|H2A3_HUMAN;sp|Q8IUE6|H2A2B_HUMAN;sp|Q93077|H2A1C_HUMAN;sp|Q96KK5|H2A1H_HUMAN;sp|Q96QV6|H2A1A_HUMAN;sp|Q99878|H2A1J_HUMAN;sp|Q9BTM1|H2AJ_HUMAN;sp|Q9P0M6|H2AW_HUMAN;tr|A0A8Q3WKH5|A0A8Q3WKH5_HUMAN	MACROH2A1;H2AC8;H2AC17;H2AB1;H2AB3;H2AX;H2AC7;H2AC20;H2AC19;H2AC25;H2AC21;H2AC6;H2AC12;H2AC1;H2AC14;H2AJ;MACROH2A2;H2AL1Q	HUMAN	Core histone macro-H2A.1 OS=Homo sapiens OX=9606 GN=MACROH2A1 PE=1 SV=5	AAVLEYL/1	['MSFragger', 'Comet', 'PEAKS']	[0.0088831709857256, 0.0082734735761929, 0.0014833494029518]	[0.6671833639901071, 0.415082680417457, 3.231653806977467]	[0.0644978782907734, 0.0562383669549666, 0.0118722779430726]	0.920494	2.44308	1	3	0.00148335	0.0118723	3.23165	0	NA	5	1	1	1	0	1	1	3	2	0	NA	NA	NA	NA	NA	NA	NA	NA	NA
AAVPGKTF	8	TRUE	P07737|PROF1_HUMAN	PFN1	HUMAN	Profilin-1 OS=Homo sapiens OX=9606 GN=PFN1 PE=1 SV=2	AAVPGKTF/1	['PEAKS']	[0.000964397653299]	[3.509279092117378]	[0.0065145856913822]	0.988051	2.77165	1	1	0.000964398	0.00651459	3.50928	0	NA	2	0	0	1	0	0	1	1	1	0	NA	NA	netMHCpan-4.1	HLA-C*01:02	2.598	NB	AAV-PGKTF	0	AA-VPGKTF
AAVPGKTFVNITPAE	15	FALSE	sp|P07737|PROF1_HUMAN	PFN1	HUMAN	Profilin-1 OS=Homo sapiens OX=9606 GN=PFN1 PE=1 SV=2	AAVPGKTFVNITPAE/2	['MSFragger', 'Comet', 'Sage', 'PEAKS']	[0.0005648919644118, 0.0003016136329362, 0.0003867349898482, 0.0001233501911927]	[1.4700243501962111, 1.0890550024347727, 1.079810098157287, 7.387446420181591]	[0.000751437419835, 0.0002155017042194, 0.0004112021939209, 2.836094973700717e-07]	0.949777	1.51915	1	4	0.00012335	2.83609e-07	7.38745	0	NA	6	0	0	0	1	3	2	0	6	0	NA	NA	netMHCIIpan-4.3	HLA-DPA10103-DPB10201	2.7	WB	VPGKTFVNI	NA	NA
AAVPGKTFVNITPAEVG	17	FALSE	sp|P07737|PROF1_HUMAN	PFN1	HUMAN	Profilin-1 OS=Homo sapiens OX=9606 GN=PFN1 PE=1 SV=2	AAVPGKTFVNITPAEVG/2	['MSFragger', 'Comet', 'Sage', 'PEAKS']	[0.003364786774925, 0.0008907363420427, 0.0003229974160206, 0.000622720398541]	[0.8682306300627812, 0.6538111495370975, 1.226753235085877, 3.840540950655218]	[0.0184454689287464, 0.0044344264554129, 0.0001066845975491, 0.003208387212921]	0.964223	0.585254	1	4	0.000322997	0.000106685	3.84054	0	NA	5	0	0	0	1	2	2	0	5	0	NA	NA	netMHCIIpan-4.3	DRB1_0101	0.51	SB	FVNITPAEV	NA	NA
AAVPSGASTG	10	TRUE	sp|P06733|ENOA_HUMAN;sp|P09104|ENOG_HUMAN;sp|P13929|ENOB_HUMAN	ENO1;ENO2;ENO3	HUMAN	Alpha-enolase OS=Homo sapiens OX=9606 GN=ENO1 PE=1 SV=2	AAVPSGASTG/1	['MSFragger', 'Comet', 'Sage', 'PEAKS']	[0.0013234077750206, 0.0006652622241933, 0.0003867349898482, 0.0001233501911927]	[0.9980635125867644, 0.7028996337375351, 0.8422854554861606, 5.507350421755337]	[0.0079415225288757, 0.0027306514047114, 0.0036614069247034, 4.821632127843505e-05]	0.997294	1.71484	1	4	0.00012335	4.82163e-05	5.50735	0	NA	2	0	1	1	0	0	0	2	0	0	NA	NA	netMHCpan-4.1	HLA-C*01:02	21.216	NB	AAPSGASTG	3	AAPSGASTG
AAVPSGASTGIY	12	TRUE	sp|P06733|ENOA_HUMAN;sp|P09104|ENOG_HUMAN;sp|P13929|ENOB_HUMAN	ENO1;ENO2;ENO3	HUMAN	Alpha-enolase OS=Homo sapiens OX=9606 GN=ENO1 PE=1 SV=2	AAVPSGASTGIY/1	['Sage', 'PEAKS']	[0.005693213430808, 0.0093530322888121]	[0.5574587647049155, 2.15775548258456]	[0.0464433208030224, 0.1071668521836712]	0.956231	1.78419	1	2	0.00569321	0.0464433	2.15776	0	NA	2	1	1	0	0	0	0	2	0	0	NA	NA	netMHCpan-4.1	HLA-B*18:01	11.664	NB	AAVPSGASY	3	AAPSGASTG
AAVPSGASTGIYEALELR	18	FALSE	sp|P06733|ENOA_HUMAN;sp|P09104|ENOG_HUMAN;sp|P13929|ENOB_HUMAN	ENO1;ENO2;ENO3	HUMAN	Alpha-enolase OS=Homo sapiens OX=9606 GN=ENO1 PE=1 SV=2	AAVPSGASTGIYEALELR/2	['MSFragger', 'Comet', 'Sage', 'PEAKS']	[0.0003675119441381, 0.0003016136329362, 0.0003229974160206, 0.0001233501911927]	[2.8570287036941338, 1.6111082535863508, 1.2706162039099125, 6.611959166043172]	[4.1879004970876016e-05, 3.0020935122858742e-05, 7.131362620076422e-05, 2.362513242038396e-06]	0.0165446	0.121203	1	4	0.00012335	2.36251e-06	6.61196	0	NA	1	0	0	0	0	1	0	0	1	0	NA	NA	netMHCIIpan-4.3	DRB1_1501	22.75	NB	TGIYEALEL	NA	NA
AAVQAAEVK	9	TRUE	sp|Q15046|SYK_HUMAN	KARS1	HUMAN	Lysine--tRNA ligase OS=Homo sapiens OX=9606 GN=KARS1 PE=1 SV=3	[UNIMOD:Acetylation]-AAVQAAEVK/1	['MSFragger', 'PEAKS']	[0.0006691201070592, 0.0011101419395765]	[1.287372762431516, 3.4976164677032684]	[0.0014712046899883, 0.0066785397029477]	0.680961	2.37499	1	2	0.00066912	0.0014712	3.49762	0	NA	8	0	1	0	2	3	2	1	7	0	NA	NA	netMHCpan-4.1	HLA-A*03:01	3.846	NB	AAVQAAEVK	3	AAVQAAEVK
AAVQAAEVKVDGSEPK	16	FALSE	sp|Q15046|SYK_HUMAN	KARS1	HUMAN	Lysine--tRNA ligase OS=Homo sapiens OX=9606 GN=KARS1 PE=1 SV=3	[UNIMOD:Acetylation]-AAVQAAEVKVDGSEPK/2	['MSFragger', 'PEAKS']	[0.0003675119441381, 0.0001233501911927]	[3.36073747025484, 7.491401648845478]	[1.315739891379933e-05, 2.1345286932763306e-07]	0.719546	5.19406	1	2	0.00012335	2.13453e-07	7.4914	0	NA	9	1	0	0	3	3	2	1	8	0	NA	NA	netMHCIIpan-4.3	HLA-DQA10101-DQB10602	1.7	WB	VQAAEVKVD	NA	NA
AAVQAAEVKVDGSEPKLSK	19	FALSE	sp|Q15046|SYK_HUMAN	KARS1	HUMAN	Lysine--tRNA ligase OS=Homo sapiens OX=9606 GN=KARS1 PE=1 SV=3	[UNIMOD:Acetylation]-AAVQAAEVKVDGSEPKLSK/2;[UNIMOD:Acetylation]-AAVQAAEVKVDGSEPKLSK/3	['MSFragger', 'PEAKS']	[0.0003675119441381, 0.0001233501911927]	[3.9124787180014, 7.901256227737158]	[3.649005113996177e-06, 6.961606070411534e-08]	0.736335	6.19882	2	2	0.00012335	6.96161e-08	7.90126	0	NA	7	0	0	0	3	3	1	0	7	0	NA	NA	NA	NA	NA	NA	NA	NA	NA
AAVQAAEVKVDGSEPKLSKN	20	FALSE	sp|Q15046|SYK_HUMAN	KARS1	HUMAN	Lysine--tRNA ligase OS=Homo sapiens OX=9606 GN=KARS1 PE=1 SV=3	[UNIMOD:Acetylation]-AAVQAAEVKVDGSEPKLSKN/3	['MSFragger', 'PEAKS']	[0.0003675119441381, 0.0001233501911927]	[2.8568431473145326, 7.222732160426744]	[4.189680252847e-05, 4.449118496406702e-07]	0.228513	5.51208	1	2	0.00012335	4.44912e-07	7.22273	0	NA	4	0	0	0	2	2	0	0	4	0	NA	NA	NA	NA	NA	NA	NA	NA	NA
AAVTPGKKAAATPAKK	16	FALSE	sp|P19338|NUCL_HUMAN	NCL	HUMAN	Nucleolin OS=Homo sapiens OX=9606 GN=NCL PE=1 SV=3	AAVTPGKKAAATPAKK/3	['MSFragger', 'Comet', 'Sage', 'PEAKS']	[0.0005198405822214, 0.0003016136329362, 0.0003867349898482, 0.0001233501911927]	[1.7453020215273587, 0.9488820042546264, 1.146141625759434, 6.186158707050707]	[0.0004139665008038, 0.0004124361164403, 0.0002236388559433, 7.564202254734888e-06]	0.110993	0.135557	1	4	0.00012335	7.5642e-06	6.18616	0	NA	6	1	1	1	1	1	1	3	3	0	NA	NA	netMHCIIpan-4.3	DRB5_0101	24.02	NB	KKAAATPAK	NA	NA
AAVYKALSDHHIYLEG	16	FALSE	P04075|ALDOA_HUMAN	ALDOA	HUMAN	Fructose-bisphosphate aldolase A OS=Homo sapiens OX=9606 GN=ALDOA PE=1 SV=2	AAVYKALSDHHIYLEG/3	['PEAKS']	[0.0042632904851107]	[2.649243968232601]	[0.042795916083414]	-0.275975	2.2424	1	1	0.00426329	0.0427959	2.64924	0	NA	1	0	0	0	0	1	0	0	1	0	NA	NA	netMHCIIpan-4.3	DRB1_1601	0.03	SB	YKALSDHHI	NA	NA
AAYKLVLIRHGESA	14	FALSE	sp|P18669|PGAM1_HUMAN	PGAM1	HUMAN	Phosphoglycerate mutase 1 OS=Homo sapiens OX=9606 GN=PGAM1 PE=1 SV=2	[UNIMOD:Acetylation]-AAYKLVLIRHGESA/3	['MSFragger', 'PEAKS']	[0.0006691201070592, 0.0001233501911927]	[1.287061670745949, 5.615684343382552]	[0.0014732608280438, 3.589693826674752e-05]	0.152872	8.53392	1	2	0.00012335	3.58969e-05	5.61568	0	NA	3	0	0	0	1	2	0	0	3	0	NA	NA	netMHCIIpan-4.3	HLA-DQA10101-DQB10602	6.38	NB	YKLVLIRHG	NA	NA
AAYNAITL	8	TRUE	sp|O60216|RAD21_HUMAN	RAD21	HUMAN	Double-strand-break repair protein rad21 homolog OS=Homo sapiens OX=9606 GN=RAD21 PE=1 SV=2	AAYNAITL/1	['MSFragger', 'Sage', 'PEAKS']	[0.0029376318168122, 0.00436622556593, 0.0008458090163241]	[0.8935282071298403, 0.587176464848141, 3.667002511734965]	[0.0157482443434388, 0.0362162803431569, 0.0046573300989321]	0.976148	2.05805	1	3	0.000845809	0.00465733	3.667	0	NA	1	0	1	0	0	0	0	1	0	0	NA	NA	netMHCpan-4.1	HLA-C*01:02	0.609	WB	AAY-NAITL	3	AA-YNAITL
AAYQQSLTV	9	TRUE	sp|Q13227|GPS2_HUMAN	GPS2	HUMAN	G protein pathway suppressor 2 OS=Homo sapiens OX=9606 GN=GPS2 PE=1 SV=3	AAYQQSLTV/1	['MSFragger', 'Comet', 'Sage', 'PEAKS']	[0.0023239600278875, 0.0023668639053254, 0.0003867349898482, 0.0002224199288256]	[0.9191058184751644, 0.5445948722375928, 0.8415123243922673, 4.523938826028299]	[0.0133830168510766, 0.014153857915672, 0.0036875965468194, 0.000656978189562]	0.960739	0.00293702	1	4	0.00022242	0.000656978	4.52394	0	NA	5	1	1	0	1	1	1	2	3	0	NA	NA	netMHCpan-4.1	HLA-B*51:01	0.111	SB	AAYQQSLTV	4	AAYQQSLTV
AAYSAASL	8	TRUE	sp|Q9BSR8|YIPF4_HUMAN	YIPF4	HUMAN	Protein YIPF4 OS=Homo sapiens OX=9606 GN=YIPF4 PE=1 SV=1	AAYSAASL/1	['MSFragger']	[0.0035412300354123]	[0.8544575418887976]	[0.0200883283424974]	0.959806	0.365236	1	1	0.00354123	0.0200883	0.854458	0	NA	2	1	1	0	0	0	0	2	0	0	NA	NA	netMHCpan-4.1	HLA-C*01:02	0.843	WB	AAY-SAASL	3	AA-YSAASL
AAYVSGELEHVTRRTL	16	FALSE	sp|P17858|PFKAL_HUMAN	PFKL	HUMAN	ATP-dependent 6-phosphofructokinase, liver type OS=Homo sapiens OX=9606 GN=PFKL PE=1 SV=6	AAYVSGELEHVTRRTL/3	['MSFragger', 'Comet', 'Sage', 'PEAKS']	[0.0005648919644118, 0.0003016136329362, 0.0003229974160206, 0.0001233501911927]	[1.4329808826503092, 0.9003835909012492, 1.3033332910818751, 5.444673414026697]	[0.0008422270709024, 0.0005548902213043, 5.280672001059729e-05, 5.718007594383527e-05]	0.6312	0.629079	1	4	0.00012335	5.28067e-05	5.44467	0	NA	1	0	0	0	1	0	0	0	1	0	NA	NA	netMHCIIpan-4.3	HLA-DPA10103-DPB10201	2.1	WB	YVSGELEHV	NA	NA
AAYYPSDVSSL	11	TRUE	sp|Q9BV23|ABHD6_HUMAN	ABHD6	HUMAN	Monoacylglycerol lipase ABHD6 OS=Homo sapiens OX=9606 GN=ABHD6 PE=1 SV=1	AAYYPSDVSSL/1	['MSFragger', 'Comet', 'Sage']	[0.0008147745790331, 0.0003016136329362, 0.0003867349898482]	[1.1727184378662543, 0.8199299893144194, 1.1324208002759577]	[0.0026289494031494, 0.0009929839861272, 0.0002536617894444]	0.964642	1.44975	1	3	0.000301614	0.000253662	1.17272	0	NA	2	2	0	0	0	0	0	2	0	0	NA	NA	netMHCpan-4.1	HLA-C*01:02	0.268	SB	AAPSDVSSL	3	AAPSDVSSL
ADAAPDEKVLDSGF	14	FALSE	sp|P01833|PIGR_HUMAN	PIGR	HUMAN	Polymeric immunoglobulin receptor OS=Homo sapiens OX=9606 GN=PIGR PE=1 SV=4	ADAAPDEKVLDSGF/2	['MSFragger', 'Comet', 'Sage', 'PEAKS']	[0.0005198405822214, 0.0003016136329362, 0.0003229974160206, 0.0001233501911927]	[1.806338057854862, 1.0620015467937276, 1.2572830097356194, 6.561870327281514]	[0.0003761030821991, 0.0002396193381145, 8.060228722182742e-05, 2.709156147876586e-06]	0.747646	0.885147	1	4	0.00012335	2.70916e-06	6.56187	0	NA	1	0	0	0	1	0	0	0	1	0	NA	NA	netMHCIIpan-4.3	HLA-DQA10101-DQB10602	57.41	NB	APDEKVLDS	NA	NA
ADAAPDEKVLDSGFREIEN	19	FALSE	sp|P01833|PIGR_HUMAN	PIGR	HUMAN	Polymeric immunoglobulin receptor OS=Homo sapiens OX=9606 GN=PIGR PE=1 SV=4	ADAAPDEKVLDSGFREIEN/3	['MSFragger', 'Comet', 'Sage', 'PEAKS']	[0.0003675119441381, 0.0003016136329362, 0.0003867349898482, 0.0001233501911927]	[3.28804997027096, 1.4570829891904888, 0.9410034938032692, 5.983395747371969]	[1.555560735773326e-05, 5.498504698323786e-05, 0.0014736476725363, 1.3161789564157196e-05]	0.165901	1.07068	1	4	0.00012335	1.31618e-05	5.9834	0	NA	1	0	0	0	1	0	0	0	1	0	NA	NA	NA	NA	NA	NA	NA	NA	NA
ADAAPDEKVLDSGFREIENK	20	FALSE	sp|P01833|PIGR_HUMAN	PIGR	HUMAN	Polymeric immunoglobulin receptor OS=Homo sapiens OX=9606 GN=PIGR PE=1 SV=4	ADAAPDEKVLDSGFREIENK/3	['MSFragger', 'Comet', 'Sage', 'PEAKS']	[0.0006441638752898, 0.0003016136329362, 0.0003867349898482, 0.0003016287954956]	[1.3204460816421495, 1.2219157717071003, 1.0612225862800586, 4.230976091244926]	[0.0012749622750965, 0.0001340457185782, 0.00048775332421, 0.0013327254470954]	0.647254	0.545453	1	4	0.000301614	0.000134046	4.23098	0	NA	4	0	0	0	1	1	2	0	4	0	NA	NA	NA	NA	NA	NA	NA	NA	NA
ADAHKERTNEGVIEFR	16	FALSE	sp|Q13247|SRSF6_HUMAN	SRSF6	HUMAN	Serine/arginine-rich splicing factor 6 OS=Homo sapiens OX=9606 GN=SRSF6 PE=1 SV=2	ADAHKERTNEGVIEFR/3	['MSFragger', 'Comet', 'Sage', 'PEAKS']	[0.0005198405822214, 0.0003016136329362, 0.0003229974160206, 0.0001233501911927]	[1.653908881684841, 0.8302374463123787, 1.2711250939459826, 6.368272496055948]	[0.0004851704701302, 0.0009164731225094, 7.098114073466901e-05, 4.598691523622354e-06]	0.20306	0.0611747	1	4	0.00012335	4.59869e-06	6.36827	0	NA	1	0	0	0	1	0	0	0	1	0	NA	NA	netMHCIIpan-4.3	HLA-DPA10202-DPB10402	17.72	NB	RTNEGVIEF	NA	NA
ADAHKGRKNEGVIEFVSY	18	FALSE	sp|Q08170|SRSF4_HUMAN	SRSF4	HUMAN	Serine/arginine-rich splicing factor 4 OS=Homo sapiens OX=9606 GN=SRSF4 PE=1 SV=2	ADAHKGRKNEGVIEFVSY/3	['MSFragger', 'Comet', 'Sage', 'PEAKS']	[0.0005198405822214, 0.0006652622241933, 0.0003867349898482, 0.0001233501911927]	[1.5717256028849331, 0.7272012674867959, 1.1040460532403704, 5.894791135600323]	[0.0005760860490674, 0.0021773017008551, 0.0003291536074139, 1.6764430011071863e-05]	0.622772	0.528518	1	4	0.00012335	1.67644e-05	5.89479	0	NA	3	0	0	0	1	1	1	0	3	0	NA	NA	netMHCIIpan-4.3	HLA-DQA10101-DQB10602	11.64	NB	NEGVIEFVS	NA	NA
ADAHRPKLNEGVVEF	15	FALSE	sp|Q13243|SRSF5_HUMAN	SRSF5	HUMAN	Serine/arginine-rich splicing factor 5 OS=Homo sapiens OX=9606 GN=SRSF5 PE=1 SV=1	ADAHRPKLNEGVVEF/2;ADAHRPKLNEGVVEF/3	['Comet', 'Sage']	[0.0097014925373134, 0.0022809211978515]	[0.3934413339675149, 0.6630908481995286]	[0.0679828376677306, 0.0187099315049616]	0.637953	2.44787	2	2	0.00228092	0.0187099	0.663091	0	NA	3	0	0	0	2	0	1	0	3	0	NA	NA	netMHCIIpan-4.3	HLA-DPA10202-DPB10402	24.58	NB	KLNEGVVEF	NA	NA
ADAINTEF	8	TRUE	sp|P08670|VIME_HUMAN	VIM	HUMAN	Vimentin OS=Homo sapiens OX=9606 GN=VIM PE=1 SV=4	ADAINTEF/1	['MSFragger', 'Comet', 'Sage', 'PEAKS']	[0.0071037907839316, 0.0010578957491825, 0.0017147310989867, 0.0037485203209259]	[0.6996998902048056, 0.643493864982793, 0.6912822500653456, 2.7325036206876674]	[0.0528194635037232, 0.0049297588808708, 0.014544104904464, 0.035795568165951]	0.824367	0.116645	1	4	0.0010579	0.00492976	2.7325	0	NA	5	0	0	0	3	1	1	0	5	0	NA	NA	netMHCpan-4.1	HLA-B*18:01	3.443	NB	ADA-INTEF	0	AD-AINTEF
ADAKVVSAHG	10	TRUE	P59510|ATS20_HUMAN	ADAMTS20	HUMAN	A disintegrin and metalloproteinase with thrombospondin motifs 20 OS=Homo sapiens OX=9606 GN=ADAMTS20 PE=2 SV=2	ADAKVVSAHG/2	['PEAKS']	[0.0073637702503681]	[2.3741740201521444]	[0.0728041400098578]	0.617084	0.76948	1	1	0.00736377	0.0728041	2.37417	0	NA	4	0	2	2	0	0	0	4	0	0	NA	NA	netMHCpan-4.1	HLA-B*18:01	57.857	NB	ADAKVVSAH	NA	NA
ADAPIVAHL	9	TRUE	sp|P50416|CPT1A_HUMAN	CPT1A	HUMAN	Carnitine O-palmitoyltransferase 1, liver isoform OS=Homo sapiens OX=9606 GN=CPT1A PE=1 SV=2	ADAPIVAHL/1	['MSFragger', 'Comet', 'Sage', 'PEAKS']	[0.0006691201070592, 0.002138861467588, 0.0003867349898482, 0.0003016287954956]	[1.261881883078254, 0.5625864620365529, 0.8387400011172386, 4.337788330192987]	[0.0016548703685607, 0.0115936164638113, 0.0037830525406407, 0.0010353828219858]	0.679468	1.64306	1	4	0.000301629	0.00103538	4.33779	0	NA	2	0	0	0	1	1	0	0	2	0	NA	NA	netMHCpan-4.1	HLA-B*18:01	3.016	NB	ADAPIVAHL	3	ADAPIVAHL
ADAPVALVV	9	TRUE	sp|Q9BQ52|RNZ2_HUMAN	ELAC2	HUMAN	Zinc phosphodiesterase ELAC protein 2 OS=Homo sapiens OX=9606 GN=ELAC2 PE=1 SV=2	ADAPVALVV/1	['MSFragger', 'Comet', 'Sage', 'PEAKS']	[0.0009694192297523, 0.0034827713968136, 0.0017147310989867, 0.00068716715341]	[1.0330051995438514, 0.5060193713774208, 0.6950940247086915, 3.7450733191583128]	[0.0062826038887732, 0.0218238286128945, 0.014054317519067, 0.0039420897792476]	0.938842	1.68442	1	4	0.000687167	0.00394209	3.74507	0	NA	7	2	2	1	0	1	1	5	2	0	NA	NA	netMHCpan-4.1	HLA-B*18:01	4.676	NB	ADAPVALVV	4	ADAPVALVV
ADDAGAAGGPG	11	TRUE	sp|P15880|RS2_HUMAN	RPS2	HUMAN	Small ribosomal subunit protein uS5 OS=Homo sapiens OX=9606 GN=RPS2 PE=1 SV=2	[UNIMOD:Acetylation]-ADDAGAAGGPG/1	['MSFragger', 'PEAKS']	[0.0008147745790331, 0.0003016287954956]	[1.0771726203367329, 4.155590015898917]	[0.0046952759052721, 0.0015874181338085]	0.719409	0.952277	1	2	0.000301629	0.00158742	4.15559	0	NA	2	0	0	0	0	0	2	0	2	0	NA	NA	netMHCpan-4.1	HLA-B*18:01	95	NB	ADDAGAAGG	0	AAGAAGGPG
ADDAGAAGGPGGPG	14	FALSE	sp|P15880|RS2_HUMAN	RPS2	HUMAN	Small ribosomal subunit protein uS5 OS=Homo sapiens OX=9606 GN=RPS2 PE=1 SV=2	[UNIMOD:Acetylation]-ADDAGAAGGPGGPG/1	['MSFragger', 'PEAKS']	[0.0003675119441381, 0.0001233501911927]	[2.36898381013366, 5.515429878635491]	[0.0001261177322293, 4.716757805850499e-05]	0.671754	0.21457	1	2	0.00012335	4.71676e-05	5.51543	0	NA	8	0	0	0	0	0	8	0	8	0	NA	NA	netMHCIIpan-4.3	HLA-DQA10101-DQB10602	31.11	NB	DAGAAGGPG	NA	NA
ADDFRLK	7	FALSE	sp|O76014|KRT37_HUMAN;sp|O76015|KRT38_HUMAN;sp|P13645|K1C10_HUMAN;sp|P13646|K1C13_HUMAN;sp|P19012|K1C15_HUMAN;sp|Q2M2I5|K1C24_HUMAN;sp|Q7Z3Y7|K1C28_HUMAN;sp|Q7Z3Y8|K1C27_HUMAN;sp|Q7Z3Y9|K1C26_HUMAN;sp|Q7Z3Z0|K1C25_HUMAN	KRT37;KRT38;KRT10;KRT13;KRT15;KRT24;KRT28;KRT27;KRT26;KRT25	HUMAN	Keratin, type I cuticular Ha7 OS=Homo sapiens OX=9606 GN=KRT37 PE=1 SV=3	ADDFRLK/2	['MSFragger', 'Comet', 'PEAKS']	[0.0090161437709412, 0.0015173152445555, 0.0002224199288256]	[0.6626499915064828, 0.6165816878192213, 4.556372292144558]	[0.0663004688250298, 0.0065175568343909, 0.0006057219257176]	0.941505	0.728066	1	3	0.00022242	0.000605722	4.55637	0	NA	1	0	0	0	1	0	0	0	1	0	NA	NA	NA	NA	NA	NA	NA	NA	NA
ADDIDIEA	8	TRUE	Q14498|RBM39_HUMAN	RBM39	HUMAN	RNA-binding protein 39 OS=Homo sapiens OX=9606 GN=RBM39 PE=1 SV=2	[UNIMOD:Acetylation]-ADDIDIEA/1	['PEAKS']	[0.0075994361708647]	[2.354316944096289]	[0.0754274343790888]	0.819734	9.483	1	1	0.00759944	0.0754274	2.35432	0	NA	1	0	0	0	0	1	0	0	1	0	NA	NA	netMHCpan-4.1	HLA-B*18:01	36.857	NB	ADD-IDIEA	0	AD-DIDIEA
ADDLTDPAPA	10	TRUE	sp|P06576|ATPB_HUMAN	ATP5F1B	HUMAN	ATP synthase subunit beta, mitochondrial OS=Homo sapiens OX=9606 GN=ATP5F1B PE=1 SV=3	ADDLTDPAPA/1	['MSFragger', 'Comet']	[0.0072636192861615, 0.0008907363420427]	[0.6949316357966235, 0.675607699344491]	[0.0544037867713749, 0.0035598511943772]	0.985235	6.40099	1	2	0.000890736	0.00355985	0.694932	0	NA	1	1	0	0	0	0	0	1	0	0	NA	NA	netMHCpan-4.1	HLA-B*18:01	43.75	NB	ADDLTDPAA	NA	NA
ADDLTDPAPAT	11	TRUE	P06576|ATPB_HUMAN	ATP5F1B	HUMAN	ATP synthase subunit beta, mitochondrial OS=Homo sapiens OX=9606 GN=ATP5F1B PE=1 SV=3	ADDLTDPAPAT/1	['PEAKS']	[0.0059004456719603]	[2.504777464130905]	[0.0573081946089298]	0.751278	5.24707	1	1	0.00590045	0.0573082	2.50478	0	NA	1	1	0	0	0	0	0	1	0	0	NA	NA	netMHCpan-4.1	HLA-A*03:01	47.5	NB	ALTDPAPAT	0	ADTDPAPAT
ADDTYTESY	9	TRUE	P62820|RAB1A_HUMAN;Q9H0U4|RAB1B_HUMAN	RAB1A;RAB1B	HUMAN	Ras-related protein Rab-1A OS=Homo sapiens OX=9606 GN=RAB1A PE=1 SV=3	ADDTYTESY/1	['PEAKS']	[0.0014140061025526]	[3.36040498508844]	[0.0089541723523381]	0.708813	1.66467	1	1	0.00141401	0.00895417	3.3604	0	NA	1	0	0	0	1	0	0	0	1	0	NA	NA	netMHCpan-4.1	HLA-B*18:01	1.268	WB	ADDTYTESY	2	ADDTYTESY
ADEKAAAESDLKRLS	15	FALSE	sp|Q92608|DOCK2_HUMAN	DOCK2	HUMAN	Dedicator of cytokinesis protein 2 OS=Homo sapiens OX=9606 GN=DOCK2 PE=1 SV=2	ADEKAAAESDLKRLS/2	['MSFragger', 'Comet', 'Sage', 'PEAKS']	[0.0013234077750206, 0.0033567059525585, 0.0020591824283099, 0.0014140061025526]	[0.9927017998760672, 0.509977583587599, 0.6823421071759204, 3.278286414418335]	[0.0082324611426054, 0.0208769530833625, 0.0157580722736585, 0.0107068960395556]	0.56942	1.02918	1	4	0.00132341	0.00823246	3.27829	0	NA	1	0	0	0	1	0	0	0	1	0	NA	NA	netMHCIIpan-4.3	DRB5_0101	27.85	NB	KAAAESDLK	NA	NA
ADEKAAAESDLKRLSRK	17	FALSE	sp|Q92608|DOCK2_HUMAN	DOCK2	HUMAN	Dedicator of cytokinesis protein 2 OS=Homo sapiens OX=9606 GN=DOCK2 PE=1 SV=2	ADEKAAAESDLKRLSRK/3	['MSFragger', 'Comet', 'Sage', 'PEAKS']	[0.0005198405822214, 0.0003016136329362, 0.0003867349898482, 0.0001233501911927]	[1.9008647943227093, 1.7081142213868377, 1.1431330313915864, 6.687565987585409]	[0.0003236329795468, 2.0761169899766036e-05, 0.0002299021840034, 1.921409912711756e-06]	0.254026	1.84389	1	4	0.00012335	1.92141e-06	6.68757	0	NA	2	0	0	0	2	0	0	0	2	0	NA	NA	netMHCIIpan-4.3	HLA-DPA10202-DPB10201	21.69	NB	AAESDLKRL	NA	NA
ADELINAAKGSSNSYAIKK	19	FALSE	sp|P46782|RS5_HUMAN	RPS5	HUMAN	Small ribosomal subunit protein uS7 OS=Homo sapiens OX=9606 GN=RPS5 PE=1 SV=4	ADELINAAKGSSNSYAIKK/3	['MSFragger', 'Comet', 'Sage', 'PEAKS']	[0.0005198405822214, 0.0003016136329362, 0.0003229974160206, 0.0001233501911927]	[1.7958648848591006, 1.0747912882938455, 1.329560515093051, 6.800979711147603]	[0.00038225911846, 0.0002277053263391, 4.15037310759883e-05, 1.409225426789185e-06]	0.559134	1.24804	1	4	0.00012335	1.40923e-06	6.80098	0	NA	1	0	0	0	1	0	0	0	1	0	NA	NA	NA	NA	NA	NA	NA	NA	NA
ADENENITVVKGIRL	15	FALSE	sp|Q9NX63|MIC19_HUMAN	CHCHD3	HUMAN	MICOS complex subunit MIC19 OS=Homo sapiens OX=9606 GN=CHCHD3 PE=1 SV=1	ADENENITVVKGIRL/3	['MSFragger', 'Comet', 'Sage', 'PEAKS']	[0.0003675119441381, 0.0003016136329362, 0.0003867349898482, 0.0001233501911927]	[2.1038406772228724, 1.1740217445829182, 1.0814394432947465, 5.995533797496481]	[0.000221524072372, 0.0001588860937569, 0.0004050948283756, 1.2732634197947658e-05]	-0.0464108	5.40703	1	4	0.00012335	1.27326e-05	5.99553	0	NA	1	0	0	0	1	0	0	0	1	0	NA	NA	netMHCIIpan-4.3	HLA-DQA10101-DQB10602	0.27	SB	NENITVVKG	NA	NA
ADEVASVY	8	TRUE	sp|Q7Z434|MAVS_HUMAN	MAVS	HUMAN	Mitochondrial antiviral-signaling protein OS=Homo sapiens OX=9606 GN=MAVS PE=1 SV=2	ADEVASVY/1	['Comet', 'PEAKS']	[0.0075747766412016, 0.0095249434456482]	[0.4224520135855544, 2.1413830068768003]	[0.0525332573439471, 0.1103477928975174]	0.94635	2.32003	1	2	0.00757478	0.0525333	2.14138	0	NA	4	1	1	0	1	0	1	2	2	0	NA	NA	netMHCpan-4.1	HLA-B*18:01	1.958	WB	AD-EVASVY	0	ADEVA-SVY
ADEVSASLAKQGL	13	FALSE	sp|P10636|TAU_HUMAN	MAPT	HUMAN	Microtubule-associated protein tau OS=Homo sapiens OX=9606 GN=MAPT PE=1 SV=5	ADEVSASLAKQGL/2	['MSFragger', 'Comet', 'Sage', 'PEAKS']	[0.0003675119441381, 0.0003016136329362, 0.0003229974160206, 0.0001233501911927]	[2.3569461147596686, 1.5112075729225318, 1.2516405019661467, 7.1048016947697095]	[0.0001295019310945, 4.449880715871384e-05, 8.488879014285535e-05, 6.141627474022148e-07]	0.92224	0.647191	1	4	0.00012335	6.14163e-07	7.1048	0	NA	2	0	0	0	1	0	1	0	2	0	NA	NA	netMHCIIpan-4.3	HLA-DQA10101-DQB10602	2.76	WB	VSASLAKQG	NA	NA
ADFGLAR	7	FALSE	sp|O94921|CDK14_HUMAN;sp|P06239|LCK_HUMAN;sp|P06241|FYN_HUMAN;sp|P06493|CDK1_HUMAN;sp|P07947|YES_HUMAN;sp|P07948|LYN_HUMAN;sp|P08581|MET_HUMAN;sp|P08631|HCK_HUMAN;sp|P09769|FGR_HUMAN;sp|P11362|FGFR1_HUMAN;sp|P11802|CDK4_HUMAN;sp|P12931|SRC_HUMAN;sp|P20794|MAK_HUMAN;sp|P21802|FGFR2_HUMAN;sp|P22455|FGFR4_HUMAN;sp|P22607|FGFR3_HUMAN;sp|P24941|CDK2_HUMAN;sp|P42685|FRK_HUMAN;sp|P50750|CDK9_HUMAN;sp|P5…	CDK14;LCK;FYN;CDK1;YES1;LYN;MET;HCK;FGR;FGFR1;CDK4;SRC;MAK;FGFR2;FGFR4;FGFR3;CDK2;FRK;CDK9;BLK;LIMK1;CDK3;CDK6;CDK5;CDK16;CDK17;MST1R;CDK18;CDK13;CDK10;CDK20;CDK15;SRMS;CDK12;CILK1	HUMAN	Cyclin-dependent kinase 14 OS=Homo sapiens OX=9606 GN=CDK14 PE=1 SV=3	ADFGLAR/1	['Sage', 'PEAKS']	[0.0020591824283099, 0.0003016287954956]	[0.6787204673476769, 4.140587925857025]	[0.0162770163185185, 0.0016430906668811]	0.99879	0.262851	1	2	0.000301629	0.00164309	4.14059	0	NA	4	0	0	0	3	1	0	0	4	0	NA	NA	NA	NA	NA	NA	NA	NA	NA
ADGGKTPDPKMNARTY	16	FALSE	sp|O75533|SF3B1_HUMAN	SF3B1	HUMAN	Splicing factor 3B subunit 1 OS=Homo sapiens OX=9606 GN=SF3B1 PE=1 SV=3	ADGGKTPDPKM[UNIMOD:Oxidation]NARTY/2	['MSFragger', 'Comet', 'Sage']	[0.0005198405822214, 0.0077544426494345, 0.0003867349898482]	[1.4967357353869697, 0.4208401205012107, 1.117657313959416]	[0.0006963489833574, 0.0533306231754944, 0.0002904839792158]	0.84192	1.51766	1	3	0.000386735	0.000290484	1.49674	0	NA	1	0	0	0	1	0	0	0	1	0	NA	NA	netMHCIIpan-4.3	DRB1_0101	74.67	NB	KTPDPKMNA	NA	NA
ADGIVSKNF	9	TRUE	sp|P63220|RS21_HUMAN	RPS21	HUMAN	Small ribosomal subunit protein eS21 OS=Homo sapiens OX=9606 GN=RPS21 PE=1 SV=1	ADGIVSKNF/1	['MSFragger', 'Comet', 'Sage', 'PEAKS']	[0.0005648919644118, 0.0003016136329362, 0.0016526324073345, 0.000964397653299]	[1.3705880413530886, 0.8410758598618158, 0.7010697764468454, 3.5129601886089388]	[0.0010459501402418, 0.0008437417901127, 0.0133183089393827, 0.0064636761518166]	0.973554	1.14963	1	4	0.000301614	0.000843742	3.51296	9	['EGGIVSKNF(8)', 'VDAAYVSKV(1)']	5	0	1	1	1	0	2	2	3	0	NA	NA	netMHCpan-4.1	HLA-B*18:01	8.019	NB	ADGIVSKNF	0	ADGIVSKNF
ADGLFIQ	7	FALSE	Q01814|AT2B2_HUMAN	ATP2B2	HUMAN	Plasma membrane calcium-transporting ATPase 2 OS=Homo sapiens OX=9606 GN=ATP2B2 PE=1 SV=2	ADGLFIQ/1	['PEAKS']	[0.0076619033140772]	[2.314695958521901]	[0.0809421010289185]	0.989278	3.33913	1	1	0.0076619	0.0809421	2.3147	0	NA	2	0	0	0	2	0	0	0	2	0	NA	NA	NA	NA	NA	NA	NA	NA	NA
ADGYEPPVQE	10	TRUE	sp|P61247|RS3A_HUMAN	RPS3A	HUMAN	Small ribosomal subunit protein eS1 OS=Homo sapiens OX=9606 GN=RPS3A PE=1 SV=2	ADGYEPPVQE/1	['MSFragger', 'Comet', 'Sage', 'PEAKS']	[0.0005648919644118, 0.0006366993505666, 0.0003867349898482, 0.0001233501911927]	[1.384274696886345, 0.7539077673685236, 1.0593408341980384, 4.995647682494879]	[0.0009946727006397, 0.0017155369526486, 0.0004962577666454, 0.0001923881605917]	0.986037	1.85227	1	4	0.00012335	0.000192388	4.99565	0	NA	1	0	0	0	1	0	0	0	1	0	NA	NA	netMHCpan-4.1	HLA-A*03:01	17.358	NB	AGYEPPVQE	4	DGYEPPVQE
ADGYEPPVQESV	12	TRUE	sp|P61247|RS3A_HUMAN	RPS3A	HUMAN	Small ribosomal subunit protein eS1 OS=Homo sapiens OX=9606 GN=RPS3A PE=1 SV=2	ADGYEPPVQESV/1	['MSFragger', 'Comet', 'Sage', 'PEAKS']	[0.008382126348228, 0.0008907363420427, 0.0006539611360239, 0.0002224199288256]	[0.6761425163835284, 0.677427896344228, 0.7931787459880403, 4.547907378420756]	[0.0610676919563874, 0.0034962159399754, 0.0057541505914839, 0.0006187357651024]	0.981334	3.61736	1	4	0.00022242	0.000618736	4.54791	0	NA	1	0	0	0	0	0	1	0	1	0	NA	NA	netMHCpan-4.1	HLA-B*51:01	17.089	NB	DGYEPPVSV	4	DGYEPPVQV
ADGYLFD	7	FALSE	Q5JST6|EFHC2_HUMAN	EFHC2	HUMAN	EF-hand domain-containing family member C2 OS=Homo sapiens OX=9606 GN=EFHC2 PE=1 SV=2	ADGYLFD/1	['PEAKS']	[0.0086626962642122]	[2.228832500902026]	[0.094358879719886]	0.981905	2.0701	1	1	0.0086627	0.0943589	2.22883	0	NA	1	0	0	0	1	0	0	0	1	0	NA	NA	NA	NA	NA	NA	NA	NA	NA
ADHANSPNKKFYQ	13	FALSE	sp|P40939|ECHA_HUMAN	HADHA	HUMAN	Trifunctional enzyme subunit alpha, mitochondrial OS=Homo sapiens OX=9606 GN=HADHA PE=1 SV=2	ADHANSPNKKFYQ/2	['MSFragger', 'Comet', 'Sage', 'PEAKS']	[0.0003675119441381, 0.0003016136329362, 0.0003229974160206, 0.0001233501911927]	[2.617485844106849, 1.8520832226470283, 1.3695319117263662, 7.270350318732117]	[7.229775834174436e-05, 1.2651100175618e-05, 2.875195083582356e-05, 3.906074347808065e-07]	0.828598	0.332796	1	4	0.00012335	3.90607e-07	7.27035	0	NA	2	0	0	0	2	0	0	0	2	0	NA	NA	netMHCIIpan-4.3	HLA-DQA10101-DQB10501	70.42	NB	HANSPNKKF	NA	NA
ADIDLTK	7	FALSE	sp|P62269|RS18_HUMAN;sp|Q9BZW7|TSG10_HUMAN	RPS18;TSGA10	HUMAN	Small ribosomal subunit protein uS13 OS=Homo sapiens OX=9606 GN=RPS18 PE=1 SV=3	ADIDLTK/1	['Comet', 'PEAKS']	[0.0013065795613625, 0.0030798713298199]	[0.6222233628052264, 2.920227805462381]	[0.0061453391791361, 0.0237796789824751]	0.949142	1.24786	1	2	0.00130658	0.00614534	2.92023	0	NA	4	0	0	0	2	1	1	0	4	0	NA	NA	NA	NA	NA	NA	NA	NA	NA
ADIDLTKRAGEL	12	TRUE	sp|P62269|RS18_HUMAN	RPS18	HUMAN	Small ribosomal subunit protein uS13 OS=Homo sapiens OX=9606 GN=RPS18 PE=1 SV=3	ADIDLTKRAGEL/2	['Sage']	[0.002409990506098]	[0.6499768733423675]	[0.0210143539949262]	0.41834	1.84318	1	1	0.00240999	0.0210144	0.649977	0	NA	1	0	0	0	1	0	0	0	1	0	NA	NA	netMHCpan-4.1	HLA-C*01:02	25.3	NB	ALTKRAGEL	3	ADIDRAGEL
ADIMAKRNQKPEVRK	15	FALSE	sp|P83731|RL24_HUMAN	RPL24	HUMAN	Large ribosomal subunit protein eL24 OS=Homo sapiens OX=9606 GN=RPL24 PE=1 SV=1	ADIM[UNIMOD:Oxidation]AKRNQKPEVRK/3	['MSFragger', 'Comet', 'Sage']	[0.001963247997487, 0.0003016136329362, 0.0069374369323915]	[0.9296518637626928, 0.8481629009626176, 0.5342947088142423]	[0.0125011271607555, 0.0008000871172906, 0.0560970910545095]	0.646089	0.699757	1	3	0.000301614	0.000800087	0.929652	0	NA	1	0	0	0	1	0	0	0	1	0	NA	NA	netMHCIIpan-4.3	DRB1_1501	18.15	NB	IMAKRNQKP	NA	NA
ADIQTER	7	FALSE	P62280|RS11_HUMAN	RPS11	HUMAN	Small ribosomal subunit protein uS17 OS=Homo sapiens OX=9606 GN=RPS11 PE=1 SV=3	[UNIMOD:Acetylation]-ADIQTER/1	['PEAKS']	[0.0076619033140772]	[2.300820603878003]	[0.0829703985801526]	0.991753	1.3792	1	1	0.0076619	0.0829704	2.30082	0	NA	4	1	2	1	0	0	0	4	0	0	NA	NA	NA	NA	NA	NA	NA	NA	NA
ADIQTERA	8	TRUE	P62280|RS11_HUMAN	RPS11	HUMAN	Small ribosomal subunit protein uS17 OS=Homo sapiens OX=9606 GN=RPS11 PE=1 SV=3	[UNIMOD:Acetylation]-ADIQTERA/1	['PEAKS']	[0.007211093990755]	[2.3902446226201617]	[0.0707430423219022]	0.97893	2.32441	1	1	0.00721109	0.070743	2.39024	0	NA	3	0	0	2	0	1	0	2	1	0	NA	NA	netMHCpan-4.1	HLA-B*18:01	26.381	NB	ADI-QTERA	NA	NA
ADIQTERAY	9	TRUE	sp|P62280|RS11_HUMAN	RPS11	HUMAN	Small ribosomal subunit protein uS17 OS=Homo sapiens OX=9606 GN=RPS11 PE=1 SV=3	[UNIMOD:Acetylation]-ADIQTERAY/1	['MSFragger', 'PEAKS']	[0.0005198405822214, 0.0001233501911927]	[1.86034576293514, 5.874878678911724]	[0.0003457059364713, 1.7700986448782505e-05]	0.980643	1.18494	1	2	0.00012335	1.7701e-05	5.87488	0	NA	10	2	1	0	2	2	3	3	7	0	NA	NA	netMHCpan-4.1	HLA-B*18:01	0.636	WB	ADIQTERAY	2	ADIQTERAY
ADIQTERAYQKQP	13	FALSE	sp|P62280|RS11_HUMAN	RPS11	HUMAN	Small ribosomal subunit protein uS17 OS=Homo sapiens OX=9606 GN=RPS11 PE=1 SV=3	[UNIMOD:Acetylation]-ADIQTERAYQKQP/2	['MSFragger']	[0.0003675119441381]	[2.2250388216708563]	[0.0001722791246995]	0.596284	1.93618	1	1	0.000367512	0.000172279	2.22504	0	NA	1	0	0	0	1	0	0	0	1	0	NA	NA	netMHCIIpan-4.3	DRB5_0101	0.25	SB	IQTERAYQK	NA	NA
ADIQTERAYQKQPT	14	FALSE	sp|P62280|RS11_HUMAN	RPS11	HUMAN	Small ribosomal subunit protein uS17 OS=Homo sapiens OX=9606 GN=RPS11 PE=1 SV=3	[UNIMOD:Acetylation]-ADIQTERAYQKQPT/2	['MSFragger', 'PEAKS']	[0.0003675119441381, 0.0001233501911927]	[2.2042784785533, 7.143583345281734]	[0.0001800193603055, 5.523841181672135e-07]	0.504802	1.6515	1	2	0.00012335	5.52384e-07	7.14358	0	NA	2	0	0	0	2	0	0	0	2	0	NA	NA	netMHCIIpan-4.3	DRB5_0101	0.21	SB	IQTERAYQK	NA	NA
ADIQTERAYQKQPTIFQNK	19	FALSE	sp|P62280|RS11_HUMAN	RPS11	HUMAN	Small ribosomal subunit protein uS17 OS=Homo sapiens OX=9606 GN=RPS11 PE=1 SV=3	[UNIMOD:Acetylation]-ADIQTERAYQKQPTIFQNK/3	['MSFragger', 'PEAKS']	[0.0003675119441381, 0.0001233501911927]	[1.9967280657410589, 6.436191561824105]	[0.000272911887216, 3.819602896035621e-06]	0.812925	3.47933	1	2	0.00012335	3.8196e-06	6.43619	0	NA	8	1	2	1	1	2	1	4	4	0	NA	NA	NA	NA	NA	NA	NA	NA	NA
ADKEAAF	7	FALSE	sp|Q09028|RBBP4_HUMAN	RBBP4	HUMAN	Histone-binding protein RBBP4 OS=Homo sapiens OX=9606 GN=RBBP4 PE=1 SV=3	[UNIMOD:Acetylation]-ADKEAAF/1	['MSFragger', 'PEAKS']	[0.0008850340738118, 0.0016727272727272]	[1.0381067754555984, 3.148848032604412]	[0.0060722565361997, 0.0142951630857383]	0.927513	0.401027	1	2	0.000885034	0.00607226	3.14885	0	NA	1	0	0	0	0	1	0	0	1	0	NA	NA	NA	NA	NA	NA	NA	NA	NA
ADKKDVYE	8	TRUE	sp|O14561|ACPM_HUMAN	NDUFAB1	HUMAN	Acyl carrier protein, mitochondrial OS=Homo sapiens OX=9606 GN=NDUFAB1 PE=1 SV=3	ADKKDVYE/1	['MSFragger', 'Comet', 'Sage', 'PEAKS']	[0.0006441638752898, 0.0003016136329362, 0.0003867349898482, 0.0001233501911927]	[1.3244791914929068, 0.9498373963528192, 0.9623235289123352, 5.042452173951317]	[0.0012537742705824, 0.0004102054318717, 0.0012109612184674, 0.0001697131326819]	0.958274	0.0281211	1	4	0.00012335	0.000169713	5.04245	0	NA	4	0	0	0	2	1	1	0	4	0	NA	NA	netMHCpan-4.1	HLA-B*18:01	37.667	NB	ADKKDVYE-	NA	NA
ADKLLKK	7	FALSE	sp|Q13287|NMI_HUMAN;sp|Q14CX7|NAA25_HUMAN	NMI;NAA25	HUMAN	N-myc-interactor OS=Homo sapiens OX=9606 GN=NMI PE=1 SV=2	ADKLLKK/1	['MSFragger', 'Comet', 'PEAKS']	[0.0053941639045947, 0.0042387848816672, 0.0014140061025526]	[0.7381316408463298, 0.4798457503153673, 3.276313788966097]	[0.0415105095623838, 0.0291802799172014, 0.0107535206275311]	0.915329	2.71841	1	3	0.00141401	0.0107535	3.27631	0	NA	6	0	1	1	1	2	1	2	4	0	NA	NA	NA	NA	NA	NA	NA	NA	NA
ADKLNEQKL	9	TRUE	sp|P24539|AT5F1_HUMAN	ATP5PB	HUMAN	ATP synthase F(0) complex subunit B1, mitochondrial OS=Homo sapiens OX=9606 GN=ATP5PB PE=1 SV=2	ADKLNEQKL/2	['MSFragger', 'Comet', 'Sage', 'PEAKS']	[0.0015332472562943, 0.0031659882406151, 0.0029034770908575, 0.0001233501911927]	[0.958770584181557, 0.5161762977986638, 0.6360980023477284, 5.45187053967806]	[0.0103255189534163, 0.0194737391213793, 0.0237435703935717, 5.6071895409466766e-05]	0.839486	3.32874	1	4	0.00012335	5.60719e-05	5.45187	0	NA	1	0	0	0	1	0	0	0	1	0	NA	NA	netMHCpan-4.1	HLA-B*18:01	7.461	NB	ADKLNEQKL	NA	NA
ADKMDMSL	8	TRUE	sp|Q86V81|THOC4_HUMAN	ALYREF	HUMAN	THO complex subunit 4 OS=Homo sapiens OX=9606 GN=ALYREF PE=1 SV=3	[UNIMOD:Acetylation]-ADKM[UNIMOD:Oxidation]DMSL/1;[UNIMOD:Acetylation]-ADKMDMSL/1;[UNIMOD:Acetylation]-ADKM[UNIMOD:Oxidation]DM[UNIMOD:Oxidation]SL/1	['MSFragger']	[0.0005648919644118]	[1.459248445472524]	[0.0007759710551905]	0.890752	1.11376	3	1	0.000564892	0.000775971	1.45925	0	NA	12	3	3	2	1	0	3	8	4	0	NA	NA	netMHCpan-4.1	HLA-B*18:01	11.251	NB	ADK-MDMSL	0	ADK-MDMSL
ADKMDMSLDDIIKLNR	16	FALSE	sp|Q86V81|THOC4_HUMAN	ALYREF	HUMAN	THO complex subunit 4 OS=Homo sapiens OX=9606 GN=ALYREF PE=1 SV=3	[UNIMOD:Acetylation]-ADKM[UNIMOD:Oxidation]DM[UNIMOD:Oxidation]SLDDIIKLNR/3	['MSFragger']	[0.0003675119441381]	[2.591190293489192]	[7.673185466197683e-05]	0.730708	3.72622	1	1	0.000367512	7.67319e-05	2.59119	0	NA	4	0	2	2	0	0	0	4	0	0	NA	NA	netMHCIIpan-4.3	HLA-DQA10102-DQB10501	9.66	NB	MDMSLDDII	NA	NA
ADKPDMGEIA	10	TRUE	sp|P63313|TYB10_HUMAN	TMSB10	HUMAN	Thymosin beta-10 OS=Homo sapiens OX=9606 GN=TMSB10 PE=1 SV=2	[UNIMOD:Acetylation]-ADKPDM[UNIMOD:Oxidation]GEIA/1	['MSFragger', 'PEAKS']	[0.0005648919644118, 0.0001233501911927]	[1.393047544531138, 5.014100223703048]	[0.0009639263980072, 0.0001831156932645]	0.797295	0.115392	1	2	0.00012335	0.000183116	5.0141	0	NA	1	0	1	0	0	0	0	1	0	0	NA	NA	netMHCpan-4.1	HLA-B*18:01	37.833	NB	ADKPDGEIA	0	ADKDMGEIA
ADKQLSFEEF	10	TRUE	sp|P06702|S10A9_HUMAN	S100A9	HUMAN	Protein S100-A9 OS=Homo sapiens OX=9606 GN=S100A9 PE=1 SV=1	ADKQLSFEEF/2	['MSFragger', 'Comet', 'Sage', 'PEAKS']	[0.0005198405822214, 0.0003016136329362, 0.0003229974160206, 0.0001233501911927]	[1.8874889840860776, 0.8543608061508012, 1.1698472135815374, 5.686622650984671]	[0.0003308959505767, 0.0007642494022119, 0.0001798982149628, 2.958522970183389e-05]	0.863376	0.827172	1	4	0.00012335	2.95852e-05	5.68662	0	NA	2	0	0	0	0	2	0	0	2	0	NA	NA	netMHCpan-4.1	HLA-B*18:01	8.028	NB	ADKQLSEEF	2	DKQLSFEEF
ADLEMQIESLTEELAYLK	18	FALSE	sp|P13645|K1C10_HUMAN	KRT10	HUMAN	Keratin, type I cytoskeletal 10 OS=Homo sapiens OX=9606 GN=KRT10 PE=1 SV=6	ADLEM[UNIMOD:Oxidation]QIESLTEELAYLK/2	['Comet', 'PEAKS']	[0.0006366993505666, 0.0008873114463176]	[0.7768523382227639, 3.6626576203102026]	[0.001409592288105, 0.0047005936846276]	0.631926	0.467545	1	2	0.000636699	0.00140959	3.66266	0	NA	1	0	0	0	0	0	1	0	1	0	NA	NA	netMHCIIpan-4.3	DRB1_0101	9.38	NB	IESLTEELA	NA	NA
ADLGLTALI	9	TRUE	sp|O95359|TACC2_HUMAN	TACC2	HUMAN	Transforming acidic coiled-coil-containing protein 2 OS=Homo sapiens OX=9606 GN=TACC2 PE=1 SV=3	ADLGLTALI/1	['Sage', 'PEAKS']	[0.0032006679654884, 0.0037485203209259]	[0.6150434389615947, 2.7406685096852867]	[0.0285231717086266, 0.0351668778032711]	0.920799	0.251528	1	2	0.00320067	0.0285232	2.74067	0	NA	2	0	2	0	0	0	0	2	0	0	NA	NA	netMHCpan-4.1	HLA-B*51:01	12.172	NB	ADLGLTALI	NA	NA
ADLINNLGTIAK	12	TRUE	sp|P07900|HS90A_HUMAN;sp|P08238|HS90B_HUMAN;sp|Q14568|HS902_HUMAN;sp|Q58FF8|H90B2_HUMAN	HSP90AA1;HSP90AB1;HSP90AA2P;HSP90AB2P	HUMAN	Heat shock protein HSP 90-alpha OS=Homo sapiens OX=9606 GN=HSP90AA1 PE=1 SV=5	ADLINNLGTIAK/2	['MSFragger', 'Comet', 'Sage', 'PEAKS']	[0.0003675119441381, 0.0003016136329362, 0.0003229974160206, 0.0001233501911927]	[1.9541046091015424, 1.0921020143362965, 1.4764623492279454, 6.675280844322499]	[0.0002950680705049, 0.0002130279280851, 1.0769276811696587e-05, 1.9870285781871285e-06]	0.966888	0.118039	1	4	0.00012335	1.98703e-06	6.67528	0	NA	3	0	0	0	1	0	2	0	3	0	NA	NA	netMHCpan-4.1	HLA-A*03:01	8.883	NB	ANNLGTIAK	1	LINNGTIAK
ADLQNDEVAFRKF	13	FALSE	sp|P61247|RS3A_HUMAN	RPS3A	HUMAN	Small ribosomal subunit protein eS1 OS=Homo sapiens OX=9606 GN=RPS3A PE=1 SV=2	ADLQNDEVAFRKF/2;ADLQNDEVAFRKF/3	['MSFragger', 'Comet', 'Sage', 'PEAKS']	[0.0003675119441381, 0.0003016136329362, 0.0003229974160206, 0.0001233501911927]	[2.5319224838177155, 1.4099170974979822, 1.3221179984777172, 7.208397401720968]	[8.771075002061925e-05, 6.60301181305052e-05, 4.443961141045741e-05, 4.626925824980498e-07]	0.857896	0.00530231	2	4	0.00012335	4.62693e-07	7.2084	0	NA	11	0	0	0	5	4	2	0	11	0	NA	NA	netMHCIIpan-4.3	DRB5_0101	27.1	NB	LQNDEVAFR	NA	NA
ADLQNDEVAFRKFK	14	FALSE	sp|P61247|RS3A_HUMAN	RPS3A	HUMAN	Small ribosomal subunit protein eS1 OS=Homo sapiens OX=9606 GN=RPS3A PE=1 SV=2	ADLQNDEVAFRKFK/3;ADLQNDEVAFRKFK/2	['MSFragger', 'Comet', 'Sage']	[0.0005648919644118, 0.0008513355326167, 0.002409990506098]	[1.4046478619816285, 0.6831926458129748, 0.6483325974655072]	[0.0009256298794784, 0.0033031736878408, 0.0213215418875554]	0.299971	1.32898	2	3	0.000564892	0.00092563	1.40465	0	NA	5	0	0	0	5	0	0	0	5	0	NA	NA	netMHCIIpan-4.3	DRB5_0101	18.75	NB	QNDEVAFRK	NA	NA
ADLQNDEVAFRKFKL	15	FALSE	sp|P61247|RS3A_HUMAN	RPS3A	HUMAN	Small ribosomal subunit protein eS1 OS=Homo sapiens OX=9606 GN=RPS3A PE=1 SV=2	ADLQNDEVAFRKFKL/3	['MSFragger', 'Comet', 'Sage']	[0.0013234077750206, 0.0006652622241933, 0.0003867349898482]	[1.0005901880706685, 0.7492423074929393, 0.8720453582629865]	[0.007807954882398, 0.0017870792760235, 0.0027826776743431]	-0.0496778	0.888189	1	3	0.000386735	0.00178708	1.00059	0	NA	1	0	0	0	0	1	0	0	1	0	NA	NA	netMHCIIpan-4.3	DRB5_0101	20.29	NB	QNDEVAFRK	NA	NA
ADLSELSATGRNL	13	FALSE	sp|Q9UK55|ZPI_HUMAN	SERPINA10	HUMAN	Protein Z-dependent protease inhibitor OS=Homo sapiens OX=9606 GN=SERPINA10 PE=1 SV=1	ADLSELSATGRNL/2	['Sage']	[0.0087633288393185]	[0.5084728671089364]	[0.0688351858513506]	0.247038	1.70116	1	1	0.00876333	0.0688352	0.508473	0	NA	1	0	0	0	1	0	0	0	1	0	NA	NA	netMHCIIpan-4.3	DRB5_0101	7.5	NB	LSELSATGR	NA	NA
ADMALHY	7	FALSE	sp|P50990|TCPQ_HUMAN	CCT8	HUMAN	T-complex protein 1 subunit theta OS=Homo sapiens OX=9606 GN=CCT8 PE=1 SV=4	ADMALHY/1;ADM[UNIMOD:Oxidation]ALHY/1	['MSFragger', 'Comet', 'Sage', 'PEAKS']	[0.003364786774925, 0.0007607868709922, 0.0009080177971488, 0.0003016287954956]	[0.8651527875816709, 0.6906786440832089, 0.7853045322059888, 4.193786698125798]	[0.018801170337682, 0.0030706180146268, 0.0061855677635048, 0.0014533033022971]	0.990834	1.37396	2	4	0.000301629	0.0014533	4.19379	0	NA	4	0	0	0	1	2	1	0	4	0	NA	NA	NA	NA	NA	NA	NA	NA	NA
ADMGHLKY	8	TRUE	sp|P12004|PCNA_HUMAN	PCNA	HUMAN	Proliferating cell nuclear antigen OS=Homo sapiens OX=9606 GN=PCNA PE=1 SV=1	ADM[UNIMOD:Oxidation]GHLKY/1	['MSFragger', 'Sage', 'PEAKS']	[0.0007509118214975, 0.0009538674991328, 0.0003016287954956]	[1.1946305211677395, 0.752694391072288, 4.2484957376675485]	[0.0023293322635044, 0.0083372598231821, 0.0012791525473964]	0.928763	0.0646067	1	3	0.000301629	0.00127915	4.2485	0	NA	2	0	0	0	0	1	1	0	2	0	NA	NA	netMHCpan-4.1	HLA-B*18:01	1.402	WB	ADM-GHLKY	2	ADMG-HLKY
ADNFSLHD	8	TRUE	sp|P17931|LEG3_HUMAN	LGALS3	HUMAN	Galectin-3 OS=Homo sapiens OX=9606 GN=LGALS3 PE=1 SV=5	[UNIMOD:Acetylation]-ADNFSLHD/1	['MSFragger']	[0.0012720488466757]	[1.0057542709173246]	[0.0075418646559858]	0.775548	7.18286	1	1	0.00127205	0.00754186	1.00575	0	NA	1	0	1	0	0	0	0	1	0	0	NA	NA	netMHCpan-4.1	HLA-B*18:01	66.25	NB	ADNFSLHD-	NA	NA
ADNTGAKNLY	10	TRUE	sp|P62829|RL23_HUMAN	RPL23	HUMAN	Large ribosomal subunit protein uL14 OS=Homo sapiens OX=9606 GN=RPL23 PE=1 SV=1	ADNTGAKNLY/1	['MSFragger', 'Comet', 'Sage', 'PEAKS']	[0.0005198405822214, 0.0003016136329362, 0.0003867349898482, 0.0001233501911927]	[1.7712634301796726, 1.004356204387411, 0.9332777429977684, 6.041144494357405]	[0.0003972194872209, 0.0003087083465453, 0.0015823494412704, 1.1241280291588938e-05]	0.768283	0.605804	1	4	0.00012335	1.12413e-05	6.04114	0	NA	1	0	0	0	1	0	0	0	1	0	NA	NA	netMHCpan-4.1	HLA-B*18:01	6.157	NB	ADNTGANLY	3	ADNTGAKNL
ADNTGAKNLYII	12	TRUE	sp|P62829|RL23_HUMAN	RPL23	HUMAN	Large ribosomal subunit protein uL14 OS=Homo sapiens OX=9606 GN=RPL23 PE=1 SV=1	ADNTGAKNLYII/2	['MSFragger', 'Comet', 'PEAKS']	[0.0031094987784111, 0.0040866073989102, 0.0004532269760696]	[0.8830735813662411, 0.4909152472563758, 3.96161792570038]	[0.01681605430566, 0.0258271496188222, 0.0024588037591844]	0.927451	5.00125	1	3	0.000453227	0.0024588	3.96162	0	NA	2	0	0	0	2	0	0	0	2	0	NA	NA	netMHCpan-4.1	HLA-B*18:01	60	NB	ADNTGANLY	3	ADNTGAKNL
ADNTGAKNLYIISVK	15	FALSE	sp|P62829|RL23_HUMAN	RPL23	HUMAN	Large ribosomal subunit protein uL14 OS=Homo sapiens OX=9606 GN=RPL23 PE=1 SV=1	ADNTGAKNLYIISVK/2;ADNTGAKNLYIISVK/3	['MSFragger', 'Comet', 'Sage', 'PEAKS']	[0.0003675119441381, 0.0003016136329362, 0.0003229974160206, 0.0001233501911927]	[3.117200684698836, 1.8422872759864792, 1.3838390690321956, 7.09849844696309]	[2.3049185110586716e-05, 1.3084759404922564e-05, 2.5211868041444293e-05, 6.248370760597473e-07]	0.797305	1.02796	2	4	0.00012335	6.24837e-07	7.0985	0	NA	6	0	0	0	2	1	3	0	6	0	NA	NA	netMHCIIpan-4.3	HLA-DQA10101-DQB10602	3.94	WB	NTGAKNLYI	NA	NA
ADNTGAKNLYIISVKG	16	FALSE	sp|P62829|RL23_HUMAN	RPL23	HUMAN	Large ribosomal subunit protein uL14 OS=Homo sapiens OX=9606 GN=RPL23 PE=1 SV=1	ADNTGAKNLYIISVKG/2	['MSFragger', 'Comet', 'Sage', 'PEAKS']	[0.0005198405822214, 0.0003016136329362, 0.0003229974160206, 0.0001233501911927]	[1.7852512805019085, 1.2324581974583066, 1.220816363010517, 7.566557643277053]	[0.0003886199578784, 0.0001290244671565, 0.0001126620460874, 1.738098777241054e-07]	0.829258	0.038981	1	4	0.00012335	1.7381e-07	7.56656	0	NA	3	0	0	0	1	1	1	0	3	0	NA	NA	netMHCIIpan-4.3	HLA-DQA10101-DQB10602	6.33	NB	NTGAKNLYI	NA	NA
ADNTGAKNLYIISVKGIKG	19	FALSE	sp|P62829|RL23_HUMAN	RPL23	HUMAN	Large ribosomal subunit protein uL14 OS=Homo sapiens OX=9606 GN=RPL23 PE=1 SV=1	ADNTGAKNLYIISVKGIKG/3	['MSFragger', 'Comet', 'Sage', 'PEAKS']	[0.0003675119441381, 0.0003016136329362, 0.0003229974160206, 0.0001233501911927]	[2.646670548029633, 1.5348677112686973, 1.6710969983744766, 8.709134144280247]	[6.766798357957553e-05, 4.05503296339361e-05, 1.802561304688753e-06, 7.648389503305017e-09]	0.91705	0.164015	1	4	0.00012335	7.64839e-09	8.70913	0	NA	1	0	0	0	0	1	0	0	1	0	NA	NA	NA	NA	NA	NA	NA	NA	NA
ADNTGAKNLYIISVKGIKGR	20	FALSE	sp|P62829|RL23_HUMAN	RPL23	HUMAN	Large ribosomal subunit protein uL14 OS=Homo sapiens OX=9606 GN=RPL23 PE=1 SV=1	ADNTGAKNLYIISVKGIKGR/3	['MSFragger', 'Comet']	[0.0035412300354123, 0.0003016136329362]	[0.856945163804652, 0.894375728352558]	[0.0197816407365534, 0.000577349699526]	0.415223	0.832772	1	2	0.000301614	0.00057735	0.894376	0	NA	1	0	0	0	1	0	0	0	1	0	NA	NA	NA	NA	NA	NA	NA	NA	NA
ADPSDDTKGFFDPNTHEN	18	FALSE	sp|P58107|EPIPL_HUMAN;sp|Q15149|PLEC_HUMAN	EPPK1;PLEC	HUMAN	Epiplakin OS=Homo sapiens OX=9606 GN=EPPK1 PE=1 SV=3	ADPSDDTKGFFDPNTHEN/2	['Sage']	[0.0089732633378097]	[0.5041905999954405]	[0.0711656299751316]	0.985946	2.0081	1	1	0.00897326	0.0711656	0.504191	0	NA	1	0	0	0	1	0	0	0	1	0	NA	NA	netMHCIIpan-4.3	HLA-DQA10101-DQB10501	0.19	SB	TKGFFDPNT	NA	NA
ADPSDDTKGFFDPNTHENL	19	FALSE	sp|P58107|EPIPL_HUMAN;sp|Q15149|PLEC_HUMAN	EPPK1;PLEC	HUMAN	Epiplakin OS=Homo sapiens OX=9606 GN=EPPK1 PE=1 SV=3	ADPSDDTKGFFDPNTHENL/2;ADPSDDTKGFFDPNTHENL/3	['MSFragger', 'Comet', 'Sage', 'PEAKS']	[0.0005198405822214, 0.0003016136329362, 0.0003867349898482, 0.0001233501911927]	[1.6010578391266928, 0.9549038486889452, 0.9768441946808384, 6.345781365653624]	[0.000539709626704, 0.0003986821453083, 0.0010594633860579, 4.8902251700945685e-06]	0.931724	1.00868	2	4	0.00012335	4.89023e-06	6.34578	0	NA	3	0	0	0	3	0	0	0	3	0	NA	NA	NA	NA	NA	NA	NA	NA	NA
ADQPIDADVT	10	TRUE	sp|P09622|DLDH_HUMAN	DLD	HUMAN	Dihydrolipoyl dehydrogenase, mitochondrial OS=Homo sapiens OX=9606 GN=DLD PE=1 SV=2	ADQPIDADVT/1	['MSFragger', 'Comet', 'Sage', 'PEAKS']	[0.0044350436681222, 0.0084172937125366, 0.0049682944368176, 0.00068716715341]	[0.792754481608931, 0.4119152367800994, 0.5668460541891318, 3.798555072778629]	[0.0294483948411069, 0.0578775407433737, 0.0429655265073824, 0.0035137778945859]	0.749653	4.62026	1	4	0.000687167	0.00351378	3.79856	0	NA	1	0	0	0	1	0	0	0	1	0	NA	NA	netMHCpan-4.1	HLA-B*18:01	67.5	NB	ADQPIDAVT	NA	NA
ADRDESSPY	9	TRUE	sp|P62263|RS14_HUMAN	RPS14	HUMAN	Small ribosomal subunit protein uS11 OS=Homo sapiens OX=9606 GN=RPS14 PE=1 SV=3	ADRDESSPY/2;ADRDESSPY/1	['MSFragger', 'Comet', 'Sage']	[0.0013951579811243, 0.0004238485447866, 0.0003867349898482]	[0.9742289054964968, 0.8084216100486491, 0.8844710147209798]	[0.0093161766463762, 0.001087847320098, 0.0024813876808481]	0.90025	0.831716	2	3	0.000386735	0.00108785	0.974229	0	NA	3	0	0	0	2	1	0	0	3	0	NA	NA	netMHCpan-4.1	HLA-B*18:01	1.646	WB	ADRDESSPY	0	ADRDESSPY
ADSGEGDFLAEGGGVR	16	FALSE	sp|P02671|FIBA_HUMAN	FGA	HUMAN	Fibrinogen alpha chain OS=Homo sapiens OX=9606 GN=FGA PE=1 SV=2	ADSGEGDFLAEGGGVR/2	['MSFragger', 'Comet', 'Sage', 'PEAKS']	[0.0003675119441381, 0.0003016136329362, 0.0003229974160206, 0.0001233501911927]	[2.5286534419049387, 1.6523561831449416, 1.3875416396122198, 8.072928988089442]	[8.83583135365126e-05, 2.5501635285508297e-05, 2.436900338123024e-05, 4.3540546858558736e-08]	0.928164	0.18808	1	4	0.00012335	4.35405e-08	8.07293	0	NA	1	0	0	0	1	0	0	0	1	0	NA	NA	netMHCIIpan-4.3	DRB5_0101	4.91	WB	FLAEGGGVR	NA	NA
ADSSSGPLASSSL	13	FALSE	sp|Q03468|ERCC6_HUMAN	ERCC6	HUMAN	DNA excision repair protein ERCC-6 OS=Homo sapiens OX=9606 GN=ERCC6 PE=1 SV=1	ADSSSGPLASSSL/1	['MSFragger', 'Comet', 'Sage', 'PEAKS']	[0.0005198405822214, 0.0003016136329362, 0.0003229974160206, 0.0001233501911927]	[1.7110453742539096, 1.0631208782667936, 1.2450802379140926, 5.319039526604111]	[0.0004380473111266, 0.0002385366430614, 9.01598660531206e-05, 8.043163900456308e-05]	0.954146	0.0820216	1	4	0.00012335	8.04316e-05	5.31904	0	NA	2	0	0	0	0	2	0	0	2	0	NA	NA	netMHCIIpan-4.3	HLA-DQA10101-DQB10602	33.88	NB	SSSGPLASS	NA	NA
ADTDIPTTLIRSK	13	FALSE	sp|Q13123|RED_HUMAN	IK	HUMAN	Protein Red OS=Homo sapiens OX=9606 GN=IK PE=1 SV=3	ADTDIPTTLIRSK/2	['MSFragger', 'Comet', 'Sage', 'PEAKS']	[0.0005198405822214, 0.0003016136329362, 0.0003229974160206, 0.0001233501911927]	[1.6859005705439756, 0.9411776803270396, 1.3230764489137443, 5.8481023641704]	[0.0004575485624264, 0.0004311270833738, 4.405017659643681e-05, 1.9043238256193763e-05]	0.924644	1.69166	1	4	0.00012335	1.90432e-05	5.8481	0	NA	3	0	0	0	1	0	2	0	3	0	NA	NA	netMHCIIpan-4.3	HLA-DQA10101-DQB10602	10.94	NB	DIPTTLIRS	NA	NA
ADTFLEH	7	FALSE	sp|P14618|KPYM_HUMAN;sp|P30613|KPYR_HUMAN	PKM;PKLR	HUMAN	Pyruvate kinase PKM OS=Homo sapiens OX=9606 GN=PKM PE=1 SV=4	ADTFLEH/1	['MSFragger', 'PEAKS']	[0.0066233600815182, 0.0043081275720164]	[0.7158955622652375, 2.6347176431680053]	[0.0477440675780518, 0.0441289246844141]	0.901004	1.03275	1	2	0.00430813	0.0441289	2.63472	0	NA	2	1	0	0	0	1	0	1	1	0	NA	NA	NA	NA	NA	NA	NA	NA	NA
ADTLTDEIN	9	TRUE	sp|P02538|K2C6A_HUMAN;sp|P04259|K2C6B_HUMAN;sp|P48668|K2C6C_HUMAN	KRT6A;KRT6B;KRT6C	HUMAN	Keratin, type II cytoskeletal 6A OS=Homo sapiens OX=9606 GN=KRT6A PE=1 SV=3	ADTLTDEIN/1	['MSFragger', 'Comet', 'PEAKS']	[0.003364786774925, 0.0042387848816672, 0.0014140061025526]	[0.8684930053496213, 0.4837998583915036, 3.291533234374153]	[0.0184154399898332, 0.0279404352356239, 0.0103996454222907]	0.94113	5.37984	1	3	0.00141401	0.0103996	3.29153	0	NA	1	0	0	0	1	0	0	0	1	0	NA	NA	netMHCpan-4.1	HLA-B*18:01	75	NB	ADTLTDEIN	NA	NA
ADVAQPDQTRIVAL	14	FALSE	sp|P22087|FBRL_HUMAN	FBL	HUMAN	rRNA 2'-O-methyltransferase fibrillarin OS=Homo sapiens OX=9606 GN=FBL PE=1 SV=2	ADVAQPDQTRIVAL/2	['MSFragger', 'Comet', 'Sage', 'PEAKS']	[0.0005648919644118, 0.0006652622241933, 0.0003867349898482, 0.0001233501911927]	[1.4105399414867306, 0.743148031912531, 1.1465197345435505, 5.173917469693366]	[0.000907148300305, 0.0018859775689294, 0.0002228638715405, 0.0001191264494086]	0.835882	0.0854616	1	4	0.00012335	0.000119126	5.17392	0	NA	2	0	0	0	1	1	0	0	2	0	NA	NA	netMHCIIpan-4.3	HLA-DPA10202-DPB10201	33.92	NB	IRTQDPQAV	NA	NA
ADVTARSLQYEYK	13	FALSE	sp|O75643|U520_HUMAN	SNRNP200	HUMAN	U5 small nuclear ribonucleoprotein 200 kDa helicase OS=Homo sapiens OX=9606 GN=SNRNP200 PE=1 SV=2	[UNIMOD:Acetylation]-ADVTARSLQYEYK/2	['MSFragger', 'PEAKS']	[0.0008147745790331, 0.0001233501911927]	[1.0968842499857927, 5.987662467834136]	[0.0041386970198746, 1.3009312298755616e-05]	0.70152	6.28206	1	2	0.00012335	1.30093e-05	5.98766	0	NA	2	0	0	0	1	0	1	0	2	0	NA	NA	netMHCIIpan-4.3	HLA-DPA10202-DPB10201	48.34	NB	VTARSLQYE	NA	NA
AEAEAFLK	8	TRUE	sp|Q3KQU3|MA7D1_HUMAN	MAP7D1	HUMAN	MAP7 domain-containing protein 1 OS=Homo sapiens OX=9606 GN=MAP7D1 PE=1 SV=1	AEAEAFLK/1	['MSFragger', 'Comet', 'Sage', 'PEAKS']	[0.001044477326138, 0.0003016136329362, 0.0003867349898482, 0.0003959220033653]	[1.025773447445678, 0.925431210637072, 0.8287250521424426, 4.130977770674914]	[0.0065940275157995, 0.0004735648887556, 0.0041488425170181, 0.0016796725553031]	0.954319	1.01679	1	4	0.000301614	0.000473565	4.13098	0	NA	3	0	0	0	1	1	1	0	3	0	NA	NA	netMHCpan-4.1	HLA-B*18:01	4.057	NB	AEAEAFLK-	1	AEAEAFL-K
AEAEAFLKKAVVQSPQVTE	19	FALSE	sp|Q3KQU3|MA7D1_HUMAN	MAP7D1	HUMAN	MAP7 domain-containing protein 1 OS=Homo sapiens OX=9606 GN=MAP7D1 PE=1 SV=1	AEAEAFLKKAVVQSPQVTE/3;AEAEAFLKKAVVQSPQVTE/2	['MSFragger', 'Sage']	[0.002812404986318, 0.0017147310989867]	[0.9017219687929204, 0.6940649119750634]	[0.0149539420834933, 0.0141849636517399]	0.719551	3.86429	2	2	0.00171473	0.014185	0.901722	0	NA	2	0	0	0	1	0	1	0	2	0	NA	NA	NA	NA	NA	NA	NA	NA	NA
AEAGAGSATEF	11	TRUE	sp|P46783|RS10_HUMAN;sp|Q9NQ39|RS10L_HUMAN	RPS10;RPS10P5	HUMAN	Small ribosomal subunit protein eS10 OS=Homo sapiens OX=9606 GN=RPS10 PE=1 SV=1	AEAGAGSATEF/1	['MSFragger', 'Comet', 'Sage', 'PEAKS']	[0.0003675119441381, 0.0003016136329362, 0.0003229974160206, 0.0001233501911927]	[2.1070766071931315, 1.4140839857086651, 1.21249163234863, 5.542242328765698]	[0.000220082134429, 6.497465224651341e-05, 0.0001216118115839, 4.384722284945327e-05]	0.975378	0.0236805	1	4	0.00012335	4.38472e-05	5.54224	0	NA	8	0	0	0	3	2	3	0	8	0	NA	NA	netMHCpan-4.1	HLA-B*18:01	1.069	WB	AEAGAGSAF	0	AEAGAGSEF
AEAGAGSATEFQ	12	TRUE	sp|P46783|RS10_HUMAN;sp|Q9NQ39|RS10L_HUMAN	RPS10;RPS10P5	HUMAN	Small ribosomal subunit protein eS10 OS=Homo sapiens OX=9606 GN=RPS10 PE=1 SV=1	AEAGAGSATEFQ/1	['MSFragger', 'Comet', 'Sage', 'PEAKS']	[0.0006441638752898, 0.0075178224238496, 0.0021233032532039, 0.000622720398541]	[1.323131611342132, 0.4228393169829658, 0.6738776789350865, 3.8486810018060136]	[0.0012607934618403, 0.0523427612253674, 0.0169965471169542, 0.0031520722357297]	0.633305	2.44473	1	4	0.00062272	0.00126079	3.84868	0	NA	1	0	0	0	0	0	1	0	1	0	NA	NA	netMHCpan-4.1	HLA-B*18:01	19.473	NB	AEAGAGSAF	0	AEAGAGSEF
AEAGAGSATEFQFR	14	FALSE	sp|P46783|RS10_HUMAN;sp|Q9NQ39|RS10L_HUMAN	RPS10;RPS10P5	HUMAN	Small ribosomal subunit protein eS10 OS=Homo sapiens OX=9606 GN=RPS10 PE=1 SV=1	AEAGAGSATEFQFR/2	['MSFragger', 'Comet', 'Sage', 'PEAKS']	[0.0005198405822214, 0.0003016136329362, 0.0003229974160206, 0.0001233501911927]	[1.6161232537261645, 0.9936909376662671, 1.2463227429746508, 6.852372383161021]	[0.0005228518285773, 0.0003251435275168, 8.913700829927065e-05, 1.224526705400726e-06]	0.782328	0.564022	1	4	0.00012335	1.22453e-06	6.85237	0	NA	1	0	0	0	1	0	0	0	1	0	NA	NA	netMHCIIpan-4.3	HLA-DQA10101-DQB10602	15.74	NB	GAGSATEFQ	NA	NA
AEAGEQPGTAERALL	15	FALSE	sp|P56182|RRP1_HUMAN	RRP1	HUMAN	Ribosomal RNA processing protein 1 homolog A OS=Homo sapiens OX=9606 GN=RRP1 PE=1 SV=1	AEAGEQPGTAERALL/2	['MSFragger', 'Comet', 'Sage', 'PEAKS']	[0.0005198405822214, 0.0003016136329362, 0.0003229974160206, 0.0001233501911927]	[1.6669848845354711, 1.1829719569949957, 1.3166623644611914, 5.645493379371319]	[0.0004734590279038, 0.0001539795489801, 4.6722814060114366e-05, 3.309584704971991e-05]	0.922764	2.78818	1	4	0.00012335	3.30958e-05	5.64549	0	NA	2	0	0	0	2	0	0	0	2	0	NA	NA	netMHCIIpan-4.3	HLA-DQA10101-DQB10602	24.44	NB	EQPGTAERA	NA	NA
AEAGVAVF	8	TRUE	sp|O43865|SAHH2_HUMAN	AHCYL1	HUMAN	S-adenosylhomocysteine hydrolase-like protein 1 OS=Homo sapiens OX=9606 GN=AHCYL1 PE=1 SV=2	AEAGVAVF/1	['MSFragger', 'Comet', 'Sage', 'PEAKS']	[0.0050049390846229, 0.0079783811607257, 0.001532505242781, 0.0034368803701255]	[0.7539787600662465, 0.419079362642843, 0.712555659756967, 2.780317407878768]	[0.0375608307892322, 0.0542100009244926, 0.01200678755557, 0.0322555666824637]	0.946475	0.00954177	1	4	0.00153251	0.0120068	2.78032	0	NA	11	1	1	2	2	1	4	4	7	0	NA	NA	netMHCpan-4.1	HLA-B*18:01	0.186	SB	AEAGVA-VF	2	AEAGVA-VF
AEAKAKALKAKKA	13	FALSE	sp|P62750|RL23A_HUMAN	RPL23A	HUMAN	Large ribosomal subunit protein uL23 OS=Homo sapiens OX=9606 GN=RPL23A PE=1 SV=1	AEAKAKALKAKKA/2	['MSFragger', 'Comet', 'Sage', 'PEAKS']	[0.0003675119441381, 0.0003016136329362, 0.0003229974160206, 0.0001233501911927]	[2.526617878165197, 1.7978983619604387, 1.364966851105917, 7.742295523440395]	[8.876384683575793e-05, 1.5243798965679186e-05, 2.9982956331690262e-05, 1.0750602318283079e-07]	0.82781	0.106459	1	4	0.00012335	1.07506e-07	7.7423	0	NA	13	0	0	0	5	4	4	0	13	0	NA	NA	netMHCIIpan-4.3	HLA-DQA10101-DQB10602	10.77	NB	EAKAKALKA	NA	NA
AEAKAKALKAKKAV	14	FALSE	sp|P62750|RL23A_HUMAN	RPL23A	HUMAN	Large ribosomal subunit protein uL23 OS=Homo sapiens OX=9606 GN=RPL23A PE=1 SV=1	AEAKAKALKAKKAV/2	['MSFragger', 'Comet', 'Sage', 'PEAKS']	[0.004241636450708, 0.0008907363420427, 0.0003867349898482, 0.0031043325684977]	[0.8047094927702719, 0.6502297247316822, 0.8584600655487953, 2.8974326543348283]	[0.0273332178936473, 0.0045999643265689, 0.0031541044115434, 0.0249863211590045]	0.636829	0.575063	1	4	0.000386735	0.0031541	2.89743	0	NA	2	0	0	0	0	1	1	0	2	0	NA	NA	netMHCIIpan-4.3	DRB1_0101	8.18	NB	AKALKAKKA	NA	NA
AEAKAKALKAKKAVL	15	FALSE	sp|P62750|RL23A_HUMAN	RPL23A	HUMAN	Large ribosomal subunit protein uL23 OS=Homo sapiens OX=9606 GN=RPL23A PE=1 SV=1	AEAKAKALKAKKAVL/3;AEAKAKALKAKKAVL/2	['MSFragger', 'Comet', 'Sage', 'PEAKS']	[0.0003675119441381, 0.0003016136329362, 0.0003229974160206, 0.0001233501911927]	[2.823820743779902, 2.15498621694503, 1.3032777163357443, 7.467722777450627]	[4.518609984507935e-05, 4.461901961854927e-06, 5.283367743320434e-05, 2.2772687131936117e-07]	0.945927	0.599855	2	4	0.00012335	2.27727e-07	7.46772	0	NA	33	9	7	4	5	3	5	20	13	0	NA	NA	netMHCIIpan-4.3	DRB1_0101	7.6	NB	AKALKAKKA	NA	NA
AEAKAKALKAKKAVLK	16	FALSE	sp|P62750|RL23A_HUMAN	RPL23A	HUMAN	Large ribosomal subunit protein uL23 OS=Homo sapiens OX=9606 GN=RPL23A PE=1 SV=1	AEAKAKALKAKKAVLK/2;AEAKAKALKAKKAVLK/3	['MSFragger', 'Comet', 'Sage', 'PEAKS']	[0.0003675119441381, 0.0003016136329362, 0.0003229974160206, 0.0001233501911927]	[2.276994963016151, 1.7183814471335443, 1.4396833130101476, 7.446520825502261]	[0.0001541378792629, 2.004057480987551e-05, 1.5096501682969336e-05, 2.413158681909548e-07]	0.827865	0.407308	2	4	0.00012335	2.41316e-07	7.44652	0	NA	17	0	7	2	2	2	4	9	8	0	NA	NA	netMHCIIpan-4.3	DRB1_0101	5.89	NB	AKALKAKKA	NA	NA
AEAKAKALKAKKAVLKGV	18	FALSE	sp|P62750|RL23A_HUMAN	RPL23A	HUMAN	Large ribosomal subunit protein uL23 OS=Homo sapiens OX=9606 GN=RPL23A PE=1 SV=1	AEAKAKALKAKKAVLKGV/2	['Comet', 'Sage', 'PEAKS']	[0.0045473625297327, 0.0009538674991328, 0.0002224199288256]	[0.473487134218018, 0.7561924074435328, 4.527955625927019]	[0.0312737273825883, 0.0080751614707792, 0.0006504227798302]	0.498811	3.07599	1	3	0.00022242	0.000650423	4.52796	0	NA	2	0	0	0	0	1	1	0	2	0	NA	NA	netMHCIIpan-4.3	DRB5_0101	1.69	WB	LKAKKAVLK	NA	NA
AEAKFREI	8	TRUE	Q9UBS3|DNJB9_HUMAN	DNAJB9	HUMAN	DnaJ homolog subfamily B member 9 OS=Homo sapiens OX=9606 GN=DNAJB9 PE=1 SV=1	AEAKFREI/2	['PEAKS']	[0.0086129012829006]	[2.239196721192797]	[0.0926259581684698]	0.966012	4.45241	1	1	0.0086129	0.092626	2.2392	0	NA	1	1	0	0	0	0	0	1	0	0	NA	NA	netMHCpan-4.1	HLA-B*18:01	1.839	WB	AEA-KFREI	2	AEAKF-REI
AEAKFTAGDF	10	TRUE	sp|Q9Y5K8|VATD_HUMAN	ATP6V1D	HUMAN	V-type proton ATPase subunit D OS=Homo sapiens OX=9606 GN=ATP6V1D PE=1 SV=1	AEAKFTAGDF/1	['Comet', 'Sage']	[0.0042387848816672, 0.0095751772619841]	[0.4827500112756494, 0.4981405754978275]	[0.0282650239324126, 0.0745691449747788]	0.656113	0.301548	1	2	0.00423878	0.028265	0.498141	0	NA	1	0	0	0	1	0	0	0	1	0	NA	NA	netMHCpan-4.1	HLA-B*18:01	2.899	NB	AEAKFTAGF	2	AEAKFTAGF
AEAPADPFAVPEGRSQDAR	19	FALSE	sp|Q6RW13|ATRAP_HUMAN	AGTRAP	HUMAN	Type-1 angiotensin II receptor-associated protein OS=Homo sapiens OX=9606 GN=AGTRAP PE=1 SV=1	AEAPADPFAVPEGRSQDAR/3	['MSFragger', 'Comet', 'Sage', 'PEAKS']	[0.0005198405822214, 0.0003016136329362, 0.0003229974160206, 0.0001233501911927]	[1.8702185146774748, 1.2989038001152553, 1.453161534691633, 5.776276375943652]	[0.0003403017682803, 0.0001009003539204, 1.3338890943422094e-05, 2.3166978154015377e-05]	0.763885	0.285248	1	4	0.00012335	1.33389e-05	5.77628	0	NA	1	0	0	0	1	0	0	0	1	0	NA	NA	NA	NA	NA	NA	NA	NA	NA
AEAPPGVETD	10	TRUE	sp|P53990|IST1_HUMAN	IST1	HUMAN	IST1 homolog OS=Homo sapiens OX=9606 GN=IST1 PE=1 SV=1	AEAPPGVETD/1	['Comet']	[0.0008907363420427]	[0.6669273376050034]	[0.0038822686955324]	0.926039	2.27005	1	1	0.000890736	0.00388227	0.666927	0	NA	1	0	0	0	1	0	0	0	1	0	NA	NA	netMHCpan-4.1	HLA-B*18:01	20.913	NB	AEAPPGVTD	3	AAPPGVETD
AEAPPGVETDL	11	TRUE	sp|P53990|IST1_HUMAN	IST1	HUMAN	IST1 homolog OS=Homo sapiens OX=9606 GN=IST1 PE=1 SV=1	AEAPPGVETDL/1	['MSFragger', 'Comet', 'Sage', 'PEAKS']	[0.0005648919644118, 0.0004238485447866, 0.0003867349898482, 0.0001233501911927]	[1.4407653030821954, 0.7984773271558185, 1.0211115916667597, 5.060718223128574]	[0.0008215723385257, 0.0011787494726133, 0.0007051283386912, 0.0001615917821432]	0.981266	0.0017316	1	4	0.00012335	0.000161592	5.06072	0	NA	5	0	3	2	0	0	0	5	0	0	NA	NA	netMHCpan-4.1	HLA-B*18:01	3.189	NB	AEAPPGVEL	3	EAPPGVETL
AEAVVNTVDISEREKVAQLR	20	FALSE	sp|Q8IY81|SPB1_HUMAN	FTSJ3	HUMAN	pre-rRNA 2'-O-ribose RNA methyltransferase FTSJ3 OS=Homo sapiens OX=9606 GN=FTSJ3 PE=1 SV=2	AEAVVNTVDISEREKVAQLR/3	['MSFragger', 'Comet', 'Sage', 'PEAKS']	[0.0003675119441381, 0.0003016136329362, 0.0003229974160206, 0.0001233501911927]	[2.023203605272839, 1.2767833575130678, 1.2865564764228623, 7.037523981883623]	[0.0002595880748943, 0.0001096053011144, 6.160265204718306e-05, 7.38170220061435e-07]	0.63473	2.28684	1	4	0.00012335	7.3817e-07	7.03752	0	NA	4	0	0	0	2	1	1	0	4	0	NA	NA	NA	NA	NA	NA	NA	NA	NA
AECLTPAIY	9	TRUE	sp|P17540|KCRS_HUMAN	CKMT2	HUMAN	Creatine kinase S-type, mitochondrial OS=Homo sapiens OX=9606 GN=CKMT2 PE=1 SV=2	AEC[UNIMOD:Cysteinylation]LTPAIY/1	['MSFragger', 'Comet', 'Sage']	[0.0008850340738118, 0.000551343900758, 0.0022428229665071]	[1.0436048461082246, 0.7795998192092873, 0.6656102459669854]	[0.0058539517318017, 0.0013774772527587, 0.0182956087789894]	0.948112	4.06647	1	3	0.000551344	0.00137748	1.0436	0	NA	1	0	1	0	0	0	0	1	0	0	NA	NA	netMHCpan-4.1	HLA-B*18:01	0.176	SB	AECLTPAIY	2	AECLTPAIY
AEEILEK	7	FALSE	sp|P54852|EMP3_HUMAN;sp|P62913|RL11_HUMAN	EMP3;RPL11	HUMAN	Epithelial membrane protein 3 OS=Homo sapiens OX=9606 GN=EMP3 PE=1 SV=1	AEEILEK/1	['Comet']	[0.0059231338762872]	[0.4482951562696546]	[0.0407836997126002]	0.892422	1.13424	1	1	0.00592313	0.0407837	0.448295	0	NA	3	0	0	0	1	1	1	0	3	0	NA	NA	NA	NA	NA	NA	NA	NA	NA
AEEISTAISKPVGF	14	FALSE	sp|Q9H444|CHM4B_HUMAN	CHMP4B	HUMAN	Charged multivesicular body protein 4b OS=Homo sapiens OX=9606 GN=CHMP4B PE=1 SV=1	AEEISTAISKPVGF/2	['MSFragger', 'Comet', 'Sage', 'PEAKS']	[0.0003675119441381, 0.0003016136329362, 0.0003229974160206, 0.0001233501911927]	[2.58502659938448, 1.4147954942855712, 1.4134588054674626, 6.887328046604427]	[7.780874442171726e-05, 6.479604548966625e-05, 1.920746650575073e-05, 1.1129338862663892e-06]	0.729308	1.03168	1	4	0.00012335	1.11293e-06	6.88733	0	NA	1	0	0	0	0	0	1	0	1	0	NA	NA	netMHCIIpan-4.3	DRB1_1501	1.82	WB	ISTAISKPV	NA	NA
AEEQPQVEL	9	TRUE	sp|O00299|CLIC1_HUMAN	CLIC1	HUMAN	Chloride intracellular channel protein 1 OS=Homo sapiens OX=9606 GN=CLIC1 PE=1 SV=4	[UNIMOD:Acetylation]-AEEQPQVEL/1	['MSFragger', 'PEAKS']	[0.003234105108416, 0.001798302402532]	[0.8759096488698623, 3.1368332603198845]	[0.0175851718100653, 0.0146876285577602]	0.947243	11.0125	1	2	0.0017983	0.0146876	3.13683	0	NA	8	0	2	6	0	0	0	8	0	0	NA	NA	netMHCpan-4.1	HLA-B*18:01	0.829	WB	AEEQPQVEL	3	AEEQPQVEL
AEERDKRLAAKQSSG	15	FALSE	P62701|RS4X_HUMAN;Q8TD47|RS4Y2_HUMAN	RPS4X;RPS4Y2	HUMAN	Small ribosomal subunit protein eS4, X isoform OS=Homo sapiens OX=9606 GN=RPS4X PE=1 SV=2	AEERDKRLAAKQSSG/3	['PEAKS']	[0.004969735584581]	[2.580581251227239]	[0.0493657585421435]	0.705495	1.65701	1	1	0.00496974	0.0493658	2.58058	0	NA	1	0	0	0	1	0	0	0	1	0	NA	NA	netMHCIIpan-4.3	DRB1_0101	33.17	NB	DKRLAAKQS	NA	NA
AEEVLSPKEK	10	TRUE	sp|Q8WZ42|TITIN_HUMAN	TTN	HUMAN	Titin OS=Homo sapiens OX=9606 GN=TTN PE=1 SV=4	AEEVLSPKEK/1	['Comet']	[0.0039315617036767]	[0.4996452018665827]	[0.0234358406599422]	0.855549	0.601885	1	1	0.00393156	0.0234358	0.499645	0	NA	1	0	1	0	0	0	0	1	0	0	NA	NA	netMHCpan-4.1	HLA-A*03:01	14.747	NB	AEVLSPKEK	2	EEVLSPKEK
AEFAKSLQ	8	TRUE	sp|Q8NI22|MCFD2_HUMAN	MCFD2	HUMAN	Multiple coagulation factor deficiency protein 2 OS=Homo sapiens OX=9606 GN=MCFD2 PE=1 SV=1	AEFAKSLQ/1	['MSFragger', 'Comet', 'Sage', 'PEAKS']	[0.0008850340738118, 0.0003016136329362, 0.0009080177971488, 0.0020438367749665]	[1.0396874349844814, 0.8531849411131739, 0.7819720253110228, 3.028343620506849]	[0.0060086142493808, 0.000770887147665, 0.0063776120428338, 0.0187488486262344]	0.952409	0.856741	1	4	0.000301614	0.000770887	3.02834	1	['HDAPVRSL(1)']	3	0	0	0	1	1	1	0	3	0	NA	NA	netMHCpan-4.1	HLA-B*18:01	5.813	NB	AEFAKSLQ-	1	AEFAKSL-Q
AEFAPFVVF	9	TRUE	sp|O14936|CSKP_HUMAN	CASK	HUMAN	Peripheral plasma membrane protein CASK OS=Homo sapiens OX=9606 GN=CASK PE=1 SV=3	AEFAPFVVF/1	['MSFragger', 'Comet', 'Sage', 'PEAKS']	[0.0008147745790331, 0.0008907363420427, 0.0003867349898482, 0.0012578616352201]	[1.0961690460779887, 0.6695889152651219, 0.8650263744368225, 3.4363864450396258]	[0.0041574699027279, 0.0037799699051233, 0.0029687694152001, 0.0076096370844835]	0.942151	0.149333	1	4	0.000386735	0.00296877	3.43639	0	NA	4	2	1	1	0	0	0	4	0	0	NA	NA	netMHCpan-4.1	HLA-B*18:01	0.032	SB	AEFAPFVVF	2	AEFAPFVVF
AEFELPKTM	9	TRUE	sp|P78318|IGBP1_HUMAN	IGBP1	HUMAN	Immunoglobulin-binding protein 1 OS=Homo sapiens OX=9606 GN=IGBP1 PE=1 SV=1	AEFELPKTM[UNIMOD:Oxidation]/1	['MSFragger', 'Comet', 'Sage', 'PEAKS']	[0.0005198405822214, 0.0006652622241933, 0.0003867349898482, 0.0001233501911927]	[1.5062157377138314, 0.7129429751421725, 1.0872754750737277, 5.264006919757405]	[0.0006785544464391, 0.0024839259106173, 0.0003839548881599, 9.336890421510044e-05]	0.988907	2.22687	1	4	0.00012335	9.33689e-05	5.26401	0	NA	2	0	0	0	1	1	0	0	2	0	NA	NA	netMHCpan-4.1	HLA-B*18:01	0.014	SB	AEFELPKTM	2	AEFELPKTM
AEFGTLK	7	FALSE	sp|Q86V81|THOC4_HUMAN	ALYREF	HUMAN	THO complex subunit 4 OS=Homo sapiens OX=9606 GN=ALYREF PE=1 SV=3	AEFGTLK/1	['MSFragger', 'Comet', 'PEAKS']	[0.0034256559766763, 0.0045473625297327, 0.0098015920161577]	[0.8632946980960243, 0.4718870270827833, 2.1262713504372126]	[0.0190190166051695, 0.0318200199367948, 0.1133607882846531]	0.918424	1.10033	1	3	0.00342566	0.019019	2.12627	0	NA	2	1	1	0	0	0	0	2	0	0	NA	NA	NA	NA	NA	NA	NA	NA	NA
AEFKVTIKY	9	TRUE	sp|Q9UKD2|MRT4_HUMAN	MRTO4	HUMAN	mRNA turnover protein 4 homolog OS=Homo sapiens OX=9606 GN=MRTO4 PE=1 SV=2	AEFKVTIKY/2	['MSFragger', 'Comet', 'Sage', 'PEAKS']	[0.0005198405822214, 0.0007607868709922, 0.0003867349898482, 0.0001233501911927]	[1.535894886031437, 0.6947259335517717, 0.988015163990232, 5.233385798711168]	[0.0006280206872468, 0.0029528325891026, 0.0009559753879113, 0.0001014379940714]	0.676281	3.41298	1	4	0.00012335	0.000101438	5.23339	0	NA	3	2	0	0	0	0	1	2	1	0	NA	NA	netMHCpan-4.1	HLA-B*18:01	0.009	SB	AEFKVTIKY	2	AEFKVTIKY
AEFQRLPSY	9	TRUE	sp|P08575|PTPRC_HUMAN	PTPRC	HUMAN	Receptor-type tyrosine-protein phosphatase C OS=Homo sapiens OX=9606 GN=PTPRC PE=1 SV=3	AEFQRLPSY/2;AEFQRLPSY/1	['MSFragger', 'Comet', 'Sage', 'PEAKS']	[0.0005648919644118, 0.0003016136329362, 0.0003867349898482, 0.0001233501911927]	[1.4766908590216208, 0.98659821539176, 1.0364322235333898, 5.001151368277181]	[0.0007369559848804, 0.0003368821553973, 0.0006125134668209, 0.0001895756304841]	0.963463	0.0017057	2	4	0.00012335	0.000189576	5.00115	0	NA	11	2	0	0	4	3	2	2	9	0	NA	NA	netMHCpan-4.1	HLA-B*18:01	0.01	SB	AEFQRLPSY	2	AEFQRLPSY
AEFTSPPSLFK	11	TRUE	sp|Q6UN15|FIP1_HUMAN	FIP1L1	HUMAN	Pre-mRNA 3'-end-processing factor FIP1 OS=Homo sapiens OX=9606 GN=FIP1L1 PE=1 SV=1	AEFTSPPSLFK/2	['MSFragger', 'Comet', 'Sage']	[0.0008147745790331, 0.0003016136329362, 0.0003867349898482]	[1.1870289798379774, 0.8864400042655698, 0.9645796294886756]	[0.0024279212691719, 0.0006090155118297, 0.0011860700952622]	0.933351	1.38303	1	3	0.000301614	0.000609016	1.18703	0	NA	1	0	0	0	0	0	1	0	1	0	NA	NA	netMHCpan-4.1	HLA-A*03:01	0.033	SB	ATSPPSLFK	1	ATSPPSLFK
AEGAGDAK	8	TRUE	sp|P05204|HMGN2_HUMAN	HMGN2	HUMAN	Non-histone chromosomal protein HMG-17 OS=Homo sapiens OX=9606 GN=HMGN2 PE=1 SV=3	AEGAGDAK/1	['MSFragger', 'Comet', 'Sage', 'PEAKS']	[0.0008147745790331, 0.0004238485447866, 0.0003867349898482, 0.0004532269760696]	[1.1488710639236035, 0.7963832812324833, 0.9021548483478538, 4.083241791830271]	[0.003014680956164, 0.001199034232974, 0.0021080325228462, 0.0018724795084984]	0.978534	0.0129592	1	4	0.000386735	0.00119903	4.08324	0	NA	30	4	7	7	2	4	6	18	12	0	NA	NA	netMHCpan-4.1	HLA-B*18:01	25.571	NB	AE-GAGDAK	0	AEG-AGDAK
AEGFVDALHRVRQIAAK	17	FALSE	sp|Q96I24|FUBP3_HUMAN	FUBP3	HUMAN	Far upstream element-binding protein 3 OS=Homo sapiens OX=9606 GN=FUBP3 PE=1 SV=2	AEGFVDALHRVRQIAAK/3	['MSFragger', 'Comet', 'Sage', 'PEAKS']	[0.0008147745790331, 0.0023668639053254, 0.0029034770908575, 0.0081158015868209]	[1.1781012049552886, 0.541916103709302, 0.6321751907965426, 2.274271170321636]	[0.0025508642211951, 0.0145843918899202, 0.0245732451738241, 0.086998605140657]	0.241105	0.0965369	1	4	0.000814775	0.00255086	2.27427	0	NA	3	0	0	0	1	2	0	0	3	0	NA	NA	netMHCIIpan-4.3	DRB5_0101	7.1	NB	FVDALHRVR	NA	NA
AEGIHTGQFVY	11	TRUE	sp|P62917|RL8_HUMAN	RPL8	HUMAN	Large ribosomal subunit protein uL2 OS=Homo sapiens OX=9606 GN=RPL8 PE=1 SV=2	AEGIHTGQFVY/2	['MSFragger', 'Comet', 'Sage']	[0.001895285477375, 0.0060358124874253, 0.0016526324073345]	[0.935433689690294, 0.4467118654322413, 0.7031573408801921]	[0.0120393703566551, 0.0414459845448848, 0.0130700678230664]	0.973193	1.57455	1	3	0.00165263	0.0120394	0.935434	0	NA	1	0	0	0	1	0	0	0	1	0	NA	NA	netMHCpan-4.1	HLA-B*18:01	0.881	WB	AEHTGQFVY	2	AEHTGQFVY
AEGKAGGAAGLFAK	14	FALSE	sp|Q9UBW5|BIN2_HUMAN	BIN2	HUMAN	Bridging integrator 2 OS=Homo sapiens OX=9606 GN=BIN2 PE=1 SV=3	[UNIMOD:Acetylation]-AEGKAGGAAGLFAK/2	['MSFragger', 'PEAKS']	[0.0005198405822214, 0.0001233501911927]	[1.8250628838051115, 6.959018891894855]	[0.0003653477848265, 9.148676623359178e-07]	0.865304	6.44296	1	2	0.00012335	9.14868e-07	6.95902	0	NA	2	0	0	0	2	0	0	0	2	0	NA	NA	netMHCIIpan-4.3	HLA-DPA10202-DPB10402	22.4	NB	KAGGAAGLF	NA	NA
AEGKAGGAAGLFAKQVQK	18	FALSE	sp|Q9UBW5|BIN2_HUMAN	BIN2	HUMAN	Bridging integrator 2 OS=Homo sapiens OX=9606 GN=BIN2 PE=1 SV=3	[UNIMOD:Acetylation]-AEGKAGGAAGLFAKQVQK/3	['MSFragger']	[0.0082946456205509]	[0.6809787247402871]	[0.0592859877829703]	0.464033	5.0657	1	1	0.00829465	0.059286	0.680979	0	NA	1	0	0	0	0	0	1	0	1	0	NA	NA	netMHCIIpan-4.3	HLA-DQA10101-DQB10602	25.64	NB	AGGAAGLFA	NA	NA
AEGPEVDVNLPK	12	TRUE	sp|Q09666|AHNK_HUMAN	AHNAK	HUMAN	Neuroblast differentiation-associated protein AHNAK OS=Homo sapiens OX=9606 GN=AHNAK PE=1 SV=2	AEGPEVDVNLPK/2	['MSFragger', 'Comet', 'Sage', 'PEAKS']	[0.0003675119441381, 0.0003016136329362, 0.0003229974160206, 0.0001233501911927]	[2.48196448372051, 1.5854960845593506, 1.5173044715347557, 7.528741733718696]	[9.811973755130788e-05, 3.3217071185579455e-05, 7.401014005514124e-06, 1.927394829684596e-07]	0.774127	0.90213	1	4	0.00012335	1.92739e-07	7.52874	0	NA	5	0	0	0	2	0	3	0	5	0	NA	NA	netMHCpan-4.1	HLA-A*03:01	14.551	NB	AEVDVNLPK	1	AEGPEVLPK
AEGTGDAK	8	TRUE	sp|O00479|HMGN4_HUMAN	HMGN4	HUMAN	High mobility group nucleosome-binding domain-containing protein 4 OS=Homo sapiens OX=9606 GN=HMGN4 PE=1 SV=3	AEGTGDAK/1	['MSFragger', 'Comet', 'Sage', 'PEAKS']	[0.0008147745790331, 0.0020762395149904, 0.0003867349898482, 0.0004532269760696]	[1.1141706309050208, 0.5697842467851861, 0.8463688755602407, 4.010469364869744]	[0.003714719290445, 0.0107164812364244, 0.0035261272067475, 0.0022053840818543]	0.951737	0.0333381	1	4	0.000386735	0.00220538	4.01047	0	NA	8	0	3	1	0	3	1	4	4	0	NA	NA	netMHCpan-4.1	HLA-B*18:01	23	NB	AEG-TGDAK	0	AEGT-GDAK
AEHRSGLVPQQIKVATL	17	FALSE	sp|Q00341|VIGLN_HUMAN	HDLBP	HUMAN	Vigilin OS=Homo sapiens OX=9606 GN=HDLBP PE=1 SV=3	AEHRSGLVPQQIKVATL/2;AEHRSGLVPQQIKVATL/3	['MSFragger', 'Comet', 'Sage', 'PEAKS']	[0.0003675119441381, 0.0003016136329362, 0.0003229974160206, 0.0001233501911927]	[3.597513160817887, 1.9244038835965025, 1.393154176757365, 7.833962233909135]	[7.601508196092166e-06, 9.864253580845714e-06, 2.314476766961673e-05, 8.367641863996409e-08]	0.951078	0.444226	2	4	0.00012335	8.36764e-08	7.83396	0	NA	8	0	0	0	3	3	2	0	8	0	NA	NA	netMHCIIpan-4.3	HLA-DPA10202-DPB10201	5.96	NB	LVPQQIKVA	NA	NA
AEIESTMPL	9	TRUE	sp|Q6KC79|NIPBL_HUMAN	NIPBL	HUMAN	Nipped-B-like protein OS=Homo sapiens OX=9606 GN=NIPBL PE=1 SV=2	AEIESTM[UNIMOD:Oxidation]PL/1	['Comet']	[0.0089477000630119]	[0.4036072441704954]	[0.062308303776715]	0.918391	3.44008	1	1	0.0089477	0.0623083	0.403607	0	NA	1	1	0	0	0	0	0	1	0	0	NA	NA	netMHCpan-4.1	HLA-B*18:01	0.359	SB	AEIESTMPL	2	AEIESTMPL
AEIEYAMAY	9	TRUE	sp|Q969H8|MYDGF_HUMAN	MYDGF	HUMAN	Myeloid-derived growth factor OS=Homo sapiens OX=9606 GN=MYDGF PE=1 SV=1	AEIEYAM[UNIMOD:Oxidation]AY/1	['MSFragger', 'Comet', 'Sage', 'PEAKS']	[0.0005198405822214, 0.0006366993505666, 0.0003867349898482, 0.0001233501911927]	[1.542215273316184, 0.7768037949791128, 0.9764523530185932, 4.748850817827752]	[0.0006181885489174, 0.0014101676142863, 0.0010632906468305, 0.0003696873327507]	0.838401	1.74306	1	4	0.00012335	0.000369687	4.74885	0	NA	7	3	1	3	0	0	0	7	0	0	NA	NA	netMHCpan-4.1	HLA-B*18:01	0.008	SB	AEIEYAMAY	2	AEIEYAMAY
AEIIPQNQKAIASSLK	16	FALSE	sp|O75947|ATP5H_HUMAN	ATP5PD	HUMAN	ATP synthase subunit d, mitochondrial OS=Homo sapiens OX=9606 GN=ATP5PD PE=1 SV=3	AEIIPQNQKAIASSLK/2	['MSFragger', 'Comet', 'Sage']	[0.0093831345723106, 0.0096429015801916, 0.0081059340387352]	[0.6555025986924589, 0.3946913034343072, 0.5169167429595749]	[0.0692381632996706, 0.0672704205721137, 0.0644261286694458]	0.566971	0.771628	1	3	0.00810593	0.0644261	0.655503	0	NA	1	0	0	0	1	0	0	0	1	0	NA	NA	netMHCIIpan-4.3	HLA-DPA10202-DPB10201	8.88	NB	IIPQNQKAI	NA	NA
AEILSHVF	8	TRUE	sp|Q92851|CASPA_HUMAN	CASP10	HUMAN	Caspase-10 OS=Homo sapiens OX=9606 GN=CASP10 PE=1 SV=3	AEILSHVF/1	['Comet', 'Sage']	[0.0008907363420427, 0.008810033649434]	[0.6546310059978133, 0.5075640924131195]	[0.0043974575817177, 0.0693243694065668]	0.969683	5.64149	1	2	0.000890736	0.00439746	0.654631	0	NA	1	0	1	0	0	0	0	1	0	0	NA	NA	netMHCpan-4.1	HLA-B*18:01	0.049	SB	AEI-LSHVF	2	AEILSH-VF
AEIPFEKKPALGF	13	FALSE	sp|Q99459|CDC5L_HUMAN	CDC5L	HUMAN	Cell division cycle 5-like protein OS=Homo sapiens OX=9606 GN=CDC5L PE=1 SV=2	AEIPFEKKPALGF/2	['Comet', 'Sage', 'PEAKS']	[0.0043711223914269, 0.0015973165082661, 0.0001233501911927]	[0.476991435821176, 0.7091869650754722, 5.406082135808339]	[0.0301047353726478, 0.0123779078100841, 6.350404481373742e-05]	0.846158	0.108592	1	3	0.00012335	6.3504e-05	5.40608	0	NA	3	0	0	0	3	0	0	0	3	0	NA	NA	netMHCIIpan-4.3	DRB1_1601	22.34	NB	FEKKPALGF	NA	NA
AEIPVFLY	8	TRUE	sp|Q7L4E1|MIGA2_HUMAN	MIGA2	HUMAN	Mitoguardin 2 OS=Homo sapiens OX=9606 GN=MIGA2 PE=1 SV=1	AEIPVFLY/1	['MSFragger', 'Sage']	[0.0069497093757897, 0.002348796241926]	[0.7054399932214442, 0.652611591862268]	[0.0509672738052319, 0.0205308257845851]	0.894008	0.0357089	1	2	0.0023488	0.0205308	0.70544	0	NA	2	0	2	0	0	0	0	2	0	0	NA	NA	netMHCpan-4.1	HLA-B*18:01	0.043	SB	AEIPVF-LY	2	AEIPVFL-Y
AEIYKNGPVEGAF	13	FALSE	sp|P07858|CATB_HUMAN	CTSB	HUMAN	Cathepsin B OS=Homo sapiens OX=9606 GN=CTSB PE=1 SV=3	AEIYKNGPVEGAF/2	['Comet', 'Sage', 'PEAKS']	[0.0007607868709922, 0.0009080177971488, 0.002835211949381]	[0.6947039252099609, 0.77848592529656, 2.949522205332409]	[0.0029534587001544, 0.0065847912481588, 0.0223107843696078]	0.30788	1.02902	1	3	0.000760787	0.00295346	2.94952	0	NA	1	0	0	0	0	0	1	0	1	0	NA	NA	netMHCIIpan-4.3	DRB1_0101	16.03	NB	YKNGPVEGA	NA	NA
AEKAPVKKKAAKKAGGTPR	19	FALSE	sp|P16403|H12_HUMAN	H1-2	HUMAN	Histone H1.2 OS=Homo sapiens OX=9606 GN=H1-2 PE=1 SV=2	AEKAPVKKKAAKKAGGTPR/3	['MSFragger', 'Comet', 'Sage', 'PEAKS']	[0.001044477326138, 0.0032921810699588, 0.0004791107704101, 0.0001233501911927]	[1.0272953341056743, 0.5126030570765308, 0.8058337281966471, 6.649153192303142]	[0.0065271750264747, 0.0202709747707209, 0.0051222274294396, 2.1341300149679167e-06]	0.210007	1.21957	1	4	0.00012335	2.13413e-06	6.64915	0	NA	1	0	0	0	1	0	0	0	1	0	NA	NA	NA	NA	NA	NA	NA	NA	NA
AEKLGGSAVIS	11	TRUE	sp|P23528|COF1_HUMAN	CFL1	HUMAN	Cofilin-1 OS=Homo sapiens OX=9606 GN=CFL1 PE=1 SV=3	AEKLGGSAVIS/1	['MSFragger', 'Sage']	[0.0048974189278623, 0.0026732172530886]	[0.7734683387702318, 0.6449742911655003]	[0.0332264716762887, 0.0219621508814837]	0.65597	0.615283	1	2	0.00267322	0.0219622	0.773468	0	NA	1	0	0	0	1	0	0	0	1	0	NA	NA	netMHCpan-4.1	HLA-B*18:01	27	NB	AEKLGGSAS	0	AEKLGGSIS
AEKLGGSAVISL	12	TRUE	sp|P23528|COF1_HUMAN	CFL1	HUMAN	Cofilin-1 OS=Homo sapiens OX=9606 GN=CFL1 PE=1 SV=3	AEKLGGSAVISL/1;AEKLGGSAVISL/2	['MSFragger', 'Comet', 'Sage', 'PEAKS']	[0.0008147745790331, 0.0023087333811002, 0.0009538674991328, 0.0002224199288256]	[1.1293758745046192, 0.5494718970866068, 0.7577729305916968, 4.46871300087862]	[0.0033852407697575, 0.0134042460096749, 0.0079593991922766, 0.0007534205016279]	0.926137	2.99835	2	4	0.00022242	0.000753421	4.46871	0	NA	3	0	0	0	1	2	0	0	3	0	NA	NA	netMHCpan-4.1	HLA-B*18:01	9.679	NB	AEKSAVISL	0	AGGSAVISL
AEKLGGSAVISLEGKP	16	FALSE	sp|P23528|COF1_HUMAN	CFL1	HUMAN	Cofilin-1 OS=Homo sapiens OX=9606 GN=CFL1 PE=1 SV=3	AEKLGGSAVISLEGKP/2	['Comet']	[0.0023668639053254]	[0.5412484176466782]	[0.0146938322542603]	0.815477	2.8651	1	1	0.00236686	0.0146938	0.541248	0	NA	1	0	0	0	1	0	0	0	1	0	NA	NA	netMHCIIpan-4.3	HLA-DPA10202-DPB10402	5.57	NB	LGGSAVISL	NA	NA
AEKLGGSAVISLEGKPL	17	FALSE	sp|P23528|COF1_HUMAN	CFL1	HUMAN	Cofilin-1 OS=Homo sapiens OX=9606 GN=CFL1 PE=1 SV=3	AEKLGGSAVISLEGKPL/2;AEKLGGSAVISLEGKPL/3	['MSFragger', 'Comet', 'Sage', 'PEAKS']	[0.0003675119441381, 0.0003016136329362, 0.0003229974160206, 0.0001233501911927]	[2.75322912296428, 1.6980639885941238, 1.6569804395082155, 7.942680039074983]	[5.309495366720448e-05, 2.1491623937173237e-05, 2.0520786699026125e-06, 6.216268031333055e-08]	0.97052	2.59163	2	4	0.00012335	6.21627e-08	7.94268	0	NA	13	0	0	0	5	3	5	0	13	0	NA	NA	netMHCIIpan-4.3	DRB1_0101	7.53	NB	VISLEGKPL	NA	NA
AEKLKQSLPPGLAVK	15	FALSE	sp|P63173|RL38_HUMAN	RPL38	HUMAN	Large ribosomal subunit protein eL38 OS=Homo sapiens OX=9606 GN=RPL38 PE=1 SV=2	AEKLKQSLPPGLAVK/3	['Comet', 'Sage', 'PEAKS']	[0.0013065795613625, 0.001468788249694, 0.0014140061025526]	[0.6272266829900958, 0.7236324096212136, 3.3138173752781173]	[0.005833824499623, 0.0108609953123012, 0.0099050133288472]	0.928778	1.48715	1	3	0.00130658	0.00583382	3.31382	0	NA	1	0	0	0	1	0	0	0	1	0	NA	NA	netMHCIIpan-4.3	DRB1_0101	11.47	NB	LKQSLPPGL	NA	NA
AEKMLQY	7	FALSE	sp|Q9NSY2|STAR5_HUMAN	STARD5	HUMAN	StAR-related lipid transfer protein 5 OS=Homo sapiens OX=9606 GN=STARD5 PE=1 SV=2	AEKM[UNIMOD:Oxidation]LQY/1	['MSFragger', 'Comet', 'Sage', 'PEAKS']	[0.0013951579811243, 0.0040866073989102, 0.0009538674991328, 0.0032109171182018]	[0.9746647633766508, 0.4869270296623743, 0.762636377120023, 2.8136611424925606]	[0.0092891041918656, 0.0269931528343864, 0.0076132937480451, 0.0299878666841704]	0.89698	1.81063	1	4	0.000953867	0.00761329	2.81366	0	NA	2	0	0	0	0	1	1	0	2	0	NA	NA	NA	NA	NA	NA	NA	NA	NA
AEKTPVKKK	9	TRUE	sp|P10412|H14_HUMAN;sp|P16402|H13_HUMAN	H1-4;H1-3	HUMAN	Histone H1.4 OS=Homo sapiens OX=9606 GN=H1-4 PE=1 SV=2	AEKTPVKKK/1	['MSFragger', 'Comet', 'PEAKS']	[0.003815984736061, 0.0011406844106463, 0.0003016287954956]	[0.8310285234402774, 0.630785102867701, 4.258656226697231]	[0.0232170534479905, 0.0056222926019239, 0.0012489923853168]	0.846313	2.18802	1	3	0.000301629	0.00124899	4.25866	0	NA	1	0	0	0	0	1	0	0	1	0	NA	NA	netMHCpan-4.1	HLA-B*18:01	3.701	NB	AEKTPVKKK	1	AEKTPVKKK
AEKTSGSNVKIVKVKKE	17	FALSE	sp|P56381|ATP5E_HUMAN	ATP5F1E	HUMAN	ATP synthase subunit epsilon, mitochondrial OS=Homo sapiens OX=9606 GN=ATP5F1E PE=1 SV=2	AEKTSGSNVKIVKVKKE/3	['MSFragger', 'Comet', 'Sage', 'PEAKS']	[0.0003675119441381, 0.0003016136329362, 0.0003229974160206, 0.0001233501911927]	[2.561968590637598, 1.3322414425784548, 1.174133446725892, 6.946479246750124]	[8.196833527583777e-05, 8.89502931470328e-05, 0.0001729560697363, 9.467718839944166e-07]	0.116743	1.364	1	4	0.00012335	9.46772e-07	6.94648	0	NA	2	1	1	0	0	0	0	2	0	0	NA	NA	netMHCIIpan-4.3	HLA-DQA10101-DQB10602	2.21	WB	TSGSNVKIV	NA	NA
AEKVLAGK	8	TRUE	P38405|GNAL_HUMAN;Q5JWF2|GNAS1_HUMAN	GNAL;GNAS	HUMAN	Guanine nucleotide-binding protein G(olf) subunit alpha OS=Homo sapiens OX=9606 GN=GNAL PE=1 SV=1	AEKVLAGK/1	['PEAKS']	[0.0037485203209259]	[2.734481819925344]	[0.0356423219609072]	0.757951	9.398	1	1	0.00374852	0.0356423	2.73448	0	NA	1	0	0	0	0	1	0	0	1	0	NA	NA	netMHCpan-4.1	HLA-B*18:01	10.838	NB	AEK-VLAGK	1	AEK-VLAGK
AEKYLPALGYSKRVHL	16	FALSE	sp|P54577|SYYC_HUMAN	YARS1	HUMAN	Tyrosine--tRNA ligase, cytoplasmic OS=Homo sapiens OX=9606 GN=YARS1 PE=1 SV=4	AEKYLPALGYSKRVHL/3	['MSFragger', 'Comet', 'Sage', 'PEAKS']	[0.0003675119441381, 0.0003016136329362, 0.0003229974160206, 0.0001233501911927]	[2.141534730795489, 1.168758697581719, 1.4065431358469689, 7.103324273345098]	[0.0002051565030965, 0.0001618377409007, 2.0466919443513916e-05, 6.166482311141628e-07]	0.311861	0.400255	1	4	0.00012335	6.16648e-07	7.10332	0	NA	1	0	0	0	1	0	0	0	1	0	NA	NA	netMHCIIpan-4.3	DRB5_0101	0.03	SB	YLPALGYSK	NA	NA
AELGPLAA	8	TRUE	Q13724|MOGS_HUMAN	MOGS	HUMAN	Mannosyl-oligosaccharide glucosidase OS=Homo sapiens OX=9606 GN=MOGS PE=1 SV=5	AELGPLAA/1	['PEAKS']	[0.0018562147497679]	[3.1069449950631105]	[0.0157120043301264]	0.783288	0.293195	1	1	0.00185621	0.015712	3.10694	0	NA	1	0	1	0	0	0	0	1	0	0	NA	NA	netMHCpan-4.1	HLA-B*18:01	2.943	NB	AELGPL-AA	3	A-ELGPLAA
AELKRNTLYF	10	TRUE	sp|Q12979|ABR_HUMAN	ABR	HUMAN	Active breakpoint cluster region-related protein OS=Homo sapiens OX=9606 GN=ABR PE=1 SV=2	AELKRNTLYF/2	['MSFragger', 'Sage']	[0.008382126348228, 0.0009538674991328]	[0.6751763437445489, 0.7586391882709396]	[0.0614294070603987, 0.0078966432334796]	0.793526	0.0220554	1	2	0.000953867	0.00789664	0.758639	0	NA	1	0	0	0	1	0	0	0	1	0	NA	NA	netMHCpan-4.1	HLA-B*18:01	2.282	NB	AELKNTLYF	2	AELKNTLYF
AELKRNTLYFSTDV	14	FALSE	sp|Q12979|ABR_HUMAN	ABR	HUMAN	Active breakpoint cluster region-related protein OS=Homo sapiens OX=9606 GN=ABR PE=1 SV=2	AELKRNTLYFSTDV/2	['Comet', 'Sage', 'PEAKS']	[0.0006366993505666, 0.0003867349898482, 0.0007651759904778]	[0.7606551663927976, 0.9408104772078596, 3.681962459148166]	[0.0016180173087327, 0.0014762700020072, 0.0045112922952599]	0.725029	0.00481614	1	3	0.000386735	0.00147627	3.68196	0	NA	2	0	0	0	1	1	0	0	2	0	NA	NA	netMHCIIpan-4.3	HLA-DPA10202-DPB10402	13.07	NB	KRNTLYFST	NA	NA
AELSKLVIVAKASRTEL	17	FALSE	sp|Q969H8|MYDGF_HUMAN	MYDGF	HUMAN	Myeloid-derived growth factor OS=Homo sapiens OX=9606 GN=MYDGF PE=1 SV=1	AELSKLVIVAKASRTEL/3	['MSFragger', 'Comet', 'Sage', 'PEAKS']	[0.0003675119441381, 0.0003016136329362, 0.0003229974160206, 0.0001233501911927]	[3.3822441834529693, 1.6081632071411156, 1.2654837422959462, 7.689739129386587]	[1.252132246879328e-05, 3.037241018205649e-05, 7.475524243983492e-05, 1.241164806803491e-07]	0.670638	0.875146	1	4	0.00012335	1.24116e-07	7.68974	0	NA	1	1	0	0	0	0	0	1	0	0	NA	NA	netMHCIIpan-4.3	HLA-DPA10202-DPB10201	2.2	WB	KAVIVLKSL	NA	NA
AEMIQPEY	8	TRUE	sp|Q9UII4|HERC5_HUMAN	HERC5	HUMAN	E3 ISG15--protein ligase HERC5 OS=Homo sapiens OX=9606 GN=HERC5 PE=1 SV=2	AEM[UNIMOD:Oxidation]IQPEY/1	['MSFragger', 'Comet', 'Sage', 'PEAKS']	[0.0020372982291176, 0.0046598970649603, 0.0032006679654884, 0.0040522875816993]	[0.9287372637792052, 0.4690122693701759, 0.6176919106337294, 2.704777634973495]	[0.0125755624482627, 0.0328212467529187, 0.0278763231792785, 0.0380062990276216]	0.667763	3.46353	1	4	0.0020373	0.0125756	2.70478	0	NA	2	2	0	0	0	0	0	2	0	0	NA	NA	netMHCpan-4.1	HLA-B*18:01	0.06	SB	AEM-IQPEY	2	AEMIQPE-Y
AEMKPLGTTENVLTL	15	FALSE	sp|Q6P6B1|ERIC5_HUMAN	ERICH5	HUMAN	Glutamate-rich protein 5 OS=Homo sapiens OX=9606 GN=ERICH5 PE=1 SV=1	AEMKPLGTTENVLTL/2	['Sage']	[0.0078120156240312]	[0.5192005880734363]	[0.0632751669494451]	0.340295	1.45868	1	1	0.00781202	0.0632752	0.519201	0	NA	1	0	0	0	0	1	0	0	1	0	NA	NA	netMHCIIpan-4.3	DRB1_1601	41.73	NB	PLGTTENVL	NA	NA
AEMYVAKF	8	TRUE	sp|P13639|EF2_HUMAN	EEF2	HUMAN	Elongation factor 2 OS=Homo sapiens OX=9606 GN=EEF2 PE=1 SV=4	AEM[UNIMOD:Oxidation]YVAKF/2;AEMYVAKF/1;AEM[UNIMOD:Oxidation]YVAKF/1	['MSFragger', 'Comet', 'Sage', 'PEAKS']	[0.0003675119441381, 0.0003016136329362, 0.0003867349898482, 0.0001233501911927]	[2.0567851322407686, 1.4489565955174155, 1.1221489756381344, 5.108947246344061]	[0.0002432512787987, 5.675236445859898e-05, 0.0002787481694053, 0.0001419352053612]	0.986848	0.0209615	3	4	0.00012335	5.67524e-05	5.10895	0	NA	23	6	4	2	2	4	5	12	11	0	NA	NA	netMHCpan-4.1	HLA-B*18:01	0.156	SB	AEM-YVAKF	2	AEM-YVAKF
AENDFVTL	8	TRUE	sp|P35908|K22E_HUMAN	KRT2	HUMAN	Keratin, type II cytoskeletal 2 epidermal OS=Homo sapiens OX=9606 GN=KRT2 PE=1 SV=2	AENDFVTL/1	['MSFragger', 'Comet', 'Sage', 'PEAKS']	[0.0030667963198444, 0.0057564675606122, 0.0009080177971488, 0.001317012705299]	[0.8894693333293698, 0.4521330379447603, 0.7835877081207175, 3.414962813945857]	[0.0161553599125581, 0.0392100100488611, 0.0062837817238882, 0.0079656902111093]	0.986459	1.84744	1	4	0.000908018	0.00628378	3.41496	0	NA	1	0	0	0	0	0	1	0	1	0	NA	NA	netMHCpan-4.1	HLA-B*18:01	0.282	SB	AENDFV-TL	2	AENDFV-TL
AENEFVTLK	9	TRUE	sp|P02538|K2C6A_HUMAN;sp|P04259|K2C6B_HUMAN;sp|P04264|K2C1_HUMAN;sp|P12035|K2C3_HUMAN;sp|P48668|K2C6C_HUMAN	KRT6A;KRT6B;KRT1;KRT3;KRT6C	HUMAN	Keratin, type II cytoskeletal 6A OS=Homo sapiens OX=9606 GN=KRT6A PE=1 SV=3	AENEFVTLK/1	['MSFragger', 'Comet', 'PEAKS']	[0.0005648919644118, 0.0003016136329362, 0.0001233501911927]	[1.3645600626782075, 0.8758578544591133, 4.835964890144417]	[0.0010698985662052, 0.0006551001538823, 0.0002941278074679]	0.932232	0.399626	1	3	0.00012335	0.000294128	4.83596	1	['AENEFVTIK(1)']	3	0	0	0	0	1	2	0	3	0	NA	NA	netMHCpan-4.1	HLA-B*18:01	1.446	WB	AENEFVTLK	1	AENEFVTLK
AENGDAK	7	FALSE	sp|P05204|HMGN2_HUMAN	HMGN2	HUMAN	Non-histone chromosomal protein HMG-17 OS=Homo sapiens OX=9606 GN=HMGN2 PE=1 SV=3	AENGDAK/1	['Comet', 'Sage', 'PEAKS']	[0.0050449205252246, 0.0048661800486618, 0.0008873114463176]	[0.464172507704617, 0.5741426550779988, 3.615200311497736]	[0.0345641917839112, 0.0404237614695966, 0.0051995938314444]	0.921625	0.589448	1	3	0.000887311	0.00519959	3.6152	0	NA	2	0	0	0	0	1	1	0	2	0	NA	NA	NA	NA	NA	NA	NA	NA	NA
AENGRLSNTQGVVSAF	16	FALSE	sp|P48047|ATPO_HUMAN	ATP5PO	HUMAN	ATP synthase subunit O, mitochondrial OS=Homo sapiens OX=9606 GN=ATP5PO PE=1 SV=1	AENGRLSNTQGVVSAF/2	['MSFragger', 'Comet', 'Sage', 'PEAKS']	[0.0003675119441381, 0.0003016136329362, 0.0003229974160206, 0.0001233501911927]	[2.2485646253059945, 1.3181319870379269, 1.3573079848462963, 6.697123864553788]	[0.0001638491131139, 9.384111246484608e-05, 3.2167756696647614e-05, 1.8718606909154852e-06]	0.394754	0.721791	1	4	0.00012335	1.87186e-06	6.69712	0	NA	5	0	0	0	3	1	1	0	5	0	NA	NA	netMHCIIpan-4.3	DRB1_0101	27.66	NB	LSNTQGVVS	NA	NA
AENNINLIF	9	TRUE	sp|P18084|ITB5_HUMAN	ITGB5	HUMAN	Integrin beta-5 OS=Homo sapiens OX=9606 GN=ITGB5 PE=1 SV=1	AENNINLIF/1	['MSFragger', 'Comet', 'Sage', 'PEAKS']	[0.0013951579811243, 0.0008907363420427, 0.0003867349898482, 0.0031666891254547]	[0.9752452026364188, 0.6764227349131908, 0.8672736196144858, 2.839610155108973]	[0.009253166891799, 0.0035311933532337, 0.0029078733659718, 0.0283359425756637]	0.970009	0.222283	1	4	0.000386735	0.00290787	2.83961	0	NA	4	1	2	1	0	0	0	4	0	0	NA	NA	netMHCpan-4.1	HLA-B*18:01	0.131	SB	AENNINLIF	2	AENNINLIF
AENNIQPIFAVTSR	14	FALSE	sp|P05107|ITB2_HUMAN	ITGB2	HUMAN	Integrin beta-2 OS=Homo sapiens OX=9606 GN=ITGB2 PE=1 SV=3	AENNIQPIFAVTSR/2	['MSFragger', 'Comet', 'Sage', 'PEAKS']	[0.0006691201070592, 0.0003016136329362, 0.0003867349898482, 0.0001233501911927]	[1.2806488579793598, 0.991355285436752, 1.0495520980027555, 5.524258642726488]	[0.0015166157051609, 0.0003289346519281, 0.0005429522391485, 4.604751178499004e-05]	0.903201	0.519391	1	4	0.00012335	4.60475e-05	5.52426	0	NA	3	0	0	0	1	2	0	0	3	0	NA	NA	netMHCIIpan-4.3	DRB1_0101	4.39	WB	IQPIFAVTS	NA	NA
AENNLNL	7	FALSE	P05231|IL6_HUMAN	IL6	HUMAN	Interleukin-6 OS=Homo sapiens OX=9606 GN=IL6 PE=1 SV=1	AENNLNL/1	['PEAKS']	[0.0014833494029518]	[3.2206089616317897]	[0.01216834165957]	0.950611	0.487585	1	1	0.00148335	0.0121683	3.22061	0	NA	3	0	0	0	1	1	1	0	3	0	NA	NA	NA	NA	NA	NA	NA	NA	NA
AENPFVVSM	9	TRUE	sp|O15021|MAST4_HUMAN;sp|O60307|MAST3_HUMAN;sp|Q6P0Q8|MAST2_HUMAN	MAST4;MAST3;MAST2	HUMAN	Microtubule-associated serine/threonine-protein kinase 4 OS=Homo sapiens OX=9606 GN=MAST4 PE=1 SV=4	AENPFVVSM[UNIMOD:Oxidation]/1	['MSFragger', 'Comet', 'Sage', 'PEAKS']	[0.0008147745790331, 0.0010578957491825, 0.0015973165082661, 0.00068716715341]	[1.1699988661566998, 0.6463105679704226, 0.707640899436886, 3.730689873657797]	[0.0026695868110495, 0.0047888516032941, 0.0125519283910455, 0.0040654509994511]	0.946613	5.01788	1	4	0.000687167	0.00266959	3.73069	0	NA	11	3	8	0	0	0	0	11	0	0	NA	NA	netMHCpan-4.1	HLA-B*18:01	0.017	SB	AENPFVVSM	2	AENPFVVSM
AENVFFVAH	9	TRUE	sp|Q8WUF8|ARB2A_HUMAN	ARB2A	HUMAN	Cotranscriptional regulator ARB2A OS=Homo sapiens OX=9606 GN=ARB2A PE=1 SV=1	AENVFFVAH/2	['MSFragger', 'Comet', 'Sage']	[0.0011954572624028, 0.0006366993505666, 0.0022809211978515]	[1.0164171791381886, 0.7557613949325136, 0.6573904393153462]	[0.0070208832124724, 0.0016880647355086, 0.0196805377222971]	0.966298	1.44635	1	3	0.000636699	0.00168806	1.01642	0	NA	1	0	0	0	0	0	1	0	1	0	NA	NA	netMHCpan-4.1	HLA-B*18:01	0.287	SB	AENVFFVAH	2	AENVFFVAH
AEPAVQRTLLEK	12	TRUE	sp|P14209|CD99_HUMAN	CD99	HUMAN	CD99 antigen OS=Homo sapiens OX=9606 GN=CD99 PE=1 SV=1	AEPAVQRTLLEK/2	['Comet']	[0.0086807755671017]	[0.4090693419322072]	[0.0593739997142083]	0.186304	0.170803	1	1	0.00868078	0.059374	0.409069	0	NA	1	0	0	0	1	0	0	0	1	0	NA	NA	netMHCpan-4.1	HLA-A*03:01	1.458	WB	AVQRTLLEK	1	AVQRTLLEK
AEPGQRKI	8	TRUE	Q14671|PUM1_HUMAN	PUM1	HUMAN	Pumilio homolog 1 OS=Homo sapiens OX=9606 GN=PUM1 PE=1 SV=3	AEPGQRKI/1	['PEAKS']	[0.0003016287954956]	[4.21511385405907]	[0.0013829909054617]	0.93714	1.47411	1	1	0.000301629	0.00138299	4.21511	0	NA	1	0	0	0	0	1	0	0	1	0	NA	NA	netMHCpan-4.1	HLA-B*18:01	7.493	NB	AE-PGQRKI	4	A-EPGQRKI
AEPLEIILHLPL	12	TRUE	sp|P55769|NH2L1_HUMAN	SNU13	HUMAN	NHP2-like protein 1 OS=Homo sapiens OX=9606 GN=SNU13 PE=1 SV=3	AEPLEIILHLPL/2	['MSFragger', 'Comet', 'Sage', 'PEAKS']	[0.0003675119441381, 0.0006652622241933, 0.0003229974160206, 0.0001233501911927]	[1.986243676173974, 0.7079267574893245, 1.198633986470888, 6.067408715435549]	[0.0002782864341854, 0.0026037239321762, 0.000138113871461, 1.0463058382085785e-05]	0.531662	0.237846	1	4	0.00012335	1.04631e-05	6.06741	0	NA	1	0	0	1	0	0	0	1	0	0	NA	NA	netMHCpan-4.1	HLA-B*51:01	18.134	NB	EPLEIILHL	3	AEPEIILHL
AEPLEIILHLPLL	13	FALSE	sp|P55769|NH2L1_HUMAN	SNU13	HUMAN	NHP2-like protein 1 OS=Homo sapiens OX=9606 GN=SNU13 PE=1 SV=3	AEPLEIILHLPLL/2	['MSFragger', 'Comet', 'Sage', 'PEAKS']	[0.0003675119441381, 0.0003016136329362, 0.0003867349898482, 0.0001233501911927]	[2.4073368749726045, 0.9735187135699522, 0.8428066686621963, 6.675733972615312]	[0.0001158699791906, 0.000360406749374, 0.0036438556613619, 1.9845689459758454e-06]	0.89343	0.075895	1	4	0.00012335	1.98457e-06	6.67573	0	NA	2	0	1	1	0	0	0	2	0	0	NA	NA	netMHCIIpan-4.3	HLA-DPA10103-DPB10401	6.67	NB	LEIILHLPL	NA	NA
AEPSAPESK	9	TRUE	sp|Q8TCJ2|STT3B_HUMAN	STT3B	HUMAN	Dolichyl-diphosphooligosaccharide--protein glycosyltransferase subunit STT3B OS=Homo sapiens OX=9606 GN=STT3B PE=1 SV=1	[UNIMOD:Acetylation]-AEPSAPESK/1	['MSFragger']	[0.001963247997487]	[0.9314018716394308]	[0.0123597660068973]	0.903699	0.292176	1	1	0.00196325	0.0123598	0.931402	0	NA	1	0	1	0	0	0	0	1	0	0	NA	NA	netMHCpan-4.1	HLA-B*18:01	8.039	NB	AEPSAPESK	3	AEPSAPESK
AEPSAPESKHKSSLN	15	FALSE	sp|Q8TCJ2|STT3B_HUMAN	STT3B	HUMAN	Dolichyl-diphosphooligosaccharide--protein glycosyltransferase subunit STT3B OS=Homo sapiens OX=9606 GN=STT3B PE=1 SV=1	[UNIMOD:Acetylation]-AEPSAPESKHKSSLN/3;[UNIMOD:Acetylation]-AEPSAPESKHKSSLN/2	['MSFragger', 'PEAKS']	[0.0008147745790331, 0.0001233501911927]	[1.1192739438706534, 4.897050049607175]	[0.003599864774341, 0.0002502176871933]	0.506948	0.301737	2	2	0.00012335	0.000250218	4.89705	0	NA	2	0	0	0	2	0	0	0	2	0	NA	NA	netMHCIIpan-4.3	DRB5_0101	69.7	NB	SAPESKHKS	NA	NA
AEQATKSVL	9	TRUE	sp|P24666|PPAC_HUMAN	ACP1	HUMAN	Low molecular weight phosphotyrosine protein phosphatase OS=Homo sapiens OX=9606 GN=ACP1 PE=1 SV=3	[UNIMOD:Acetylation]-AEQATKSVL/1	['MSFragger', 'PEAKS']	[0.0005198405822214, 0.0002224199288256]	[1.8149845922306105, 4.392201177981831]	[0.0003711001200714, 0.0009083216212345]	0.683081	9.10178	1	2	0.00022242	0.0003711	4.3922	0	NA	1	0	0	0	0	0	1	0	1	0	NA	NA	netMHCpan-4.1	HLA-B*18:01	0.828	WB	AEQATKSVL	2	AEQATKSVL
AEQLGTF	7	FALSE	sp|P30153|2AAA_HUMAN	PPP2R1A	HUMAN	Serine/threonine-protein phosphatase 2A 65 kDa regulatory subunit A alpha isoform OS=Homo sapiens OX=9606 GN=PPP2R1A PE=1 SV=4	AEQLGTF/1	['MSFragger', 'Comet', 'Sage', 'PEAKS']	[0.0048471792109869, 0.0031128995520461, 0.0021233032532039, 0.0031043325684977]	[0.7791960677039489, 0.5207098023415051, 0.6735201732851644, 2.8812735895958217]	[0.0320545146874262, 0.0185064810485645, 0.0170508526939914, 0.0258788177022903]	0.955849	0.379593	1	4	0.0021233	0.0170509	2.88127	0	NA	5	0	0	0	3	1	1	0	5	0	NA	NA	NA	NA	NA	NA	NA	NA	NA
AESAFSFK	8	TRUE	sp|Q99627|CSN8_HUMAN	COPS8	HUMAN	COP9 signalosome complex subunit 8 OS=Homo sapiens OX=9606 GN=COPS8 PE=1 SV=1	AESAFSFK/1	['MSFragger', 'Comet', 'Sage', 'PEAKS']	[0.0007509118214975, 0.0006652622241933, 0.0009538674991328, 0.0003016287954956]	[1.1976025274703508, 0.6992390778675228, 0.7737088058206747, 4.168501723404047]	[0.0022922326208725, 0.0028276482913906, 0.0068794883363526, 0.0015408755920323]	0.925263	0.176986	1	4	0.000301629	0.00154088	4.1685	0	NA	1	0	0	0	0	1	0	0	1	0	NA	NA	netMHCpan-4.1	HLA-B*18:01	8.326	NB	AESAFSFK-	1	AE-SAFSFK
AESHLSLL	8	TRUE	sp|P55899|FCGRN_HUMAN	FCGRT	HUMAN	IgG receptor FcRn large subunit p51 OS=Homo sapiens OX=9606 GN=FCGRT PE=1 SV=1	AESHLSLL/2;AESHLSLL/1	['MSFragger', 'Comet', 'Sage', 'PEAKS']	[0.0072636192861615, 0.0073221757322175, 0.001532505242781, 0.00068716715341]	[0.6951834523111334, 0.4288172867972438, 0.714906749627152, 3.738780839562796]	[0.0543190662237499, 0.0494566334059544, 0.0117541851680387, 0.0039956133404366]	0.962352	2.61081	2	4	0.000687167	0.00399561	3.73878	0	NA	6	0	0	0	3	2	1	0	6	0	NA	NA	netMHCpan-4.1	HLA-B*18:01	1.617	WB	AES-HLSLL	3	A-ESHLSLL
AESNAELK	8	TRUE	sp|P18621|RL17_HUMAN	RPL17	HUMAN	Large ribosomal subunit protein uL22 OS=Homo sapiens OX=9606 GN=RPL17 PE=1 SV=3	AESNAELK/1	['MSFragger', 'Comet', 'Sage', 'PEAKS']	[0.0011954572624028, 0.0015901060070671, 0.0009080177971488, 0.0004532269760696]	[1.009267503422191, 0.5978726350058415, 0.7821418080249295, 4.050227450026262]	[0.0073660368602829, 0.0079322559988143, 0.0063676874333757, 0.0020173141188299]	0.821435	0.620932	1	4	0.000453227	0.00201731	4.05023	0	NA	2	0	0	0	1	1	0	0	2	0	NA	NA	netMHCpan-4.1	HLA-B*18:01	15.551	NB	AESNA-ELK	1	AESNAEL-K
AESSDKLYRVEYAK	14	FALSE	sp|P09874|PARP1_HUMAN	PARP1	HUMAN	Poly [ADP-ribose] polymerase 1 OS=Homo sapiens OX=9606 GN=PARP1 PE=1 SV=4	[UNIMOD:Acetylation]-AESSDKLYRVEYAK/3	['MSFragger', 'PEAKS']	[0.0003675119441381, 0.0001233501911927]	[2.18774854065538, 5.294015991756325]	[0.0001863864155242, 8.607802070883852e-05]	-0.0388443	1.71682	1	2	0.00012335	8.6078e-05	5.29402	0	NA	1	0	1	0	0	0	0	1	0	0	NA	NA	netMHCIIpan-4.3	HLA-DQA10101-DQB10501	6.88	NB	DKLYRVEYA	NA	NA
AESSLTKDALVLTPA	15	FALSE	sp|Q8TDL5|BPIB1_HUMAN	BPIFB1	HUMAN	BPI fold-containing family B member 1 OS=Homo sapiens OX=9606 GN=BPIFB1 PE=1 SV=1	AESSLTKDALVLTPA/2	['MSFragger', 'Comet', 'Sage', 'PEAKS']	[0.0011954572624028, 0.0010578957491825, 0.0003867349898482, 0.0031043325684977]	[1.0122856218340135, 0.646351797264498, 0.8894357744545766, 2.881805524505588]	[0.0072182859263655, 0.0047868214632902, 0.0023703405879854, 0.0258489222200481]	0.670164	3.68378	1	4	0.000386735	0.00237034	2.88181	0	NA	2	0	0	0	2	0	0	0	2	0	NA	NA	netMHCIIpan-4.3	HLA-DPA10202-DPB10402	10.16	NB	LTKDALVLT	NA	NA
AETHIVL	7	FALSE	sp|Q9H0U3|MAGT1_HUMAN	MAGT1	HUMAN	Magnesium transporter protein 1 OS=Homo sapiens OX=9606 GN=MAGT1 PE=1 SV=1	AETHIVL/1	['MSFragger']	[0.0060897435897435]	[0.7235767925890888]	[0.045496650239079]	0.992379	1.54729	1	1	0.00608974	0.0454967	0.723577	0	NA	2	0	0	0	1	1	0	0	2	0	NA	NA	NA	NA	NA	NA	NA	NA	NA
AETHIVLLF	9	TRUE	sp|Q9H0U3|MAGT1_HUMAN	MAGT1	HUMAN	Magnesium transporter protein 1 OS=Homo sapiens OX=9606 GN=MAGT1 PE=1 SV=1	AETHIVLLF/1	['MSFragger', 'Comet', 'Sage', 'PEAKS']	[0.0006691201070592, 0.0006652622241933, 0.001261670451678, 0.0008873114463176]	[1.2627542273584225, 0.7298735984741817, 0.7372889976554152, 3.6281327447383034]	[0.0016480431013778, 0.00212493755236, 0.0095939510987812, 0.0050586289168656]	0.953796	1.26586	1	4	0.000665262	0.00164804	3.62813	0	NA	5	3	1	1	0	0	0	5	0	0	NA	NA	netMHCpan-4.1	HLA-B*18:01	0.133	SB	AETHIVLLF	2	AETHIVLLF
AETPVYRF	8	TRUE	sp|Q9Y6Q9|NCOA3_HUMAN	NCOA3	HUMAN	Nuclear receptor coactivator 3 OS=Homo sapiens OX=9606 GN=NCOA3 PE=1 SV=1	AETPVYRF/2	['Sage']	[0.0021835705142685]	[0.6708733867465781]	[0.0174580885007928]	0.954509	0.346417	1	1	0.00218357	0.0174581	0.670873	0	NA	2	0	0	0	1	0	1	0	2	0	NA	NA	netMHCpan-4.1	HLA-B*18:01	0.184	SB	AETPV-YRF	2	AETP-VYRF
AETVAPAVRGSNPHLQTFTF	20	FALSE	sp|Q9BSJ8|ESYT1_HUMAN	ESYT1	HUMAN	Extended synaptotagmin-1 OS=Homo sapiens OX=9606 GN=ESYT1 PE=1 SV=1	AETVAPAVRGSNPHLQTFTF/3	['MSFragger', 'Sage', 'PEAKS']	[0.0047885614082417, 0.0016526324073345, 0.0003016287954956]	[0.7826343226261963, 0.6964147199635459, 4.253454640385926]	[0.0313717592388698, 0.0138883523756601, 0.0012643504706286]	0.246204	1.35448	1	3	0.000301629	0.00126435	4.25345	0	NA	1	0	0	0	0	1	0	0	1	0	NA	NA	NA	NA	NA	NA	NA	NA	NA
AEVEGKDLPEHAVL	14	FALSE	sp|Q00839|HNRPU_HUMAN	HNRNPU	HUMAN	Heterogeneous nuclear ribonucleoprotein U OS=Homo sapiens OX=9606 GN=HNRNPU PE=1 SV=6	AEVEGKDLPEHAVL/3;AEVEGKDLPEHAVL/2	['MSFragger', 'Comet', 'Sage', 'PEAKS']	[0.0005198405822214, 0.0003016136329362, 0.0003867349898482, 0.0001233501911927]	[1.731841918274191, 1.2362879403489624, 1.133275217633255, 6.486744724920379]	[0.0004231274537319, 0.0001272393281191, 0.0002516797529684, 3.326684863594872e-06]	0.860566	0.00205441	2	4	0.00012335	3.32668e-06	6.48674	0	NA	3	0	0	0	2	0	1	0	3	0	NA	NA	netMHCIIpan-4.3	HLA-DPA10103-DPB10201	18.14	NB	VEGKDLPEH	NA	NA
AEVEGKDLPEHAVLK	15	FALSE	sp|Q00839|HNRPU_HUMAN	HNRNPU	HUMAN	Heterogeneous nuclear ribonucleoprotein U OS=Homo sapiens OX=9606 GN=HNRNPU PE=1 SV=6	AEVEGKDLPEHAVLK/3;AEVEGKDLPEHAVLK/2	['MSFragger', 'Comet', 'Sage', 'PEAKS']	[0.0003675119441381, 0.0003016136329362, 0.0003229974160206, 0.0001233501911927]	[4.269579118790135, 1.8457266474848315, 1.6615098957491978, 7.892705799974069]	[1.5878569320492591e-06, 1.293083327263335e-05, 1.9684674978690656e-06, 7.126245728766276e-08]	0.720232	0.436928	2	4	0.00012335	7.12625e-08	7.89271	0	NA	5	0	0	0	5	0	0	0	5	0	NA	NA	netMHCIIpan-4.3	HLA-DPA10103-DPB10201	23.69	NB	VEGKDLPEH	NA	NA
AEVEGKDLPEHAVLKM	16	FALSE	sp|Q00839|HNRPU_HUMAN	HNRNPU	HUMAN	Heterogeneous nuclear ribonucleoprotein U OS=Homo sapiens OX=9606 GN=HNRNPU PE=1 SV=6	AEVEGKDLPEHAVLKM[UNIMOD:Oxidation]/2;AEVEGKDLPEHAVLKM[UNIMOD:Oxidation]/3	['MSFragger', 'Comet', 'Sage', 'PEAKS']	[0.0003675119441381, 0.0003016136329362, 0.0003867349898482, 0.0001233501911927]	[2.5423156107472997, 1.2451858777939913, 1.1250323719791269, 5.976970455881311]	[8.568204877215314e-05, 0.0001231712001474, 0.0002714656455447, 1.3394781086892208e-05]	0.909497	4.26123	2	4	0.00012335	1.33948e-05	5.97697	0	NA	2	0	0	0	2	0	0	0	2	0	NA	NA	netMHCIIpan-4.3	DRB5_0101	32.34	NB	DLPEHAVLK	NA	NA
AEVEGKDLPEHAVLKMK	17	FALSE	sp|Q00839|HNRPU_HUMAN	HNRNPU	HUMAN	Heterogeneous nuclear ribonucleoprotein U OS=Homo sapiens OX=9606 GN=HNRNPU PE=1 SV=6	AEVEGKDLPEHAVLKM[UNIMOD:Oxidation]K/3	['MSFragger', 'Comet', 'Sage', 'PEAKS']	[0.0003675119441381, 0.0003016136329362, 0.0003229974160206, 0.0001233501911927]	[3.629969653548297, 1.4451815800703216, 1.37596182139883, 6.8497798754584505]	[7.047836860873391e-06, 5.759180551708592e-05, 2.7103317439789364e-05, 1.2332355670347077e-06]	0.365647	1.19895	1	4	0.00012335	1.23324e-06	6.84978	0	NA	2	0	0	0	2	0	0	0	2	0	NA	NA	netMHCIIpan-4.3	DRB5_0101	19.88	NB	DLPEHAVLK	NA	NA
AEVEQKK	7	FALSE	sp|P62841|RS15_HUMAN	RPS15	HUMAN	Small ribosomal subunit protein uS19 OS=Homo sapiens OX=9606 GN=RPS15 PE=1 SV=2	[UNIMOD:Acetylation]-AEVEQKK/1	['MSFragger']	[0.002738683910232]	[0.90823990495838]	[0.0143472870510075]	0.153519	0.200826	1	1	0.00273868	0.0143473	0.90824	0	NA	1	0	0	1	0	0	0	1	0	0	NA	NA	NA	NA	NA	NA	NA	NA	NA
AEVEQKKK	8	TRUE	sp|P62841|RS15_HUMAN	RPS15	HUMAN	Small ribosomal subunit protein uS19 OS=Homo sapiens OX=9606 GN=RPS15 PE=1 SV=2	[UNIMOD:Acetylation]-AEVEQKKK/2	['MSFragger', 'PEAKS']	[0.0005198405822214, 0.0004532269760696]	[1.5182235220339722, 3.9689632917894175]	[0.0006572026168645, 0.0024190355403399]	0.800129	0.819704	1	2	0.000453227	0.000657203	3.96896	0	NA	2	1	1	0	0	0	0	2	0	0	NA	NA	netMHCpan-4.1	HLA-B*18:01	8.372	NB	AEVEQKKK-	1	AEV-EQKKK
AEVEQKKKR	9	TRUE	sp|P62841|RS15_HUMAN	RPS15	HUMAN	Small ribosomal subunit protein uS19 OS=Homo sapiens OX=9606 GN=RPS15 PE=1 SV=2	[UNIMOD:Acetylation]-AEVEQKKKR/2	['MSFragger']	[0.0005198405822214]	[1.6206655990142935]	[0.0005179888409452]	0.765732	2.22622	1	1	0.000519841	0.000517989	1.62067	0	NA	1	0	1	0	0	0	0	1	0	0	NA	NA	netMHCpan-4.1	HLA-B*18:01	2.999	NB	AEVEQKKKR	2	AEVEQKKKR
AEVEQKKKRTF	11	TRUE	sp|P62841|RS15_HUMAN	RPS15	HUMAN	Small ribosomal subunit protein uS19 OS=Homo sapiens OX=9606 GN=RPS15 PE=1 SV=2	[UNIMOD:Acetylation]-AEVEQKKKRTF/2	['MSFragger', 'PEAKS']	[0.0006691201070592, 0.001317012705299]	[1.271324475268769, 3.4075335411026417]	[0.0015830984583256, 0.0080931673514519]	0.555288	0.937863	1	2	0.00066912	0.0015831	3.40753	0	NA	1	0	0	0	1	0	0	0	1	0	NA	NA	netMHCpan-4.1	HLA-B*18:01	1.615	WB	AEVEQKRTF	2	EEQKKKRTF
AEVEQKKKRTFR	12	TRUE	sp|P62841|RS15_HUMAN	RPS15	HUMAN	Small ribosomal subunit protein uS19 OS=Homo sapiens OX=9606 GN=RPS15 PE=1 SV=2	[UNIMOD:Acetylation]-AEVEQKKKRTFR/3	['MSFragger', 'PEAKS']	[0.0003675119441381, 0.0001233501911927]	[2.111523024713759, 5.555079107263107]	[0.0002181119895269, 4.234097702239672e-05]	0.28361	1.05447	1	2	0.00012335	4.2341e-05	5.55508	0	NA	5	2	2	0	1	0	0	4	1	0	NA	NA	netMHCpan-4.1	HLA-A*31:01	2.278	NB	AQKKKRTFR	2	EEQKKKRTF
AEVEQKKKRTFRK	13	FALSE	sp|P62841|RS15_HUMAN	RPS15	HUMAN	Small ribosomal subunit protein uS19 OS=Homo sapiens OX=9606 GN=RPS15 PE=1 SV=2	[UNIMOD:Acetylation]-AEVEQKKKRTFRK/3	['MSFragger', 'PEAKS']	[0.0003675119441381, 0.0001233501911927]	[1.990970542433658, 4.999407746235451]	[0.0002758567854513, 0.0001904623002314]	0.0879137	1.97839	1	2	0.00012335	0.000190462	4.99941	0	NA	1	0	1	0	0	0	0	1	0	0	NA	NA	netMHCIIpan-4.3	DRB1_1501	54.34	NB	VEQKKKRTF	NA	NA
AEVEQKKKRTFRKF	14	FALSE	sp|P62841|RS15_HUMAN	RPS15	HUMAN	Small ribosomal subunit protein uS19 OS=Homo sapiens OX=9606 GN=RPS15 PE=1 SV=2	[UNIMOD:Acetylation]-AEVEQKKKRTFRKF/3	['MSFragger', 'PEAKS']	[0.0003675119441381, 0.0001233501911927]	[3.1497583332182533, 6.767712557293752]	[2.1386248355123117e-05, 1.5433844548680142e-06]	0.46959	3.59323	1	2	0.00012335	1.54338e-06	6.76771	0	NA	2	0	0	0	2	0	0	0	2	0	NA	NA	netMHCIIpan-4.3	DRB1_1501	58.82	NB	VEQKKKRTF	NA	NA
AEVEQKKKRTFRKFT	15	FALSE	sp|P62841|RS15_HUMAN	RPS15	HUMAN	Small ribosomal subunit protein uS19 OS=Homo sapiens OX=9606 GN=RPS15 PE=1 SV=2	[UNIMOD:Acetylation]-AEVEQKKKRTFRKFT/3	['MSFragger', 'PEAKS']	[0.0005198405822214, 0.0001233501911927]	[1.6702398003733976, 6.179585720658697]	[0.0004706377059494, 7.701277248476587e-06]	0.734003	2.48476	1	2	0.00012335	7.70128e-06	6.17959	0	NA	3	0	1	1	1	0	0	2	1	0	NA	NA	netMHCIIpan-4.3	DRB5_0101	56.46	NB	QKKKRTFRK	NA	NA
AEVEQKKKRTFRKFTY	16	FALSE	sp|P62841|RS15_HUMAN	RPS15	HUMAN	Small ribosomal subunit protein uS19 OS=Homo sapiens OX=9606 GN=RPS15 PE=1 SV=2	[UNIMOD:Acetylation]-AEVEQKKKRTFRKFTY/3	['MSFragger', 'PEAKS']	[0.0003675119441381, 0.0001233501911927]	[2.4711293280795514, 5.919701339063727]	[0.0001005273033179, 1.566216994902608e-05]	0.5254	4.14289	1	2	0.00012335	1.56622e-05	5.9197	0	NA	4	0	0	0	2	1	1	0	4	0	NA	NA	netMHCIIpan-4.3	DRB5_0101	60.81	NB	QKKKRTFRK	NA	NA
AEVKEQI	7	FALSE	Q9BYX4|IFIH1_HUMAN	IFIH1	HUMAN	Interferon-induced helicase C domain-containing protein 1 OS=Homo sapiens OX=9606 GN=IFIH1 PE=1 SV=3	AEVKEQI/1	['PEAKS']	[0.0042632904851107]	[2.651059333764384]	[0.0426316257340692]	0.908214	5.32132	1	1	0.00426329	0.0426316	2.65106	0	NA	1	0	0	0	0	1	0	0	1	0	NA	NA	NA	NA	NA	NA	NA	NA	NA
AEVVFTAN	8	TRUE	sp|P02766|TTHY_HUMAN	TTR	HUMAN	Transthyretin OS=Homo sapiens OX=9606 GN=TTR PE=1 SV=1	AEVVFTAN/1	['Comet']	[0.0060358124874253]	[0.4473598369565181]	[0.0411740181521739]	0.961862	2.49966	1	1	0.00603581	0.041174	0.44736	0	NA	1	0	0	1	0	0	0	1	0	0	NA	NA	netMHCpan-4.1	HLA-B*18:01	8.419	NB	AEV-VFTAN	2	AEVVFT-AN
AEVVQVIRNPAKL	13	FALSE	sp|Q9H6F5|CCD86_HUMAN	CCDC86	HUMAN	Coiled-coil domain-containing protein 86 OS=Homo sapiens OX=9606 GN=CCDC86 PE=1 SV=1	AEVVQVIRNPAKL/2	['MSFragger', 'Comet', 'Sage', 'PEAKS']	[0.0003675119441381, 0.0003016136329362, 0.0003229974160206, 0.0001233501911927]	[3.2489276221877645, 1.3950326723601505, 1.3733639429761253, 6.971409753725218]	[1.7022074705125977e-05, 6.993535835301832e-05, 2.7757717951137715e-05, 8.843981298557644e-07]	0.709895	0.186628	1	4	0.00012335	8.84398e-07	6.97141	0	NA	5	0	0	0	0	2	3	0	5	0	NA	NA	netMHCIIpan-4.3	DRB5_0101	1.47	WB	VQVIRNPAK	NA	NA
AEYAKLLA	8	TRUE	sp|P62753|RS6_HUMAN	RPS6	HUMAN	Small ribosomal subunit protein eS6 OS=Homo sapiens OX=9606 GN=RPS6 PE=1 SV=1	AEYAKLLA/1	['Comet', 'PEAKS']	[0.0077544426494345, 0.0016017473607571]	[0.4208096179300157, 3.2069716774313277]	[0.053345782779536, 0.0125449617165011]	0.971955	7.70671	1	2	0.00160175	0.012545	3.20697	0	NA	2	0	0	0	0	1	1	0	2	0	NA	NA	netMHCpan-4.1	HLA-B*18:01	2.782	NB	AEY-AKLLA	1	AEYAKLL-A
AEYAKLLAK	9	TRUE	sp|P62753|RS6_HUMAN	RPS6	HUMAN	Small ribosomal subunit protein eS6 OS=Homo sapiens OX=9606 GN=RPS6 PE=1 SV=1	AEYAKLLAK/1	['MSFragger', 'Comet', 'Sage', 'PEAKS']	[0.0006691201070592, 0.0004238485447866, 0.0011827321111768, 0.0008458090163241]	[1.2533808592244466, 0.8061129664803184, 0.7482541604677243, 3.665715706891584]	[0.0017235999297064, 0.0011081780151539, 0.0086819678938076, 0.0046701028757608]	0.924883	3.25939	1	4	0.000423849	0.00110818	3.66572	0	NA	3	0	0	0	0	2	1	0	3	0	NA	NA	netMHCpan-4.1	HLA-A*03:01	1.262	WB	AEYAKLLAK	1	AEYAKLLAK
AEYLIKEGY	9	TRUE	sp|P48147|PPCE_HUMAN	PREP	HUMAN	Prolyl endopeptidase OS=Homo sapiens OX=9606 GN=PREP PE=1 SV=2	AEYLIKEGY/1	['MSFragger', 'Comet', 'Sage', 'PEAKS']	[0.0073657927590511, 0.0068439062911292, 0.0048661800486618, 0.00068716715341]	[0.6920630778854722, 0.4333045114383277, 0.5708054145729199, 3.710923657137785]	[0.0553772222959653, 0.0473582131310009, 0.0415691783458558, 0.0042409821168618]	0.901564	0.355917	1	4	0.000687167	0.00424098	3.71092	0	NA	2	1	0	0	0	0	1	1	1	0	NA	NA	netMHCpan-4.1	HLA-B*18:01	0.051	SB	AEYLIKEGY	2	AEYLIKEGY
AEYPAAPVY	9	TRUE	sp|Q96H35|RBM18_HUMAN	RBM18	HUMAN	Probable RNA-binding protein 18 OS=Homo sapiens OX=9606 GN=RBM18 PE=2 SV=1	AEYPAAPVY/1	['MSFragger', 'Comet', 'Sage', 'PEAKS']	[0.0005198405822214, 0.0003016136329362, 0.0003867349898482, 0.0004532269760696]	[1.5253600680175543, 0.8776332711627178, 1.1124660093704053, 4.071586276855045]	[0.0006451078802108, 0.0006470421954049, 0.0003046650249497, 0.0019224921145276]	0.969642	0.155683	1	4	0.000301614	0.000304665	4.07159	0	NA	6	2	0	0	1	2	1	2	4	0	NA	NA	netMHCpan-4.1	HLA-B*18:01	0.007	SB	AEYPAAPVY	2	AEYPAAPVY
AEYPAVKF	8	TRUE	sp|Q13371|PHLP_HUMAN	PDCL	HUMAN	Phosducin-like protein OS=Homo sapiens OX=9606 GN=PDCL PE=1 SV=3	AEYPAVKF/1;AEYPAVKF/2	['MSFragger', 'Comet', 'Sage', 'PEAKS']	[0.0005648919644118, 0.0003016136329362, 0.0003867349898482, 0.000622720398541]	[1.415597677910606, 1.098171950029634, 1.118974161072499, 3.8397464902843454]	[0.0008917788778443, 0.0002082279505138, 0.0002869930102273, 0.0032139323469021]	0.988591	1.30266	2	4	0.000301614	0.000208228	3.83975	0	NA	15	0	0	1	5	5	4	1	14	0	NA	NA	netMHCpan-4.1	HLA-B*18:01	0.075	SB	AEYPAV-KF	2	AEYP-AVKF
AEYQFTGTY	9	TRUE	sp|Q9UJX5|APC4_HUMAN	ANAPC4	HUMAN	Anaphase-promoting complex subunit 4 OS=Homo sapiens OX=9606 GN=ANAPC4 PE=1 SV=2	AEYQFTGTY/1	['MSFragger', 'Sage', 'PEAKS']	[0.0008850340738118, 0.0009080177971488, 0.0020438367749665]	[1.0392376667209628, 0.7847902382997471, 3.0387764979250944]	[0.0060266503877551, 0.0062148290978664, 0.0183165767573964]	0.825325	2.00784	1	3	0.000885034	0.00602665	3.03878	0	NA	2	0	0	0	0	0	2	0	2	0	NA	NA	netMHCpan-4.1	HLA-B*18:01	0.031	SB	AEYQFTGTY	2	AEYQFTGTY
AEYSYVKSTKL	11	TRUE	sp|Q14331|FRG1_HUMAN	FRG1	HUMAN	Protein FRG1 OS=Homo sapiens OX=9606 GN=FRG1 PE=1 SV=1	[UNIMOD:Acetylation]-AEYSYVKSTKL/2	['MSFragger', 'PEAKS']	[0.0003675119441381, 0.0001233501911927]	[2.638824331389747, 6.751108995000736]	[6.888351793749194e-05, 1.6150471134999168e-06]	0.852724	7.0478	1	2	0.00012335	1.61505e-06	6.75111	2	['NEFPEPIKLDK(2)']	2	0	0	0	1	0	1	0	2	0	NA	NA	netMHCpan-4.1	HLA-B*18:01	4.244	NB	AEYSYVKSL	1	AEYSYVKTK
AEYSYVKSTKLVLK	14	FALSE	sp|Q14331|FRG1_HUMAN	FRG1	HUMAN	Protein FRG1 OS=Homo sapiens OX=9606 GN=FRG1 PE=1 SV=1	[UNIMOD:Acetylation]-AEYSYVKSTKLVLK/2;[UNIMOD:Acetylation]-AEYSYVKSTKLVLK/3	['MSFragger', 'PEAKS']	[0.0003675119441381, 0.0001233501911927]	[2.6426919221712684, 5.861932515784592]	[6.828171745247873e-05, 1.833773276736912e-05]	0.492367	6.32002	2	2	0.00012335	1.83377e-05	5.86193	0	NA	9	3	0	0	3	2	1	3	6	0	NA	NA	netMHCIIpan-4.3	DRB1_1601	0.09	SB	YSYVKSTKL	NA	NA
AEYTFRQF	8	TRUE	sp|P51606|RENBP_HUMAN	RENBP	HUMAN	N-acylglucosamine 2-epimerase OS=Homo sapiens OX=9606 GN=RENBP PE=1 SV=4	AEYTFRQF/2	['MSFragger', 'Comet', 'Sage', 'PEAKS']	[0.0005648919644118, 0.0003016136329362, 0.0003229974160206, 0.0001233501911927]	[1.422945218490424, 1.036284065082238, 1.1683457316396593, 6.017224954029159]	[0.0008702329502852, 0.0002669083409292, 0.0001823953845993, 1.2000228894353431e-05]	0.989074	0.577685	1	4	0.00012335	1.20002e-05	6.01722	0	NA	3	0	0	0	1	0	2	0	3	0	NA	NA	netMHCpan-4.1	HLA-B*18:01	0.137	SB	AEY-TFRQF	2	AEYTF-RQF
AFAKSQIF	8	TRUE	sp|O15118|NPC1_HUMAN	NPC1	HUMAN	NPC intracellular cholesterol transporter 1 OS=Homo sapiens OX=9606 GN=NPC1 PE=1 SV=2	AFAKSQIF/1	['MSFragger', 'Comet', 'Sage', 'PEAKS']	[0.0006691201070592, 0.0004238485447866, 0.0003867349898482, 0.0003016287954956]	[1.2935323836959591, 0.8081374032920067, 0.9845684536224064, 4.313355633923701]	[0.0014313592820533, 0.0010903257340746, 0.0009867755180335, 0.0010974870660455]	0.969837	0.140209	1	4	0.000301629	0.000986776	4.31336	0	NA	2	0	0	0	1	1	0	0	2	0	NA	NA	netMHCpan-4.1	HLA-C*01:02	6.87	NB	AFA-KSQIF	0	A-FAKSQIF
AFAKSQIFQ	9	TRUE	sp|O15118|NPC1_HUMAN	NPC1	HUMAN	NPC intracellular cholesterol transporter 1 OS=Homo sapiens OX=9606 GN=NPC1 PE=1 SV=2	AFAKSQIFQ/1	['MSFragger', 'Comet', 'Sage', 'PEAKS']	[0.0005198405822214, 0.0003016136329362, 0.0003867349898482, 0.0001233501911927]	[1.6478869590207443, 0.8818115771517888, 1.0045751028225625, 4.844899373051299]	[0.000490777865789, 0.0006286053363333, 0.0008209129261648, 0.0002872719629418]	0.954815	1.86703	1	4	0.00012335	0.000287272	4.8449	0	NA	2	0	0	0	1	1	0	0	2	0	NA	NA	netMHCpan-4.1	HLA-A*03:01	9.485	NB	AFAKSQIFQ	NA	NA
AFANLRKVL	9	TRUE	sp|O43175|SERA_HUMAN	PHGDH	HUMAN	D-3-phosphoglycerate dehydrogenase OS=Homo sapiens OX=9606 GN=PHGDH PE=1 SV=4	[UNIMOD:Acetylation]-AFANLRKVL/2	['MSFragger', 'PEAKS']	[0.0005198405822214, 0.0001233501911927]	[1.635470154662863, 5.154299063965023]	[0.0005027961641868, 0.0001256041033926]	0.924464	13.4993	1	2	0.00012335	0.000125604	5.1543	0	NA	8	0	0	0	3	3	2	0	8	0	NA	NA	netMHCpan-4.1	HLA-C*01:02	2.28	NB	AFANLRKVL	NA	NA
AFFAQHFTHQF	11	TRUE	sp|P23219|PGH1_HUMAN;sp|P35354|PGH2_HUMAN	PTGS1;PTGS2	HUMAN	Prostaglandin G/H synthase 1 OS=Homo sapiens OX=9606 GN=PTGS1 PE=1 SV=2	AFFAQHFTHQF/2	['MSFragger', 'Comet', 'Sage', 'PEAKS']	[0.0017541062031573, 0.006362250646166, 0.0003867349898482, 0.0003959220033653]	[0.9496281319403632, 0.4385017810490446, 0.86002723842027, 4.115952858137993]	[0.0109689078994579, 0.0450022061074027, 0.0031088466718521, 0.0017383351193648]	0.423105	2.49308	1	4	0.000386735	0.00173834	4.11595	0	NA	2	0	0	0	0	2	0	0	2	0	NA	NA	netMHCpan-4.1	HLA-C*07:01	7.152	NB	AFFAQTHQF	2	FFQHFTHQF
AFITAGGSL	9	TRUE	sp|Q96BI3|APH1A_HUMAN	APH1A	HUMAN	Gamma-secretase subunit APH-1A OS=Homo sapiens OX=9606 GN=APH1A PE=1 SV=1	AFITAGGSL/1	['MSFragger', 'Comet', 'Sage', 'PEAKS']	[0.0037876080897591, 0.0008907363420427, 0.0022809211978515, 0.0041144200626959]	[0.8423852711865446, 0.6491154716861148, 0.659728422853824, 2.7022428074611766]	[0.0216438521260462, 0.004652832102091, 0.0192768059099789, 0.0382143045070551]	0.899232	1.60523	1	4	0.000890736	0.00465283	2.70224	0	NA	3	0	0	0	2	1	0	0	3	0	NA	NA	netMHCpan-4.1	HLA-C*01:02	1.693	WB	AFITAGGSL	0	AFITAGGSL
AFKDKVDVASVIVTK	15	FALSE	sp|P61011|SRP54_HUMAN	SRP54	HUMAN	Signal recognition particle subunit SRP54 OS=Homo sapiens OX=9606 GN=SRP54 PE=1 SV=1	AFKDKVDVASVIVTK/3	['MSFragger', 'Comet', 'Sage', 'PEAKS']	[0.0005198405822214, 0.0003016136329362, 0.0003229974160206, 0.0001233501911927]	[1.8191524975734352, 1.3840523747498463, 1.2216862600766838, 6.772330995884508]	[0.0003687115486715, 7.295605338550947e-05, 0.0001117657017649, 1.5240221692537842e-06]	0.701327	1.27918	1	4	0.00012335	1.52402e-06	6.77233	0	NA	2	0	0	0	1	1	0	0	2	0	NA	NA	netMHCIIpan-4.3	HLA-DPA10202-DPB10402	14.64	NB	KVDVASVIV	NA	NA
AFKDTGKTPVEPEVA	15	FALSE	sp|P60866|RS20_HUMAN	RPS20	HUMAN	Small ribosomal subunit protein uS10 OS=Homo sapiens OX=9606 GN=RPS20 PE=1 SV=1	[UNIMOD:Acetylation]-AFKDTGKTPVEPEVA/2	['MSFragger', 'PEAKS']	[0.0011954572624028, 0.000964397653299]	[1.0085888945548498, 3.507543578040439]	[0.0073996756663785, 0.0065387267179314]	0.854053	6.86348	1	2	0.000964398	0.00653873	3.50754	0	NA	1	0	0	0	1	0	0	0	1	0	NA	NA	netMHCIIpan-4.3	HLA-DQA10101-DQB10602	40.65	NB	KTPVEPEVA	NA	NA
AFLEGTLD	8	TRUE	sp|Q9NR33|DPOE4_HUMAN	POLE4	HUMAN	DNA polymerase epsilon subunit 4 OS=Homo sapiens OX=9606 GN=POLE4 PE=1 SV=2	AFLEGTLD/1	['MSFragger', 'Comet']	[0.003234105108416, 0.0023668639053254]	[0.8699911345721206, 0.5423730200867813]	[0.0182448509895961, 0.0145099918115934]	0.855826	1.71768	1	2	0.00236686	0.01451	0.869991	0	NA	2	0	0	2	0	0	0	2	0	0	NA	NA	netMHCpan-4.1	HLA-A*31:01	66.667	NB	AFLEGTLD-	NA	NA
AFLTLAEDILR	11	TRUE	sp|P61026|RAB10_HUMAN	RAB10	HUMAN	Ras-related protein Rab-10 OS=Homo sapiens OX=9606 GN=RAB10 PE=1 SV=1	AFLTLAEDILR/2	['MSFragger', 'Comet', 'Sage', 'PEAKS']	[0.0005198405822214, 0.0003016136329362, 0.0003229974160206, 0.0001233501911927]	[1.7051837185239926, 1.1177575613004644, 1.378446801536032, 6.372437559188038]	[0.0004424403034449, 0.0001937855474953, 2.6491797133042016e-05, 4.5466416588622735e-06]	0.940047	0.565439	1	4	0.00012335	4.54664e-06	6.37244	0	NA	2	0	0	0	0	1	1	0	2	0	NA	NA	netMHCpan-4.1	HLA-A*31:01	1.601	WB	AFLTLAILR	1	ATLAEDILR
AFMGPLKKDRIAKEEGA	17	FALSE	sp|P39023|RL3_HUMAN	RPL3	HUMAN	Large ribosomal subunit protein uL3 OS=Homo sapiens OX=9606 GN=RPL3 PE=1 SV=2	AFM[UNIMOD:Oxidation]GPLKKDRIAKEEGA/3	['MSFragger', 'Comet', 'Sage']	[0.0005198405822214, 0.0003016136329362, 0.0003867349898482]	[1.5026042148897325, 1.1343894028970776, 1.087942900846804]	[0.0006852329577863, 0.0001825909766651, 0.0003816087376753]	0.830272	1.29613	1	3	0.000301614	0.000182591	1.5026	0	NA	2	0	0	0	2	0	0	0	2	0	NA	NA	netMHCIIpan-4.3	HLA-DPA10202-DPB10201	14.19	NB	IRDKKLPGM	NA	NA
AFMTADLPNELIELLEK	17	FALSE	sp|P53675|CLH2_HUMAN;sp|Q00610|CLH1_HUMAN	CLTCL1;CLTC	HUMAN	Clathrin heavy chain 2 OS=Homo sapiens OX=9606 GN=CLTCL1 PE=1 SV=2	AFM[UNIMOD:Oxidation]TADLPNELIELLEK/2	['MSFragger', 'Comet', 'Sage', 'PEAKS']	[0.0003675119441381, 0.0003016136329362, 0.0003229974160206, 0.0001233501911927]	[2.780882988682132, 1.7050937983597936, 1.4500587420646465, 7.602264380633012]	[4.984640245634581e-05, 2.097804653592952e-05, 1.3724449013890056e-05, 1.576457557916675e-07]	0.905183	0.253687	1	4	0.00012335	1.57646e-07	7.60226	0	NA	4	0	0	0	0	2	2	0	4	0	NA	NA	netMHCIIpan-4.3	HLA-DPA10202-DPB10402	44.81	NB	LPNELIELL	NA	NA
AFNMKATV	8	TRUE	sp|P11142|HSP7C_HUMAN	HSPA8	HUMAN	Heat shock cognate 71 kDa protein OS=Homo sapiens OX=9606 GN=HSPA8 PE=1 SV=1	AFNM[UNIMOD:Oxidation]KATV/2;AFNMKATV/1;AFNM[UNIMOD:Oxidation]KATV/1	['MSFragger', 'Comet', 'Sage', 'PEAKS']	[0.0008147745790331, 0.0003016136329362, 0.0003867349898482, 0.0002224199288256]	[1.1600247775508723, 1.0546170088512157, 0.973898584934567, 4.48477465037255]	[0.0028257835910113, 0.0002469680635606, 0.0010885761703533, 0.0007241221102423]	0.968622	0.397242	3	4	0.00022242	0.000246968	4.48477	0	NA	10	2	1	1	2	3	1	4	6	0	NA	NA	netMHCpan-4.1	HLA-B*51:01	3.304	NB	#NAME?	4	A-FNMKATV
AFNSGKVD	8	TRUE	sp|P04406|G3P_HUMAN	GAPDH	HUMAN	Glyceraldehyde-3-phosphate dehydrogenase OS=Homo sapiens OX=9606 GN=GAPDH PE=1 SV=3	AFNSGKVD/1	['MSFragger', 'Comet', 'Sage', 'PEAKS']	[0.0005648919644118, 0.0003016136329362, 0.0003867349898482, 0.0001233501911927]	[1.4499379353758155, 0.9491051095136088, 0.890498816427337, 4.857896057748799]	[0.0007983599764493, 0.0004119135294993, 0.0023472180160905, 0.0002775721454681]	0.943119	1.62043	1	4	0.00012335	0.000277572	4.8579	0	NA	3	0	0	0	2	1	0	0	3	0	NA	NA	netMHCpan-4.1	HLA-A*31:01	74	NB	AFNSGKVD-	0	A-FNSGKVD
AFNSGKVDIV	10	TRUE	sp|P04406|G3P_HUMAN	GAPDH	HUMAN	Glyceraldehyde-3-phosphate dehydrogenase OS=Homo sapiens OX=9606 GN=GAPDH PE=1 SV=3	AFNSGKVDIV/2;AFNSGKVDIV/1	['MSFragger', 'Comet', 'Sage', 'PEAKS']	[0.0005198405822214, 0.0003016136329362, 0.0003229974160206, 0.0001233501911927]	[1.618361649743257, 1.0315397578704295, 1.3388871631696544, 6.5143627158303286]	[0.000520443156091, 0.0002725057486489, 3.809687910817388e-05, 3.084808914802921e-06]	0.974366	0.0931228	2	4	0.00012335	3.08481e-06	6.51436	0	NA	3	0	0	0	3	0	0	0	3	0	NA	NA	netMHCpan-4.1	HLA-C*01:02	21.514	NB	AFNSGKVIV	0	FNSGKVDIV
AFNSGKVDIVAIND	14	FALSE	sp|P04406|G3P_HUMAN	GAPDH	HUMAN	Glyceraldehyde-3-phosphate dehydrogenase OS=Homo sapiens OX=9606 GN=GAPDH PE=1 SV=3	AFNSGKVDIVAIND/2	['Comet', 'Sage', 'PEAKS']	[0.001817867036011, 0.0049682944368176, 0.0001233501911927]	[0.5889208110693107, 0.5683078927686134, 5.4310264357534015]	[0.0087224558168101, 0.0424452020501362, 5.934148314848903e-05]	0.635938	1.04315	1	3	0.00012335	5.93415e-05	5.43103	0	NA	1	0	0	0	1	0	0	0	1	0	NA	NA	netMHCIIpan-4.3	HLA-DQA10101-DQB10602	5.65	NB	NSGKVDIVA	NA	NA
AFPGGAKEL	9	TRUE	sp|Q99941|ATF6B_HUMAN	ATF6B	HUMAN	Cyclic AMP-dependent transcription factor ATF-6 beta OS=Homo sapiens OX=9606 GN=ATF6B PE=1 SV=2	AFPGGAKEL/1	['MSFragger', 'Comet', 'Sage', 'PEAKS']	[0.0005198405822214, 0.0003016136329362, 0.0003229974160206, 0.0001233501911927]	[1.6110793529862242, 0.9642717850657728, 1.1808418702334218, 5.367261573514105]	[0.0005283686233452, 0.0003786611753702, 0.0001626244947956, 7.05659856469949e-05]	0.992803	0.00878633	1	4	0.00012335	7.0566e-05	5.36726	0	NA	23	3	5	3	3	6	3	11	12	0	NA	NA	netMHCpan-4.1	HLA-C*01:02	0.131	SB	AFPGGAKEL	3	AFPGGAKEL
AFPKAVSV	8	TRUE	sp|O15427|MOT4_HUMAN	SLC16A3	HUMAN	Monocarboxylate transporter 4 OS=Homo sapiens OX=9606 GN=SLC16A3 PE=1 SV=1	AFPKAVSV/1	['MSFragger', 'Comet', 'Sage', 'PEAKS']	[0.0008850340738118, 0.0004238485447866, 0.001468788249694, 0.0001233501911927]	[1.0448343169862564, 0.7876212020150579, 0.7224952581651977, 4.729105814549156]	[0.005806300889978, 0.0012885406531383, 0.010973550258544, 0.0003892056264486]	0.994323	7.73431	1	4	0.00012335	0.000389206	4.72911	0	NA	7	2	1	1	1	1	1	4	3	0	NA	NA	netMHCpan-4.1	HLA-B*51:01	0.492	SB	#NAME?	3	AFPKAV-SV
AFQKAVKGTILVGGGA	16	FALSE	P43304|GPDM_HUMAN	GPD2	HUMAN	Glycerol-3-phosphate dehydrogenase, mitochondrial OS=Homo sapiens OX=9606 GN=GPD2 PE=1 SV=3	[UNIMOD:Acetylation]-AFQKAVKGTILVGGGA/2	['PEAKS']	[0.0001233501911927]	[4.991005608451986]	[0.0001947919768525]	0.60668	14.2195	1	1	0.00012335	0.000194792	4.99101	0	NA	1	0	0	0	0	0	1	0	1	0	NA	NA	netMHCIIpan-4.3	HLA-DQA10101-DQB10602	0.69	SB	VKGTILVGG	NA	NA
AFRPRPNYF	9	TRUE	sp|Q8TB36|GDAP1_HUMAN	GDAP1	HUMAN	Ganglioside-induced differentiation-associated protein 1 OS=Homo sapiens OX=9606 GN=GDAP1 PE=1 SV=3	AFRPRPNYF/2	['MSFragger', 'Sage']	[0.0028796605031827, 0.0041886231590325]	[0.8996459103353351, 0.5908780735079101]	[0.015151791822668, 0.0350956464935306]	0.896997	2.4704	1	2	0.00287966	0.0151518	0.899646	0	NA	2	0	0	0	1	0	1	0	2	0	NA	NA	netMHCpan-4.1	HLA-C*07:01	0.221	SB	AFRPRPNYF	NA	NA
AFRVPTANVSVVD	13	FALSE	sp|P04406|G3P_HUMAN	GAPDH	HUMAN	Glyceraldehyde-3-phosphate dehydrogenase OS=Homo sapiens OX=9606 GN=GAPDH PE=1 SV=3	AFRVPTANVSVVD/2	['MSFragger', 'Comet', 'Sage', 'PEAKS']	[0.0005198405822214, 0.0003016136329362, 0.0003229974160206, 0.0001233501911927]	[1.7699972004325406, 1.084463841185559, 1.246398706897173, 6.5498779885194]	[0.0003980113369356, 0.0002193145049125, 8.90748508197378e-05, 2.7994309697966e-06]	0.621891	0.758435	1	4	0.00012335	2.79943e-06	6.54988	0	NA	1	0	0	0	1	0	0	0	1	0	NA	NA	netMHCIIpan-4.3	HLA-DPA10103-DPB10201	17.3	NB	FRVPTANVS	NA	NA
AFSAKSHIQA	10	TRUE	sp|P51571|SSRD_HUMAN	SSR4	HUMAN	Translocon-associated protein subunit delta OS=Homo sapiens OX=9606 GN=SSR4 PE=1 SV=1	AFSAKSHIQA/1	['MSFragger', 'Comet', 'Sage', 'PEAKS']	[0.0005198405822214, 0.0003016136329362, 0.0003867349898482, 0.0001233501911927]	[1.555880105954806, 1.2292878020283178, 1.1005848501487845, 6.145820194447232]	[0.0005979440538929, 0.0001305179246323, 0.0003397827247481, 8.445553154617563e-06]	0.858428	0.300355	1	4	0.00012335	8.44555e-06	6.14582	0	NA	1	0	0	0	1	0	0	0	1	0	NA	NA	netMHCpan-4.1	HLA-A*03:01	20.152	NB	ASAKSHIQA	0	AFSAKSIQA
AFSLNGVEL	9	TRUE	sp|Q8TCT9|HM13_HUMAN	HM13	HUMAN	Minor histocompatibility antigen H13 OS=Homo sapiens OX=9606 GN=HM13 PE=1 SV=1	AFSLNGVEL/1	['Comet', 'PEAKS']	[0.0089477000630119, 0.000622720398541]	[0.4036478765610177, 3.8447852277815455]	[0.0622861762984623, 0.0031789108070489]	0.713077	0.447978	1	2	0.00062272	0.00317891	3.84479	0	NA	2	1	1	0	0	0	0	2	0	0	NA	NA	netMHCpan-4.1	HLA-C*01:02	0.661	WB	AFSLNGVEL	3	AFSLNGVEL
AFSQFGPIERA	11	TRUE	sp|P23246|SFPQ_HUMAN	SFPQ	HUMAN	Splicing factor, proline- and glutamine-rich OS=Homo sapiens OX=9606 GN=SFPQ PE=1 SV=2	AFSQFGPIERA/2	['MSFragger', 'Comet', 'Sage', 'PEAKS']	[0.0005648919644118, 0.0003016136329362, 0.0003867349898482, 0.0001233501911927]	[1.362630154061259, 0.8444090321670323, 1.147872780412674, 7.20578540902037]	[0.0010777514853376, 0.0008228430788528, 0.0002201125575036, 4.660081968292761e-07]	0.87565	0.912476	1	4	0.00012335	4.66008e-07	7.20579	0	NA	1	0	0	0	1	0	0	0	1	0	NA	NA	netMHCpan-4.1	HLA-A*31:01	6.97	NB	AFQFGPIER	1	ASQFGPIER
AFSVQKEV	8	TRUE	sp|Q16548|B2LA1_HUMAN	BCL2A1	HUMAN	Bcl-2-related protein A1 OS=Homo sapiens OX=9606 GN=BCL2A1 PE=1 SV=1	AFSVQKEV/1	['MSFragger', 'Sage', 'PEAKS']	[0.0035412300354123, 0.0015973165082661, 0.0004532269760696]	[0.8554250570950956, 0.707828249892531, 4.02040090999325]	[0.0199685068150609, 0.0125307154152922, 0.0021569396336773]	0.925191	2.17252	1	3	0.000453227	0.00215694	4.0204	0	NA	1	0	0	0	0	1	0	0	1	0	NA	NA	netMHCpan-4.1	HLA-B*51:01	2.033	NB	#NAME?	4	A-FSVQKEV
AFTGVAGY	8	TRUE	sp|Q8N2U9|S66A2_HUMAN	SLC66A2	HUMAN	Solute carrier family 66 member 2 OS=Homo sapiens OX=9606 GN=SLC66A2 PE=1 SV=1	AFTGVAGY/1	['MSFragger', 'Comet', 'Sage', 'PEAKS']	[0.0028796605031827, 0.0042387848816672, 0.001468788249694, 0.0032109171182018]	[0.8996013680907005, 0.4795821535692112, 0.7285642404044891, 2.818973032774833]	[0.0151560616806791, 0.0292646149279229, 0.0103856939494063, 0.0296417796330349]	0.834986	0.0479258	1	4	0.00146879	0.0103857	2.81897	0	NA	3	1	0	0	1	1	0	1	2	0	NA	NA	netMHCpan-4.1	HLA-B*18:01	8.559	NB	AFTGVA-GY	1	A-FTGVAGY
AFTKSISLL	9	TRUE	sp|Q9NPR9|GP108_HUMAN	GPR108	HUMAN	Protein GPR108 OS=Homo sapiens OX=9606 GN=GPR108 PE=1 SV=3	AFTKSISLL/1	['MSFragger', 'Sage', 'PEAKS']	[0.0071536144578313, 0.008595812611285, 0.0004532269760696]	[0.6976584261131797, 0.511145413061911, 3.8878840757262423]	[0.0534926423163114, 0.0674132201042136, 0.0028932411987931]	0.78482	2.74176	1	3	0.000453227	0.00289324	3.88788	0	NA	1	0	0	0	1	0	0	0	1	0	NA	NA	netMHCpan-4.1	HLA-C*01:02	1.308	WB	AFTKSISLL	3	AFTKSISLL
AFTYHHI	7	FALSE	sp|Q92608|DOCK2_HUMAN	DOCK2	HUMAN	Dedicator of cytokinesis protein 2 OS=Homo sapiens OX=9606 GN=DOCK2 PE=1 SV=2	AFTYHHI/1	['Comet', 'Sage', 'PEAKS']	[0.0008907363420427, 0.0099601593625498, 0.0003016287954956]	[0.6485850027295708, 0.4939360548487808, 4.28864218888247]	[0.0046782325629978, 0.0770124741172657, 0.0011637300141133]	0.87895	0.28843	1	3	0.000301629	0.00116373	4.28864	0	NA	1	0	0	0	0	1	0	0	1	0	NA	NA	NA	NA	NA	NA	NA	NA	NA
AFVDFLSDEIKEER	14	FALSE	sp|Q07021|C1QBP_HUMAN	C1QBP	HUMAN	Complement component 1 Q subcomponent-binding protein, mitochondrial OS=Homo sapiens OX=9606 GN=C1QBP PE=1 SV=1	AFVDFLSDEIKEER/2	['MSFragger', 'Comet', 'Sage', 'PEAKS']	[0.0005198405822214, 0.000551343900758, 0.0003867349898482, 0.0034368803701255]	[1.6450320555704545, 0.7841721284988356, 1.1492587323559451, 2.785444903322072]	[0.0004934856990878, 0.0013259263346603, 0.0002173295411128, 0.0318961098982452]	0.471231	0.0551727	1	4	0.000386735	0.00021733	2.78544	0	NA	1	0	0	0	0	1	0	0	1	0	NA	NA	netMHCIIpan-4.3	HLA-DPA10202-DPB10402	3.9	WB	KIEDSLFDV	NA	NA
AFVHWYVGEGMEEGEFSEAR	20	FALSE	sp|P0DPH7|TBA3C_HUMAN;sp|P0DPH8|TBA3D_HUMAN;sp|P68363|TBA1B_HUMAN;sp|P68366|TBA4A_HUMAN;sp|Q6PEY2|TBA3E_HUMAN;sp|Q71U36|TBA1A_HUMAN;sp|Q9BQE3|TBA1C_HUMAN;sp|Q9NY65|TBA8_HUMAN	TUBA3C;TUBA3D;TUBA1B;TUBA4A;TUBA3E;TUBA1A;TUBA1C;TUBA8	HUMAN	Tubulin alpha-3C chain OS=Homo sapiens OX=9606 GN=TUBA3C PE=1 SV=1	AFVHWYVGEGMEEGEFSEAR/3	['MSFragger', 'Comet', 'Sage', 'PEAKS']	[0.0003675119441381, 0.0003016136329362, 0.0003229974160206, 0.0001233501911927]	[3.198220430773594, 1.8383242544726048, 1.5136129559612497, 8.607546626615106]	[1.912963298035413e-05, 1.326439441672014e-05, 7.656222162413304e-06, 1.009666809237814e-08]	0.800544	0.40329	1	4	0.00012335	1.00967e-08	8.60755	0	NA	1	0	0	0	0	1	0	0	1	0	NA	NA	NA	NA	NA	NA	NA	NA	NA
AFVLEGK	7	FALSE	sp|O43493|TGON2_HUMAN	TGOLN2	HUMAN	Trans-Golgi network integral membrane protein 2 OS=Homo sapiens OX=9606 GN=TGOLN2 PE=1 SV=4	AFVLEGK/1	['MSFragger', 'Comet', 'Sage', 'PEAKS']	[0.0040949472515269, 0.0006652622241933, 0.0013371218452281, 0.0008873114463176]	[0.8126740236547673, 0.7187689330574101, 0.7347263018745823, 3.645788307247973]	[0.02601270267858, 0.0023528445844935, 0.0098201994651086, 0.0048723053846265]	0.962018	0.057014	1	4	0.000665262	0.00235284	3.64579	0	NA	8	0	1	0	2	3	2	1	7	0	NA	NA	NA	NA	NA	NA	NA	NA	NA
AGAAKAKKPAGAAKKPK	17	FALSE	sp|P10412|H14_HUMAN	H1-4	HUMAN	Histone H1.4 OS=Homo sapiens OX=9606 GN=H1-4 PE=1 SV=2	AGAAKAKKPAGAAKKPK/3;AGAAKAKKPAGAAKKPK/2	['MSFragger', 'Comet', 'Sage', 'PEAKS']	[0.0013234077750206, 0.0008907363420427, 0.0003867349898482, 0.0001233501911927]	[0.995069522585708, 0.6595380008568033, 0.8188643997937397, 6.097954357481684]	[0.0081027147232715, 0.0041831960084629, 0.0045433213425361, 9.62542626865644e-06]	0.860065	0.272217	2	4	0.00012335	9.62543e-06	6.09795	0	NA	5	1	0	1	0	1	2	2	3	0	NA	NA	netMHCIIpan-4.3	DRB5_0101	23.6	NB	KKPAGAAKK	NA	NA
AGAAKAKKPAGATPK	15	FALSE	sp|P16401|H15_HUMAN	H1-5	HUMAN	Histone H1.5 OS=Homo sapiens OX=9606 GN=H1-5 PE=1 SV=3	AGAAKAKKPAGATPK/3	['MSFragger', 'Comet', 'Sage', 'PEAKS']	[0.0022587428927486, 0.0015173152445555, 0.0003867349898482, 0.0049100879989797]	[0.923618118725783, 0.6016610083637679, 0.9012950025335508, 2.583727748945875]	[0.0129993155385345, 0.0076213798470948, 0.0021248105318571, 0.0490507966646564]	0.725266	2.23356	1	4	0.000386735	0.00212481	2.58373	0	NA	1	0	1	0	0	0	0	1	0	0	NA	NA	netMHCIIpan-4.3	HLA-DQA10101-DQB10602	21.5	NB	AKAKKPAGA	NA	NA
AGAAKKPK	8	TRUE	P10412|H14_HUMAN;P16402|H13_HUMAN	H1-4;H1-3	HUMAN	Histone H1.4 OS=Homo sapiens OX=9606 GN=H1-4 PE=1 SV=2	AGAAKKPK/1	['PEAKS']	[0.0043081275720164]	[2.6339137568998194]	[0.0442036377916486]	0.979893	3.27361	1	1	0.00430813	0.0442036	2.63391	0	NA	4	0	0	0	0	2	2	0	4	0	NA	NA	netMHCpan-4.1	HLA-A*03:01	14.747	NB	AGAAK-KPK	1	A-GAAKKPK
AGAAKKPKKATGAATPK	17	FALSE	sp|P10412|H14_HUMAN	H1-4	HUMAN	Histone H1.4 OS=Homo sapiens OX=9606 GN=H1-4 PE=1 SV=2	AGAAKKPKKATGAATPK/3;AGAAKKPKKATGAATPK/2	['MSFragger', 'Comet', 'Sage', 'PEAKS']	[0.0003675119441381, 0.0010578957491825, 0.0003229974160206, 0.0001233501911927]	[2.181312534217343, 0.6449970932623713, 1.1757213723282929, 6.935819008571551]	[0.0001889146899659, 0.004854014187441, 0.0001704527472512, 9.747678041654917e-07]	0.835239	0.145424	2	4	0.00012335	9.74768e-07	6.93582	0	NA	3	0	0	0	0	1	2	0	3	0	NA	NA	netMHCIIpan-4.3	HLA-DPA10202-DPB10201	39.61	NB	KKPKKATGA	NA	NA
AGAGIALND	9	TRUE	sp|P04406|G3P_HUMAN	GAPDH	HUMAN	Glyceraldehyde-3-phosphate dehydrogenase OS=Homo sapiens OX=9606 GN=GAPDH PE=1 SV=3	AGAGIALND/1	['MSFragger', 'Sage', 'PEAKS']	[0.0031094987784111, 0.0038390347569753, 0.0027019537203824]	[0.8859357530501445, 0.6027674002834343, 2.9590005226679303]	[0.01651743105351, 0.0317060876929933, 0.0218535436257657]	0.840627	2.69185	1	3	0.00270195	0.0165174	2.959	0	NA	1	0	0	0	1	0	0	0	1	0	NA	NA	netMHCpan-4.1	HLA-B*51:01	70	NB	AGAGIALND	NA	NA
AGAGIALNDH	10	TRUE	sp|P04406|G3P_HUMAN	GAPDH	HUMAN	Glyceraldehyde-3-phosphate dehydrogenase OS=Homo sapiens OX=9606 GN=GAPDH PE=1 SV=3	AGAGIALNDH/1	['MSFragger', 'Comet', 'Sage', 'PEAKS']	[0.0005648919644118, 0.00174748798602, 0.0003867349898482, 0.0001233501911927]	[1.4317232107863052, 0.5919601252769202, 0.9453568160586242, 5.19542677238165]	[0.0008456499520993, 0.0084450115539378, 0.0014157283506242, 0.0001124025667239]	0.915133	1.34934	1	4	0.00012335	0.000112403	5.19543	0	NA	1	0	0	0	1	0	0	0	1	0	NA	NA	netMHCpan-4.1	HLA-A*03:01	11.069	NB	AGAGIALNH	NA	NA
AGAGIALNDHF	11	TRUE	sp|P04406|G3P_HUMAN	GAPDH	HUMAN	Glyceraldehyde-3-phosphate dehydrogenase OS=Homo sapiens OX=9606 GN=GAPDH PE=1 SV=3	AGAGIALNDHF/1;AGAGIALNDHF/2	['MSFragger', 'Comet', 'Sage', 'PEAKS']	[0.0005198405822214, 0.0003016136329362, 0.0003229974160206, 0.0001233501911927]	[1.8808638524464487, 1.054754664604279, 1.2639367367253074, 6.321187878701735]	[0.0003344991320099, 0.0002468277104363, 7.582481465193402e-05, 5.23019635388799e-06]	0.972966	0.546345	2	4	0.00012335	5.2302e-06	6.32119	0	NA	2	0	0	0	2	0	0	0	2	0	NA	NA	netMHCpan-4.1	HLA-C*07:01	26.429	NB	AGAGIALHF	0	GAGIANDHF
AGAGKVTK	8	TRUE	sp|P68104|EF1A1_HUMAN;sp|Q5VTE0|EF1A3_HUMAN	EEF1A1;EEF1A1P5	HUMAN	Elongation factor 1-alpha 1 OS=Homo sapiens OX=9606 GN=EEF1A1 PE=1 SV=1	AGAGKVTK/1	['MSFragger', 'Comet', 'Sage', 'PEAKS']	[0.0023977105731301, 0.0007607868709922, 0.0077572297381159, 0.0016017473607571]	[0.916316736758614, 0.688032679969147, 0.5201665097515359, 3.162077018295094]	[0.0136250402460113, 0.0031505762894899, 0.0627936210781602, 0.0138754440610157]	0.991835	6.65105	1	4	0.000760787	0.00315058	3.16208	0	NA	4	0	1	3	0	0	0	4	0	0	NA	NA	netMHCpan-4.1	HLA-A*03:01	8.712	NB	AGAGKV-TK	1	AGAGK-VTK
AGAGKVTKSAQKAQK	15	FALSE	sp|P68104|EF1A1_HUMAN;sp|Q5VTE0|EF1A3_HUMAN	EEF1A1;EEF1A1P5	HUMAN	Elongation factor 1-alpha 1 OS=Homo sapiens OX=9606 GN=EEF1A1 PE=1 SV=1	AGAGKVTKSAQKAQK/2;AGAGKVTKSAQKAQK/3	['MSFragger', 'Comet', 'Sage', 'PEAKS']	[0.0005198405822214, 0.0004238485447866, 0.0003229974160206, 0.0001233501911927]	[1.6865001421898933, 0.7990673901213373, 1.2758686440696416, 6.048878502073131]	[0.0004570626939812, 0.0011731077065731, 6.795552828798479e-05, 1.1006295694501322e-05]	0.490961	1.61831	2	4	0.00012335	1.10063e-05	6.04888	0	NA	4	1	2	1	0	0	0	4	0	0	NA	NA	netMHCIIpan-4.3	HLA-DPA10202-DPB10201	0.88	SB	KVTKSAQKA	NA	NA
AGAGKVTKSAQKAQKA	16	FALSE	sp|P68104|EF1A1_HUMAN;sp|Q5VTE0|EF1A3_HUMAN	EEF1A1;EEF1A1P5	HUMAN	Elongation factor 1-alpha 1 OS=Homo sapiens OX=9606 GN=EEF1A1 PE=1 SV=1	AGAGKVTKSAQKAQKA/2;AGAGKVTKSAQKAQKA/3	['MSFragger', 'Comet', 'Sage', 'PEAKS']	[0.0003675119441381, 0.0003016136329362, 0.0003229974160206, 0.0001233501911927]	[3.541351265092743, 1.4338588072007978, 1.2615302246365898, 6.3280201800215]	[8.664271795140553e-06, 6.018171673157154e-05, 7.751912999985433e-05, 5.133446683070931e-06]	0.738869	0.819247	2	4	0.00012335	5.13345e-06	6.32802	0	NA	5	1	2	2	0	0	0	5	0	0	NA	NA	netMHCIIpan-4.3	HLA-DPA10202-DPB10201	0.87	SB	KVTKSAQKA	NA	NA
AGAGKVTKSAQKAQKAK	17	FALSE	sp|P68104|EF1A1_HUMAN;sp|Q5VTE0|EF1A3_HUMAN	EEF1A1;EEF1A1P5	HUMAN	Elongation factor 1-alpha 1 OS=Homo sapiens OX=9606 GN=EEF1A1 PE=1 SV=1	AGAGKVTKSAQKAQKAK/2;AGAGKVTKSAQKAQKAK/3	['MSFragger', 'Comet', 'Sage', 'PEAKS']	[0.0003675119441381, 0.0003016136329362, 0.0003229974160206, 0.0001233501911927]	[3.757699360912501, 1.852674322898588, 1.1738186752037778, 6.429846006992125]	[5.2336108587271375e-06, 1.2625397253484431e-05, 0.0001734566462526, 3.886424379500765e-06]	0.81777	0.955803	2	4	0.00012335	3.88642e-06	6.42985	0	NA	11	4	3	3	0	1	0	10	1	0	NA	NA	netMHCIIpan-4.3	HLA-DPA10202-DPB10201	1.62	WB	KVTKSAQKA	NA	NA
AGAGPYSEL	9	TRUE	sp|Q53EP0|FND3B_HUMAN	FNDC3B	HUMAN	Fibronectin type III domain-containing protein 3B OS=Homo sapiens OX=9606 GN=FNDC3B PE=1 SV=2	AGAGPYSEL/1	['MSFragger', 'Comet', 'Sage']	[0.0008147745790331, 0.0008907363420427, 0.0003867349898482]	[1.173726106692868, 0.6589404067121633, 0.8755937529093882]	[0.0026140967673728, 0.0042086581325485, 0.0026930863776159]	0.855743	1.51506	1	3	0.000386735	0.0026141	1.17373	0	NA	5	0	0	0	1	1	3	0	5	0	NA	NA	netMHCpan-4.1	HLA-C*01:02	0.295	SB	AGAGPYSEL	0	AGAGPYSEL
AGAGSATEF	9	TRUE	sp|P46783|RS10_HUMAN;sp|Q9NQ39|RS10L_HUMAN	RPS10;RPS10P5	HUMAN	Small ribosomal subunit protein eS10 OS=Homo sapiens OX=9606 GN=RPS10 PE=1 SV=1	AGAGSATEF/1	['MSFragger', 'Comet', 'Sage']	[0.0006691201070592, 0.0020762395149904, 0.0009538674991328]	[1.2546048665712133, 0.5764156839261282, 0.7577534844985281]	[0.0017134531511333, 0.0099735424588631, 0.007960813555952]	0.934771	0.079288	1	3	0.00066912	0.00171345	1.2546	0	NA	1	0	0	0	1	0	0	0	1	0	NA	NA	netMHCpan-4.1	HLA-C*07:01	2.446	NB	AGAGSATEF	0	AGAGSATEF
AGAPVYLA	8	TRUE	sp|P04908|H2A1B_HUMAN;sp|P0C0S8|H2A1_HUMAN;sp|P16104|H2AX_HUMAN;sp|P20671|H2A1D_HUMAN;sp|Q7L7L0|H2A3_HUMAN;sp|Q8IUE6|H2A2B_HUMAN;sp|Q93077|H2A1C_HUMAN;sp|Q96KK5|H2A1H_HUMAN;sp|Q96QV6|H2A1A_HUMAN;sp|Q99878|H2A1J_HUMAN;sp|Q9BTM1|H2AJ_HUMAN	H2AC8;H2AC17;H2AX;H2AC7;H2AC25;H2AC21;H2AC6;H2AC12;H2AC1;H2AC14;H2AJ	HUMAN	Histone H2A type 1-B/E OS=Homo sapiens OX=9606 GN=H2AC8 PE=1 SV=2	AGAPVYLA/1	['Comet']	[0.0054098472916524]	[0.4591423915729833]	[0.0364516371499404]	0.956686	1.13834	1	1	0.00540985	0.0364516	0.459142	0	NA	2	0	2	0	0	0	0	2	0	0	NA	NA	netMHCpan-4.1	HLA-B*51:01	21.859	NB	AGAPV-YLA	0	A-GAPVYLA
AGAPVYLAA	9	TRUE	sp|P04908|H2A1B_HUMAN;sp|P0C0S8|H2A1_HUMAN;sp|P16104|H2AX_HUMAN;sp|P20671|H2A1D_HUMAN;sp|Q7L7L0|H2A3_HUMAN;sp|Q8IUE6|H2A2B_HUMAN;sp|Q93077|H2A1C_HUMAN;sp|Q96KK5|H2A1H_HUMAN;sp|Q96QV6|H2A1A_HUMAN;sp|Q99878|H2A1J_HUMAN;sp|Q9BTM1|H2AJ_HUMAN	H2AC8;H2AC17;H2AX;H2AC7;H2AC25;H2AC21;H2AC6;H2AC12;H2AC1;H2AC14;H2AJ	HUMAN	Histone H2A type 1-B/E OS=Homo sapiens OX=9606 GN=H2AC8 PE=1 SV=2	AGAPVYLAA/1	['MSFragger', 'Comet', 'Sage', 'PEAKS']	[0.0008147745790331, 0.0008513355326167, 0.0020591824283099, 0.0016017473607571]	[1.1280618641199966, 0.6805779837242033, 0.6767978462634814, 3.207016163690029]	[0.0034122356717658, 0.0033891620026311, 0.0165591171881696, 0.0125437129413759]	0.933637	0.246553	1	4	0.000814775	0.00338916	3.20702	0	NA	3	1	1	1	0	0	0	3	0	0	NA	NA	netMHCpan-4.1	HLA-C*07:01	8.255	NB	AGAPVYLAA	NA	NA
AGAPVYM	7	FALSE	Q16777|H2A2C_HUMAN;Q6FI13|H2A2A_HUMAN	H2AC20;H2AC19	HUMAN	Histone H2A type 2-C OS=Homo sapiens OX=9606 GN=H2AC20 PE=1 SV=4	AGAPVYM[UNIMOD:Oxidation]/1	['PEAKS']	[0.001317012705299]	[3.3968668859716]	[0.008279966246839]	0.975778	4.86779	1	1	0.00131701	0.00827997	3.39687	0	NA	2	0	1	1	0	0	0	2	0	0	NA	NA	NA	NA	NA	NA	NA	NA	NA
AGDVSMF	7	FALSE	P05120|PAI2_HUMAN	SERPINB2	HUMAN	Plasminogen activator inhibitor 2 OS=Homo sapiens OX=9606 GN=SERPINB2 PE=1 SV=2	AGDVSM[UNIMOD:Oxidation]F/1	['PEAKS']	[0.0032109171182018]	[2.828586409182693]	[0.0290258900394302]	0.271591	1.73219	1	1	0.00321092	0.0290259	2.82859	0	NA	3	0	0	0	2	0	1	0	3	0	NA	NA	NA	NA	NA	NA	NA	NA	NA
AGEDPGLA	8	TRUE	P81605|DCD_HUMAN	DCD	HUMAN	Dermcidin OS=Homo sapiens OX=9606 GN=DCD PE=1 SV=2	AGEDPGLA/1	['PEAKS']	[0.0008873114463176]	[3.6395002636364375]	[0.0049378722710503]	0.971642	2.43193	1	1	0.000887311	0.00493787	3.6395	0	NA	2	0	0	0	1	0	1	0	2	0	NA	NA	netMHCpan-4.1	HLA-B*51:01	44.231	NB	AGEDPG-LA	0	AGEDPGL-A
AGEKEAKSD	9	TRUE	sp|P05114|HMGN1_HUMAN	HMGN1	HUMAN	Non-histone chromosomal protein HMG-14 OS=Homo sapiens OX=9606 GN=HMGN1 PE=1 SV=3	AGEKEAKSD/2;AGEKEAKSD/1	['MSFragger', 'Comet', 'Sage', 'PEAKS']	[0.0005198405822214, 0.0003016136329362, 0.0003867349898482, 0.0001233501911927]	[1.516137111209408, 0.9466925976844046, 0.9495844827867792, 5.9307490420177285]	[0.0006608208381071, 0.0004176191169701, 0.0013616664504964, 1.5196773214604475e-05]	0.97749	0.0316219	2	4	0.00012335	1.51968e-05	5.93075	0	NA	38	3	15	12	2	3	3	30	8	0	NA	NA	netMHCpan-4.1	HLA-C*01:02	85	NB	AGEKEAKSD	NA	NA
AGEKVEKPD	9	TRUE	sp|Q02878|RL6_HUMAN	RPL6	HUMAN	Large ribosomal subunit protein eL6 OS=Homo sapiens OX=9606 GN=RPL6 PE=1 SV=3	AGEKVEKPD/2	['MSFragger', 'Comet', 'Sage', 'PEAKS']	[0.0008147745790331, 0.0008907363420427, 0.0003867349898482, 0.0002224199288256]	[1.183419726461249, 0.6513648856849567, 1.0239236790001414, 4.506829814604389]	[0.0024766651265268, 0.0045467760131303, 0.0006871352302558, 0.0006855796633823]	0.840734	0.410627	1	4	0.00022242	0.00068558	4.50683	0	NA	8	2	1	2	1	1	1	5	3	0	NA	NA	netMHCpan-4.1	HLA-B*51:01	90	NB	AGEKVEKPD	NA	NA
AGEKVEKPDTK	11	TRUE	sp|Q02878|RL6_HUMAN	RPL6	HUMAN	Large ribosomal subunit protein eL6 OS=Homo sapiens OX=9606 GN=RPL6 PE=1 SV=3	AGEKVEKPDTK/2	['MSFragger', 'Comet', 'Sage', 'PEAKS']	[0.0006691201070592, 0.0003016136329362, 0.0003229974160206, 0.0001233501911927]	[1.3034663713962191, 0.8877974746645869, 1.1996323383204148, 6.766198844767009]	[0.0013704220545521, 0.0006034302769447, 0.0001368535687554, 1.5497838935392526e-06]	0.74062	0.0397288	1	4	0.00012335	1.54978e-06	6.7662	0	NA	5	2	2	1	0	0	0	5	0	0	NA	NA	netMHCpan-4.1	HLA-A*03:01	12.566	NB	AGVEKPDTK	1	AKVEKPDTK
AGEKVEKPDTKEK	13	FALSE	sp|Q02878|RL6_HUMAN	RPL6	HUMAN	Large ribosomal subunit protein eL6 OS=Homo sapiens OX=9606 GN=RPL6 PE=1 SV=3	AGEKVEKPDTKEK/3	['MSFragger', 'Comet', 'Sage', 'PEAKS']	[0.0012720488466757, 0.0003016136329362, 0.0003867349898482, 0.0004532269760696]	[1.0042643788963546, 0.870120621683815, 1.0275555979796234, 3.892069796456032]	[0.0076176931977387, 0.000682087046586, 0.0006645757161954, 0.0028667869560637]	0.714684	0.0574076	1	4	0.000301614	0.000664576	3.89207	0	NA	2	1	0	1	0	0	0	2	0	0	NA	NA	netMHCIIpan-4.3	DRB5_0101	39.61	NB	EKVEKPDTK	NA	NA
AGEKVEKPDTKEKK	14	FALSE	sp|Q02878|RL6_HUMAN	RPL6	HUMAN	Large ribosomal subunit protein eL6 OS=Homo sapiens OX=9606 GN=RPL6 PE=1 SV=3	AGEKVEKPDTKEKK/3	['MSFragger', 'Sage', 'PEAKS']	[0.0005198405822214, 0.0003867349898482, 0.0002224199288256]	[1.5725993775022928, 1.0483977565554123, 4.591986135199157]	[0.0005749283305406, 0.0005487411051097, 0.0005536533149986]	0.438718	0.741309	1	3	0.00022242	0.000548741	4.59199	0	NA	3	1	1	1	0	0	0	3	0	0	NA	NA	netMHCIIpan-4.3	DRB5_0101	23	NB	VEKPDTKEK	NA	NA
AGEKVEKPDTKEKKPEAK	18	FALSE	sp|Q02878|RL6_HUMAN	RPL6	HUMAN	Large ribosomal subunit protein eL6 OS=Homo sapiens OX=9606 GN=RPL6 PE=1 SV=3	[UNIMOD:Acetylation]-AGEKVEKPDTKEKKPEAK/3;AGEKVEKPDTKEKKPEAK/3	['MSFragger', 'Comet', 'Sage', 'PEAKS']	[0.0003675119441381, 0.0003016136329362, 0.0003229974160206, 0.0001233501911927]	[2.227683362637768, 1.2222892617841754, 1.20126834504415, 6.740898281109257]	[0.0001713134985151, 0.0001338651302656, 0.0001348131107835, 1.6607600834422285e-06]	0.235403	0.0893488	2	4	0.00012335	1.66076e-06	6.7409	0	NA	7	0	1	1	3	1	1	2	5	0	NA	NA	netMHCIIpan-4.3	DRB5_0101	23.82	NB	VEKPDTKEK	NA	NA
AGEKVEKPDTKEKKPEAKK	19	FALSE	sp|Q02878|RL6_HUMAN	RPL6	HUMAN	Large ribosomal subunit protein eL6 OS=Homo sapiens OX=9606 GN=RPL6 PE=1 SV=3	AGEKVEKPDTKEKKPEAKK/3	['MSFragger', 'Sage', 'PEAKS']	[0.0005198405822214, 0.0022809211978515, 0.0001233501911927]	[1.5091650836363164, 0.6587527896962895, 6.274248088107657]	[0.000673190003621, 0.0194443173392638, 5.946026997906124e-06]	0.701254	1.28141	1	3	0.00012335	5.94603e-06	6.27425	0	NA	3	0	0	0	2	1	0	0	3	0	NA	NA	NA	NA	NA	NA	NA	NA	NA
AGEKVEKPDTKEKKPEAKKV	20	FALSE	sp|Q02878|RL6_HUMAN	RPL6	HUMAN	Large ribosomal subunit protein eL6 OS=Homo sapiens OX=9606 GN=RPL6 PE=1 SV=3	AGEKVEKPDTKEKKPEAKKV/3	['MSFragger', 'Sage', 'PEAKS']	[0.0005648919644118, 0.0003867349898482, 0.0001233501911927]	[1.3811766797473022, 0.976439980331254, 7.980137822601241]	[0.0010059169481578, 0.0010634117209469, 5.6112370526687765e-08]	0.640612	2.04874	1	3	0.00012335	5.61124e-08	7.98014	0	NA	2	0	0	0	1	1	0	0	2	0	NA	NA	NA	NA	NA	NA	NA	NA	NA
AGELTPEE	8	TRUE	sp|Q9NZT1|CALL5_HUMAN	CALML5	HUMAN	Calmodulin-like protein 5 OS=Homo sapiens OX=9606 GN=CALML5 PE=1 SV=2	[UNIMOD:Acetylation]-AGELTPEE/1	['MSFragger', 'PEAKS']	[0.0065697155249394, 0.0062523446292359]	[0.7169882734473784, 2.472047726402416]	[0.0474181909953821, 0.0609547765626315]	0.945326	7.44504	1	2	0.00625234	0.0474182	2.47205	0	NA	2	0	0	0	2	0	0	0	2	0	NA	NA	netMHCpan-4.1	HLA-B*51:01	70	NB	#NAME?	NA	NA
AGELTPEEE	9	TRUE	sp|Q9NZT1|CALL5_HUMAN	CALML5	HUMAN	Calmodulin-like protein 5 OS=Homo sapiens OX=9606 GN=CALML5 PE=1 SV=2	[UNIMOD:Acetylation]-AGELTPEEE/1	['MSFragger', 'PEAKS']	[0.0035412300354123, 0.0008873114463176]	[0.8587890121917825, 3.628505123808333]	[0.0195572304453877, 0.0050546270277275]	0.961792	4.04529	1	2	0.000887311	0.00505463	3.62851	0	NA	8	0	0	0	3	4	1	0	8	0	NA	NA	netMHCpan-4.1	HLA-C*01:02	49	NB	AGELTPEEE	3	AGELTPEEE
AGELTPEEEAQ	11	TRUE	Q9NZT1|CALL5_HUMAN	CALML5	HUMAN	Calmodulin-like protein 5 OS=Homo sapiens OX=9606 GN=CALML5 PE=1 SV=2	[UNIMOD:Acetylation]-AGELTPEEEAQ/1	['PEAKS']	[0.0016017473607571]	[3.179364985232071]	[0.0133461935863947]	0.919252	2.50322	1	1	0.00160175	0.0133462	3.17936	0	NA	6	0	0	0	2	4	0	0	6	0	NA	NA	netMHCpan-4.1	HLA-A*03:01	52.5	NB	ALTPEEEAQ	2	GETPEEEAQ
AGELTPEEEAQYKKA	15	FALSE	sp|Q9NZT1|CALL5_HUMAN	CALML5	HUMAN	Calmodulin-like protein 5 OS=Homo sapiens OX=9606 GN=CALML5 PE=1 SV=2	[UNIMOD:Acetylation]-AGELTPEEEAQYKKA/2	['MSFragger', 'PEAKS']	[0.0005198405822214, 0.0001233501911927]	[1.5120780004620609, 5.903427960924906]	[0.000667969429641, 1.637374997187941e-05]	0.825419	2.73248	1	2	0.00012335	1.63737e-05	5.90343	0	NA	2	0	0	0	2	0	0	0	2	0	NA	NA	netMHCIIpan-4.3	HLA-DPA10103-DPB10401	8.79	NB	LTPEEEAQY	NA	NA
AGELTPEEEAQYKKAF	16	FALSE	sp|Q9NZT1|CALL5_HUMAN	CALML5	HUMAN	Calmodulin-like protein 5 OS=Homo sapiens OX=9606 GN=CALML5 PE=1 SV=2	[UNIMOD:Acetylation]-AGELTPEEEAQYKKAF/2	['MSFragger', 'PEAKS']	[0.0003675119441381, 0.0001233501911927]	[2.120470929258924, 5.490855441907067]	[0.0002141867539339, 5.043000429284597e-05]	0.901094	5.83927	1	2	0.00012335	5.043e-05	5.49086	0	NA	5	0	0	0	2	2	1	0	5	0	NA	NA	netMHCIIpan-4.3	HLA-DPA10103-DPB10401	12.21	NB	LTPEEEAQY	NA	NA
AGELTPEEEAQYKKAFS	17	FALSE	sp|Q9NZT1|CALL5_HUMAN	CALML5	HUMAN	Calmodulin-like protein 5 OS=Homo sapiens OX=9606 GN=CALML5 PE=1 SV=2	[UNIMOD:Acetylation]-AGELTPEEEAQYKKAFS/2	['MSFragger']	[0.0088831709857256]	[0.6669407860463112]	[0.0645931709189547]	0.864578	7.54769	1	1	0.00888317	0.0645932	0.666941	0	NA	1	0	0	0	0	1	0	0	1	0	NA	NA	netMHCIIpan-4.3	HLA-DPA10202-DPB10402	18.09	NB	LTPEEEAQY	NA	NA
AGEVFIHK	8	TRUE	Q15233|NONO_HUMAN	NONO	HUMAN	Non-POU domain-containing octamer-binding protein OS=Homo sapiens OX=9606 GN=NONO PE=1 SV=4	AGEVFIHK/1	['PEAKS']	[0.0037485203209259]	[2.741560636974548]	[0.0350987947952411]	0.83707	2.8701	1	1	0.00374852	0.0350988	2.74156	0	NA	2	0	0	0	0	1	1	0	2	0	NA	NA	netMHCpan-4.1	HLA-A*03:01	9.732	NB	AG-EVFIHK	1	A-GEVFIHK
AGEYDHLPEQAF	12	TRUE	sp|P06576|ATPB_HUMAN	ATP5F1B	HUMAN	ATP synthase subunit beta, mitochondrial OS=Homo sapiens OX=9606 GN=ATP5F1B PE=1 SV=3	AGEYDHLPEQAF/2	['MSFragger', 'Comet', 'Sage', 'PEAKS']	[0.0005198405822214, 0.0003016136329362, 0.0003229974160206, 0.0001233501911927]	[1.7685093090548136, 1.1037687331622212, 1.236627408392352, 5.852888561455962]	[0.0003989448224498, 0.0002039451101132, 9.743692333157224e-05, 1.879606993531412e-05]	0.932121	0.15926	1	4	0.00012335	1.87961e-05	5.85289	0	NA	4	0	0	0	1	2	1	0	4	0	NA	NA	netMHCpan-4.1	HLA-B*18:01	6.226	NB	GEYDPEQAF	2	GEYDHEQAF
AGEYDHLPEQAFY	13	FALSE	sp|P06576|ATPB_HUMAN	ATP5F1B	HUMAN	ATP synthase subunit beta, mitochondrial OS=Homo sapiens OX=9606 GN=ATP5F1B PE=1 SV=3	AGEYDHLPEQAFY/2	['MSFragger', 'Comet', 'Sage', 'PEAKS']	[0.0005648919644118, 0.0006366993505666, 0.0003867349898482, 0.0001233501911927]	[1.4276250486902176, 0.7613355524858348, 0.9861953386450804, 5.253144549014492]	[0.000856974318207, 0.0016085550507758, 0.0009721154319034, 9.61559058932158e-05]	0.710462	1.27296	1	4	0.00012335	9.61559e-05	5.25314	0	NA	3	3	0	0	0	0	0	3	0	0	NA	NA	netMHCIIpan-4.3	DRB1_0101	8.62	NB	YDHLPEQAF	NA	NA
AGFEISAM	8	TRUE	sp|Q9Y5B8|NDK7_HUMAN	NME7	HUMAN	Nucleoside diphosphate kinase homolog 7 OS=Homo sapiens OX=9606 GN=NME7 PE=1 SV=1	AGFEISAM[UNIMOD:Oxidation]/1	['MSFragger']	[0.0068939346024919]	[0.706779500862595]	[0.050543576323249]	0.973763	5.6951	1	1	0.00689393	0.0505436	0.70678	0	NA	1	1	0	0	0	0	0	1	0	0	NA	NA	netMHCpan-4.1	HLA-B*51:01	5.693	NB	AGFEI-SAM	3	AGFE-ISAM
AGFRALGL	8	TRUE	sp|Q8NI36|WDR36_HUMAN	WDR36	HUMAN	WD repeat-containing protein 36 OS=Homo sapiens OX=9606 GN=WDR36 PE=1 SV=1	AGFRALGL/2	['MSFragger', 'Comet', 'Sage', 'PEAKS']	[0.004241636450708, 0.0019706965984063, 0.0010377032168799, 0.0034368803701255]	[0.8049122196004772, 0.5846278144508739, 0.7509462138009594, 2.7653413424780213]	[0.0272987488484775, 0.0091313960041938, 0.0084713483559884, 0.0333277850824617]	0.872276	5.487	1	4	0.0010377	0.00847135	2.76534	0	NA	3	3	0	0	0	0	0	3	0	0	NA	NA	netMHCpan-4.1	HLA-C*01:02	7.365	NB	AGF-RALGL	3	AGF-RALGL
AGGAAQLALD	10	TRUE	sp|P49748|ACADV_HUMAN	ACADVL	HUMAN	Very long-chain specific acyl-CoA dehydrogenase, mitochondrial OS=Homo sapiens OX=9606 GN=ACADVL PE=1 SV=1	AGGAAQLALD/1	['Comet', 'PEAKS']	[0.0061596143545795, 0.0014140061025526]	[0.444796259082809, 3.265821987522011]	[0.0422574684005332, 0.0110053733769249]	0.971031	1.45471	1	2	0.00141401	0.0110054	3.26582	0	NA	2	0	0	0	1	1	0	0	2	0	NA	NA	netMHCpan-4.1	HLA-C*01:02	54	NB	AGGAAQLAL	3	AGGAAQLAL
AGGAAQLALDKSDSHPSDA	19	FALSE	sp|P49748|ACADV_HUMAN	ACADVL	HUMAN	Very long-chain specific acyl-CoA dehydrogenase, mitochondrial OS=Homo sapiens OX=9606 GN=ACADVL PE=1 SV=1	AGGAAQLALDKSDSHPSDA/2	['MSFragger', 'Comet', 'Sage', 'PEAKS']	[0.0003675119441381, 0.0003016136329362, 0.0003229974160206, 0.0001233501911927]	[3.513001692090198, 2.4108653392036987, 1.20898003482007, 8.108538042378065]	[9.255929731373602e-06, 1.850020200026581e-06, 0.0001255970578734, 3.950186788921404e-08]	0.77303	1.38092	1	4	0.00012335	3.95019e-08	8.10854	0	NA	1	0	0	0	1	0	0	0	1	0	NA	NA	NA	NA	NA	NA	NA	NA	NA
AGGFLGPPPPSGKFS	15	FALSE	sp|Q9UM00|TMCO1_HUMAN	TMCO1	HUMAN	Calcium load-activated calcium channel OS=Homo sapiens OX=9606 GN=TMCO1 PE=1 SV=2	AGGFLGPPPPSGKFS/2	['MSFragger', 'Comet', 'Sage']	[0.0035412300354123, 0.0010578957491825, 0.0029034770908575]	[0.8539317953187674, 0.6346508754903483, 0.6341548092580266]	[0.0201537305115397, 0.0054014673082851, 0.0241512249485866]	0.692194	1.12103	1	3	0.0010579	0.00540147	0.853932	0	NA	1	0	0	0	1	0	0	0	1	0	NA	NA	netMHCIIpan-4.3	DRB1_1601	41.1	NB	FLGPPPPSG	NA	NA
AGGGFGSRSLVNLG	14	FALSE	sp|P04264|K2C1_HUMAN	KRT1	HUMAN	Keratin, type II cytoskeletal 1 OS=Homo sapiens OX=9606 GN=KRT1 PE=1 SV=6	AGGGFGSRSLVNLG/2	['Sage']	[0.0031737075957401]	[0.6255837649236151]	[0.0260285531864113]	0.770316	3.99036	1	1	0.00317371	0.0260286	0.625584	0	NA	1	0	0	0	0	0	1	0	1	0	NA	NA	netMHCIIpan-4.3	HLA-DPA10103-DPB10201	3.49	WB	FGSRSLVNL	NA	NA
AGGGRIDKPILK	12	TRUE	sp|P62917|RL8_HUMAN	RPL8	HUMAN	Large ribosomal subunit protein uL2 OS=Homo sapiens OX=9606 GN=RPL8 PE=1 SV=2	AGGGRIDKPILK/2	['MSFragger', 'Comet', 'Sage', 'PEAKS']	[0.0047885614082417, 0.0033567059525585, 0.0003867349898482, 0.0001233501911927]	[0.78414661431038, 0.510636387258782, 0.8086988666624209, 5.829115091703001]	[0.0310762573181746, 0.0207232625905099, 0.0049889756736401, 2.0056159113405173e-05]	0.86514	0.172199	1	4	0.00012335	2.00562e-05	5.82912	0	NA	5	0	0	0	5	0	0	0	5	0	NA	NA	netMHCpan-4.1	HLA-A*03:01	3.552	NB	AGIDKPILK	1	AGGDKPILK
AGGGVIPH	8	TRUE	P0C0S5|H2AZ_HUMAN;Q71UI9|H2AV_HUMAN	H2AZ1;H2AZ2	HUMAN	Histone H2A.Z OS=Homo sapiens OX=9606 GN=H2AZ1 PE=1 SV=2	AGGGVIPH/1	['PEAKS']	[0.0078907435508345]	[2.2892302781565]	[0.0847050350322179]	0.88887	5.47096	1	1	0.00789074	0.084705	2.28923	0	NA	2	0	0	0	2	0	0	0	2	0	NA	NA	netMHCpan-4.1	HLA-A*03:01	25.095	NB	AG-GGVIPH	1	A-GGGVIPH
AGGHKLGLGLEFQA	14	FALSE	sp|P21796|VDAC1_HUMAN	VDAC1	HUMAN	Voltage-dependent anion-selective channel protein 1 OS=Homo sapiens OX=9606 GN=VDAC1 PE=1 SV=2	AGGHKLGLGLEFQA/2	['MSFragger', 'Comet', 'Sage', 'PEAKS']	[0.0003675119441381, 0.0003016136329362, 0.0003867349898482, 0.0001233501911927]	[2.299843326803801, 1.486871663641561, 1.092207841973261, 7.313749670418232]	[0.0001467029489423, 4.894921163946027e-05, 0.0003669516375506, 3.469090566869847e-07]	0.790433	4.21161	1	4	0.00012335	3.46909e-07	7.31375	0	NA	6	2	0	0	1	2	1	2	4	0	NA	NA	netMHCIIpan-4.3	HLA-DQA10101-DQB10602	50.94	NB	KLGLGLEFQ	NA	NA
AGGHKVGLALELEA	14	FALSE	sp|P45880|VDAC2_HUMAN	VDAC2	HUMAN	Voltage-dependent anion-selective channel protein 2 OS=Homo sapiens OX=9606 GN=VDAC2 PE=1 SV=2	AGGHKVGLALELEA/2	['MSFragger', 'Comet', 'Sage', 'PEAKS']	[0.0005198405822214, 0.0003016136329362, 0.0003229974160206, 0.0001233501911927]	[1.7178907019257634, 0.8638897539576171, 1.166950665683823, 5.3579938230350255]	[0.0004330255819467, 0.0007131093900055, 0.0001847466126475, 7.236400099225915e-05]	0.876205	4.03635	1	4	0.00012335	7.2364e-05	5.35799	0	NA	4	0	0	0	1	2	1	0	4	0	NA	NA	netMHCIIpan-4.3	HLA-DPA10202-DPB10402	11.68	NB	HKVGLALEL	NA	NA
AGGIGERPQPGF	12	TRUE	sp|O95394|AGM1_HUMAN	PGM3	HUMAN	Phosphoacetylglucosamine mutase OS=Homo sapiens OX=9606 GN=PGM3 PE=1 SV=1	AGGIGERPQPGF/2	['MSFragger', 'Comet', 'Sage', 'PEAKS']	[0.0005648919644118, 0.0003016136329362, 0.0003867349898482, 0.0001233501911927]	[1.462902207134665, 1.2401664892116722, 1.144766563419302, 7.172527012689566]	[0.0007674915707724, 0.0001254524471224, 0.0002264800201602, 5.103623944632471e-07]	0.834529	0.594216	1	4	0.00012335	5.10362e-07	7.17253	0	NA	3	0	0	0	3	0	0	0	3	0	NA	NA	netMHCpan-4.1	HLA-C*01:02	55	NB	AGERPQPGF	0	GGIGPQPGF
AGGKAGKDSGKAKTKAVS	18	FALSE	sp|P0C0S5|H2AZ_HUMAN	H2AZ1	HUMAN	Histone H2A.Z OS=Homo sapiens OX=9606 GN=H2AZ1 PE=1 SV=2	AGGKAGKDSGKAKTKAVS/3	['MSFragger', 'Comet', 'Sage', 'PEAKS']	[0.0008147745790331, 0.0063232161874334, 0.0026732172530886, 0.0007651759904778]	[1.0968089533156395, 0.4418898111365441, 0.6422066313352518, 3.698184413372729]	[0.0041406686235386, 0.0435099568696386, 0.0225036662886466, 0.0043579147166248]	0.163798	3.24112	1	4	0.000765176	0.00414067	3.69818	0	NA	1	0	1	0	0	0	0	1	0	0	NA	NA	netMHCIIpan-4.3	HLA-DPA10202-DPB10201	53.82	NB	KAGKDSGKA	NA	NA
AGGKAGKDSGKAKTKAVSR	19	FALSE	sp|P0C0S5|H2AZ_HUMAN	H2AZ1	HUMAN	Histone H2A.Z OS=Homo sapiens OX=9606 GN=H2AZ1 PE=1 SV=2	AGGKAGKDSGKAKTKAVSR/3	['MSFragger', 'Comet', 'Sage', 'PEAKS']	[0.0005198405822214, 0.0003016136329362, 0.0003229974160206, 0.0001233501911927]	[1.5270238448309406, 1.411270556562067, 1.2176389358928674, 5.449749210281067]	[0.0006423494899317, 6.56855081397876e-05, 0.0001159975805938, 5.639629047504506e-05]	0.605904	2.08452	1	4	0.00012335	5.63963e-05	5.44975	0	NA	2	0	1	0	1	0	0	1	1	0	NA	NA	NA	NA	NA	NA	NA	NA	NA
AGGPGGPGGPGMG	13	FALSE	sp|P15880|RS2_HUMAN	RPS2	HUMAN	Small ribosomal subunit protein uS5 OS=Homo sapiens OX=9606 GN=RPS2 PE=1 SV=2	AGGPGGPGGPGM[UNIMOD:Oxidation]G/1	['MSFragger', 'Sage', 'PEAKS']	[0.0011224313590053, 0.0038883962071082, 0.00068716715341]	[1.016800223363281, 0.5997464434338814, 3.789163312056628]	[0.0070028623998248, 0.0325377909048055, 0.0035856743548614]	0.605926	1.48282	1	3	0.000687167	0.00358567	3.78916	0	NA	1	0	0	0	0	0	1	0	1	0	NA	NA	netMHCIIpan-4.3	HLA-DQA10101-DQB10602	99.76	NB	PGGPGGPGM	NA	NA
AGGQGHAMIVEAYPK	15	FALSE	sp|P55084|ECHB_HUMAN	HADHB	HUMAN	Trifunctional enzyme subunit beta, mitochondrial OS=Homo sapiens OX=9606 GN=HADHB PE=1 SV=3	AGGQGHAM[UNIMOD:Oxidation]IVEAYPK/2	['Comet']	[0.0006652622241933]	[0.7179052946093076]	[0.0023717514314493]	0.522952	1.11497	1	1	0.000665262	0.00237175	0.717905	0	NA	1	0	0	0	1	0	0	0	1	0	NA	NA	netMHCIIpan-4.3	HLA-DQA10101-DQB10602	0.3	SB	QGHAMIVEA	NA	NA
AGGRGSYGDLGGPIIT	16	FALSE	sp|P61978|HNRPK_HUMAN	HNRNPK	HUMAN	Heterogeneous nuclear ribonucleoprotein K OS=Homo sapiens OX=9606 GN=HNRNPK PE=1 SV=1	AGGRGSYGDLGGPIIT/2	['MSFragger', 'Comet', 'Sage', 'PEAKS']	[0.0003675119441381, 0.0003016136329362, 0.0003229974160206, 0.0001233501911927]	[1.9710354516973296, 0.9173421422047956, 1.1665419459383657, 6.464672642321638]	[0.0002861730413646, 0.0004978230302483, 0.000185441185279, 3.533551845773827e-06]	0.524839	0.0133581	1	4	0.00012335	3.53355e-06	6.46467	0	NA	2	0	0	0	1	1	0	0	2	0	NA	NA	netMHCIIpan-4.3	DRB1_0101	5.15	NB	YGDLGGPII	NA	NA
AGGRGSYGDLGGPIITT	17	FALSE	sp|P61978|HNRPK_HUMAN	HNRNPK	HUMAN	Heterogeneous nuclear ribonucleoprotein K OS=Homo sapiens OX=9606 GN=HNRNPK PE=1 SV=1	AGGRGSYGDLGGPIITT/2	['MSFragger', 'Comet', 'Sage', 'PEAKS']	[0.0005198405822214, 0.0003016136329362, 0.0003229974160206, 0.0001233501911927]	[1.7711801675043195, 1.112297483878751, 1.406415925797399, 7.075208302319339]	[0.0003972714845485, 0.0001976632006387, 2.0490843833773027e-05, 6.659125693131146e-07]	0.592628	0.279424	1	4	0.00012335	6.65913e-07	7.07521	0	NA	2	0	0	0	2	0	0	0	2	0	NA	NA	netMHCIIpan-4.3	DRB1_0101	3.42	WB	YGDLGGPII	NA	NA
AGGTKPKKPVGAAKKPK	17	FALSE	sp|P16403|H12_HUMAN	H1-2	HUMAN	Histone H1.2 OS=Homo sapiens OX=9606 GN=H1-2 PE=1 SV=2	AGGTKPKKPVGAAKKPK/3	['MSFragger', 'Comet']	[0.0090161437709412, 0.0006652622241933]	[0.6620645859057758, 0.7084736172619914]	[0.0665366263661832, 0.0025903387768297]	0.834529	2.23681	1	2	0.000665262	0.00259034	0.708474	0	NA	2	0	1	0	1	0	0	1	1	0	NA	NA	netMHCIIpan-4.3	DRB5_0101	24.5	NB	KKPVGAAKK	NA	NA
AGGTPRKASGPPVSELITK	19	FALSE	sp|P16403|H12_HUMAN	H1-2	HUMAN	Histone H1.2 OS=Homo sapiens OX=9606 GN=H1-2 PE=1 SV=2	AGGTPRKASGPPVSELITK/3	['MSFragger', 'Comet', 'Sage']	[0.0008147745790331, 0.0003016136329362, 0.0016526324073345]	[1.0924105239351365, 1.065383794848211, 0.6960743539680432]	[0.0042578197558736, 0.0002363719820759, 0.0139309429288673]	0.530502	0.567321	1	3	0.000301614	0.000236372	1.09241	0	NA	3	0	0	0	3	0	0	0	3	0	NA	NA	NA	NA	NA	NA	NA	NA	NA
AGGVGSIVRVLTARKTV	17	FALSE	sp|O15511|ARPC5_HUMAN	ARPC5	HUMAN	Actin-related protein 2/3 complex subunit 5 OS=Homo sapiens OX=9606 GN=ARPC5 PE=1 SV=3	AGGVGSIVRVLTARKTV/3	['MSFragger', 'Comet', 'Sage', 'PEAKS']	[0.0005648919644118, 0.0006652622241933, 0.0025486055486783, 0.00068716715341]	[1.439269110043177, 0.7004760074369177, 0.6471375062402347, 3.776868232117695]	[0.0008254724654053, 0.0027944281119025, 0.0215474644414132, 0.0036818807694443]	0.00694666	5.7582	1	4	0.000564892	0.000825472	3.77687	0	NA	2	0	2	0	0	0	0	2	0	0	NA	NA	netMHCIIpan-4.3	DRB5_0101	3.15	WB	IVRVLTARK	NA	NA
AGGYDVEKNNSRIKLGLK	18	FALSE	sp|P16401|H15_HUMAN	H1-5	HUMAN	Histone H1.5 OS=Homo sapiens OX=9606 GN=H1-5 PE=1 SV=3	AGGYDVEKNNSRIKLGLK/3	['MSFragger', 'Comet', 'Sage']	[0.0007509118214975, 0.0003016136329362, 0.0003867349898482]	[1.2081039946294083, 0.842283634189711, 1.0159521080219094]	[0.0021673035090712, 0.000836092405007, 0.0007393785329721]	0.356413	2.94285	1	3	0.000301614	0.000739379	1.2081	0	NA	2	0	0	0	2	0	0	0	2	0	NA	NA	netMHCIIpan-4.3	DRB5_0101	0.98	SB	YDVEKNNSR	NA	NA
AGIFQSVK	8	TRUE	sp|P09669|COX6C_HUMAN	COX6C	HUMAN	Cytochrome c oxidase subunit 6C OS=Homo sapiens OX=9606 GN=COX6C PE=1 SV=2	AGIFQSVK/1	['MSFragger', 'Comet', 'Sage', 'PEAKS']	[0.0008147745790331, 0.0008513355326167, 0.001261670451678, 0.0003016287954956]	[1.1483363979322725, 0.6825013548972634, 0.7378724764679107, 4.308220335674457]	[0.0030241363083201, 0.003325660273262, 0.0095431528308148, 0.0011109625103324]	0.96507	0.110326	1	4	0.000301629	0.00111096	4.30822	0	NA	5	0	1	2	0	1	1	3	2	0	NA	NA	netMHCpan-4.1	HLA-A*03:01	11.344	NB	AGI-FQSVK	0	AGIF-QSVK
AGIQVVGDDL	10	TRUE	sp|P06733|ENOA_HUMAN	ENO1	HUMAN	Alpha-enolase OS=Homo sapiens OX=9606 GN=ENO1 PE=1 SV=2	AGIQVVGDDL/1	['MSFragger', 'Comet', 'Sage']	[0.0044350436681222, 0.0015173152445555, 0.0065513293474112]	[0.7929755148273392, 0.6070847849952526, 0.5424581065407852]	[0.0294077790359098, 0.007198763420039, 0.0525136192946674]	0.923158	1.68882	1	3	0.00151732	0.00719876	0.792976	0	NA	1	0	1	0	0	0	0	1	0	0	NA	NA	netMHCpan-4.1	HLA-C*01:02	28.417	NB	AGIQVGDDL	0	AGIQVGDDL
AGIYNETTKQKLGIY	15	FALSE	sp|P15924|DESP_HUMAN	DSP	HUMAN	Desmoplakin OS=Homo sapiens OX=9606 GN=DSP PE=1 SV=3	AGIYNETTKQKLGIY/2	['MSFragger', 'Comet', 'Sage', 'PEAKS']	[0.0005648919644118, 0.0003016136329362, 0.0003229974160206, 0.0001233501911927]	[1.3683494892746355, 1.2851056566009502, 1.1981457478336293, 6.789055250144809]	[0.0010547425530241, 0.0001062554211174, 0.0001387344339559, 1.4559177011170803e-06]	0.69527	0.656423	1	4	0.00012335	1.45592e-06	6.78906	0	NA	2	0	0	0	2	0	0	0	2	0	NA	NA	netMHCIIpan-4.3	DRB5_0101	2	WB	IYNETTKQK	NA	NA
AGKAAAPGTAVL	12	TRUE	sp|Q14642|I5P1_HUMAN	INPP5A	HUMAN	Inositol polyphosphate-5-phosphatase A OS=Homo sapiens OX=9606 GN=INPP5A PE=1 SV=1	[UNIMOD:Acetylation]-AGKAAAPGTAVL/1	['MSFragger', 'PEAKS']	[0.0009694192297523, 0.0001233501911927]	[1.0329080152107355, 5.011940650744085]	[0.0062866850862425, 0.0001841779310413]	0.773641	5.28736	1	2	0.00012335	0.000184178	5.01194	0	NA	2	0	0	0	1	1	0	0	2	0	NA	NA	netMHCpan-4.1	HLA-C*01:02	4.335	NB	AAAPGTAVL	3	AAAPGTAVL
AGKKNVLSSLAVY	13	FALSE	sp|Q9UHR5|S30BP_HUMAN	SAP30BP	HUMAN	SAP30-binding protein OS=Homo sapiens OX=9606 GN=SAP30BP PE=1 SV=1	[UNIMOD:Acetylation]-AGKKNVLSSLAVY/2	['MSFragger', 'PEAKS']	[0.0005198405822214, 0.0001233501911927]	[1.7163458814955592, 6.17422659469034]	[0.0004341489561728, 7.814873080937483e-06]	0.751462	8.0852	1	2	0.00012335	7.81487e-06	6.17423	0	NA	1	0	0	0	0	0	1	0	1	0	NA	NA	netMHCIIpan-4.3	HLA-DPA10202-DPB10201	22.98	NB	KNVLSSLAV	NA	NA
AGKKPVVGKKGKKAAVGVK	19	FALSE	sp|P36578|RL4_HUMAN	RPL4	HUMAN	Large ribosomal subunit protein uL4 OS=Homo sapiens OX=9606 GN=RPL4 PE=1 SV=5	AGKKPVVGKKGKKAAVGVK/2;AGKKPVVGKKGKKAAVGVK/3	['MSFragger', 'Comet', 'Sage', 'PEAKS']	[0.0005198405822214, 0.0003016136329362, 0.0003867349898482, 0.0001233501911927]	[1.584609020907665, 0.90307992935598, 1.0260678359333186, 8.311085297343139]	[0.0005594925194923, 0.0005452105273738, 0.0006737257120476, 2.2706323544074523e-08]	0.188038	0.643028	2	4	0.00012335	2.27063e-08	8.31109	0	NA	4	0	0	0	4	0	0	0	4	0	NA	NA	NA	NA	NA	NA	NA	NA	NA
AGKVRGQTPK	10	TRUE	sp|P62861|RS30_HUMAN	FAU	HUMAN	Ubiquitin-like FUBI-ribosomal protein eS30 fusion protein OS=Homo sapiens OX=9606 GN=FAU PE=1 SV=2	AGKVRGQTPK/1	['MSFragger', 'Comet', 'Sage']	[0.0062728029187736, 0.00174748798602, 0.0032006679654884]	[0.7215097651618549, 0.5918377437287369, 0.6212831148156494]	[0.0460915285670788, 0.008455996190805, 0.0270209021616609]	0.54953	0.990098	1	3	0.00174749	0.008456	0.72151	0	NA	1	0	0	0	0	1	0	0	1	0	NA	NA	netMHCpan-4.1	HLA-A*03:01	3.242	NB	AGKRGQTPK	0	AGKVGQTPK
AGKVTKSAQKAQKA	14	FALSE	sp|P68104|EF1A1_HUMAN;sp|Q05639|EF1A2_HUMAN;sp|Q5VTE0|EF1A3_HUMAN	EEF1A1;EEF1A2;EEF1A1P5	HUMAN	Elongation factor 1-alpha 1 OS=Homo sapiens OX=9606 GN=EEF1A1 PE=1 SV=1	AGKVTKSAQKAQKA/2	['MSFragger', 'Comet', 'Sage']	[0.001044477326138, 0.0024864024864024, 0.0003867349898482]	[1.028542058601876, 0.5341012493811793, 0.815777550973614]	[0.0064729361509089, 0.0159202855138621, 0.0046743031201037]	0.674744	2.28573	1	3	0.000386735	0.0046743	1.02854	0	NA	3	1	1	1	0	0	0	3	0	0	NA	NA	netMHCIIpan-4.3	HLA-DPA10202-DPB10201	1.6	WB	KVTKSAQKA	NA	NA
AGKVTKSAQKAQKAK	15	FALSE	sp|P68104|EF1A1_HUMAN;sp|Q5VTE0|EF1A3_HUMAN	EEF1A1;EEF1A1P5	HUMAN	Elongation factor 1-alpha 1 OS=Homo sapiens OX=9606 GN=EEF1A1 PE=1 SV=1	AGKVTKSAQKAQKAK/3;AGKVTKSAQKAQKAK/2	['MSFragger', 'Comet', 'Sage', 'PEAKS']	[0.0003675119441381, 0.0003016136329362, 0.0003229974160206, 0.0001233501911927]	[2.489292803620213, 1.3112224497016154, 1.221783674013269, 6.838278108045776]	[9.65224875346478e-05, 9.63246993819882e-05, 0.0001116657711511, 1.2726258017067111e-06]	0.845233	1.7	2	4	0.00012335	1.27263e-06	6.83828	0	NA	12	4	5	2	0	0	1	11	1	0	NA	NA	netMHCIIpan-4.3	HLA-DPA10202-DPB10201	1.59	WB	KVTKSAQKA	NA	NA
AGNFYVPAEPK	11	TRUE	sp|P18124|RL7_HUMAN	RPL7	HUMAN	Large ribosomal subunit protein uL30 OS=Homo sapiens OX=9606 GN=RPL7 PE=1 SV=1	AGNFYVPAEPK/1	['MSFragger', 'Comet', 'Sage', 'PEAKS']	[0.0005198405822214, 0.0003016136329362, 0.0003229974160206, 0.0001233501911927]	[1.5290811179026125, 1.384073110222797, 1.2002877435199284, 5.854063819972279]	[0.0006389701252587, 7.29502339913381e-05, 0.0001360324542429, 1.8735868703217843e-05]	0.986422	1.19029	1	4	0.00012335	1.87359e-05	5.85406	0	NA	2	0	0	0	0	1	1	0	2	0	NA	NA	netMHCpan-4.1	HLA-A*03:01	3.635	NB	AGYVPAEPK	1	AFYVPAEPK
AGNFYVPAEPKL	12	TRUE	sp|P18124|RL7_HUMAN	RPL7	HUMAN	Large ribosomal subunit protein uL30 OS=Homo sapiens OX=9606 GN=RPL7 PE=1 SV=1	AGNFYVPAEPKL/2	['MSFragger', 'Comet', 'Sage', 'PEAKS']	[0.0026188092120465, 0.0023087333811002, 0.0003867349898482, 0.0002224199288256]	[0.9133499996281575, 0.5519345887227812, 0.843663244708501, 4.453173456085303]	[0.0138866097332664, 0.0130419860383287, 0.0036151934149907, 0.0007827884432544]	0.177504	3.03806	1	4	0.00022242	0.000782788	4.45317	0	NA	1	0	0	0	1	0	0	0	1	0	NA	NA	netMHCpan-4.1	HLA-C*01:02	18.328	NB	AYVPAEPKL	1	AFYVPAEPK
AGNFYVPAEPKLA	13	FALSE	sp|P18124|RL7_HUMAN	RPL7	HUMAN	Large ribosomal subunit protein uL30 OS=Homo sapiens OX=9606 GN=RPL7 PE=1 SV=1	AGNFYVPAEPKLA/2	['MSFragger', 'Comet', 'Sage', 'PEAKS']	[0.0003675119441381, 0.0003016136329362, 0.0003229974160206, 0.0001233501911927]	[1.9726797685800312, 1.4219226543089012, 1.5633102899323, 7.266953647819164]	[0.0002853154182396, 6.303263257004404e-05, 4.850626598558328e-06, 3.942512880657004e-07]	0.962623	2.76214	1	4	0.00012335	3.94251e-07	7.26695	0	NA	4	0	0	0	3	1	0	0	4	0	NA	NA	netMHCIIpan-4.3	DRB1_0101	3.63	WB	YVPAEPKLA	NA	NA
AGNRMLAQQAVKRT	14	FALSE	sp|P04844|RPN2_HUMAN	RPN2	HUMAN	Dolichyl-diphosphooligosaccharide--protein glycosyltransferase subunit 2 OS=Homo sapiens OX=9606 GN=RPN2 PE=1 SV=3	AGNRM[UNIMOD:Oxidation]LAQQAVKRT/3	['MSFragger', 'Comet', 'Sage', 'PEAKS']	[0.0003675119441381, 0.0003016136329362, 0.0003229974160206, 0.0001233501911927]	[2.129981392653757, 0.8404351540295238, 1.3318423729802793, 6.777733747568843]	[0.0002100728832122, 0.0008478355332615, 4.064305565602376e-05, 1.501679778050516e-06]	0.697411	0.492953	1	4	0.00012335	1.50168e-06	6.77773	0	NA	1	0	0	0	1	0	0	0	1	0	NA	NA	netMHCIIpan-4.3	DRB5_0101	0.17	SB	MLAQQAVKR	NA	NA
AGNRMLAQQAVKRTA	15	FALSE	sp|P04844|RPN2_HUMAN	RPN2	HUMAN	Dolichyl-diphosphooligosaccharide--protein glycosyltransferase subunit 2 OS=Homo sapiens OX=9606 GN=RPN2 PE=1 SV=3	AGNRM[UNIMOD:Oxidation]LAQQAVKRTA/3	['MSFragger', 'Comet', 'Sage', 'PEAKS']	[0.0003675119441381, 0.0003016136329362, 0.0003229974160206, 0.0001233501911927]	[2.826988035534057, 0.9765979501940928, 1.605793461238772, 8.386050102038585]	[4.485986462792712e-05, 0.0003546364860112, 3.283624692114039e-06, 1.8498909173886732e-08]	0.849158	0.43313	1	4	0.00012335	1.84989e-08	8.38605	0	NA	4	0	0	0	2	1	1	0	4	0	NA	NA	netMHCIIpan-4.3	DRB5_0101	0.06	SB	MLAQQAVKR	NA	NA
AGNRMLAQQAVKRTAH	16	FALSE	sp|P04844|RPN2_HUMAN	RPN2	HUMAN	Dolichyl-diphosphooligosaccharide--protein glycosyltransferase subunit 2 OS=Homo sapiens OX=9606 GN=RPN2 PE=1 SV=3	AGNRM[UNIMOD:Oxidation]LAQQAVKRTAH/3	['MSFragger', 'Comet', 'Sage', 'PEAKS']	[0.0003675119441381, 0.0003016136329362, 0.0003229974160206, 0.0001233501911927]	[3.8774998941287633, 2.0596074073946253, 1.616969988484925, 8.104922459895308]	[3.958866324458837e-06, 6.194958251044328e-06, 2.963301771497608e-06, 3.9894237734654194e-08]	0.886489	0.0822576	1	4	0.00012335	3.98942e-08	8.10492	0	NA	11	1	1	0	6	2	1	2	9	0	NA	NA	netMHCIIpan-4.3	DRB5_0101	0.04	SB	MLAQQAVKR	NA	NA
AGPDSAGIAL	10	TRUE	sp|Q86X55|CARM1_HUMAN	CARM1	HUMAN	Histone-arginine methyltransferase CARM1 OS=Homo sapiens OX=9606 GN=CARM1 PE=1 SV=3	AGPDSAGIAL/1	['MSFragger', 'Sage']	[0.0030027775692515, 0.007567229518449]	[0.8896923794019234, 0.5273490307219805]	[0.0161327462496719, 0.0593090604437084]	0.98794	1.88168	1	2	0.00300278	0.0161327	0.889692	0	NA	2	0	0	0	1	1	0	0	2	0	NA	NA	netMHCpan-4.1	HLA-C*01:02	0.174	SB	AGPDSGIAL	3	AGPDSAIAL
AGPESDAQY	9	TRUE	sp|Q96IX5|ATPMK_HUMAN	ATP5MK	HUMAN	ATP synthase membrane subunit K, mitochondrial OS=Homo sapiens OX=9606 GN=ATP5MK PE=1 SV=1	AGPESDAQY/1	['MSFragger', 'Comet', 'Sage', 'PEAKS']	[0.0007509118214975, 0.0008907363420427, 0.0009538674991328, 0.0001233501911927]	[1.199764540021645, 0.6777839313600926, 0.7710637522319198, 4.769957142279055]	[0.0022657380506396, 0.0034839226607177, 0.0070481994206196, 0.0003498475626212]	0.943103	0.621286	1	4	0.00012335	0.000349848	4.76996	0	NA	4	0	0	0	1	2	1	0	4	0	NA	NA	netMHCpan-4.1	HLA-C*01:02	2.368	NB	AGPESDAQY	3	AGPESDAQY
AGPESDAQYQF	11	TRUE	sp|Q96IX5|ATPMK_HUMAN	ATP5MK	HUMAN	ATP synthase membrane subunit K, mitochondrial OS=Homo sapiens OX=9606 GN=ATP5MK PE=1 SV=1	AGPESDAQYQF/1	['MSFragger', 'Comet', 'Sage', 'PEAKS']	[0.0008147745790331, 0.0006366993505666, 0.0003867349898482, 0.0001233501911927]	[1.0703668955751964, 0.7660554223663738, 0.9942927765904666, 4.800233284210846]	[0.0049075010295784, 0.0015446966548386, 0.0009023335890486, 0.0003231444210742]	0.891339	0.733246	1	4	0.00012335	0.000323144	4.80023	0	NA	2	0	0	0	2	0	0	0	2	0	NA	NA	netMHCpan-4.1	HLA-B*18:01	1.071	WB	AESDAQYQF	0	AGSDAQYQF
AGPESDAQYQFTGIKKY	17	FALSE	sp|Q96IX5|ATPMK_HUMAN	ATP5MK	HUMAN	ATP synthase membrane subunit K, mitochondrial OS=Homo sapiens OX=9606 GN=ATP5MK PE=1 SV=1	AGPESDAQYQFTGIKKY/3;AGPESDAQYQFTGIKKY/2	['MSFragger', 'Comet', 'Sage', 'PEAKS']	[0.0003675119441381, 0.0003016136329362, 0.0003867349898482, 0.0001233501911927]	[2.866464029273101, 1.4787163016144698, 1.1004177409916565, 6.169272892439314]	[4.09838087295337e-05, 5.053486253661554e-05, 0.0003403045105753, 7.921363958081085e-06]	0.528951	2.20112	2	4	0.00012335	7.92136e-06	6.16927	0	NA	6	0	0	0	3	2	1	0	6	0	NA	NA	netMHCIIpan-4.3	HLA-DPA10202-DPB10201	29.05	NB	ESDAQYQFT	NA	NA
AGPGGLSGSTL	11	TRUE	sp|Q9UPU5|UBP24_HUMAN	USP24	HUMAN	Ubiquitin carboxyl-terminal hydrolase 24 OS=Homo sapiens OX=9606 GN=USP24 PE=1 SV=3	AGPGGLSGSTL/1	['MSFragger', 'Comet', 'Sage', 'PEAKS']	[0.0006691201070592, 0.0004238485447866, 0.0003867349898482, 0.0001233501911927]	[1.232530194299437, 0.7948987311774782, 0.9647559809346128, 5.681391830632668]	[0.0019104453584354, 0.00121366700795, 0.001184146201059, 3.00102315978614e-05]	0.919753	0.053435	1	4	0.00012335	3.00102e-05	5.68139	0	NA	5	1	1	1	0	1	1	3	2	0	NA	NA	netMHCpan-4.1	HLA-C*01:02	0.312	SB	AGPGSGSTL	3	AGPGGGSTL
AGPGPGAVL	9	TRUE	sp|Q5T447|HECD3_HUMAN	HECTD3	HUMAN	E3 ubiquitin-protein ligase HECTD3 OS=Homo sapiens OX=9606 GN=HECTD3 PE=1 SV=1	AGPGPGAVL/1	['MSFragger', 'Comet', 'Sage', 'PEAKS']	[0.0006691201070592, 0.0020762395149904, 0.0003867349898482, 0.0002224199288256]	[1.2411269689190267, 0.5733343550554447, 0.8352747195196835, 4.398292337454832]	[0.0018300911661416, 0.0103113789181549, 0.0039058362906313, 0.0008950097287223]	0.956642	0.421403	1	4	0.00022242	0.00089501	4.39829	0	NA	15	2	1	1	5	3	3	4	11	0	NA	NA	netMHCpan-4.1	HLA-C*01:02	0.018	SB	AGPGPGAVL	3	AGPGPGAVL
AGPLRKSSL	9	TRUE	sp|P98171|RHG04_HUMAN	ARHGAP4	HUMAN	Rho GTPase-activating protein 4 OS=Homo sapiens OX=9606 GN=ARHGAP4 PE=1 SV=2	AGPLRKSSL/2	['MSFragger']	[0.002738683910232]	[0.9096982332556982]	[0.0142144986417963]	0.3902	1.51745	1	1	0.00273868	0.0142145	0.909698	0	NA	1	1	0	0	0	0	0	1	0	0	NA	NA	netMHCpan-4.1	HLA-C*01:02	0.063	SB	AGPLRKSSL	3	AGPLRKSSL
AGPNIAAI	8	TRUE	P05107|ITB2_HUMAN	ITGB2	HUMAN	Integrin beta-2 OS=Homo sapiens OX=9606 GN=ITGB2 PE=1 SV=3	AGPNIAAI/1	['PEAKS']	[0.0008873114463176]	[3.540448242306499]	[0.0060959383076886]	0.984419	0.695658	1	1	0.000887311	0.00609594	3.54045	1	['AGGPGLAAL(1)']	3	0	0	0	0	2	1	0	3	0	NA	NA	netMHCpan-4.1	HLA-C*01:02	0.698	WB	AGP-NIAAI	3	AGP-NIAAI
AGPNTNGSQF	10	TRUE	sp|A0A075B759|PAL4E_HUMAN;sp|A0A0B4J2A2|PAL4C_HUMAN;sp|F5H284|PAL4D_HUMAN;sp|P0DN26|PAL4F_HUMAN;sp|P0DN37|PAL4G_HUMAN;sp|P30405|PPIF_HUMAN;sp|P62937|PPIA_HUMAN;sp|Q9Y536|PAL4A_HUMAN;tr|A0A3Q0NH43|A0A3Q0NH43_LISMG	PPIAL4E;PPIAL4C;PPIAL4D;PPIAL4F;PPIAL4G;PPIF;PPIA;PPIAL4A;LMON_2388	HUMAN;LISMG	Peptidyl-prolyl cis-trans isomerase A-like 4E OS=Homo sapiens OX=9606 GN=PPIAL4E PE=3 SV=1	AGPNTNGSQF/1	['MSFragger', 'Comet', 'Sage', 'PEAKS']	[0.0008147745790331, 0.0013065795613625, 0.0009080177971488, 0.0001233501911927]	[1.1871751968125197, 0.6227579615709194, 0.7870139420054088, 4.787685792483397]	[0.0024259733311127, 0.0061112419600553, 0.0060892811510083, 0.0003339670433049]	0.85522	1.29313	1	4	0.00012335	0.000333967	4.78769	0	NA	3	0	2	1	0	0	0	3	0	0	NA	NA	netMHCpan-4.1	HLA-C*01:02	1.134	WB	AGPTNGSQF	0	AGPNTGSQF
AGPPDTISL	9	TRUE	sp|O75563|SKAP2_HUMAN	SKAP2	HUMAN	Src kinase-associated phosphoprotein 2 OS=Homo sapiens OX=9606 GN=SKAP2 PE=1 SV=1	AGPPDTISL/1	['MSFragger', 'Comet', 'Sage', 'PEAKS']	[0.0005198405822214, 0.0008907363420427, 0.0003867349898482, 0.0002224199288256]	[1.5143636431145884, 0.6728181951739151, 0.9009298577841371, 4.463407451513728]	[0.0006639262341579, 0.0036599817540766, 0.0021319759473944, 0.0007633328057586]	0.912615	0.00825258	1	4	0.00022242	0.000663926	4.46341	0	NA	16	2	3	2	2	4	3	7	9	0	NA	NA	netMHCpan-4.1	HLA-C*01:02	0.018	SB	AGPPDTISL	3	AGPPDTISL
AGPPISEGKYF	11	TRUE	sp|Q15517|CDSN_HUMAN	CDSN	HUMAN	Corneodesmosin OS=Homo sapiens OX=9606 GN=CDSN PE=1 SV=4	AGPPISEGKYF/2	['MSFragger', 'Comet', 'Sage', 'PEAKS']	[0.0012720488466757, 0.0015173152445555, 0.0003867349898482, 0.0001233501911927]	[1.0024320104373894, 0.6128409171098124, 1.001250620551067, 5.779427515569157]	[0.0077119957806015, 0.0067773691200084, 0.0008463981248156, 2.2968643744334773e-05]	0.782651	2.5495	1	4	0.00012335	2.29686e-05	5.77943	0	NA	1	0	0	0	1	0	0	0	1	0	NA	NA	netMHCpan-4.1	HLA-C*01:02	2.989	NB	AGPPIGKYF	3	AGPPISEYF
AGPQGDAAVL	10	TRUE	sp|Q9ULD4|BRPF3_HUMAN	BRPF3	HUMAN	Bromodomain and PHD finger-containing protein 3 OS=Homo sapiens OX=9606 GN=BRPF3 PE=1 SV=2	AGPQGDAAVL/1	['Comet', 'Sage', 'PEAKS']	[0.0006366993505666, 0.0033382015439182, 0.0021117837533436]	[0.7519753781304953, 0.6127021233894743, 3.024675538679769]	[0.0017447464058768, 0.0291065212504772, 0.0189029560589529]	0.975443	0.0423646	1	3	0.000636699	0.00174475	3.02468	0	NA	3	2	0	0	0	1	0	2	1	0	NA	NA	netMHCpan-4.1	HLA-C*01:02	0.463	SB	AGPQGAAVL	3	AGPQGAAVL
AGPQGLDL	8	TRUE	sp|P0CG12|DERPC_HUMAN	DERPC	HUMAN	Decreased expression in renal and prostate cancer protein OS=Homo sapiens OX=9606 GN=DERPC PE=1 SV=1	AGPQGLDL/1	['MSFragger', 'Comet', 'PEAKS']	[0.0047885614082417, 0.0055207197382769, 0.0004532269760696]	[0.7802968046436526, 0.4555019453241757, 3.9192722710826793]	[0.0318342684381241, 0.0378656001321619, 0.0027002398754667]	0.966495	4.09489	1	3	0.000453227	0.00270024	3.91927	0	NA	5	0	0	0	2	2	1	0	5	0	NA	NA	netMHCpan-4.1	HLA-C*01:02	0.885	WB	AGP-QGLDL	3	AGPQG-LDL
AGPQTYKEHLEGQKHKKKE	19	FALSE	Q96KR1|ZFR_HUMAN	ZFR	HUMAN	Zinc finger RNA-binding protein OS=Homo sapiens OX=9606 GN=ZFR PE=1 SV=2	AGPQTYKEHLEGQKHKKKE/3	['PEAKS']	[0.0073257818271361]	[2.3761769800877865]	[0.0725443378030088]	-0.0302301	0.317819	1	1	0.00732578	0.0725443	2.37618	0	NA	1	0	0	0	1	0	0	0	1	0	NA	NA	NA	NA	NA	NA	NA	NA	NA
AGPSGDMAL	9	TRUE	sp|P20936|RASA1_HUMAN	RASA1	HUMAN	Ras GTPase-activating protein 1 OS=Homo sapiens OX=9606 GN=RASA1 PE=1 SV=1	AGPSGDM[UNIMOD:Oxidation]AL/1	['MSFragger', 'Comet', 'Sage', 'PEAKS']	[0.0008147745790331, 0.0055207197382769, 0.0031108597285067, 0.001798302402532]	[1.079224047427601, 0.4560788025118317, 0.6263474018649693, 3.1304904724945506]	[0.0046334050260461, 0.0376388614317517, 0.0258559306386265, 0.0148992267735029]	0.787371	1.53568	1	4	0.000814775	0.00463341	3.13049	0	NA	3	0	0	0	2	1	0	0	3	0	NA	NA	netMHCpan-4.1	HLA-C*01:02	0.066	SB	AGPSGDMAL	3	AGPSGDMAL
AGPSGKLSL	9	TRUE	sp|Q9H8H3|TMT1A_HUMAN	TMT1A	HUMAN	Thiol S-methyltransferase TMT1A OS=Homo sapiens OX=9606 GN=TMT1A PE=1 SV=1	AGPSGKLSL/1	['MSFragger', 'Comet', 'Sage', 'PEAKS']	[0.0007509118214975, 0.0023087333811002, 0.0003867349898482, 0.0001233501911927]	[1.1979100126685882, 0.5534843041164647, 0.8344900820529622, 5.370624480197062]	[0.0022884393618305, 0.0128194593170425, 0.0039341843366188, 6.992457553791381e-05]	0.978506	0.0786987	1	4	0.00012335	6.99246e-05	5.37062	0	NA	2	0	0	0	1	1	0	0	2	0	NA	NA	netMHCpan-4.1	HLA-C*01:02	0.03	SB	AGPSGKLSL	3	AGPSGKLSL
AGPSHVAAM	9	TRUE	sp|Q92900|RENT1_HUMAN	UPF1	HUMAN	Regulator of nonsense transcripts 1 OS=Homo sapiens OX=9606 GN=UPF1 PE=1 SV=2	AGPSHVAAM[UNIMOD:Oxidation]/1	['MSFragger', 'Sage']	[0.003234105108416, 0.0029034770908575]	[0.8760381274513389, 0.628136616346299]	[0.0175710991861627, 0.0254556379638652]	0.84289	2.96957	1	2	0.00290348	0.0175711	0.876038	0	NA	1	0	0	0	1	0	0	0	1	0	NA	NA	netMHCpan-4.1	HLA-C*01:02	0.021	SB	AGPSHVAAM	3	AGPSHVAAM
AGPSNSMQL	9	TRUE	sp|Q9NRH2|SNRK_HUMAN	SNRK	HUMAN	SNF-related serine/threonine-protein kinase OS=Homo sapiens OX=9606 GN=SNRK PE=1 SV=2	AGPSNSM[UNIMOD:Oxidation]QL/1	['MSFragger', 'Comet', 'Sage', 'PEAKS']	[0.0007509118214975, 0.0042387848816672, 0.0009538674991328, 0.001317012705299]	[1.2059925311002302, 0.482068258969783, 0.7524314318849795, 3.409581230524855]	[0.0021916735181054, 0.0284775834782422, 0.0083572958106486, 0.008057819310938]	0.711783	0.117421	1	4	0.000750912	0.00219167	3.40958	0	NA	4	2	1	0	1	0	0	3	1	0	NA	NA	netMHCpan-4.1	HLA-C*01:02	0.022	SB	AGPSNSMQL	3	AGPSNSMQL
AGPVGLLSV	9	TRUE	sp|Q14534|ERG1_HUMAN	SQLE	HUMAN	Squalene monooxygenase OS=Homo sapiens OX=9606 GN=SQLE PE=1 SV=3	AGPVGLLSV/1	['MSFragger', 'Comet', 'Sage', 'PEAKS']	[0.0013951579811243, 0.0079783811607257, 0.0032006679654884, 0.0003016287954956]	[0.972625059864746, 0.4175004745410862, 0.6229615959592114, 4.217232272848506]	[0.0094164393896984, 0.0550059596395391, 0.0266294946472104, 0.0013761791637567]	0.988352	0.134659	1	4	0.000301629	0.00137618	4.21723	0	NA	5	1	1	0	1	1	1	2	3	0	NA	NA	netMHCpan-4.1	HLA-C*01:02	0.291	SB	AGPVGLLSV	3	AGPVGLLSV
AGQAFRKFLPL	11	TRUE	sp|P61604|CH10_HUMAN	HSPE1	HUMAN	10 kDa heat shock protein, mitochondrial OS=Homo sapiens OX=9606 GN=HSPE1 PE=1 SV=2	[UNIMOD:Acetylation]-AGQAFRKFLPL/2	['MSFragger', 'PEAKS']	[0.0006691201070592, 0.0001233501911927]	[1.2528520659449025, 6.5854292549816735]	[0.0017280102377347, 2.5401989214278936e-06]	0.932839	5.80379	1	2	0.00012335	2.5402e-06	6.58543	0	NA	3	1	1	1	0	0	0	3	0	0	NA	NA	netMHCpan-4.1	HLA-C*01:02	11.885	NB	AAFRKFLPL	3	AGQAKFLPL
AGQAFRKFLPLF	12	TRUE	sp|P61604|CH10_HUMAN	HSPE1	HUMAN	10 kDa heat shock protein, mitochondrial OS=Homo sapiens OX=9606 GN=HSPE1 PE=1 SV=2	[UNIMOD:Acetylation]-AGQAFRKFLPLF/2	['MSFragger', 'PEAKS']	[0.0008147745790331, 0.0001233501911927]	[1.1502747611551185, 6.223485648773015]	[0.0029900361611535, 6.830754743416866e-06]	0.843898	2.06569	1	2	0.00012335	6.83075e-06	6.22349	0	NA	6	2	2	2	0	0	0	6	0	0	NA	NA	netMHCpan-4.1	HLA-A*31:01	23.983	NB	AFRKFLPLF	3	AGQAKFLPL
AGQAFRKFLPLFD	13	FALSE	sp|P61604|CH10_HUMAN	HSPE1	HUMAN	10 kDa heat shock protein, mitochondrial OS=Homo sapiens OX=9606 GN=HSPE1 PE=1 SV=2	[UNIMOD:Acetylation]-AGQAFRKFLPLFD/2	['MSFragger', 'PEAKS']	[0.0005198405822214, 0.0001233501911927]	[1.5125456422222123, 5.417541165606043]	[0.0006671384133941, 6.155699012177894e-05]	0.954395	2.12075	1	2	0.00012335	6.1557e-05	5.41754	3	['FLRTSELTLPLDF(3)']	3	1	2	0	0	0	0	3	0	0	NA	NA	netMHCIIpan-4.3	HLA-DPA10103-DPB10201	1.93	WB	QAFRKFLPL	NA	NA
AGQAFRKFLPLFDRVL	16	FALSE	sp|P61604|CH10_HUMAN	HSPE1	HUMAN	10 kDa heat shock protein, mitochondrial OS=Homo sapiens OX=9606 GN=HSPE1 PE=1 SV=2	[UNIMOD:Acetylation]-AGQAFRKFLPLFDRVL/3	['MSFragger', 'PEAKS']	[0.0003675119441381, 0.0001233501911927]	[2.4882712086690595, 7.113833194945825]	[9.674366028782355e-05, 5.991852546765005e-07]	0.811376	1.33317	1	2	0.00012335	5.99185e-07	7.11383	0	NA	6	0	2	4	0	0	0	6	0	0	NA	NA	netMHCIIpan-4.3	HLA-DPA10103-DPB10201	3.11	WB	QAFRKFLPL	NA	NA
AGQHISK	7	FALSE	O75369|FLNB_HUMAN	FLNB	HUMAN	Filamin-B OS=Homo sapiens OX=9606 GN=FLNB PE=1 SV=2	AGQHISK/1	['PEAKS']	[0.0049100879989797]	[2.582978448009303]	[0.0491256918866839]	0.990126	6.11615	1	1	0.00491009	0.0491257	2.58298	0	NA	1	0	0	0	0	1	0	0	1	0	NA	NA	NA	NA	NA	NA	NA	NA	NA
AGQHLAK	7	FALSE	sp|P21333|FLNA_HUMAN;sp|Q5JU69|TOR2A_HUMAN	FLNA;TOR2A	HUMAN	Filamin-A OS=Homo sapiens OX=9606 GN=FLNA PE=1 SV=4	AGQHLAK/1	['Comet', 'PEAKS']	[0.006362250646166, 0.0003959220033653]	[0.4395849675637555, 4.098442674543967]	[0.0445213581630733, 0.0018090236065914]	0.995709	5.65235	1	2	0.000395922	0.00180902	4.09844	0	NA	4	1	0	1	0	1	1	2	2	0	NA	NA	NA	NA	NA	NA	NA	NA	NA
AGQKKKQGHDQKAAAKAAL	19	FALSE	sp|Q9Y5V0|ZN706_HUMAN	ZNF706	HUMAN	Zinc finger protein 706 OS=Homo sapiens OX=9606 GN=ZNF706 PE=1 SV=1	AGQKKKQGHDQKAAAKAAL/3	['MSFragger']	[0.0038740578995562]	[0.8287733487446454]	[0.0235430892971547]	0.486312	2.2803	1	1	0.00387406	0.0235431	0.828773	0	NA	2	0	0	0	1	1	0	0	2	0	NA	NA	NA	NA	NA	NA	NA	NA	NA
AGRAYHKYK	9	TRUE	sp|P62917|RL8_HUMAN	RPL8	HUMAN	Large ribosomal subunit protein uL2 OS=Homo sapiens OX=9606 GN=RPL8 PE=1 SV=2	AGRAYHKYK/2	['MSFragger', 'Comet', 'Sage', 'PEAKS']	[0.0048974189278623, 0.0080375514403292, 0.0022809211978515, 0.0004532269760696]	[0.7726309669641405, 0.4166547455130948, 0.6613183111579529, 3.975223586930493]	[0.0334015156560834, 0.0554351887726224, 0.0190067614017746, 0.0023856176599758]	0.915961	0.814982	1	4	0.000453227	0.00238562	3.97522	0	NA	3	1	1	1	0	0	0	3	0	0	NA	NA	netMHCpan-4.1	HLA-A*31:01	1.884	WB	AGRAYHKYK	NA	NA
AGRAYHKYKAKR	12	TRUE	sp|P62917|RL8_HUMAN	RPL8	HUMAN	Large ribosomal subunit protein uL2 OS=Homo sapiens OX=9606 GN=RPL8 PE=1 SV=2	AGRAYHKYKAKR/3	['Comet', 'PEAKS']	[0.0015173152445555, 0.0012578616352201]	[0.6133258745741073, 3.452405438891499]	[0.0067430792364493, 0.0073540835893663]	0.816819	2.0034	1	2	0.00125786	0.00674308	3.45241	0	NA	1	0	0	0	0	0	1	0	1	0	NA	NA	netMHCpan-4.1	HLA-A*31:01	2.98	NB	AYHKYKAKR	1	RAYHKYKAK
AGRAYHKYKAKRN	13	FALSE	sp|P62917|RL8_HUMAN	RPL8	HUMAN	Large ribosomal subunit protein uL2 OS=Homo sapiens OX=9606 GN=RPL8 PE=1 SV=2	AGRAYHKYKAKRN/3	['MSFragger', 'Comet', 'Sage', 'PEAKS']	[0.0008147745790331, 0.0003016136329362, 0.0003867349898482, 0.0001233501911927]	[1.1888576739328178, 0.8892999206384399, 0.969132875976644, 5.903438573872257]	[0.0024037067188255, 0.0005973310879155, 0.0011373865971163, 1.63732755397577e-05]	0.799447	1.66141	1	4	0.00012335	1.63733e-05	5.90344	0	NA	5	0	1	1	1	1	1	2	3	0	NA	NA	netMHCIIpan-4.3	HLA-DPA10103-DPB10201	12.17	NB	RAYHKYKAK	NA	NA
AGRKVGLIAA	10	TRUE	sp|P62917|RL8_HUMAN	RPL8	HUMAN	Large ribosomal subunit protein uL2 OS=Homo sapiens OX=9606 GN=RPL8 PE=1 SV=2	AGRKVGLIAA/1	['MSFragger', 'Sage']	[0.0026188092120465, 0.0076093058067735]	[0.9123258168075266, 0.5263018721675077]	[0.0139779071794514, 0.0598066367880317]	0.522329	0.658187	1	2	0.00261881	0.0139779	0.912326	0	NA	1	0	0	0	0	1	0	0	1	0	NA	NA	netMHCpan-4.1	HLA-C*07:01	20.733	NB	ARKVGLIAA	0	AGKVGLIAA
AGRYSGRKAVIVK	13	FALSE	P61353|RL27_HUMAN	RPL27	HUMAN	Large ribosomal subunit protein eL27 OS=Homo sapiens OX=9606 GN=RPL27 PE=1 SV=2	AGRYSGRKAVIVK/3	['PEAKS']	[0.0061917568328225]	[2.4810491485313158]	[0.0599382754145124]	-0.151103	1.0576	1	1	0.00619176	0.0599383	2.48105	0	NA	2	1	0	1	0	0	0	2	0	0	NA	NA	netMHCIIpan-4.3	DRB1_1601	3.82	WB	YSGRKAVIV	NA	NA
AGTEFGPGTAYGNAL	15	FALSE	sp|Q9Y371|SHLB1_HUMAN	SH3GLB1	HUMAN	Endophilin-B1 OS=Homo sapiens OX=9606 GN=SH3GLB1 PE=1 SV=1	AGTEFGPGTAYGNAL/2	['MSFragger', 'Comet', 'Sage', 'PEAKS']	[0.0003675119441381, 0.0003016136329362, 0.0003229974160206, 0.0001233501911927]	[2.9289089289195207, 1.4509146550875025, 1.3263158297561013, 6.838336847479632]	[3.551881494298091e-05, 5.63215990530502e-05, 4.275904365186316e-05, 1.2724214737141967e-06]	0.805887	0.00415567	1	4	0.00012335	1.27242e-06	6.83834	0	NA	7	0	0	0	4	1	2	0	7	0	NA	NA	netMHCIIpan-4.3	DRB1_0101	19.19	NB	FGPGTAYGN	NA	NA
AGTLTNK	7	FALSE	sp|O75251|NDUS7_HUMAN	NDUFS7	HUMAN	NADH dehydrogenase [ubiquinone] iron-sulfur protein 7, mitochondrial OS=Homo sapiens OX=9606 GN=NDUFS7 PE=1 SV=3	AGTLTNK/1	['Comet', 'PEAKS']	[0.0039315617036767, 0.0020438367749665]	[0.497852352459804, 3.036418523767226]	[0.0239092713017277, 0.0184134932729008]	0.967089	0.175441	1	2	0.00204384	0.0184135	3.03642	0	NA	7	1	1	1	2	1	1	3	4	0	NA	NA	NA	NA	NA	NA	NA	NA	NA
AGVANALAHKYH	12	TRUE	sp|P02042|HBD_HUMAN;sp|P68871|HBB_HUMAN	HBD;HBB	HUMAN	Hemoglobin subunit delta OS=Homo sapiens OX=9606 GN=HBD PE=1 SV=2	AGVANALAHKYH/2	['MSFragger', 'Comet', 'Sage', 'PEAKS']	[0.0003675119441381, 0.0003016136329362, 0.0003867349898482, 0.0001233501911927]	[2.2963300898764056, 1.337873118387296, 0.8171140268461325, 6.9266654039847095]	[0.0001478251141763, 8.706458544527323e-05, 0.0046171398116807, 9.994666622636446e-07]	0.826532	4.36356	1	4	0.00012335	9.99467e-07	6.92667	0	NA	1	0	0	0	1	0	0	0	1	0	NA	NA	netMHCpan-4.1	HLA-A*03:01	19.386	NB	AVANALAHK	1	AVANALAHK
AGVDASESF	9	TRUE	sp|O43169|CYB5B_HUMAN	CYB5B	HUMAN	Cytochrome b5 type B OS=Homo sapiens OX=9606 GN=CYB5B PE=1 SV=3	AGVDASESF/1	['MSFragger', 'Comet', 'Sage']	[0.0013234077750206, 0.002138861467588, 0.0029034770908575]	[0.9797050654257116, 0.5656420184831643, 0.6303230203751158]	[0.0089814091436243, 0.0112117853246065, 0.024974324160744]	0.774834	1.56817	1	3	0.00132341	0.00898141	0.979705	0	NA	3	0	0	0	0	2	1	0	3	0	NA	NA	netMHCpan-4.1	HLA-C*01:02	3.787	NB	AGVDASESF	0	AGVDASESF
AGVLKKTTG	9	TRUE	sp|Q16718|NDUA5_HUMAN	NDUFA5	HUMAN	NADH dehydrogenase [ubiquinone] 1 alpha subcomplex subunit 5 OS=Homo sapiens OX=9606 GN=NDUFA5 PE=1 SV=3	[UNIMOD:Acetylation]-AGVLKKTTG/2	['MSFragger', 'PEAKS']	[0.0006691201070592, 0.0001233501911927]	[1.2587287380474994, 5.260792160373948]	[0.0016798932122084, 9.418529734068404e-05]	0.963605	5.30512	1	2	0.00012335	9.41853e-05	5.26079	0	NA	1	0	0	0	1	0	0	0	1	0	NA	NA	netMHCpan-4.1	HLA-C*07:01	36.5	NB	AGVLKKTTG	NA	NA
AGVLKKTTGL	10	TRUE	sp|Q16718|NDUA5_HUMAN	NDUFA5	HUMAN	NADH dehydrogenase [ubiquinone] 1 alpha subcomplex subunit 5 OS=Homo sapiens OX=9606 GN=NDUFA5 PE=1 SV=3	[UNIMOD:Acetylation]-AGVLKKTTGL/2	['MSFragger', 'PEAKS']	[0.0005198405822214, 0.0001233501911927]	[1.5902230318624608, 5.248393709866975]	[0.0005525703596596, 9.74005598383394e-05]	0.942596	15.0795	1	2	0.00012335	9.74006e-05	5.24839	0	NA	5	0	0	0	2	2	1	0	5	0	NA	NA	netMHCpan-4.1	HLA-C*01:02	8.748	NB	AVLKKTTGL	0	AGVLKTTGL
AGVLKKTTGLVG	12	TRUE	sp|Q16718|NDUA5_HUMAN	NDUFA5	HUMAN	NADH dehydrogenase [ubiquinone] 1 alpha subcomplex subunit 5 OS=Homo sapiens OX=9606 GN=NDUFA5 PE=1 SV=3	[UNIMOD:Acetylation]-AGVLKKTTGLVG/2	['MSFragger', 'PEAKS']	[0.0034929413476932, 0.0001233501911927]	[0.8608720322867845, 6.152706219296739]	[0.0193066365916857, 8.288148350859842e-06]	0.708768	12.9877	1	2	0.00012335	8.28815e-06	6.15271	0	NA	5	0	0	0	1	2	2	0	5	0	NA	NA	netMHCpan-4.1	HLA-C*01:02	75	NB	AGVLKKTTL	0	GVKTTGLVG
AGVLKKTTGLVGL	13	FALSE	sp|Q16718|NDUA5_HUMAN	NDUFA5	HUMAN	NADH dehydrogenase [ubiquinone] 1 alpha subcomplex subunit 5 OS=Homo sapiens OX=9606 GN=NDUFA5 PE=1 SV=3	[UNIMOD:Acetylation]-AGVLKKTTGLVGL/2	['MSFragger', 'PEAKS']	[0.0085984522785898, 0.0001233501911927]	[0.6704544538728575, 6.832569096284675]	[0.0632254965331401, 1.2926422443264442e-06]	0.391223	11.3363	1	2	0.00012335	1.29264e-06	6.83257	0	NA	2	0	0	0	1	1	0	0	2	0	NA	NA	netMHCIIpan-4.3	HLA-DPA10202-DPB10402	13.38	NB	KKTTGLVGL	NA	NA
AGVSDVDY	8	TRUE	Q9HBU6|EKI1_HUMAN	ETNK1	HUMAN	Ethanolamine kinase 1 OS=Homo sapiens OX=9606 GN=ETNK1 PE=1 SV=1	AGVSDVDY/1	['PEAKS']	[0.0072677999507267]	[2.3819795101700203]	[0.0717964595961945]	0.952173	1.29143	1	1	0.0072678	0.0717965	2.38198	0	NA	1	0	0	0	1	0	0	0	1	0	NA	NA	netMHCpan-4.1	HLA-B*18:01	21.692	NB	AGVSDV-DY	0	A-GVSDVDY
AGVVGGEIQE	10	TRUE	sp|P58107|EPIPL_HUMAN	EPPK1	HUMAN	Epiplakin OS=Homo sapiens OX=9606 GN=EPPK1 PE=1 SV=3	AGVVGGEIQE/1	['MSFragger', 'Sage', 'PEAKS']	[0.0090161437709412, 0.0081647801076266, 0.0031043325684977]	[0.6608688650763491, 0.5166533865057829, 2.885217787199447]	[0.0670214297069522, 0.0645599742942317, 0.0256579950265532]	0.894518	1.55266	1	3	0.00310433	0.025658	2.88522	0	NA	2	0	0	0	2	0	0	0	2	0	NA	NA	netMHCpan-4.1	HLA-A*03:01	30.818	NB	AVVGGEIQE	0	AGVVGGIQE
AGYDVEKNNSRIKLG	15	FALSE	sp|P10412|H14_HUMAN;sp|P16402|H13_HUMAN;sp|P16403|H12_HUMAN;sp|Q02539|H11_HUMAN	H1-4;H1-3;H1-2;H1-1	HUMAN	Histone H1.4 OS=Homo sapiens OX=9606 GN=H1-4 PE=1 SV=2	AGYDVEKNNSRIKLG/2;AGYDVEKNNSRIKLG/3	['MSFragger', 'Comet', 'Sage', 'PEAKS']	[0.0005648919644118, 0.0003016136329362, 0.0003867349898482, 0.0001233501911927]	[1.3856131108324443, 1.053864580821225, 0.9719578457254614, 6.06012964126349]	[0.000989878378921, 0.0002477375576357, 0.0011081944579751, 1.067318384218945e-05]	0.43921	0.166907	2	4	0.00012335	1.06732e-05	6.06013	0	NA	3	0	0	0	1	1	1	0	3	0	NA	NA	netMHCIIpan-4.3	DRB5_0101	0.69	SB	YDVEKNNSR	NA	NA
AGYDVEKNNSRIKLGIK	17	FALSE	sp|P10412|H14_HUMAN;sp|P16402|H13_HUMAN;sp|P16403|H12_HUMAN;sp|Q02539|H11_HUMAN	H1-4;H1-3;H1-2;H1-1	HUMAN	Histone H1.4 OS=Homo sapiens OX=9606 GN=H1-4 PE=1 SV=2	AGYDVEKNNSRIKLGIK/2;AGYDVEKNNSRIKLGIK/3	['MSFragger', 'Comet', 'PEAKS']	[0.0005198405822214, 0.0003016136329362, 0.0001233501911927]	[1.5320132193917964, 1.0427397770649955, 5.747237690007215]	[0.0006342130050171, 0.000259592210571, 2.5077038456696707e-05]	0.675135	0.0303982	2	3	0.00012335	2.5077e-05	5.74724	3	['AGYDVEKNNSRIKLGLK(3)']	5	0	0	0	2	1	2	0	5	0	NA	NA	netMHCIIpan-4.3	DRB5_0101	2.08	WB	YDVEKNNSR	NA	NA
AGYDVPTI	8	TRUE	sp|Q8WXE0|CSKI2_HUMAN	CASKIN2	HUMAN	Caskin-2 OS=Homo sapiens OX=9606 GN=CASKIN2 PE=1 SV=2	AGYDVPTI/1	['MSFragger', 'Comet', 'Sage', 'PEAKS']	[0.001963247997487, 0.0015901060070671, 0.0003867349898482, 0.0027698912817671]	[0.9334938624710925, 0.5999328416221045, 0.8888096535144027, 2.95289521939612]	[0.0121926055450075, 0.0077615433948505, 0.0023840661504044, 0.0221471029083873]	0.995453	0.0184735	1	4	0.000386735	0.00238407	2.9529	0	NA	4	2	2	0	0	0	0	4	0	0	NA	NA	netMHCpan-4.1	HLA-B*51:01	0.903	WB	AGYDV-PTI	4	AGYD-VPTI
AGYGGLGL	8	TRUE	Q14315|FLNC_HUMAN	FLNC	HUMAN	Filamin-C OS=Homo sapiens OX=9606 GN=FLNC PE=1 SV=3	AGYGGLGL/1	['PEAKS']	[0.0014140061025526]	[3.294310708163233]	[0.0103364953184622]	0.923208	2.83562	1	1	0.00141401	0.0103365	3.29431	0	NA	1	0	1	0	0	0	0	1	0	0	NA	NA	netMHCpan-4.1	HLA-C*01:02	5.176	NB	AGY-GGLGL	0	AGYG-GLGL
AGYLMSFF	8	TRUE	sp|Q96BI1|S22AI_HUMAN	SLC22A18	HUMAN	Solute carrier family 22 member 18 OS=Homo sapiens OX=9606 GN=SLC22A18 PE=1 SV=3	AGYLM[UNIMOD:Oxidation]SFF/1	['MSFragger', 'Comet', 'Sage', 'PEAKS']	[0.0013234077750206, 0.0042387848816672, 0.0017147310989867, 0.001317012705299]	[0.9890212456309572, 0.4833577572660417, 0.6915528658861185, 3.398815996693256]	[0.0084381876981904, 0.0280767187746306, 0.0145087976496115, 0.0082454944118637]	0.815388	0.23853	1	4	0.00131701	0.00824549	3.39882	0	NA	3	0	2	1	0	0	0	3	0	0	NA	NA	netMHCpan-4.1	HLA-B*51:01	11.578	NB	AGY-LMSFF	0	AGYLM-SFF
AGYLVPLL	8	TRUE	sp|Q13395|TARB1_HUMAN	TARBP1	HUMAN	Probable methyltransferase TARBP1 OS=Homo sapiens OX=9606 GN=TARBP1 PE=1 SV=1	AGYLVPLL/1	['MSFragger']	[0.0098127206366301]	[0.6385741748053969]	[0.0766946178216995]	0.9872	0.762711	1	1	0.00981272	0.0766946	0.638574	0	NA	2	1	1	0	0	0	0	2	0	0	NA	NA	netMHCpan-4.1	HLA-B*51:01	2.773	NB	AGY-LVPLL	3	AGYLVPL-L
AGYTAVMI	8	TRUE	sp|Q5T7N3|KANK4_HUMAN	KANK4	HUMAN	KN motif and ankyrin repeat domain-containing protein 4 OS=Homo sapiens OX=9606 GN=KANK4 PE=1 SV=1	AGYTAVM[UNIMOD:Oxidation]I/1	['MSFragger', 'Comet', 'Sage']	[0.0048974189278623, 0.0093609585621567, 0.0032006679654884]	[0.7734286708226604, 0.3961631712630057, 0.6229609431057076]	[0.0332347422073831, 0.0664367608871502, 0.0266296458585678]	0.885918	3.98276	1	3	0.00320067	0.0266296	0.773429	0	NA	3	1	1	1	0	0	0	3	0	0	NA	NA	netMHCpan-4.1	HLA-B*51:01	3.37	NB	AGY-TAVMI	4	AGYTAVM-I
AHEFTVY	7	FALSE	sp|Q969V3|NCLN_HUMAN	NCLN	HUMAN	BOS complex subunit NCLN OS=Homo sapiens OX=9606 GN=NCLN PE=1 SV=2	AHEFTVY/1	['Comet', 'PEAKS']	[0.0013065795613625, 0.002835211949381]	[0.62710131211269, 2.9517671845953264]	[0.0058414260772677, 0.0222017229906919]	0.991131	2.04264	1	2	0.00130658	0.00584143	2.95177	0	NA	1	0	0	0	1	0	0	0	1	0	NA	NA	NA	NA	NA	NA	NA	NA	NA
AHESVVKSEDFSL	13	FALSE	sp|P13073|COX41_HUMAN	COX4I1	HUMAN	Cytochrome c oxidase subunit 4 isoform 1, mitochondrial OS=Homo sapiens OX=9606 GN=COX4I1 PE=1 SV=1	AHESVVKSEDFSL/2	['MSFragger', 'Comet', 'Sage', 'PEAKS']	[0.0003675119441381, 0.0003016136329362, 0.0003229974160206, 0.0001233501911927]	[2.5633702314720983, 1.2375156312291091, 1.489340204993073, 5.586212588323559]	[8.17094760708334e-05, 0.0001266714378799, 9.5680698146688e-06, 3.889842009145392e-05]	0.561889	0.160958	1	4	0.00012335	9.56807e-06	5.58621	0	NA	4	0	0	0	2	1	1	0	4	0	NA	NA	netMHCIIpan-4.3	DRB1_1501	23.28	NB	VVKSEDFSL	NA	NA
AHEVGWKYQAVTATL	15	FALSE	sp|P40429|RL13A_HUMAN	RPL13A	HUMAN	Large ribosomal subunit protein uL13 OS=Homo sapiens OX=9606 GN=RPL13A PE=1 SV=2	AHEVGWKYQAVTATL/2	['Sage']	[0.0048661800486618]	[0.5718454155067226]	[0.0412091612991722]	0.584529	0.475786	1	1	0.00486618	0.0412092	0.571845	0	NA	1	0	0	0	1	0	0	0	1	0	NA	NA	netMHCIIpan-4.3	HLA-DPA10202-DPB10201	6.1	NB	EVGWKYQAV	NA	NA
AHFINAY	7	FALSE	sp|Q9NZJ7|MTCH1_HUMAN	MTCH1	HUMAN	Mitochondrial carrier homolog 1 OS=Homo sapiens OX=9606 GN=MTCH1 PE=1 SV=1	AHFINAY/1	['MSFragger', 'Comet', 'Sage', 'PEAKS']	[0.0008147745790331, 0.0003016136329362, 0.0003867349898482, 0.0012578616352201]	[1.1717156445434247, 0.818451431642159, 0.810041160219085, 3.437675893639897]	[0.0026438394544322, 0.0010045919306373, 0.0049277347947483, 0.0075887362925502]	0.98086	0.0269694	1	4	0.000301614	0.00100459	3.43768	0	NA	5	1	1	1	1	1	0	3	2	0	NA	NA	NA	NA	NA	NA	NA	NA	NA
AHIYLNHI	8	TRUE	sp|P04818|TYSY_HUMAN	TYMS	HUMAN	Thymidylate synthase OS=Homo sapiens OX=9606 GN=TYMS PE=1 SV=3	AHIYLNHI/2	['MSFragger', 'Comet', 'Sage']	[0.0008147745790331, 0.004783693843594, 0.0026732172530886]	[1.1097891123143793, 0.4674291611457505, 0.6416466810923729]	[0.0038169551211176, 0.0333834581754411, 0.0226147410071284]	0.859863	3.99986	1	3	0.000814775	0.00381696	1.10979	0	NA	3	1	0	0	1	1	0	1	2	0	NA	NA	netMHCpan-4.1	HLA-B*51:01	7.028	NB	#NAME?	NA	NA
AHLGTALK	8	TRUE	sp|P62266|RS23_HUMAN	RPS23	HUMAN	Small ribosomal subunit protein uS12 OS=Homo sapiens OX=9606 GN=RPS23 PE=1 SV=3	AHLGTALK/1	['MSFragger', 'Comet', 'Sage', 'PEAKS']	[0.0008147745790331, 0.0006652622241933, 0.0003867349898482, 0.0003016287954956]	[1.1038759456686278, 0.7201450822270222, 0.8660331270696267, 4.240663826809963]	[0.003960459865293, 0.0023230842031375, 0.0029413322977784, 0.0013028533681525]	0.962913	0.251741	1	4	0.000301629	0.00130285	4.24066	0	NA	7	0	0	0	3	2	2	0	7	0	NA	NA	netMHCpan-4.1	HLA-A*03:01	11.872	NB	A-HLGTALK	1	AHLGTAL-K
AHLPAEFTPAVHASLDKF	18	FALSE	sp|P69905|HBA_HUMAN	HBA2	HUMAN	Hemoglobin subunit alpha OS=Homo sapiens OX=9606 GN=HBA2 PE=1 SV=2	AHLPAEFTPAVHASLDKF/3	['MSFragger', 'Comet', 'Sage', 'PEAKS']	[0.0005198405822214, 0.0006652622241933, 0.0003229974160206, 0.0001233501911927]	[1.5926707097896782, 0.7450133257715336, 1.329656352672579, 7.420514921431698]	[0.000549608498623, 0.0018550280229386, 4.146721889173674e-05, 2.590960967027728e-07]	0.501781	1.59654	1	4	0.00012335	2.59096e-07	7.42051	0	NA	1	0	0	0	1	0	0	0	1	0	NA	NA	netMHCIIpan-4.3	DRB1_1601	7.96	NB	FTPAVHASL	NA	NA
AHLSSQQASGQSYSSR	16	FALSE	sp|P08779|K1C16_HUMAN	KRT16	HUMAN	Keratin, type I cytoskeletal 16 OS=Homo sapiens OX=9606 GN=KRT16 PE=1 SV=4	AHLSSQQASGQSYSSR/2	['MSFragger', 'Comet', 'Sage', 'PEAKS']	[0.0003675119441381, 0.0003016136329362, 0.0003229974160206, 0.0001233501911927]	[2.924976549683658, 2.1113872318538065, 1.2395878023468894, 6.500942267525948]	[3.5840552556947235e-05, 5.184025812330699e-06, 9.482381166606683e-05, 3.2000651393851903e-06]	0.516668	1.06999	1	4	0.00012335	3.20007e-06	6.50094	0	NA	1	0	0	0	1	0	0	0	1	0	NA	NA	netMHCIIpan-4.3	HLA-DQA10101-DQB10602	31.84	NB	QASGQSYSS	NA	NA
AHPKLGKRARARIAK	15	FALSE	sp|P47914|RL29_HUMAN	RPL29	HUMAN	Large ribosomal subunit protein eL29 OS=Homo sapiens OX=9606 GN=RPL29 PE=1 SV=2	AHPKLGKRARARIAK/3	['Comet', 'Sage', 'PEAKS']	[0.0027093977395881, 0.0045266941818665, 0.0001233501911927]	[0.53021048724574, 0.5793826971585407, 4.885119213263399]	[0.0166316950537492, 0.0386821199732157, 0.0002582651570362]	0.229304	0.239227	1	3	0.00012335	0.000258265	4.88512	0	NA	3	0	0	0	1	1	1	0	3	0	NA	NA	netMHCIIpan-4.3	HLA-DQA10101-DQB10602	39.59	NB	GKRARARIA	NA	NA
AHSNILK	7	FALSE	sp|Q16891|MIC60_HUMAN	IMMT	HUMAN	MICOS complex subunit MIC60 OS=Homo sapiens OX=9606 GN=IMMT PE=1 SV=1	AHSNILK/1	['Comet', 'Sage', 'PEAKS']	[0.0042387848816672, 0.0068748029012929, 0.0004532269760696]	[0.4802292001322064, 0.5346344772499748, 3.9112382996877617]	[0.0290579756649075, 0.055943860282735, 0.0027484696336011]	0.954256	1.10558	1	3	0.000453227	0.00274847	3.91124	0	NA	2	0	0	0	0	1	1	0	2	0	NA	NA	NA	NA	NA	NA	NA	NA	NA
AHVKHRKGAARLR	13	FALSE	sp|P62917|RL8_HUMAN	RPL8	HUMAN	Large ribosomal subunit protein uL2 OS=Homo sapiens OX=9606 GN=RPL8 PE=1 SV=2	AHVKHRKGAARLR/3	['Comet']	[0.0083338675556125]	[0.4146784591936771]	[0.0564460010101522]	-0.0500834	4.13239	1	1	0.00833387	0.056446	0.414678	0	NA	1	0	0	1	0	0	0	1	0	0	NA	NA	netMHCIIpan-4.3	DRB5_0101	19.31	NB	VKHRKGAAR	NA	NA
AHVVLRK	7	FALSE	P62269|RS18_HUMAN	RPS18	HUMAN	Small ribosomal subunit protein uS13 OS=Homo sapiens OX=9606 GN=RPS18 PE=1 SV=3	AHVVLRK/2	['PEAKS']	[0.0012578616352201]	[3.445898500247832]	[0.0074568231851878]	0.979093	0.143279	1	1	0.00125786	0.00745682	3.4459	0	NA	1	0	0	0	1	0	0	0	1	0	NA	NA	NA	NA	NA	NA	NA	NA	NA
AHVVLRKADIDLTK	14	FALSE	sp|P62269|RS18_HUMAN	RPS18	HUMAN	Small ribosomal subunit protein uS13 OS=Homo sapiens OX=9606 GN=RPS18 PE=1 SV=3	AHVVLRKADIDLTK/3	['MSFragger', 'Comet', 'Sage', 'PEAKS']	[0.0008147745790331, 0.0003016136329362, 0.0003867349898482, 0.0001233501911927]	[1.173754118454414, 0.9710071779324958, 0.9364468965251688, 5.985587260718377]	[0.0026136854490388, 0.0003652246743519, 0.0015368188000213, 1.3083251089000916e-05]	0.0102732	0.0209359	1	4	0.00012335	1.30833e-05	5.98559	0	NA	1	0	0	0	1	0	0	0	1	0	NA	NA	netMHCIIpan-4.3	DRB1_1501	11.36	NB	VLRKADIDL	NA	NA
AHYNFKKITVVPSAKDF	17	FALSE	sp|Q9BZE4|GTPB4_HUMAN	GTPBP4	HUMAN	GTP-binding protein 4 OS=Homo sapiens OX=9606 GN=GTPBP4 PE=1 SV=3	[UNIMOD:Acetylation]-AHYNFKKITVVPSAKDF/3	['MSFragger', 'PEAKS']	[0.0005198405822214, 0.0001233501911927]	[1.528615826892035, 6.609257732848993]	[0.0006397314117314, 2.3800228215797887e-06]	0.581549	4.62035	1	2	0.00012335	2.38002e-06	6.60926	0	NA	1	0	0	0	0	1	0	0	1	0	NA	NA	netMHCIIpan-4.3	DRB1_1601	0.62	SB	FKKITVVPS	NA	NA
AIAAATTTL	9	TRUE	sp|Q8IYB3|SRRM1_HUMAN	SRRM1	HUMAN	Serine/arginine repetitive matrix protein 1 OS=Homo sapiens OX=9606 GN=SRRM1 PE=1 SV=2	AIAAATTTL/1	['MSFragger', 'Comet', 'Sage']	[0.0059787849566055, 0.0020762395149904, 0.0028735632183908]	[0.7263590784750357, 0.5744417552279046, 0.6366818691705737]	[0.0447073451263533, 0.0101885233231683, 0.0236223475297239]	0.838331	1.51018	1	3	0.00207624	0.0101885	0.726359	0	NA	3	0	0	0	1	1	1	0	3	0	NA	NA	netMHCpan-4.1	HLA-C*01:02	0.242	SB	AIAAATTTL	3	AIAAATTTL
AIAAKEKDIQEESTF	15	FALSE	sp|P42704|LPPRC_HUMAN	LRPPRC	HUMAN	Leucine-rich PPR motif-containing protein, mitochondrial OS=Homo sapiens OX=9606 GN=LRPPRC PE=1 SV=3	AIAAKEKDIQEESTF/2	['MSFragger', 'Comet', 'Sage', 'PEAKS']	[0.0003675119441381, 0.0003016136329362, 0.0003867349898482, 0.0001233501911927]	[2.018932195769812, 1.6915141200556163, 1.041964536409646, 6.407710629934109]	[0.000261712403074, 2.1981446894052985e-05, 0.0005821539585553, 4.1288017874099e-06]	0.573352	2.23414	1	4	0.00012335	4.1288e-06	6.40771	0	NA	1	0	0	0	1	0	0	0	1	0	NA	NA	netMHCIIpan-4.3	HLA-DQA10101-DQB10501	47.35	NB	EKDIQEEST	NA	NA
AIAAKEKDIQEESTFSS	17	FALSE	sp|P42704|LPPRC_HUMAN	LRPPRC	HUMAN	Leucine-rich PPR motif-containing protein, mitochondrial OS=Homo sapiens OX=9606 GN=LRPPRC PE=1 SV=3	AIAAKEKDIQEESTFSS/2	['MSFragger', 'Comet', 'Sage']	[0.0005648919644118, 0.0004238485447866, 0.0003867349898482]	[1.382514883086523, 0.8111184538500021, 1.158883689475955]	[0.0010010346029688, 0.0010646648787562, 0.0001989490888837]	0.626601	2.39748	1	3	0.000386735	0.000198949	1.38251	0	NA	1	0	0	0	1	0	0	0	1	0	NA	NA	netMHCIIpan-4.3	HLA-DQA10101-DQB10501	60.39	NB	EKDIQEEST	NA	NA
AIAEFARSL	9	TRUE	sp|P17987|TCPA_HUMAN	TCP1	HUMAN	T-complex protein 1 subunit alpha OS=Homo sapiens OX=9606 GN=TCP1 PE=1 SV=1	AIAEFARSL/2;AIAEFARSL/1	['MSFragger', 'Comet', 'Sage', 'PEAKS']	[0.0006691201070592, 0.0006652622241933, 0.0003867349898482, 0.0001233501911927]	[1.2441453804760154, 0.7295401488243457, 0.9851357775538984, 4.64184361642799]	[0.0018030086175938, 0.0021313892628943, 0.0009816382745712, 0.0004875947666891]	0.930829	0.629394	2	4	0.00012335	0.000487595	4.64184	0	NA	3	1	0	0	1	0	1	1	2	0	NA	NA	netMHCpan-4.1	HLA-C*01:02	0.235	SB	AIAEFARSL	3	AIAEFARSL
AIAELGIYPAVDPLDSTSR	19	FALSE	sp|P06576|ATPB_HUMAN	ATP5F1B	HUMAN	ATP synthase subunit beta, mitochondrial OS=Homo sapiens OX=9606 GN=ATP5F1B PE=1 SV=3	AIAELGIYPAVDPLDSTSR/2	['MSFragger', 'Comet', 'Sage', 'PEAKS']	[0.0003675119441381, 0.0003016136329362, 0.0003229974160206, 0.0001233501911927]	[2.1080395564168057, 1.5819793521665406, 1.5552070921328414, 7.364402994479428]	[0.0002196543649832, 3.368133547464198e-05, 5.22537528634252e-06, 3.02049827234856e-07]	0.751038	0.333205	1	4	0.00012335	3.0205e-07	7.3644	0	NA	1	0	0	0	0	1	0	0	1	0	NA	NA	NA	NA	NA	NA	NA	NA	NA
AIAENESKARVRFNL	15	FALSE	sp|Q9BWJ5|SF3B5_HUMAN	SF3B5	HUMAN	Splicing factor 3B subunit 5 OS=Homo sapiens OX=9606 GN=SF3B5 PE=1 SV=1	AIAENESKARVRFNL/3	['MSFragger', 'Comet', 'Sage']	[0.0005198405822214, 0.0008907363420427, 0.0003229974160206]	[1.728247152239717, 0.6518980291638771, 1.1730584826038704]	[0.0004256367288699, 0.004522027318481, 0.0001746715497905]	0.394945	0.00706234	1	3	0.000322997	0.000174672	1.72825	0	NA	6	3	1	0	1	0	1	4	2	0	NA	NA	netMHCIIpan-4.3	HLA-DQA10101-DQB10602	17.29	NB	ESKARVRFN	NA	NA
AIAGEDF	7	FALSE	sp|P20618|PSB1_HUMAN	PSMB1	HUMAN	Proteasome subunit beta type-1 OS=Homo sapiens OX=9606 GN=PSMB1 PE=1 SV=2	AIAGEDF/1	['Comet', 'Sage', 'PEAKS']	[0.0060358124874253, 0.0073363431151241, 0.0018562147497679]	[0.4464124299889199, 0.5295364837502811, 3.0978710667363014]	[0.0415720949927517, 0.0582809987214513, 0.0160369079727012]	0.936688	0.322959	1	3	0.00185621	0.0160369	3.09787	0	NA	3	0	0	0	0	1	2	0	3	0	NA	NA	NA	NA	NA	NA	NA	NA	NA
AIALALREK	9	TRUE	sp|P42285|MTREX_HUMAN	MTREX	HUMAN	Exosome RNA helicase MTR4 OS=Homo sapiens OX=9606 GN=MTREX PE=1 SV=3	AIALALREK/2	['MSFragger', 'Comet', 'Sage', 'PEAKS']	[0.0005198405822214, 0.0006652622241933, 0.0003867349898482, 0.0001233501911927]	[1.5849519233223586, 0.7372831876657678, 1.0106747357066457, 5.386508434253448]	[0.0005590644897189, 0.0019873840008594, 0.000776137564571, 6.69723596151585e-05]	0.910807	0.105485	1	4	0.00012335	6.69724e-05	5.38651	0	NA	2	1	0	0	1	0	0	1	1	0	NA	NA	netMHCpan-4.1	HLA-A*03:01	0.152	SB	AIALALREK	1	AIALALREK
AIALLEIY	8	TRUE	sp|O43865|SAHH2_HUMAN;sp|Q6XZF7|DNMBP_HUMAN;sp|Q96HN2|SAHH3_HUMAN	AHCYL1;DNMBP;AHCYL2	HUMAN	S-adenosylhomocysteine hydrolase-like protein 1 OS=Homo sapiens OX=9606 GN=AHCYL1 PE=1 SV=2	AIALLEIY/1	['Comet', 'PEAKS']	[0.0059231338762872, 0.0030798713298199]	[0.4487389344903089, 2.932712900686521]	[0.0405994381369044, 0.0231429670436541]	0.9645	0.260176	1	2	0.00307987	0.023143	2.93271	0	NA	1	1	0	0	0	0	0	1	0	0	NA	NA	netMHCpan-4.1	HLA-B*18:01	9.016	NB	AIA-LLEIY	2	A-IALLEIY
AIALTAARYGAATANY	16	FALSE	sp|P43304|GPDM_HUMAN	GPD2	HUMAN	Glycerol-3-phosphate dehydrogenase, mitochondrial OS=Homo sapiens OX=9606 GN=GPD2 PE=1 SV=3	AIALTAARYGAATANY/2	['MSFragger', 'Comet', 'Sage', 'PEAKS']	[0.0003675119441381, 0.0003016136329362, 0.0003867349898482, 0.0001233501911927]	[3.896955569341061, 1.985493027484492, 0.9610281940059918, 7.0445237086475725]	[3.783405756213613e-06, 7.994341348351769e-06, 0.0012254884284931, 7.241797313877637e-07]	0.52665	0.0204866	1	4	0.00012335	7.2418e-07	7.04452	0	NA	2	0	0	0	1	0	1	0	2	0	NA	NA	netMHCIIpan-4.3	HLA-DPA10103-DPB10201	6.36	NB	LTAARYGAA	NA	NA
AIAQNFV	7	FALSE	sp|Q6P1L8|RM14_HUMAN	MRPL14	HUMAN	Large ribosomal subunit protein uL14m OS=Homo sapiens OX=9606 GN=MRPL14 PE=1 SV=1	AIAQNFV/1	['MSFragger', 'Comet', 'Sage', 'PEAKS']	[0.0048974189278623, 0.0006652622241933, 0.0045266941818665, 0.0018562147497679]	[0.7617326550352214, 0.715117625175845, 0.5799052889611593, 3.0855309645257565]	[0.035769736980775, 0.0024340142504005, 0.0385121704246571, 0.0164893665486177]	0.917194	0.725061	1	4	0.000665262	0.00243401	3.08553	0	NA	8	3	1	1	1	1	1	5	3	0	NA	NA	NA	NA	NA	NA	NA	NA	NA
AIATGGAVF	9	TRUE	sp|P10809|CH60_HUMAN	HSPD1	HUMAN	60 kDa heat shock protein, mitochondrial OS=Homo sapiens OX=9606 GN=HSPD1 PE=1 SV=2	AIATGGAVF/1	['MSFragger', 'Comet', 'Sage', 'PEAKS']	[0.0008147745790331, 0.0031659882406151, 0.0003867349898482, 0.0003016287954956]	[1.0630577514463535, 0.5171880407753106, 0.8396490066021326, 4.179599634935966]	[0.0051477631951041, 0.0192536459217304, 0.0037514856652648, 0.0015018645702845]	0.96682	1.65436	1	4	0.000301629	0.00150186	4.1796	0	NA	4	0	0	0	2	1	1	0	4	0	NA	NA	netMHCpan-4.1	HLA-C*01:02	1.942	WB	AIATGGAVF	0	AIATGGAVF
AIATGGAVFG	10	TRUE	sp|P10809|CH60_HUMAN	HSPD1	HUMAN	60 kDa heat shock protein, mitochondrial OS=Homo sapiens OX=9606 GN=HSPD1 PE=1 SV=2	AIATGGAVFG/1	['Comet', 'Sage', 'PEAKS']	[0.006362250646166, 0.005693213430808, 0.0011101419395765]	[0.4386353015077614, 0.558067816026659, 3.485464980883334]	[0.0449427431449635, 0.0462103845703412, 0.0068537431091187]	0.922945	1.27957	1	3	0.00111014	0.00685374	3.48546	1	['DGAVTSVTI(1)']	1	0	0	0	0	0	1	0	1	0	NA	NA	netMHCpan-4.1	HLA-C*01:02	28.5	NB	AIATGGAVF	0	AIATGGAVF
AIEEVNL	7	FALSE	sp|Q14204|DYHC1_HUMAN	DYNC1H1	HUMAN	Cytoplasmic dynein 1 heavy chain 1 OS=Homo sapiens OX=9606 GN=DYNC1H1 PE=1 SV=5	AIEEVNL/1	['Comet']	[0.0079783811607257]	[0.418476004892296]	[0.0545133430984224]	0.956667	0.477765	1	1	0.00797838	0.0545133	0.418476	0	NA	1	0	0	0	0	0	1	0	1	0	NA	NA	NA	NA	NA	NA	NA	NA	NA
AIEHADFAGVERL	13	FALSE	sp|P78371|TCPB_HUMAN	CCT2	HUMAN	T-complex protein 1 subunit beta OS=Homo sapiens OX=9606 GN=CCT2 PE=1 SV=4	AIEHADFAGVERL/2	['MSFragger', 'Comet', 'Sage', 'PEAKS']	[0.0005198405822214, 0.0003016136329362, 0.0003867349898482, 0.0012578616352201]	[1.54771283705443, 1.0206084022619533, 1.0651439559735123, 3.4410900441208163]	[0.0006098812260666, 0.0002861716529132, 0.0004704969679592, 0.0075336782852428]	0.699706	0.88174	1	4	0.000301614	0.000286172	3.44109	0	NA	3	0	0	0	2	0	1	0	3	0	NA	NA	netMHCIIpan-4.3	HLA-DPA10103-DPB10401	1.33	WB	IEHADFAGV	NA	NA
AIERKIK	7	FALSE	sp|Q15005|SPCS2_HUMAN	SPCS2	HUMAN	Signal peptidase complex subunit 2 OS=Homo sapiens OX=9606 GN=SPCS2 PE=1 SV=3	AIERKIK/2	['MSFragger', 'Comet', 'Sage', 'PEAKS']	[0.0089285714285714, 0.0031128995520461, 0.0081059340387352, 0.000964397653299]	[0.6666254883354082, 0.5209838269889445, 0.5169600934484214, 3.5092592784825367]	[0.0647172250070421, 0.018449562234077, 0.0644041190257388, 0.0065148607959744]	0.685874	0.0171615	1	4	0.000964398	0.00651486	3.50926	0	NA	6	1	1	1	1	1	1	3	3	0	NA	NA	NA	NA	NA	NA	NA	NA	NA
AIFKPVMSK	9	TRUE	sp|Q13547|HDAC1_HUMAN	HDAC1	HUMAN	Histone deacetylase 1 OS=Homo sapiens OX=9606 GN=HDAC1 PE=1 SV=1	AIFKPVM[UNIMOD:Oxidation]SK/1	['MSFragger', 'Comet', 'Sage', 'PEAKS']	[0.0008147745790331, 0.0003016136329362, 0.0003867349898482, 0.0004532269760696]	[1.136406823088271, 0.8591081045102796, 0.8513109809649493, 4.022945990437087]	[0.0032452768479513, 0.0007381928334644, 0.0033690505678839, 0.0021446853226364]	0.983135	1.13026	1	4	0.000301614	0.000738193	4.02295	0	NA	2	0	0	0	1	0	1	0	2	0	NA	NA	netMHCpan-4.1	HLA-A*03:01	0.002	SB	AIFKPVMSK	1	AIFKPVMSK
AIFNGLTL	8	TRUE	sp|O75298|RTN2_HUMAN;sp|Q16799|RTN1_HUMAN;sp|Q9NQC3|RTN4_HUMAN	RTN2;RTN1;RTN4	HUMAN	Reticulon-2 OS=Homo sapiens OX=9606 GN=RTN2 PE=1 SV=1	AIFNGLTL/1	['MSFragger', 'Comet', 'PEAKS']	[0.0056347150259067, 0.0051023926084258, 0.0014140061025526]	[0.7334401621280523, 0.4632435763242775, 3.2790068855251127]	[0.0427570268065895, 0.0349069429614515, 0.0106899239777326]	0.975491	0.158325	1	3	0.00141401	0.0106899	3.27901	1	['ALFNGLTL(1)']	2	0	1	1	0	0	0	2	0	0	NA	NA	netMHCpan-4.1	HLA-C*01:02	1.865	WB	AIF-NGLTL	3	AIF-NGLTL
AIFNGLTLL	9	TRUE	sp|O75298|RTN2_HUMAN;sp|Q16799|RTN1_HUMAN;sp|Q9NQC3|RTN4_HUMAN	RTN2;RTN1;RTN4	HUMAN	Reticulon-2 OS=Homo sapiens OX=9606 GN=RTN2 PE=1 SV=1	AIFNGLTLL/1	['MSFragger', 'Comet']	[0.001963247997487, 0.0056408862308005]	[0.9311386135410168, 0.4550742735590746]	[0.0123809422473872, 0.0380343537127333]	0.920353	0.360104	1	2	0.00196325	0.0123809	0.931139	0	NA	2	1	1	0	0	0	0	2	0	0	NA	NA	netMHCpan-4.1	HLA-C*01:02	1.162	WB	AIFNGLTLL	3	AIFNGLTLL
AIFPRAFPK	9	TRUE	sp|O60266|ADCY3_HUMAN	ADCY3	HUMAN	Adenylate cyclase type 3 OS=Homo sapiens OX=9606 GN=ADCY3 PE=1 SV=3	AIFPRAFPK/2	['MSFragger', 'Comet', 'Sage', 'PEAKS']	[0.0005198405822214, 0.0003016136329362, 0.0003229974160206, 0.0001233501911927]	[1.6895437688445292, 1.104782375566166, 1.175708199075123, 6.687043695804576]	[0.0004546128153047, 0.000203183425427, 0.0001704733648148, 1.924155016857764e-06]	0.954847	0.0175426	1	4	0.00012335	1.92416e-06	6.68704	0	NA	21	3	4	0	4	6	4	7	14	0	NA	NA	netMHCpan-4.1	HLA-A*03:01	0.007	SB	AIFPRAFPK	1	AIFPRAFPK
AIFPSPMMY	9	TRUE	sp|O43252|PAPS1_HUMAN	PAPSS1	HUMAN	Bifunctional 3'-phosphoadenosine 5'-phosphosulfate synthase 1 OS=Homo sapiens OX=9606 GN=PAPSS1 PE=1 SV=2	AIFPSPM[UNIMOD:Oxidation]M[UNIMOD:Oxidation]Y/2;AIFPSPM[UNIMOD:Oxidation]M[UNIMOD:Oxidation]Y/1	['MSFragger', 'Comet', 'Sage', 'PEAKS']	[0.0005648919644118, 0.0003016136329362, 0.0009080177971488, 0.0004532269760696]	[1.3856020030894107, 0.928051411767152, 0.7762727226954415, 3.962323612729036]	[0.0009899180118804, 0.0004660804976812, 0.006719744990743, 0.0024549567428492]	0.968967	0.943461	2	4	0.000301614	0.00046608	3.96232	0	NA	18	0	0	0	4	9	5	0	18	0	NA	NA	netMHCpan-4.1	HLA-A*03:01	0.011	SB	AIFPSPMMY	1	AIFPSPMMY
AIGAPPTATEGPETKPVL	18	FALSE	sp|Q13263|TIF1B_HUMAN	TRIM28	HUMAN	Transcription intermediary factor 1-beta OS=Homo sapiens OX=9606 GN=TRIM28 PE=1 SV=5	AIGAPPTATEGPETKPVL/2	['Sage']	[0.0003867349898482]	[0.8740463256439802]	[0.0027317961192731]	0.568896	2.93343	1	1	0.000386735	0.0027318	0.874046	0	NA	1	0	0	0	1	0	0	0	1	0	NA	NA	netMHCIIpan-4.3	HLA-DPA10202-DPB10201	77.67	NB	PTATEGPET	NA	NA
AIGEEAPQM	9	TRUE	sp|P54725|RD23A_HUMAN	RAD23A	HUMAN	UV excision repair protein RAD23 homolog A OS=Homo sapiens OX=9606 GN=RAD23A PE=1 SV=1	AIGEEAPQM[UNIMOD:Oxidation]/1	['MSFragger', 'Comet', 'Sage', 'PEAKS']	[0.0006441638752898, 0.002138861467588, 0.0009538674991328, 0.0008873114463176]	[1.348882806548866, 0.562320890143234, 0.771681569420991, 3.653010681609672]	[0.0011364406929209, 0.0116274861707807, 0.0070084324021767, 0.004798052043154]	0.878356	3.42249	1	4	0.000644164	0.00113644	3.65301	0	NA	2	0	0	0	1	1	0	0	2	0	NA	NA	netMHCpan-4.1	HLA-C*01:02	2.929	NB	AIGEEAPQM	NA	NA
AIGGGLSSVGGGS	13	FALSE	sp|P02538|K2C6A_HUMAN;sp|P48668|K2C6C_HUMAN	KRT6A;KRT6C	HUMAN	Keratin, type II cytoskeletal 6A OS=Homo sapiens OX=9606 GN=KRT6A PE=1 SV=3	AIGGGLSSVGGGS/1	['MSFragger', 'Comet', 'Sage', 'PEAKS']	[0.0003675119441381, 0.0003016136329362, 0.0003867349898482, 0.0001233501911927]	[2.234477263358996, 1.1987808041159729, 1.1113532616335082, 5.694329199775789]	[0.0001688537489709, 0.0001456219799006, 0.0003077937351392, 2.8969986430443537e-05]	0.851736	0.479747	1	4	0.00012335	2.897e-05	5.69433	0	NA	2	0	0	0	2	0	0	0	2	0	NA	NA	netMHCIIpan-4.3	HLA-DQA10101-DQB10602	62.26	NB	IGGGLSSVG	NA	NA
AIGGGLSSVGGGSS	14	FALSE	sp|P02538|K2C6A_HUMAN;sp|P48668|K2C6C_HUMAN	KRT6A;KRT6C	HUMAN	Keratin, type II cytoskeletal 6A OS=Homo sapiens OX=9606 GN=KRT6A PE=1 SV=3	AIGGGLSSVGGGSS/1	['MSFragger', 'Comet', 'Sage', 'PEAKS']	[0.0003675119441381, 0.0003016136329362, 0.0003867349898482, 0.0001233501911927]	[2.6244982110550565, 1.4003944506491894, 1.0856776008119018, 6.002384762635401]	[7.115798279304074e-05, 6.850390087991777e-05, 0.0003896306014212, 1.2496610752682434e-05]	0.771647	0.575567	1	4	0.00012335	1.24966e-05	6.00238	0	NA	4	0	0	0	4	0	0	0	4	0	NA	NA	netMHCIIpan-4.3	HLA-DQA10101-DQB10602	63.03	NB	IGGGLSSVG	NA	NA
AIGGGLSSVGGGSST	15	FALSE	sp|P02538|K2C6A_HUMAN;sp|P48668|K2C6C_HUMAN	KRT6A;KRT6C	HUMAN	Keratin, type II cytoskeletal 6A OS=Homo sapiens OX=9606 GN=KRT6A PE=1 SV=3	AIGGGLSSVGGGSST/1	['MSFragger', 'Comet', 'Sage', 'PEAKS']	[0.0003675119441381, 0.0003016136329362, 0.0003229974160206, 0.0001233501911927]	[2.7868126303616725, 1.5998626984218072, 1.276693546237551, 6.449037805968528]	[4.917570913206641e-05, 3.138505788729501e-05, 6.744269528556339e-05, 3.6878219475586137e-06]	0.882062	0.0385202	1	4	0.00012335	3.68782e-06	6.44904	0	NA	3	0	0	0	3	0	0	0	3	0	NA	NA	netMHCIIpan-4.3	DRB1_1601	42.59	NB	LSSVGGGSS	NA	NA
AIGKAGYTDKVVIG	14	FALSE	sp|P06733|ENOA_HUMAN	ENO1	HUMAN	Alpha-enolase OS=Homo sapiens OX=9606 GN=ENO1 PE=1 SV=2	AIGKAGYTDKVVIG/2	['MSFragger', 'Comet', 'Sage', 'PEAKS']	[0.0008147745790331, 0.0084172937125366, 0.0003867349898482, 0.0001233501911927]	[1.1363904782338174, 0.4130206108423744, 0.8418349247514777, 5.704578136534731]	[0.0032455936635195, 0.0573023365951296, 0.0036766459174572, 2.8171496711415243e-05]	0.3351	1.02792	1	4	0.00012335	2.81715e-05	5.70458	0	NA	1	0	0	0	1	0	0	0	1	0	NA	NA	netMHCIIpan-4.3	HLA-DQA10101-DQB10501	0.31	SB	KAGYTDKVV	NA	NA
AIGYMGTSA	9	TRUE	sp|Q9HD45|TM9S3_HUMAN	TM9SF3	HUMAN	Transmembrane 9 superfamily member 3 OS=Homo sapiens OX=9606 GN=TM9SF3 PE=1 SV=2	AIGYM[UNIMOD:Oxidation]GTSA/1	['MSFragger', 'Comet', 'Sage', 'PEAKS']	[0.0005648919644118, 0.0006366993505666, 0.0003867349898482, 0.0001233501911927]	[1.4691754254035716, 0.7778181366027817, 0.8394689212247429, 5.263031816328268]	[0.0007533188191516, 0.0013982033005724, 0.0037577185453741, 9.36157908032688e-05]	0.900582	1.65	1	4	0.00012335	9.36158e-05	5.26303	0	NA	2	0	0	0	2	0	0	0	2	0	NA	NA	netMHCpan-4.1	HLA-A*03:01	18.929	NB	AIGYMGTSA	0	AIGYMGTSA
AIGYMGTSAF	10	TRUE	sp|Q9HD45|TM9S3_HUMAN	TM9SF3	HUMAN	Transmembrane 9 superfamily member 3 OS=Homo sapiens OX=9606 GN=TM9SF3 PE=1 SV=2	AIGYM[UNIMOD:Oxidation]GTSAF/1	['MSFragger', 'Comet', 'Sage', 'PEAKS']	[0.0003675119441381, 0.0003016136329362, 0.0003867349898482, 0.0001233501911927]	[1.9377669726464355, 0.9822453686376528, 1.0047431329443923, 5.191779328487923]	[0.0003037517697502, 0.0003444303449885, 0.0008196454463663, 0.0001135158109178]	0.909196	0.0562842	1	4	0.00012335	0.000113516	5.19178	0	NA	6	3	0	0	1	1	1	3	3	0	NA	NA	netMHCpan-4.1	HLA-A*03:01	5.814	NB	AIYMGTSAF	0	AIGYMGTSF
AIHPTFNLK	9	TRUE	sp|Q8IUD6|RN135_HUMAN	RNF135	HUMAN	E3 ubiquitin-protein ligase RNF135 OS=Homo sapiens OX=9606 GN=RNF135 PE=1 SV=2	AIHPTFNLK/1	['MSFragger', 'Comet', 'Sage', 'PEAKS']	[0.0005648919644118, 0.0003016136329362, 0.0003867349898482, 0.0001233501911927]	[1.470428250474519, 1.15040788943715, 0.9939905854986132, 4.909901035466802]	[0.0007505452933287, 0.0001725688039854, 0.0009048452462727, 0.0002418205401445]	0.970859	0.13514	1	4	0.00012335	0.000172569	4.9099	0	NA	2	0	0	0	1	1	0	0	2	0	NA	NA	netMHCpan-4.1	HLA-A*03:01	0.019	SB	AIHPTFNLK	1	AIHPTFNLK
AIIDHIFASK	10	TRUE	sp|Q8TAS1|UHMK1_HUMAN	UHMK1	HUMAN	Serine/threonine-protein kinase Kist OS=Homo sapiens OX=9606 GN=UHMK1 PE=1 SV=2	AIIDHIFASK/2	['MSFragger', 'Comet', 'Sage', 'PEAKS']	[0.0003675119441381, 0.0003016136329362, 0.0003229974160206, 0.0001233501911927]	[2.448083627441048, 1.35796479522424, 1.1988720748655426, 7.333638380005901]	[0.0001058350291002, 8.063643843589334e-05, 0.0001378122630085, 3.285513170621876e-07]	0.97242	0.756721	1	4	0.00012335	3.28551e-07	7.33364	0	NA	5	1	0	0	1	1	2	1	4	0	NA	NA	netMHCpan-4.1	HLA-A*03:01	0.074	SB	AIIDHIFSK	1	AIIDHFASK
AIIDPGDSDIIR	12	TRUE	sp|P62888|RL30_HUMAN	RPL30	HUMAN	Large ribosomal subunit protein eL30 OS=Homo sapiens OX=9606 GN=RPL30 PE=1 SV=2	AIIDPGDSDIIR/2	['MSFragger', 'Comet']	[0.003234105108416, 0.0007607868709922]	[0.8747875698143714, 0.6887991414321301]	[0.0177085184032432, 0.0031271684358991]	0.951373	0.226843	1	2	0.000760787	0.00312717	0.874788	0	NA	3	0	0	0	2	1	0	0	3	0	NA	NA	netMHCpan-4.1	HLA-A*31:01	1.795	WB	AIIDPGIIR	0	AIIDPGSDI
AIIGTDVLQDH	11	TRUE	sp|Q53RT3|APRV1_HUMAN	ASPRV1	HUMAN	Retroviral-like aspartic protease 1 OS=Homo sapiens OX=9606 GN=ASPRV1 PE=1 SV=1	AIIGTDVLQDH/2	['MSFragger', 'Comet', 'Sage', 'PEAKS']	[0.0008147745790331, 0.0020497053548552, 0.0004791107704101, 0.0001233501911927]	[1.1483241820623036, 0.5809967577834513, 0.8030417896030704, 5.867628605754319]	[0.003024352782991, 0.0094936918136353, 0.0052554617036777, 1.805480566040675e-05]	0.954311	0.0392302	1	4	0.00012335	1.80548e-05	5.86763	0	NA	1	0	0	0	1	0	0	0	1	0	NA	NA	netMHCpan-4.1	HLA-A*03:01	7.612	NB	AIIGTDVLH	1	AIIGTVLQD
AIIGTDVLQDHNA	13	FALSE	sp|Q53RT3|APRV1_HUMAN	ASPRV1	HUMAN	Retroviral-like aspartic protease 1 OS=Homo sapiens OX=9606 GN=ASPRV1 PE=1 SV=1	AIIGTDVLQDHNA/2	['MSFragger', 'Comet', 'Sage', 'PEAKS']	[0.0003675119441381, 0.0003016136329362, 0.0003229974160206, 0.0001233501911927]	[1.9213036003681787, 0.944678781076805, 1.3395926543455328, 7.342306595194197]	[0.0003125839327172, 0.0004224754553841, 3.785085237917528e-05, 3.208574033805264e-07]	0.885738	0.43198	1	4	0.00012335	3.20857e-07	7.34231	0	NA	2	0	0	0	1	1	0	0	2	0	NA	NA	netMHCIIpan-4.3	HLA-DPA10103-DPB10401	4.66	WB	IIGTDVLQD	NA	NA
AIIKFPLTTESAM	13	FALSE	sp|P62750|RL23A_HUMAN	RPL23A	HUMAN	Large ribosomal subunit protein uL23 OS=Homo sapiens OX=9606 GN=RPL23A PE=1 SV=1	AIIKFPLTTESAM[UNIMOD:Oxidation]/2	['Comet', 'PEAKS']	[0.0023087333811002, 0.0047257168401558]	[0.5551693371605544, 2.592203359548349]	[0.0125821779267608, 0.0482084381445096]	0.740316	0.577117	1	2	0.00230873	0.0125822	2.5922	0	NA	1	0	0	0	0	0	1	0	1	0	NA	NA	netMHCIIpan-4.3	DRB1_1501	32.34	NB	IIKFPLTTE	NA	NA
AIIKFPLTTESAMK	14	FALSE	sp|P62750|RL23A_HUMAN	RPL23A	HUMAN	Large ribosomal subunit protein uL23 OS=Homo sapiens OX=9606 GN=RPL23A PE=1 SV=1	AIIKFPLTTESAM[UNIMOD:Oxidation]K/3;AIIKFPLTTESAM[UNIMOD:Oxidation]K/2	['MSFragger', 'Comet', 'Sage', 'PEAKS']	[0.0003675119441381, 0.0003016136329362, 0.0003229974160206, 0.0001233501911927]	[3.190694624002616, 1.5906531259192531, 1.46600492097529, 7.529728336041954]	[1.946384462763978e-05, 3.254763472645948e-05, 1.1854822560896306e-05, 1.922203503760233e-07]	0.942366	1.83245	2	4	0.00012335	1.9222e-07	7.52973	0	NA	13	0	0	0	3	5	5	0	13	0	NA	NA	netMHCIIpan-4.3	HLA-DPA10202-DPB10201	30.91	NB	FPLTTESAM	NA	NA
AIIKFPLTTESAMKK	15	FALSE	sp|P62750|RL23A_HUMAN	RPL23A	HUMAN	Large ribosomal subunit protein uL23 OS=Homo sapiens OX=9606 GN=RPL23A PE=1 SV=1	AIIKFPLTTESAM[UNIMOD:Oxidation]KK/2;AIIKFPLTTESAMKK/2;AIIKFPLTTESAM[UNIMOD:Oxidation]KK/3;AIIKFPLTTESAMKK/3	['MSFragger', 'Comet', 'Sage', 'PEAKS']	[0.0003675119441381, 0.0003016136329362, 0.0003229974160206, 0.0001233501911927]	[4.241427527386422, 2.1063792670700527, 1.549793038939205, 8.283877411665767]	[1.6955047307424986e-06, 5.27412273143593e-06, 5.491758917071749e-06, 2.4459576070881562e-08]	0.967969	0.116218	4	4	0.00012335	2.44596e-08	8.28388	0	NA	21	2	0	0	4	9	6	2	19	0	NA	NA	netMHCIIpan-4.3	DRB5_0101	8	NB	LTTESAMKK	NA	NA
AIINSGPREDSTRIGR	16	FALSE	sp|P46782|RS5_HUMAN	RPS5	HUMAN	Small ribosomal subunit protein uS7 OS=Homo sapiens OX=9606 GN=RPS5 PE=1 SV=4	AIINSGPREDSTRIGR/3	['Comet']	[0.0059231338762872]	[0.4489331197857175]	[0.0405189989127597]	0.266266	0.637871	1	1	0.00592313	0.040519	0.448933	0	NA	1	0	0	0	1	0	0	0	1	0	NA	NA	netMHCIIpan-4.3	HLA-DQA10101-DQB10602	60.56	NB	IINSGPRED	NA	NA
AIKAGTTL	8	TRUE	sp|Q5BJD5|TM41B_HUMAN	TMEM41B	HUMAN	Transmembrane protein 41B OS=Homo sapiens OX=9606 GN=TMEM41B PE=1 SV=1	AIKAGTTL/1	['MSFragger', 'Comet', 'Sage', 'PEAKS']	[0.0008147745790331, 0.0015901060070671, 0.0003867349898482, 0.0004532269760696]	[1.128040002133253, 0.5991923933184449, 0.8261227349092807, 3.9945375052808862]	[0.0034126870814363, 0.0078224403300707, 0.0042495161770023, 0.002285218437575]	0.981348	2.03259	1	4	0.000386735	0.00228522	3.99454	0	NA	1	0	0	0	1	0	0	0	1	0	NA	NA	netMHCpan-4.1	HLA-C*01:02	1.922	WB	AIK-AGTTL	3	AI-KAGTTL
AIKAMAK	7	FALSE	sp|P63241|IF5A1_HUMAN;sp|Q6IS14|IF5AL_HUMAN	EIF5A;EIF5AL1	HUMAN	Eukaryotic translation initiation factor 5A-1 OS=Homo sapiens OX=9606 GN=EIF5A PE=1 SV=2	AIKAMAK/1;AIKAM[UNIMOD:Oxidation]AK/1	['MSFragger', 'Comet', 'Sage', 'PEAKS']	[0.0008147745790331, 0.0008907363420427, 0.0006539611360239, 0.0004532269760696]	[1.1673140164232398, 0.6611315752247807, 0.7903254056933611, 4.060245781345024]	[0.0027105094633597, 0.0041161361550904, 0.0059069395068338, 0.0019723175051029]	0.82774	0.0182916	2	4	0.000453227	0.00197232	4.06025	0	NA	14	1	1	2	2	5	3	4	10	0	NA	NA	NA	NA	NA	NA	NA	NA	NA
AIKGAVVG	8	TRUE	sp|P38646|GRP75_HUMAN	HSPA9	HUMAN	Stress-70 protein, mitochondrial OS=Homo sapiens OX=9606 GN=HSPA9 PE=1 SV=2	AIKGAVVG/1	['MSFragger']	[0.0013234077750206]	[0.9921708068419272]	[0.0082618364454725]	0.971912	0.705136	1	1	0.00132341	0.00826184	0.992171	0	NA	1	0	0	0	1	0	0	0	1	0	NA	NA	netMHCpan-4.1	HLA-A*03:01	29.692	NB	AIKGAVVG-	0	AIKGA-VVG
AIKKKDELERVAK	13	FALSE	sp|P46782|RS5_HUMAN	RPS5	HUMAN	Small ribosomal subunit protein uS7 OS=Homo sapiens OX=9606 GN=RPS5 PE=1 SV=4	AIKKKDELERVAK/3	['MSFragger', 'Comet', 'Sage', 'PEAKS']	[0.0005198405822214, 0.0006366993505666, 0.0003867349898482, 0.0003959220033653]	[1.6370056152703525, 0.7734755989307956, 1.1113970302241918, 4.127963456150665]	[0.0005012754525849, 0.0014502838636223, 0.0003076700658331, 0.0016912967226267]	0.222726	2.07911	1	4	0.000386735	0.00030767	4.12796	0	NA	2	1	1	0	0	0	0	2	0	0	NA	NA	netMHCIIpan-4.3	HLA-DPA10202-DPB10402	12.23	NB	KKKDELERV	NA	NA
AIKKKDELERVAKS	14	FALSE	sp|P46782|RS5_HUMAN	RPS5	HUMAN	Small ribosomal subunit protein uS7 OS=Homo sapiens OX=9606 GN=RPS5 PE=1 SV=4	AIKKKDELERVAKS/3	['MSFragger', 'Comet', 'Sage', 'PEAKS']	[0.0008147745790331, 0.0003016136329362, 0.0003867349898482, 0.0001233501911927]	[1.1066983810672049, 0.8912451462887299, 0.9330605901200376, 5.47709131504879]	[0.0038911554104508, 0.0005895611096727, 0.0015855183117498, 5.235436333144226e-05]	0.0328324	3.23562	1	4	0.00012335	5.23544e-05	5.47709	0	NA	1	0	0	0	1	0	0	0	1	0	NA	NA	netMHCIIpan-4.3	HLA-DPA10202-DPB10402	9.67	NB	KKKDELERV	NA	NA
AIKKKDELERVAKSN	15	FALSE	sp|P46782|RS5_HUMAN	RPS5	HUMAN	Small ribosomal subunit protein uS7 OS=Homo sapiens OX=9606 GN=RPS5 PE=1 SV=4	AIKKKDELERVAKSN/2;AIKKKDELERVAKSN/3	['MSFragger', 'Comet', 'Sage', 'PEAKS']	[0.0003675119441381, 0.0003016136329362, 0.0003867349898482, 0.0001233501911927]	[2.0045438936633206, 0.8182068011013074, 1.0308653534000063, 5.005516880097039]	[0.000268940521613, 0.0010065284276738, 0.0006446643790263, 0.0001873732960496]	0.485678	2.64245	2	4	0.00012335	0.000187373	5.00552	0	NA	8	2	2	2	2	0	0	6	2	0	NA	NA	netMHCIIpan-4.3	HLA-DPA10202-DPB10402	18.04	NB	KKKDELERV	NA	NA
AIKKKDELERVAKSNR	16	FALSE	sp|P46782|RS5_HUMAN	RPS5	HUMAN	Small ribosomal subunit protein uS7 OS=Homo sapiens OX=9606 GN=RPS5 PE=1 SV=4	AIKKKDELERVAKSNR/3	['MSFragger', 'Comet', 'Sage', 'PEAKS']	[0.0003675119441381, 0.0022015655577299, 0.0003867349898482, 0.0001233501911927]	[2.022508607694866, 0.5591657204967552, 1.1363721748110711, 5.497678285122391]	[0.0002599330373422, 0.0120384337600454, 0.000244624526273, 4.9502352215790735e-05]	0.130721	1.58653	1	4	0.00012335	4.95024e-05	5.49768	0	NA	4	1	1	1	1	0	0	3	1	0	NA	NA	netMHCIIpan-4.3	HLA-DQA10101-DQB10602	20.99	NB	DELERVAKS	NA	NA
AIKKPLTQK	9	TRUE	sp|Q92925|SMRD2_HUMAN	SMARCD2	HUMAN	SWI/SNF-related matrix-associated actin-dependent regulator of chromatin subfamily D member 2 OS=Homo sapiens OX=9606 GN=SMARCD2 PE=1 SV=3	AIKKPLTQK/1	['MSFragger', 'Comet', 'Sage', 'PEAKS']	[0.0005198405822214, 0.0006652622241933, 0.0003867349898482, 0.0001233501911927]	[1.6670901702269514, 0.7476047253170086, 1.066431619954076, 5.124673539154855]	[0.0004733671996057, 0.0018130320401357, 0.0004649648663864, 0.0001360485407224]	0.986833	1.37984	1	4	0.00012335	0.000136049	5.12467	0	NA	1	0	0	0	0	1	0	0	1	0	NA	NA	netMHCpan-4.1	HLA-A*03:01	0.006	SB	AIKKPLTQK	1	AIKKPLTQK
AIKKQDEPIDLF	12	TRUE	sp|P40227|TCPZ_HUMAN	CCT6A	HUMAN	T-complex protein 1 subunit zeta OS=Homo sapiens OX=9606 GN=CCT6A PE=1 SV=3	AIKKQDEPIDLF/2	['MSFragger', 'Comet', 'Sage', 'PEAKS']	[0.0037217291726309, 0.0006652622241933, 0.0003867349898482, 0.0001233501911927]	[0.8498686021085793, 0.7319587834429295, 1.027668769375499, 4.693368074417311]	[0.0206662177280431, 0.0020851141995133, 0.00066388481129, 0.0004270183505293]	0.572642	0.63751	1	4	0.00012335	0.000427018	4.69337	0	NA	2	0	0	0	1	1	0	0	2	0	NA	NA	netMHCpan-4.1	HLA-C*01:02	17.027	NB	AIDEPIDLF	1	KKQDEPILF
AIKTRIISDGLKYSL	15	FALSE	sp|P30876|RPB2_HUMAN	POLR2B	HUMAN	DNA-directed RNA polymerase II subunit RPB2 OS=Homo sapiens OX=9606 GN=POLR2B PE=1 SV=1	AIKTRIISDGLKYSL/3	['MSFragger', 'Comet', 'Sage', 'PEAKS']	[0.0005198405822214, 0.0003016136329362, 0.0003867349898482, 0.0001233501911927]	[1.8666944445828075, 0.8552416235925717, 0.8250486714589831, 4.898866889875837]	[0.0003422277800093, 0.0007593255863768, 0.0042917720606073, 0.000249013646374]	-0.0223178	0.405326	1	4	0.00012335	0.000249014	4.89887	0	NA	1	0	0	0	0	1	0	0	1	0	NA	NA	netMHCIIpan-4.3	HLA-DPA10202-DPB10402	11.3	NB	TRIISDGLK	NA	NA
AIKVLNK	7	FALSE	sp|P25789|PSA4_HUMAN;sp|Q9UPN3|MACF1_HUMAN	PSMA4;MACF1	HUMAN	Proteasome subunit alpha type-4 OS=Homo sapiens OX=9606 GN=PSMA4 PE=1 SV=1	AIKVLNK/1	['MSFragger', 'Comet', 'PEAKS']	[0.003815984736061, 0.0020762395149904, 0.0019121813031161]	[0.8334605245572543, 0.5751358335130942, 3.0602609837291563]	[0.0228706375755625, 0.0101123508856761, 0.0174546078070673]	0.962782	2.00633	1	3	0.00191218	0.0101124	3.06026	0	NA	9	1	1	2	2	2	1	4	5	0	NA	NA	NA	NA	NA	NA	NA	NA	NA
AILDETKGDY	10	TRUE	sp|P04083|ANXA1_HUMAN	ANXA1	HUMAN	Annexin A1 OS=Homo sapiens OX=9606 GN=ANXA1 PE=1 SV=2	AILDETKGDY/1	['MSFragger', 'Comet', 'Sage', 'PEAKS']	[0.0005198405822214, 0.0003016136329362, 0.0003867349898482, 0.0001233501911927]	[1.8284215799886077, 1.0730760502041203, 1.0364304223410594, 5.354503720882809]	[0.0003634476335187, 0.0002292468749544, 0.0006125236051429, 7.305282513457033e-05]	0.708392	2.46826	1	4	0.00012335	7.30528e-05	5.3545	0	NA	6	0	0	0	0	4	2	0	6	0	NA	NA	netMHCpan-4.1	HLA-A*03:01	5.302	NB	AILDETKGY	1	AILDETKGY
AILNGTY	7	FALSE	sp|Q96PU8|QKI_HUMAN	QKI	HUMAN	KH domain-containing RNA-binding protein QKI OS=Homo sapiens OX=9606 GN=QKI PE=1 SV=1	AILNGTY/1	['MSFragger', 'Sage', 'PEAKS']	[0.0057959814528593, 0.0095272771406031, 0.001317012705299]	[0.7303360637431943, 0.4990553892917973, 3.407923495268918]	[0.0436016993242608, 0.0740460584924663, 0.0080864232549872]	0.949411	1.9888	1	3	0.00131701	0.00808642	3.40792	2	['LAIGGGTY(2)']	4	0	0	0	1	2	1	0	4	0	NA	NA	NA	NA	NA	NA	NA	NA	NA
AILNGTYRDANIKSPAL	17	FALSE	sp|Q96PU8|QKI_HUMAN	QKI	HUMAN	KH domain-containing RNA-binding protein QKI OS=Homo sapiens OX=9606 GN=QKI PE=1 SV=1	AILNGTYRDANIKSPAL/3;AILNGTYRDANIKSPAL/2	['MSFragger', 'Comet', 'Sage', 'PEAKS']	[0.0003675119441381, 0.0003016136329362, 0.0003867349898482, 0.0001233501911927]	[1.9289768082486296, 1.1918091347315467, 1.033625948847816, 5.420005911032073]	[0.0003084584781657, 0.00014926205214, 0.0006285148028017, 6.114600673620262e-05]	0.826578	0.00394754	2	4	0.00012335	6.1146e-05	5.42001	0	NA	9	0	0	0	5	3	1	0	9	0	NA	NA	netMHCIIpan-4.3	HLA-DQA10101-DQB10501	0.45	SB	NGTYRDANI	NA	NA
AILRSQKPVMVK	12	TRUE	sp|P46779|RL28_HUMAN	RPL28	HUMAN	Large ribosomal subunit protein eL28 OS=Homo sapiens OX=9606 GN=RPL28 PE=1 SV=3	AILRSQKPVM[UNIMOD:Oxidation]VK/3	['MSFragger', 'Comet', 'Sage']	[0.0005198405822214, 0.0010578957491825, 0.0003867349898482]	[1.6446099609658886, 0.639773275994982, 1.0180724765853728]	[0.0004938888034233, 0.0051226994814459, 0.0007251055164086]	0.641217	0.329489	1	3	0.000386735	0.000493889	1.64461	0	NA	1	0	0	0	1	0	0	0	1	0	NA	NA	netMHCpan-4.1	HLA-A*03:01	0.524	WB	AILKPVMVK	1	AILKPVMVK
AILVDLEPGTMDSVR	15	FALSE	sp|P07437|TBB5_HUMAN;sp|Q13509|TBB3_HUMAN;sp|Q13885|TBB2A_HUMAN;sp|Q9BVA1|TBB2B_HUMAN	TUBB;TUBB3;TUBB2A;TUBB2B	HUMAN	Tubulin beta chain OS=Homo sapiens OX=9606 GN=TUBB PE=1 SV=2	AILVDLEPGTM[UNIMOD:Oxidation]DSVR/2	['MSFragger', 'Comet', 'Sage', 'PEAKS']	[0.0003675119441381, 0.0003016136329362, 0.0003229974160206, 0.0001233501911927]	[2.5339027390762485, 1.5502696309642057, 1.6018507821619627, 7.484983672751746]	[8.732069475796649e-05, 3.816595900482093e-05, 3.404700441739128e-06, 2.172309072094628e-07]	0.935312	0.019011	1	4	0.00012335	2.17231e-07	7.48498	0	NA	10	0	0	0	4	4	2	0	10	0	NA	NA	netMHCIIpan-4.3	DRB1_0101	16.16	NB	LVDLEPGTM	NA	NA
AIMENANVL	9	TRUE	sp|P04075|ALDOA_HUMAN	ALDOA	HUMAN	Fructose-bisphosphate aldolase A OS=Homo sapiens OX=9606 GN=ALDOA PE=1 SV=2	AIM[UNIMOD:Oxidation]ENANVL/1	['MSFragger', 'Comet', 'Sage', 'PEAKS']	[0.0005198405822214, 0.0003016136329362, 0.0003867349898482, 0.0001233501911927]	[1.5610587899176065, 0.9271891395206812, 1.0988562696352906, 5.12581576120876]	[0.0005906162700879, 0.0004685240017476, 0.0003452190089735, 0.0001356304583956]	0.987415	0.326694	1	4	0.00012335	0.00013563	5.12582	0	NA	20	3	2	2	4	5	4	7	13	0	NA	NA	netMHCpan-4.1	HLA-C*01:02	0.336	SB	AIMENANVL	3	AIMENANVL
AINDPFID	8	TRUE	sp|P04406|G3P_HUMAN	GAPDH	HUMAN	Glyceraldehyde-3-phosphate dehydrogenase OS=Homo sapiens OX=9606 GN=GAPDH PE=1 SV=3	AINDPFID/1	['MSFragger', 'Comet', 'Sage', 'PEAKS']	[0.0057959814528593, 0.0023087333811002, 0.0032006679654884, 0.0004532269760696]	[0.7280512755679887, 0.5474123908073389, 0.6180766663969626, 4.031866771464972]	[0.0442336604333599, 0.0137155010319347, 0.027783489503983, 0.0021022405544362]	0.957123	0.127982	1	4	0.000453227	0.00210224	4.03187	0	NA	2	0	0	0	1	1	0	0	2	0	NA	NA	netMHCpan-4.1	HLA-A*03:01	33.375	NB	AINDPFID-	1	AINDPFI-D
AINNSKSFADINL	13	FALSE	sp|P01111|RASN_HUMAN	NRAS	HUMAN	GTPase NRas OS=Homo sapiens OX=9606 GN=NRAS PE=1 SV=1	AINNSKSFADINL/2	['MSFragger', 'Comet', 'Sage']	[0.0007509118214975, 0.0045473625297327, 0.0008365867261572]	[1.2109009068256145, 0.474292851643755, 0.7886728670904318]	[0.0021355825520856, 0.0310016209000041, 0.0059972512927326]	0.702986	2.76577	1	3	0.000750912	0.00213558	1.2109	0	NA	3	0	0	0	2	1	0	0	3	0	NA	NA	netMHCIIpan-4.3	HLA-DQA10101-DQB10501	0.26	SB	SKSFADINL	NA	NA
AINPGFLDSGTIRG	14	FALSE	sp|P09769|FGR_HUMAN	FGR	HUMAN	Tyrosine-protein kinase Fgr OS=Homo sapiens OX=9606 GN=FGR PE=1 SV=2	AINPGFLDSGTIRG/2	['MSFragger', 'Comet', 'Sage', 'PEAKS']	[0.0005198405822214, 0.0003016136329362, 0.0003229974160206, 0.0001233501911927]	[1.7523064452380368, 0.8231851219833122, 1.2740076178241189, 5.7886877608573455]	[0.0004093358847768, 0.0009680012733418, 6.912687583919121e-05, 2.2395550643039932e-05]	0.764789	2.20312	1	4	0.00012335	2.23956e-05	5.78869	1	['FGQPPFKNVIVNG(1)']	1	0	0	0	0	1	0	0	1	0	NA	NA	netMHCIIpan-4.3	HLA-DQA10101-DQB10501	15.08	NB	NPGFLDSGT	NA	NA
AIPGLKI	7	FALSE	Q8TC07|TBC15_HUMAN	TBC1D15	HUMAN	TBC1 domain family member 15 OS=Homo sapiens OX=9606 GN=TBC1D15 PE=1 SV=2	AIPGLKI/1	['PEAKS']	[0.0089178836485515]	[2.1957099849563213]	[0.1001255354745018]	0.996837	6.41045	1	1	0.00891788	0.100126	2.19571	0	NA	1	0	0	0	0	1	0	0	1	0	NA	NA	NA	NA	NA	NA	NA	NA	NA
AIPLHASSL	9	TRUE	sp|P12270|TPR_HUMAN	TPR	HUMAN	Nucleoprotein TPR OS=Homo sapiens OX=9606 GN=TPR PE=1 SV=3	AIPLHASSL/1	['MSFragger', 'Comet', 'Sage', 'PEAKS']	[0.0008147745790331, 0.0008907363420427, 0.0003867349898482, 0.0002224199288256]	[1.1286177548508096, 0.662935618253555, 0.8128466883686933, 4.402433068556627]	[0.003400782668104, 0.0040416730045156, 0.0048021301181769, 0.0008860611326233]	0.943646	0.644189	1	4	0.00022242	0.000886061	4.40243	0	NA	1	0	0	0	0	1	0	0	1	0	NA	NA	netMHCpan-4.1	HLA-C*01:02	0.006	SB	AIPLHASSL	3	AIPLHASSL
AIPLKASVL	9	TRUE	sp|Q92608|DOCK2_HUMAN	DOCK2	HUMAN	Dedicator of cytokinesis protein 2 OS=Homo sapiens OX=9606 GN=DOCK2 PE=1 SV=2	AIPLKASVL/1	['MSFragger', 'Comet', 'Sage', 'PEAKS']	[0.0005648919644118, 0.0015173152445555, 0.0003867349898482, 0.0001233501911927]	[1.4467050240589951, 0.6180685232326764, 1.0646475086942204, 5.276416407584182]	[0.0008064066035172, 0.0064172212366154, 0.0004726473785646, 9.028264759425323e-05]	0.942516	0.87009	1	4	0.00012335	9.02826e-05	5.27642	0	NA	6	1	1	0	1	2	1	2	4	0	NA	NA	netMHCpan-4.1	HLA-C*01:02	0.013	SB	AIPLKASVL	3	AIPLKASVL
AIPTGTVL	8	TRUE	sp|Q8IV63|VRK3_HUMAN;sp|Q9HCM3|K1549_HUMAN	VRK3;KIAA1549	HUMAN	Serine/threonine-protein kinase VRK3 OS=Homo sapiens OX=9606 GN=VRK3 PE=1 SV=2	AIPTGTVL/1	['MSFragger', 'Comet']	[0.0006691201070592, 0.0006366993505666]	[1.2270949226812666, 0.7624929495049313]	[0.0019638187890339, 0.0015926097588194]	0.997408	0.82793	1	2	0.000636699	0.00159261	1.22709	3	['ALPTGTVL(3)']	3	2	0	0	0	0	1	2	1	0	NA	NA	netMHCpan-4.1	HLA-C*01:02	0.042	SB	AIP-TGTVL	3	AIPTGT-VL
AIQGGLTEL	9	TRUE	sp|Q53EU6|GPAT3_HUMAN	GPAT3	HUMAN	Glycerol-3-phosphate acyltransferase 3 OS=Homo sapiens OX=9606 GN=GPAT3 PE=1 SV=2	AIQGGLTEL/1	['MSFragger', 'Comet', 'Sage', 'PEAKS']	[0.001895285477375, 0.0008907363420427, 0.0003867349898482, 0.0016017473607571]	[0.9361573458276914, 0.6761662308508746, 0.8140888316142337, 3.2164144954946887]	[0.0119826391297697, 0.0035401836388155, 0.0047475373251656, 0.0122828656578003]	0.953281	1.56569	1	4	0.000386735	0.00354018	3.21641	0	NA	7	1	1	1	1	2	1	3	4	0	NA	NA	netMHCpan-4.1	HLA-C*01:02	0.437	SB	AIQGGLTEL	3	AIQGGLTEL
AIQPGSINY	9	TRUE	sp|P13796|PLSL_HUMAN	LCP1	HUMAN	Plastin-2 OS=Homo sapiens OX=9606 GN=LCP1 PE=1 SV=6	AIQPGSINY/1	['MSFragger', 'Comet', 'Sage', 'PEAKS']	[0.0006691201070592, 0.0024864024864024, 0.0003867349898482, 0.0001233501911927]	[1.2459346474993973, 0.5364879225021889, 0.9185002979753244, 5.281453574227267]	[0.0017872223148238, 0.0154993693300652, 0.0018131775559277, 8.905890059842183e-05]	0.997737	0.0307664	1	4	0.00012335	8.90589e-05	5.28145	0	NA	5	0	1	1	1	1	1	2	3	0	NA	NA	netMHCpan-4.1	HLA-A*03:01	0.383	SB	AIQPGSINY	1	AIQPGSINY
AIQPGSINYDL	11	TRUE	sp|P13796|PLSL_HUMAN	LCP1	HUMAN	Plastin-2 OS=Homo sapiens OX=9606 GN=LCP1 PE=1 SV=6	AIQPGSINYDL/1	['MSFragger', 'Comet', 'Sage', 'PEAKS']	[0.0005648919644118, 0.000551343900758, 0.0003867349898482, 0.0001233501911927]	[1.4636450846944675, 0.7816934274826832, 1.0135313851318084, 5.5404786479576975]	[0.0007657880277736, 0.0013535845440201, 0.0007560180165138, 4.405829599611902e-05]	0.990052	0.658399	1	4	0.00012335	4.40583e-05	5.54048	0	NA	4	0	0	4	0	0	0	4	0	0	NA	NA	netMHCpan-4.1	HLA-C*01:02	7.235	NB	IQPGSINYL	3	IQPGSINYL
AIQTTSTL	8	TRUE	sp|Q6NUQ4|TM214_HUMAN	TMEM214	HUMAN	Transmembrane protein 214 OS=Homo sapiens OX=9606 GN=TMEM214 PE=1 SV=2	AIQTTSTL/1	['MSFragger', 'Comet', 'Sage', 'PEAKS']	[0.0039985969835145, 0.0045473625297327, 0.001468788249694, 0.0032109171182018]	[0.8241560106048219, 0.4725765228309123, 0.7186502329286949, 2.816895499063397]	[0.0242254201559932, 0.0315836556009887, 0.0113625832978866, 0.0297766455902945]	0.947989	1.54404	1	4	0.00146879	0.0113626	2.8169	0	NA	2	0	0	0	1	0	1	0	2	0	NA	NA	netMHCpan-4.1	HLA-C*01:02	1.452	WB	AIQ-TTSTL	3	AI-QTTSTL
AIRNDEELNKLLGKVT	16	FALSE	sp|P0C0S8|H2A1_HUMAN;sp|P20671|H2A1D_HUMAN;sp|Q16777|H2A2C_HUMAN;sp|Q6FI13|H2A2A_HUMAN;sp|Q96KK5|H2A1H_HUMAN;sp|Q99878|H2A1J_HUMAN;sp|Q9BTM1|H2AJ_HUMAN	H2AC17;H2AC7;H2AC20;H2AC19;H2AC12;H2AC14;H2AJ	HUMAN	Histone H2A type 1 OS=Homo sapiens OX=9606 GN=H2AC17 PE=1 SV=2	AIRNDEELNKLLGKVT/3	['MSFragger', 'Comet', 'Sage', 'PEAKS']	[0.0003675119441381, 0.0006652622241933, 0.0003229974160206, 0.0001233501911927]	[2.399751889143216, 0.7475507103457766, 1.2124842484161842, 6.773554857287186]	[0.0001178334200146, 0.0018138957278993, 0.0001216200574017, 1.5189321030094923e-06]	0.208975	4.7883	1	4	0.00012335	1.51893e-06	6.77355	0	NA	1	0	0	0	1	0	0	0	1	0	NA	NA	netMHCIIpan-4.3	HLA-DPA10202-DPB10402	24.45	NB	RNDEELNKL	NA	NA
AIRRASAILR	10	TRUE	P46779|RL28_HUMAN	RPL28	HUMAN	Large ribosomal subunit protein eL28 OS=Homo sapiens OX=9606 GN=RPL28 PE=1 SV=3	AIRRASAILR/3	['PEAKS']	[0.0054316932988062]	[2.5500445308895183]	[0.0524834725587277]	0.378081	0.129456	1	1	0.00543169	0.0524835	2.55004	0	NA	1	0	0	0	1	0	0	0	1	0	NA	NA	netMHCpan-4.1	HLA-A*31:01	0.651	WB	AIRRASILR	NA	NA
AIRRLKELKDQ	11	TRUE	sp|A6NKH3|RL37L_HUMAN;sp|P61513|RL37A_HUMAN	RPL37AP8;RPL37A	HUMAN	Putative ribosomal protein eL43-like OS=Homo sapiens OX=9606 GN=RPL37AP8 PE=5 SV=2	AIRRLKELKDQ/2	['Sage']	[0.0026170398371619]	[0.6459761498973053]	[0.0217691696580999]	0.390381	1.02529	1	1	0.00261704	0.0217692	0.645976	0	NA	1	0	0	0	1	0	0	0	1	0	NA	NA	netMHCpan-4.1	HLA-A*03:01	27.688	NB	AIRRLKELK	NA	NA
AIRSYTKFVMG	11	TRUE	sp|Q9NZJ7|MTCH1_HUMAN	MTCH1	HUMAN	Mitochondrial carrier homolog 1 OS=Homo sapiens OX=9606 GN=MTCH1 PE=1 SV=1	AIRSYTKFVM[UNIMOD:Oxidation]G/2	['MSFragger', 'Comet', 'Sage', 'PEAKS']	[0.0013234077750206, 0.0088422914166614, 0.0022809211978515, 0.0003016287954956]	[0.9844886589426288, 0.4058821013867557, 0.6605683228036938, 4.217706076143247]	[0.0086984041405623, 0.0610763497788027, 0.0191336971662901, 0.0013746598565195]	0.686429	0.209306	1	4	0.000301629	0.00137466	4.21771	0	NA	1	0	0	0	1	0	0	0	1	0	NA	NA	netMHCpan-4.1	HLA-A*31:01	40.111	NB	AIYTKFVMG	1	AIYTKFVMG
AIRVTNPNARLR	12	TRUE	sp|P62910|RL32_HUMAN	RPL32	HUMAN	Large ribosomal subunit protein eL32 OS=Homo sapiens OX=9606 GN=RPL32 PE=1 SV=2	AIRVTNPNARLR/3	['MSFragger', 'Sage', 'PEAKS']	[0.0005198405822214, 0.0003229974160206, 0.0001233501911927]	[1.693611538854314, 1.3775391173996008, 6.74439219632058]	[0.0004513809674438, 2.671354996596995e-05, 1.6449741670964397e-06]	0.871994	0.120353	1	3	0.00012335	1.64497e-06	6.74439	0	NA	2	0	0	0	2	0	0	0	2	0	NA	NA	netMHCpan-4.1	HLA-A*31:01	1.04	WB	ATNPNARLR	1	RVNPNARLR
AISASTSLG	9	TRUE	sp|Q7Z434|MAVS_HUMAN	MAVS	HUMAN	Mitochondrial antiviral-signaling protein OS=Homo sapiens OX=9606 GN=MAVS PE=1 SV=2	AISASTSLG/1	['MSFragger', 'Comet', 'Sage', 'PEAKS']	[0.0078231714888861, 0.0054652274900942, 0.0088685015290519, 0.0034368803701255]	[0.6851456165705601, 0.4580737952788078, 0.5059232206501378, 2.7590528399589704]	[0.0577886017827073, 0.0368625108198986, 0.0702149562343131, 0.0337879328697141]	0.888172	0.962237	1	4	0.00343688	0.0337879	2.75905	0	NA	4	0	0	0	2	1	1	0	4	0	NA	NA	netMHCpan-4.1	HLA-A*03:01	26.263	NB	AISASTSLG	NA	NA
AISSSAISK	9	TRUE	sp|Q8N684|CPSF7_HUMAN	CPSF7	HUMAN	Cleavage and polyadenylation specificity factor subunit 7 OS=Homo sapiens OX=9606 GN=CPSF7 PE=1 SV=1	AISSSAISK/1	['MSFragger', 'Comet', 'Sage', 'PEAKS']	[0.0006691201070592, 0.0008907363420427, 0.0003867349898482, 0.0003016287954956]	[1.2242467614638564, 0.6603934288210233, 0.892437180415388, 4.157378008195298]	[0.0019926165927422, 0.0041470474324511, 0.002305635950844, 0.0015808979370592]	0.842188	0.528215	1	4	0.000301629	0.0015809	4.15738	0	NA	2	0	0	0	0	1	1	0	2	0	NA	NA	netMHCpan-4.1	HLA-A*03:01	0.03	SB	AISSSAISK	1	AISSSAISK
AITATQKTVDGPSGKL	16	FALSE	sp|P04406|G3P_HUMAN	GAPDH	HUMAN	Glyceraldehyde-3-phosphate dehydrogenase OS=Homo sapiens OX=9606 GN=GAPDH PE=1 SV=3	AITATQKTVDGPSGKL/2	['MSFragger', 'Comet', 'Sage']	[0.001044477326138, 0.000551343900758, 0.0009538674991328]	[1.03093453299646, 0.7826790314178841, 0.7661678948566528]	[0.0063701670746686, 0.0013425061144644, 0.0073712699252493]	0.60557	0.88518	1	3	0.000551344	0.00134251	1.03093	0	NA	2	0	0	0	2	0	0	0	2	0	NA	NA	netMHCIIpan-4.3	HLA-DQA10101-DQB10602	43.12	NB	TQKTVDGPS	NA	NA
AITGASLADIMAK	13	FALSE	sp|P83731|RL24_HUMAN	RPL24	HUMAN	Large ribosomal subunit protein eL24 OS=Homo sapiens OX=9606 GN=RPL24 PE=1 SV=1	AITGASLADIM[UNIMOD:Oxidation]AK/2	['MSFragger', 'Comet', 'Sage', 'PEAKS']	[0.0005198405822214, 0.0003016136329362, 0.0003867349898482, 0.0001233501911927]	[1.7577855333444437, 0.996794656745627, 1.1410853430094303, 6.434166185266102]	[0.0004057739349013, 0.0003202150486077, 0.0002342651171818, 3.840805254423962e-06]	0.809761	1.31446	1	4	0.00012335	3.84081e-06	6.43417	0	NA	2	0	0	0	1	0	1	0	2	0	NA	NA	netMHCIIpan-4.3	HLA-DQA10101-DQB10602	7.95	NB	ITGASLADI	NA	NA
AIVAPDAF	8	TRUE	P46940|IQGA1_HUMAN	IQGAP1	HUMAN	Ras GTPase-activating-like protein IQGAP1 OS=Homo sapiens OX=9606 GN=IQGAP1 PE=1 SV=1	AIVAPDAF/1	['PEAKS']	[0.0067521526358173]	[2.431146871277604]	[0.0657154587320141]	0.925545	0.225024	1	1	0.00675215	0.0657155	2.43115	0	NA	1	0	0	0	0	1	0	0	1	0	NA	NA	netMHCpan-4.1	HLA-C*01:02	12.134	NB	AIV-APDAF	0	AIVAPD-AF
AIVAYGLYK	9	TRUE	sp|Q9Y241|HIG1A_HUMAN	HIGD1A	HUMAN	HIG1 domain family member 1A, mitochondrial OS=Homo sapiens OX=9606 GN=HIGD1A PE=1 SV=1	AIVAYGLYK/1	['MSFragger', 'Comet', 'Sage', 'PEAKS']	[0.0006691201070592, 0.0003016136329362, 0.0003867349898482, 0.0001233501911927]	[1.2861815157748195, 0.8425176260237887, 0.8226421120833504, 4.616395927394548]	[0.001479101390671, 0.0008346205750346, 0.0043879727997674, 0.0005203531978589]	0.888284	0.301578	1	4	0.00012335	0.000520353	4.6164	0	NA	4	0	0	0	2	1	1	0	4	0	NA	NA	netMHCpan-4.1	HLA-A*03:01	0.079	SB	AIVAYGLYK	1	AIVAYGLYK
AIVDPYNNPVPRGLE	15	FALSE	sp|Q92482|AQP3_HUMAN	AQP3	HUMAN	Aquaporin-3 OS=Homo sapiens OX=9606 GN=AQP3 PE=1 SV=2	AIVDPYNNPVPRGLE/2	['MSFragger', 'Comet', 'Sage']	[0.0005198405822214, 0.0016734190593623, 0.0003867349898482]	[1.568894020851017, 0.5954154572625364, 1.021869652516787]	[0.0005798711214529, 0.0081411540219778, 0.0007002319055532]	0.951768	1.88937	1	3	0.000386735	0.000579871	1.56889	0	NA	1	0	0	0	1	0	0	0	1	0	NA	NA	netMHCIIpan-4.3	DRB1_1501	3.91	WB	VDPYNNPVP	NA	NA
AIVERAAQL	9	TRUE	P62910|RL32_HUMAN	RPL32	HUMAN	Large ribosomal subunit protein eL32 OS=Homo sapiens OX=9606 GN=RPL32 PE=1 SV=2	AIVERAAQL/1	['PEAKS']	[0.0041553045059083]	[2.6844405878593527]	[0.0397034908008271]	0.588156	0.225489	1	1	0.0041553	0.0397035	2.68444	0	NA	1	0	0	0	1	0	0	0	1	0	NA	NA	netMHCpan-4.1	HLA-C*01:02	0.413	SB	AIVERAAQL	3	AIVERAAQL
AIVGSTTGSNY	11	TRUE	sp|P43686|PRS6B_HUMAN	PSMC4	HUMAN	26S proteasome regulatory subunit 6B OS=Homo sapiens OX=9606 GN=PSMC4 PE=1 SV=2	AIVGSTTGSNY/1	['MSFragger', 'Comet', 'Sage', 'PEAKS']	[0.0003675119441381, 0.0003016136329362, 0.0003867349898482, 0.0001233501911927]	[2.0170772503965426, 0.9738695292955292, 1.0927986647353245, 5.870405347686689]	[0.0002626380466558, 0.0003597418203704, 0.000364966122449, 1.7918467994654128e-05]	0.879167	0.307074	1	4	0.00012335	1.79185e-05	5.87041	0	NA	3	0	0	0	2	1	0	0	3	0	NA	NA	netMHCpan-4.1	HLA-A*03:01	3.385	NB	AIVGSTTNY	0	IVGSTGSNY
AIVGYKDSPS	10	TRUE	sp|P07737|PROF1_HUMAN	PFN1	HUMAN	Profilin-1 OS=Homo sapiens OX=9606 GN=PFN1 PE=1 SV=2	AIVGYKDSPS/1	['MSFragger', 'Comet', 'Sage', 'PEAKS']	[0.0008850340738118, 0.0024864024864024, 0.0003867349898482, 0.0001233501911927]	[1.0489659736962496, 0.5328910322500083, 0.8258935432328008, 4.8935672144744204]	[0.0056492317190078, 0.0161381826520083, 0.0042584982141191, 0.0002525415379938]	0.867468	3.40703	1	4	0.00012335	0.000252542	4.89357	0	NA	1	0	0	0	0	1	0	0	1	0	NA	NA	netMHCpan-4.1	HLA-A*03:01	55.714	NB	AIVGKDSPS	0	AVGYKDSPS
AIYATIPVYK	10	TRUE	sp|Q9P2I0|CPSF2_HUMAN	CPSF2	HUMAN	Cleavage and polyadenylation specificity factor subunit 2 OS=Homo sapiens OX=9606 GN=CPSF2 PE=1 SV=2	AIYATIPVYK/1;AIYATIPVYK/2	['MSFragger', 'Comet', 'Sage', 'PEAKS']	[0.0005198405822214, 0.0003016136329362, 0.0003229974160206, 0.0001233501911927]	[1.6887348979792531, 1.103334052736841, 1.249014566468031, 7.340092921877642]	[0.0004552612124447, 0.0002042730322446, 8.696066097025374e-05, 3.228049604016032e-07]	0.985191	0.962314	2	4	0.00012335	3.22805e-07	7.34009	0	NA	7	0	0	0	1	3	3	0	7	0	NA	NA	netMHCpan-4.1	HLA-A*03:01	0.009	SB	AIYATPVYK	1	AIYATPVYK
AIYEPKTFK	9	TRUE	sp|Q9BYC9|RM20_HUMAN	MRPL20	HUMAN	Large ribosomal subunit protein bL20m OS=Homo sapiens OX=9606 GN=MRPL20 PE=1 SV=1	AIYEPKTFK/1;AIYEPKTFK/2	['MSFragger', 'Comet', 'Sage', 'PEAKS']	[0.0003675119441381, 0.0003016136329362, 0.0003229974160206, 0.0001233501911927]	[1.9484319171375908, 1.2775906757892594, 1.2522474612108034, 5.294644912823914]	[0.0002980729004212, 0.0001092763357848, 8.441696351176186e-05, 8.593141174671287e-05]	0.99155	0.0797824	2	4	0.00012335	8.4417e-05	5.29464	0	NA	5	0	0	0	2	2	1	0	5	0	NA	NA	netMHCpan-4.1	HLA-A*03:01	0.002	SB	AIYEPKTFK	1	AIYEPKTFK
AIYGGSASY	9	TRUE	sp|Q9BY84|DUS16_HUMAN	DUSP16	HUMAN	Dual specificity protein phosphatase 16 OS=Homo sapiens OX=9606 GN=DUSP16 PE=1 SV=1	AIYGGSASY/1	['MSFragger', 'Comet', 'Sage']	[0.0006441638752898, 0.0008907363420427, 0.0003867349898482]	[1.3083383705224716, 0.6630658065629305, 0.937683690661199]	[0.0013419532343161, 0.0040363584281712, 0.0015194085320143]	0.98913	0.222359	1	3	0.000386735	0.00134195	1.30834	0	NA	6	2	0	0	1	1	2	2	4	0	NA	NA	netMHCpan-4.1	HLA-A*03:01	0.078	SB	AIYGGSASY	1	AIYGGSASY
AIYGYTF	7	FALSE	sp|Q9Y2R0|COA3_HUMAN	COA3	HUMAN	Cytochrome c oxidase assembly factor 3 homolog, mitochondrial OS=Homo sapiens OX=9606 GN=COA3 PE=1 SV=1	AIYGYTF/1	['MSFragger', 'Comet', 'Sage', 'PEAKS']	[0.0031094987784111, 0.0022015655577299, 0.0009538674991328, 0.001798302402532]	[0.8806754800861554, 0.5616844579547582, 0.773154463037874, 3.119245357141566]	[0.0170700222789784, 0.0117091045226876, 0.0069145142389763, 0.0152819943395692]	0.945723	2.42628	1	4	0.000953867	0.00691451	3.11925	0	NA	6	1	0	0	2	1	2	1	5	0	NA	NA	NA	NA	NA	NA	NA	NA	NA
AIYNTTE	7	FALSE	sp|O75208|COQ9_HUMAN	COQ9	HUMAN	Ubiquinone biosynthesis protein COQ9, mitochondrial OS=Homo sapiens OX=9606 GN=COQ9 PE=1 SV=1	AIYNTTE/1	['Comet', 'PEAKS']	[0.0075178224238496, 0.0030798713298199]	[0.4231992094984833, 2.90425654520477]	[0.052166127550856, 0.024618875445895]	0.93607	1.29376	1	2	0.00307987	0.0246189	2.90426	0	NA	1	0	0	0	1	0	0	0	1	0	NA	NA	NA	NA	NA	NA	NA	NA	NA
AKADGIVSK	9	TRUE	sp|P63220|RS21_HUMAN	RPS21	HUMAN	Small ribosomal subunit protein eS21 OS=Homo sapiens OX=9606 GN=RPS21 PE=1 SV=1	AKADGIVSK/1	['MSFragger', 'Comet', 'Sage']	[0.0008147745790331, 0.0010578957491825, 0.0009538674991328]	[1.111551373450948, 0.6436965173531147, 0.7718113165602168]	[0.003775424537759, 0.0049194743406876, 0.0070001090362041]	0.931097	0.693509	1	3	0.000814775	0.00377542	1.11155	0	NA	1	0	0	0	0	1	0	0	1	0	NA	NA	netMHCpan-4.1	HLA-A*03:01	1.664	WB	AKADGIVSK	1	AKADGIVSK
AKADGIVSKNF	11	TRUE	sp|P63220|RS21_HUMAN	RPS21	HUMAN	Small ribosomal subunit protein eS21 OS=Homo sapiens OX=9606 GN=RPS21 PE=1 SV=1	AKADGIVSKNF/2	['MSFragger', 'Comet', 'Sage', 'PEAKS']	[0.0003675119441381, 0.0003016136329362, 0.0003867349898482, 0.0001233501911927]	[2.2905490040956047, 1.420394373779991, 1.0063929672370666, 6.984750270921563]	[0.0001496882184206, 6.340685556511243e-05, 0.0008073042108274, 8.527267719251671e-07]	0.813025	0.624883	1	4	0.00012335	8.52727e-07	6.98475	0	NA	2	0	0	0	2	0	0	0	2	0	NA	NA	netMHCpan-4.1	HLA-C*07:01	4.311	NB	AKADGIVSF	1	AKADGIVSK
AKAKALKAKKAVL	13	FALSE	sp|P62750|RL23A_HUMAN	RPL23A	HUMAN	Large ribosomal subunit protein uL23 OS=Homo sapiens OX=9606 GN=RPL23A PE=1 SV=1	AKAKALKAKKAVL/2;AKAKALKAKKAVL/3	['MSFragger', 'Comet', 'Sage', 'PEAKS']	[0.0003675119441381, 0.0003016136329362, 0.0003229974160206, 0.0001233501911927]	[2.11792162770982, 1.6892397893524218, 1.2501817072243495, 7.171618094429999]	[0.0002152996863197, 2.215412799094825e-05, 8.603361354454749e-05, 5.116320635746323e-07]	0.741128	0.153345	2	4	0.00012335	5.11632e-07	7.17162	0	NA	15	3	3	2	4	1	2	8	7	0	NA	NA	netMHCIIpan-4.3	DRB1_0101	13.77	NB	AKALKAKKA	NA	NA
AKAKALKAKKAVLK	14	FALSE	sp|P62750|RL23A_HUMAN	RPL23A	HUMAN	Large ribosomal subunit protein uL23 OS=Homo sapiens OX=9606 GN=RPL23A PE=1 SV=1	AKAKALKAKKAVLK/2;AKAKALKAKKAVLK/3	['MSFragger', 'Comet', 'Sage', 'PEAKS']	[0.0003675119441381, 0.0003016136329362, 0.0003229974160206, 0.0001233501911927]	[2.7720518653746247, 2.609178376900668, 1.6019109259353, 6.582414428445207]	[5.086198715350509e-05, 9.350830365579454e-07, 3.402820365563328e-06, 2.561218220706563e-06]	0.836771	0.00215012	2	4	0.00012335	9.35083e-07	6.58241	0	NA	14	2	2	1	3	3	3	5	9	0	NA	NA	netMHCIIpan-4.3	DRB5_0101	3.99	WB	LKAKKAVLK	NA	NA
AKAKALKAKKAVLKGV	16	FALSE	sp|P62750|RL23A_HUMAN	RPL23A	HUMAN	Large ribosomal subunit protein uL23 OS=Homo sapiens OX=9606 GN=RPL23A PE=1 SV=1	AKAKALKAKKAVLKGV/3	['MSFragger', 'Comet', 'Sage', 'PEAKS']	[0.003815984736061, 0.0085785092457266, 0.0020027730704051, 0.0002224199288256]	[0.8355919990739832, 0.4108652946657246, 0.6877018360675862, 4.490408604485806]	[0.0225713739553115, 0.0584270316976015, 0.0150190908638149, 0.0007140933223516]	-0.0505131	0.895667	1	4	0.00022242	0.000714093	4.49041	0	NA	2	0	1	1	0	0	0	2	0	0	NA	NA	netMHCIIpan-4.3	DRB5_0101	0.86	SB	LKAKKAVLK	NA	NA
AKAKAPKPKAAKPK	14	FALSE	sp|P16402|H13_HUMAN	H1-3	HUMAN	Histone H1.3 OS=Homo sapiens OX=9606 GN=H1-3 PE=1 SV=2	AKAKAPKPKAAKPK/3	['MSFragger', 'Comet', 'Sage', 'PEAKS']	[0.0005198405822214, 0.0015173152445555, 0.0016526324073345, 0.0001233501911927]	[1.6713131813388804, 0.602590067820224, 0.6992226808448637, 5.552393274303625]	[0.0004697151900784, 0.007547149461986, 0.0135417445644818, 4.265180620544056e-05]	0.830197	1.66019	1	4	0.00012335	4.26518e-05	5.55239	1	['AKPKAAKPKAAKPK(1)']	1	0	0	0	0	1	0	0	1	0	NA	NA	netMHCIIpan-4.3	HLA-DQA10101-DQB10602	18.64	NB	AKAPKPKAA	NA	NA
AKAKDQTK	8	TRUE	sp|P47914|RL29_HUMAN	RPL29	HUMAN	Large ribosomal subunit protein eL29 OS=Homo sapiens OX=9606 GN=RPL29 PE=1 SV=2	AKAKDQTK/2	['MSFragger', 'Comet', 'Sage', 'PEAKS']	[0.0008147745790331, 0.0006652622241933, 0.0013371218452281, 0.0001233501911927]	[1.1452579079987029, 0.7434433772234809, 0.7333476953681376, 4.81447555836349]	[0.003079320287288, 0.0018810362383919, 0.0099440514802422, 0.0003112651502807]	0.975525	0.144757	1	4	0.00012335	0.000311265	4.81448	0	NA	5	1	1	1	0	0	2	3	2	0	NA	NA	netMHCpan-4.1	HLA-A*31:01	23.559	NB	A-KAKDQTK	1	AKAKDQ-TK
AKAKKPAGAAKKPK	14	FALSE	sp|P10412|H14_HUMAN	H1-4	HUMAN	Histone H1.4 OS=Homo sapiens OX=9606 GN=H1-4 PE=1 SV=2	AKAKKPAGAAKKPK/3	['Comet', 'Sage', 'PEAKS']	[0.006362250646166, 0.0029034770908575, 0.0001233501911927]	[0.4382372783451801, 0.6292515611316067, 5.619986732553804]	[0.0451201597191023, 0.0252091242967757, 3.547851517712326e-05]	0.336793	2.85757	1	3	0.00012335	3.54785e-05	5.61999	0	NA	1	0	0	0	0	0	1	0	1	0	NA	NA	netMHCIIpan-4.3	DRB5_0101	20.36	NB	KKPAGAAKK	NA	NA
[truncated: 19,249 more rows]

## Sheet: S8B_U937_Listeria_filtered
Supplemental Data S8B. High-confidence Listeria peptides (N=50) being exclusively identified under infection, without any ambiguous spectral matches.
[truncated: 51 more rows]
