# Supplementary material for: A Platform for High-throughput and Ultrasensitive Immunopeptidomics
Source: Mol Cell Proteomics. 2026 May 18;25(6):101590. doi: 10.1016/j.mcpro.2026.101590 (PMC13284484; doi:10.1016/j.mcpro.2026.101590)
Supplement: Supplemental Data S9 [file mmc9.xlsx]

## Sheet: Legend
Column	Explanation
peptide	Plain peptide sequence identified peptide (aggregates peptidoforms: charge and modifications).
length	Peptide length in amino acids.
immuno	Specified as immunopeptide length (TRUE/FALSE), typically 8-12 for MHC class I and 14-16 for MHC class II.
protein_list	Semicolon-seperated list of matching UniProtKB proteins.
gene	Semicolon-seperated list of matching genes according UniProtKB annotation - matching order proteins.
species	Species according UniProtKB annotation, semicolon-seperated list if multiple.
description leftmost	Description of the first protein in the list.
peptidoform	Semicolon-seperated list of identified peptidoform(s) for the peptide sequence (thus considering peptide precursor charge and modifications).
engine	List of search engines that identified the peptide at a 1% peptide Q-value (PEAKS Studio, Comet, MSFragger and/or Sage).
peptide_qval	List of mokapot peptide Q-values per search engine after re-scroring by TIMS2Rescore (same order engine list).
peptide_score	List of mokapot peptide scores per search engine after re-scroring by TIMS2Rescore (same order engine list).
peptide_PEP	List of mokapot peptide posterior error probabilities per search engine after re-scroring by TIMS2Rescore (same order engine list).
rescoring:spec_pearson	Spectral Pearson correlation to MS2PIP-predicted peptide, derived from TIMS2Rescore output reports.
rescoring:rt_diff_best	Deviation to predicted retention time (rt) derived from TIMS2Rescore output reports.
#peptidoform	Number of peptideforms identified.
#engine	Number of search engines identifying the peptide.
peptide_qval_lowest	Lowest mokapot peptide Q-value across re-scored search engine results.
peptide_PEP_lowest	Lowest mokapot peptide posterior error probability across re-scored search engine results.
peptide_score_highest	Highest mokapot peptide score across re-scored search engine results.
#chimeric_PSMs	Number of spectra that matched to this peptide sequence by one search engine, but were matched to another peptide sequence by any other engine. Hence, ambiguous spectra assigned to multiple peptides.
#chimeric_peptides	List of ambiguously peptides (and their respective PSMs) that were assigned to the spectra also matching this peptide sequence.
PSMs_total	Total number of peptide-to-spectrum matches (PSMs) to this peptide sequence across all runs (all timsTOF .d samples searched).
PSMs_run_0.5_a	Number of peptide-to-spectrum matches (PSMs) to this peptide sequence in this specific run (one timsTOF .d sample). Example: here replicate 'a' of 0.5 million.
PSMs_run_0.5_b	Number of peptide-to-spectrum matches (PSMs) to this peptide sequence in this specific run (one timsTOF .d sample). Example: here replicate 'b' of 0.5 million.
PSMs_run_0.5_c	Number of peptide-to-spectrum matches (PSMs) to this peptide sequence in this specific run (one timsTOF .d sample). Example: here replicate 'c' of 0.5 million.
PSMs_cond_0.5	Number of peptide-to-spectrum matches (PSMs) to this peptide sequence in the specified conditions (multiple timsTOF .d samples). Example: here 0.5 million, summing the PSMs of replicate a, b and c.
BLASTP_ident%	Percentage of identical residues of the peptide sequence to BLASTP hit to human extended proteome (UniProtKB human taxonomy and nuORFdb1.2).
BLASTP_match	BLASTP protein match (UniProtKB human taxonomy and nuORFdb1.2).
BLASTP_matchedSeq	BLASTP matched peptide alignment.
tool	Either 'netMHCpan-4.1' or 'netMHCIIpan-4.3' for MHC class I and II predictions, or 'NA' if no prediction performed.
mhc	MHC molecule that had the lowest %Rank score.
rank	%Rank score. Default thresholds for NetMHCpan-4.1 are < 0.5 for weak binding, < 0.5 for strong binders, while for NetMHCpan-4.1 are < 5 for weak binding, < 2 for strong binders.
bind_level	Either 'SB' for strong binder, 'WB' for weak binder, 'NB' for non-binder and 'NA' if no binding prediction was performed.
core	Peptide 9-mer core used by NetMHCpan.
cluster	Assigned cluster by GibbsCluster2.0. The number of variables is automatically assigned based on the Kullback-Leibler Distance (KLD) in GibbsCluster2.0.
gibbs_core	The peptide core used in GibbsCluster2.0 for the peptide.

## Sheet: S9A_U937_BCG_infection
Supplemental Data S9A. Identified human self-peptides and BCG peptides during infection in 16 million U937 cells. See legend for explanation of each column.
peptide	length	immuno	protein_list	gene	species	description leftmost	peptidoform	engine	peptide_qval	peptide_score	peptide_PEP	rescoring:spec_pearson	rescoring:rt_diff_best	#peptidoform	#engine	peptide_qval_lowest	peptide_PEP_lowest	peptide_score_highest	#chimeric_PSMs	#chimeric_peptides	PSMs_total	PSMs_run_BCG-1	PSMs_run_BCG-2	PSMs_run_BCG-3	PSMs_run_BCG-4	PSMs_run_uninf-1	PSMs_run_uninf-2	PSMs_run_uninf-3	PSMs_run_uninf-4	PSMs_cond_BCG	PSMs_cond_uninfected	BLASTP_ident%	BLASTP_match	BLASTP_matchedSeq	tool	mhc	rank	bind_level	core	cluster	gibbs_core
AAAAAAAAAAKVPAKK	16	FALSE	sp|P50914|RL14_HUMAN	RPL14	HUMAN	Large ribosomal subunit protein eL14 OS=Homo sapiens OX=9606 GN=RPL14 PE=1 SV=4	AAAAAAAAAAKVPAKK/3	['MSFragger', 'Comet', 'Sage', 'PEAKS']	[0.0064718373950854, 0.0055513225209535, 0.0092451391536408, 0.0005488474204171]	[0.8309450608566022, 0.4776434342151662, 0.5114468467979036, 1.2861887034009758]	[0.0374449519640297, 0.0380311972150983, 0.0733974247702417, 0.0008705766781988]	-0.0721558	7.44584	1	4	0.000548847	0.000870577	1.28619	0	NA	1	0	0	0	0	0	0	0	1	0	1	0	NA	NA	netMHCIIpan-4.3	HLA-DQA10101-DQB10602	0.67	SB	AAAAAAAKV	NA	NA
AAAAAAAAAAKVPAKKI	17	FALSE	sp|P50914|RL14_HUMAN	RPL14	HUMAN	Large ribosomal subunit protein eL14 OS=Homo sapiens OX=9606 GN=RPL14 PE=1 SV=4	AAAAAAAAAAKVPAKKI/3;AAAAAAAAAAKVPAKKI/2	['MSFragger', 'Comet', 'Sage', 'PEAKS']	[0.0002711496746203, 0.0003395585738539, 0.0002794857462269, 0.0002903600464576]	[3.0053746758617743, 2.011326149173912, 1.598933474627488, 2.192532197741716]	[2.51766488056183e-07, 3.5671848297318095e-08, 7.903397843037882e-06, 5.6399797417637686e-05]	0.915947	5.98308	2	4	0.00027115	3.56718e-08	3.00537	0	NA	17	0	0	3	1	2	1	4	6	4	13	0	NA	NA	netMHCIIpan-4.3	HLA-DQA10101-DQB10602	1.3	WB	AAAAAAAKV	NA	NA
AAAAAAAAAKVPAKKI	16	FALSE	sp|P50914|RL14_HUMAN	RPL14	HUMAN	Large ribosomal subunit protein eL14 OS=Homo sapiens OX=9606 GN=RPL14 PE=1 SV=4	AAAAAAAAAKVPAKKI/2;AAAAAAAAAKVPAKKI/3	['MSFragger', 'Comet', 'Sage', 'PEAKS']	[0.0002711496746203, 0.0003395585738539, 0.0002794857462269, 0.0002903600464576]	[2.813348876343747, 1.6274211571557964, 1.9278446649433203, 2.650636524302905]	[7.298496506333241e-07, 1.1587833058831391e-06, 4.790944385838369e-07, 1.213742893880333e-05]	0.91863	6.28972	2	4	0.00027115	4.79094e-07	2.81335	0	NA	27	0	0	6	5	4	2	5	5	11	16	0	NA	NA	netMHCIIpan-4.3	HLA-DQA10101-DQB10602	2.31	WB	AAAAAAAKV	NA	NA
AAAAAAAAKVPAKKI	15	FALSE	sp|P50914|RL14_HUMAN	RPL14	HUMAN	Large ribosomal subunit protein eL14 OS=Homo sapiens OX=9606 GN=RPL14 PE=1 SV=4	AAAAAAAAKVPAKKI/2	['MSFragger', 'Comet', 'Sage', 'PEAKS']	[0.0002711496746203, 0.0003395585738539, 0.0002794857462269, 0.0002903600464576]	[2.641586510055681, 1.4119575146622358, 2.359489164606732, 2.5579032568558864]	[1.890997884293868e-06, 8.173701690847328e-06, 1.2086944045687e-08, 1.656722751695275e-05]	0.924799	7.54589	1	4	0.00027115	1.20869e-08	2.64159	0	NA	18	0	0	6	4	2	3	1	2	10	8	0	NA	NA	netMHCIIpan-4.3	HLA-DQA10101-DQB10602	3.81	WB	AAAAAAAKV	NA	NA
AAAAAAAAKVPAKKITAASK	20	FALSE	sp|P50914|RL14_HUMAN	RPL14	HUMAN	Large ribosomal subunit protein eL14 OS=Homo sapiens OX=9606 GN=RPL14 PE=1 SV=4	AAAAAAAAKVPAKKITAASK/2;AAAAAAAAKVPAKKITAASK/3	['MSFragger', 'Comet', 'Sage', 'PEAKS']	[0.0002711496746203, 0.0003395585738539, 0.0002794857462269, 0.0002903600464576]	[3.02376963119731, 1.1492685028016814, 1.059307088418824, 2.1962679956148907]	[2.273622842085972e-07, 8.842140968957385e-05, 0.0007851449668646, 5.569903810743299e-05]	0.835596	5.96192	2	4	0.00027115	2.27362e-07	3.02377	0	NA	5	0	0	1	1	0	1	0	2	2	3	0	NA	NA	NA	NA	NA	NA	NA	NA	NA
AAAAAAAKVPAKKI	14	FALSE	sp|P50914|RL14_HUMAN	RPL14	HUMAN	Large ribosomal subunit protein eL14 OS=Homo sapiens OX=9606 GN=RPL14 PE=1 SV=4	AAAAAAAKVPAKKI/2	['MSFragger', 'Comet', 'Sage', 'PEAKS']	[0.0002711496746203, 0.0003395585738539, 0.0002794857462269, 0.0002903600464576]	[2.132927629047764, 0.9748582248329126, 1.6085279514341022, 2.218079400996743]	[3.1700225516451736e-05, 0.0004296136585759, 7.282861307301123e-06, 5.177698537784757e-05]	0.904848	8.75761	1	4	0.00027115	7.28286e-06	2.21808	0	NA	9	0	0	4	2	0	0	0	3	6	3	0	NA	NA	netMHCIIpan-4.3	HLA-DQA10101-DQB10602	6.77	NB	AAAAKVPAK	NA	NA
AAAAAAAKVPAKKITAASK	19	FALSE	sp|P50914|RL14_HUMAN	RPL14	HUMAN	Large ribosomal subunit protein eL14 OS=Homo sapiens OX=9606 GN=RPL14 PE=1 SV=4	AAAAAAAKVPAKKITAASK/2;AAAAAAAKVPAKKITAASK/3	['MSFragger', 'Comet', 'Sage', 'PEAKS']	[0.0002711496746203, 0.0008067769261799, 0.0009063444108761, 0.0002903600464576]	[1.5700697256237424, 0.7362207796617384, 0.7986657191481791, 2.0234793598976606]	[0.0007126527270851, 0.0037300916810989, 0.0071730312191861, 9.912081211854738e-05]	0.738578	2.72048	2	4	0.00027115	9.91208e-05	2.02348	0	NA	18	0	1	0	2	4	5	4	2	3	15	0	NA	NA	NA	NA	NA	NA	NA	NA	NA
AAAAAAALQAK	11	TRUE	sp|P36578|RL4_HUMAN	RPL4	HUMAN	Large ribosomal subunit protein uL4 OS=Homo sapiens OX=9606 GN=RPL4 PE=1 SV=5	AAAAAAALQAK/1	['MSFragger', 'Comet', 'Sage', 'PEAKS']	[0.0004670714619336, 0.0006261740763932, 0.000383435582822, 0.0005488474204171]	[1.48066447499623, 0.8608328581331324, 0.8961631902562232, 1.4321931491469269]	[0.0011627515708898, 0.0012070914934076, 0.0031446225122425, 0.0005780998263817]	0.81213	0.0369808	1	4	0.000383436	0.0005781	1.48066	0	NA	4	1	1	1	0	0	0	1	0	3	1	0	NA	NA	netMHCpan-4.1	HLA-A*03:01	2.342	NB	AAAAAAALK	3	AAAAAALQK
AAAAAAKVPAKKI	13	FALSE	sp|P50914|RL14_HUMAN	RPL14	HUMAN	Large ribosomal subunit protein eL14 OS=Homo sapiens OX=9606 GN=RPL14 PE=1 SV=4	AAAAAAKVPAKKI/2	['MSFragger', 'Comet', 'Sage', 'PEAKS']	[0.0002711496746203, 0.0003395585738539, 0.0006474587245063, 0.0002903600464576]	[1.7188690087335752, 1.0220032648472073, 0.8396664854309016, 2.1449436717852923]	[0.0003138811106008, 0.0002802321962641, 0.0050751597435551, 6.612993813353691e-05]	0.837608	10.6157	1	4	0.00027115	6.61299e-05	2.14494	0	NA	8	0	0	2	0	1	0	1	4	2	6	0	NA	NA	netMHCIIpan-4.3	HLA-DQA10101-DQB10602	12.87	NB	AAAAKVPAK	NA	NA
AAAAAAKVPAKKITAASK	18	FALSE	sp|P50914|RL14_HUMAN	RPL14	HUMAN	Large ribosomal subunit protein eL14 OS=Homo sapiens OX=9606 GN=RPL14 PE=1 SV=4	AAAAAAKVPAKKITAASK/2;AAAAAAKVPAKKITAASK/3	['MSFragger', 'Comet', 'Sage', 'PEAKS']	[0.0009818360333824, 0.0008067769261799, 0.0017931034482758, 0.0005488474204171]	[1.2486264033156216, 0.749798808680256, 0.755374916654719, 1.5152326347898049]	[0.0041031368800163, 0.0032988258617163, 0.0103151086709743, 0.0004680690007637]	0.893109	6.36054	2	4	0.000548847	0.000468069	1.51523	0	NA	8	0	0	1	0	1	1	4	1	1	7	0	NA	NA	netMHCIIpan-4.3	DRB5_0101	28.92	NB	AAAKVPAKK	NA	NA
AAAAAALQAK	10	TRUE	sp|P36578|RL4_HUMAN	RPL4	HUMAN	Large ribosomal subunit protein uL4 OS=Homo sapiens OX=9606 GN=RPL4 PE=1 SV=5	AAAAAALQAK/1	['MSFragger', 'Comet', 'Sage', 'PEAKS']	[0.0011070694290684, 0.0008067769261799, 0.0021980705824887, 0.0009547678720611]	[1.2387221911077246, 0.740776687469311, 0.6925774773419637, 0.9290468255574034]	[0.0043278028025445, 0.0035794518127914, 0.017381593746743, 0.004892855408805]	0.91678	2.07142	1	4	0.000806777	0.00357945	1.23872	0	NA	1	0	0	0	0	0	0	0	1	0	1	0	NA	NA	netMHCpan-4.1	HLA-A*03:01	0.91	WB	AAAAAALQK	3	AAAAAALQK
AAAAAEQQQF	10	TRUE	O00410|IPO5_HUMAN	IPO5	HUMAN	Importin-5 OS=Homo sapiens OX=9606 GN=IPO5 PE=1 SV=4	[UNIMOD:Acetylation]-AAAAAEQQQF/1	['PEAKS']	[0.0029289970710029]	[0.6474931123684308]	[0.0311855566817263]	0.334058	5.83553	1	1	0.002929	0.0311856	0.647493	0	NA	2	0	0	0	0	0	0	2	0	0	2	0	NA	NA	netMHCpan-4.1	HLA-C*01:02	10.048	NB	AAAAAQQQF	3	AAAAEQQQF
AAAAAGTATSQRFFQSF	17	FALSE	sp|Q9Y2Z0|SGT1_HUMAN	SUGT1	HUMAN	Protein SGT1 homolog OS=Homo sapiens OX=9606 GN=SUGT1 PE=1 SV=3	[UNIMOD:Acetylation]-AAAAAGTATSQRFFQSF/2	['MSFragger', 'PEAKS']	[0.0002711496746203, 0.0002903600464576]	[2.4393741926522314, 1.95528242545326]	[5.800202446531166e-06, 0.0001241956677062]	0.543531	3.64653	1	2	0.00027115	5.8002e-06	2.43937	0	NA	7	1	1	1	1	0	0	1	2	4	3	0	NA	NA	netMHCIIpan-4.3	HLA-DQA10101-DQB10602	69.83	NB	AAAAGTATS	NA	NA
AAAAAKVPAKKI	12	TRUE	sp|P50914|RL14_HUMAN	RPL14	HUMAN	Large ribosomal subunit protein eL14 OS=Homo sapiens OX=9606 GN=RPL14 PE=1 SV=4	AAAAAKVPAKKI/2	['MSFragger', 'Comet', 'Sage', 'PEAKS']	[0.0002711496746203, 0.0008067769261799, 0.0002794857462269, 0.0002903600464576]	[1.858027403875041, 0.7384788107009979, 1.1858196695732752, 2.2628604950441407]	[0.0001453649685365, 0.0036546556364359, 0.0002672006463363, 4.456480734258662e-05]	0.794742	9.3279	1	4	0.00027115	4.45648e-05	2.26286	0	NA	7	0	0	1	0	2	0	1	3	1	6	0	NA	NA	netMHCpan-4.1	HLA-A*03:01	20.717	NB	AAAKVPAKK	0	AAAAKAKKI
AAAAAKVPAKKITAASK	17	FALSE	sp|P50914|RL14_HUMAN	RPL14	HUMAN	Large ribosomal subunit protein eL14 OS=Homo sapiens OX=9606 GN=RPL14 PE=1 SV=4	AAAAAKVPAKKITAASK/3;AAAAAKVPAKKITAASK/2	['MSFragger', 'Comet', 'Sage', 'PEAKS']	[0.0002711496746203, 0.0003395585738539, 0.000383435582822, 0.0002903600464576]	[1.7865940882723048, 1.2649382618668876, 0.8974499636975671, 1.652495815350877]	[0.000215849212607, 3.098977675905312e-05, 0.0031104691740559, 0.0003225076422573]	0.87044	6.94217	2	4	0.00027115	3.09898e-05	1.78659	0	NA	7	0	0	0	0	1	3	2	1	0	7	0	NA	NA	netMHCIIpan-4.3	DRB5_0101	28.87	NB	KVPAKKITA	NA	NA
AAAAGPPLVAATPY	14	FALSE	sp|Q8WWM7|ATX2L_HUMAN	ATXN2L	HUMAN	Ataxin-2-like protein OS=Homo sapiens OX=9606 GN=ATXN2L PE=1 SV=2	AAAAGPPLVAATPY/2	['MSFragger', 'Comet', 'Sage', 'PEAKS']	[0.0091700196500421, 0.0037874160048869, 0.0028871694191015, 0.0020042194092827]	[0.7416908954995374, 0.5346655111937428, 0.6618850884265572, 0.7149968735218364]	[0.0606047520106845, 0.0229269566162784, 0.0223649671504483, 0.0203953942053435]	0.937487	1.58066	1	4	0.00200422	0.0203954	0.741691	0	NA	2	0	0	0	2	0	0	0	0	2	0	0	NA	NA	netMHCIIpan-4.3	HLA-DQA10101-DQB10602	40.57	NB	AAGPPLVAA	NA	NA
AAAAKVPAKKI	11	TRUE	sp|P50914|RL14_HUMAN	RPL14	HUMAN	Large ribosomal subunit protein eL14 OS=Homo sapiens OX=9606 GN=RPL14 PE=1 SV=4	AAAAKVPAKKI/1;AAAAKVPAKKI/2	['MSFragger', 'Comet', 'Sage', 'PEAKS']	[0.0002711496746203, 0.0006958942240779, 0.0002794857462269, 0.0002903600464576]	[2.7205286443029637, 0.8352811908086886, 1.4458568646381382, 2.467895471467523]	[1.2208593924640196e-06, 0.0015214053140701, 2.913345179805951e-05, 2.2407464458101676e-05]	0.92582	0.345363	2	4	0.00027115	1.22086e-06	2.72053	0	NA	17	0	0	3	1	4	0	6	3	4	13	0	NA	NA	netMHCpan-4.1	HLA-A*03:01	9.547	NB	AAAKVPAKK	0	AAAAKAKKI
AAAALQAK	8	TRUE	sp|P36578|RL4_HUMAN	RPL4	HUMAN	Large ribosomal subunit protein uL4 OS=Homo sapiens OX=9606 GN=RPL4 PE=1 SV=5	AAAALQAK/1	['Comet']	[0.0053505132124918]	[0.4807014130846246]	[0.0370198712451111]	0.823237	1.74794	1	1	0.00535051	0.0370199	0.480701	0	NA	1	1	0	0	0	0	0	0	0	1	0	0	NA	NA	netMHCpan-4.1	HLA-A*03:01	6.955	NB	AAA-ALQAK	3	AAAALQA-K
AAAATAAEGVPSRGPPGEVI	20	FALSE	sp|Q8TBC3|SHKB1_HUMAN	SHKBP1	HUMAN	SH3KBP1-binding protein 1 OS=Homo sapiens OX=9606 GN=SHKBP1 PE=1 SV=2	[UNIMOD:Acetylation]-AAAATAAEGVPSRGPPGEVI/2	['MSFragger']	[0.0028930817610062]	[1.0386316401320164]	[0.0124996749637518]	0.769668	8.38616	1	1	0.00289308	0.0124997	1.03863	0	NA	1	0	0	0	0	0	0	1	0	0	1	0	NA	NA	NA	NA	NA	NA	NA	NA	NA
AAAGPPLVAATPY	13	FALSE	sp|Q8WWM7|ATX2L_HUMAN	ATXN2L	HUMAN	Ataxin-2-like protein OS=Homo sapiens OX=9606 GN=ATXN2L PE=1 SV=2	AAAGPPLVAATPY/2;AAAGPPLVAATPY/1	['MSFragger', 'Comet', 'Sage', 'PEAKS']	[0.0005478451424397, 0.0011117287381878, 0.0002794857462269, 0.0002903600464576]	[1.3862618669886193, 0.6905689677805646, 1.1177296692892604, 2.145175124209996]	[0.0019453093638947, 0.0056367338588836, 0.000477320841488, 6.607880592521646e-05]	0.941236	1.69206	2	4	0.000279486	6.60788e-05	2.14518	0	NA	2	0	0	0	1	0	0	1	0	1	1	0	NA	NA	netMHCIIpan-4.3	HLA-DQA10101-DQB10602	60.46	NB	AAGPPLVAA	NA	NA
AAAGYDVEKNNSRIKLGI	18	FALSE	sp|P10412|H14_HUMAN;sp|P16402|H13_HUMAN;sp|P16403|H12_HUMAN;sp|Q02539|H11_HUMAN	H1-4;H1-3;H1-2;H1-1	HUMAN	Histone H1.4 OS=Homo sapiens OX=9606 GN=H1-4 PE=1 SV=2	AAAGYDVEKNNSRIKLGI/3	['MSFragger', 'Comet', 'PEAKS']	[0.0002711496746203, 0.0025460536168938, 0.0002903600464576]	[1.8682656939643152, 0.6168563450191848, 1.944592632630586]	[0.0001373542120824, 0.010964439664303, 0.0001286422822288]	0.205027	0.0395287	1	3	0.00027115	0.000128642	1.94459	2	['AAAGYDVEKNNSRIKLGL(2)']	5	0	1	1	0	1	0	1	1	2	3	0	NA	NA	netMHCIIpan-4.3	DRB5_0101	0.76	SB	YDVEKNNSR	NA	NA
AAAGYDVEKNNSRIKLGIK	19	FALSE	sp|P10412|H14_HUMAN;sp|P16402|H13_HUMAN;sp|P16403|H12_HUMAN;sp|Q02539|H11_HUMAN	H1-4;H1-3;H1-2;H1-1	HUMAN	Histone H1.4 OS=Homo sapiens OX=9606 GN=H1-4 PE=1 SV=2	AAAGYDVEKNNSRIKLGIK/3	['MSFragger', 'Comet', 'Sage', 'PEAKS']	[0.0002711496746203, 0.0003395585738539, 0.0068417345809437, 0.0002903600464576]	[3.0885660021142924, 1.5153986092097216, 0.5593884935636071, 2.37141752502411]	[1.5876089252148473e-07, 3.1996745714089905e-06, 0.0508054239931291, 3.0969694287769055e-05]	0.193917	0.0307483	1	4	0.00027115	1.58761e-07	3.08857	6	['AAAGYDVEKNNSRIKLGLK(6)']	7	2	1	0	1	1	0	1	1	4	3	0	NA	NA	NA	NA	NA	NA	NA	NA	NA
AAAKAPTKAAPK	12	TRUE	sp|P83731|RL24_HUMAN	RPL24	HUMAN	Large ribosomal subunit protein eL24 OS=Homo sapiens OX=9606 GN=RPL24 PE=1 SV=1	AAAKAPTKAAPK/2;AAAKAPTKAAPK/3	['MSFragger', 'Comet', 'Sage', 'PEAKS']	[0.0005478451424397, 0.0006261740763932, 0.000544267053701, 0.0047142015321154]	[1.3655461750945137, 0.8636118551422131, 0.8702070785227434, 0.5635484504561065]	[0.0021774422021832, 0.0011770868013282, 0.0039189321445646, 0.048928442287911]	0.764762	2.1654	2	4	0.000544267	0.00117709	1.36555	0	NA	3	1	1	0	0	0	1	0	0	2	1	0	NA	NA	netMHCpan-4.1	HLA-A*03:01	2.458	NB	AAAKAPTPK	3	AKAPKAAPK
AAAKAPTKAAPKQKIVKPV	19	FALSE	P83731|RL24_HUMAN	RPL24	HUMAN	Large ribosomal subunit protein eL24 OS=Homo sapiens OX=9606 GN=RPL24 PE=1 SV=1	AAAKAPTKAAPKQKIVKPV/2	['PEAKS']	[0.0018092805449127]	[0.7445036929497237]	[0.0167566440522842]	0.3108	2.25465	1	1	0.00180928	0.0167566	0.744504	0	NA	2	0	0	1	0	1	0	0	0	1	1	0	NA	NA	NA	NA	NA	NA	NA	NA	NA
AAAKVPAKKI	10	TRUE	sp|P50914|RL14_HUMAN	RPL14	HUMAN	Large ribosomal subunit protein eL14 OS=Homo sapiens OX=9606 GN=RPL14 PE=1 SV=4	AAAKVPAKKI/1;AAAKVPAKKI/2	['MSFragger', 'Comet', 'Sage', 'PEAKS']	[0.0002711496746203, 0.0015800284405119, 0.000544267053701, 0.0002903600464576]	[2.054676306553413, 0.660572534930695, 0.8768048324217423, 1.8406481146056013]	[4.890868411911385e-05, 0.0073913744055991, 0.0037057871505198, 0.0001804499631791]	0.978987	9.69336	2	4	0.00027115	4.89087e-05	2.05468	0	NA	13	0	0	0	0	0	0	11	2	0	13	0	NA	NA	netMHCpan-4.1	HLA-A*03:01	4.843	NB	AAAKVPAKK	3	AAAKVPAKK
AAANPLGMPVPAAAGAQQ	18	FALSE	sp|P68400|CSK21_HUMAN	CSNK2A1	HUMAN	Casein kinase II subunit alpha OS=Homo sapiens OX=9606 GN=CSNK2A1 PE=1 SV=1	AAANPLGMPVPAAAGAQQ/2	['MSFragger', 'Comet', 'Sage']	[0.0002711496746203, 0.0003395585738539, 0.0002794857462269]	[1.6072773480735243, 1.0481320974023485, 1.3228192664413114]	[0.0005808412460382, 0.0002211410058257, 8.313546066080405e-05]	0.94683	0.604727	1	3	0.00027115	8.31355e-05	1.60728	0	NA	1	0	0	1	0	0	0	0	0	1	0	0	NA	NA	netMHCIIpan-4.3	DRB1_0101	33.01	NB	PLGMPVPAA	NA	NA
AAAQAAYL	8	TRUE	sp|Q9Y490|TLN1_HUMAN;sp|Q9Y4G6|TLN2_HUMAN	TLN1;TLN2	HUMAN	Talin-1 OS=Homo sapiens OX=9606 GN=TLN1 PE=1 SV=3	AAAQAAYL/1	['MSFragger', 'Comet', 'PEAKS']	[0.0068958624825104, 0.0048937826715604, 0.0009547678720611]	[0.8214838461791443, 0.4908714835266763, 0.9177083314602482]	[0.039397271254063, 0.0338399632162815, 0.0052573888805087]	0.937767	0.421477	1	3	0.000954768	0.00525739	0.917708	0	NA	3	2	1	0	0	0	0	0	0	3	0	0	NA	NA	netMHCpan-4.1	HLA-C*01:02	1.77	WB	AAAQ-AAYL	0	AA-AQAAYL
AAASAVADSLPFDKQTT	17	FALSE	sp|Q92665|RT31_HUMAN	MRPS31	HUMAN	Small ribosomal subunit protein mS31 OS=Homo sapiens OX=9606 GN=MRPS31 PE=1 SV=3	AAASAVADSLPFDKQTT/2	['MSFragger', 'Comet', 'Sage', 'PEAKS']	[0.0002711496746203, 0.0003395585738539, 0.0002794857462269, 0.0005488474204171]	[1.954713389726364, 1.0275924283605316, 1.1971351850666423, 1.5436452740297508]	[8.509704545146487e-05, 0.0002663901643391, 0.0002426385233997, 0.0004350279829835]	0.947443	0.117382	1	4	0.00027115	8.5097e-05	1.95471	0	NA	3	0	0	2	1	0	0	0	0	3	0	0	NA	NA	netMHCIIpan-4.3	DRB5_0101	19.35	NB	VADSLPFDK	NA	NA
AAASAVADSLPFDKQTTK	18	FALSE	sp|Q92665|RT31_HUMAN	MRPS31	HUMAN	Small ribosomal subunit protein mS31 OS=Homo sapiens OX=9606 GN=MRPS31 PE=1 SV=3	AAASAVADSLPFDKQTTK/3;AAASAVADSLPFDKQTTK/2	['MSFragger', 'Comet', 'Sage', 'PEAKS']	[0.0026555386949924, 0.0003395585738539, 0.0002794857462269, 0.0021913805697589]	[1.044733541564294, 0.9536322461024882, 1.0155642221827, 0.6981949570372964]	[0.0121062193713175, 0.0005207317776637, 0.0011394818681995, 0.0227544379204311]	0.824187	0.00373355	2	4	0.000279486	0.000520732	1.04473	0	NA	8	0	0	2	2	1	0	1	2	4	4	0	NA	NA	netMHCIIpan-4.3	DRB5_0101	28.05	NB	VADSLPFDK	NA	NA
AAASESLFVSNHAY	14	FALSE	sp|P04075|ALDOA_HUMAN	ALDOA	HUMAN	Fructose-bisphosphate aldolase A OS=Homo sapiens OX=9606 GN=ALDOA PE=1 SV=2	AAASESLFVSNHAY/2	['MSFragger', 'Comet', 'Sage', 'PEAKS']	[0.0002711496746203, 0.0003395585738539, 0.0002794857462269, 0.0002903600464576]	[2.449488794398474, 1.0410277896515578, 1.5951192058655508, 1.9329125604126287]	[5.483983496180896e-06, 0.000235848821725, 8.16453590987999e-06, 0.0001336743626725]	0.855475	2.46935	1	4	0.00027115	5.48398e-06	2.44949	0	NA	2	2	0	0	0	0	0	0	0	2	0	0	NA	NA	netMHCIIpan-4.3	HLA-DQA10101-DQB10501	13.21	NB	ESLFVSNHA	NA	NA
AAAYLQHL	8	TRUE	sp|O00192|ARVC_HUMAN;sp|O60716|CTND1_HUMAN;sp|Q99569|PKP4_HUMAN;sp|Q9UQB3|CTND2_HUMAN	ARVCF;CTNND1;PKP4;CTNND2	HUMAN	Splicing regulator ARVCF OS=Homo sapiens OX=9606 GN=ARVCF PE=1 SV=1	AAAYLQHL/1;AAAYLQHL/2	['MSFragger', 'Comet', 'Sage', 'PEAKS']	[0.0013428827215756, 0.0024268163203397, 0.0010208546011375, 0.0012131906915186]	[1.1841295941203955, 0.622924385352604, 0.7889222805139272, 0.8187402843583925]	[0.005797574146821, 0.0103810123904224, 0.0077857790717951, 0.0101054538504222]	0.902022	0.068705	2	4	0.00102085	0.00579757	1.18413	0	NA	9	2	1	1	1	1	1	1	1	5	4	0	NA	NA	netMHCpan-4.1	HLA-C*01:02	2.054	NB	AAA-YLQHL	0	AA-AYLQHL
AADALGEEWKGYVV	14	FALSE	sp|P62753|RS6_HUMAN	RPS6	HUMAN	Small ribosomal subunit protein eS6 OS=Homo sapiens OX=9606 GN=RPS6 PE=1 SV=1	AADALGEEWKGYVV/2	['MSFragger', 'Comet', 'Sage', 'PEAKS']	[0.0002711496746203, 0.0003395585738539, 0.0002794857462269, 0.0002903600464576]	[1.7758350719927432, 1.1027449919547467, 1.381640312389009, 2.10445590355295]	[0.0002290850419956, 0.0001348013419118, 5.035868852716444e-05, 7.570337822256811e-05]	0.827509	1.22824	1	4	0.00027115	5.03587e-05	2.10446	0	NA	2	0	0	0	1	0	0	0	1	1	1	0	NA	NA	netMHCIIpan-4.3	HLA-DPA10202-DPB10402	17.59	NB	KWEEGLADA	NA	NA
AADAMARLSGTVGVA	15	FALSE	sp|A1L0T0|HACL2_HUMAN	ILVBL	HUMAN	2-hydroxyacyl-CoA lyase 2 OS=Homo sapiens OX=9606 GN=ILVBL PE=1 SV=2	AADAMARLSGTVGVA/2	['MSFragger', 'Comet', 'Sage', 'PEAKS']	[0.0002711496746203, 0.0003395585738539, 0.0002794857462269, 0.0002903600464576]	[2.0873959987176094, 0.905557091189342, 1.352995599476546, 1.96503426814395]	[4.079846376787306e-05, 0.000804989259172, 6.428297757023577e-05, 0.0001202678587664]	0.630622	1.22463	1	4	0.00027115	4.07985e-05	2.0874	0	NA	5	2	1	1	1	0	0	0	0	5	0	0	NA	NA	netMHCIIpan-4.3	DRB1_0101	3.13	WB	MARLSGTVG	NA	NA
AADGGLRASVTLLGAG	16	FALSE	sp|Q16553|LY6E_HUMAN	LY6E	HUMAN	Lymphocyte antigen 6E OS=Homo sapiens OX=9606 GN=LY6E PE=1 SV=1	AADGGLRASVTLLGAG/2	['MSFragger', 'Sage']	[0.006205493387589, 0.0021980705824887]	[0.8403443258450259, 0.7313054897955376]	[0.0356040833654189, 0.0126092277038067]	0.572003	3.84958	1	2	0.00219807	0.0126092	0.840344	0	NA	1	0	0	0	0	0	0	0	1	0	1	0	NA	NA	netMHCIIpan-4.3	HLA-DQA10101-DQB10602	2.88	WB	LRASVTLLG	NA	NA
AADGKGVVV	9	TRUE	sp|P46779|RL28_HUMAN	RPL28	HUMAN	Large ribosomal subunit protein eL28 OS=Homo sapiens OX=9606 GN=RPL28 PE=1 SV=3	AADGKGVVV/1	['MSFragger', 'Comet', 'Sage', 'PEAKS']	[0.0013428827215756, 0.0015800284405119, 0.0012811387900355, 0.0005190760446405]	[1.1916832432908178, 0.639338124825961, 0.774331487153588, 1.5779131476240285]	[0.0055685284991395, 0.0089528604541537, 0.0088007390939827, 0.0003973294675137]	0.990119	0.193478	1	4	0.000519076	0.000397329	1.57791	0	NA	5	0	0	0	2	0	0	2	1	2	3	0	NA	NA	netMHCpan-4.1	HLA-C*01:02	0.49	SB	AADGKGVVV	0	AADGKGVVV
AADVKNI	7	FALSE	sp|Q96AX1|VP33A_HUMAN	VPS33A	HUMAN	Vacuolar protein sorting-associated protein 33A OS=Homo sapiens OX=9606 GN=VPS33A PE=1 SV=1	AADVKNI/1	['Comet', 'PEAKS']	[0.0037874160048869, 0.0046178031047357]	[0.5385069454810402, 0.5643573956903044]	[0.022153618964405, 0.0487422181965947]	0.923962	1.42396	1	2	0.00378742	0.0221536	0.564357	0	NA	7	0	0	1	1	1	2	1	1	2	5	0	NA	NA	NA	NA	NA	NA	NA	NA	NA
AAEDVVATGAD	11	TRUE	sp|O00264|PGRC1_HUMAN	PGRMC1	HUMAN	Membrane-associated progesterone receptor component 1 OS=Homo sapiens OX=9606 GN=PGRMC1 PE=1 SV=3	AAEDVVATGAD/1	['MSFragger', 'Sage', 'PEAKS']	[0.0095087163232963, 0.0029731275014293, 0.0035892323030907]	[0.7354501223833728, 0.6492914450025595, 0.6003584498735539]	[0.062681498774834, 0.0247845832098957, 0.0406917200988681]	0.894226	1.84735	1	3	0.00297313	0.0247846	0.73545	0	NA	2	2	0	0	0	0	0	0	0	2	0	0	NA	NA	netMHCpan-4.1	HLA-B*51:01	75	NB	AAEDVVATD	0	AADVVATGA
AAEIHSRPQSSRPVLL	16	FALSE	sp|Q8IWB7|WDFY1_HUMAN	WDFY1	HUMAN	WD repeat and FYVE domain-containing protein 1 OS=Homo sapiens OX=9606 GN=WDFY1 PE=1 SV=1	[UNIMOD:Acetylation]-AAEIHSRPQSSRPVLL/3	['MSFragger']	[0.0006814310051107]	[1.288555190616733]	[0.0033072048947359]	0.177788	3.01436	1	1	0.000681431	0.0033072	1.28856	0	NA	3	0	1	0	0	1	0	0	1	1	2	0	NA	NA	netMHCIIpan-4.3	DRB5_0101	24.88	NB	IHSRPQSSR	NA	NA
AAENPGKYNILGTNTIMDK	19	FALSE	sp|Q00839|HNRPU_HUMAN	HNRNPU	HUMAN	Heterogeneous nuclear ribonucleoprotein U OS=Homo sapiens OX=9606 GN=HNRNPU PE=1 SV=6	AAENPGKYNILGTNTIMDK/3	['MSFragger', 'Comet', 'Sage', 'PEAKS']	[0.0002711496746203, 0.0003395585738539, 0.0002794857462269, 0.0002903600464576]	[2.5837568211379702, 1.4068420131486945, 1.6100975137041889, 2.612407668150716]	[2.60552623641347e-06, 8.561734308608288e-06, 7.186090068604977e-06, 1.3798477233125504e-05]	0.814643	1.31085	1	4	0.00027115	2.60553e-06	2.61241	0	NA	3	1	2	0	0	0	0	0	0	3	0	0	NA	NA	NA	NA	NA	NA	NA	NA	NA
AAFLAVRV	8	TRUE	sp|Q2M1Z3|RHG31_HUMAN	ARHGAP31	HUMAN	Rho GTPase-activating protein 31 OS=Homo sapiens OX=9606 GN=ARHGAP31 PE=1 SV=2	AAFLAVRV/1;AAFLAVRV/2	['MSFragger', 'Comet', 'Sage', 'PEAKS']	[0.0020483408439164, 0.0037874160048869, 0.0019864918553833, 0.0005488474204171]	[1.1113875386315764, 0.5319301589550389, 0.746621795395807, 1.1251411662348492]	[0.0085271184771533, 0.0234937112320543, 0.0110977841230763, 0.0016350090673492]	0.971613	4.2292	2	4	0.000548847	0.00163501	1.12514	0	NA	18	1	2	2	4	1	3	2	3	9	9	0	NA	NA	netMHCpan-4.1	HLA-B*51:01	0.682	WB	AAF-LAVRV	0	AAF-LAVRV
AAFLIPLL	8	TRUE	Q9BUQ8|DDX23_HUMAN	DDX23	HUMAN	Probable ATP-dependent RNA helicase DDX23 OS=Homo sapiens OX=9606 GN=DDX23 PE=1 SV=3	AAFLIPLL/1	['PEAKS']	[0.0009547678720611]	[0.933197794485188]	[0.0047666727758546]	0.974247	0.0124653	1	1	0.000954768	0.00476667	0.933198	0	NA	7	0	2	1	2	0	0	1	1	5	2	0	NA	NA	netMHCpan-4.1	HLA-B*51:01	0.669	WB	AAF-LIPLL	0	AAFLIP-LL
AAFLLTVL	8	TRUE	A7E2V4|ZSWM8_HUMAN	ZSWIM8	HUMAN	Zinc finger SWIM domain-containing protein 8 OS=Homo sapiens OX=9606 GN=ZSWIM8 PE=1 SV=1	AAFLLTVL/1	['PEAKS']	[0.0039619651347068]	[0.5879670932892116]	[0.0434041125212779]	0.933445	1.17732	1	1	0.00396197	0.0434041	0.587967	0	NA	1	0	0	1	0	0	0	0	0	1	0	0	NA	NA	netMHCpan-4.1	HLA-B*51:01	1.416	WB	AAF-LLTVL	0	AAFLL-TVL
AAFNIIEV	8	TRUE	sp|O14617|AP3D1_HUMAN	AP3D1	HUMAN	AP-3 complex subunit delta-1 OS=Homo sapiens OX=9606 GN=AP3D1 PE=1 SV=1	AAFNIIEV/1	['Sage', 'PEAKS']	[0.004954670040059, 0.0060091568103777]	[0.5932000511455965, 0.4957659498565943]	[0.0389258380881453, 0.0652639344935157]	0.994394	0.0393235	1	2	0.00495467	0.0389258	0.5932	0	NA	5	0	1	1	0	1	0	1	1	2	3	0	NA	NA	netMHCpan-4.1	HLA-B*51:01	0.578	WB	AAF-NIIEV	0	AAFNIIE-V
AAFNSGKVDIVAINDPFIDL	20	FALSE	sp|P04406|G3P_HUMAN	GAPDH	HUMAN	Glyceraldehyde-3-phosphate dehydrogenase OS=Homo sapiens OX=9606 GN=GAPDH PE=1 SV=3	AAFNSGKVDIVAINDPFIDL/2	['Comet', 'Sage']	[0.0008067769261799, 0.0066009952269726]	[0.7536646405271606, 0.5648865917335348]	[0.0031854089430087, 0.0486690901862224]	0.83143	0.326028	1	2	0.000806777	0.00318541	0.753665	0	NA	2	1	0	0	0	0	1	0	0	1	1	0	NA	NA	NA	NA	NA	NA	NA	NA	NA
AAFPFMDA	8	TRUE	sp|Q9HCJ1|ANKH_HUMAN	ANKH	HUMAN	Mineralization regulator ANKH OS=Homo sapiens OX=9606 GN=ANKH PE=1 SV=2	AAFPFMDA/1	['MSFragger']	[0.0079723369513015]	[0.7749773067164072]	[0.050626508249156]	0.953924	0.617157	1	1	0.00797234	0.0506265	0.774977	0	NA	1	0	0	0	0	0	0	1	0	0	1	0	NA	NA	netMHCpan-4.1	HLA-B*51:01	9.639	NB	AAFPF-MDA	0	AAFPF-MDA
AAFPIAVV	8	TRUE	sp|Q53GS7|GLE1_HUMAN	GLE1	HUMAN	mRNA export factor GLE1 OS=Homo sapiens OX=9606 GN=GLE1 PE=1 SV=2	AAFPIAVV/1	['MSFragger', 'Comet', 'Sage', 'PEAKS']	[0.0050488774304436, 0.0020214585600995, 0.0028479886080455, 0.0005488474204171]	[0.8915912475974999, 0.6283975666533695, 0.6729722311133343, 1.357979322055725]	[0.0270902035758242, 0.0098812761661195, 0.0204238127523237, 0.0007036159201425]	0.960905	0.00466803	1	4	0.000548847	0.000703616	1.35798	0	NA	3	0	0	1	0	1	0	1	0	1	2	0	NA	NA	netMHCpan-4.1	HLA-B*51:01	0.286	SB	AAFPIA-VV	0	AAFP-IAVV
AAFPKKLAFA	10	TRUE	sp|O75396|SC22B_HUMAN	SEC22B	HUMAN	Vesicle-trafficking protein SEC22b OS=Homo sapiens OX=9606 GN=SEC22B PE=1 SV=5	AAFPKKLAFA/2	['MSFragger', 'Comet', 'Sage', 'PEAKS']	[0.0004670714619336, 0.0003395585738539, 0.000383435582822, 0.0005488474204171]	[1.4678933841265664, 0.8983169225617447, 0.922352106324813, 1.545916266762337]	[0.0012467248669267, 0.0008595604935667, 0.0025176472689779, 0.0004324611080543]	0.978268	0.0460132	1	4	0.000339559	0.000432461	1.54592	0	NA	7	1	1	2	1	0	1	0	1	5	2	0	NA	NA	netMHCpan-4.1	HLA-C*07:01	8.802	NB	AAFPKKLAF	0	AAFPKLAFA
AAFVPAATEDL	11	TRUE	sp|Q6ZUJ8|BCAP_HUMAN	PIK3AP1	HUMAN	Phosphoinositide 3-kinase adapter protein 1 OS=Homo sapiens OX=9606 GN=PIK3AP1 PE=1 SV=2	AAFVPAATEDL/1	['MSFragger', 'Comet', 'Sage', 'PEAKS']	[0.0005478451424397, 0.0006958942240779, 0.0006474587245063, 0.0005488474204171]	[1.4065831978328027, 0.8407313458907223, 0.8325982683002647, 1.117242508817665]	[0.0017415422703626, 0.0014481330546286, 0.0053876228057924, 0.0016974339192753]	0.973099	0.406033	1	4	0.000547845	0.00144813	1.40658	0	NA	1	0	0	1	0	0	0	0	0	1	0	0	NA	NA	netMHCpan-4.1	HLA-C*01:02	1.942	WB	AAPAATEDL	5	FVPAATEDL
AAGAGKVTK	9	TRUE	sp|P68104|EF1A1_HUMAN;sp|Q5VTE0|EF1A3_HUMAN	EEF1A1;EEF1A1P5	HUMAN	Elongation factor 1-alpha 1 OS=Homo sapiens OX=9606 GN=EEF1A1 PE=1 SV=1	AAGAGKVTK/1	['MSFragger', 'Comet', 'Sage', 'PEAKS']	[0.0004670714619336, 0.0006958942240779, 0.0002794857462269, 0.0005488474204171]	[1.53946424936873, 0.7768883459847123, 1.0122284359651834, 1.4532725157190578]	[0.0008429117564764, 0.0025814971156489, 0.0011723006215235, 0.0005478012824565]	0.955929	0.0695431	1	4	0.000279486	0.000547801	1.53946	0	NA	4	0	0	1	0	1	0	1	1	1	3	0	NA	NA	netMHCpan-4.1	HLA-A*03:01	1.054	WB	AAGAGKVTK	3	AAGAGKVTK
AAGAGKVTKSAQKAQKA	17	FALSE	sp|P68104|EF1A1_HUMAN;sp|Q5VTE0|EF1A3_HUMAN	EEF1A1;EEF1A1P5	HUMAN	Elongation factor 1-alpha 1 OS=Homo sapiens OX=9606 GN=EEF1A1 PE=1 SV=1	AAGAGKVTKSAQKAQKA/3;AAGAGKVTKSAQKAQKA/2	['MSFragger', 'Comet', 'Sage', 'PEAKS']	[0.0002711496746203, 0.0003395585738539, 0.0002794857462269, 0.0002903600464576]	[3.2488502002153443, 1.678099651274639, 2.669939132140651, 3.411040177755692]	[6.529901755881637e-08, 7.318953113092001e-07, 8.568029254376678e-10, 9.46276434782812e-07]	0.921631	0.0608232	2	4	0.00027115	8.56803e-10	3.41104	0	NA	46	4	1	5	2	10	5	10	9	12	34	0	NA	NA	netMHCIIpan-4.3	HLA-DPA10202-DPB10201	1.63	WB	KVTKSAQKA	NA	NA
AAGAGKVTKSAQKAQKAK	18	FALSE	sp|P68104|EF1A1_HUMAN;sp|Q5VTE0|EF1A3_HUMAN	EEF1A1;EEF1A1P5	HUMAN	Elongation factor 1-alpha 1 OS=Homo sapiens OX=9606 GN=EEF1A1 PE=1 SV=1	AAGAGKVTKSAQKAQKAK/2;AAGAGKVTKSAQKAQKAK/3	['MSFragger', 'Comet', 'Sage', 'PEAKS']	[0.0002711496746203, 0.0003395585738539, 0.0002794857462269, 0.0002903600464576]	[1.9861228314040644, 0.9867644412753472, 1.670636684586294, 1.8433958595028608]	[7.150652165798317e-05, 0.0003856719179215, 4.289635533069877e-06, 0.0001788618917141]	0.503497	0.00312314	2	4	0.00027115	4.28964e-06	1.98612	1	['KAAGAGKVTKSAQKAQKA(1)']	40	1	1	6	2	6	2	13	9	10	30	0	NA	NA	netMHCIIpan-4.3	HLA-DPA10202-DPB10201	2.85	WB	KVTKSAQKA	NA	NA
AAGGVGSIVRVL	12	TRUE	sp|O15511|ARPC5_HUMAN	ARPC5	HUMAN	Actin-related protein 2/3 complex subunit 5 OS=Homo sapiens OX=9606 GN=ARPC5 PE=1 SV=3	AAGGVGSIVRVL/2	['MSFragger', 'Comet', 'Sage', 'PEAKS']	[0.0012422360248447, 0.0008067769261799, 0.0002794857462269, 0.0005488474204171]	[1.2111363818065273, 0.7485700083549561, 0.9982272331703494, 1.5302536290353344]	[0.0050183896928636, 0.0033357145137146, 0.0013206592989437, 0.0004503781066433]	0.969587	3.55781	1	4	0.000279486	0.000450378	1.53025	0	NA	1	0	0	0	1	0	0	0	0	1	0	0	NA	NA	netMHCpan-4.1	HLA-C*01:02	17.342	NB	AAGGVGSVL	5	AGGVGVRVL
AAGGVGSIVRVLTARKTV	18	FALSE	sp|O15511|ARPC5_HUMAN	ARPC5	HUMAN	Actin-related protein 2/3 complex subunit 5 OS=Homo sapiens OX=9606 GN=ARPC5 PE=1 SV=3	AAGGVGSIVRVLTARKTV/3	['MSFragger', 'Comet', 'Sage']	[0.0002711496746203, 0.0015800284405119, 0.0032742463588122]	[1.6216125576256522, 0.6634974816286334, 0.6447134901685551]	[0.0005367686054693, 0.0071986964667444, 0.0257246742834114]	0.0243541	2.95192	1	3	0.00027115	0.000536769	1.62161	0	NA	7	1	3	1	0	1	0	0	1	5	2	0	NA	NA	netMHCIIpan-4.3	DRB5_0101	4.85	WB	IVRVLTARK	NA	NA
AAGKGPLATGGIKKSGKK	18	FALSE	sp|Q9Y2S6|TMA7_HUMAN	TMA7	HUMAN	Translation machinery-associated protein 7 OS=Homo sapiens OX=9606 GN=TMA7 PE=1 SV=1	AAGKGPLATGGIKKSGKK/3;AAGKGPLATGGIKKSGKK/2	['MSFragger', 'Comet', 'Sage', 'PEAKS']	[0.0002711496746203, 0.0003395585738539, 0.0002794857462269, 0.0002903600464576]	[1.620118091872447, 1.2096739277338369, 1.0117459415210492, 1.8694237178080493]	[0.0005412039786916, 5.114117526896666e-05, 0.0011771250577083, 0.0001644409694053]	0.587723	0.110575	2	4	0.00027115	5.11412e-05	1.86942	0	NA	13	0	0	1	5	2	1	2	2	6	7	0	NA	NA	netMHCIIpan-4.3	HLA-DQA10101-DQB10602	7.3	NB	LATGGIKKS	NA	NA
AAGPISERNQDATVY	15	FALSE	Q15427|SF3B4_HUMAN	SF3B4	HUMAN	Splicing factor 3B subunit 4 OS=Homo sapiens OX=9606 GN=SF3B4 PE=1 SV=1	[UNIMOD:Acetylation]-AAGPISERNQDATVY/2	['PEAKS']	[0.0055952151263746]	[0.527728904479343]	[0.0573761940068663]	0.00974516	5.51776	1	1	0.00559522	0.0573762	0.527729	0	NA	1	1	0	0	0	0	0	0	0	1	0	0	NA	NA	netMHCIIpan-4.3	DRB1_0101	46.6	NB	PISERNQDA	NA	NA
AAGTLYTYPENWRAFKAL	18	FALSE	sp|P26641|EF1G_HUMAN	EEF1G	HUMAN	Elongation factor 1-gamma OS=Homo sapiens OX=9606 GN=EEF1G PE=1 SV=3	[UNIMOD:Acetylation]-AAGTLYTYPENWRAFKAL/2	['MSFragger', 'PEAKS']	[0.0006814310051107, 0.0029289970710029]	[1.302063591826842, 0.6412900236075293]	[0.0030738706774713, 0.0323504226748251]	0.699893	0.354538	1	2	0.000681431	0.00307387	1.30206	0	NA	6	1	0	1	0	2	1	0	1	2	4	0	NA	NA	netMHCIIpan-4.3	DRB1_1501	4.5	WB	LYTYPENWR	NA	NA
AAGVEAAAEVAATEIK	16	FALSE	sp|P52272|HNRPM_HUMAN	HNRNPM	HUMAN	Heterogeneous nuclear ribonucleoprotein M OS=Homo sapiens OX=9606 GN=HNRNPM PE=1 SV=3	[UNIMOD:Acetylation]-AAGVEAAAEVAATEIK/2	['MSFragger', 'PEAKS']	[0.0002711496746203, 0.0002903600464576]	[2.789477763073789, 1.82808513308474]	[8.330954838571816e-07, 0.0001878750628506]	0.809253	4.53278	1	2	0.00027115	8.33095e-07	2.78948	0	NA	6	1	1	2	1	0	0	0	1	5	1	0	NA	NA	netMHCIIpan-4.3	HLA-DQA10101-DQB10602	0.28	SB	EAAAEVAAT	NA	NA
AAGVGDMVM	9	TRUE	sp|P62829|RL23_HUMAN	RPL23	HUMAN	Large ribosomal subunit protein uL14 OS=Homo sapiens OX=9606 GN=RPL23 PE=1 SV=1	AAGVGDMVM/1	['MSFragger', 'Comet', 'Sage', 'PEAKS']	[0.0041095890410958, 0.0087880251086431, 0.0009063444108761, 0.0005488474204171]	[0.9576398133461922, 0.410172469138388, 0.8096972785609762, 1.1306644551542246]	[0.0191139085344613, 0.0683783808708353, 0.0065364633951802, 0.0015933274141613]	0.942366	1.19899	1	4	0.000548847	0.00159333	1.13066	0	NA	3	0	0	1	0	1	0	1	0	1	2	0	NA	NA	netMHCpan-4.1	HLA-C*01:02	4.192	NB	AAGVGDMVM	0	AAGVGDMVM
AAGYDVEKNNSRIKLG	16	FALSE	sp|P10412|H14_HUMAN;sp|P16402|H13_HUMAN;sp|P16403|H12_HUMAN;sp|Q02539|H11_HUMAN	H1-4;H1-3;H1-2;H1-1	HUMAN	Histone H1.4 OS=Homo sapiens OX=9606 GN=H1-4 PE=1 SV=2	AAGYDVEKNNSRIKLG/3	['MSFragger', 'Comet', 'Sage']	[0.0035236081747709, 0.001567944250871, 0.0021980705824887]	[0.9768745412099002, 0.6717623831421572, 0.72355763576765]	[0.017277084385602, 0.0066808725534774, 0.0134485292470701]	-0.0669989	0.101913	1	3	0.00156794	0.00668087	0.976875	0	NA	1	1	0	0	0	0	0	0	0	1	0	0	NA	NA	netMHCIIpan-4.3	DRB5_0101	0.29	SB	YDVEKNNSR	NA	NA
AAGYDVEKNNSRIKLGI	17	FALSE	sp|P10412|H14_HUMAN;sp|P16402|H13_HUMAN;sp|P16403|H12_HUMAN;sp|Q02539|H11_HUMAN	H1-4;H1-3;H1-2;H1-1	HUMAN	Histone H1.4 OS=Homo sapiens OX=9606 GN=H1-4 PE=1 SV=2	AAGYDVEKNNSRIKLGI/3	['MSFragger', 'Comet', 'Sage', 'PEAKS']	[0.0002711496746203, 0.0003395585738539, 0.0028479886080455, 0.0002903600464576]	[2.430550979001623, 1.544455625206291, 0.6780665956050776, 1.714823625683949]	[6.090902153001121e-06, 2.458611853629443e-06, 0.019587235929214, 0.0002678730402496]	0.174753	0.0888183	1	4	0.00027115	2.45861e-06	2.43055	2	['AAGYDVEKNNSRIKLGL(2)']	5	1	0	0	1	1	1	0	1	2	3	0	NA	NA	netMHCIIpan-4.3	DRB5_0101	0.52	SB	YDVEKNNSR	NA	NA
AAGYDVEKNNSRIKLGIK	18	FALSE	sp|P10412|H14_HUMAN;sp|P16402|H13_HUMAN;sp|P16403|H12_HUMAN;sp|Q02539|H11_HUMAN	H1-4;H1-3;H1-2;H1-1	HUMAN	Histone H1.4 OS=Homo sapiens OX=9606 GN=H1-4 PE=1 SV=2	AAGYDVEKNNSRIKLGIK/3	['MSFragger', 'Comet', 'PEAKS']	[0.0002711496746203, 0.002841293465025, 0.0002903600464576]	[1.7906799911881, 0.5960645698713865, 1.9086458056908016]	[0.0002110249880734, 0.0132213453559413, 0.0001447326341038]	0.157458	0.203598	1	3	0.00027115	0.000144733	1.90865	1	['AAGYDVEKNNSRIKLGLK(1)']	9	1	1	1	1	2	1	1	1	4	5	0	NA	NA	netMHCIIpan-4.3	DRB5_0101	1.04	WB	YDVEKNNSR	NA	NA
AAGYDVEKNNSRIKLGLK	18	FALSE	P10412|H14_HUMAN;P16402|H13_HUMAN;P16403|H12_HUMAN	H1-4;H1-3;H1-2	HUMAN	Histone H1.4 OS=Homo sapiens OX=9606 GN=H1-4 PE=1 SV=2	AAGYDVEKNNSRIKLGLK/3	['PEAKS']	[0.0076321667907669]	[0.4344279438026216]	[0.0814862179355832]	-0.114238	1.45713	1	1	0.00763217	0.0814862	0.434428	1	['AAGYDVEKNNSRIKLGIK(1)']	1	0	0	0	0	0	0	0	1	0	1	0	NA	NA	netMHCIIpan-4.3	DRB5_0101	1.04	WB	YDVEKNNSR	NA	NA
AAGYLVPLL	9	TRUE	Q13395|TARB1_HUMAN	TARBP1	HUMAN	Probable methyltransferase TARBP1 OS=Homo sapiens OX=9606 GN=TARBP1 PE=1 SV=1	AAGYLVPLL/1	['PEAKS']	[0.0075566750629722]	[0.4396591717740759]	[0.0800230642743594]	0.972002	1.45183	1	1	0.00755668	0.0800231	0.439659	0	NA	1	0	0	0	0	0	0	1	0	0	1	0	NA	NA	netMHCpan-4.1	HLA-C*01:02	2.649	NB	AAGYLVPLL	5	AAGYLVPLL
AAHDNMDIDKVDELM	15	FALSE	sp|P59074|CHM4P_HUMAN;sp|Q9H444|CHM4B_HUMAN	CHMP4BP1;CHMP4B	HUMAN	Putative charged multivesicular body protein 4B-like protein CHMP4BP1 OS=Homo sapiens OX=9606 GN=CHMP4BP1 PE=5 SV=1	AAHDNMDIDKVDELM/2;AAHDNMDIDKVDELM/3	['MSFragger', 'Comet', 'Sage', 'PEAKS']	[0.0002711496746203, 0.0003395585738539, 0.0002794857462269, 0.0005488474204171]	[1.6098688260088625, 1.2345826850849393, 0.9993772709933656, 1.5331700962431332]	[0.0005726167091464, 4.08052297564585e-05, 0.0013077972793122, 0.0004470028870459]	0.451794	0.401135	2	4	0.00027115	4.08052e-05	1.60987	0	NA	9	1	1	3	3	0	0	0	1	8	1	0	NA	NA	netMHCIIpan-4.3	HLA-DQA10101-DQB10501	20.86	NB	DNMDIDKVD	NA	NA
AAILMARL	8	TRUE	sp|Q15436|SC23A_HUMAN	SEC23A	HUMAN	Protein transport protein Sec23A OS=Homo sapiens OX=9606 GN=SEC23A PE=1 SV=2	AAILMARL/2	['MSFragger', 'Comet', 'Sage']	[0.0079723369513015, 0.0047222846863053, 0.0035826242722794]	[0.774288052546937, 0.4947301147367939, 0.6349528940315857]	[0.0508154429975061, 0.0327040725986379, 0.0278438675604953]	0.987184	2.91768	1	3	0.00358262	0.0278439	0.774288	0	NA	3	0	0	0	1	0	0	2	0	1	2	0	NA	NA	netMHCpan-4.1	HLA-B*51:01	3.801	NB	AAI-LMARL	0	AAILMAR-L
AAIVDMVPGKPM	12	TRUE	sp|P68104|EF1A1_HUMAN;sp|Q5VTE0|EF1A3_HUMAN	EEF1A1;EEF1A1P5	HUMAN	Elongation factor 1-alpha 1 OS=Homo sapiens OX=9606 GN=EEF1A1 PE=1 SV=1	AAIVDMVPGKPM/2	['MSFragger', 'Comet', 'Sage']	[0.0060053841375025, 0.0053505132124918, 0.0009063444108761]	[0.8547126405618081, 0.4809449545335127, 0.8171022334907825]	[0.0329688842605555, 0.0369404532897801, 0.0061407532058863]	0.641591	0.936853	1	3	0.000906344	0.00614075	0.854713	0	NA	1	0	0	1	0	0	0	0	0	1	0	0	NA	NA	netMHCpan-4.1	HLA-C*01:02	21	NB	AAMVPGKPM	0	AAMVPGKPM
AAIYGGVEGGGTRSEV	16	FALSE	sp|Q9UJ70|NAGK_HUMAN	NAGK	HUMAN	N-acetyl-D-glucosamine kinase OS=Homo sapiens OX=9606 GN=NAGK PE=1 SV=4	[UNIMOD:Acetylation]-AAIYGGVEGGGTRSEV/2	['MSFragger', 'PEAKS']	[0.0002711496746203, 0.0005190760446405]	[3.101254877449353, 1.5848251744342758]	[1.479787799411453e-07, 0.000389987054153]	0.635125	5.30382	1	2	0.00027115	1.47979e-07	3.10125	0	NA	4	2	0	1	1	0	0	0	0	4	0	0	NA	NA	netMHCIIpan-4.3	DRB1_0101	15.05	NB	YGGVEGGGT	NA	NA
AAIYGGVEGGGTRSEVL	17	FALSE	sp|Q9UJ70|NAGK_HUMAN	NAGK	HUMAN	N-acetyl-D-glucosamine kinase OS=Homo sapiens OX=9606 GN=NAGK PE=1 SV=4	[UNIMOD:Acetylation]-AAIYGGVEGGGTRSEVL/2	['MSFragger', 'PEAKS']	[0.0002711496746203, 0.0005488474204171]	[1.7020026024863693, 1.485349282896644]	[0.0003445302797094, 0.0005050050086382]	0.574757	9.72226	1	2	0.00027115	0.00034453	1.702	0	NA	2	0	0	1	1	0	0	0	0	2	0	0	NA	NA	netMHCIIpan-4.3	DRB1_0101	19.79	NB	YGGVEGGGT	NA	NA
AAIYNTTE	8	TRUE	sp|O75208|COQ9_HUMAN	COQ9	HUMAN	Ubiquinone biosynthesis protein COQ9, mitochondrial OS=Homo sapiens OX=9606 GN=COQ9 PE=1 SV=1	AAIYNTTE/1	['MSFragger', 'Comet', 'Sage', 'PEAKS']	[0.0026555386949924, 0.0008067769261799, 0.0024218939210462, 0.0005488474204171]	[1.0573091949820852, 0.7197867879030577, 0.6850742682252609, 1.4013819741726972]	[0.0113334779481283, 0.0043280036518032, 0.0184902762716272, 0.0006261587958423]	0.91134	1.42709	1	4	0.000548847	0.000626159	1.40138	0	NA	4	1	0	0	0	1	0	1	1	1	3	0	NA	NA	netMHCpan-4.1	HLA-C*01:02	32.25	NB	AAIYNTTE-	5	AAIYN-TTE
AAIYNTTEL	9	TRUE	sp|O75208|COQ9_HUMAN	COQ9	HUMAN	Ubiquinone biosynthesis protein COQ9, mitochondrial OS=Homo sapiens OX=9606 GN=COQ9 PE=1 SV=1	AAIYNTTEL/1	['MSFragger', 'Comet', 'Sage', 'PEAKS']	[0.0005478451424397, 0.0015800284405119, 0.000383435582822, 0.0005488474204171]	[1.3850872065343869, 0.6494811112801292, 0.9152608524046127, 1.4652988622099996]	[0.0019577878403356, 0.0081698186169634, 0.0026739547627406, 0.0005313245283364]	0.950354	0.0795954	1	4	0.000383436	0.000531325	1.4653	0	NA	8	2	0	1	1	2	0	0	2	4	4	0	NA	NA	netMHCpan-4.1	HLA-C*01:02	0.151	SB	AAIYNTTEL	5	AAIYNTTEL
AAKAKKPAGAAKKPK	15	FALSE	P10412|H14_HUMAN	H1-4	HUMAN	Histone H1.4 OS=Homo sapiens OX=9606 GN=H1-4 PE=1 SV=2	AAKAKKPAGAAKKPK/3	['PEAKS']	[0.0005190760446405]	[1.604460849916782]	[0.0003695891729493]	0.315184	4.53718	1	1	0.000519076	0.000369589	1.60446	0	NA	1	0	1	0	0	0	0	0	0	1	0	0	NA	NA	netMHCIIpan-4.3	DRB5_0101	18.18	NB	KKPAGAAKK	NA	NA
AAKEAKKAKQASKKTAM	17	FALSE	sp|P83731|RL24_HUMAN	RPL24	HUMAN	Large ribosomal subunit protein eL24 OS=Homo sapiens OX=9606 GN=RPL24 PE=1 SV=1	AAKEAKKAKQASKKTAM[UNIMOD:Oxidation]/3	['Sage', 'PEAKS']	[0.0087531608636452, 0.0014098253985467]	[0.5311081863845476, 0.7781882987708204]	[0.0632150101835436, 0.0133289164462612]	0.482812	4.97476	1	2	0.00140983	0.0133289	0.778188	0	NA	2	0	0	0	0	1	1	0	0	0	2	0	NA	NA	netMHCIIpan-4.3	HLA-DPA10202-DPB10201	16.83	NB	KEAKKAKQA	NA	NA
AAKKAGGTPR	10	TRUE	sp|P16403|H12_HUMAN	H1-2	HUMAN	Histone H1.2 OS=Homo sapiens OX=9606 GN=H1-2 PE=1 SV=2	AAKKAGGTPR/1	['Comet']	[0.0042012035880549]	[0.500662872700127]	[0.0310294436250612]	0.523869	1.02818	1	1	0.0042012	0.0310294	0.500663	0	NA	1	0	0	1	0	0	0	0	0	1	0	0	NA	NA	netMHCpan-4.1	HLA-A*31:01	0.86	WB	AAKKAGTPR	4	AAKKAGGTP
AAKKPKKATGAATPK	15	FALSE	sp|P10412|H14_HUMAN	H1-4	HUMAN	Histone H1.4 OS=Homo sapiens OX=9606 GN=H1-4 PE=1 SV=2	AAKKPKKATGAATPK/3	['MSFragger', 'Comet', 'Sage', 'PEAKS']	[0.0005478451424397, 0.0003395585738539, 0.0002794857462269, 0.0002903600464576]	[1.3639397791624617, 1.0255461012201024, 1.0347879363488417, 1.776826494396798]	[0.0021965529182138, 0.0002713769023979, 0.0009674542211867, 0.0002210797225108]	0.335583	4.01786	1	4	0.000279486	0.00022108	1.77683	0	NA	1	0	1	0	0	0	0	0	0	1	0	0	NA	NA	netMHCIIpan-4.3	HLA-DPA10202-DPB10201	29.06	NB	KKATGAATP	NA	NA
AAKPKAAKAKKAAAKKK	17	FALSE	P16401|H15_HUMAN	H1-5	HUMAN	Histone H1.5 OS=Homo sapiens OX=9606 GN=H1-5 PE=1 SV=3	AAKPKAAKAKKAAAKKK/3	['PEAKS']	[0.0005190760446405]	[1.580845906659763]	[0.0003942036272333]	0.139584	6.15775	1	1	0.000519076	0.000394204	1.58085	0	NA	1	0	0	0	0	0	1	0	0	0	1	0	NA	NA	netMHCIIpan-4.3	HLA-DQA10101-DQB10602	3.01	WB	PKAAKAKKA	NA	NA
AAKPKAAKPKAAKPK	15	FALSE	P16401|H15_HUMAN	H1-5	HUMAN	Histone H1.5 OS=Homo sapiens OX=9606 GN=H1-5 PE=1 SV=3	AAKPKAAKPKAAKPK/3	['PEAKS']	[0.0006299609424215]	[1.057485876702979]	[0.0022992634388246]	0.334718	5.3585	1	1	0.000629961	0.00229926	1.05749	0	NA	1	0	0	0	0	1	0	0	0	0	1	0	NA	NA	netMHCIIpan-4.3	HLA-DQA10101-DQB10602	0.99	SB	PKAAKPKAA	NA	NA
AAKPKTAKPKAAKPK	15	FALSE	sp|P10412|H14_HUMAN	H1-4	HUMAN	Histone H1.4 OS=Homo sapiens OX=9606 GN=H1-4 PE=1 SV=2	AAKPKTAKPKAAKPK/3	['MSFragger', 'Comet', 'Sage', 'PEAKS']	[0.00619386807061, 0.00965029619721, 0.0074626865671641, 0.0005488474204171]	[0.8503623329204352, 0.4030116017349337, 0.5495044930591735, 1.5488627341194092]	[0.0337447229289644, 0.0726890613810613, 0.0548639208020223, 0.0004291456323656]	0.702215	2.62874	1	4	0.000548847	0.000429146	1.54886	0	NA	7	1	1	1	1	1	1	1	0	4	3	0	NA	NA	netMHCIIpan-4.3	HLA-DQA10101-DQB10602	3.6	WB	PKTAKPKAA	NA	NA
AAKPKTAKPKAAKPKKAAA	19	FALSE	sp|P10412|H14_HUMAN	H1-4	HUMAN	Histone H1.4 OS=Homo sapiens OX=9606 GN=H1-4 PE=1 SV=2	AAKPKTAKPKAAKPKKAAA/3	['Sage', 'PEAKS']	[0.0061588996099363, 0.0002903600464576]	[0.5743292382931505, 1.6529292396012685]	[0.0451926015422804, 0.000322101789296]	0.0571073	3.51553	1	2	0.00029036	0.000322102	1.65293	0	NA	1	0	1	0	0	0	0	0	0	1	0	0	NA	NA	NA	NA	NA	NA	NA	NA	NA
AAKPKVVKPKKAAPK	15	FALSE	sp|P16403|H12_HUMAN	H1-2	HUMAN	Histone H1.2 OS=Homo sapiens OX=9606 GN=H1-2 PE=1 SV=2	AAKPKVVKPKKAAPK/2;AAKPKVVKPKKAAPK/3	['Comet', 'Sage', 'PEAKS']	[0.0015800284405119, 0.0028871694191015, 0.0002903600464576]	[0.6599986997426862, 0.6550964127647569, 1.8370300726673676]	[0.0074297735243015, 0.0236396759468809, 0.0001825605805713]	0.76526	1.82299	2	3	0.00029036	0.000182561	1.83703	0	NA	2	0	2	0	0	0	0	0	0	2	0	0	NA	NA	netMHCIIpan-4.3	DRB5_0101	6.28	NB	VKPKKAAPK	NA	NA
AAKPKVVKPKKAAPKK	16	FALSE	sp|P16403|H12_HUMAN	H1-2	HUMAN	Histone H1.2 OS=Homo sapiens OX=9606 GN=H1-2 PE=1 SV=2	AAKPKVVKPKKAAPKK/3	['MSFragger', 'Comet', 'Sage', 'PEAKS']	[0.006205493387589, 0.0003395585738539, 0.0066673401353672, 0.0002903600464576]	[0.8478991264457578, 1.048407569022524, 0.5609412183876581, 1.6542447096263109]	[0.0341923771019516, 0.0002205895565345, 0.050193513288443, 0.0003208721646456]	0.172008	2.73686	1	4	0.00029036	0.00022059	1.65424	0	NA	6	0	2	1	1	0	1	1	0	4	2	0	NA	NA	netMHCIIpan-4.3	DRB5_0101	2.35	WB	VKPKKAAPK	NA	NA
AAKPKVVKPKKAAPKKK	17	FALSE	sp|P16403|H12_HUMAN	H1-2	HUMAN	Histone H1.2 OS=Homo sapiens OX=9606 GN=H1-2 PE=1 SV=2	AAKPKVVKPKKAAPKKK/2;AAKPKVVKPKKAAPKKK/3	['MSFragger', 'Comet', 'Sage', 'PEAKS']	[0.0022298006295907, 0.001567944250871, 0.0021980705824887, 0.0002903600464576]	[1.079661135758036, 0.6749763486252042, 0.7199361738528943, 1.7444749269620148]	[0.0100779821082559, 0.0064896797575221, 0.0138592662352831, 0.0002445623583238]	0.86904	2.0529	2	4	0.00029036	0.000244562	1.74447	0	NA	8	0	3	2	1	0	1	1	0	6	2	0	NA	NA	netMHCIIpan-4.3	DRB5_0101	1.41	WB	VKPKKAAPK	NA	NA
AAKPSVPKVPKGRK	14	FALSE	sp|Q92522|H1X_HUMAN	H1-10	HUMAN	Histone H1.10 OS=Homo sapiens OX=9606 GN=H1-10 PE=1 SV=1	AAKPSVPKVPKGRK/3	['MSFragger', 'Comet', 'Sage']	[0.0006814310051107, 0.0003395585738539, 0.0002794857462269]	[1.311931883009875, 1.0846340655696465, 1.2465054866324976]	[0.0029137314933125, 0.0001588494400917, 0.0001593082755385]	0.19113	0.0410425	1	3	0.000279486	0.000158849	1.31193	0	NA	1	1	0	0	0	0	0	0	0	1	0	0	NA	NA	netMHCIIpan-4.3	HLA-DPA10202-DPB10402	57.36	NB	PSVPKVPKG	NA	NA
AAKSDETAAK	10	TRUE	sp|P04792|HSPB1_HUMAN	HSPB1	HUMAN	Heat shock protein beta-1 OS=Homo sapiens OX=9606 GN=HSPB1 PE=1 SV=2	AAKSDETAAK/1	['Sage']	[0.0068417345809437]	[0.557694073265562]	[0.0514809970062625]	0.764829	1.22774	1	1	0.00684173	0.051481	0.557694	0	NA	1	0	0	0	0	0	0	1	0	0	1	0	NA	NA	netMHCpan-4.1	HLA-A*03:01	1.936	WB	AAKSETAAK	3	AKSDETAAK
AAKVFESIGKFG	12	TRUE	sp|P35232|PHB1_HUMAN	PHB1	HUMAN	Prohibitin 1 OS=Homo sapiens OX=9606 GN=PHB1 PE=1 SV=1	[UNIMOD:Acetylation]-AAKVFESIGKFG/2	['MSFragger', 'PEAKS']	[0.0002711496746203, 0.0002903600464576]	[2.031282393617556, 1.9953772784693256]	[5.567777068215903e-05, 0.0001087960244247]	0.861834	11.538	1	2	0.00027115	5.56778e-05	2.03128	0	NA	3	0	0	0	0	0	0	1	2	0	3	0	NA	NA	netMHCpan-4.1	HLA-A*03:01	50	NB	AVFESIGKF	3	AKVFESIGK
AAKVPAKKI	9	TRUE	sp|P50914|RL14_HUMAN	RPL14	HUMAN	Large ribosomal subunit protein eL14 OS=Homo sapiens OX=9606 GN=RPL14 PE=1 SV=4	AAKVPAKKI/2;AAKVPAKKI/1	['MSFragger', 'Comet', 'Sage', 'PEAKS']	[0.0008326394671107, 0.0052712497254557, 0.0028479886080455, 0.0005488474204171]	[1.261854528715341, 0.4834045051114372, 0.6770520280204213, 1.3969877026845827]	[0.003820685497795, 0.0361475693944413, 0.0197511661587131, 0.0006334280161872]	0.988458	1.03944	2	4	0.000548847	0.000633428	1.39699	0	NA	11	0	0	1	0	0	0	9	1	1	10	0	NA	NA	netMHCpan-4.1	HLA-B*51:01	1.613	WB	AAKVPAKKI	0	AAKVPAKKI
AALDTIQYSKHPPPL	15	FALSE	sp|Q13501|SQSTM_HUMAN	SQSTM1	HUMAN	Sequestosome-1 OS=Homo sapiens OX=9606 GN=SQSTM1 PE=1 SV=1	AALDTIQYSKHPPPL/3	['MSFragger', 'Comet', 'Sage', 'PEAKS']	[0.0002711496746203, 0.0006958942240779, 0.000383435582822, 0.0005488474204171]	[2.1530283142970426, 0.8215532825912888, 0.9925072632205724, 1.2126136735917552]	[2.8358540939399423e-05, 0.001722806719811, 0.0013865313225749, 0.0011263249896469]	0.00497014	0.00641817	1	4	0.00027115	2.83585e-05	2.15303	0	NA	3	1	0	1	1	0	0	0	0	3	0	0	NA	NA	netMHCIIpan-4.3	HLA-DPA10103-DPB10401	7.2	NB	LDTIQYSKH	NA	NA
AALGGALAL	9	TRUE	sp|Q6NZ67|MZT2B_HUMAN	MZT2B	HUMAN	Mitotic-spindle organizing protein 2B OS=Homo sapiens OX=9606 GN=MZT2B PE=1 SV=1	AALGGALAL/1	['MSFragger', 'PEAKS']	[0.0091700196500421, 0.0065421446856926]	[0.7416712637329743, 0.4779880251672427]	[0.0606111778629291, 0.0698016598008595]	0.983152	1.81765	1	2	0.00654214	0.0606112	0.741671	0	NA	6	1	1	1	1	1	0	0	1	4	2	0	NA	NA	netMHCpan-4.1	HLA-C*01:02	0.628	WB	AALGGALAL	5	AALGGALAL
AALGQKQGILGAQPQLI	17	FALSE	sp|Q8N163|CCAR2_HUMAN	CCAR2	HUMAN	Cell cycle and apoptosis regulator protein 2 OS=Homo sapiens OX=9606 GN=CCAR2 PE=1 SV=2	AALGQKQGILGAQPQLI/2	['MSFragger', 'Comet', 'Sage', 'PEAKS']	[0.0004670714619336, 0.001567944250871, 0.0002794857462269, 0.0002903600464576]	[1.5296400605507428, 0.6710781766213708, 1.197178451241225, 2.049561911732376]	[0.0008895198673967, 0.0067222936172772, 0.000242549078303, 9.089366825691904e-05]	0.931955	2.89551	1	4	0.000279486	9.08937e-05	2.04956	0	NA	3	0	0	1	1	0	0	0	1	2	1	0	NA	NA	netMHCIIpan-4.3	HLA-DQA10101-DQB10602	20.45	NB	ILGAQPQLI	NA	NA
AALKKAL	7	FALSE	P10412|H14_HUMAN;P16401|H15_HUMAN;P16402|H13_HUMAN;P16403|H12_HUMAN;Q02539|H11_HUMAN	H1-4;H1-5;H1-3;H1-2;H1-1	HUMAN	Histone H1.4 OS=Homo sapiens OX=9606 GN=H1-4 PE=1 SV=2	AALKKAL/1	['PEAKS']	[0.0019063757678457]	[0.7211094180170174]	[0.0195897919416587]	0.952838	5.99713	1	1	0.00190638	0.0195898	0.721109	0	NA	1	0	0	0	0	0	0	1	0	0	1	0	NA	NA	NA	NA	NA	NA	NA	NA	NA
AALKKALA	8	TRUE	P10412|H14_HUMAN;P16401|H15_HUMAN;P16402|H13_HUMAN;P16403|H12_HUMAN;Q02539|H11_HUMAN	H1-4;H1-5;H1-3;H1-2;H1-1	HUMAN	Histone H1.4 OS=Homo sapiens OX=9606 GN=H1-4 PE=1 SV=2	AALKKALA/1	['PEAKS']	[0.0006299609424215]	[0.991926150641875]	[0.003329610504267]	0.98899	4.06109	1	1	0.000629961	0.00332961	0.991926	0	NA	3	0	0	1	0	1	0	1	0	1	2	0	NA	NA	netMHCpan-4.1	HLA-B*51:01	17.375	NB	AALKKAL-A	0	AALKKA-LA
AALKNPNAML	10	TRUE	sp|P46940|IQGA1_HUMAN	IQGAP1	HUMAN	Ras GTPase-activating-like protein IQGAP1 OS=Homo sapiens OX=9606 GN=IQGAP1 PE=1 SV=1	AALKNPNAML/2	['MSFragger', 'Comet', 'Sage', 'PEAKS']	[0.0004670714619336, 0.0015800284405119, 0.0006474587245063, 0.0005190760446405]	[1.536925480762119, 0.6647836519630826, 0.8577918837420452, 1.5916670329607334]	[0.0008547194104115, 0.0071155625566161, 0.004353535134279, 0.0003828029937005]	0.836671	0.196729	1	4	0.000467071	0.000382803	1.59167	0	NA	1	1	0	0	0	0	0	0	0	1	0	0	NA	NA	netMHCpan-4.1	HLA-C*01:02	2.838	NB	AALKNPNAL	0	AALKNPNAL
AALLIGIHG	9	TRUE	sp|O14975|S27A2_HUMAN	SLC27A2	HUMAN	Long-chain fatty acid transport protein 2 OS=Homo sapiens OX=9606 GN=SLC27A2 PE=1 SV=2	AALLIGIHG/2	['Sage']	[0.0069958025184889]	[0.5542051594672647]	[0.0528980944602776]	0.969678	2.12767	1	1	0.0069958	0.0528981	0.554205	0	NA	2	1	0	0	1	0	0	0	0	2	0	0	NA	NA	netMHCpan-4.1	HLA-B*51:01	26.436	NB	AALLIGIHG	NA	NA
AALLKASPK	9	TRUE	sp|P50914|RL14_HUMAN	RPL14	HUMAN	Large ribosomal subunit protein eL14 OS=Homo sapiens OX=9606 GN=RPL14 PE=1 SV=4	AALLKASPK/1	['MSFragger', 'Comet', 'Sage', 'PEAKS']	[0.0038216560509554, 0.0024268163203397, 0.0034843205574912, 0.0005488474204171]	[0.962242436905992, 0.6193009527974979, 0.6358363614029745, 1.1393812312615434]	[0.0186570272479849, 0.0107255809922921, 0.0276454097191243, 0.0015306664384318]	0.847888	1.96838	1	4	0.000548847	0.00153067	1.13938	0	NA	2	0	0	0	0	1	0	0	1	0	2	0	NA	NA	netMHCpan-4.1	HLA-A*03:01	0.828	WB	AALLKASPK	0	AALLKASPK
AALNSKATFY	10	TRUE	sp|P46940|IQGA1_HUMAN	IQGAP1	HUMAN	Ras GTPase-activating-like protein IQGAP1 OS=Homo sapiens OX=9606 GN=IQGAP1 PE=1 SV=1	AALNSKATFY/2	['MSFragger', 'Comet', 'Sage', 'PEAKS']	[0.0004670714619336, 0.0006261740763932, 0.000383435582822, 0.0005488474204171]	[1.5490236617829047, 0.8551936701091647, 0.9374327559170686, 1.2832602409818157]	[0.0007998815556418, 0.0012703473673234, 0.0022148467784212, 0.0008787983974461]	0.93745	0.0697573	1	4	0.000383436	0.000799882	1.54902	0	NA	1	1	0	0	0	0	0	0	0	1	0	0	NA	NA	netMHCpan-4.1	HLA-A*03:01	0.984	WB	ALNSKATFY	3	ALNSKATFY
AALPKATIL	9	TRUE	sp|Q96AG4|LRC59_HUMAN	LRRC59	HUMAN	Leucine-rich repeat-containing protein 59 OS=Homo sapiens OX=9606 GN=LRRC59 PE=1 SV=1	AALPKATIL/2;AALPKATIL/1	['MSFragger', 'Comet', 'Sage', 'PEAKS']	[0.0018889857599535, 0.0087076983969918, 0.002540834845735, 0.0005488474204171]	[1.1562513708337658, 0.4241526541927471, 0.6840237675478802, 1.3713393532946605]	[0.0067248441160955, 0.06064104822938, 0.0186508538791234, 0.0006783236690402]	0.986293	2.57588	2	4	0.000548847	0.000678324	1.37134	0	NA	6	2	2	1	0	0	0	1	0	5	1	0	NA	NA	netMHCpan-4.1	HLA-C*01:02	0.256	SB	AALPKATIL	0	AALPKATIL
AALRLQYL	8	TRUE	sp|Q9HD67|MYO10_HUMAN	MYO10	HUMAN	Unconventional myosin-X OS=Homo sapiens OX=9606 GN=MYO10 PE=1 SV=3	AALRLQYL/2	['MSFragger', 'Comet', 'Sage', 'PEAKS']	[0.0009818360333824, 0.0015800284405119, 0.000383435582822, 0.0005488474204171]	[1.2489232117278517, 0.6553090331580598, 0.9015193551985572, 1.3166106410137224]	[0.004096582132562, 0.0077511267399935, 0.0030048698590155, 0.0007924240404636]	0.841903	1.12655	1	4	0.000383436	0.000792424	1.31661	0	NA	13	2	1	2	0	2	1	2	3	5	8	0	NA	NA	netMHCpan-4.1	HLA-C*01:02	2.003	NB	AAL-RLQYL	0	AALRL-QYL
AALRPLVKPK	10	TRUE	sp|P62910|RL32_HUMAN	RPL32	HUMAN	Large ribosomal subunit protein eL32 OS=Homo sapiens OX=9606 GN=RPL32 PE=1 SV=2	AALRPLVKPK/1	['MSFragger', 'Comet', 'Sage', 'PEAKS']	[0.004352192835621, 0.0032679738562091, 0.0010208546011375, 0.0002903600464576]	[0.9287060831449562, 0.5625612822635038, 0.7905341391067929, 1.7528385778710336]	[0.0222602859501939, 0.0178626182128885, 0.0076809713866448, 0.0002382983610317]	0.722243	1.47352	1	4	0.00029036	0.000238298	1.75284	0	NA	5	0	0	0	0	1	2	1	1	0	5	0	NA	NA	netMHCpan-4.1	HLA-A*03:01	0.365	SB	AALRPLVKK	3	ALRPLVKPK
AALRPLVKPKIV	12	TRUE	sp|P62910|RL32_HUMAN	RPL32	HUMAN	Large ribosomal subunit protein eL32 OS=Homo sapiens OX=9606 GN=RPL32 PE=1 SV=2	AALRPLVKPKIV/3;[UNIMOD:Acetylation]-AALRPLVKPKIV/2;[UNIMOD:Acetylation]-AALRPLVKPKIV/3	['MSFragger', 'Comet', 'Sage', 'PEAKS']	[0.0002711496746203, 0.0003395585738539, 0.0002794857462269, 0.0002903600464576]	[1.567083055171308, 1.2030097258129622, 1.0172043022219226, 1.830970817575316]	[0.0007244335374856, 5.4325613702137685e-05, 0.0011236840505143, 0.0001861454935852]	0.942551	0.839343	3	4	0.00027115	5.43256e-05	1.83097	0	NA	19	4	3	3	4	2	0	1	2	14	5	0	NA	NA	netMHCpan-4.1	HLA-A*03:01	17.296	NB	ALRPLVKPK	0	AALVKPKIV
AALRPLVKPKIVK	13	FALSE	sp|P62910|RL32_HUMAN	RPL32	HUMAN	Large ribosomal subunit protein eL32 OS=Homo sapiens OX=9606 GN=RPL32 PE=1 SV=2	AALRPLVKPKIVK/3	['MSFragger', 'Comet', 'Sage', 'PEAKS']	[0.0002711496746203, 0.0003395585738539, 0.0002794857462269, 0.0002903600464576]	[1.7762548546649457, 1.2668199348697646, 1.1131659109541905, 1.8454880009398225]	[0.0002285537613103, 3.046569247809595e-05, 0.0004962460090018, 0.000177661277661]	0.868478	0.797415	1	4	0.00027115	3.04657e-05	1.84549	0	NA	2	1	0	0	0	0	0	0	1	1	1	0	NA	NA	netMHCIIpan-4.3	HLA-DPA10202-DPB10201	4.53	WB	IKPKVLPRL	NA	NA
AALRPLVKPKIVKK	14	FALSE	sp|P62910|RL32_HUMAN	RPL32	HUMAN	Large ribosomal subunit protein eL32 OS=Homo sapiens OX=9606 GN=RPL32 PE=1 SV=2	AALRPLVKPKIVKK/2;AALRPLVKPKIVKK/3	['MSFragger', 'Comet', 'Sage', 'PEAKS']	[0.0002711496746203, 0.0003395585738539, 0.0002794857462269, 0.0002903600464576]	[1.6126481741975962, 1.6686713439267955, 1.0916274486499218, 2.2622604122520404]	[0.0005639240996716, 7.972126301789242e-07, 0.0005961939792767, 4.4654505090747e-05]	0.752936	0.880989	2	4	0.00027115	7.97213e-07	2.26226	0	NA	5	2	0	1	0	1	0	1	0	3	2	0	NA	NA	netMHCIIpan-4.3	HLA-DPA10202-DPB10201	1.43	WB	IKPKVLPRL	NA	NA
AALTRDPQFQK	11	TRUE	sp|P06744|G6PI_HUMAN	GPI	HUMAN	Glucose-6-phosphate isomerase OS=Homo sapiens OX=9606 GN=GPI PE=1 SV=4	[UNIMOD:Acetylation]-AALTRDPQFQK/2	['MSFragger', 'PEAKS']	[0.0037278657968313, 0.0005488474204171]	[0.966633928683218, 1.5123496224619832]	[0.0182314799478791, 0.0004715266816868]	0.840493	5.52745	1	2	0.000548847	0.000471527	1.51235	0	NA	1	1	0	0	0	0	0	0	0	1	0	0	NA	NA	netMHCpan-4.1	HLA-A*03:01	0.128	SB	ATRDPQFQK	3	ALTDPQFQK
AALTRDPQFQKL	12	TRUE	sp|P06744|G6PI_HUMAN	GPI	HUMAN	Glucose-6-phosphate isomerase OS=Homo sapiens OX=9606 GN=GPI PE=1 SV=4	[UNIMOD:Acetylation]-AALTRDPQFQKL/2	['MSFragger', 'PEAKS']	[0.0005478451424397, 0.0005488474204171]	[1.3442881968376013, 1.341689039297551]	[0.0024442650224271, 0.0007365329083574]	0.81892	7.64019	1	2	0.000547845	0.000736533	1.34429	0	NA	5	1	0	1	1	0	0	1	1	3	2	0	NA	NA	netMHCpan-4.1	HLA-A*03:01	3.117	NB	ATRDPQFQK	3	ALTDPQFQK
AALTRDPQFQKLQQ	14	FALSE	sp|P06744|G6PI_HUMAN	GPI	HUMAN	Glucose-6-phosphate isomerase OS=Homo sapiens OX=9606 GN=GPI PE=1 SV=4	[UNIMOD:Acetylation]-AALTRDPQFQKLQQ/2	['MSFragger', 'PEAKS']	[0.0004670714619336, 0.0002903600464576]	[1.5277962624570207, 1.99082017462164]	[0.0008985472859133, 0.0001104488967002]	0.940498	4.34062	1	2	0.00029036	0.000110449	1.99082	0	NA	4	1	0	1	2	0	0	0	0	4	0	0	NA	NA	netMHCIIpan-4.3	HLA-DPA10103-DPB10201	20.65	NB	TRDPQFQKL	NA	NA
AAMLAAQDV	9	TRUE	sp|P62263|RS14_HUMAN	RPS14	HUMAN	Small ribosomal subunit protein uS11 OS=Homo sapiens OX=9606 GN=RPS14 PE=1 SV=3	AAMLAAQDV/1	['Sage']	[0.0052284847851092]	[0.5892533983695981]	[0.0401651408849839]	0.901529	0.723567	1	1	0.00522848	0.0401651	0.589253	0	NA	1	0	0	0	0	0	0	0	1	0	1	0	NA	NA	netMHCpan-4.1	HLA-B*51:01	2.408	NB	AAMLAAQDV	0	AAMLAAQDV
AAMLDTVVFK	10	TRUE	sp|O00487|PSDE_HUMAN	PSMD14	HUMAN	26S proteasome non-ATPase regulatory subunit 14 OS=Homo sapiens OX=9606 GN=PSMD14 PE=1 SV=1	AAMLDTVVFK/2;AAM[UNIMOD:Oxidation]LDTVVFK/2	['MSFragger', 'Comet', 'Sage', 'PEAKS']	[0.0002711496746203, 0.0003395585738539, 0.0002794857462269, 0.0002903600464576]	[2.194749465132871, 0.9303516382990848, 1.2534203949682194, 2.3523766548763314]	[2.2504330501003487e-05, 0.0006430259231751, 0.0001501915159147, 3.301175932251573e-05]	0.994212	0.272868	2	4	0.00027115	2.25043e-05	2.35238	0	NA	17	3	2	2	1	1	3	2	3	8	9	0	NA	NA	netMHCpan-4.1	HLA-A*03:01	0.154	SB	AMLDTVVFK	3	AAMDTVVFK
AAMQDPEVM	9	TRUE	sp|P50502|F10A1_HUMAN;sp|Q8NFI4|F10A5_HUMAN	ST13;ST13P5	HUMAN	Hsc70-interacting protein OS=Homo sapiens OX=9606 GN=ST13 PE=1 SV=2	AAMQDPEVM[UNIMOD:Oxidation]/1;AAMQDPEVM/1	['MSFragger', 'Comet', 'Sage', 'PEAKS']	[0.0002711496746203, 0.0003395585738539, 0.000383435582822, 0.0002903600464576]	[1.7677967409465185, 0.9075854965161406, 0.9859293036926162, 1.6667514094373306]	[0.0002394993381303, 0.000790331261767, 0.0014663470360819, 0.0003093456919195]	0.991886	3.3481	2	4	0.00027115	0.000239499	1.7678	0	NA	14	3	0	2	4	1	0	1	3	9	5	0	NA	NA	netMHCpan-4.1	HLA-C*01:02	1.234	WB	AAMQDPEVM	0	AAMQDPEVM
AANDAGYFNDEMAPIEVKTK	20	FALSE	sp|P42765|THIM_HUMAN	ACAA2	HUMAN	3-ketoacyl-CoA thiolase, mitochondrial OS=Homo sapiens OX=9606 GN=ACAA2 PE=1 SV=2	AANDAGYFNDEMAPIEVKTK/3	['MSFragger', 'Comet', 'Sage', 'PEAKS']	[0.0002711496746203, 0.0003395585738539, 0.000383435582822, 0.0002903600464576]	[1.8829073917537824, 0.9363191925979376, 0.9892115287187672, 1.965747861135228]	[0.000126658079358, 0.0006091800426198, 0.001425963935962, 0.0001199851684502]	0.346456	0.00582874	1	4	0.00027115	0.000119985	1.96575	0	NA	1	0	1	0	0	0	0	0	0	1	0	0	NA	NA	NA	NA	NA	NA	NA	NA	NA
AANLSRNGPALQEA	14	FALSE	sp|Q9UJU6|DBNL_HUMAN	DBNL	HUMAN	Drebrin-like protein OS=Homo sapiens OX=9606 GN=DBNL PE=1 SV=1	[UNIMOD:Acetylation]-AANLSRNGPALQEA/2	['MSFragger']	[0.0094216417910447]	[0.736162612418325]	[0.0624409238725856]	0.282205	6.55698	1	1	0.00942164	0.0624409	0.736163	0	NA	1	1	0	0	0	0	0	0	0	1	0	0	NA	NA	netMHCIIpan-4.3	DRB5_0101	30.28	NB	LSRNGPALQ	NA	NA
AANPHSFVF	9	TRUE	sp|Q9NQ55|SSF1_HUMAN	PPAN	HUMAN	Suppressor of SWI4 1 homolog OS=Homo sapiens OX=9606 GN=PPAN PE=1 SV=1	AANPHSFVF/2	['MSFragger', 'Comet', 'Sage', 'PEAKS']	[0.0002711496746203, 0.0003395585738539, 0.0002794857462269, 0.0005488474204171]	[1.8437926903007271, 1.1000553124268593, 1.1259233038581709, 1.1744580489440586]	[0.0001572835337734, 0.0001381280408722, 0.0004451351043637, 0.0013126948334747]	0.940318	1.2966	1	4	0.00027115	0.000138128	1.84379	0	NA	6	2	1	1	2	0	0	0	0	6	0	0	NA	NA	netMHCpan-4.1	HLA-C*07:01	0.101	SB	AANPHSFVF	5	AANPHSFVF
AANSTELSL	9	TRUE	sp|Q9Y371|SHLB1_HUMAN	SH3GLB1	HUMAN	Endophilin-B1 OS=Homo sapiens OX=9606 GN=SH3GLB1 PE=1 SV=1	AANSTELSL/1	['MSFragger', 'Comet', 'Sage', 'PEAKS']	[0.0086776079984908, 0.0048119964189794, 0.0028479886080455, 0.0009547678720611]	[0.7508321833698952, 0.491357172267469, 0.6713559273202488, 0.9411238908172952]	[0.0576844019076679, 0.0336949111274414, 0.0206963518829259, 0.0045359214927006]	0.950672	0.658633	1	4	0.000954768	0.00453592	0.941124	0	NA	2	0	0	2	0	0	0	0	0	2	0	0	NA	NA	netMHCpan-4.1	HLA-C*01:02	0.594	WB	AANSTELSL	5	AANSTELSL
AANSVAASL	9	TRUE	P09912|IFI6_HUMAN	IFI6	HUMAN	Interferon alpha-inducible protein 6 OS=Homo sapiens OX=9606 GN=IFI6 PE=1 SV=2	AANSVAASL/1	['PEAKS']	[0.0050687201481625]	[0.5477235356295128]	[0.052611521228628]	0.753881	1.79979	1	1	0.00506872	0.0526115	0.547724	0	NA	2	0	0	0	1	0	0	1	0	1	1	0	NA	NA	netMHCpan-4.1	HLA-C*01:02	0.433	SB	AANSVAASL	5	AANSVAASL
AANVYEAFSTPQQLEK	16	FALSE	sp|P56589|PEX3_HUMAN	PEX3	HUMAN	Peroxisomal biogenesis factor 3 OS=Homo sapiens OX=9606 GN=PEX3 PE=1 SV=1	AANVYEAFSTPQQLEK/2	['MSFragger', 'Comet', 'Sage', 'PEAKS']	[0.0002711496746203, 0.0003395585738539, 0.0002794857462269, 0.0002903600464576]	[3.1319748396841214, 1.6888387117951975, 2.3261902559539065, 2.412581369696031]	[1.2481067437931268e-07, 6.639914629630656e-07, 1.605480880912444e-08, 2.697593955583436e-05]	0.923821	0.0123295	1	4	0.00027115	1.60548e-08	3.13197	0	NA	3	0	0	1	2	0	0	0	0	3	0	0	NA	NA	netMHCIIpan-4.3	DRB1_1601	0.99	SB	YEAFSTPQQ	NA	NA
AAPAAPTAL	9	TRUE	sp|P22736|NR4A1_HUMAN	NR4A1	HUMAN	Nuclear receptor subfamily 4immunitygroup A member 1 OS=Homo sapiens OX=9606 GN=NR4A1 PE=1 SV=1	AAPAAPTAL/1	['MSFragger', 'Comet', 'Sage', 'PEAKS']	[0.0032262067254001, 0.0038429206196709, 0.0021980705824887, 0.0005488474204171]	[1.028659389340157, 0.5314996039712387, 0.7246223267374688, 1.4753929890434423]	[0.013170161804024, 0.02358416341055, 0.0133300468928225, 0.000517904125557]	0.990716	1.1249	1	4	0.000548847	0.000517904	1.47539	0	NA	12	2	2	1	1	1	2	2	1	6	6	0	NA	NA	netMHCpan-4.1	HLA-C*01:02	0.003	SB	AAPAAPTAL	5	AAPAAPTAL
AAPALASSL	9	TRUE	sp|Q2VPB7|AP5B1_HUMAN	AP5B1	HUMAN	AP-5 complex subunit beta-1 OS=Homo sapiens OX=9606 GN=AP5B1 PE=1 SV=4	AAPALASSL/1	['MSFragger', 'Comet', 'Sage', 'PEAKS']	[0.0009818360333824, 0.001567944250871, 0.0006474587245063, 0.0005488474204171]	[1.2491669413307414, 0.6723208136130593, 0.8223424845372262, 1.2940524138251093]	[0.0040912071935656, 0.0066472543435351, 0.005875103417306, 0.0008491426193863]	0.946067	0.610128	1	4	0.000548847	0.000849143	1.29405	0	NA	17	1	2	2	2	3	2	2	3	7	10	0	NA	NA	netMHCpan-4.1	HLA-C*01:02	0.006	SB	AAPALASSL	5	AAPALASSL
AAPAPGQAL	9	TRUE	sp|P20231|TRYB2_HUMAN;sp|Q15661|TRYB1_HUMAN	TPSB2;TPSAB1	HUMAN	Tryptase beta-2 OS=Homo sapiens OX=9606 GN=TPSB2 PE=1 SV=3	AAPAPGQAL/1	['MSFragger', 'Comet', 'Sage', 'PEAKS']	[0.0020483408439164, 0.008762429851334, 0.0029731275014293, 0.0007515971439308]	[1.1070728090367934, 0.4215499294303266, 0.6537033304264177, 0.9624623678576956]	[0.0087234243297068, 0.0620163060384776, 0.0239097254493409, 0.0039757770805147]	0.998837	0.696706	1	4	0.000751597	0.00397578	1.10707	0	NA	12	2	1	1	2	1	1	1	3	6	6	0	NA	NA	netMHCpan-4.1	HLA-C*01:02	0.002	SB	AAPAPGQAL	5	AAPAPGQAL
AAPAQLLL	8	TRUE	Q4ZG55|GREB1_HUMAN	GREB1	HUMAN	Protein GREB1 OS=Homo sapiens OX=9606 GN=GREB1 PE=1 SV=1	AAPAQLLL/1	['PEAKS']	[0.0032141422257934]	[0.6142865509779373]	[0.0377363865030724]	0.949157	0.59899	1	1	0.00321414	0.0377364	0.614287	0	NA	3	0	0	1	0	0	1	0	1	1	2	0	NA	NA	netMHCpan-4.1	HLA-C*01:02	0.106	SB	AAP-AQLLL	5	AAPAQLL-L
AAPAQPKKIVAPTVSQI	17	FALSE	sp|O60306|AQR_HUMAN	AQR	HUMAN	RNA helicase aquarius OS=Homo sapiens OX=9606 GN=AQR PE=1 SV=4	[UNIMOD:Acetylation]-AAPAQPKKIVAPTVSQI/2	['MSFragger', 'PEAKS']	[0.0064718373950854, 0.0006299609424215]	[0.828199491828862, 1.0559752535271738]	[0.0380010082463949, 0.0023179844597475]	0.729781	1.78107	1	2	0.000629961	0.00231798	1.05598	0	NA	1	0	0	1	0	0	0	0	0	1	0	0	NA	NA	netMHCIIpan-4.3	DRB1_0101	24.84	NB	PKKIVAPTV	NA	NA
AAPAQSPAAPD	11	TRUE	P83111|LACTB_HUMAN	LACTB	HUMAN	Serine beta-lactamase-like protein LACTB, mitochondrial OS=Homo sapiens OX=9606 GN=LACTB PE=1 SV=2	AAPAQSPAAPD/1	['PEAKS']	[0.0061922454034486]	[0.4886341006888389]	[0.0670713513298516]	0.806142	4.2601	1	1	0.00619225	0.0670714	0.488634	0	NA	1	0	0	0	0	1	0	0	0	0	1	0	NA	NA	netMHCpan-4.1	HLA-C*01:02	41.667	NB	AAPSPAAPD	0	AAPAQPAAP
AAPATATIATL	11	TRUE	sp|A0AV96|RBM47_HUMAN	RBM47	HUMAN	RNA-binding protein 47 OS=Homo sapiens OX=9606 GN=RBM47 PE=1 SV=2	AAPATATIATL/1	['Comet', 'Sage', 'PEAKS']	[0.0038429206196709, 0.0031854379977246, 0.0005488474204171]	[0.5274089601438905, 0.6455051652596553, 1.192662779095057]	[0.0244607419210049, 0.0255597037860413, 0.0012180396104979]	0.897261	0.0187934	1	3	0.000548847	0.00121804	1.19266	0	NA	4	0	0	0	0	0	0	2	2	0	4	0	NA	NA	netMHCpan-4.1	HLA-C*01:02	0.151	SB	AAPATATTL	5	AAPATATTL
AAPAYSRAL	9	TRUE	sp|P04792|HSPB1_HUMAN	HSPB1	HUMAN	Heat shock protein beta-1 OS=Homo sapiens OX=9606 GN=HSPB1 PE=1 SV=2	AAPAYSRAL/1	['MSFragger', 'Comet', 'Sage', 'PEAKS']	[0.004041570438799, 0.0008067769261799, 0.0076275383853392, 0.0002903600464576]	[0.9595526888972458, 0.747664066612918, 0.5470489833797803, 1.6213308176304673]	[0.0189226561622811, 0.0033631744267658, 0.0559171792990022, 0.0003525935073174]	0.755555	0.168039	1	4	0.00029036	0.000352594	1.62133	0	NA	18	2	3	2	3	1	2	3	2	10	8	0	NA	NA	netMHCpan-4.1	HLA-C*01:02	0.003	SB	AAPAYSRAL	5	AAPAYSRAL
AAPDDLALL	9	TRUE	sp|Q86UE4|LYRIC_HUMAN	MTDH	HUMAN	Protein LYRIC OS=Homo sapiens OX=9606 GN=MTDH PE=1 SV=2	AAPDDLALL/1	['Sage', 'PEAKS']	[0.0061588996099363, 0.0005488474204171]	[0.5745778822573963, 1.1195228891702629]	[0.0451042475836369, 0.0016790615055922]	0.844704	0.744057	1	2	0.000548847	0.00167906	1.11952	0	NA	1	0	0	0	0	0	0	1	0	0	1	0	NA	NA	netMHCpan-4.1	HLA-C*01:02	0.041	SB	AAPDDLALL	5	AAPDDLALL
AAPDDLALLK	10	TRUE	sp|Q86UE4|LYRIC_HUMAN	MTDH	HUMAN	Protein LYRIC OS=Homo sapiens OX=9606 GN=MTDH PE=1 SV=2	AAPDDLALLK/1;AAPDDLALLK/2	['MSFragger', 'Comet', 'Sage', 'PEAKS']	[0.0002711496746203, 0.0006261740763932, 0.0002794857462269, 0.0005488474204171]	[1.587901399745959, 0.8719073633061157, 1.1830910701601454, 1.4882227688628538]	[0.0006461541173903, 0.0010918818120561, 0.0002734863792828, 0.0005013411366203]	0.967083	0.128528	2	4	0.00027115	0.000273486	1.5879	0	NA	5	0	0	1	0	1	0	1	2	1	4	0	NA	NA	netMHCpan-4.1	HLA-A*03:01	1.669	WB	AAPDLALLK	5	AAPDDLALL
AAPDEKVLDSGFREIENK	18	FALSE	sp|P01833|PIGR_HUMAN	PIGR	HUMAN	Polymeric immunoglobulin receptor OS=Homo sapiens OX=9606 GN=PIGR PE=1 SV=4	AAPDEKVLDSGFREIENK/3	['MSFragger', 'Comet', 'Sage', 'PEAKS']	[0.0041765436279489, 0.0020214585600995, 0.000383435582822, 0.0010559662090813]	[0.946737996910376, 0.627521598017949, 0.8858624873021956, 0.881272932595465]	[0.0202422162424928, 0.0099596208114189, 0.0034318077046323, 0.006653331503648]	0.583409	0.0932773	1	4	0.000383436	0.00343181	0.946738	0	NA	7	1	1	1	2	1	0	0	1	5	2	0	NA	NA	netMHCIIpan-4.3	HLA-DPA10103-DPB10201	0.85	SB	VLDSGFREI	NA	NA
AAPEGAGAL	9	TRUE	sp|Q9Y5B0|CTDP1_HUMAN	CTDP1	HUMAN	RNA polymerase II subunit A C-terminal domain phosphatase OS=Homo sapiens OX=9606 GN=CTDP1 PE=1 SV=3	AAPEGAGAL/1	['MSFragger', 'Sage']	[0.0033277870216306, 0.0028479886080455]	[0.9991963605375416, 0.6773148558968209]	[0.0153684540564214, 0.0197085728783804]	0.989104	0.390796	1	2	0.00284799	0.0153685	0.999196	0	NA	1	1	0	0	0	0	0	0	0	1	0	0	NA	NA	netMHCpan-4.1	HLA-C*01:02	0.008	SB	AAPEGAGAL	5	AAPEGAGAL
AAPESSTSF	9	TRUE	sp|P54725|RD23A_HUMAN	RAD23A	HUMAN	UV excision repair protein RAD23 homolog A OS=Homo sapiens OX=9606 GN=RAD23A PE=1 SV=1	AAPESSTSF/1	['MSFragger', 'Comet', 'Sage']	[0.0073493385595296, 0.0053505132124918, 0.0028871694191015]	[0.799920922777835, 0.4806298124542724, 0.6671990231246839]	[0.0442475868017344, 0.0370432512788602, 0.0214134493726509]	0.990055	0.839138	1	3	0.00288717	0.0214134	0.799921	0	NA	1	1	0	0	0	0	0	0	0	1	0	0	NA	NA	netMHCpan-4.1	HLA-C*01:02	0.01	SB	AAPESSTSF	5	AAPESSTSF
AAPESYEEL	9	TRUE	sp|P78316|NOP14_HUMAN	NOP14	HUMAN	Nucleolar protein 14 OS=Homo sapiens OX=9606 GN=NOP14 PE=1 SV=3	AAPESYEEL/1	['MSFragger', 'Comet', 'Sage', 'PEAKS']	[0.0002711496746203, 0.0008067769261799, 0.0002794857462269, 0.0005190760446405]	[1.6991971751229356, 0.7459890170460052, 1.041032185183073, 1.560746598276978]	[0.0003499096038618, 0.0034145425010693, 0.0009173589599038, 0.0004159406353004]	0.994152	0.43613	1	4	0.00027115	0.00034991	1.6992	0	NA	21	1	3	1	5	5	2	2	2	10	11	0	NA	NA	netMHCpan-4.1	HLA-C*01:02	0.005	SB	AAPESYEEL	5	AAPESYEEL
AAPGGWLQV	9	TRUE	sp|Q8IY81|SPB1_HUMAN	FTSJ3	HUMAN	pre-rRNA 2'-O-ribose RNA methyltransferase FTSJ3 OS=Homo sapiens OX=9606 GN=FTSJ3 PE=1 SV=2	AAPGGWLQV/1	['Comet', 'PEAKS']	[0.0048119964189794, 0.0006299609424215]	[0.4923657468977325, 1.015914488952628]	[0.0333956204746271, 0.0028955052846979]	0.887124	1.79087	1	2	0.000629961	0.00289551	1.01591	0	NA	2	0	0	0	0	1	0	1	0	0	2	0	NA	NA	netMHCpan-4.1	HLA-C*01:02	0.104	SB	AAPGGWLQV	5	AAPGGWLQV
AAPGPSAAF	9	TRUE	sp|Q9UKN8|TF3C4_HUMAN	GTF3C4	HUMAN	General transcription factor 3C polypeptide 4 OS=Homo sapiens OX=9606 GN=GTF3C4 PE=1 SV=2	AAPGPSAAF/1	['MSFragger', 'Comet', 'Sage', 'PEAKS']	[0.0005478451424397, 0.0011117287381878, 0.0021980705824887, 0.0002903600464576]	[1.3215640847526746, 0.6995494016901821, 0.720444661012858, 1.6857459205786194]	[0.0027653641995241, 0.0051972033469228, 0.0138008663061817, 0.0002924168206671]	0.984533	1.60784	1	4	0.00029036	0.000292417	1.68575	0	NA	8	1	1	1	1	0	2	1	1	4	4	0	NA	NA	netMHCpan-4.1	HLA-C*01:02	0.015	SB	AAPGPSAAF	5	AAPGPSAAF
AAPGVDLT	8	TRUE	P13645|K1C10_HUMAN;P19012|K1C15_HUMAN;Q7Z3Y8|K1C27_HUMAN;Q7Z3Z0|K1C25_HUMAN;Q99456|K1C12_HUMAN	KRT10;KRT15;KRT27;KRT25;KRT12	HUMAN	Keratin, type I cytoskeletal 10 OS=Homo sapiens OX=9606 GN=KRT10 PE=1 SV=6	AAPGVDLT/1	['PEAKS']	[0.001146920518408]	[0.8774968890467558]	[0.0068202297130995]	0.883424	3.89665	1	1	0.00114692	0.00682023	0.877497	0	NA	1	1	0	0	0	0	0	0	0	1	0	0	NA	NA	netMHCpan-4.1	HLA-C*01:02	12.42	NB	AAPGVDLT-	5	AAP-GVDLT
AAPGVDLTQLL	11	TRUE	sp|P13645|K1C10_HUMAN	KRT10	HUMAN	Keratin, type I cytoskeletal 10 OS=Homo sapiens OX=9606 GN=KRT10 PE=1 SV=6	AAPGVDLTQLL/1	['MSFragger', 'Comet', 'Sage', 'PEAKS']	[0.0004670714619336, 0.0032679738562091, 0.0006474587245063, 0.0005190760446405]	[1.5111748755626506, 0.5633552858424531, 0.8300135680476068, 1.567087959032197]	[0.0009841310563328, 0.0177359246528534, 0.0055065734796785, 0.0004090025126231]	0.791255	0.003035	1	4	0.000467071	0.000409003	1.56709	0	NA	2	0	0	0	0	0	1	1	0	0	2	0	NA	NA	netMHCpan-4.1	HLA-C*01:02	0.243	SB	AAPDLTQLL	5	AAPGVLTQL
AAPGVSSEL	9	TRUE	sp|Q96RK0|CIC_HUMAN	CIC	HUMAN	Protein capicua homolog OS=Homo sapiens OX=9606 GN=CIC PE=1 SV=3	AAPGVSSEL/1	['MSFragger', 'Comet', 'PEAKS']	[0.0088462262375305, 0.0079476861167002, 0.0041469194312796]	[0.7483737180155166, 0.4336155682452361, 0.57628776852806]	[0.0584558603809547, 0.0558793538927156, 0.046020141245469]	0.992675	0.0053168	1	3	0.00414692	0.0460201	0.748374	0	NA	1	1	0	0	0	0	0	0	0	1	0	0	NA	NA	netMHCpan-4.1	HLA-C*01:02	0.005	SB	AAPGVSSEL	5	AAPGVSSEL
AAPKHWMLDKLTGV	14	FALSE	sp|P22090|RS4Y1_HUMAN;sp|P62701|RS4X_HUMAN;sp|Q8TD47|RS4Y2_HUMAN	RPS4Y1;RPS4X;RPS4Y2	HUMAN	Small ribosomal subunit protein eS4, Y isoform 1 OS=Homo sapiens OX=9606 GN=RPS4Y1 PE=1 SV=2	AAPKHWMLDKLTGV/3	['MSFragger', 'Comet', 'Sage', 'PEAKS']	[0.0002711496746203, 0.0006261740763932, 0.0006474587245063, 0.0002903600464576]	[1.9302349904194425, 0.8579631614215111, 0.8406028399029916, 1.8093316709107132]	[9.74542886891759e-05, 0.0012388779016906, 0.0050351352800554, 0.0001994714580862]	0.537454	3.19153	1	4	0.00027115	9.74543e-05	1.93023	0	NA	7	0	0	0	2	0	0	2	3	2	5	0	NA	NA	netMHCIIpan-4.3	HLA-DQA10101-DQB10501	4.76	WB	PKHWMLDKL	NA	NA
AAPLAAGAL	9	TRUE	sp|Q9BR26|OCSTP_HUMAN	OCSTAMP	HUMAN	Osteoclast stimulatory transmembrane protein OS=Homo sapiens OX=9606 GN=OCSTAMP PE=2 SV=2	AAPLAAGAL/1	['MSFragger', 'Comet', 'Sage', 'PEAKS']	[0.0041765436279489, 0.0077644448926086, 0.009192760700948, 0.0006299609424215]	[0.940111837837758, 0.4372426965299025, 0.5161728436935311, 0.9708360365800298]	[0.0209610711635649, 0.0541497862999538, 0.0708238246957217, 0.0037781292174129]	0.944409	0.0231675	1	4	0.000629961	0.00377813	0.970836	0	NA	6	0	1	1	1	1	0	1	1	3	3	0	NA	NA	netMHCpan-4.1	HLA-C*01:02	0.017	SB	AAPLAAGAL	5	AAPLAAGAL
AAPLGTTL	8	TRUE	sp|Q6VMQ6|MCAF1_HUMAN	ATF7IP	HUMAN	Activating transcription factor 7-interacting protein 1 OS=Homo sapiens OX=9606 GN=ATF7IP PE=1 SV=3	AAPLGTTL/1	['MSFragger', 'Comet', 'Sage', 'PEAKS']	[0.0026555386949924, 0.0026121027427078, 0.0006474587245063, 0.0005488474204171]	[1.0570732549520936, 0.6096635826822484, 0.8281496694206728, 1.1313243264971298]	[0.0113475185404044, 0.0116982800486854, 0.0055939598449158, 0.0015884523228191]	0.997938	0.014903	1	4	0.000548847	0.00158845	1.13132	0	NA	11	2	1	2	2	1	1	1	1	7	4	0	NA	NA	netMHCpan-4.1	HLA-C*01:02	0.02	SB	AAPLG-TTL	5	AAPLG-TTL
AAPLHSVL	8	TRUE	sp|Q14204|DYHC1_HUMAN	DYNC1H1	HUMAN	Cytoplasmic dynein 1 heavy chain 1 OS=Homo sapiens OX=9606 GN=DYNC1H1 PE=1 SV=5	AAPLHSVL/1;AAPLHSVL/2	['MSFragger', 'Comet', 'Sage', 'PEAKS']	[0.006205493387589, 0.0062258480034349, 0.0069958025184889, 0.0005488474204171]	[0.8371726941495193, 0.4697345199358823, 0.5559789664334144, 1.307883724337087]	[0.0362145745996956, 0.0407718129189064, 0.0521732125956521, 0.0008135752340481]	0.954651	0.0989611	2	4	0.000548847	0.000813575	1.30788	0	NA	4	3	0	0	0	0	1	0	0	3	1	0	NA	NA	netMHCpan-4.1	HLA-C*01:02	0.023	SB	AAPLHSV-L	5	AAPLH-SVL
AAPLRLIAA	9	TRUE	sp|Q9NU22|MDN1_HUMAN	MDN1	HUMAN	Midasin OS=Homo sapiens OX=9606 GN=MDN1 PE=1 SV=2	AAPLRLIAA/2	['MSFragger', 'Comet', 'Sage', 'PEAKS']	[0.0019326339039204, 0.0089277143131419, 0.0099990655078964, 0.0049877750611246]	[1.1171054722662477, 0.4079359724980844, 0.4945892421382476, 0.5587107039661062]	[0.0082736097082987, 0.0696985146915246, 0.0832705069945117, 0.0500463112619407]	0.966539	2.02938	1	4	0.00193263	0.00827361	1.11711	0	NA	4	2	1	0	1	0	0	0	0	4	0	0	NA	NA	netMHCpan-4.1	HLA-C*01:02	0.659	WB	AAPLRLIAA	5	AAPLRLIAA
AAPLSGQTF	9	TRUE	sp|P08047|SP1_HUMAN	SP1	HUMAN	Transcription factor Sp1 OS=Homo sapiens OX=9606 GN=SP1 PE=1 SV=3	AAPLSGQTF/1	['MSFragger', 'Comet', 'Sage', 'PEAKS']	[0.0004670714619336, 0.0003395585738539, 0.0002794857462269, 0.0005488474204171]	[1.516107009148409, 0.9285501884846148, 1.137489789164693, 1.4214209321225493]	[0.0009579264787516, 0.0006536077791393, 0.0004033586323756, 0.0005943558041256]	0.996894	0.028789	1	4	0.000279486	0.000403359	1.51611	2	['YPTTAPEI(2)']	19	2	3	2	2	1	2	5	2	9	10	0	NA	NA	netMHCpan-4.1	HLA-C*01:02	0.035	SB	AAPLSGQTF	0	AAPLSGQTF
AAPMSTSVM	9	TRUE	sp|Q9ULC5|ACSL5_HUMAN	ACSL5	HUMAN	Long-chain-fatty-acid--CoA ligase 5 OS=Homo sapiens OX=9606 GN=ACSL5 PE=1 SV=1	AAPMSTSVM[UNIMOD:Oxidation]/1;AAPMSTSVM/1	['MSFragger', 'Comet', 'Sage', 'PEAKS']	[0.0008326394671107, 0.0006958942240779, 0.000383435582822, 0.0005488474204171]	[1.2660810206304058, 0.7740084911287695, 0.9398855412888945, 1.4368496288396555]	[0.0037345014549384, 0.0026496823532732, 0.0021691521345488, 0.000571240728694]	0.990181	1.07706	2	4	0.000383436	0.000571241	1.43685	0	NA	12	2	2	1	1	2	0	2	2	6	6	0	NA	NA	netMHCpan-4.1	HLA-C*01:02	0.013	SB	AAPMSTSVM	5	AAPMSTSVM
AAPNGAEPL	9	TRUE	sp|Q8NCH0|CHSTE_HUMAN	CHST14	HUMAN	Carbohydrate sulfotransferase 14 OS=Homo sapiens OX=9606 GN=CHST14 PE=1 SV=2	AAPNGAEPL/1	['MSFragger', 'Sage', 'PEAKS']	[0.0056776364209862, 0.0064338235294117, 0.0006299609424215]	[0.868315570105023, 0.5696677666741798, 1.012450849214843]	[0.0306600707903812, 0.0468790201588882, 0.0029536575006505]	0.9559	0.194754	1	3	0.000629961	0.00295366	1.01245	0	NA	3	2	0	0	0	0	0	0	1	2	1	0	NA	NA	netMHCpan-4.1	HLA-C*01:02	0.028	SB	AAPNGAEPL	5	AAPNGAEPL
AAPNSALL	8	TRUE	sp|Q96I76|GPTC3_HUMAN;sp|Q9P296|C5AR2_HUMAN	GPATCH3;C5AR2	HUMAN	G patch domain-containing protein 3 OS=Homo sapiens OX=9606 GN=GPATCH3 PE=1 SV=1	AAPNSALL/1	['MSFragger']	[0.0085082246171298]	[0.7534554478738693]	[0.0568723485959678]	0.9695	0.764798	1	1	0.00850822	0.0568723	0.753455	0	NA	1	0	0	0	0	0	0	0	1	0	1	0	NA	NA	netMHCpan-4.1	HLA-C*01:02	0.049	SB	AAP-NSALL	5	AAPNSAL-L
AAPPAAPAL	9	TRUE	sp|P67809|YBOX1_HUMAN	YBX1	HUMAN	Y-box-binding protein 1 OS=Homo sapiens OX=9606 GN=YBX1 PE=1 SV=3	AAPPAAPAL/1	['MSFragger', 'Sage', 'PEAKS']	[0.0041765436279489, 0.0010208546011375, 0.0002903600464576]	[0.9440035187036656, 0.7801606136713667, 1.6606427698183253]	[0.0205357647444878, 0.0083805514133559, 0.0003149383041581]	0.973957	0.198544	1	3	0.00029036	0.000314938	1.66064	0	NA	16	4	2	3	1	2	1	1	2	10	6	0	NA	NA	netMHCpan-4.1	HLA-C*01:02	0.002	SB	AAPPAAPAL	5	AAPPAAPAL
AAPPAAQTL	9	TRUE	sp|O00268|TAF4_HUMAN	TAF4	HUMAN	Transcription initiation factor TFIID subunit 4 OS=Homo sapiens OX=9606 GN=TAF4 PE=1 SV=2	AAPPAAQTL/1	['MSFragger', 'Comet', 'Sage', 'PEAKS']	[0.0013428827215756, 0.0024268163203397, 0.0006474587245063, 0.0005488474204171]	[1.1767692793666202, 0.6196586837684965, 0.8519719783698952, 1.367494311679947]	[0.0060295529132632, 0.0106910636439382, 0.0045734013322432, 0.0006854569853251]	0.933707	1.67371	1	4	0.000548847	0.000685457	1.36749	0	NA	3	3	0	0	0	0	0	0	0	3	0	0	NA	NA	netMHCpan-4.1	HLA-C*01:02	0.001	SB	AAPPAAQTL	5	AAPPAAQTL
AAPPAGGTL	9	TRUE	Q86YV5|PRAG1_HUMAN	PRAG1	HUMAN	Inactive tyrosine-protein kinase PRAG1 OS=Homo sapiens OX=9606 GN=PRAG1 PE=1 SV=4	AAPPAGGTL/1	['PEAKS']	[0.0009547678720611]	[0.9367428940607524]	[0.0046618448335635]	0.986295	1.34173	1	1	0.000954768	0.00466184	0.936743	0	NA	1	1	0	0	0	0	0	0	0	1	0	0	NA	NA	netMHCpan-4.1	HLA-C*01:02	0.004	SB	AAPPAGGTL	5	AAPPAGGTL
AAPPAGSAF	9	TRUE	sp|Q71F56|MD13L_HUMAN	MED13L	HUMAN	Mediator of RNA polymerase II transcription subunit 13-like OS=Homo sapiens OX=9606 GN=MED13L PE=1 SV=1	AAPPAGSAF/1	['Sage']	[0.0085853658536585]	[0.5329652751260274]	[0.0623224506095853]	0.992522	3.17294	1	1	0.00858537	0.0623225	0.532965	0	NA	1	0	0	0	1	0	0	0	0	1	0	0	NA	NA	netMHCpan-4.1	HLA-C*01:02	0.015	SB	AAPPAGSAF	5	AAPPAGSAF
AAPPKAVLKLEPPWINVL	18	FALSE	P12318|FCG2A_HUMAN	FCGR2A	HUMAN	Low affinity immunoglobulin gamma Fc region receptor II-a OS=Homo sapiens OX=9606 GN=FCGR2A PE=1 SV=4	AAPPKAVLKLEPPWINVL/3	['PEAKS']	[0.0005488474204171]	[1.4658165901752445]	[0.000530627387899]	-0.0796885	0.00152554	1	1	0.000548847	0.000530627	1.46582	0	NA	6	0	1	1	2	0	0	0	2	4	2	0	NA	NA	netMHCIIpan-4.3	DRB1_0101	8.31	NB	VLKLEPPWI	NA	NA
AAPRPSPAISV	11	TRUE	Q15942|ZYX_HUMAN	ZYX	HUMAN	Zyxin OS=Homo sapiens OX=9606 GN=ZYX PE=1 SV=1	[UNIMOD:Acetylation]-AAPRPSPAISV/1	['PEAKS']	[0.0021913805697589]	[0.7008240836808668]	[0.0223711450608979]	0.711693	4.11096	1	1	0.00219138	0.0223711	0.700824	0	NA	2	0	0	0	0	1	0	0	1	0	2	0	NA	NA	netMHCpan-4.1	HLA-C*01:02	0.647	WB	AAPSPAISV	1	APRPPAISV
AAPRPSPAISVSV	13	FALSE	Q15942|ZYX_HUMAN	ZYX	HUMAN	Zyxin OS=Homo sapiens OX=9606 GN=ZYX PE=1 SV=1	[UNIMOD:Acetylation]-AAPRPSPAISVSV/2	['PEAKS']	[0.0055952151263746]	[0.5219918613484867]	[0.0587670369463025]	0.838598	5.49103	1	1	0.00559522	0.058767	0.521992	0	NA	1	0	0	1	0	0	0	0	0	1	0	0	NA	NA	netMHCIIpan-4.3	DRB1_1601	49.37	NB	PRPSPAISV	NA	NA
AAPSASLL	8	TRUE	sp|Q504T8|MIDN_HUMAN	MIDN	HUMAN	Midnolin OS=Homo sapiens OX=9606 GN=MIDN PE=1 SV=2	AAPSASLL/1	['MSFragger']	[0.0073493385595296]	[0.7991623034432369]	[0.0444289668022279]	0.983551	0.749367	1	1	0.00734934	0.044429	0.799162	0	NA	3	0	1	0	1	0	1	0	0	2	1	0	NA	NA	netMHCpan-4.1	HLA-C*01:02	0.042	SB	AAP-SASLL	5	AAP-SASLL
AAPSPFAEL	9	TRUE	sp|P19971|TYPH_HUMAN	TYMP	HUMAN	Thymidine phosphorylase OS=Homo sapiens OX=9606 GN=TYMP PE=1 SV=2	AAPSPFAEL/1	['MSFragger', 'Comet', 'Sage', 'PEAKS']	[0.0002711496746203, 0.0006958942240779, 0.0002794857462269, 0.0005488474204171]	[1.674411928969807, 0.8285970597634368, 1.0230252854570394, 1.3941104999935978]	[0.0004012146766765, 0.0016163447492848, 0.0010693588337697, 0.0006382498876627]	0.995545	1.21125	1	4	0.00027115	0.000401215	1.67441	0	NA	11	1	2	1	1	1	1	2	2	5	6	0	NA	NA	netMHCpan-4.1	HLA-C*01:02	0.002	SB	AAPSPFAEL	5	AAPSPFAEL
AAPTANLL	8	TRUE	sp|Q9NR09|BIRC6_HUMAN	BIRC6	HUMAN	Baculoviral IAP repeat-containing protein 6 OS=Homo sapiens OX=9606 GN=BIRC6 PE=1 SV=3	AAPTANLL/1	['Sage', 'PEAKS']	[0.004954670040059, 0.0005488474204171]	[0.5944658894855148, 1.1176037220745807]	[0.0385360033360383, 0.0016945044202624]	0.985083	0.25625	1	2	0.000548847	0.0016945	1.1176	0	NA	7	0	1	1	0	1	1	2	1	2	5	0	NA	NA	netMHCpan-4.1	HLA-C*01:02	0.062	SB	AAP-TANLL	5	AAPT-ANLL
AAPTGPLL	8	TRUE	Q9UDY8|MALT1_HUMAN	MALT1	HUMAN	Mucosa-associated lymphoid tissue lymphoma translocation protein 1 OS=Homo sapiens OX=9606 GN=MALT1 PE=1 SV=1	AAPTGPLL/1	['PEAKS']	[0.0005488474204171]	[1.20364800480871]	[0.001166098304763]	0.98554	0.0851933	1	1	0.000548847	0.0011661	1.20365	0	NA	1	0	0	0	0	0	0	1	0	0	1	0	NA	NA	netMHCpan-4.1	HLA-C*01:02	0.045	SB	AAP-TGPLL	5	AAPTG-PLL
AAPTSAAAL	9	TRUE	sp|Q86Z02|HIPK1_HUMAN	HIPK1	HUMAN	Homeodomain-interacting protein kinase 1 OS=Homo sapiens OX=9606 GN=HIPK1 PE=1 SV=1	AAPTSAAAL/1	['MSFragger', 'Comet', 'Sage', 'PEAKS']	[0.0036130536130536, 0.0039789350497366, 0.0016620498614958, 0.0005488474204171]	[0.9682346068417872, 0.5131311295067118, 0.7574683168187087, 1.1828619080652334]	[0.0180788390251239, 0.027777375986453, 0.0101360805166033, 0.001267598422039]	0.996213	1.30411	1	4	0.000548847	0.0012676	1.18286	0	NA	10	2	2	1	1	1	1	1	1	6	4	0	NA	NA	netMHCpan-4.1	HLA-C*01:02	0.003	SB	AAPTSAAAL	5	AAPTSAAAL
AAPTSSAL	8	TRUE	sp|O43432|IF4G3_HUMAN	EIF4G3	HUMAN	Eukaryotic translation initiation factor 4 gamma 3 OS=Homo sapiens OX=9606 GN=EIF4G3 PE=1 SV=2	AAPTSSAL/1	['MSFragger', 'Comet', 'Sage', 'PEAKS']	[0.0048982257537825, 0.0087880251086431, 0.0089863754952169, 0.0005488474204171]	[0.912711772543712, 0.412079075190761, 0.525606713172716, 1.426389457712588]	[0.024222720536084, 0.0672713860161215, 0.0659274253898149, 0.0005867890025857]	0.998438	1.35334	1	4	0.000548847	0.000586789	1.42639	0	NA	6	0	0	1	1	1	1	1	1	2	4	0	NA	NA	netMHCpan-4.1	HLA-C*01:02	0.02	SB	AAP-TSSAL	5	AAPTS-SAL
AAPVAILV	8	TRUE	Q9NUD9|PIGV_HUMAN	PIGV	HUMAN	GPI mannosyltransferase 2 OS=Homo sapiens OX=9606 GN=PIGV PE=1 SV=1	AAPVAILV/1	['PEAKS']	[0.0056752597152751]	[0.5158780553735399]	[0.0602610664222342]	0.953933	1.35906	1	1	0.00567526	0.0602611	0.515878	0	NA	1	0	0	1	0	0	0	0	0	1	0	0	NA	NA	netMHCpan-4.1	HLA-C*01:02	0.794	WB	AAPVA-ILV	0	AA-PVAILV
AAPVPTAPAAGAPL	14	FALSE	sp|Q9NQC3|RTN4_HUMAN	RTN4	HUMAN	Reticulon-4 OS=Homo sapiens OX=9606 GN=RTN4 PE=1 SV=2	AAPVPTAPAAGAPL/1;AAPVPTAPAAGAPL/2	['Comet', 'Sage', 'PEAKS']	[0.002841293465025, 0.0031854379977246, 0.0005488474204171]	[0.5874649735282179, 0.646504974343808, 1.193827752533186]	[0.0142842504061584, 0.0253528047074202, 0.0012123556246236]	0.725998	1.94841	2	3	0.000548847	0.00121236	1.19383	0	NA	2	1	0	0	0	0	0	1	0	1	1	0	NA	NA	netMHCIIpan-4.3	DRB1_0101	42.47	NB	VPTAPAAGA	NA	NA
AAPVPTTTL	9	TRUE	sp|P18583|SON_HUMAN	SON	HUMAN	Protein SON OS=Homo sapiens OX=9606 GN=SON PE=1 SV=4	AAPVPTTTL/1	['MSFragger', 'Comet', 'Sage', 'PEAKS']	[0.0005478451424397, 0.001567944250871, 0.0006474587245063, 0.0005488474204171]	[1.4013058586179703, 0.6796650204993423, 0.8417968478518959, 1.2200770451949732]	[0.001792322083743, 0.0062204951725942, 0.0049845504211071, 0.0010948899265283]	0.997908	0.964434	1	4	0.000547845	0.00109489	1.40131	0	NA	30	3	2	7	3	3	5	3	4	15	15	0	NA	NA	netMHCpan-4.1	HLA-C*01:02	0.001	SB	AAPVPTTTL	5	AAPVPTTTL
AAPVSATVL	9	TRUE	sp|P33121|ACSL1_HUMAN	ACSL1	HUMAN	Long-chain-fatty-acid--CoA ligase 1 OS=Homo sapiens OX=9606 GN=ACSL1 PE=1 SV=1	AAPVSATVL/1	['MSFragger', 'Comet', 'Sage', 'PEAKS']	[0.0006814310051107, 0.0008067769261799, 0.000383435582822, 0.0005488474204171]	[1.2817740867574707, 0.7187962046274892, 0.9478663280549248, 1.1348989384107615]	[0.0034308138578352, 0.004366957248045, 0.00202687682327, 0.0015624221090308]	0.954374	0.0663967	1	4	0.000383436	0.00156242	1.28177	0	NA	21	3	4	2	3	2	4	1	2	12	9	0	NA	NA	netMHCpan-4.1	HLA-C*01:02	0.005	SB	AAPVSATVL	5	AAPVSATVL
AAPVVAPPGVVVSRANK	17	FALSE	Q13144|EI2BE_HUMAN	EIF2B5	HUMAN	Translation initiation factor eIF2B subunit epsilon OS=Homo sapiens OX=9606 GN=EIF2B5 PE=1 SV=3	[UNIMOD:Acetylation]-AAPVVAPPGVVVSRANK/2	['PEAKS']	[0.0031155778894472]	[0.6198479437795293]	[0.0365877517671889]	0.794426	6.17238	1	1	0.00311558	0.0365878	0.619848	0	NA	1	1	0	0	0	0	0	0	0	1	0	0	NA	NA	netMHCIIpan-4.3	DRB1_0101	10.67	NB	VVAPPGVVV	NA	NA
AAPVVPQAL	9	TRUE	sp|P22061|PIMT_HUMAN	PCMT1	HUMAN	Protein-L-isoaspartate(D-aspartate) O-methyltransferase OS=Homo sapiens OX=9606 GN=PCMT1 PE=1 SV=4	AAPVVPQAL/1	['MSFragger', 'Comet', 'Sage', 'PEAKS']	[0.0022298006295907, 0.0015800284405119, 0.000383435582822, 0.0005488474204171]	[1.074642225878489, 0.6478890762032763, 0.9097218465024745, 1.276056653349836]	[0.0103474160269688, 0.0082880571449563, 0.0028027374102882, 0.0008996028998881]	0.996192	1.34553	1	4	0.000383436	0.000899603	1.27606	0	NA	12	2	1	1	1	2	2	2	1	5	7	0	NA	NA	netMHCpan-4.1	HLA-C*01:02	0.004	SB	AAPVVPQAL	5	AAPVVPQAL
AAPYGGPIAL	10	TRUE	sp|Q9H269|VPS16_HUMAN	VPS16	HUMAN	Vacuolar protein sorting-associated protein 16 homolog OS=Homo sapiens OX=9606 GN=VPS16 PE=1 SV=2	AAPYGGPIAL/1	['MSFragger', 'Comet', 'Sage', 'PEAKS']	[0.0002711496746203, 0.0006958942240779, 0.0002794857462269, 0.0002903600464576]	[1.6922426160093185, 0.7776940925738571, 1.0236050386694573, 1.7161327895918583]	[0.0003636078690645, 0.002562735504547, 0.0010640939070322, 0.0002668072866755]	0.984878	2.58133	1	4	0.00027115	0.000266807	1.71613	0	NA	9	1	1	1	2	1	1	1	1	5	4	0	NA	NA	netMHCpan-4.1	HLA-C*01:02	0.048	SB	AAPGGPIAL	5	AAPYGGPAL
AAPYGIESM	9	TRUE	sp|P18031|PTN1_HUMAN	PTPN1	HUMAN	Tyrosine-protein phosphatase non-receptor type 1 OS=Homo sapiens OX=9606 GN=PTPN1 PE=1 SV=1	AAPYGIESM/1	['MSFragger', 'Comet', 'Sage', 'PEAKS']	[0.0004670714619336, 0.0003395585738539, 0.0002794857462269, 0.0002903600464576]	[1.466894377061465, 0.8782740584539943, 1.021633061521218, 2.0016443866157667]	[0.0012535414834008, 0.0010306931361008, 0.0010821085251629, 0.0001065619823197]	0.996492	0.241296	1	4	0.000279486	0.000106562	2.00164	0	NA	12	1	1	1	1	4	1	1	2	4	8	0	NA	NA	netMHCpan-4.1	HLA-C*01:02	0.018	SB	AAPYGIESM	5	AAPYGIESM
AAQAPGVITGVTPARPPIPV	20	FALSE	sp|Q9UHX1|PUF60_HUMAN	PUF60	HUMAN	Poly(U)-binding-splicing factor PUF60 OS=Homo sapiens OX=9606 GN=PUF60 PE=1 SV=1	AAQAPGVITGVTPARPPIPV/2	['MSFragger', 'Comet', 'Sage']	[0.0002711496746203, 0.0008067769261799, 0.0002794857462269]	[1.648489964235413, 0.7438226280612653, 1.230751068447699]	[0.0004628831724573, 0.0034821416520512, 0.0001821993872488]	0.75527	0.512281	1	3	0.00027115	0.000182199	1.64849	0	NA	1	0	0	0	0	0	0	0	1	0	1	0	NA	NA	NA	NA	NA	NA	NA	NA	NA
AAQGSIAAAL	10	TRUE	sp|O94979|SC31A_HUMAN	SEC31A	HUMAN	Protein transport protein Sec31A OS=Homo sapiens OX=9606 GN=SEC31A PE=1 SV=3	AAQGSIAAAL/1	['MSFragger', 'Sage', 'PEAKS']	[0.0048982257537825, 0.0019864918553833, 0.0006299609424215]	[0.9114539126461658, 0.7403544615533786, 1.0114111003981368]	[0.0243844022596931, 0.0116935624470694, 0.0029713985394017]	0.967783	0.883335	1	3	0.000629961	0.0029714	1.01141	0	NA	9	1	0	2	1	1	2	1	1	4	5	0	NA	NA	netMHCpan-4.1	HLA-C*01:02	3.772	NB	AAQGSIAAL	5	AAQGSAAAL
AAQSAPKVVLKSTTKM	16	FALSE	sp|Q9Y3Y2|CHTOP_HUMAN	CHTOP	HUMAN	Chromatin target of PRMT1 protein OS=Homo sapiens OX=9606 GN=CHTOP PE=1 SV=2	[UNIMOD:Acetylation]-AAQSAPKVVLKSTTKM/3	['MSFragger', 'PEAKS']	[0.0005478451424397, 0.0005488474204171]	[1.3365734045454918, 1.5384185545236522]	[0.0025489119834289, 0.0004409747098386]	0.0849535	1.78659	1	2	0.000547845	0.000440975	1.53842	0	NA	4	3	1	0	0	0	0	0	0	4	0	0	NA	NA	netMHCIIpan-4.3	HLA-DQA10101-DQB10602	23.85	NB	SAPKVVLKS	NA	NA
AAQSAPKVVLKSTTKMSL	18	FALSE	sp|Q9Y3Y2|CHTOP_HUMAN	CHTOP	HUMAN	Chromatin target of PRMT1 protein OS=Homo sapiens OX=9606 GN=CHTOP PE=1 SV=2	[UNIMOD:Acetylation]-AAQSAPKVVLKSTTKMSL/3	['MSFragger', 'PEAKS']	[0.0002711496746203, 0.0002903600464576]	[2.094107504358567, 1.808127090568567]	[3.930896267534104e-05, 0.0002002377183461]	0.369585	5.48927	1	2	0.00027115	3.9309e-05	2.09411	0	NA	4	1	1	1	0	1	0	0	0	3	1	0	NA	NA	netMHCIIpan-4.3	DRB1_1501	26.33	NB	VVLKSTTKM	NA	NA
AAQSGILDRTISVI	14	FALSE	sp|Q9Y6N5|SQOR_HUMAN	SQOR	HUMAN	Sulfide:quinone oxidoreductase, mitochondrial OS=Homo sapiens OX=9606 GN=SQOR PE=1 SV=1	AAQSGILDRTISVI/2	['MSFragger', 'Comet', 'Sage', 'PEAKS']	[0.0002711496746203, 0.0006958942240779, 0.0002794857462269, 0.0002903600464576]	[2.0644202727625003, 0.8529957679521316, 1.731746709685192, 2.0276513858536744]	[4.6337964640297295e-05, 0.0012958895250636, 2.5482093422426146e-06, 9.775769127959556e-05]	0.752311	0.88519	1	4	0.00027115	2.54821e-06	2.06442	0	NA	3	0	0	1	1	0	0	0	1	2	1	0	NA	NA	netMHCIIpan-4.3	HLA-DQA10101-DQB10501	3.83	WB	QSGILDRTI	NA	NA
AASAKKKNKKGKTISL	16	FALSE	sp|P23588|IF4B_HUMAN	EIF4B	HUMAN	Eukaryotic translation initiation factor 4B OS=Homo sapiens OX=9606 GN=EIF4B PE=1 SV=2	[UNIMOD:Acetylation]-AASAKKKNKKGKTISL/3;[UNIMOD:Acetylation]-AASAKKKNKKGKTISL/2	['MSFragger', 'PEAKS']	[0.0002711496746203, 0.0002903600464576]	[3.20770511071288, 1.934894576635926]	[8.202634821474633e-08, 0.0001328074599665]	0.898175	1.27651	2	2	0.00027115	8.20263e-08	3.20771	0	NA	19	5	2	1	0	6	3	0	2	8	11	0	NA	NA	netMHCIIpan-4.3	HLA-DPA10202-DPB10201	47.29	NB	KKNKKGKTI	NA	NA
AASALPALV	9	TRUE	sp|P36578|RL4_HUMAN	RPL4	HUMAN	Large ribosomal subunit protein uL4 OS=Homo sapiens OX=9606 GN=RPL4 PE=1 SV=5	AASALPALV/1	['MSFragger', 'Comet', 'Sage', 'PEAKS']	[0.0005478451424397, 0.001457460375296, 0.0053874844591794, 0.0005488474204171]	[1.3833085782036751, 0.6804295297516786, 0.5808097286906556, 1.2240459116644624]	[0.0019768339969836, 0.0061776708535133, 0.0429415351544789, 0.0010787612212693]	0.980808	2.55646	1	4	0.000547845	0.00107876	1.38331	0	NA	23	3	0	3	4	4	2	4	3	10	13	0	NA	NA	netMHCpan-4.1	HLA-B*51:01	1.485	WB	AASALPALV	0	AASALPALV
AASALPALVM	10	TRUE	sp|P36578|RL4_HUMAN	RPL4	HUMAN	Large ribosomal subunit protein uL4 OS=Homo sapiens OX=9606 GN=RPL4 PE=1 SV=5	AASALPALVM/1	['MSFragger', 'Comet', 'Sage', 'PEAKS']	[0.0011070694290684, 0.0015800284405119, 0.000383435582822, 0.0005190760446405]	[1.2214421812954286, 0.6636137625240724, 0.949838840954078, 1.6100184426658486]	[0.0047487130426062, 0.0071911408377606, 0.0019931707308945, 0.0003639369410531]	0.989947	0.0238925	1	4	0.000383436	0.000363937	1.61002	0	NA	6	0	1	0	1	1	0	2	1	2	4	0	NA	NA	netMHCpan-4.1	HLA-C*01:02	7.183	NB	AASAPALVM	0	AASALPALV
AASALPALVMS	11	TRUE	sp|P36578|RL4_HUMAN	RPL4	HUMAN	Large ribosomal subunit protein uL4 OS=Homo sapiens OX=9606 GN=RPL4 PE=1 SV=5	AASALPALVM[UNIMOD:Oxidation]S/1;AASALPALVMS/1	['MSFragger', 'Comet', 'Sage', 'PEAKS']	[0.0005478451424397, 0.0006958942240779, 0.0002794857462269, 0.0002903600464576]	[1.3730701669504746, 0.811756492919458, 1.1705657302218475, 1.936216996534693]	[0.002090108172543, 0.0018826289448074, 0.0003042914315899, 0.000132232031094]	0.970133	0.0487927	2	4	0.000279486	0.000132232	1.93622	0	NA	7	0	0	1	2	0	1	1	2	3	4	0	NA	NA	netMHCpan-4.1	HLA-C*01:02	35.2	NB	AASAPALVM	0	AASALPALV
AASALPALVMSK	12	TRUE	sp|P36578|RL4_HUMAN	RPL4	HUMAN	Large ribosomal subunit protein uL4 OS=Homo sapiens OX=9606 GN=RPL4 PE=1 SV=5	AASALPALVM[UNIMOD:Oxidation]SK/2;AASALPALVMSK/2;AASALPALVMSK/1	['MSFragger', 'Comet', 'Sage', 'PEAKS']	[0.0002711496746203, 0.0003395585738539, 0.0002794857462269, 0.0002903600464576]	[1.8147582746956796, 1.2005226409297904, 1.5995293076754646, 1.871865197457464]	[0.0001847029684326, 5.556421105315844e-05, 7.863366207186733e-06, 0.0001631447107317]	0.992585	0.287662	3	4	0.00027115	7.86337e-06	1.87187	0	NA	30	6	2	3	4	6	2	3	4	15	15	0	NA	NA	netMHCpan-4.1	HLA-A*03:01	1.891	WB	ALPALVMSK	0	AASALPALV
AASGEAKPK	9	TRUE	sp|P10412|H14_HUMAN;sp|P16401|H15_HUMAN;sp|P16403|H12_HUMAN	H1-4;H1-5;H1-2	HUMAN	Histone H1.4 OS=Homo sapiens OX=9606 GN=H1-4 PE=1 SV=2	AASGEAKPK/1	['MSFragger', 'Comet', 'Sage', 'PEAKS']	[0.0022298006295907, 0.0006261740763932, 0.0014078558355624, 0.0006299609424215]	[1.0886472146880704, 0.8760457509116619, 0.7663846113376129, 1.0190184145456558]	[0.009612666396839, 0.0010517088384717, 0.0094070356718437, 0.0028446077080175]	0.904319	0.738009	1	4	0.000626174	0.00105171	1.08865	0	NA	6	0	2	3	0	0	1	0	0	5	1	0	NA	NA	netMHCpan-4.1	HLA-A*03:01	1.974	WB	AASGEAKPK	3	AASGEAKPK
AASGEAKPKA	10	TRUE	sp|P10412|H14_HUMAN;sp|P16401|H15_HUMAN	H1-4;H1-5	HUMAN	Histone H1.4 OS=Homo sapiens OX=9606 GN=H1-4 PE=1 SV=2	AASGEAKPKA/1;AASGEAKPKA/2	['MSFragger', 'Comet', 'Sage', 'PEAKS']	[0.0002711496746203, 0.0003395585738539, 0.0002794857462269, 0.0002903600464576]	[2.038726058011405, 0.9471884979965132, 1.2632706806448626, 1.717695330694953]	[5.342807078247904e-05, 0.0005520425301067, 0.0001380982150786, 0.0002655396976578]	0.954879	0.0900863	2	4	0.00027115	5.34281e-05	2.03873	0	NA	17	2	4	5	1	1	2	2	0	12	5	0	NA	NA	netMHCpan-4.1	HLA-A*03:01	21.333	NB	AASGEAKPK	3	AASGEAKPK
AASGEAKPKAK	11	TRUE	sp|P10412|H14_HUMAN;sp|P16401|H15_HUMAN	H1-4;H1-5	HUMAN	Histone H1.4 OS=Homo sapiens OX=9606 GN=H1-4 PE=1 SV=2	AASGEAKPKAK/1	['MSFragger', 'Comet', 'Sage', 'PEAKS']	[0.0002711496746203, 0.0003395585738539, 0.0002794857462269, 0.0002903600464576]	[1.9800525667384297, 1.230825894015548, 1.154185828600308, 2.0150961247359]	[7.395217012499219e-05, 4.221868565544886e-05, 0.0003498701508859, 0.0001019160201902]	0.925508	0.0268116	1	4	0.00027115	4.22187e-05	2.0151	0	NA	8	0	1	2	0	1	1	2	1	3	5	0	NA	NA	netMHCpan-4.1	HLA-A*03:01	4.022	NB	AASGKPKAK	3	AASGEAKPK
AASGEAKPKV	10	TRUE	sp|P16403|H12_HUMAN	H1-2	HUMAN	Histone H1.2 OS=Homo sapiens OX=9606 GN=H1-2 PE=1 SV=2	AASGEAKPKV/1	['MSFragger', 'Comet', 'Sage', 'PEAKS']	[0.0002711496746203, 0.0006958942240779, 0.000383435582822, 0.0005488474204171]	[1.7613144217383627, 0.7626668432583769, 0.952729888256349, 1.1533983632671367]	[0.000248240479046, 0.002936162528204, 0.0019447761507255, 0.0014373669224874]	0.914201	2.24691	1	4	0.00027115	0.00024824	1.76131	0	NA	4	0	1	1	0	0	1	1	0	2	2	0	NA	NA	netMHCpan-4.1	HLA-B*51:01	10.441	NB	AASEAKPKV	3	AASGEAKPK
AASGEAKPKVK	11	TRUE	sp|P16403|H12_HUMAN	H1-2	HUMAN	Histone H1.2 OS=Homo sapiens OX=9606 GN=H1-2 PE=1 SV=2	AASGEAKPKVK/1	['MSFragger', 'Comet', 'Sage', 'PEAKS']	[0.0002711496746203, 0.0003395585738539, 0.0002794857462269, 0.0002903600464576]	[2.105915090474536, 1.0895104769445372, 1.296181331266982, 2.1027024386048274]	[3.68192141164578e-05, 0.000151981366314, 0.0001043228704372, 7.614753780847649e-05]	0.958877	0.0461942	1	4	0.00027115	3.68192e-05	2.10592	0	NA	10	0	2	1	1	1	3	1	1	4	6	0	NA	NA	netMHCpan-4.1	HLA-A*03:01	5.036	NB	AASGKPKVK	3	AASGEAKPK
AASGEGKPKA	10	TRUE	sp|P16402|H13_HUMAN	H1-3	HUMAN	Histone H1.3 OS=Homo sapiens OX=9606 GN=H1-3 PE=1 SV=2	AASGEGKPKA/1	['MSFragger', 'Comet', 'Sage', 'PEAKS']	[0.0004670714619336, 0.0006261740763932, 0.0002794857462269, 0.0005488474204171]	[1.5126309358264989, 0.8760412635337145, 1.0086837837912728, 1.5002912320356998]	[0.000976322005718, 0.0010517515891932, 0.0012082087874432, 0.0004862238052011]	0.965854	0.789673	1	4	0.000279486	0.000486224	1.51263	0	NA	7	0	1	3	0	1	1	1	0	4	3	0	NA	NA	netMHCpan-4.1	HLA-A*03:01	19.754	NB	AASGEGKPK	3	AASGEGKPK
AASGEGKPKAK	11	TRUE	sp|P16402|H13_HUMAN	H1-3	HUMAN	Histone H1.3 OS=Homo sapiens OX=9606 GN=H1-3 PE=1 SV=2	AASGEGKPKAK/1	['MSFragger', 'Comet', 'Sage', 'PEAKS']	[0.0005478451424397, 0.0015800284405119, 0.000383435582822, 0.0005488474204171]	[1.4131892107398756, 0.6473333505735115, 0.925984618042327, 1.3001483249497354]	[0.0016799904929043, 0.0083297297926801, 0.0024411382842458, 0.0008331441175536]	0.901503	1.31683	1	4	0.000383436	0.000833144	1.41319	0	NA	1	0	0	1	0	0	0	0	0	1	0	0	NA	NA	netMHCpan-4.1	HLA-A*03:01	4.125	NB	AASGKPKAK	3	AASGEGKPK
AASIGTDF	8	TRUE	sp|Q9NY35|CLDN1_HUMAN	CLDND1	HUMAN	Claudin domain-containing protein 1 OS=Homo sapiens OX=9606 GN=CLDND1 PE=1 SV=1	AASIGTDF/1	['MSFragger', 'Comet', 'Sage', 'PEAKS']	[0.00619386807061, 0.0027357811375089, 0.004803073967339, 0.0029289970710029]	[0.8509212013858521, 0.6007036953833489, 0.6147974905957995, 0.6276608209237547]	[0.033644003694023, 0.0126808785136486, 0.0327567586446141, 0.0350072500966917]	0.897419	0.43176	1	4	0.00273578	0.0126809	0.850921	0	NA	9	2	0	3	1	0	1	1	1	6	3	0	NA	NA	netMHCpan-4.1	HLA-C*01:02	10.035	NB	AAS-IGTDF	5	AASIG-TDF
AASKERSGVSLAALK	15	FALSE	P10412|H14_HUMAN;P16402|H13_HUMAN;P16403|H12_HUMAN	H1-4;H1-3;H1-2	HUMAN	Histone H1.4 OS=Homo sapiens OX=9606 GN=H1-4 PE=1 SV=2	AASKERSGVSLAALK/3	['PEAKS']	[0.0009547678720611]	[0.9204686148404948]	[0.0051658799086896]	-0.0317252	0.40639	1	1	0.000954768	0.00516588	0.920469	0	NA	1	1	0	0	0	0	0	0	0	1	0	0	NA	NA	netMHCIIpan-4.3	HLA-DPA10202-DPB10402	13	NB	RSGVSLAAL	NA	NA
AASKERSGVSLAALKK	16	FALSE	sp|P10412|H14_HUMAN;sp|P16402|H13_HUMAN;sp|P16403|H12_HUMAN	H1-4;H1-3;H1-2	HUMAN	Histone H1.4 OS=Homo sapiens OX=9606 GN=H1-4 PE=1 SV=2	AASKERSGVSLAALKK/3	['MSFragger', 'Comet', 'Sage', 'PEAKS']	[0.0002711496746203, 0.0003395585738539, 0.0002794857462269, 0.0005488474204171]	[2.234300158075701, 1.003393903715166, 1.5579140219030498, 1.4269174387951864]	[1.8074631827038456e-05, 0.0003317155516207, 1.1210838640388132e-05, 0.0005859919391997]	0.0116011	1.04514	1	4	0.00027115	1.12108e-05	2.2343	0	NA	1	1	0	0	0	0	0	0	0	1	0	0	NA	NA	netMHCIIpan-4.3	HLA-DPA10202-DPB10402	7.16	NB	RSGVSLAAL	NA	NA
AASKPVEAA	9	TRUE	sp|O94826|TOM70_HUMAN	TOMM70	HUMAN	Mitochondrial import receptor subunit TOM70 OS=Homo sapiens OX=9606 GN=TOMM70 PE=1 SV=1	[UNIMOD:Acetylation]-AASKPVEAA/1	['MSFragger', 'PEAKS']	[0.0005478451424397, 0.0005488474204171]	[1.335145922123766, 1.4356211551212323]	[0.0025687555643223, 0.0005730407747357]	0.974465	0.0758937	1	2	0.000547845	0.000573041	1.43562	0	NA	4	0	1	0	0	1	0	1	1	1	3	0	NA	NA	netMHCpan-4.1	HLA-C*01:02	7.123	NB	AASKPVEAA	3	AASKPVEAA
AASKPVEAAVV	11	TRUE	sp|O94826|TOM70_HUMAN	TOMM70	HUMAN	Mitochondrial import receptor subunit TOM70 OS=Homo sapiens OX=9606 GN=TOMM70 PE=1 SV=1	[UNIMOD:Acetylation]-AASKPVEAAVV/1	['MSFragger', 'PEAKS']	[0.0005478451424397, 0.0002903600464576]	[1.32515510435671, 1.7417395697329627]	[0.0027119802111477, 0.0002466405621224]	0.795223	3.26651	1	2	0.00029036	0.000246641	1.74174	0	NA	16	0	1	3	1	4	0	5	2	5	11	0	NA	NA	netMHCpan-4.1	HLA-C*01:02	4.582	NB	AAPVEAAVV	5	AAPVEAAVV
AASLGLGAGFPSIPVGKSPM	20	FALSE	sp|Q9BX40|LS14B_HUMAN	LSM14B	HUMAN	Protein LSM14 homolog B OS=Homo sapiens OX=9606 GN=LSM14B PE=1 SV=1	AASLGLGAGFPSIPVGKSPM/2	['Comet', 'Sage']	[0.0032141422257934, 0.000383435582822]	[0.5712906991162917, 0.8899341548923556]	[0.0165174568796804, 0.0033152981828247]	0.652706	0.0777893	1	2	0.000383436	0.0033153	0.889934	0	NA	1	0	0	0	0	0	0	0	1	0	1	0	NA	NA	NA	NA	NA	NA	NA	NA	NA
AASRSQAEDVRVEGSFPV	18	FALSE	sp|O43837|IDH3B_HUMAN	IDH3B	HUMAN	Isocitrate dehydrogenase [NAD] subunit beta, mitochondrial OS=Homo sapiens OX=9606 GN=IDH3B PE=1 SV=2	AASRSQAEDVRVEGSFPV/3	['Comet', 'Sage']	[0.0042012035880549, 0.0021980705824887]	[0.5016394830230358, 0.7244265230293658]	[0.030761884074698, 0.0133517599889545]	0.054358	0.680296	1	2	0.00219807	0.0133518	0.724427	0	NA	3	1	0	1	1	0	0	0	0	3	0	0	NA	NA	netMHCIIpan-4.3	HLA-DQA10101-DQB10602	9.67	NB	AEDVRVEGS	NA	NA
AASSSSLEKS	10	TRUE	sp|P0CG38|POTEI_HUMAN;sp|P60709|ACTB_HUMAN;sp|P62736|ACTA_HUMAN;sp|P63261|ACTG_HUMAN;sp|P63267|ACTH_HUMAN;sp|P68032|ACTC_HUMAN;sp|P68133|ACTS_HUMAN;sp|Q6S8J3|POTEE_HUMAN	POTEI;ACTB;ACTA2;ACTG1;ACTG2;ACTC1;ACTA1;POTEE	HUMAN	POTE ankyrin domain family member I OS=Homo sapiens OX=9606 GN=POTEI PE=1 SV=1	AASSSSLEKS/1	['MSFragger', 'Comet', 'Sage']	[0.0019326339039204, 0.002841293465025, 0.0046943231441048]	[1.1127409034194085, 0.5927324377564056, 0.6208164866018637]	[0.0084664392085438, 0.0136235666060435, 0.0312095890435546]	0.69777	0.618465	1	3	0.00193263	0.00846644	1.11274	0	NA	2	0	0	0	2	0	0	0	0	2	0	0	NA	NA	netMHCpan-4.1	HLA-A*03:01	6.857	NB	AASSSSLEK	3	AASSSSLEK
AASSSSLEKSYELPDGQVI	19	FALSE	sp|P0CG38|POTEI_HUMAN;sp|P60709|ACTB_HUMAN;sp|P62736|ACTA_HUMAN;sp|P63261|ACTG_HUMAN;sp|P63267|ACTH_HUMAN;sp|P68032|ACTC_HUMAN;sp|P68133|ACTS_HUMAN;sp|Q6S8J3|POTEE_HUMAN	POTEI;ACTB;ACTA2;ACTG1;ACTG2;ACTC1;ACTA1;POTEE	HUMAN	POTE ankyrin domain family member I OS=Homo sapiens OX=9606 GN=POTEI PE=1 SV=1	AASSSSLEKSYELPDGQVI/2	['MSFragger', 'Comet', 'Sage']	[0.0031300863903843, 0.006525459991442, 0.000383435582822]	[1.0346378045401552, 0.4683734526639689, 0.9169152703810444]	[0.0127640315198906, 0.0412622251608405, 0.0026366446165505]	0.97596	5.11498	1	3	0.000383436	0.00263664	1.03464	0	NA	1	0	0	0	1	0	0	0	0	1	0	0	NA	NA	NA	NA	NA	NA	NA	NA	NA
AATATANQIPIISAEHLTS	19	FALSE	sp|Q9NR56|MBNL1_HUMAN	MBNL1	HUMAN	Muscleblind-like protein 1 OS=Homo sapiens OX=9606 GN=MBNL1 PE=1 SV=2	AATATANQIPIISAEHLTS/2	['MSFragger', 'Comet', 'Sage', 'PEAKS']	[0.0002711496746203, 0.0003395585738539, 0.0002794857462269, 0.0005190760446405]	[2.3729077821403672, 1.375775703312577, 1.3686700065578754, 1.6073142493107009]	[8.383680682687455e-06, 1.1347219218426613e-05, 5.624461040566531e-05, 0.0003666806082988]	0.861643	1.96727	1	4	0.00027115	8.38368e-06	2.37291	0	NA	3	0	0	1	2	0	0	0	0	3	0	0	NA	NA	NA	NA	NA	NA	NA	NA	NA
AATELFGQL	9	TRUE	tr|A0A0H3M8T1|A0A0H3M8T1_MYCBP	BCG_0842c	MYCBP	YbjN domain-containing protein OS=Mycobacterium bovis (strain BCG / Pasteur 1173P2) OX=410289 GN=BCG_0842c PE=4 SV=1	AATELFGQL/1	['Sage']	[0.0086626435662838]	[0.532060148096502]	[0.0627560396875102]	0.829246	0.826539	1	1	0.00866264	0.062756	0.53206	0	NA	2	1	0	1	0	0	0	0	0	2	0	0	NA	NA	netMHCpan-4.1	HLA-C*01:02	1.062	WB	AATELFGQL	0	AATELFGQL
AATELRGVVGP	11	TRUE	sp|P22059|OSBP1_HUMAN	OSBP	HUMAN	Oxysterol-binding protein 1 OS=Homo sapiens OX=9606 GN=OSBP PE=1 SV=1	[UNIMOD:Acetylation]-AATELRGVVGP/2	['MSFragger', 'PEAKS']	[0.0005478451424397, 0.0005488474204171]	[1.4200407215003576, 1.4281873782322467]	[0.0016184368398218, 0.0005840802259502]	0.780104	8.65231	1	2	0.000547845	0.00058408	1.42819	0	NA	6	1	0	3	0	0	0	1	1	4	2	0	NA	NA	netMHCpan-4.1	HLA-B*18:01	43.5	NB	AELRGVVGP	2	TELRGVVGP
AATELRGVVGPGP	13	FALSE	sp|P22059|OSBP1_HUMAN	OSBP	HUMAN	Oxysterol-binding protein 1 OS=Homo sapiens OX=9606 GN=OSBP PE=1 SV=1	[UNIMOD:Acetylation]-AATELRGVVGPGP/2	['MSFragger', 'PEAKS']	[0.0002711496746203, 0.0002903600464576]	[1.618418268678836, 1.727767593845343]	[0.000546292997751, 0.0002574843454968]	0.841265	9.03199	1	2	0.00027115	0.000257484	1.72777	0	NA	15	3	2	3	1	1	1	3	1	9	6	0	NA	NA	netMHCIIpan-4.3	HLA-DQA10101-DQB10602	34.23	NB	ELRGVVGPG	NA	NA
AATELRGVVGPGPAAI	16	FALSE	P22059|OSBP1_HUMAN	OSBP	HUMAN	Oxysterol-binding protein 1 OS=Homo sapiens OX=9606 GN=OSBP PE=1 SV=1	[UNIMOD:Acetylation]-AATELRGVVGPGPAAI/2	['PEAKS']	[0.0002903600464576]	[1.6195346731903224]	[0.0003543800897692]	0.84578	7.49644	1	1	0.00029036	0.00035438	1.61953	0	NA	1	0	0	0	1	0	0	0	0	1	0	0	NA	NA	netMHCIIpan-4.3	HLA-DQA10102-DQB10501	13.95	NB	LRGVVGPGP	NA	NA
AATELRGVVGPGPAAIA	17	FALSE	sp|P22059|OSBP1_HUMAN	OSBP	HUMAN	Oxysterol-binding protein 1 OS=Homo sapiens OX=9606 GN=OSBP PE=1 SV=1	[UNIMOD:Acetylation]-AATELRGVVGPGPAAIA/2	['MSFragger', 'PEAKS']	[0.007137192704203, 0.0002903600464576]	[0.808772497037366, 1.6361446895630447]	[0.0421864068803357, 0.0003380735799709]	0.748673	8.36597	1	2	0.00029036	0.000338074	1.63614	0	NA	1	0	0	1	0	0	0	0	0	1	0	0	NA	NA	netMHCIIpan-4.3	HLA-DQA10102-DQB10501	22.42	NB	LRGVVGPGP	NA	NA
AATELRGVVGPGPAAIAA	18	FALSE	sp|P22059|OSBP1_HUMAN	OSBP	HUMAN	Oxysterol-binding protein 1 OS=Homo sapiens OX=9606 GN=OSBP PE=1 SV=1	[UNIMOD:Acetylation]-AATELRGVVGPGPAAIAA/2	['MSFragger', 'PEAKS']	[0.0022298006295907, 0.0002903600464576]	[1.0842397836844884, 1.890310545886232]	[0.0098381961234771, 0.0001536537427705]	0.847734	6.74585	1	2	0.00029036	0.000153654	1.89031	0	NA	2	0	0	1	0	0	0	0	1	1	1	0	NA	NA	netMHCIIpan-4.3	DRB1_0101	35.52	NB	VGPGPAAIA	NA	NA
AATMEGIGAIGGTPPAFNR	19	FALSE	sp|Q15233|NONO_HUMAN	NONO	HUMAN	Non-POU domain-containing octamer-binding protein OS=Homo sapiens OX=9606 GN=NONO PE=1 SV=4	AATMEGIGAIGGTPPAFNR/2	['Comet', 'Sage']	[0.0003395585738539, 0.0029731275014293]	[1.08382537925817, 0.6543616507134863]	[0.0001600180486033, 0.0237817438676789]	0.566265	0.812191	1	2	0.000339559	0.000160018	1.08383	0	NA	1	0	0	1	0	0	0	0	0	1	0	0	NA	NA	NA	NA	NA	NA	NA	NA	NA
AATPKKAKKPKTVKAKPV	18	FALSE	sp|P07305|H10_HUMAN	H1-0	HUMAN	Histone H1.0 OS=Homo sapiens OX=9606 GN=H1-0 PE=1 SV=3	AATPKKAKKPKTVKAKPV/3	['MSFragger', 'Sage']	[0.0022298006295907, 0.0093093948893321]	[1.0745530055374235, 0.5094048603819926]	[0.0103522691243683, 0.0745350732278666]	0.506819	5.62843	1	2	0.0022298	0.0103523	1.07455	0	NA	1	0	0	1	0	0	0	0	0	1	0	0	NA	NA	netMHCIIpan-4.3	HLA-DPA10202-DPB10201	12.93	NB	KKAKKPKTV	NA	NA
AATTAATAAQ	10	TRUE	sp|P37108|SRP14_HUMAN	SRP14	HUMAN	Signal recognition particle 14 kDa protein OS=Homo sapiens OX=9606 GN=SRP14 PE=1 SV=2	AATTAATAAQ/1	['MSFragger', 'Comet', 'Sage', 'PEAKS']	[0.0002711496746203, 0.002841293465025, 0.0002794857462269, 0.0002903600464576]	[1.749265547379775, 0.5851514775606794, 1.1969783459925074, 2.0892138829119853]	[0.0002653414845647, 0.0145843555786297, 0.0002429630367505, 7.965114426091203e-05]	0.92332	0.0417426	1	4	0.00027115	7.96511e-05	2.08921	0	NA	25	1	2	2	1	5	2	5	7	6	19	0	NA	NA	netMHCpan-4.1	HLA-A*03:01	24.6	NB	ATTAATAAQ	5	AATTAATAA
AATTTAATGP	10	TRUE	sp|Q9HC84|MUC5B_HUMAN	MUC5B	HUMAN	Mucin-5B OS=Homo sapiens OX=9606 GN=MUC5B PE=1 SV=3	AATTTAATGP/1	['Sage']	[0.0099990655078964]	[0.4946933654638718]	[0.0832060834212738]	0.701134	0.746221	1	1	0.00999907	0.0832061	0.494693	0	NA	2	1	0	0	0	0	0	1	0	1	1	0	NA	NA	netMHCpan-4.1	HLA-B*51:01	43.4	NB	AATTTAATP	0	AATTTAATP
AATVFGIY	8	TRUE	O43315|AQP9_HUMAN	AQP9	HUMAN	Aquaporin-9 OS=Homo sapiens OX=9606 GN=AQP9 PE=1 SV=2	AATVFGIY/1	['PEAKS']	[0.0018092805449127]	[0.7368917342448451]	[0.0176358988684499]	0.792921	0.80136	1	1	0.00180928	0.0176359	0.736892	0	NA	1	0	0	1	0	0	0	0	0	1	0	0	NA	NA	netMHCpan-4.1	HLA-B*18:01	8.479	NB	AAT-VFGIY	0	AATVFG-IY
AAVAVAVREDSGSGMK	16	FALSE	sp|Q9UI10|EI2BD_HUMAN	EIF2B4	HUMAN	Translation initiation factor eIF2B subunit delta OS=Homo sapiens OX=9606 GN=EIF2B4 PE=1 SV=2	[UNIMOD:Acetylation]-AAVAVAVREDSGSGMK/2	['MSFragger', 'PEAKS']	[0.0005478451424397, 0.0006299609424215]	[1.3842334627372863, 0.9838957456397868]	[0.0019669071329909, 0.0034924628407134]	0.436232	8.31649	1	2	0.000547845	0.00196691	1.38423	0	NA	2	1	0	1	0	0	0	0	0	2	0	0	NA	NA	netMHCIIpan-4.3	DRB1_1501	19.21	NB	VAVREDSGS	NA	NA
AAVDLEKLRA	10	TRUE	sp|P17858|PFKAL_HUMAN	PFKL	HUMAN	ATP-dependent 6-phosphofructokinase, liver type OS=Homo sapiens OX=9606 GN=PFKL PE=1 SV=6	[UNIMOD:Acetylation]-AAVDLEKLRA/2	['MSFragger', 'PEAKS']	[0.0002711496746203, 0.0002903600464576]	[1.8347018858184685, 1.7540491672129932]	[0.000165400663797, 0.000237402925525]	0.957005	9.1328	1	2	0.00027115	0.000165401	1.8347	0	NA	8	1	0	1	1	1	0	2	2	3	5	0	NA	NA	netMHCpan-4.1	HLA-A*31:01	17.418	NB	AAVDLEKLR	3	AAVDEKLRA
AAVDLEKLRASGAGKAI	17	FALSE	sp|P17858|PFKAL_HUMAN	PFKL	HUMAN	ATP-dependent 6-phosphofructokinase, liver type OS=Homo sapiens OX=9606 GN=PFKL PE=1 SV=6	[UNIMOD:Acetylation]-AAVDLEKLRASGAGKAI/3	['MSFragger', 'PEAKS']	[0.0009818360333824, 0.0006299609424215]	[1.2437070797178411, 0.9855306647863532]	[0.004213271737091, 0.003458543153327]	0.453173	6.68096	1	2	0.000629961	0.00345854	1.24371	0	NA	6	0	0	1	1	1	0	2	1	2	4	0	NA	NA	netMHCIIpan-4.3	DRB1_0101	0.66	SB	LEKLRASGA	NA	NA
AAVGLVGDL	9	TRUE	Q14974|IMB1_HUMAN	KPNB1	HUMAN	Importin subunit beta-1 OS=Homo sapiens OX=9606 GN=KPNB1 PE=1 SV=2	AAVGLVGDL/1	['PEAKS']	[0.0026666666666666]	[0.6556240491911156]	[0.0297017879208391]	0.860019	3.23023	1	1	0.00266667	0.0297018	0.655624	0	NA	1	0	0	0	1	0	0	0	0	1	0	0	NA	NA	netMHCpan-4.1	HLA-C*01:02	5.446	NB	AAVGLVGDL	NA	NA
AAVGRVGSFGSSPPGLSST	19	FALSE	sp|Q9Y6G9|DC1L1_HUMAN	DYNC1LI1	HUMAN	Cytoplasmic dynein 1 light intermediate chain 1 OS=Homo sapiens OX=9606 GN=DYNC1LI1 PE=1 SV=3	[UNIMOD:Acetylation]-AAVGRVGSFGSSPPGLSST/2	['MSFragger', 'PEAKS']	[0.0002711496746203, 0.0002903600464576]	[1.6653788667966571, 1.7770827005159486]	[0.0004217174091805, 0.0002209017293011]	0.928008	7.35657	1	2	0.00027115	0.000220902	1.77708	0	NA	6	0	0	1	0	2	1	1	1	1	5	0	NA	NA	NA	NA	NA	NA	NA	NA	NA
AAVGRVGSFGSSPPGLSSTY	20	FALSE	sp|Q9Y6G9|DC1L1_HUMAN	DYNC1LI1	HUMAN	Cytoplasmic dynein 1 light intermediate chain 1 OS=Homo sapiens OX=9606 GN=DYNC1LI1 PE=1 SV=3	[UNIMOD:Acetylation]-AAVGRVGSFGSSPPGLSSTY/2	['MSFragger', 'PEAKS']	[0.0002711496746203, 0.0002903600464576]	[3.380883140914101, 1.9877773576761644]	[3.141012509262072e-08, 0.000111566023018]	0.936008	5.03471	1	2	0.00027115	3.14101e-08	3.38088	0	NA	6	1	1	1	1	0	0	1	1	4	2	0	NA	NA	NA	NA	NA	NA	NA	NA	NA
AAVGVKKQKKPLVGK	15	FALSE	sp|P36578|RL4_HUMAN	RPL4	HUMAN	Large ribosomal subunit protein uL4 OS=Homo sapiens OX=9606 GN=RPL4 PE=1 SV=5	AAVGVKKQKKPLVGK/2	['MSFragger', 'Comet', 'Sage', 'PEAKS']	[0.0055854146906944, 0.0003395585738539, 0.000383435582822, 0.0002903600464576]	[0.8786494705781527, 1.1138789437553518, 0.9271017057012676, 1.8494275947449383]	[0.0290185106487139, 0.000121861484739, 0.0024180789211426, 0.0001754204117869]	0.905364	1.39072	1	4	0.00029036	0.000121861	1.84943	0	NA	5	1	1	1	0	0	1	1	0	3	2	0	NA	NA	netMHCIIpan-4.3	DRB1_1501	11.64	NB	VKKQKKPLV	NA	NA
AAVGVKKQKKPLVGKK	16	FALSE	sp|P36578|RL4_HUMAN	RPL4	HUMAN	Large ribosomal subunit protein uL4 OS=Homo sapiens OX=9606 GN=RPL4 PE=1 SV=5	AAVGVKKQKKPLVGKK/2;AAVGVKKQKKPLVGKK/3	['MSFragger', 'Comet', 'Sage', 'PEAKS']	[0.0005478451424397, 0.0003395585738539, 0.000544267053701, 0.0002903600464576]	[1.3586361426529057, 1.0816886515911948, 0.8730211963888225, 2.2223551023761785]	[0.0022608393661666, 0.0001631473020054, 0.0038265708570689, 5.104095896005362e-05]	0.936824	1.09454	2	4	0.00029036	5.1041e-05	2.22236	0	NA	8	1	1	1	1	1	1	2	0	4	4	0	NA	NA	netMHCIIpan-4.3	DRB1_1501	8.85	NB	VKKQKKPLV	NA	NA
AAVKTLNPKAEVA	13	FALSE	sp|P40227|TCPZ_HUMAN	CCT6A	HUMAN	T-complex protein 1 subunit zeta OS=Homo sapiens OX=9606 GN=CCT6A PE=1 SV=3	[UNIMOD:Acetylation]-AAVKTLNPKAEVA/2	['MSFragger', 'PEAKS']	[0.0033277870216306, 0.0005488474204171]	[0.9860374038493857, 1.2772024200518994]	[0.0164661695985897, 0.0008962373376126]	0.841215	7.54155	1	2	0.000548847	0.000896237	1.2772	0	NA	2	2	0	0	0	0	0	0	0	2	0	0	NA	NA	netMHCIIpan-4.3	HLA-DQA10102-DQB10501	20.92	NB	VKTLNPKAE	NA	NA
AAVKTLNPKAEVARAQA	17	FALSE	sp|P40227|TCPZ_HUMAN	CCT6A	HUMAN	T-complex protein 1 subunit zeta OS=Homo sapiens OX=9606 GN=CCT6A PE=1 SV=3	[UNIMOD:Acetylation]-AAVKTLNPKAEVARAQA/3	['MSFragger', 'PEAKS']	[0.0024662512980269, 0.0005488474204171]	[1.065275747772705, 1.542653161642136]	[0.0108692977329311, 0.0004361525419779]	0.701339	5.32098	1	2	0.000548847	0.000436153	1.54265	0	NA	1	1	0	0	0	0	0	0	0	1	0	0	NA	NA	netMHCIIpan-4.3	DRB5_0101	13.28	NB	LNPKAEVAR	NA	NA
AAVLEYL	7	FALSE	A0A8Q3WKH5|A0A8Q3WKH5_HUMAN;O75367|H2AY_HUMAN;P04908|H2A1B_HUMAN;P0C0S8|H2A1_HUMAN;P16104|H2AX_HUMAN;P20671|H2A1D_HUMAN;Q16777|H2A2C_HUMAN;Q6FI13|H2A2A_HUMAN;Q7L7L0|H2A3_HUMAN;Q8IUE6|H2A2B_HUMAN;Q93077|H2A1C_HUMAN;Q96KK5|H2A1H_HUMAN;Q96QV6|H2A1A_HUMAN;Q99878|H2A1J_HUMAN;Q9BTM1|H2AJ_HUMAN	H2AL1Q;MACROH2A1;H2AC8;H2AC17;H2AX;H2AC7;H2AC20;H2AC19;H2AC25;H2AC21;H2AC6;H2AC12;H2AC1;H2AC14;H2AJ	HUMAN	Histone H2A OS=Homo sapiens OX=9606 GN=H2AL1Q PE=3 SV=1	AAVLEYL/1	['PEAKS']	[0.0069982977113675]	[0.4712598654655118]	[0.0715473012245376]	0.85592	2.87571	1	1	0.0069983	0.0715473	0.47126	0	NA	1	0	0	0	0	0	0	0	1	0	1	0	NA	NA	NA	NA	NA	NA	NA	NA	NA
AAVPELLQQQEEDRSKLRSV	20	FALSE	sp|Q9Y5X3|SNX5_HUMAN	SNX5	HUMAN	Sorting nexin-5 OS=Homo sapiens OX=9606 GN=SNX5 PE=1 SV=1	[UNIMOD:Acetylation]-AAVPELLQQQEEDRSKLRSV/3	['MSFragger']	[0.0006814310051107]	[1.2991651513326776]	[0.0031225307332802]	0.948932	10.0023	1	1	0.000681431	0.00312253	1.29917	0	NA	3	0	0	1	0	0	0	1	1	1	2	0	NA	NA	NA	NA	NA	NA	NA	NA	NA
AAVQAAEV	8	TRUE	sp|Q15046|SYK_HUMAN	KARS1	HUMAN	Lysine--tRNA ligase OS=Homo sapiens OX=9606 GN=KARS1 PE=1 SV=3	[UNIMOD:Acetylation]-AAVQAAEV/1	['MSFragger', 'PEAKS']	[0.0079005684555352, 0.0018092805449127]	[0.7798366884186438, 0.7370409448211186]	[0.0493144486205015, 0.0176182757494999]	0.950715	4.72866	1	2	0.00180928	0.0176183	0.779837	0	NA	17	3	0	2	5	4	1	1	1	10	7	0	NA	NA	netMHCpan-4.1	HLA-B*51:01	2.45	NB	AAV-QAAEV	0	AA-VQAAEV
AAVQAAEVK	9	TRUE	sp|Q15046|SYK_HUMAN	KARS1	HUMAN	Lysine--tRNA ligase OS=Homo sapiens OX=9606 GN=KARS1 PE=1 SV=3	[UNIMOD:Acetylation]-AAVQAAEVK/1	['MSFragger', 'PEAKS']	[0.0002711496746203, 0.0009547678720611]	[1.6148583226851223, 0.9309116714338944]	[0.0005571051208786, 0.0048357011688401]	0.715822	0.266793	1	2	0.00027115	0.000557105	1.61486	0	NA	13	2	1	1	2	2	2	2	1	6	7	0	NA	NA	netMHCpan-4.1	HLA-A*03:01	3.846	NB	AAVQAAEVK	3	AAVQAAEVK
AAVQAAEVKVDGSEPK	16	FALSE	sp|Q15046|SYK_HUMAN	KARS1	HUMAN	Lysine--tRNA ligase OS=Homo sapiens OX=9606 GN=KARS1 PE=1 SV=3	[UNIMOD:Acetylation]-AAVQAAEVKVDGSEPK/2	['MSFragger', 'PEAKS']	[0.0002711496746203, 0.0002903600464576]	[3.1508558151278483, 2.040154843815856]	[1.1240931285809882e-07, 9.378099932311848e-05]	0.724264	3.55695	1	2	0.00027115	1.12409e-07	3.15086	0	NA	6	2	0	2	1	0	0	0	1	5	1	0	NA	NA	netMHCIIpan-4.3	HLA-DQA10101-DQB10602	1.7	WB	VQAAEVKVD	NA	NA
AAVQAAEVKVDGSEPKLSK	19	FALSE	sp|Q15046|SYK_HUMAN	KARS1	HUMAN	Lysine--tRNA ligase OS=Homo sapiens OX=9606 GN=KARS1 PE=1 SV=3	[UNIMOD:Acetylation]-AAVQAAEVKVDGSEPKLSK/3	['MSFragger', 'PEAKS']	[0.0002711496746203, 0.0002903600464576]	[2.793838294294762, 1.9923486488517133]	[8.132017859795194e-07, 0.0001098918268872]	0.50465	4.4875	1	2	0.00027115	8.13202e-07	2.79384	0	NA	8	1	1	2	3	0	1	0	0	7	1	0	NA	NA	NA	NA	NA	NA	NA	NA	NA
AAVRAWLL	8	TRUE	tr|A0A0H3M9S1|A0A0H3M9S1_MYCBP	egtE	MYCBP	Probable hercynylcysteine sulfoxide lyase OS=Mycobacterium bovis (strain BCG / Pasteur 1173P2) OX=410289 GN=egtE PE=3 SV=1	AAVRAWLL/2	['MSFragger', 'Sage']	[0.0045263855155663, 0.0094500094500094]	[0.9167846905444428, 0.5037128605740276]	[0.0237067199036703, 0.0777897977141531]	0.967576	4.00034	1	2	0.00452639	0.0237067	0.916785	0	NA	3	0	0	0	1	0	0	1	1	1	2	87.5	tr|E5RHT7|E5RHT7_HUMAN	AAVRAWL	netMHCpan-4.1	HLA-B*51:01	3.529	NB	AAV-RAWLL	0	AA-VRAWLL
AAVRTRV	7	FALSE	sp|Q16540|RM23_HUMAN;tr|A0AAG2SUK6|A0AAG2SUK6_HUMAN	MRPL23;tr|A0AAG2SUK6|A0AAG2SUK6_HUMAN	HUMAN	Large ribosomal subunit protein uL23m OS=Homo sapiens OX=9606 GN=MRPL23 PE=1 SV=1	AAVRTRV/1	['Sage']	[0.0002794857462269]	[2.3110040494902657]	[1.8273923466710003e-08]	0.436972	33.1631	1	1	0.000279486	1.82739e-08	2.311	0	NA	1	0	0	0	0	0	0	1	0	0	1	0	NA	NA	NA	NA	NA	NA	NA	NA	NA
AAWAISNL	8	TRUE	sp|O00505|IMA4_HUMAN;sp|O00629|IMA3_HUMAN	KPNA3;KPNA4	HUMAN	Importin subunit alpha-4 OS=Homo sapiens OX=9606 GN=KPNA3 PE=1 SV=2	AAWAISNL/1	['MSFragger', 'Comet', 'Sage', 'PEAKS']	[0.0048982257537825, 0.0026121027427078, 0.0006474587245063, 0.0010559662090813]	[0.9090915602055046, 0.6117984084869709, 0.8297874555424308, 0.8926150136215525]	[0.0246910594212882, 0.0114755314420651, 0.0055171021056746, 0.0061786812593743]	0.991742	0.664385	1	4	0.000647459	0.0055171	0.909092	0	NA	6	0	0	1	1	2	0	1	1	2	4	0	NA	NA	netMHCpan-4.1	HLA-B*51:01	2.673	NB	AAW-AISNL	5	AA-WAISNL
AAWLQVLPV	9	TRUE	sp|Q8NBN3|TM87A_HUMAN	TMEM87A	HUMAN	Transmembrane protein 87A OS=Homo sapiens OX=9606 GN=TMEM87A PE=1 SV=3	AAWLQVLPV/1	['Comet']	[0.0080410091466479]	[0.4322898868650272]	[0.0565244567050354]	0.973792	0.728924	1	1	0.00804101	0.0565245	0.43229	0	NA	2	0	0	2	0	0	0	0	0	2	0	0	NA	NA	netMHCpan-4.1	HLA-B*51:01	1.272	WB	AAWLQVLPV	0	AAWLQVLPV
AAYAIPML	8	TRUE	sp|Q9NY93|DDX56_HUMAN	DDX56	HUMAN	Probable ATP-dependent RNA helicase DDX56 OS=Homo sapiens OX=9606 GN=DDX56 PE=1 SV=1	AAYAIPML/1	['Comet']	[0.0026121027427078]	[0.6040551410601616]	[0.0123041086094271]	0.882568	1.54012	1	1	0.0026121	0.0123041	0.604055	0	NA	1	0	0	0	0	0	0	0	1	0	1	0	NA	NA	netMHCpan-4.1	HLA-B*51:01	0.816	WB	AAY-AIPML	0	AAYAIPM-L
AAYKLVL	7	FALSE	P18669|PGAM1_HUMAN;Q8N0Y7|PGAM4_HUMAN	PGAM1;PGAM4	HUMAN	Phosphoglycerate mutase 1 OS=Homo sapiens OX=9606 GN=PGAM1 PE=1 SV=2	[UNIMOD:Acetylation]-AAYKLVL/1	['PEAKS']	[0.005920550038197]	[0.503516104418144]	[0.0633198188166796]	0.980056	12.3872	1	1	0.00592055	0.0633198	0.503516	0	NA	5	1	0	1	0	0	0	1	2	2	3	0	NA	NA	NA	NA	NA	NA	NA	NA	NA
AAYKLVLIR	9	TRUE	sp|P18669|PGAM1_HUMAN;sp|Q8N0Y7|PGAM4_HUMAN	PGAM1;PGAM4	HUMAN	Phosphoglycerate mutase 1 OS=Homo sapiens OX=9606 GN=PGAM1 PE=1 SV=2	[UNIMOD:Acetylation]-AAYKLVLIR/2	['MSFragger', 'PEAKS']	[0.0013428827215756, 0.0002903600464576]	[1.189839224947111, 1.838375715098451]	[0.0056236186444857, 0.0001817729831905]	0.979389	11.6501	1	2	0.00029036	0.000181773	1.83838	0	NA	6	0	1	1	1	1	1	1	0	3	3	0	NA	NA	netMHCpan-4.1	HLA-A*31:01	0.138	SB	AAYKLVLIR	3	AAYKLVLIR
AAYKLVLIRHG	11	TRUE	sp|P18669|PGAM1_HUMAN;sp|Q8N0Y7|PGAM4_HUMAN	PGAM1;PGAM4	HUMAN	Phosphoglycerate mutase 1 OS=Homo sapiens OX=9606 GN=PGAM1 PE=1 SV=2	[UNIMOD:Acetylation]-AAYKLVLIRHG/3	['MSFragger', 'PEAKS']	[0.0002711496746203, 0.0002903600464576]	[2.147752860590388, 1.6480669346776124]	[2.919987437863844e-05, 0.0003266749705538]	0.70701	9.89851	1	2	0.00027115	2.91999e-05	2.14775	0	NA	3	0	0	1	2	0	0	0	0	3	0	0	NA	NA	netMHCpan-4.1	HLA-A*31:01	18.553	NB	AAYKLVLIR	0	AAYVLIRHG
AAYKLVLIRHGE	12	TRUE	sp|P18669|PGAM1_HUMAN;sp|Q8N0Y7|PGAM4_HUMAN	PGAM1;PGAM4	HUMAN	Phosphoglycerate mutase 1 OS=Homo sapiens OX=9606 GN=PGAM1 PE=1 SV=2	[UNIMOD:Acetylation]-AAYKLVLIRHGE/3	['MSFragger', 'PEAKS']	[0.0005478451424397, 0.0006299609424215]	[1.331461405914406, 1.0409661094472862]	[0.0026206834177396, 0.0025152855816035]	0.308879	7.6287	1	2	0.000547845	0.00251529	1.33146	0	NA	1	0	0	1	0	0	0	0	0	1	0	0	NA	NA	netMHCpan-4.1	HLA-A*31:01	39.444	NB	AAYKLVLIR	0	AAYVLIRHG
AAYKLVLIRHGESA	14	FALSE	sp|P18669|PGAM1_HUMAN	PGAM1	HUMAN	Phosphoglycerate mutase 1 OS=Homo sapiens OX=9606 GN=PGAM1 PE=1 SV=2	[UNIMOD:Acetylation]-AAYKLVLIRHGESA/3;[UNIMOD:Acetylation]-AAYKLVLIRHGESA/2	['MSFragger', 'PEAKS']	[0.0002711496746203, 0.0005488474204171]	[1.807224157809656, 1.3473458584950928]	[0.0001925662550501, 0.0007248255646245]	0.876581	5.78214	2	2	0.00027115	0.000192566	1.80722	0	NA	10	1	1	3	3	1	0	0	1	8	2	0	NA	NA	netMHCIIpan-4.3	HLA-DQA10101-DQB10602	6.38	NB	YKLVLIRHG	NA	NA
AAYNAITL	8	TRUE	sp|O60216|RAD21_HUMAN	RAD21	HUMAN	Double-strand-break repair protein rad21 homolog OS=Homo sapiens OX=9606 GN=RAD21 PE=1 SV=2	AAYNAITL/1	['Comet', 'Sage', 'PEAKS']	[0.0048119964189794, 0.0071841947715026, 0.0033089341221297]	[0.4925710976893039, 0.5513822092451333, 0.6113924194173304]	[0.0333349999767749, 0.0540707728203367, 0.0383414986319213]	0.983798	1.48952	1	3	0.00330893	0.033335	0.611392	0	NA	3	1	1	0	1	0	0	0	0	3	0	0	NA	NA	netMHCpan-4.1	HLA-C*01:02	0.609	WB	AAY-NAITL	0	AAYNAI-TL
AAYPLTEV	8	TRUE	sp|P35227|PCGF2_HUMAN	PCGF2	HUMAN	Polycomb group RING finger protein 2 OS=Homo sapiens OX=9606 GN=PCGF2 PE=1 SV=1	AAYPLTEV/1	['MSFragger', 'Comet', 'Sage', 'PEAKS']	[0.0050488774304436, 0.0020214585600995, 0.0009063444108761, 0.0010559662090813]	[0.890741635593132, 0.6285851263314095, 0.8165497104516733, 0.8924222914644683]	[0.0272126305685061, 0.009864580992728, 0.0061694446845797, 0.0061864243983531]	0.987669	0.216186	1	4	0.000906344	0.00616944	0.892422	0	NA	4	0	0	2	1	0	0	0	1	3	1	0	NA	NA	netMHCpan-4.1	HLA-B*51:01	0.287	SB	AAYPL-TEV	0	AAYPL-TEV
AAYQALEL	8	TRUE	sp|Q8TDW4|ST7L_HUMAN	ST7L	HUMAN	Suppressor of tumorigenicity 7 protein-like OS=Homo sapiens OX=9606 GN=ST7L PE=1 SV=1	AAYQALEL/1	['Comet', 'Sage', 'PEAKS']	[0.005182489800419, 0.0024218939210462, 0.0015109000647528]	[0.4842372548683313, 0.6852672453287871, 0.7585265682632556]	[0.0358828615898025, 0.0184609237250343, 0.0152400927691031]	0.992101	3.2913	1	3	0.0015109	0.0152401	0.758527	0	NA	5	0	1	0	0	1	1	1	1	1	4	0	NA	NA	netMHCpan-4.1	HLA-B*51:01	1.002	WB	AAY-QALEL	5	AA-YQALEL
AAYQQSLTV	9	TRUE	Q13227|GPS2_HUMAN	GPS2	HUMAN	G protein pathway suppressor 2 OS=Homo sapiens OX=9606 GN=GPS2 PE=1 SV=3	AAYQQSLTV/1	['PEAKS']	[0.0010559662090813]	[0.8823189745189297]	[0.0066079012499828]	0.805095	2.00433	1	1	0.00105597	0.0066079	0.882319	0	NA	1	0	0	0	0	0	0	0	1	0	1	0	NA	NA	netMHCpan-4.1	HLA-B*51:01	0.111	SB	AAYQQSLTV	0	AAYQQSLTV
AAYRVGML	8	TRUE	sp|A7E2V4|ZSWM8_HUMAN	ZSWIM8	HUMAN	Zinc finger SWIM domain-containing protein 8 OS=Homo sapiens OX=9606 GN=ZSWIM8 PE=1 SV=1	AAYRVGML/2	['MSFragger', 'Comet', 'Sage', 'PEAKS']	[0.0014684287812041, 0.0006958942240779, 0.0006474587245063, 0.0005488474204171]	[1.1617289572266722, 0.769662779000845, 0.823864885070126, 1.2362022792282463]	[0.0065319613739658, 0.0027559945320608, 0.0058000770321723, 0.0010317515155022]	0.978313	2.54257	1	4	0.000548847	0.00103175	1.2362	0	NA	2	1	1	0	0	0	0	0	0	2	0	0	NA	NA	netMHCpan-4.1	HLA-C*01:02	2.098	NB	AAY-RVGML	0	AAYRVGM-L
AAYSAASL	8	TRUE	Q9BSR8|YIPF4_HUMAN	YIPF4	HUMAN	Protein YIPF4 OS=Homo sapiens OX=9606 GN=YIPF4 PE=1 SV=1	AAYSAASL/1	['PEAKS']	[0.005761474937584]	[0.5116773913562532]	[0.0612947209022071]	0.881251	0.471955	1	1	0.00576147	0.0612947	0.511677	0	NA	1	1	0	0	0	0	0	0	0	1	0	0	NA	NA	netMHCpan-4.1	HLA-C*01:02	0.843	WB	AAY-SAASL	5	AA-YSAASL
ACARPLISVY	10	TRUE	sp|P36578|RL4_HUMAN	RPL4	HUMAN	Large ribosomal subunit protein uL4 OS=Homo sapiens OX=9606 GN=RPL4 PE=1 SV=5	[UNIMOD:Acetylation]-AC[UNIMOD:Cysteinylation]ARPLISVY/2	['MSFragger', 'PEAKS']	[0.0032763014197306, 0.0006299609424215]	[1.0105682859200549, 1.0241089545860391]	[0.0144794011867131, 0.002763550579568]	0.896041	10.2526	1	2	0.000629961	0.00276355	1.02411	0	NA	1	0	0	1	0	0	0	0	0	1	0	0	NA	NA	netMHCpan-4.1	HLA-C*07:01	4.595	NB	AARPLISVY	0	AARPLISVY
ADAAASPVGKRLLLL	15	FALSE	sp|Q7LBC6|KDM3B_HUMAN	KDM3B	HUMAN	Lysine-specific demethylase 3B OS=Homo sapiens OX=9606 GN=KDM3B PE=1 SV=2	[UNIMOD:Acetylation]-ADAAASPVGKRLLLL/2	['MSFragger', 'PEAKS']	[0.004352192835621, 0.0002903600464576]	[0.9297850312068898, 1.7912343510823403]	[0.0221339261215502, 0.0002112612614065]	0.470512	5.94397	1	2	0.00029036	0.000211261	1.79123	0	NA	3	0	0	1	1	0	0	0	1	2	1	0	NA	NA	netMHCIIpan-4.3	HLA-DPA10202-DPB10201	49.04	NB	PVGKRLLLL	NA	NA
ADAAPDEKVLDSGFREIENK	20	FALSE	sp|P01833|PIGR_HUMAN	PIGR	HUMAN	Polymeric immunoglobulin receptor OS=Homo sapiens OX=9606 GN=PIGR PE=1 SV=4	ADAAPDEKVLDSGFREIENK/3	['MSFragger', 'Comet', 'Sage', 'PEAKS']	[0.0013428827215756, 0.0006958942240779, 0.0002794857462269, 0.0012131906915186]	[1.1940475607032677, 0.8508460495758138, 1.0434857870803624, 0.8124958436167261]	[0.0054986611536351, 0.001321368162592, 0.0008983911489952, 0.01054398582973]	0.71657	0.166948	1	4	0.000279486	0.000898391	1.19405	0	NA	9	1	1	2	1	1	1	1	1	5	4	0	NA	NA	NA	NA	NA	NA	NA	NA	NA
ADADADLEERLKNLRRD	17	FALSE	sp|O43633|CHM2A_HUMAN	CHMP2A	HUMAN	Charged multivesicular body protein 2a OS=Homo sapiens OX=9606 GN=CHMP2A PE=1 SV=1	ADADADLEERLKNLRRD/3	['MSFragger', 'Sage']	[0.0060988215836262, 0.000544267053701]	[0.8526971249933804, 0.8700608183467553]	[0.0333260092027721, 0.003923792542068]	0.486395	0.140899	1	2	0.000544267	0.00392379	0.870061	0	NA	1	0	0	0	0	0	0	0	1	0	1	0	NA	NA	netMHCIIpan-4.3	DRB5_0101	36.35	NB	EERLKNLRR	NA	NA
ADAHKGRKNEGVIEFV	16	FALSE	sp|Q08170|SRSF4_HUMAN	SRSF4	HUMAN	Serine/arginine-rich splicing factor 4 OS=Homo sapiens OX=9606 GN=SRSF4 PE=1 SV=2	ADAHKGRKNEGVIEFV/3	['MSFragger', 'Comet', 'Sage']	[0.0057501306847882, 0.0026121027427078, 0.0035826242722794]	[0.8635591519565152, 0.6023921041770051, 0.6349599178740905]	[0.0314476951152423, 0.0124896593257628, 0.0278422844248275]	0.628118	0.33626	1	3	0.0026121	0.0124897	0.863559	0	NA	1	1	0	0	0	0	0	0	0	1	0	0	NA	NA	netMHCIIpan-4.3	HLA-DPA10202-DPB10402	26.78	NB	RKNEGVIEF	NA	NA
ADAHKGRKNEGVIEFVSY	18	FALSE	sp|Q08170|SRSF4_HUMAN	SRSF4	HUMAN	Serine/arginine-rich splicing factor 4 OS=Homo sapiens OX=9606 GN=SRSF4 PE=1 SV=2	ADAHKGRKNEGVIEFVSY/3	['MSFragger', 'Comet', 'Sage', 'PEAKS']	[0.0004670714619336, 0.0006958942240779, 0.0002794857462269, 0.0012131906915186]	[1.5372743284887245, 0.7682858298651778, 1.0194659686932517, 0.8370586645204257]	[0.0008530872940776, 0.0027905605878457, 0.0011022569075923, 0.0089272480319638]	0.727069	0.0766955	1	4	0.000279486	0.000853087	1.53727	0	NA	8	1	2	1	1	1	1	0	1	5	3	0	NA	NA	netMHCIIpan-4.3	HLA-DQA10101-DQB10602	11.64	NB	NEGVIEFVS	NA	NA
ADAHRPKLNEGVVEFA	16	FALSE	sp|Q13243|SRSF5_HUMAN	SRSF5	HUMAN	Serine/arginine-rich splicing factor 5 OS=Homo sapiens OX=9606 GN=SRSF5 PE=1 SV=1	ADAHRPKLNEGVVEFA/3	['MSFragger', 'Comet', 'Sage', 'PEAKS']	[0.0005478451424397, 0.0087880251086431, 0.000383435582822, 0.0005488474204171]	[1.364100090319588, 0.4103352875130248, 0.9113964968001224, 1.493429395995701]	[0.0021946382928818, 0.0682831884592415, 0.0027631636276733, 0.0004947666202734]	0.36571	0.105258	1	4	0.000383436	0.000494767	1.49343	0	NA	10	4	1	3	2	0	0	0	0	10	0	0	NA	NA	netMHCIIpan-4.3	HLA-DPA10202-DPB10402	12.44	NB	KLNEGVVEF	NA	NA
ADAHRPKLNEGVVEFASY	18	FALSE	sp|Q13243|SRSF5_HUMAN	SRSF5	HUMAN	Serine/arginine-rich splicing factor 5 OS=Homo sapiens OX=9606 GN=SRSF5 PE=1 SV=1	ADAHRPKLNEGVVEFASY/3	['MSFragger', 'Comet', 'Sage', 'PEAKS']	[0.0019326339039204, 0.0041488993891898, 0.0006474587245063, 0.0006299609424215]	[1.1350292530233674, 0.5057275140636646, 0.8367611406114794, 1.0499663151442007]	[0.0075256674367627, 0.0296660432405343, 0.0052013638657329, 0.0023944630166369]	0.159973	0.453726	1	4	0.000629961	0.00239446	1.13503	0	NA	2	0	1	1	0	0	0	0	0	2	0	0	NA	NA	netMHCIIpan-4.3	HLA-DQA10101-DQB10602	6.13	NB	NEGVVEFAS	NA	NA
ADAINTEF	8	TRUE	sp|P08670|VIME_HUMAN	VIM	HUMAN	Vimentin OS=Homo sapiens OX=9606 GN=VIM PE=1 SV=4	ADAINTEF/1	['MSFragger', 'Comet', 'Sage', 'PEAKS']	[0.0024662512980269, 0.002841293465025, 0.0021980705824887, 0.009149967975112]	[1.06630768386491, 0.598055371551745, 0.6970516695180804, 0.3876329005247373]	[0.0108105556338096, 0.012986672846919, 0.0167513991983944, 0.0955535276527427]	0.875355	0.00226129	1	4	0.00219807	0.0108106	1.06631	0	NA	7	1	1	1	1	0	3	0	0	4	3	0	NA	NA	netMHCpan-4.1	HLA-B*18:01	3.443	NB	ADA-INTEF	2	ADA-INTEF
ADAKVVSAHG	10	TRUE	sp|P59510|ATS20_HUMAN	ADAMTS20	HUMAN	A disintegrin and metalloproteinase with thrombospondin motifs 20 OS=Homo sapiens OX=9606 GN=ADAMTS20 PE=1 SV=2	ADAKVVSAHG/2	['MSFragger', 'Sage']	[0.0041765436279489, 0.0019864918553833]	[0.9443132745944076, 0.74314743605074]	[0.0205022945679544, 0.011424295792358]	0.650477	0.128403	1	2	0.00198649	0.0114243	0.944313	0	NA	5	0	0	0	1	2	0	2	0	1	4	0	NA	NA	netMHCpan-4.1	HLA-B*18:01	57.857	NB	ADAKVVSAH	0	DAKVVSAHG
ADAPPPPSAPNPV	13	FALSE	sp|Q15427|SF3B4_HUMAN	SF3B4	HUMAN	Splicing factor 3B subunit 4 OS=Homo sapiens OX=9606 GN=SF3B4 PE=1 SV=1	ADAPPPPSAPNPV/1	['MSFragger', 'Comet', 'Sage']	[0.0005478451424397, 0.0003395585738539, 0.0009063444108761]	[1.3992146584477714, 0.8991674901714093, 0.8024632723214438]	[0.0018128492970526, 0.0008529625277988, 0.0069472875942545]	0.923079	5.43607	1	3	0.000339559	0.000852963	1.39921	0	NA	4	0	0	0	0	1	0	0	3	0	4	0	NA	NA	netMHCIIpan-4.3	HLA-DPA10202-DPB10402	98.21	NB	ASPPPPADA	NA	NA
ADAPPPPSAPNPVVSSL	17	FALSE	sp|Q15427|SF3B4_HUMAN	SF3B4	HUMAN	Splicing factor 3B subunit 4 OS=Homo sapiens OX=9606 GN=SF3B4 PE=1 SV=1	ADAPPPPSAPNPVVSSL/2	['MSFragger', 'Comet', 'Sage', 'PEAKS']	[0.0002711496746203, 0.0003395585738539, 0.0002794857462269, 0.0012131906915186]	[2.320242393567633, 1.027953209622969, 1.453473515809023, 0.808411811088472]	[1.1225467836814336e-05, 0.0002655205176411, 2.730239101313488e-05, 0.0108415717246734]	0.614282	2.66663	1	4	0.00027115	1.12255e-05	2.32024	0	NA	5	2	3	0	0	0	0	0	0	5	0	0	NA	NA	netMHCIIpan-4.3	HLA-DQA10101-DQB10602	73.44	NB	SAPNPVVSS	NA	NA
ADAPVALVV	9	TRUE	sp|Q9BQ52|RNZ2_HUMAN	ELAC2	HUMAN	Zinc phosphodiesterase ELAC protein 2 OS=Homo sapiens OX=9606 GN=ELAC2 PE=1 SV=2	ADAPVALVV/1	['MSFragger', 'Comet', 'Sage', 'PEAKS']	[0.0033277870216306, 0.0037509377344336, 0.0006474587245063, 0.0006299609424215]	[0.9922734644821594, 0.5464583744434852, 0.827117737403579, 1.0196499180782703]	[0.0159364176197176, 0.0206334266266727, 0.0056429286697617, 0.0028343905944317]	0.961461	2.05402	1	4	0.000629961	0.00283439	1.01965	0	NA	20	3	3	3	2	3	2	2	2	11	9	0	NA	NA	netMHCpan-4.1	HLA-B*18:01	4.676	NB	ADAPVALVV	1	ADAPVALVV
ADAVAVTMGP	10	TRUE	sp|P10809|CH60_HUMAN	HSPD1	HUMAN	60 kDa heat shock protein, mitochondrial OS=Homo sapiens OX=9606 GN=HSPD1 PE=1 SV=2	ADAVAVTMGP/1	['MSFragger', 'Comet', 'Sage', 'PEAKS']	[0.0055854146906944, 0.0020214585600995, 0.0050526315789473, 0.0006299609424215]	[0.8750017623630326, 0.6266725988825007, 0.5923479406146804, 1.0459696210599343]	[0.029587300636302, 0.0100361420866144, 0.0391903390554243, 0.0024471637222438]	0.887453	1.43321	1	4	0.000629961	0.00244716	1.04597	0	NA	6	0	0	0	0	1	0	2	3	0	6	0	NA	NA	netMHCpan-4.1	HLA-B*51:01	40.211	NB	DAVAVTMGP	0	DAVAVTMGP
ADDAGAAGGPG	11	TRUE	sp|P15880|RS2_HUMAN	RPS2	HUMAN	Small ribosomal subunit protein uS5 OS=Homo sapiens OX=9606 GN=RPS2 PE=1 SV=2	[UNIMOD:Acetylation]-ADDAGAAGGPG/1	['MSFragger', 'PEAKS']	[0.0005478451424397, 0.0005488474204171]	[1.3945017650784657, 1.1156027501005734]	[0.0018599728606046, 0.0017108248855841]	0.70847	1.17868	1	2	0.000547845	0.00171082	1.3945	0	NA	1	1	0	0	0	0	0	0	0	1	0	0	NA	NA	netMHCpan-4.1	HLA-A*03:01	95	NB	ADDAGAAGG	4	DDAGAGGPG
ADENENITVVKGIRL	15	FALSE	sp|Q9NX63|MIC19_HUMAN	CHCHD3	HUMAN	MICOS complex subunit MIC19 OS=Homo sapiens OX=9606 GN=CHCHD3 PE=1 SV=1	ADENENITVVKGIRL/2;ADENENITVVKGIRL/3	['MSFragger', 'Comet', 'Sage', 'PEAKS']	[0.0002711496746203, 0.0003395585738539, 0.0002794857462269, 0.0005190760446405]	[2.4881613632786967, 1.465705589310842, 1.158551231388383, 1.6001700985791216]	[4.425950710631189e-06, 5.020866104605355e-06, 0.0003370948051938, 0.0003739891707284]	0.839156	3.78508	2	4	0.00027115	4.42595e-06	2.48816	0	NA	9	1	1	2	0	2	0	2	1	4	5	0	NA	NA	netMHCIIpan-4.3	HLA-DQA10101-DQB10602	0.27	SB	NENITVVKG	NA	NA
ADETRNLQNVDMKIGV	16	FALSE	sp|P16070|CD44_HUMAN	CD44	HUMAN	CD44 antigen OS=Homo sapiens OX=9606 GN=CD44 PE=1 SV=3	ADETRNLQNVDMKIGV/2;ADETRNLQNVDMKIGV/3	['MSFragger', 'Comet', 'Sage', 'PEAKS']	[0.0002711496746203, 0.0003395585738539, 0.0002794857462269, 0.0002903600464576]	[2.682726777170521, 1.3955835622592083, 1.7541497549890033, 2.344417607036148]	[1.5054292790558782e-06, 9.48185662433784e-06, 2.1053055689164056e-06, 3.390467856600871e-05]	0.708716	0.0184149	2	4	0.00027115	1.50543e-06	2.68273	0	NA	3	0	1	2	0	0	0	0	0	3	0	0	NA	NA	netMHCIIpan-4.3	HLA-DQA10102-DQB10501	16.74	NB	NLQNVDMKI	NA	NA
ADEVASVY	8	TRUE	Q7Z434|MAVS_HUMAN	MAVS	HUMAN	Mitochondrial antiviral-signaling protein OS=Homo sapiens OX=9606 GN=MAVS PE=1 SV=2	ADEVASVY/1	['PEAKS']	[0.0055147058823529]	[0.5307258968823869]	[0.0566538908280669]	0.876325	3.63306	1	1	0.00551471	0.0566539	0.530726	0	NA	2	1	0	0	0	0	0	0	1	1	1	0	NA	NA	netMHCpan-4.1	HLA-B*18:01	1.958	WB	AD-EVASVY	2	AD-EVASVY
ADEVSASLAKQGL	13	FALSE	sp|P10636|TAU_HUMAN	MAPT	HUMAN	Microtubule-associated protein tau OS=Homo sapiens OX=9606 GN=MAPT PE=1 SV=5	ADEVSASLAKQGL/2	['MSFragger', 'Comet', 'Sage', 'PEAKS']	[0.0002711496746203, 0.0003395585738539, 0.0002794857462269, 0.0005488474204171]	[2.357606795083206, 1.2614718693160272, 1.525263254086804, 1.5028676981001463]	[9.12568694884324e-06, 3.19789530657544e-05, 1.4807696255950852e-05, 0.0004830505984619]	0.944405	0.805865	1	4	0.00027115	9.12569e-06	2.35761	0	NA	2	2	0	0	0	0	0	0	0	2	0	0	NA	NA	netMHCIIpan-4.3	HLA-DQA10101-DQB10602	2.76	WB	VSASLAKQG	NA	NA
ADGIVSKNF	9	TRUE	sp|P63220|RS21_HUMAN	RPS21	HUMAN	Small ribosomal subunit protein eS21 OS=Homo sapiens OX=9606 GN=RPS21 PE=1 SV=1	ADGIVSKNF/1	['MSFragger', 'Comet', 'Sage']	[0.0019326339039204, 0.0006958942240779, 0.0085853658536585]	[1.116441528046839, 0.7710708703904307, 0.5331290376727743]	[0.0083026641037272, 0.0027210889149293, 0.062244292913216]	0.900642	1.6972	1	3	0.000695894	0.00272109	1.11644	1	['EGGIVSKNF(1)']	1	1	0	0	0	0	0	0	0	1	0	0	NA	NA	netMHCpan-4.1	HLA-B*18:01	8.019	NB	ADGIVSKNF	NA	NA
ADGKGVVV	8	TRUE	sp|P46779|RL28_HUMAN	RPL28	HUMAN	Large ribosomal subunit protein eL28 OS=Homo sapiens OX=9606 GN=RPL28 PE=1 SV=3	ADGKGVVV/1	['MSFragger', 'Sage', 'PEAKS']	[0.0058199958428601, 0.0066009952269726, 0.0005488474204171]	[0.8587314699966895, 0.5680924352868086, 1.2423453236173925]	[0.0322685903954507, 0.0474619878640247, 0.0010092913633856]	0.983735	3.1504	1	3	0.000548847	0.00100929	1.24235	0	NA	4	0	0	1	2	0	0	1	0	3	1	0	NA	NA	netMHCpan-4.1	HLA-C*01:02	11.059	NB	#NAME?	4	AD-GKGVVV
ADGPKQM	7	FALSE	sp|P01584|IL1B_HUMAN	IL1B	HUMAN	Interleukin-1 beta OS=Homo sapiens OX=9606 GN=IL1B PE=1 SV=2	ADGPKQM/1;ADGPKQM[UNIMOD:Oxidation]/1	['MSFragger', 'Comet', 'Sage', 'PEAKS']	[0.0032763014197306, 0.002841293465025, 0.0021980705824887, 0.0005488474204171]	[1.007995009526244, 0.5760782183173854, 0.720813067225003, 1.257470434275924]	[0.0146759392189404, 0.0158227184466238, 0.0137587044682758, 0.0009573935774173]	0.984545	0.129745	2	4	0.000548847	0.000957394	1.25747	0	NA	8	3	2	1	1	0	0	0	1	7	1	0	NA	NA	NA	NA	NA	NA	NA	NA	NA
ADGPKQMK	8	TRUE	sp|P01584|IL1B_HUMAN	IL1B	HUMAN	Interleukin-1 beta OS=Homo sapiens OX=9606 GN=IL1B PE=1 SV=2	ADGPKQMK/1	['MSFragger', 'PEAKS']	[0.0068958624825104, 0.0005488474204171]	[0.8165360954092019, 1.1195600785237771]	[0.0404596758104481, 0.0016787642688316]	0.82736	0.0323622	1	2	0.000548847	0.00167876	1.11956	0	NA	1	0	0	0	1	0	0	0	0	1	0	0	NA	NA	netMHCpan-4.1	HLA-A*03:01	13.901	NB	A-DGPKQMK	3	ADGPKQM-K
ADGVDHIDIY	10	TRUE	sp|Q16630|CPSF6_HUMAN	CPSF6	HUMAN	Cleavage and polyadenylation specificity factor subunit 6 OS=Homo sapiens OX=9606 GN=CPSF6 PE=1 SV=2	[UNIMOD:Acetylation]-ADGVDHIDIY/1	['MSFragger', 'PEAKS']	[0.0005478451424397, 0.0005488474204171]	[1.352937077917571, 1.068955522736229]	[0.0023320022847135, 0.0021634299078299]	0.900132	7.91471	1	2	0.000547845	0.00216343	1.35294	0	NA	2	2	0	0	0	0	0	0	0	2	0	0	NA	NA	netMHCpan-4.1	HLA-B*18:01	6.436	NB	ADVDHIDIY	2	DGVDHIDIY
ADGYEPPVQESV	12	TRUE	sp|P61247|RS3A_HUMAN	RPS3A	HUMAN	Small ribosomal subunit protein eS1 OS=Homo sapiens OX=9606 GN=RPS3A PE=1 SV=2	ADGYEPPVQESV/1	['MSFragger', 'Sage', 'PEAKS']	[0.0049547608789314, 0.0012811387900355, 0.0005190760446405]	[0.9004791207973784, 0.7745820750357175, 1.5528829507748978]	[0.0258430834123465, 0.008782257743105, 0.0004246486338043]	0.983351	3.50746	1	3	0.000519076	0.000424649	1.55288	0	NA	1	0	0	0	0	1	0	0	0	0	1	0	NA	NA	netMHCpan-4.1	HLA-B*51:01	17.089	NB	DGYEPPVSV	0	DGYEPPVQV
ADHGEPIGRGTKVIL	15	FALSE	sp|P08238|HS90B_HUMAN;sp|Q58FF7|H90B3_HUMAN	HSP90AB1;HSP90AB3P	HUMAN	Heat shock protein HSP 90-beta OS=Homo sapiens OX=9606 GN=HSP90AB1 PE=1 SV=4	ADHGEPIGRGTKVIL/3	['Sage', 'PEAKS']	[0.0028871694191015, 0.0012131906915186]	[0.6667870441280983, 0.8434107579442679]	[0.0214858058953028, 0.0085538654272617]	0.196634	0.0490506	1	2	0.00121319	0.00855387	0.843411	0	NA	1	1	0	0	0	0	0	0	0	1	0	0	NA	NA	netMHCIIpan-4.3	HLA-DPA10202-DPB10201	64.43	NB	KTGRGIPEG	NA	NA
ADHGQLSGIQRATW	14	FALSE	sp|O60783|RT14_HUMAN	MRPS14	HUMAN	Small ribosomal subunit protein uS14m OS=Homo sapiens OX=9606 GN=MRPS14 PE=1 SV=1	ADHGQLSGIQRATW/3	['MSFragger', 'Comet', 'Sage', 'PEAKS']	[0.0002711496746203, 0.0003395585738539, 0.0002794857462269, 0.0002903600464576]	[2.094609340393606, 1.1320833994775672, 1.5035852988122855, 2.078472749879943]	[3.919979850835208e-05, 0.0001033251128645, 1.781244305989571e-05, 8.255413133031398e-05]	0.862207	0.147579	1	4	0.00027115	1.78124e-05	2.09461	0	NA	2	2	0	0	0	0	0	0	0	2	0	0	NA	NA	netMHCIIpan-4.3	HLA-DQA10101-DQB10602	16.04	NB	GQLSGIQRA	NA	NA
ADIDLTK	7	FALSE	sp|P62269|RS18_HUMAN;sp|Q9BZW7|TSG10_HUMAN	RPS18;TSGA10	HUMAN	Small ribosomal subunit protein uS13 OS=Homo sapiens OX=9606 GN=RPS18 PE=1 SV=3	ADIDLTK/1	['MSFragger', 'Comet', 'PEAKS']	[0.0086776079984908, 0.0037874160048869, 0.0053351440488893]	[0.751027486802464, 0.5371395813525138, 0.5361681120193298]	[0.0576235501599337, 0.0224259079056984, 0.0553496776086177]	0.904217	1.18506	1	3	0.00378742	0.0224259	0.751027	0	NA	5	1	0	1	1	0	0	1	1	3	2	0	NA	NA	NA	NA	NA	NA	NA	NA	NA
ADINTKW	7	FALSE	sp|P50914|RL14_HUMAN	RPL14	HUMAN	Large ribosomal subunit protein eL14 OS=Homo sapiens OX=9606 GN=RPL14 PE=1 SV=4	ADINTKW/1	['MSFragger', 'Comet', 'Sage', 'PEAKS']	[0.0080152671755725, 0.0050806273470289, 0.0089043747580332, 0.0005488474204171]	[0.770061367859555, 0.4873639319366051, 0.5281212032887589, 1.090552003679859]	[0.0519896709077028, 0.034905608255851, 0.0646749125758261, 0.0019355244317108]	0.895195	0.291223	1	4	0.000548847	0.00193552	1.09055	0	NA	6	2	0	0	1	2	0	0	1	3	3	0	NA	NA	NA	NA	NA	NA	NA	NA	NA
ADINTKWAAT	10	TRUE	P50914|RL14_HUMAN	RPL14	HUMAN	Large ribosomal subunit protein eL14 OS=Homo sapiens OX=9606 GN=RPL14 PE=1 SV=4	ADINTKWAAT/1	['PEAKS']	[0.0034071550255536]	[0.6094312077093174]	[0.0387543225431966]	0.809821	4.3068	1	1	0.00340716	0.0387543	0.609431	0	NA	1	0	0	0	0	0	0	1	0	0	1	0	NA	NA	netMHCpan-4.1	HLA-A*03:01	50	NB	AINTKWAAT	3	AINTKWAAT
ADIQMGI	7	FALSE	sp|O75695|XRP2_HUMAN	RP2	HUMAN	Protein XRP2 OS=Homo sapiens OX=9606 GN=RP2 PE=1 SV=4	ADIQMGI/1	['Comet', 'PEAKS']	[0.0087880251086431, 0.0050687201481625]	[0.4121424084001293, 0.5464084949316647]	[0.067234902288601, 0.0529210259788697]	0.93948	0.182205	1	2	0.00506872	0.052921	0.546408	0	NA	8	0	0	1	2	2	1	0	2	3	5	0	NA	NA	NA	NA	NA	NA	NA	NA	NA
ADIQTER	7	FALSE	P62280|RS11_HUMAN	RPS11	HUMAN	Small ribosomal subunit protein uS17 OS=Homo sapiens OX=9606 GN=RPS11 PE=1 SV=3	[UNIMOD:Acetylation]-ADIQTER/1	['PEAKS']	[0.0014098253985467]	[0.7779721502668386]	[0.0133486150371588]	0.988169	2.86003	1	1	0.00140983	0.0133486	0.777972	0	NA	1	1	0	0	0	0	0	0	0	1	0	0	NA	NA	NA	NA	NA	NA	NA	NA	NA
ADIQTERA	8	TRUE	P62280|RS11_HUMAN	RPS11	HUMAN	Small ribosomal subunit protein uS17 OS=Homo sapiens OX=9606 GN=RPS11 PE=1 SV=3	[UNIMOD:Acetylation]-ADIQTERA/1	['PEAKS']	[0.0061004670670098]	[0.4908617033957882]	[0.066504930040236]	0.970166	0.632085	1	1	0.00610047	0.0665049	0.490862	0	NA	1	0	0	1	0	0	0	0	0	1	0	0	NA	NA	netMHCpan-4.1	HLA-B*18:01	26.381	NB	ADI-QTERA	NA	NA
ADIQTERAY	9	TRUE	sp|P62280|RS11_HUMAN	RPS11	HUMAN	Small ribosomal subunit protein uS17 OS=Homo sapiens OX=9606 GN=RPS11 PE=1 SV=3	[UNIMOD:Acetylation]-ADIQTERAY/1	['MSFragger', 'PEAKS']	[0.0002711496746203, 0.0002903600464576]	[1.6419875190243314, 1.7170863765719189]	[0.0004797754900254, 0.0002660331294726]	0.971235	0.0657275	1	2	0.00027115	0.000266033	1.71709	0	NA	14	2	3	1	2	2	2	1	1	8	6	0	NA	NA	netMHCpan-4.1	HLA-B*18:01	0.636	WB	ADIQTERAY	2	ADIQTERAY
ADIQTERAYQ	10	TRUE	P62280|RS11_HUMAN	RPS11	HUMAN	Small ribosomal subunit protein uS17 OS=Homo sapiens OX=9606 GN=RPS11 PE=1 SV=3	[UNIMOD:Acetylation]-ADIQTERAYQ/1	['PEAKS']	[0.0033089341221297]	[0.613037179270246]	[0.0379970031664106]	0.699349	2.52809	1	1	0.00330893	0.037997	0.613037	0	NA	1	1	0	0	0	0	0	0	0	1	0	0	NA	NA	netMHCpan-4.1	HLA-B*18:01	16.846	NB	ADIQTERAY	2	ADIQTERAY
ADIQTERAYQKQPT	14	FALSE	P62280|RS11_HUMAN	RPS11	HUMAN	Small ribosomal subunit protein uS17 OS=Homo sapiens OX=9606 GN=RPS11 PE=1 SV=3	[UNIMOD:Acetylation]-ADIQTERAYQKQPT/2	['PEAKS']	[0.0005488474204171]	[1.2255839087999283]	[0.0010726172355228]	0.658879	2.6407	1	1	0.000548847	0.00107262	1.22558	0	NA	1	1	0	0	0	0	0	0	0	1	0	0	NA	NA	netMHCIIpan-4.3	DRB5_0101	0.21	SB	IQTERAYQK	NA	NA
ADIQTERAYQKQPTIF	16	FALSE	sp|P62280|RS11_HUMAN	RPS11	HUMAN	Small ribosomal subunit protein uS17 OS=Homo sapiens OX=9606 GN=RPS11 PE=1 SV=3	[UNIMOD:Acetylation]-ADIQTERAYQKQPTIF/3;[UNIMOD:Acetylation]-ADIQTERAYQKQPTIF/2	['MSFragger', 'PEAKS']	[0.0002711496746203, 0.0002903600464576]	[2.524951571522835, 1.809773336908003]	[3.609506078308027e-06, 0.0001991911584584]	0.960645	6.45113	2	2	0.00027115	3.60951e-06	2.52495	0	NA	19	3	1	4	2	3	1	2	3	10	9	0	NA	NA	netMHCIIpan-4.3	DRB5_0101	0.48	SB	IQTERAYQK	NA	NA
ADIQTERAYQKQPTIFQN	18	FALSE	sp|P62280|RS11_HUMAN	RPS11	HUMAN	Small ribosomal subunit protein uS17 OS=Homo sapiens OX=9606 GN=RPS11 PE=1 SV=3	[UNIMOD:Acetylation]-ADIQTERAYQKQPTIFQN/3	['MSFragger', 'PEAKS']	[0.0002711496746203, 0.0005190760446405]	[2.916839533727515, 1.5670012067302768]	[4.112592010196241e-07, 0.0004090969264924]	0.183404	3.13982	1	2	0.00027115	4.11259e-07	2.91684	0	NA	3	1	1	1	0	0	0	0	0	3	0	0	NA	NA	netMHCIIpan-4.3	DRB5_0101	1.49	WB	IQTERAYQK	NA	NA
ADIQTERAYQKQPTIFQNK	19	FALSE	sp|P62280|RS11_HUMAN	RPS11	HUMAN	Small ribosomal subunit protein uS17 OS=Homo sapiens OX=9606 GN=RPS11 PE=1 SV=3	[UNIMOD:Acetylation]-ADIQTERAYQKQPTIFQNK/3	['MSFragger', 'PEAKS']	[0.0002711496746203, 0.0002903600464576]	[2.0861932018022147, 2.113459554145083]	[4.10713048954445e-05, 7.34626349498152e-05]	0.80144	0.815384	1	2	0.00027115	4.10713e-05	2.11346	0	NA	10	2	1	1	1	1	1	1	2	5	5	0	NA	NA	NA	NA	NA	NA	NA	NA	NA
ADKARKKLL	9	TRUE	sp|P84098|RL19_HUMAN	RPL19	HUMAN	Large ribosomal subunit protein eL19 OS=Homo sapiens OX=9606 GN=RPL19 PE=1 SV=1	ADKARKKLL/1	['MSFragger', 'Comet', 'Sage', 'PEAKS']	[0.0033277870216306, 0.0042012035880549, 0.0021980705824887, 0.0005488474204171]	[0.9886025353579468, 0.5034467535730999, 0.7285130019843338, 1.3748198343753155]	[0.0162461391456174, 0.030272654408111, 0.0129056690466216, 0.0006719633690046]	0.900698	0.0822313	1	4	0.000548847	0.000671963	1.37482	0	NA	11	0	1	0	0	4	0	4	2	1	10	0	NA	NA	netMHCpan-4.1	HLA-B*18:01	13.394	NB	ADKARKKLL	NA	NA
ADKEAAF	7	FALSE	sp|Q09028|RBBP4_HUMAN	RBBP4	HUMAN	Histone-binding protein RBBP4 OS=Homo sapiens OX=9606 GN=RBBP4 PE=1 SV=3	[UNIMOD:Acetylation]-ADKEAAF/1	['MSFragger', 'PEAKS']	[0.0057501306847882, 0.0073453244184951]	[0.8663476890444578, 0.458020279481889]	[0.0309834267498925, 0.0750340086214283]	0.966089	1.03566	1	2	0.00575013	0.0309834	0.866348	0	NA	5	1	1	1	0	0	1	0	1	3	2	0	NA	NA	NA	NA	NA	NA	NA	NA	NA
ADKMDMSL	8	TRUE	sp|Q86V81|THOC4_HUMAN	ALYREF	HUMAN	THO complex subunit 4 OS=Homo sapiens OX=9606 GN=ALYREF PE=1 SV=3	[UNIMOD:Acetylation]-ADKMDM[UNIMOD:Oxidation]SL/1;[UNIMOD:Acetylation]-ADKM[UNIMOD:Oxidation]DMSL/1;[UNIMOD:Acetylation]-ADKMDMSL/1	['MSFragger', 'PEAKS']	[0.0013428827215756, 0.0005488474204171]	[1.174875962686265, 1.5118311965447613]	[0.0060906691740178, 0.0004721506768967]	0.930354	1.15166	3	2	0.000548847	0.000472151	1.51183	0	NA	28	6	4	4	2	4	2	2	4	16	12	0	NA	NA	netMHCpan-4.1	HLA-B*18:01	11.251	NB	ADK-MDMSL	0	A-DKMDMSL
ADKPDMGEIASFDKAK	16	FALSE	sp|P63313|TYB10_HUMAN	TMSB10	HUMAN	Thymosin beta-10 OS=Homo sapiens OX=9606 GN=TMSB10 PE=1 SV=2	[UNIMOD:Acetylation]-ADKPDMGEIASFDKAK/3	['MSFragger', 'PEAKS']	[0.0002711496746203, 0.0002903600464576]	[2.334877553437544, 1.862605890216448]	[1.0350864920710522e-05, 0.0001681113361351]	0.923064	3.04933	1	2	0.00027115	1.03509e-05	2.33488	0	NA	1	1	0	0	0	0	0	0	0	1	0	0	NA	NA	netMHCIIpan-4.3	DRB5_0101	3.87	WB	MGEIASFDK	NA	NA
ADKPDMGEIASFDKAKL	17	FALSE	sp|P63313|TYB10_HUMAN	TMSB10	HUMAN	Thymosin beta-10 OS=Homo sapiens OX=9606 GN=TMSB10 PE=1 SV=2	[UNIMOD:Acetylation]-ADKPDM[UNIMOD:Oxidation]GEIASFDKAKL/3;[UNIMOD:Acetylation]-ADKPDMGEIASFDKAKL/3	['MSFragger', 'PEAKS']	[0.0002711496746203, 0.0002903600464576]	[2.985000936661109, 2.41557583256743]	[2.818646773033752e-07, 2.6706342751789988e-05]	0.924274	1.28164	2	2	0.00027115	2.81865e-07	2.985	0	NA	3	0	0	3	0	0	0	0	0	3	0	0	NA	NA	netMHCIIpan-4.3	DRB5_0101	4.14	WB	MGEIASFDK	NA	NA
ADKQEAVFENLDKPGETQVI	20	FALSE	sp|Q9Y6N5|SQOR_HUMAN	SQOR	HUMAN	Sulfide:quinone oxidoreductase, mitochondrial OS=Homo sapiens OX=9606 GN=SQOR PE=1 SV=1	ADKQEAVFENLDKPGETQVI/3	['MSFragger', 'Comet', 'Sage', 'PEAKS']	[0.0002711496746203, 0.0003395585738539, 0.0002794857462269, 0.0002903600464576]	[3.082174505624466, 1.2547478198370328, 1.5794598343609862, 2.0979791889794903]	[1.644859676497059e-07, 3.398866412770276e-05, 9.330204097659275e-06, 7.735676842739329e-05]	0.227871	1.33944	1	4	0.00027115	1.64486e-07	3.08217	0	NA	2	0	0	2	0	0	0	0	0	2	0	0	NA	NA	NA	NA	NA	NA	NA	NA	NA
ADLHRQLQEYLAQGKAGGP	19	FALSE	sp|Q587I9|SFT2C_HUMAN	SFT2D3	HUMAN	Vesicle transport protein SFT2C OS=Homo sapiens OX=9606 GN=SFT2D3 PE=1 SV=1	[UNIMOD:Acetylation]-ADLHRQLQEYLAQGKAGGP/3	['MSFragger', 'PEAKS']	[0.0002711496746203, 0.0002903600464576]	[2.030398666320397, 2.121668075620989]	[5.59510714218043e-05, 7.147686393893696e-05]	0.666641	9.51085	1	2	0.00027115	5.59511e-05	2.12167	0	NA	4	2	1	1	0	0	0	0	0	4	0	0	NA	NA	NA	NA	NA	NA	NA	NA	NA
ADLINNLGTIAK	12	TRUE	sp|P07900|HS90A_HUMAN;sp|P08238|HS90B_HUMAN;sp|Q14568|HS902_HUMAN;sp|Q58FF8|H90B2_HUMAN	HSP90AA1;HSP90AB1;HSP90AA2P;HSP90AB2P	HUMAN	Heat shock protein HSP 90-alpha OS=Homo sapiens OX=9606 GN=HSP90AA1 PE=1 SV=5	ADLINNLGTIAK/2	['MSFragger', 'Comet', 'Sage', 'PEAKS']	[0.0002711496746203, 0.0003395585738539, 0.0002794857462269, 0.0002903600464576]	[2.1376731888638085, 1.090446513460802, 1.3922393731449567, 2.3114232704307778]	[3.08774055754053e-05, 0.0001506973989035, 4.600918076608608e-05, 3.787072487364226e-05]	0.977506	0.504337	1	4	0.00027115	3.08774e-05	2.31142	0	NA	9	4	1	1	1	0	0	0	2	7	2	0	NA	NA	netMHCpan-4.1	HLA-A*03:01	8.883	NB	ANNLGTIAK	3	DLINGTIAK
ADLLLEKETLKSKF	14	FALSE	sp|Q99459|CDC5L_HUMAN	CDC5L	HUMAN	Cell division cycle 5-like protein OS=Homo sapiens OX=9606 GN=CDC5L PE=1 SV=2	ADLLLEKETLKSKF/3	['MSFragger', 'Comet', 'Sage']	[0.0006814310051107, 0.0026121027427078, 0.000544267053701]	[1.310466956553103, 0.6078061590640687, 0.8789890186595726]	[0.0029369734922141, 0.0118955701814417, 0.0036377938485081]	0.031366	1.82463	1	3	0.000544267	0.00293697	1.31047	0	NA	1	0	0	1	0	0	0	0	0	1	0	0	NA	NA	netMHCIIpan-4.3	DRB5_0101	3.46	WB	LLLEKETLK	NA	NA
ADLQNDEV	8	TRUE	sp|P61247|RS3A_HUMAN	RPS3A	HUMAN	Small ribosomal subunit protein eS1 OS=Homo sapiens OX=9606 GN=RPS3A PE=1 SV=2	ADLQNDEV/1	['Comet', 'PEAKS']	[0.0089277143131419, 0.0005488474204171]	[0.4070721636805518, 1.1286616622672774]	[0.0702147056484413, 0.0016082594946149]	0.869552	0.805831	1	2	0.000548847	0.00160826	1.12866	0	NA	4	2	0	0	0	0	0	0	2	2	2	0	NA	NA	netMHCpan-4.1	HLA-B*51:01	26.051	NB	#NAME?	NA	NA
ADLQNDEVAFR	11	TRUE	sp|P61247|RS3A_HUMAN	RPS3A	HUMAN	Small ribosomal subunit protein eS1 OS=Homo sapiens OX=9606 GN=RPS3A PE=1 SV=2	ADLQNDEVAFR/2	['MSFragger', 'Comet', 'Sage', 'PEAKS']	[0.0002711496746203, 0.0003395585738539, 0.0002794857462269, 0.0002903600464576]	[2.463396261843839, 1.2773197832387948, 1.3421266950482715, 1.6857750217785412]	[5.07714092668e-06, 2.7699843007469848e-05, 7.052200014617822e-05, 0.0002923914243258]	0.901156	1.48985	1	4	0.00027115	5.07714e-06	2.4634	0	NA	3	3	0	0	0	0	0	0	0	3	0	0	NA	NA	netMHCpan-4.1	HLA-A*31:01	1.428	WB	AQNDEVAFR	3	DLNDEVAFR
ADLQNDEVAFRKF	13	FALSE	sp|P61247|RS3A_HUMAN	RPS3A	HUMAN	Small ribosomal subunit protein eS1 OS=Homo sapiens OX=9606 GN=RPS3A PE=1 SV=2	ADLQNDEVAFRKF/3;ADLQNDEVAFRKF/2	['MSFragger', 'Comet', 'Sage', 'PEAKS']	[0.0002711496746203, 0.0003395585738539, 0.0002794857462269, 0.0002903600464576]	[2.608688270654558, 1.1232005823439266, 1.1087437314236803, 1.626417975982043]	[2.269247620533834e-06, 0.0001119882737806, 0.000515299186315, 0.0003475636946738]	0.819922	0.0162154	2	4	0.00027115	2.26925e-06	2.60869	0	NA	11	3	1	2	5	0	0	0	0	11	0	0	NA	NA	netMHCIIpan-4.3	DRB5_0101	27.1	NB	LQNDEVAFR	NA	NA
ADLQNDEVAFRKFK	14	FALSE	sp|P61247|RS3A_HUMAN	RPS3A	HUMAN	Small ribosomal subunit protein eS1 OS=Homo sapiens OX=9606 GN=RPS3A PE=1 SV=2	ADLQNDEVAFRKFK/3	['MSFragger', 'Comet', 'Sage', 'PEAKS']	[0.0013428827215756, 0.0039789350497366, 0.0006474587245063, 0.0018092805449127]	[1.1892158919187972, 0.5127208991690737, 0.8556915668002831, 0.7480146663386987]	[0.0056423602457974, 0.0278788865491413, 0.0044316459381022, 0.0163645317004554]	0.000333725	0.946404	1	4	0.000647459	0.00443165	1.18922	0	NA	1	1	0	0	0	0	0	0	0	1	0	0	NA	NA	netMHCIIpan-4.3	DRB5_0101	18.75	NB	QNDEVAFRK	NA	NA
ADLQNDEVAFRKFKL	15	FALSE	sp|P61247|RS3A_HUMAN	RPS3A	HUMAN	Small ribosomal subunit protein eS1 OS=Homo sapiens OX=9606 GN=RPS3A PE=1 SV=2	ADLQNDEVAFRKFKL/3	['Comet', 'Sage']	[0.0041488993891898, 0.0094500094500094]	[0.5099026016027296, 0.5045142084053693]	[0.0285861119116166, 0.0773240544149462]	0.00342218	0.33327	1	2	0.0041489	0.0285861	0.509903	0	NA	3	0	0	1	1	0	0	0	1	2	1	0	NA	NA	netMHCIIpan-4.3	DRB5_0101	20.29	NB	QNDEVAFRK	NA	NA
ADLWPRIASNAGSIA	15	FALSE	sp|P62829|RL23_HUMAN	RPL23	HUMAN	Large ribosomal subunit protein uL14 OS=Homo sapiens OX=9606 GN=RPL23 PE=1 SV=1	ADLWPRIASNAGSIA/2	['MSFragger', 'Comet', 'Sage']	[0.0014684287812041, 0.0003395585738539, 0.0002794857462269]	[1.164438661724817, 1.1326658042445306, 1.0692963820509285]	[0.0064385398789396, 0.000102781105225, 0.0007211069147709]	0.635315	1.02543	1	3	0.000279486	0.000102781	1.16444	0	NA	3	0	0	0	3	0	0	0	0	3	0	0	NA	NA	netMHCIIpan-4.3	DRB1_0101	29.77	NB	WPRIASNAG	NA	NA
ADNFSLHD	8	TRUE	sp|P17931|LEG3_HUMAN	LGALS3	HUMAN	Galectin-3 OS=Homo sapiens OX=9606 GN=LGALS3 PE=1 SV=5	[UNIMOD:Acetylation]-ADNFSLHD/1	['MSFragger', 'PEAKS']	[0.0013428827215756, 0.0014098253985467]	[1.1794568324659818, 0.7860499522710155]	[0.0059438209590311, 0.0126314885644539]	0.902255	2.58328	1	2	0.00134288	0.00594382	1.17946	0	NA	5	1	2	1	0	0	1	0	0	4	1	0	NA	NA	netMHCpan-4.1	HLA-B*18:01	66.25	NB	ADNFSLHD-	NA	NA
ADNTGAKNLYIISVK	15	FALSE	sp|P62829|RL23_HUMAN	RPL23	HUMAN	Large ribosomal subunit protein uL14 OS=Homo sapiens OX=9606 GN=RPL23 PE=1 SV=1	ADNTGAKNLYIISVK/3	['MSFragger', 'Comet', 'Sage', 'PEAKS']	[0.0002711496746203, 0.0003395585738539, 0.0002794857462269, 0.0002903600464576]	[2.805911836832976, 1.4391438200423794, 1.4896703844925967, 2.071026437809222]	[7.605635068881878e-07, 6.388061888397466e-06, 2.0055169946128984e-05, 8.462739245811199e-05]	0.801259	0.0627772	1	4	0.00027115	7.60564e-07	2.80591	0	NA	2	1	0	0	1	0	0	0	0	2	0	0	NA	NA	netMHCIIpan-4.3	HLA-DQA10101-DQB10602	3.94	WB	NTGAKNLYI	NA	NA
ADNTGAKNLYIISVKGIKG	19	FALSE	sp|P62829|RL23_HUMAN	RPL23	HUMAN	Large ribosomal subunit protein uL14 OS=Homo sapiens OX=9606 GN=RPL23 PE=1 SV=1	ADNTGAKNLYIISVKGIKG/3	['MSFragger', 'Comet', 'Sage', 'PEAKS']	[0.0002711496746203, 0.0003395585738539, 0.0002794857462269, 0.0002903600464576]	[3.522748590561781, 2.007620794359341, 1.8611467516084392, 2.905867501634822]	[1.4307485900556749e-08, 3.689061848907548e-08, 8.458415868571264e-07, 5.154524545071479e-06]	0.939013	0.00564834	1	4	0.00027115	1.43075e-08	3.52275	0	NA	7	1	0	1	2	1	0	1	1	4	3	0	NA	NA	NA	NA	NA	NA	NA	NA	NA
ADPLSLLRNV	10	TRUE	sp|Q96P48|ARAP1_HUMAN	ARAP1	HUMAN	Arf-GAP with Rho-GAP domain, ANK repeat and PH domain-containing protein 1 OS=Homo sapiens OX=9606 GN=ARAP1 PE=1 SV=3	ADPLSLLRNV/2	['MSFragger', 'Comet', 'Sage', 'PEAKS']	[0.0002711496746203, 0.0006958942240779, 0.0002794857462269, 0.0002903600464576]	[1.5748478507359616, 0.818202713615219, 1.1456640726577867, 1.9073103107908211]	[0.0006941980845974, 0.0017758802798359, 0.0003762204560842, 0.0001453656316601]	0.891418	0.600361	1	4	0.00027115	0.000145366	1.90731	0	NA	4	0	0	1	0	1	0	1	1	1	3	0	NA	NA	netMHCpan-4.1	HLA-B*51:01	3.775	NB	DPLSLLRNV	1	DPLSLLRNV
ADPVDVNPF	9	TRUE	sp|O15127|SCAM2_HUMAN	SCAMP2	HUMAN	Secretory carrier-associated membrane protein 2 OS=Homo sapiens OX=9606 GN=SCAMP2 PE=1 SV=2	ADPVDVNPF/1	['MSFragger', 'Comet', 'Sage', 'PEAKS']	[0.0005478451424397, 0.0006958942240779, 0.000383435582822, 0.0006299609424215]	[1.4463744326540628, 0.8299244843363369, 0.9400446056299548, 0.9969113803728832]	[0.0014020281646036, 0.0015970305903809, 0.0021662214710451, 0.0032331338450625]	0.956725	0.232119	1	4	0.000383436	0.00140203	1.44637	0	NA	12	2	2	4	0	3	1	0	0	8	4	0	NA	NA	netMHCpan-4.1	HLA-B*18:01	7.002	NB	ADPVDVNPF	5	ADPVDVNPF
ADSKEGVLPLTAASTAPI	18	FALSE	sp|Q92917|GPKOW_HUMAN	GPKOW	HUMAN	G-patch domain and KOW motifs-containing protein OS=Homo sapiens OX=9606 GN=GPKOW PE=1 SV=2	[UNIMOD:Acetylation]-ADSKEGVLPLTAASTAPI/2	['MSFragger', 'PEAKS']	[0.0005478451424397, 0.0002903600464576]	[1.4515843574663383, 1.8682400578171487]	[0.0013627518220932, 0.0001650728346932]	0.941497	2.20131	1	2	0.00029036	0.000165073	1.86824	0	NA	2	0	0	1	1	0	0	0	0	2	0	0	NA	NA	netMHCIIpan-4.3	DRB1_0101	1.95	WB	VLPLTAAST	NA	NA
ADVTARSLQYEYK	13	FALSE	sp|O75643|U520_HUMAN	SNRNP200	HUMAN	U5 small nuclear ribonucleoprotein 200 kDa helicase OS=Homo sapiens OX=9606 GN=SNRNP200 PE=1 SV=2	[UNIMOD:Acetylation]-ADVTARSLQYEYK/2	['MSFragger']	[0.0049547608789314]	[0.9002583269201294]	[0.0258733354164985]	0.824711	3.61078	1	1	0.00495476	0.0258733	0.900258	0	NA	2	1	1	0	0	0	0	0	0	2	0	0	NA	NA	netMHCIIpan-4.3	HLA-DPA10202-DPB10201	48.34	NB	VTARSLQYE	NA	NA
ADYEIASKEQDFF	13	FALSE	sp|Q9Y383|LC7L2_HUMAN	LUC7L2	HUMAN	Putative RNA-binding protein Luc7-like 2 OS=Homo sapiens OX=9606 GN=LUC7L2 PE=1 SV=2	ADYEIASKEQDFF/2	['MSFragger', 'Comet', 'Sage']	[0.0008326394671107, 0.0020214585600995, 0.000383435582822]	[1.2538680236517392, 0.6287100761056611, 0.9514565515324542]	[0.0039888659925158, 0.0098534744438376, 0.0019659450342323]	0.641266	0.697162	1	3	0.000383436	0.00196595	1.25387	0	NA	1	0	0	1	0	0	0	0	0	1	0	0	NA	NA	netMHCIIpan-4.3	HLA-DPA10103-DPB10401	16.81	NB	YEIASKEQD	NA	NA
AEAGAGSATEF	11	TRUE	sp|P46783|RS10_HUMAN;sp|Q9NQ39|RS10L_HUMAN	RPS10;RPS10P5	HUMAN	Small ribosomal subunit protein eS10 OS=Homo sapiens OX=9606 GN=RPS10 PE=1 SV=1	AEAGAGSATEF/1	['MSFragger', 'Comet', 'Sage', 'PEAKS']	[0.0002711496746203, 0.0003395585738539, 0.0002794857462269, 0.0005488474204171]	[1.9908787654974736, 1.1798712779646356, 1.245495864563433, 1.478915250262927]	[6.964701525284032e-05, 6.700231409016935e-05, 0.0001606848985785, 0.0005133036881715]	0.95851	0.0602973	1	4	0.00027115	6.70023e-05	1.99088	0	NA	11	3	0	1	1	1	2	2	1	5	6	0	NA	NA	netMHCpan-4.1	HLA-B*18:01	1.069	WB	AEAGAGSAF	4	AEAGAGSAF
AEAKAKALKA	10	TRUE	sp|P62750|RL23A_HUMAN	RPL23A	HUMAN	Large ribosomal subunit protein uL23 OS=Homo sapiens OX=9606 GN=RPL23A PE=1 SV=1	AEAKAKALKA/1	['MSFragger', 'Comet', 'Sage', 'PEAKS']	[0.0081749049429657, 0.0048937826715604, 0.004803073967339, 0.0005488474204171]	[0.7611988383387105, 0.4908315807059289, 0.6103596658755632, 1.1530115300725623]	[0.0545410061928601, 0.0338519071517434, 0.0339436690214411, 0.0014398250433051]	0.971746	0.246315	1	4	0.000548847	0.00143983	1.15301	0	NA	2	0	0	1	0	0	0	0	1	1	1	0	NA	NA	netMHCpan-4.1	HLA-B*18:01	16.044	NB	AEAKAKAKA	3	AEAKAKALK
AEAKAKALKAKKAV	14	FALSE	sp|P62750|RL23A_HUMAN	RPL23A	HUMAN	Large ribosomal subunit protein uL23 OS=Homo sapiens OX=9606 GN=RPL23A PE=1 SV=1	AEAKAKALKAKKAV/3;AEAKAKALKAKKAV/2	['MSFragger', 'Comet', 'Sage', 'PEAKS']	[0.0002711496746203, 0.0003395585738539, 0.0002794857462269, 0.0002903600464576]	[1.7629834614631996, 1.3005160380329577, 1.7520247917510423, 2.250684284399664]	[0.000245959900611, 2.244722188766154e-05, 2.1437800534431952e-06, 4.642047961985607e-05]	0.835581	0.0899798	2	4	0.00027115	2.14378e-06	2.25068	0	NA	16	2	1	1	1	2	3	3	3	5	11	0	NA	NA	netMHCIIpan-4.3	DRB1_0101	8.18	NB	AKALKAKKA	NA	NA
AEAKAKALKAKKAVL	15	FALSE	sp|P62750|RL23A_HUMAN	RPL23A	HUMAN	Large ribosomal subunit protein uL23 OS=Homo sapiens OX=9606 GN=RPL23A PE=1 SV=1	AEAKAKALKAKKAVL/2;AEAKAKALKAKKAVL/3	['MSFragger', 'Comet', 'Sage', 'PEAKS']	[0.0002711496746203, 0.0003395585738539, 0.0002794857462269, 0.0002903600464576]	[2.372609194392457, 1.8760367564744964, 2.7151246974980427, 2.248545346329177]	[8.397566600961041e-06, 1.2163133318877037e-07, 5.828840558256476e-10, 4.67543130048391e-05]	0.938061	0.468623	2	4	0.00027115	5.82884e-10	2.71512	0	NA	39	11	3	2	4	3	7	3	6	20	19	0	NA	NA	netMHCIIpan-4.3	DRB1_0101	7.6	NB	AKALKAKKA	NA	NA
AEAKAKALKAKKAVLK	16	FALSE	sp|P62750|RL23A_HUMAN	RPL23A	HUMAN	Large ribosomal subunit protein uL23 OS=Homo sapiens OX=9606 GN=RPL23A PE=1 SV=1	AEAKAKALKAKKAVLK/3;AEAKAKALKAKKAVLK/2	['MSFragger', 'Comet', 'Sage', 'PEAKS']	[0.0002711496746203, 0.0003395585738539, 0.0002794857462269, 0.0002903600464576]	[2.2215471343999527, 1.915356191574124, 2.437703021136059, 2.346057026169934]	[1.93983872104622e-05, 8.515693023840458e-08, 6.2048469962607805e-09, 3.371880300094124e-05]	0.867753	0.00203757	2	4	0.00027115	6.20485e-09	2.4377	0	NA	25	6	2	2	3	3	4	2	3	13	12	0	NA	NA	netMHCIIpan-4.3	DRB1_0101	5.89	NB	AKALKAKKA	NA	NA
AEAKAKALKAKKAVLKGV	18	FALSE	sp|P62750|RL23A_HUMAN	RPL23A	HUMAN	Large ribosomal subunit protein uL23 OS=Homo sapiens OX=9606 GN=RPL23A PE=1 SV=1	AEAKAKALKAKKAVLKGV/2	['Comet', 'Sage', 'PEAKS']	[0.0070554056858269, 0.0069958025184889, 0.0002903600464576]	[0.4529340828097211, 0.555288021484705, 1.9137498274863416]	[0.0472365342616134, 0.0524544831651782, 0.0001423372802595]	0.258625	2.38182	1	3	0.00029036	0.000142337	1.91375	0	NA	6	0	1	1	1	0	1	1	1	3	3	0	NA	NA	netMHCIIpan-4.3	DRB5_0101	1.69	WB	LKAKKAVLK	NA	NA
AEDDSILK	8	TRUE	sp|P56385|ATP5I_HUMAN	ATP5ME	HUMAN	ATP synthase subunit e, mitochondrial OS=Homo sapiens OX=9606 GN=ATP5ME PE=1 SV=2	AEDDSILK/1	['MSFragger', 'Comet', 'Sage', 'PEAKS']	[0.0005478451424397, 0.0006958942240779, 0.000383435582822, 0.0005488474204171]	[1.3997143549968096, 0.7873264823571485, 0.9115756587926483, 1.3523700557092568]	[0.0018079231050791, 0.0023487205421998, 0.0027589629145586, 0.0007146784186875]	0.924467	1.08074	1	4	0.000383436	0.000714678	1.39971	0	NA	8	1	3	1	0	0	1	1	1	5	3	0	NA	NA	netMHCpan-4.1	HLA-B*18:01	8.796	NB	AEDDSILK-	3	AEDDSIL-K
AEDEEMNRMHESMKL	15	FALSE	sp|P04899|GNAI2_HUMAN;sp|P08754|GNAI3_HUMAN;sp|P63096|GNAI1_HUMAN	GNAI2;GNAI3;GNAI1	HUMAN	Guanine nucleotide-binding protein G(i) subunit alpha-2 OS=Homo sapiens OX=9606 GN=GNAI2 PE=1 SV=3	AEDEEMNRMHESMKL/3	['MSFragger']	[0.007137192704203]	[0.8076054670965773]	[0.042452433173123]	0.281658	1.63114	1	1	0.00713719	0.0424524	0.807605	0	NA	1	1	0	0	0	0	0	0	0	1	0	0	NA	NA	netMHCIIpan-4.3	HLA-DQA10101-DQB10602	8.53	NB	EEMNRMHES	NA	NA
AEDKEWMPV	9	TRUE	sp|P15880|RS2_HUMAN	RPS2	HUMAN	Small ribosomal subunit protein uS5 OS=Homo sapiens OX=9606 GN=RPS2 PE=1 SV=2	AEDKEWMPV/1;AEDKEWMPV/2	['MSFragger', 'Comet', 'Sage', 'PEAKS']	[0.0005478451424397, 0.0011117287381878, 0.0002794857462269, 0.0006299609424215]	[1.3886440522355137, 0.6936854620841827, 1.00951956848365, 1.0030056760368136]	[0.0019202456829864, 0.0054801561491741, 0.0011996444083112, 0.0031197933086081]	0.995041	0.689664	2	4	0.000279486	0.00119964	1.38864	0	NA	7	0	0	3	0	2	0	1	1	3	4	0	NA	NA	netMHCpan-4.1	HLA-B*18:01	4.493	NB	AEDKEWMPV	3	AEDKEWMPV
AEDKEWMPVT	10	TRUE	sp|P15880|RS2_HUMAN	RPS2	HUMAN	Small ribosomal subunit protein uS5 OS=Homo sapiens OX=9606 GN=RPS2 PE=1 SV=2	AEDKEWMPVT/1	['MSFragger', 'Comet', 'Sage', 'PEAKS']	[0.0021604104779908, 0.002841293465025, 0.0021980705824887, 0.0005488474204171]	[1.1042416900223255, 0.5929239287511412, 0.7147004385609392, 1.443347064305929]	[0.0088546242876012, 0.013600127052314, 0.0144747529652006, 0.0005618308685579]	0.993129	8.38431	1	4	0.000548847	0.000561831	1.44335	0	NA	8	0	4	2	0	2	0	0	0	6	2	0	NA	NA	netMHCpan-4.1	HLA-B*18:01	15.654	NB	AEKEWMPVT	3	AEDKEWMPT
AEDKEWMPVTKL	12	TRUE	sp|P15880|RS2_HUMAN	RPS2	HUMAN	Small ribosomal subunit protein uS5 OS=Homo sapiens OX=9606 GN=RPS2 PE=1 SV=2	AEDKEWMPVTKL/3	['MSFragger', 'Comet', 'Sage', 'PEAKS']	[0.0002711496746203, 0.0003395585738539, 0.0002794857462269, 0.0002903600464576]	[2.19079046557344, 1.2438261040142078, 1.5156715682308324, 2.2812796401083406]	[2.300356170776049e-05, 3.752566371027466e-05, 1.6069002981324756e-05, 4.189721946471012e-05]	0.965648	1.19247	1	4	0.00027115	1.6069e-05	2.28128	0	NA	4	1	2	1	0	0	0	0	0	4	0	0	NA	NA	netMHCpan-4.1	HLA-B*18:01	10.991	NB	AEWMPVTKL	3	AEDKEWMPK
AEEISTAISKPVGF	14	FALSE	sp|Q9H444|CHM4B_HUMAN	CHMP4B	HUMAN	Charged multivesicular body protein 4b OS=Homo sapiens OX=9606 GN=CHMP4B PE=1 SV=1	AEEISTAISKPVGF/2	['MSFragger', 'Comet', 'Sage', 'PEAKS']	[0.0002711496746203, 0.0003395585738539, 0.0002794857462269, 0.0002903600464576]	[2.5933784579512307, 1.360570848091387, 2.478992362533075, 2.0658639602700544]	[2.4702152778477698e-06, 1.302413793022716e-05, 4.363731423034491e-09, 8.609467969693199e-05]	0.871747	0.36862	1	4	0.00027115	4.36373e-09	2.59338	0	NA	5	1	2	2	0	0	0	0	0	5	0	0	NA	NA	netMHCIIpan-4.3	DRB1_1501	1.82	WB	ISTAISKPV	NA	NA
AEEKIKSVGGACVLVA	16	FALSE	sp|P46776|RL27A_HUMAN	RPL27A	HUMAN	Large ribosomal subunit protein uL15 OS=Homo sapiens OX=9606 GN=RPL27A PE=1 SV=2	AEEKIKSVGGAC[UNIMOD:Cysteinylation]VLVA/3	['Comet']	[0.0073747823414933]	[0.4446140996778518]	[0.0507900987555083]	0.508609	1.33159	1	1	0.00737478	0.0507901	0.444614	0	NA	1	1	0	0	0	0	0	0	0	1	0	0	NA	NA	netMHCIIpan-4.3	DRB1_0101	6.1	NB	IKSVGGACV	NA	NA
AEERDKRLAAKQSSG	15	FALSE	sp|P62701|RS4X_HUMAN;sp|Q8TD47|RS4Y2_HUMAN	RPS4X;RPS4Y2	HUMAN	Small ribosomal subunit protein eS4, X isoform OS=Homo sapiens OX=9606 GN=RPS4X PE=1 SV=2	AEERDKRLAAKQSSG/3	['Sage', 'PEAKS']	[0.004954670040059, 0.0027669604427136]	[0.5995521001905986, 0.6542741757429233]	[0.0370062944514631, 0.0299447026800944]	0.987615	3.1875	1	2	0.00276696	0.0299447	0.654274	0	NA	1	0	0	0	1	0	0	0	0	1	0	0	NA	NA	netMHCIIpan-4.3	DRB1_0101	33.17	NB	DKRLAAKQS	NA	NA
AEFKVTIKY	9	TRUE	sp|Q9UKD2|MRT4_HUMAN	MRTO4	HUMAN	mRNA turnover protein 4 homolog OS=Homo sapiens OX=9606 GN=MRTO4 PE=1 SV=2	AEFKVTIKY/1	['MSFragger', 'Comet', 'Sage', 'PEAKS']	[0.0009818360333824, 0.001567944250871, 0.0040147206423553, 0.0005488474204171]	[1.2451272900680268, 0.6674824128199993, 0.6316631485102789, 1.4027698203919916]	[0.0041811841846241, 0.0069442186780397, 0.0285948472198369, 0.0006238861792035]	0.822665	1.53701	1	4	0.000548847	0.000623886	1.40277	0	NA	1	0	0	0	0	0	0	0	1	0	1	0	NA	NA	netMHCpan-4.1	HLA-B*18:01	0.009	SB	AEFKVTIKY	2	AEFKVTIKY
AEFQRLPSY	9	TRUE	sp|P08575|PTPRC_HUMAN	PTPRC	HUMAN	Receptor-type tyrosine-protein phosphatase C OS=Homo sapiens OX=9606 GN=PTPRC PE=1 SV=3	AEFQRLPSY/1;AEFQRLPSY/2	['MSFragger', 'Comet', 'Sage', 'PEAKS']	[0.0004670714619336, 0.0008067769261799, 0.000383435582822, 0.0005488474204171]	[1.5453717043943669, 0.7212693024629968, 0.952590031740574, 1.4741924842142335]	[0.0008160575511069, 0.0042703521981946, 0.0019470900718671, 0.0005194816474258]	0.961848	0.187704	2	4	0.000383436	0.000519482	1.54537	0	NA	13	3	2	3	1	0	1	2	1	9	4	0	NA	NA	netMHCpan-4.1	HLA-B*18:01	0.01	SB	AEFQRLPSY	2	AEFQRLPSY
AEFTSPPSLF	10	TRUE	sp|Q6UN15|FIP1_HUMAN	FIP1L1	HUMAN	Pre-mRNA 3'-end-processing factor FIP1 OS=Homo sapiens OX=9606 GN=FIP1L1 PE=1 SV=1	AEFTSPPSLF/1	['MSFragger', 'Comet', 'Sage']	[0.0014684287812041, 0.0070554056858269, 0.0006474587245063]	[1.1641975328858871, 0.4528408052050536, 0.8486711153727047]	[0.0064468003416969, 0.047275026243513, 0.0047029570705732]	0.978282	0.0488409	1	3	0.000647459	0.00470296	1.1642	0	NA	1	0	0	1	0	0	0	0	0	1	0	0	NA	NA	netMHCpan-4.1	HLA-B*18:01	0.354	SB	AEFTSPPSF	2	AEFTSPPSF
AEGAGDAK	8	TRUE	sp|P05204|HMGN2_HUMAN	HMGN2	HUMAN	Non-histone chromosomal protein HMG-17 OS=Homo sapiens OX=9606 GN=HMGN2 PE=1 SV=3	AEGAGDAK/1	['MSFragger', 'Comet', 'Sage', 'PEAKS']	[0.0032763014197306, 0.0008067769261799, 0.000383435582822, 0.0005488474204171]	[1.0179357963970523, 0.7410962839468092, 0.9313941889454912, 1.1713312103169966]	[0.0139311874103925, 0.003569115318152, 0.0023314733321234, 0.0013301209497162]	0.979716	0.216829	1	4	0.000383436	0.00133012	1.17133	1	['KAEGAGDA(1)']	37	2	4	4	6	5	6	4	6	16	21	0	NA	NA	netMHCpan-4.1	HLA-B*18:01	25.571	NB	AE-GAGDAK	4	AE-GAGDAK
AEGIHTGQFVY	11	TRUE	sp|P62917|RL8_HUMAN	RPL8	HUMAN	Large ribosomal subunit protein uL2 OS=Homo sapiens OX=9606 GN=RPL8 PE=1 SV=2	AEGIHTGQFVY/2	['MSFragger', 'Comet', 'Sage', 'PEAKS']	[0.0011070694290684, 0.0053505132124918, 0.000544267053701, 0.0005488474204171]	[1.2226018420135063, 0.4811219180679362, 0.871218983019696, 1.2380583031408448]	[0.0047192632526436, 0.0368828493525099, 0.0038854686788861, 0.0010248771070291]	0.951516	1.50474	1	4	0.000544267	0.00102488	1.23806	0	NA	1	1	0	0	0	0	0	0	0	1	0	0	NA	NA	netMHCpan-4.1	HLA-B*18:01	0.881	WB	AEHTGQFVY	2	AEHTGQFVY
AEGKAGGAAGLFAK	14	FALSE	sp|Q9UBW5|BIN2_HUMAN	BIN2	HUMAN	Bridging integrator 2 OS=Homo sapiens OX=9606 GN=BIN2 PE=1 SV=3	[UNIMOD:Acetylation]-AEGKAGGAAGLFAK/2	['MSFragger', 'PEAKS']	[0.0019326339039204, 0.0002903600464576]	[1.1312411826446882, 2.0243236086474727]	[0.0076780379959305, 9.88434861753e-05]	0.858353	5.54697	1	2	0.00029036	9.88435e-05	2.02432	0	NA	1	1	0	0	0	0	0	0	0	1	0	0	NA	NA	netMHCIIpan-4.3	HLA-DPA10202-DPB10402	22.4	NB	KAGGAAGLF	NA	NA
AEGTGDAK	8	TRUE	sp|O00479|HMGN4_HUMAN	HMGN4	HUMAN	High mobility group nucleosome-binding domain-containing protein 4 OS=Homo sapiens OX=9606 GN=HMGN4 PE=1 SV=3	AEGTGDAK/1	['MSFragger', 'Comet', 'Sage', 'PEAKS']	[0.0021604104779908, 0.0006958942240779, 0.000383435582822, 0.0005488474204171]	[1.0995021748329878, 0.8022108591101512, 0.8960733052921586, 1.4376774935339112]	[0.0090785962622522, 0.0020525944416387, 0.0031470221137784, 0.0005700314847651]	0.981042	0.0636913	1	4	0.000383436	0.000570031	1.43768	0	NA	26	3	3	3	3	4	3	4	3	12	14	0	NA	NA	netMHCpan-4.1	HLA-B*18:01	23	NB	AEG-TGDAK	4	AE-GTGDAK
AEHPIKISY	9	TRUE	sp|Q08188|TGM3_HUMAN	TGM3	HUMAN	Protein-glutamine gamma-glutamyltransferase E OS=Homo sapiens OX=9606 GN=TGM3 PE=1 SV=4	AEHPIKISY/1	['MSFragger', 'Comet', 'Sage', 'PEAKS']	[0.0002711496746203, 0.0003395585738539, 0.0002794857462269, 0.0002903600464576]	[1.7029032561233868, 0.92642317675444, 1.0676352044763415, 1.6356052795421645]	[0.0003428208164625, 0.0006663263071492, 0.0007313824435234, 0.0003385954356302]	0.943786	0.35503	1	4	0.00027115	0.000338595	1.7029	0	NA	11	1	4	0	2	1	1	1	1	7	4	0	NA	NA	netMHCpan-4.1	HLA-B*18:01	0.005	SB	AEHPIKISY	2	AEHPIKISY
AEHRSGLVPQQIKVATL	17	FALSE	sp|Q00341|VIGLN_HUMAN	HDLBP	HUMAN	Vigilin OS=Homo sapiens OX=9606 GN=HDLBP PE=1 SV=3	AEHRSGLVPQQIKVATL/3	['MSFragger', 'Comet', 'Sage', 'PEAKS']	[0.0002711496746203, 0.0003395585738539, 0.0002794857462269, 0.0002903600464576]	[2.803832071311166, 1.2720691326205198, 1.7857734880782223, 2.419835454353329]	[7.693815956480228e-07, 2.905006106831985e-05, 1.6079287346296194e-06, 2.6327473109781576e-05]	0.908626	0.0372104	1	4	0.00027115	7.69382e-07	2.80383	0	NA	16	3	3	2	5	1	1	0	1	13	3	0	NA	NA	netMHCIIpan-4.3	HLA-DPA10202-DPB10201	5.96	NB	LVPQQIKVA	NA	NA
AEIESTMPL	9	TRUE	sp|Q6KC79|NIPBL_HUMAN	NIPBL	HUMAN	Nipped-B-like protein OS=Homo sapiens OX=9606 GN=NIPBL PE=1 SV=2	AEIESTMPL/1	['MSFragger', 'Comet', 'Sage']	[0.0072127260152158, 0.0039053254437869, 0.0021980705824887]	[0.803914547328155, 0.5201404185579724, 0.7164538594547346]	[0.0433051557559621, 0.0260976641143774, 0.0142657253026916]	0.805229	0.439787	1	3	0.00219807	0.0142657	0.803915	0	NA	3	0	0	2	0	0	0	1	0	2	1	0	NA	NA	netMHCpan-4.1	HLA-B*18:01	0.359	SB	AEIESTMPL	2	AEIESTMPL
AEIIADKQSGKKRGFGFVYF	20	FALSE	sp|Q13151|ROA0_HUMAN	HNRNPA0	HUMAN	Heterogeneous nuclear ribonucleoprotein A0 OS=Homo sapiens OX=9606 GN=HNRNPA0 PE=1 SV=1	AEIIADKQSGKKRGFGFVYF/3	['MSFragger', 'Comet', 'Sage', 'PEAKS']	[0.0073493385595296, 0.0052712497254557, 0.0076275383853392, 0.0005488474204171]	[0.7978073782346904, 0.4821892957210636, 0.5464712122478174, 1.3738339929021093]	[0.044754812459994, 0.0365372390091683, 0.0561676757781653, 0.000673755764064]	0.428948	1.22121	1	4	0.000548847	0.000673756	1.37383	0	NA	3	0	0	1	1	0	0	1	0	2	1	0	NA	NA	NA	NA	NA	NA	NA	NA	NA
AEIIPQNQKAIASSL	15	FALSE	sp|O75947|ATP5H_HUMAN	ATP5PD	HUMAN	ATP synthase subunit d, mitochondrial OS=Homo sapiens OX=9606 GN=ATP5PD PE=1 SV=3	AEIIPQNQKAIASSL/2	['MSFragger', 'Comet']	[0.006205493387589, 0.0006958942240779]	[0.8362580746811862, 0.8005753602158032]	[0.036392626296306, 0.0020832172245577]	0.807441	0.00218297	1	2	0.000695894	0.00208322	0.836258	0	NA	1	0	0	0	1	0	0	0	0	1	0	0	NA	NA	netMHCIIpan-4.3	HLA-DPA10202-DPB10201	4.83	WB	IIPQNQKAI	NA	NA
AEITVMHY	8	TRUE	sp|Q5H8A4|PIGG_HUMAN	PIGG	HUMAN	GPI ethanolamine phosphate transferase 2 OS=Homo sapiens OX=9606 GN=PIGG PE=1 SV=1	AEITVMHY/1	['MSFragger', 'Sage', 'PEAKS']	[0.0022298006295907, 0.0021041557075223, 0.0005488474204171]	[1.088495092101856, 0.734817223577527, 1.4765315796047709]	[0.0096203654209383, 0.0122458524213565, 0.0005164124690745]	0.797946	0.982616	1	3	0.000548847	0.000516412	1.47653	0	NA	1	0	1	0	0	0	0	0	0	1	0	0	NA	NA	netMHCpan-4.1	HLA-B*18:01	0.06	SB	AEI-TVMHY	2	AEIT-VMHY
AEKKPTTEEKKPAA	14	FALSE	sp|P36578|RL4_HUMAN	RPL4	HUMAN	Large ribosomal subunit protein uL4 OS=Homo sapiens OX=9606 GN=RPL4 PE=1 SV=5	AEKKPTTEEKKPAA/3	['MSFragger', 'Comet', 'Sage', 'PEAKS']	[0.0032262067254001, 0.0070554056858269, 0.0012811387900355, 0.0002903600464576]	[1.0248943975042066, 0.4561310894792458, 0.7696920245637692, 1.6718809579299565]	[0.0134325044190379, 0.0459352066273428, 0.0091498814078679, 0.0003047048975771]	0.677133	1.63591	1	4	0.00029036	0.000304705	1.67188	0	NA	9	0	2	1	1	0	1	1	3	4	5	0	NA	NA	netMHCIIpan-4.3	DRB5_0101	55.95	NB	KKPTTEEKK	NA	NA
AEKLGGSAVI	10	TRUE	sp|P23528|COF1_HUMAN	CFL1	HUMAN	Cofilin-1 OS=Homo sapiens OX=9606 GN=CFL1 PE=1 SV=3	AEKLGGSAVI/1	['MSFragger', 'Comet', 'Sage', 'PEAKS']	[0.0005478451424397, 0.0006958942240779, 0.0002794857462269, 0.0002903600464576]	[1.418222753246204, 0.8430611902764993, 1.0530733556998078, 2.447400762338209]	[0.0016345472895623, 0.0014178966333391, 0.0008279548193856, 2.4002223168713752e-05]	0.954948	0.0112921	1	4	0.000279486	2.40022e-05	2.4474	0	NA	8	0	0	1	0	0	0	5	2	1	7	0	NA	NA	netMHCpan-4.1	HLA-B*18:01	9.393	NB	AEKLGGSAI	4	AEKGGSAVI
AEKLGGSAVISL	12	TRUE	sp|P23528|COF1_HUMAN	CFL1	HUMAN	Cofilin-1 OS=Homo sapiens OX=9606 GN=CFL1 PE=1 SV=3	AEKLGGSAVISL/1;AEKLGGSAVISL/2	['MSFragger', 'Comet', 'Sage', 'PEAKS']	[0.0005478451424397, 0.0008067769261799, 0.000544267053701, 0.0005190760446405]	[1.3204892123766687, 0.7231292597030627, 0.8738657199948284, 1.602868889490469]	[0.0027815440128979, 0.0041991055157925, 0.0037992769755675, 0.0003712179702134]	0.980297	1.89746	2	4	0.000519076	0.000371218	1.60287	0	NA	13	1	1	1	1	2	2	2	3	4	9	0	NA	NA	netMHCpan-4.1	HLA-B*18:01	9.679	NB	AEKSAVISL	5	KLGGSVISL
AEKLGGSAVISLEG	14	FALSE	sp|P23528|COF1_HUMAN	CFL1	HUMAN	Cofilin-1 OS=Homo sapiens OX=9606 GN=CFL1 PE=1 SV=3	AEKLGGSAVISLEG/2	['MSFragger', 'Comet', 'Sage', 'PEAKS']	[0.0005478451424397, 0.0032141422257934, 0.0002794857462269, 0.0005190760446405]	[1.3370973076599424, 0.5709566992665507, 1.0067954348169317, 1.589152434357645]	[0.0025416672643413, 0.0165670342569286, 0.0012277842829418, 0.0003854337413622]	0.764419	0.0250543	1	4	0.000279486	0.000385434	1.58915	0	NA	6	2	0	2	0	1	0	0	1	4	2	0	NA	NA	netMHCIIpan-4.3	HLA-DPA10202-DPB10402	5.39	NB	LGGSAVISL	NA	NA
AEKLGGSAVISLEGKP	16	FALSE	sp|P23528|COF1_HUMAN	CFL1	HUMAN	Cofilin-1 OS=Homo sapiens OX=9606 GN=CFL1 PE=1 SV=3	AEKLGGSAVISLEGKP/3	['MSFragger', 'Comet', 'Sage', 'PEAKS']	[0.0006814310051107, 0.0003395585738539, 0.0002794857462269, 0.0002903600464576]	[1.288042213351602, 0.9748279601916758, 1.1895407342914412, 2.555407051269498]	[0.0033164006931046, 0.0004297315033051, 0.0002588607738105, 1.6706558959035963e-05]	0.944864	2.38261	1	4	0.000279486	1.67066e-05	2.55541	0	NA	2	2	0	0	0	0	0	0	0	2	0	0	NA	NA	netMHCIIpan-4.3	HLA-DPA10202-DPB10402	5.57	NB	LGGSAVISL	NA	NA
AEKLGGSAVISLEGKPL	17	FALSE	sp|P23528|COF1_HUMAN	CFL1	HUMAN	Cofilin-1 OS=Homo sapiens OX=9606 GN=CFL1 PE=1 SV=3	AEKLGGSAVISLEGKPL/2;AEKLGGSAVISLEGKPL/3	['MSFragger', 'Comet', 'Sage', 'PEAKS']	[0.0002711496746203, 0.0003395585738539, 0.0002794857462269, 0.0002903600464576]	[3.145443040360941, 1.574087643013773, 2.839718718022075, 2.5298908749341606]	[1.15832833880933e-07, 1.879360033153502e-06, 2.0149997454245075e-10, 1.8199761429731017e-05]	0.971001	1.43936	2	4	0.00027115	2.015e-10	3.14544	0	NA	46	6	8	7	4	3	6	6	6	25	21	0	NA	NA	netMHCIIpan-4.3	DRB1_0101	7.53	NB	VISLEGKPL	NA	NA
AEKTPVKKKA	10	TRUE	sp|P10412|H14_HUMAN;sp|P16402|H13_HUMAN	H1-4;H1-3	HUMAN	Histone H1.4 OS=Homo sapiens OX=9606 GN=H1-4 PE=1 SV=2	AEKTPVKKKA/1	['MSFragger', 'Comet', 'Sage', 'PEAKS']	[0.0005478451424397, 0.0009778994719342, 0.000383435582822, 0.0002903600464576]	[1.3583889280118149, 0.7062305946207909, 0.9621092280637504, 1.842896429145268]	[0.0022638810659434, 0.0048925302058877, 0.0017956945056935, 0.0001791495901151]	0.764633	1.6103	1	4	0.00029036	0.00017915	1.8429	0	NA	1	0	1	0	0	0	0	0	0	1	0	0	NA	NA	netMHCpan-4.1	HLA-B*18:01	9.875	NB	AEKPVKKKA	3	AEKTPVKKK
AELEGVAV	8	TRUE	sp|Q9Y3X0|CCDC9_HUMAN	CCDC9	HUMAN	Coiled-coil domain-containing protein 9 OS=Homo sapiens OX=9606 GN=CCDC9 PE=1 SV=1	AELEGVAV/1	['MSFragger', 'Comet', 'Sage', 'PEAKS']	[0.0077647287197903, 0.0087880251086431, 0.0090375925391789, 0.0043371118777723]	[0.7866944948312093, 0.4158505974631161, 0.5240997066969809, 0.5715134100314073]	[0.0475211370146012, 0.0651306654426726, 0.0666885418686918, 0.0471038838774725]	0.913772	0.0742307	1	4	0.00433711	0.0471039	0.786694	0	NA	5	1	0	0	1	1	0	1	1	2	3	0	NA	NA	netMHCpan-4.1	HLA-B*18:01	1.091	WB	AELEGV-AV	2	AELEGV-AV
AELGAGGDGHRGGDGAVR	18	FALSE	sp|Q14244|MAP7_HUMAN	MAP7	HUMAN	Ensconsin OS=Homo sapiens OX=9606 GN=MAP7 PE=1 SV=1	[UNIMOD:Acetylation]-AELGAGGDGHRGGDGAVR/3	['MSFragger']	[0.0002711496746203]	[1.6264604664170026]	[0.0005226272554628]	0.691489	2.72221	1	1	0.00027115	0.000522627	1.62646	0	NA	1	1	0	0	0	0	0	0	0	1	0	0	NA	NA	netMHCIIpan-4.3	DRB5_0101	88.33	NB	LGAGGDGHR	NA	NA
AELKQLVARPDVVEM	15	FALSE	sp|Q13435|SF3B2_HUMAN	SF3B2	HUMAN	Splicing factor 3B subunit 2 OS=Homo sapiens OX=9606 GN=SF3B2 PE=1 SV=2	AELKQLVARPDVVEM/3	['Sage']	[0.0089863754952169]	[0.5263773891275662]	[0.0655412303861762]	-0.113034	0.689969	1	1	0.00898638	0.0655412	0.526377	0	NA	1	0	0	0	1	0	0	0	0	1	0	0	NA	NA	netMHCIIpan-4.3	HLA-DQA10102-DQB10501	10.36	NB	LKQLVARPD	NA	NA
AELVQGQSAPVGMKAEGF	18	FALSE	sp|Q96I24|FUBP3_HUMAN	FUBP3	HUMAN	Far upstream element-binding protein 3 OS=Homo sapiens OX=9606 GN=FUBP3 PE=1 SV=2	[UNIMOD:Acetylation]-AELVQGQSAPVGMKAEGF/2	['MSFragger', 'PEAKS']	[0.0002711496746203, 0.0002903600464576]	[2.857254919046462, 1.9396776079829827]	[5.721961030177479e-07, 0.0001307374128129]	0.598958	7.00935	1	2	0.00027115	5.72196e-07	2.85725	0	NA	3	0	0	1	1	0	0	0	1	2	1	0	NA	NA	netMHCIIpan-4.3	DRB1_0101	13.65	NB	LVQGQSAPV	NA	NA
AEMYVAKF	8	TRUE	sp|P13639|EF2_HUMAN	EEF2	HUMAN	Elongation factor 2 OS=Homo sapiens OX=9606 GN=EEF2 PE=1 SV=4	AEM[UNIMOD:Oxidation]YVAKF/2;AEMYVAKF/1;AEMYVAKF/2;AEM[UNIMOD:Oxidation]YVAKF/1	['MSFragger', 'Comet', 'Sage', 'PEAKS']	[0.0002711496746203, 0.0003395585738539, 0.0002794857462269, 0.0002903600464576]	[1.7226529407299525, 1.4310611978711631, 1.225946233434892, 1.675303340985878]	[0.0003073868677347, 6.873778089911082e-06, 0.0001898147296349, 0.0003016369310837]	0.983578	0.00777953	4	4	0.00027115	6.87378e-06	1.72265	0	NA	36	7	5	5	6	5	3	2	3	23	13	0	NA	NA	netMHCpan-4.1	HLA-B*18:01	0.156	SB	AEM-YVAKF	2	AEM-YVAKF
AENDVDNEL	9	TRUE	sp|Q13838|DX39B_HUMAN	DDX39B	HUMAN	Spliceosome RNA helicase DDX39B OS=Homo sapiens OX=9606 GN=DDX39B PE=1 SV=1	[UNIMOD:Acetylation]-AENDVDNEL/1	['MSFragger']	[0.0057501306847882]	[0.8639843069711134]	[0.0313764470271251]	0.764269	3.12583	1	1	0.00575013	0.0313764	0.863984	0	NA	1	0	0	1	0	0	0	0	0	1	0	0	NA	NA	netMHCpan-4.1	HLA-B*18:01	0.504	WB	AENDVDNEL	5	AENDVDNEL
AENGDAK	7	FALSE	sp|P05204|HMGN2_HUMAN	HMGN2	HUMAN	Non-histone chromosomal protein HMG-17 OS=Homo sapiens OX=9606 GN=HMGN2 PE=1 SV=3	AENGDAK/1	['MSFragger', 'Comet', 'Sage', 'PEAKS']	[0.006205493387589, 0.0070554056858269, 0.0046943231441048, 0.0006299609424215]	[0.8494587712954025, 0.4553322344894527, 0.6179436338620259, 1.0259395412908754]	[0.0339082238951755, 0.0462571282664671, 0.0319392109484244, 0.0027351180203275]	0.97918	0.580124	1	4	0.000629961	0.00273512	1.02594	0	NA	9	2	1	1	1	1	1	1	1	5	4	0	NA	NA	NA	NA	NA	NA	NA	NA	NA
AENGDAKTD	9	TRUE	P05204|HMGN2_HUMAN	HMGN2	HUMAN	Non-histone chromosomal protein HMG-17 OS=Homo sapiens OX=9606 GN=HMGN2 PE=1 SV=3	AENGDAKTD/1	['PEAKS']	[0.0005488474204171]	[1.182198348215266]	[0.0012710695230491]	0.422664	1.67877	1	1	0.000548847	0.00127107	1.1822	0	NA	1	0	1	0	0	0	0	0	0	1	0	0	NA	NA	netMHCpan-4.1	HLA-B*18:01	22.353	NB	AENGDAKTD	3	AENGDAKTD
AENGRLSNTQGVVSAF	16	FALSE	sp|P48047|ATPO_HUMAN	ATP5PO	HUMAN	ATP synthase subunit O, mitochondrial OS=Homo sapiens OX=9606 GN=ATP5PO PE=1 SV=1	AENGRLSNTQGVVSAF/2	['Comet']	[0.0026121027427078]	[0.6070113395801437]	[0.0119809985202393]	0.267042	1.44385	1	1	0.0026121	0.011981	0.607011	0	NA	1	1	0	0	0	0	0	0	0	1	0	0	NA	NA	netMHCIIpan-4.3	DRB1_0101	27.66	NB	LSNTQGVVS	NA	NA
AENNINLIF	9	TRUE	sp|P18084|ITB5_HUMAN	ITGB5	HUMAN	Integrin beta-5 OS=Homo sapiens OX=9606 GN=ITGB5 PE=1 SV=1	AENNINLIF/1	['MSFragger', 'Comet', 'Sage', 'PEAKS']	[0.0068958624825104, 0.0072172388906072, 0.0040147206423553, 0.0022838160489982]	[0.8198733759394354, 0.4486292480373125, 0.6314582119869985, 0.6889994828681351]	[0.0397398923761679, 0.0490444970894892, 0.0286422616738512, 0.0241368394964496]	0.986513	0.539407	1	4	0.00228382	0.0241368	0.819873	0	NA	5	0	1	0	0	1	0	1	2	1	4	0	NA	NA	netMHCpan-4.1	HLA-B*18:01	0.131	SB	AENNINLIF	2	AENNINLIF
AENPFVVSM	9	TRUE	sp|O15021|MAST4_HUMAN;sp|O60307|MAST3_HUMAN;sp|Q6P0Q8|MAST2_HUMAN	MAST4;MAST3;MAST2	HUMAN	Microtubule-associated serine/threonine-protein kinase 4 OS=Homo sapiens OX=9606 GN=MAST4 PE=1 SV=4	AENPFVVSM/1	['MSFragger', 'Comet', 'Sage', 'PEAKS']	[0.0005478451424397, 0.0006958942240779, 0.000383435582822, 0.0005190760446405]	[1.3184154141215612, 0.7727089099354562, 0.9465632976431354, 1.5564918706231063]	[0.0028130249002766, 0.0026810382702441, 0.0020494539762095, 0.0004206377755336]	0.931781	0.00535939	1	4	0.000383436	0.000420638	1.55649	0	NA	7	0	1	2	1	0	0	2	1	4	3	0	NA	NA	netMHCpan-4.1	HLA-B*18:01	0.017	SB	AENPFVVSM	2	AENPFVVSM
AEPPLTAVR	9	TRUE	sp|Q9BZR6|RTN4R_HUMAN	RTN4R	HUMAN	Reticulon-4 receptor OS=Homo sapiens OX=9606 GN=RTN4R PE=1 SV=1	AEPPLTAVR/2	['MSFragger']	[0.0072127260152158]	[0.8057606768674401]	[0.0428764681601159]	0.985059	3.26733	1	1	0.00721273	0.0428765	0.805761	0	NA	1	1	0	0	0	0	0	0	0	1	0	0	NA	NA	netMHCpan-4.1	HLA-B*18:01	2.366	NB	AEPPLTAVR	NA	NA
AEQEIPLRAI	10	TRUE	sp|P22362|CCL1_HUMAN	CCL1	HUMAN	C-C motif chemokine 1 OS=Homo sapiens OX=9606 GN=CCL1 PE=1 SV=1	AEQEIPLRAI/2	['Comet', 'Sage', 'PEAKS']	[0.0006958942240779, 0.0021980705824887, 0.0006299609424215]	[0.7757420191975649, 0.7045663149657388, 1.0117003932133954]	[0.0026084257353617, 0.0157424513067882, 0.0029664490717433]	0.944244	0.871787	1	3	0.000629961	0.00260843	1.0117	0	NA	1	0	0	0	1	0	0	0	0	1	0	0	NA	NA	netMHCpan-4.1	HLA-B*18:01	4.663	NB	AEQEIPLAI	2	AEQEIPLRA
AEQKKKEKIIEDKTF	15	FALSE	sp|Q8WU90|ZC3HF_HUMAN	ZC3H15	HUMAN	Zinc finger CCCH domain-containing protein 15 OS=Homo sapiens OX=9606 GN=ZC3H15 PE=1 SV=1	AEQKKKEKIIEDKTF/3	['MSFragger', 'Comet', 'Sage', 'PEAKS']	[0.0002711496746203, 0.0039053254437869, 0.000383435582822, 0.0005488474204171]	[1.6470287857981416, 0.5205587627575557, 0.9639435213020636, 1.2774824104105365]	[0.0004666268963698, 0.0260006120578476, 0.0017679000700823, 0.0008954181961252]	0.480008	5.1217	1	4	0.00027115	0.000466627	1.64703	0	NA	2	1	1	0	0	0	0	0	0	2	0	0	NA	NA	netMHCIIpan-4.3	HLA-DPA10202-DPB10402	14.36	NB	KKKEKIIED	NA	NA
AEQLGTF	7	FALSE	sp|P30153|2AAA_HUMAN	PPP2R1A	HUMAN	Serine/threonine-protein phosphatase 2A 65 kDa regulatory subunit A alpha isoform OS=Homo sapiens OX=9606 GN=PPP2R1A PE=1 SV=4	AEQLGTF/1	['Comet', 'Sage']	[0.0089277143131419, 0.0098323813091113]	[0.4074174787245714, 0.4964418193758744]	[0.070007929346791, 0.0821308122162815]	0.961842	0.476891	1	2	0.00892771	0.0700079	0.496442	0	NA	3	0	0	3	0	0	0	0	0	3	0	0	NA	NA	NA	NA	NA	NA	NA	NA	NA
AERHGYIKGIVKDII	15	FALSE	sp|P62917|RL8_HUMAN	RPL8	HUMAN	Large ribosomal subunit protein uL2 OS=Homo sapiens OX=9606 GN=RPL8 PE=1 SV=2	AERHGYIKGIVKDII/3	['MSFragger', 'Comet', 'Sage']	[0.0002711496746203, 0.0003395585738539, 0.0002794857462269]	[2.0257732270845223, 0.9965648401057702, 1.1535428216822048]	[5.740355917480855e-05, 0.0003528944190725, 0.0003517923744803]	0.544173	0.400308	1	3	0.00027115	5.74036e-05	2.02577	0	NA	1	0	0	1	0	0	0	0	0	1	0	0	NA	NA	netMHCIIpan-4.3	DRB5_0101	7.86	NB	HGYIKGIVK	NA	NA
AERVHELNEEIGKLLAK	17	FALSE	sp|Q9Y383|LC7L2_HUMAN	LUC7L2	HUMAN	Putative RNA-binding protein Luc7-like 2 OS=Homo sapiens OX=9606 GN=LUC7L2 PE=1 SV=2	AERVHELNEEIGKLLAK/3	['MSFragger', 'Sage']	[0.0005478451424397, 0.0010208546011375]	[1.4173179587026532, 0.7828064537099061]	[0.0016426247319993, 0.0081963882064225]	0.571899	4.25762	1	2	0.000547845	0.00164262	1.41732	0	NA	1	0	1	0	0	0	0	0	0	1	0	0	NA	NA	netMHCIIpan-4.3	DRB1_0101	6.39	NB	LNEEIGKLL	NA	NA
AESALQLLY	9	TRUE	Q9Y490|TLN1_HUMAN	TLN1	HUMAN	Talin-1 OS=Homo sapiens OX=9606 GN=TLN1 PE=1 SV=3	AESALQLLY/1	['PEAKS']	[0.0089048012485082]	[0.3971153693516229]	[0.0925527652952819]	0.946048	0.528262	1	1	0.0089048	0.0925528	0.397115	0	NA	1	0	0	1	0	0	0	0	0	1	0	0	NA	NA	netMHCpan-4.1	HLA-B*18:01	0.071	SB	AESALQLLY	2	AESALQLLY
AESHLSLL	8	TRUE	sp|P55899|FCGRN_HUMAN	FCGRT	HUMAN	IgG receptor FcRn large subunit p51 OS=Homo sapiens OX=9606 GN=FCGRT PE=1 SV=1	AESHLSLL/2	['MSFragger', 'Sage', 'PEAKS']	[0.005429575215586, 0.0024218939210462, 0.0089743589743589]	[0.8826415206706211, 0.6871589683994145, 0.3919615286115752]	[0.0284089900931727, 0.0181755596497081, 0.0941735162984597]	0.768082	2.66898	1	3	0.00242189	0.0181756	0.882642	0	NA	5	0	3	0	2	0	0	0	0	5	0	0	NA	NA	netMHCpan-4.1	HLA-B*18:01	1.617	WB	AES-HLSLL	5	A-ESHLSLL
AESHLSLLYHL	11	TRUE	sp|P55899|FCGRN_HUMAN	FCGRT	HUMAN	IgG receptor FcRn large subunit p51 OS=Homo sapiens OX=9606 GN=FCGRT PE=1 SV=1	AESHLSLLYHL/3	['MSFragger', 'Comet', 'Sage']	[0.006205493387589, 0.0053505132124918, 0.0029731275014293]	[0.8445644659102438, 0.4803971731437617, 0.651517605334327]	[0.0348082216991566, 0.0371193143355203, 0.0243393874214359]	0.360585	5.64779	1	3	0.00297313	0.0243394	0.844564	0	NA	1	0	0	0	1	0	0	0	0	1	0	0	NA	NA	netMHCpan-4.1	HLA-B*18:01	10.026	NB	AESSLLYHL	2	AESHLSLLY
AETHIVLLF	9	TRUE	sp|Q9H0U3|MAGT1_HUMAN	MAGT1	HUMAN	Magnesium transporter protein 1 OS=Homo sapiens OX=9606 GN=MAGT1 PE=1 SV=1	AETHIVLLF/2;AETHIVLLF/1	['MSFragger', 'Comet', 'Sage', 'PEAKS']	[0.0019326339039204, 0.006643467257197, 0.0006474587245063, 0.0005488474204171]	[1.1487512685387369, 0.4646988137896899, 0.8578105920483328, 1.2951560194886371]	[0.006997929333403, 0.0426147119925829, 0.00435284554239, 0.0008462072411486]	0.952501	1.8463	2	4	0.000548847	0.000846207	1.29516	0	NA	8	1	1	2	2	0	0	1	1	6	2	0	NA	NA	netMHCpan-4.1	HLA-B*18:01	0.133	SB	AETHIVLLF	2	AETHIVLLF
AETIIDTKGVTAL	13	FALSE	sp|Q9GZS1|RPA49_HUMAN	POLR1E	HUMAN	DNA-directed RNA polymerase I subunit RPA49 OS=Homo sapiens OX=9606 GN=POLR1E PE=1 SV=3	AETIIDTKGVTAL/2	['MSFragger', 'Comet', 'Sage']	[0.0006814310051107, 0.0008067769261799, 0.000383435582822]	[1.2701108680841142, 0.748581026764029, 0.995465909578236]	[0.003654096623987, 0.0033353819173628, 0.0013520597483556]	0.903618	1.7006	1	3	0.000383436	0.00135206	1.27011	0	NA	1	0	0	1	0	0	0	0	0	1	0	0	NA	NA	netMHCIIpan-4.3	DRB1_0101	10.91	NB	IIDTKGVTA	NA	NA
AETPVYRF	8	TRUE	sp|Q9Y6Q9|NCOA3_HUMAN	NCOA3	HUMAN	Nuclear receptor coactivator 3 OS=Homo sapiens OX=9606 GN=NCOA3 PE=1 SV=1	AETPVYRF/2	['MSFragger', 'Comet', 'PEAKS']	[0.0014684287812041, 0.002841293465025, 0.009315919262033]	[1.170599250268335, 0.5903744177638716, 0.3828128363638478]	[0.0062309447147135, 0.0139155009823952, 0.0971111597154306]	0.970386	0.0818813	1	3	0.00146843	0.00623094	1.1706	0	NA	4	2	2	0	0	0	0	0	0	4	0	0	NA	NA	netMHCpan-4.1	HLA-B*18:01	0.184	SB	AETPV-YRF	2	AETP-VYRF
AETVAPAVRGSNPHLQTFTF	20	FALSE	sp|Q9BSJ8|ESYT1_HUMAN	ESYT1	HUMAN	Extended synaptotagmin-1 OS=Homo sapiens OX=9606 GN=ESYT1 PE=1 SV=1	AETVAPAVRGSNPHLQTFTF/3	['MSFragger', 'Comet', 'Sage']	[0.0041095890410958, 0.0039053254437869, 0.0021980705824887]	[0.9553791253567177, 0.5187980473836952, 0.71791674542274]	[0.019342481332303, 0.0264114786474614, 0.0140935821866959]	0.176706	0.492962	1	3	0.00219807	0.0140936	0.955379	0	NA	3	0	0	1	2	0	0	0	0	3	0	0	NA	NA	NA	NA	NA	NA	NA	NA	NA
AEVEETLK	8	TRUE	Q8TF09|DLRB2_HUMAN;Q9NP97|DLRB1_HUMAN	DYNLRB2;DYNLRB1	HUMAN	Dynein light chain roadblock-type 2 OS=Homo sapiens OX=9606 GN=DYNLRB2 PE=1 SV=1	[UNIMOD:Acetylation]-AEVEETLK/1	['PEAKS']	[0.0019063757678457]	[0.7205133200279874]	[0.0196671369060512]	0.539571	8.31603	1	1	0.00190638	0.0196671	0.720513	0	NA	1	0	1	0	0	0	0	0	0	1	0	0	NA	NA	netMHCpan-4.1	HLA-B*18:01	8.312	NB	AEVEETLK-	3	AEVEETL-K
AEVEGKDLPEHAVL	14	FALSE	sp|Q00839|HNRPU_HUMAN	HNRNPU	HUMAN	Heterogeneous nuclear ribonucleoprotein U OS=Homo sapiens OX=9606 GN=HNRNPU PE=1 SV=6	AEVEGKDLPEHAVL/2;AEVEGKDLPEHAVL/3	['MSFragger', 'Comet', 'Sage', 'PEAKS']	[0.0002711496746203, 0.0003395585738539, 0.0002794857462269, 0.0002903600464576]	[1.580188196471607, 1.386547873460982, 1.2747439778044551, 1.947901555922278]	[0.0006741303441244, 1.0291356014388145e-05, 0.0001252343472091, 0.0001272498691439]	0.860343	0.199448	2	4	0.00027115	1.02914e-05	1.9479	0	NA	3	3	0	0	0	0	0	0	0	3	0	0	NA	NA	netMHCIIpan-4.3	HLA-DPA10103-DPB10201	18.14	NB	VEGKDLPEH	NA	NA
AEVEGKDLPEHAVLK	15	FALSE	sp|Q00839|HNRPU_HUMAN	HNRNPU	HUMAN	Heterogeneous nuclear ribonucleoprotein U OS=Homo sapiens OX=9606 GN=HNRNPU PE=1 SV=6	AEVEGKDLPEHAVLK/3	['MSFragger', 'Comet', 'Sage', 'PEAKS']	[0.0002711496746203, 0.0003395585738539, 0.0002794857462269, 0.0002903600464576]	[2.256987687137639, 1.21145225817313, 1.469096302173173, 2.0302802737265124]	[1.5938988269680113e-05, 5.032342792197682e-05, 2.3898825741045145e-05, 9.690815687160573e-05]	0.733607	0.390852	1	4	0.00027115	1.5939e-05	2.25699	0	NA	2	2	0	0	0	0	0	0	0	2	0	0	NA	NA	netMHCIIpan-4.3	HLA-DPA10103-DPB10201	23.69	NB	VEGKDLPEH	NA	NA
AEVEGKDLPEHAVLKM	16	FALSE	sp|Q00839|HNRPU_HUMAN	HNRNPU	HUMAN	Heterogeneous nuclear ribonucleoprotein U OS=Homo sapiens OX=9606 GN=HNRNPU PE=1 SV=6	AEVEGKDLPEHAVLKM/3	['MSFragger', 'Comet', 'Sage', 'PEAKS']	[0.0002711496746203, 0.0003395585738539, 0.0002794857462269, 0.0002903600464576]	[2.110430383908824, 1.3358904789148147, 1.0911196194257409, 1.65008767021259]	[3.590934901343006e-05, 1.6289456841542022e-05, 0.0005987787743943, 0.0003247690201712]	0.0943627	0.772378	1	4	0.00027115	1.62895e-05	2.11043	0	NA	2	1	1	0	0	0	0	0	0	2	0	0	NA	NA	netMHCIIpan-4.3	DRB5_0101	32.34	NB	DLPEHAVLK	NA	NA
AEVEQKKKRTFRKF	14	FALSE	sp|P62841|RS15_HUMAN	RPS15	HUMAN	Small ribosomal subunit protein uS19 OS=Homo sapiens OX=9606 GN=RPS15 PE=1 SV=2	[UNIMOD:Acetylation]-AEVEQKKKRTFRKF/3	['MSFragger']	[0.0002711496746203]	[2.182135582242086]	[2.4133848152482184e-05]	0.530283	3.7275	1	1	0.00027115	2.41338e-05	2.18214	0	NA	2	2	0	0	0	0	0	0	0	2	0	0	NA	NA	netMHCIIpan-4.3	DRB1_1501	58.82	NB	VEQKKKRTF	NA	NA
AEVEQKKKRTFRKFTY	16	FALSE	sp|P62841|RS15_HUMAN	RPS15	HUMAN	Small ribosomal subunit protein uS19 OS=Homo sapiens OX=9606 GN=RPS15 PE=1 SV=2	[UNIMOD:Acetylation]-AEVEQKKKRTFRKFTY/3	['MSFragger', 'PEAKS']	[0.0002711496746203, 0.0005488474204171]	[2.515279630893237, 1.320269074948339]	[3.8082847745976e-06, 0.0007838338554672]	0.482396	4.77839	1	2	0.00027115	3.80828e-06	2.51528	0	NA	5	2	0	1	1	1	0	0	0	4	1	0	NA	NA	netMHCIIpan-4.3	DRB5_0101	60.81	NB	QKKKRTFRK	NA	NA
AEVPELA	7	FALSE	sp|P01584|IL1B_HUMAN	IL1B	HUMAN	Interleukin-1 beta OS=Homo sapiens OX=9606 GN=IL1B PE=1 SV=2	[UNIMOD:Acetylation]-AEVPELA/1	['MSFragger', 'PEAKS']	[0.0079005684555352, 0.0012131906915186]	[0.7803803656495323, 0.837056401607317]	[0.0491698070837011, 0.0089273841392528]	0.982563	9.28321	1	2	0.00121319	0.00892738	0.837056	0	NA	4	0	0	1	3	0	0	0	0	4	0	0	NA	NA	NA	NA	NA	NA	NA	NA	NA
AEVPELAS	8	TRUE	sp|P01584|IL1B_HUMAN	IL1B	HUMAN	Interleukin-1 beta OS=Homo sapiens OX=9606 GN=IL1B PE=1 SV=2	[UNIMOD:Acetylation]-AEVPELAS/1	['MSFragger', 'PEAKS']	[0.0018889857599535, 0.0010559662090813]	[1.156194469338388, 0.8955849665570247]	[0.0067268765056181, 0.0060607130202349]	0.970581	5.46746	1	2	0.00105597	0.00606071	1.15619	0	NA	6	4	0	1	0	0	0	0	1	5	1	0	NA	NA	netMHCpan-4.1	HLA-B*18:01	5.861	NB	AEVPELAS-	3	AEVPE-LAS
AEVPELASE	9	TRUE	sp|P01584|IL1B_HUMAN	IL1B	HUMAN	Interleukin-1 beta OS=Homo sapiens OX=9606 GN=IL1B PE=1 SV=2	[UNIMOD:Acetylation]-AEVPELASE/1	['MSFragger', 'PEAKS']	[0.0005478451424397, 0.005920550038197]	[1.3391959059206693, 0.4960789503256009]	[0.0025128508470635, 0.0651850144368923]	0.966567	7.13106	1	2	0.000547845	0.00251285	1.3392	0	NA	4	3	0	1	0	0	0	0	0	4	0	0	NA	NA	netMHCpan-4.1	HLA-B*18:01	3.215	NB	AEVPELASE	3	AEVPELASE
AEVPVVQY	8	TRUE	sp|Q96I51|RCC1L_HUMAN	RCC1L	HUMAN	RCC1-like G exchanging factor-like protein OS=Homo sapiens OX=9606 GN=RCC1L PE=1 SV=3	AEVPVVQY/1	['MSFragger', 'Comet', 'Sage', 'PEAKS']	[0.0032763014197306, 0.0024268163203397, 0.0010208546011375, 0.0017241379310344]	[1.0045557445356337, 0.6187823186832259, 0.7835808657843694, 0.7501325581015544]	[0.0149428134734122, 0.0107758203790183, 0.0081432414589698, 0.0161320464615583]	0.986967	2.64042	1	4	0.00102085	0.00814324	1.00456	0	NA	5	0	1	1	0	0	0	2	1	2	3	0	NA	NA	netMHCpan-4.1	HLA-B*18:01	0.039	SB	AEVPVV-QY	2	AEVP-VVQY
AEYAKLLA	8	TRUE	sp|P62753|RS6_HUMAN	RPS6	HUMAN	Small ribosomal subunit protein eS6 OS=Homo sapiens OX=9606 GN=RPS6 PE=1 SV=1	AEYAKLLA/1	['Comet', 'Sage', 'PEAKS']	[0.0006958942240779, 0.0081781456301113, 0.0005488474204171]	[0.7714433276939436, 0.5421278972752928, 1.1239183812646445]	[0.0027119300304384, 0.0580837732832547, 0.0016444524017683]	0.987771	7.19354	1	3	0.000548847	0.00164445	1.12392	0	NA	3	0	1	0	0	1	1	0	0	1	2	0	NA	NA	netMHCpan-4.1	HLA-B*18:01	2.782	NB	AEY-AKLLA	3	AEYA-KLLA
AEYAKLLAK	9	TRUE	sp|P62753|RS6_HUMAN	RPS6	HUMAN	Small ribosomal subunit protein eS6 OS=Homo sapiens OX=9606 GN=RPS6 PE=1 SV=1	AEYAKLLAK/1	['MSFragger', 'Comet', 'Sage', 'PEAKS']	[0.0004670714619336, 0.0011117287381878, 0.0008073631519457, 0.0005488474204171]	[1.5123585215027775, 0.6916896704794497, 0.8211123396255133, 1.5337842593272497]	[0.0009777783220004, 0.0055799209700405, 0.0059364265191106, 0.0004462944670067]	0.937718	3.26865	1	4	0.000467071	0.000446294	1.53378	0	NA	5	0	0	1	0	1	1	1	1	1	4	0	NA	NA	netMHCpan-4.1	HLA-A*03:01	1.262	WB	AEYAKLLAK	3	AEYAKLLAK
AEYPAAPVY	9	TRUE	sp|Q96H35|RBM18_HUMAN	RBM18	HUMAN	Probable RNA-binding protein 18 OS=Homo sapiens OX=9606 GN=RBM18 PE=1 SV=1	AEYPAAPVY/1	['MSFragger', 'Comet', 'Sage', 'PEAKS']	[0.0005478451424397, 0.0006958942240779, 0.0002794857462269, 0.0005488474204171]	[1.37156209242782, 0.84403262714092, 1.2253097138054174, 1.3835368707942188]	[0.0021073294679636, 0.0014054765998594, 0.0001908471613844, 0.0006564180066781]	0.816779	0.0370663	1	4	0.000279486	0.000190847	1.38354	0	NA	3	0	0	1	1	0	0	0	1	2	1	0	NA	NA	netMHCpan-4.1	HLA-B*18:01	0.007	SB	AEYPAAPVY	2	AEYPAAPVY
AEYPAVKF	8	TRUE	sp|Q13371|PHLP_HUMAN	PDCL	HUMAN	Phosducin-like protein OS=Homo sapiens OX=9606 GN=PDCL PE=1 SV=3	AEYPAVKF/2;AEYPAVKF/1	['MSFragger', 'Comet', 'Sage', 'PEAKS']	[0.0033277870216306, 0.0041488993891898, 0.000383435582822, 0.0028624003271314]	[0.9870714331809086, 0.5089848385706133, 0.9563721099224805, 0.6529335261581294]	[0.0163771127130596, 0.0288201675976532, 0.0018854718812421, 0.0301873077778527]	0.981367	0.12106	2	4	0.000383436	0.00188547	0.987071	0	NA	3	0	2	1	0	0	0	0	0	3	0	0	NA	NA	netMHCpan-4.1	HLA-B*18:01	0.075	SB	AEYPAV-KF	2	AEYP-AVKF
AEYSYVKSTKL	11	TRUE	sp|Q14331|FRG1_HUMAN	FRG1	HUMAN	Protein FRG1 OS=Homo sapiens OX=9606 GN=FRG1 PE=1 SV=1	[UNIMOD:Acetylation]-AEYSYVKSTKL/2	['MSFragger', 'PEAKS']	[0.0002711496746203, 0.0002903600464576]	[2.025290177449148, 1.8700238313782251]	[5.7557404072108914e-05, 0.0001641214698548]	0.78711	6.46736	1	2	0.00027115	5.75574e-05	2.02529	0	NA	3	1	2	0	0	0	0	0	0	3	0	0	NA	NA	netMHCpan-4.1	HLA-B*18:01	4.244	NB	AEYSYVKSL	3	AEYSYVKTK
AEYSYVKSTKLVL	13	FALSE	sp|Q14331|FRG1_HUMAN	FRG1	HUMAN	Protein FRG1 OS=Homo sapiens OX=9606 GN=FRG1 PE=1 SV=1	[UNIMOD:Acetylation]-AEYSYVKSTKLVL/2	['MSFragger', 'PEAKS']	[0.0002711496746203, 0.0002903600464576]	[2.48089450305249, 1.936829100009959]	[4.607855102462375e-06, 0.0001319664883919]	0.72051	8.38821	1	2	0.00027115	4.60786e-06	2.48089	0	NA	5	1	1	1	1	0	0	1	0	4	1	0	NA	NA	netMHCIIpan-4.3	DRB1_1601	0.16	SB	YSYVKSTKL	NA	NA
AEYSYVKSTKLVLK	14	FALSE	sp|Q14331|FRG1_HUMAN	FRG1	HUMAN	Protein FRG1 OS=Homo sapiens OX=9606 GN=FRG1 PE=1 SV=1	[UNIMOD:Acetylation]-AEYSYVKSTKLVLK/3	['MSFragger', 'PEAKS']	[0.0002711496746203, 0.0002903600464576]	[1.6417205241205062, 1.6370137941997085]	[0.0004804820272519, 0.0003372338659419]	-0.0895534	4.07557	1	2	0.00027115	0.000337234	1.64172	0	NA	9	2	2	1	1	1	0	1	1	6	3	0	NA	NA	netMHCIIpan-4.3	DRB1_1601	0.09	SB	YSYVKSTKL	NA	NA
AFAKSQIFQIF	11	TRUE	sp|O15118|NPC1_HUMAN	NPC1	HUMAN	NPC intracellular cholesterol transporter 1 OS=Homo sapiens OX=9606 GN=NPC1 PE=1 SV=2	AFAKSQIFQIF/2	['MSFragger', 'Comet', 'Sage', 'PEAKS']	[0.0002711496746203, 0.0003395585738539, 0.0002794857462269, 0.0002903600464576]	[1.735316411558568, 0.9154786626707068, 1.1211747479052163, 1.9765713515391865]	[0.0002866108511246, 0.0007357869578651, 0.0004635139851338, 0.0001157749591247]	0.954936	0.386017	1	4	0.00027115	0.000115775	1.97657	0	NA	7	0	1	1	2	0	1	1	1	4	3	0	NA	NA	netMHCpan-4.1	HLA-B*18:01	12.619	NB	AFAKIFQIF	0	AAKSQIFQI
AFANLRKV	8	TRUE	sp|O43175|SERA_HUMAN	PHGDH	HUMAN	D-3-phosphoglycerate dehydrogenase OS=Homo sapiens OX=9606 GN=PHGDH PE=1 SV=4	[UNIMOD:Acetylation]-AFANLRKV/2	['MSFragger', 'PEAKS']	[0.0090140845070422, 0.0005488474204171]	[0.7443073163833176, 1.0729664487133417]	[0.0597543145138216, 0.0021184529254629]	0.963567	9.5469	1	2	0.000548847	0.00211845	1.07297	0	NA	2	0	0	1	1	0	0	0	0	2	0	0	NA	NA	netMHCpan-4.1	HLA-B*51:01	3.685	NB	#NAME?	0	A-FANLRKV
AFANLRKVL	9	TRUE	sp|O43175|SERA_HUMAN	PHGDH	HUMAN	D-3-phosphoglycerate dehydrogenase OS=Homo sapiens OX=9606 GN=PHGDH PE=1 SV=4	[UNIMOD:Acetylation]-AFANLRKVL/2	['MSFragger', 'PEAKS']	[0.0019326339039204, 0.0002903600464576]	[1.1375576845353166, 1.644382323299241]	[0.0074256051357663, 0.0003301698326298]	0.922302	12.5449	1	2	0.00029036	0.00033017	1.64438	0	NA	11	2	1	1	2	1	1	2	1	6	5	0	NA	NA	netMHCpan-4.1	HLA-C*01:02	2.28	NB	AFANLRKVL	NA	NA
AFKDTGKTPVEPEVAI	16	FALSE	sp|P60866|RS20_HUMAN	RPS20	HUMAN	Small ribosomal subunit protein uS10 OS=Homo sapiens OX=9606 GN=RPS20 PE=1 SV=1	[UNIMOD:Acetylation]-AFKDTGKTPVEPEVAI/2	['MSFragger']	[0.0019326339039204]	[1.12272261810134]	[0.0080317402334603]	0.839366	7.37824	1	1	0.00193263	0.00803174	1.12272	0	NA	5	0	0	1	1	0	0	1	2	2	3	0	NA	NA	netMHCIIpan-4.3	HLA-DPA10202-DPB10402	29.36	NB	KTPVEPEVA	NA	NA
AFKDTGKTPVEPEVAIHRI	19	FALSE	sp|P60866|RS20_HUMAN	RPS20	HUMAN	Small ribosomal subunit protein uS10 OS=Homo sapiens OX=9606 GN=RPS20 PE=1 SV=1	[UNIMOD:Acetylation]-AFKDTGKTPVEPEVAIHRI/3	['MSFragger', 'PEAKS']	[0.0002711496746203, 0.0029289970710029]	[2.8754902160394704, 0.6473486518866873]	[5.171895689630416e-07, 0.0312123627459617]	0.809654	3.57429	1	2	0.00027115	5.1719e-07	2.87549	0	NA	8	0	0	1	2	1	0	2	2	3	5	0	NA	NA	NA	NA	NA	NA	NA	NA	NA
AFLGYKAGMTHI	12	TRUE	sp|P39023|RL3_HUMAN	RPL3	HUMAN	Large ribosomal subunit protein uL3 OS=Homo sapiens OX=9606 GN=RPL3 PE=1 SV=2	AFLGYKAGMTHI/2;AFLGYKAGMTHI/3	['MSFragger', 'Comet', 'Sage', 'PEAKS']	[0.0002711496746203, 0.0003395585738539, 0.0002794857462269, 0.0002903600464576]	[2.5276354449324963, 1.3814079573303044, 1.6882067839566093, 2.0793915344895657]	[3.556209490437289e-06, 1.0782307193842552e-05, 3.6930786471709855e-06, 8.230179897787196e-05]	0.811051	0.0161262	2	4	0.00027115	3.55621e-06	2.52764	0	NA	3	0	0	1	2	0	0	0	0	3	0	0	NA	NA	netMHCpan-4.1	HLA-A*31:01	26.368	NB	AFLGGMTHI	4	FGYKAGMTH
AFLGYKAGMTHIVREV	16	FALSE	sp|P39023|RL3_HUMAN	RPL3	HUMAN	Large ribosomal subunit protein uL3 OS=Homo sapiens OX=9606 GN=RPL3 PE=1 SV=2	AFLGYKAGMTHIVREV/3	['MSFragger', 'Comet', 'Sage', 'PEAKS']	[0.0002711496746203, 0.0008067769261799, 0.0002794857462269, 0.0002903600464576]	[2.0798108257115526, 0.7213455123926171, 1.005017867653673, 1.778651602243171]	[4.254989051824638e-05, 0.0042674093726647, 0.0012465005117234, 0.000219814469451]	0.391877	2.75875	1	4	0.00027115	4.25499e-05	2.07981	0	NA	4	0	0	0	2	0	0	1	1	2	2	0	NA	NA	netMHCIIpan-4.3	DRB1_0101	3.23	WB	YKAGMTHIV	NA	NA
AFLIEEQKIVVK	12	TRUE	sp|P49207|RL34_HUMAN	RPL34	HUMAN	Large ribosomal subunit protein eL34 OS=Homo sapiens OX=9606 GN=RPL34 PE=1 SV=3	AFLIEEQKIVVK/3;AFLIEEQKIVVK/2	['MSFragger', 'Comet', 'Sage', 'PEAKS']	[0.0002711496746203, 0.0003395585738539, 0.0002794857462269, 0.0002903600464576]	[1.959734693796254, 1.2052351465087745, 1.1191362482630272, 2.052210128729456]	[8.276261251275413e-05, 5.324075136246196e-05, 0.0004716347161341, 9.009664746509169e-05]	0.883842	0.0866707	2	4	0.00027115	5.32408e-05	2.05221	0	NA	11	2	3	3	3	0	0	0	0	11	0	0	NA	NA	netMHCpan-4.1	HLA-A*31:01	4.836	NB	AFLQKIVVK	3	FLIEEQKIK
AFMEKPPAGKVLL	13	FALSE	sp|Q7Z7A4|PXK_HUMAN	PXK	HUMAN	PX domain-containing protein kinase-like protein OS=Homo sapiens OX=9606 GN=PXK PE=1 SV=1	[UNIMOD:Acetylation]-AFMEKPPAGKVLL/2	['MSFragger', 'PEAKS']	[0.0005478451424397, 0.0002903600464576]	[1.4457271731376942, 1.86729789329174]	[0.0014069855398907, 0.0001655773871423]	0.915008	9.63547	1	2	0.00029036	0.000165577	1.8673	0	NA	6	1	1	1	1	0	0	1	1	4	2	0	NA	NA	netMHCIIpan-4.3	DRB5_0101	15.25	NB	FMEKPPAGK	NA	NA
AFNMKATV	8	TRUE	sp|P11142|HSP7C_HUMAN	HSPA8	HUMAN	Heat shock cognate 71 kDa protein OS=Homo sapiens OX=9606 GN=HSPA8 PE=1 SV=1	AFNMKATV/1	['MSFragger', 'Comet', 'Sage', 'PEAKS']	[0.0008326394671107, 0.0006958942240779, 0.0006474587245063, 0.0006299609424215]	[1.2564927887318251, 0.7733888465034645, 0.828327860306204, 0.9974773353607208]	[0.0039328133505796, 0.0026645870061363, 0.0055855466867587, 0.0032223979938133]	0.949797	3.57836	1	4	0.000629961	0.00266459	1.25649	0	NA	8	1	1	1	1	1	1	1	1	4	4	0	NA	NA	netMHCpan-4.1	HLA-B*51:01	3.304	NB	#NAME?	0	A-FNMKATV
AFPGGAKEL	9	TRUE	sp|Q99941|ATF6B_HUMAN	ATF6B	HUMAN	Cyclic AMP-dependent transcription factor ATF-6 beta OS=Homo sapiens OX=9606 GN=ATF6B PE=1 SV=2	AFPGGAKEL/1	['MSFragger', 'Comet', 'Sage', 'PEAKS']	[0.0005478451424397, 0.0006958942240779, 0.000383435582822, 0.0002903600464576]	[1.3470711598012677, 0.82168429063274, 0.8920017699396049, 1.6471339527199755]	[0.0024075695723641, 0.0017207640467545, 0.0032576481079069, 0.0003275575237818]	0.993333	0.0303646	1	4	0.00029036	0.000327558	1.64713	0	NA	15	1	2	1	4	2	2	1	2	8	7	0	NA	NA	netMHCpan-4.1	HLA-C*01:02	0.131	SB	AFPGGAKEL	5	AFPGGAKEL
AFPKAVSV	8	TRUE	sp|O15427|MOT4_HUMAN	SLC16A3	HUMAN	Monocarboxylate transporter 4 OS=Homo sapiens OX=9606 GN=SLC16A3 PE=1 SV=1	AFPKAVSV/1	['MSFragger', 'Sage', 'PEAKS']	[0.0090140845070422, 0.008421464943204, 0.0014098253985467]	[0.7441051309275056, 0.5396826579065208, 0.7627382240320021]	[0.0598196117530518, 0.0591885324937438, 0.0148099988105888]	0.988796	6.19843	1	3	0.00140983	0.01481	0.762738	0	NA	1	0	0	0	0	0	0	0	1	0	1	0	NA	NA	netMHCpan-4.1	HLA-B*51:01	0.492	SB	#NAME?	0	A-FPKAVSV
AFQEASEL	8	TRUE	sp|Q99542|MMP19_HUMAN	MMP19	HUMAN	Matrix metalloproteinase-19 OS=Homo sapiens OX=9606 GN=MMP19 PE=1 SV=1	AFQEASEL/1	['Comet', 'PEAKS']	[0.0060202107073747, 0.0010559662090813]	[0.4703127662013598, 0.8854011843138226]	[0.0405651624950585, 0.0064760285486978]	0.885643	0.779194	1	2	0.00105597	0.00647603	0.885401	0	NA	2	0	0	0	0	1	1	0	0	0	2	0	NA	NA	netMHCpan-4.1	HLA-C*01:02	2.035	NB	AFQEA-SEL	5	AF-QEASEL
AFQKAVKGTILVGGGA	16	FALSE	sp|P43304|GPDM_HUMAN	GPD2	HUMAN	Glycerol-3-phosphate dehydrogenase, mitochondrial OS=Homo sapiens OX=9606 GN=GPD2 PE=1 SV=3	[UNIMOD:Acetylation]-AFQKAVKGTILVGGGA/2	['MSFragger', 'PEAKS']	[0.0002711496746203, 0.0005488474204171]	[1.6481718663681977, 1.4144306306044376]	[0.0004636956319308, 0.0006052097340719]	0.617423	11.9034	1	2	0.00027115	0.000463696	1.64817	0	NA	5	1	0	2	1	0	0	0	1	4	1	0	NA	NA	netMHCIIpan-4.3	HLA-DQA10101-DQB10602	0.69	SB	VKGTILVGG	NA	NA
AFQQGKIPPTPFSAPPPAGA	20	FALSE	sp|P09234|RU1C_HUMAN	SNRPC	HUMAN	U1 small nuclear ribonucleoprotein C OS=Homo sapiens OX=9606 GN=SNRPC PE=1 SV=1	AFQQGKIPPTPFSAPPPAGA/2	['MSFragger', 'Comet', 'Sage']	[0.0002711496746203, 0.0006958942240779, 0.0002794857462269]	[1.6726392542331467, 0.8378265753538436, 1.03232649436445]	[0.0004051584977146, 0.0014867349146762, 0.0009879439356876]	0.956519	0.68682	1	3	0.00027115	0.000405158	1.67264	0	NA	9	0	2	7	0	0	0	0	0	9	0	0	NA	NA	NA	NA	NA	NA	NA	NA	NA
AFRNIPGITLL	11	TRUE	sp|P36578|RL4_HUMAN	RPL4	HUMAN	Large ribosomal subunit protein uL4 OS=Homo sapiens OX=9606 GN=RPL4 PE=1 SV=5	AFRNIPGITLL/2	['MSFragger', 'Comet', 'Sage', 'PEAKS']	[0.0013428827215756, 0.003630234668741, 0.0006474587245063, 0.0002903600464576]	[1.18128597437788, 0.5576022667807516, 0.847386973632738, 2.135149110304683]	[0.0058861507942534, 0.0186743360932023, 0.0047543352290579, 6.832999290105376e-05]	0.799642	0.165755	1	4	0.00029036	6.833e-05	2.13515	0	NA	3	0	0	0	1	0	0	1	1	1	2	0	NA	NA	netMHCpan-4.1	HLA-C*07:01	2.968	NB	FRNPGITLL	5	FRNPGITLL
AFSLNGVEL	9	TRUE	sp|Q8TCT9|HM13_HUMAN	HM13	HUMAN	Minor histocompatibility antigen H13 OS=Homo sapiens OX=9606 GN=HM13 PE=1 SV=1	AFSLNGVEL/1	['MSFragger', 'Comet', 'Sage', 'PEAKS']	[0.0048982257537825, 0.008762429851334, 0.0021980705824887, 0.0075566750629722]	[0.9044775912752886, 0.4209016188956177, 0.6981244872246003, 0.4442976940713141]	[0.0253015011224121, 0.062363398405582, 0.016603614183423, 0.0787420801907583]	0.894517	0.276199	1	4	0.00219807	0.0166036	0.904478	0	NA	4	1	0	0	0	1	0	1	1	1	3	0	NA	NA	netMHCpan-4.1	HLA-C*01:02	0.661	WB	AFSLNGVEL	5	AFSLNGVEL
AFSVEDPVRKVGGGGTAGGD	20	FALSE	O75822|EIF3J_HUMAN	EIF3J	HUMAN	Eukaryotic translation initiation factor 3 subunit J OS=Homo sapiens OX=9606 GN=EIF3J PE=1 SV=2	AFSVEDPVRKVGGGGTAGGD/3	['PEAKS']	[0.0005488474204171]	[1.1350510329126051]	[0.0015613285915796]	0.0371874	3.01392	1	1	0.000548847	0.00156133	1.13505	0	NA	1	1	0	0	0	0	0	0	0	1	0	0	NA	NA	NA	NA	NA	NA	NA	NA	NA
AFSVQKEV	8	TRUE	sp|Q16548|B2LA1_HUMAN	BCL2A1	HUMAN	Bcl-2-related protein A1 OS=Homo sapiens OX=9606 GN=BCL2A1 PE=1 SV=1	AFSVQKEV/1	['MSFragger', 'Comet', 'PEAKS']	[0.0079723369513015, 0.0039053254437869, 0.0029289970710029]	[0.7748776618527755, 0.51918427977062, 0.6375668854333845]	[0.0506537785196613, 0.026320810808085, 0.0330630560440987]	0.902592	1.40975	1	3	0.002929	0.0263208	0.774878	0	NA	1	0	0	0	0	0	0	0	1	0	1	0	NA	NA	netMHCpan-4.1	HLA-B*51:01	2.033	NB	#NAME?	1	A-FSVQKEV
AFTDTERLIGDAAKNQV	17	FALSE	sp|P0DMV8|HS71A_HUMAN;sp|P0DMV9|HS71B_HUMAN;sp|P11142|HSP7C_HUMAN;sp|P34931|HS71L_HUMAN;sp|P54652|HSP72_HUMAN	HSPA1A;HSPA1B;HSPA8;HSPA1L;HSPA2	HUMAN	Heat shock 70 kDa protein 1A OS=Homo sapiens OX=9606 GN=HSPA1A PE=1 SV=1	AFTDTERLIGDAAKNQV/3;AFTDTERLIGDAAKNQV/2	['MSFragger', 'Comet', 'Sage', 'PEAKS']	[0.0002711496746203, 0.0003395585738539, 0.0002794857462269, 0.0005488474204171]	[2.9338862470570843, 0.9368320350439492, 1.192133633520884, 1.4908325912190972]	[3.7418086474626217e-07, 0.0006063558356256, 0.0002532037632453, 0.00049803545191]	0.80715	0.0568311	2	4	0.00027115	3.74181e-07	2.93389	0	NA	2	0	0	2	0	0	0	0	0	2	0	0	NA	NA	netMHCIIpan-4.3	HLA-DPA10202-DPB10402	15.99	NB	KAADGILRE	NA	NA
AFTGVAGY	8	TRUE	sp|Q8N2U9|S66A2_HUMAN	SLC66A2	HUMAN	Solute carrier family 66 member 2 OS=Homo sapiens OX=9606 GN=SLC66A2 PE=1 SV=1	AFTGVAGY/1	['MSFragger', 'Comet', 'Sage']	[0.0036130536130536, 0.0037203335471456, 0.0021980705824887]	[0.9690020722228964, 0.5531063778418611, 0.7225792428995197]	[0.0180061152531368, 0.0194416153492169, 0.0135583122418672]	0.948436	0.201006	1	3	0.00219807	0.0135583	0.969002	0	NA	11	1	2	1	1	1	2	2	1	5	6	0	NA	NA	netMHCpan-4.1	HLA-B*18:01	8.559	NB	AFTGVA-GY	4	A-FTGVAGY
AGAAKAKKPAGAAKKPK	17	FALSE	sp|P10412|H14_HUMAN	H1-4	HUMAN	Histone H1.4 OS=Homo sapiens OX=9606 GN=H1-4 PE=1 SV=2	AGAAKAKKPAGAAKKPK/3;AGAAKAKKPAGAAKKPK/2	['MSFragger', 'Comet', 'Sage', 'PEAKS']	[0.0068958624825104, 0.0008067769261799, 0.0026602176541717, 0.0002903600464576]	[0.8186077514094641, 0.7513723446462626, 0.6836584677483925, 1.818781503316975]	[0.0400112991747209, 0.0032521823664163, 0.0187070079483868, 0.0001935502990971]	0.882165	0.998607	2	4	0.00029036	0.00019355	1.81878	0	NA	6	0	2	1	1	1	1	0	0	4	2	0	NA	NA	netMHCIIpan-4.3	DRB5_0101	23.6	NB	KKPAGAAKK	NA	NA
AGAAKKPK	8	TRUE	sp|P10412|H14_HUMAN;sp|P16402|H13_HUMAN	H1-4;H1-3	HUMAN	Histone H1.4 OS=Homo sapiens OX=9606 GN=H1-4 PE=1 SV=2	AGAAKKPK/1	['Comet', 'Sage', 'PEAKS']	[0.0097393297049556, 0.0029731275014293, 0.0009547678720611]	[0.4025867791284108, 0.6529895838961438, 0.9349472788401136]	[0.0729525464857725, 0.0240492268833414, 0.0047146078568382]	0.987259	0.0541034	1	3	0.000954768	0.00471461	0.934947	0	NA	11	0	3	2	2	1	3	0	0	7	4	0	NA	NA	netMHCpan-4.1	HLA-A*03:01	14.747	NB	AGAAK-KPK	3	A-GAAKKPK
AGAAKKPKKATGAATPK	17	FALSE	sp|P10412|H14_HUMAN	H1-4	HUMAN	Histone H1.4 OS=Homo sapiens OX=9606 GN=H1-4 PE=1 SV=2	AGAAKKPKKATGAATPK/2	['MSFragger', 'Comet', 'Sage', 'PEAKS']	[0.004352192835621, 0.0077644448926086, 0.000383435582822, 0.0005488474204171]	[0.9268302005732976, 0.4375509846655492, 0.8980477192685205, 1.1838259653653689]	[0.0224817418105838, 0.054005146037784, 0.0030947293880219, 0.0012625821568624]	0.763361	0.843063	1	4	0.000383436	0.00126258	1.18383	0	NA	5	0	1	1	1	1	1	0	0	3	2	0	NA	NA	netMHCIIpan-4.3	HLA-DPA10202-DPB10201	39.61	NB	KKPKKATGA	NA	NA
AGAEGAAGRQSELEPVVSL	19	FALSE	sp|Q8N806|UBR7_HUMAN	UBR7	HUMAN	Putative E3 ubiquitin-protein ligase UBR7 OS=Homo sapiens OX=9606 GN=UBR7 PE=1 SV=2	[UNIMOD:Acetylation]-AGAEGAAGRQSELEPVVSL/2	['MSFragger']	[0.0028930817610062]	[1.039316478911865]	[0.0124548930707985]	0.854303	7.41608	1	1	0.00289308	0.0124549	1.03932	0	NA	1	0	0	1	0	0	0	0	0	1	0	0	NA	NA	NA	NA	NA	NA	NA	NA	NA
AGAGKVTKSAQKAQKA	16	FALSE	sp|P68104|EF1A1_HUMAN;sp|Q5VTE0|EF1A3_HUMAN	EEF1A1;EEF1A1P5	HUMAN	Elongation factor 1-alpha 1 OS=Homo sapiens OX=9606 GN=EEF1A1 PE=1 SV=1	AGAGKVTKSAQKAQKA/2;AGAGKVTKSAQKAQKA/3	['MSFragger', 'Comet', 'Sage', 'PEAKS']	[0.0002711496746203, 0.0003395585738539, 0.0002794857462269, 0.0002903600464576]	[2.545841788361612, 1.162749725226236, 2.783681329925192, 2.3167519986052367]	[3.2148610747731708e-06, 7.825081098127819e-05, 3.2490204448925717e-10, 3.720018454824074e-05]	0.924337	0.12743	2	4	0.00027115	3.24902e-10	2.78368	0	NA	13	1	0	3	1	1	0	4	3	5	8	0	NA	NA	netMHCIIpan-4.3	HLA-DPA10202-DPB10201	0.87	SB	KVTKSAQKA	NA	NA
AGAGKVTKSAQKAQKAK	17	FALSE	sp|P68104|EF1A1_HUMAN;sp|Q5VTE0|EF1A3_HUMAN	EEF1A1;EEF1A1P5	HUMAN	Elongation factor 1-alpha 1 OS=Homo sapiens OX=9606 GN=EEF1A1 PE=1 SV=1	AGAGKVTKSAQKAQKAK/2	['MSFragger', 'Comet', 'Sage', 'PEAKS']	[0.0002711496746203, 0.0003395585738539, 0.0002794857462269, 0.0002903600464576]	[2.4193072353988545, 1.5167941254474695, 1.7530565644415737, 2.220947609381734]	[6.482560087786664e-06, 3.159444860566727e-06, 2.125011794668257e-06, 5.1282091091002255e-05]	0.907521	0.0207865	1	4	0.00027115	2.12501e-06	2.41931	0	NA	12	0	0	2	1	2	1	3	3	3	9	0	NA	NA	netMHCIIpan-4.3	HLA-DPA10202-DPB10201	1.62	WB	KVTKSAQKA	NA	NA
AGAGYGSYGYGGNSATAGY	19	FALSE	sp|Q12906|ILF3_HUMAN	ILF3	HUMAN	Interleukin enhancer-binding factor 3 OS=Homo sapiens OX=9606 GN=ILF3 PE=1 SV=3	AGAGYGSYGYGGNSATAGY/2	['MSFragger', 'Comet', 'Sage', 'PEAKS']	[0.0004670714619336, 0.0003395585738539, 0.000383435582822, 0.0002903600464576]	[1.5080421720340924, 1.1500153465017269, 0.9899483680987118, 1.7622842389311089]	[0.0010011423949563, 8.782486780572143e-05, 0.0014170518197742, 0.0002313867406435]	0.562901	1.26294	1	4	0.00029036	8.78249e-05	1.76228	0	NA	1	1	0	0	0	0	0	0	0	1	0	0	NA	NA	NA	NA	NA	NA	NA	NA	NA
AGDMTTQYMPQYQSSQVY	18	FALSE	sp|Q9Y2H6|FND3A_HUMAN	FNDC3A	HUMAN	Fibronectin type-III domain-containing protein 3A OS=Homo sapiens OX=9606 GN=FNDC3A PE=1 SV=4	AGDMTTQYMPQYQSSQVY/2	['MSFragger', 'Comet', 'Sage', 'PEAKS']	[0.0002711496746203, 0.0003395585738539, 0.0002794857462269, 0.0002903600464576]	[1.9331329026512167, 1.4827322650329595, 1.289844527384235, 2.53917779026612]	[9.590250421245612e-05, 4.30262855433901e-06, 0.0001101116791179, 1.7641445388690487e-05]	0.967548	2.00436	1	4	0.00027115	4.30263e-06	2.53918	0	NA	2	0	2	0	0	0	0	0	0	2	0	0	NA	NA	netMHCIIpan-4.3	HLA-DQA10101-DQB10501	36.6	NB	TTQYMPQYQ	NA	NA
AGDVSMF	7	FALSE	P05120|PAI2_HUMAN	SERPINB2	HUMAN	Plasminogen activator inhibitor 2 OS=Homo sapiens OX=9606 GN=SERPINB2 PE=1 SV=2	AGDVSMF/1	['PEAKS']	[0.0026666666666666]	[0.6558987281422268]	[0.029652525702034]	0.774338	1.27711	1	1	0.00266667	0.0296525	0.655899	0	NA	2	1	0	0	1	0	0	0	0	2	0	0	NA	NA	NA	NA	NA	NA	NA	NA	NA
AGEDPGLA	8	TRUE	P81605|DCD_HUMAN	DCD	HUMAN	Dermcidin OS=Homo sapiens OX=9606 GN=DCD PE=1 SV=2	AGEDPGLA/1	['PEAKS']	[0.0009547678720611]	[0.939670783681368]	[0.0045772519755372]	0.978197	2.5523	1	1	0.000954768	0.00457725	0.939671	0	NA	2	2	0	0	0	0	0	0	0	2	0	0	NA	NA	netMHCpan-4.1	HLA-B*51:01	44.231	NB	AGEDPG-LA	4	AGEDPGL-A
AGEKEAK	7	FALSE	sp|P05114|HMGN1_HUMAN	HMGN1	HUMAN	Non-histone chromosomal protein HMG-14 OS=Homo sapiens OX=9606 GN=HMGN1 PE=1 SV=3	AGEKEAK/1	['Comet', 'PEAKS']	[0.0089277143131419, 0.0006299609424215]	[0.4062920229026832, 1.0369527524763047]	[0.0706839468372356, 0.002571708792758]	0.985576	0.149178	1	2	0.000629961	0.00257171	1.03695	0	NA	6	0	1	1	1	1	1	1	0	3	3	0	NA	NA	NA	NA	NA	NA	NA	NA	NA
AGEKEAKSD	9	TRUE	sp|P05114|HMGN1_HUMAN	HMGN1	HUMAN	Non-histone chromosomal protein HMG-14 OS=Homo sapiens OX=9606 GN=HMGN1 PE=1 SV=3	AGEKEAKSD/2;AGEKEAKSD/1	['MSFragger', 'Comet', 'Sage', 'PEAKS']	[0.0005478451424397, 0.0006261740763932, 0.0002794857462269, 0.0002903600464576]	[1.3620234300007117, 0.861448699880342, 1.0316363341570511, 1.6917479764561043]	[0.0022195691066087, 0.0012003770276962, 0.0009937664028585, 0.0002872140886076]	0.982027	0.220167	2	4	0.000279486	0.000287214	1.69175	0	NA	40	4	6	3	6	6	6	3	6	19	21	0	NA	NA	netMHCpan-4.1	HLA-C*01:02	85	NB	AGEKEAKSD	NA	NA
AGEKVEKPD	9	TRUE	sp|Q02878|RL6_HUMAN	RPL6	HUMAN	Large ribosomal subunit protein eL6 OS=Homo sapiens OX=9606 GN=RPL6 PE=1 SV=3	AGEKVEKPD/2	['MSFragger', 'Comet', 'Sage', 'PEAKS']	[0.0018889857599535, 0.0015800284405119, 0.000383435582822, 0.0005488474204171]	[1.1552765007136627, 0.6397299769820431, 0.9357619342746576, 1.158457495312017]	[0.0067597466717435, 0.0089212674456954, 0.0022465218010595, 0.0014057997079386]	0.814126	0.915456	1	4	0.000383436	0.0014058	1.15846	0	NA	15	1	2	2	2	2	2	2	2	7	8	0	NA	NA	netMHCpan-4.1	HLA-B*51:01	90	NB	AGEKVEKPD	NA	NA
AGEKVEKPDTKEKKPEAK	18	FALSE	Q02878|RL6_HUMAN	RPL6	HUMAN	Large ribosomal subunit protein eL6 OS=Homo sapiens OX=9606 GN=RPL6 PE=1 SV=3	AGEKVEKPDTKEKKPEAK/3	['PEAKS']	[0.0019063757678457]	[0.7252130810565695]	[0.0190644144176396]	0.209931	3.79413	1	1	0.00190638	0.0190644	0.725213	0	NA	1	0	0	0	0	0	0	1	0	0	1	0	NA	NA	netMHCIIpan-4.3	DRB5_0101	23.82	NB	VEKPDTKEK	NA	NA
AGEKVEKPDTKEKKPEAKKV	20	FALSE	sp|Q02878|RL6_HUMAN	RPL6	HUMAN	Large ribosomal subunit protein eL6 OS=Homo sapiens OX=9606 GN=RPL6 PE=1 SV=3	AGEKVEKPDTKEKKPEAKKV/3	['MSFragger', 'Comet', 'Sage', 'PEAKS']	[0.0049547608789314, 0.0033924843423799, 0.0088323789187615, 0.0018092805449127]	[0.9013295110513498, 0.5598480000677593, 0.5299141363960335, 0.73967521428654]	[0.0257269079297537, 0.0183023324476392, 0.0637949934402136, 0.0173097128902423]	0.524861	3.99609	1	4	0.00180928	0.0173097	0.90133	0	NA	2	0	0	0	0	0	0	1	1	0	2	0	NA	NA	NA	NA	NA	NA	NA	NA	NA
AGELTPEEEAQYKKAF	16	FALSE	sp|Q9NZT1|CALL5_HUMAN	CALML5	HUMAN	Calmodulin-like protein 5 OS=Homo sapiens OX=9606 GN=CALML5 PE=1 SV=2	[UNIMOD:Acetylation]-AGELTPEEEAQYKKAF/2	['MSFragger']	[0.0012422360248447]	[1.2086328133308295]	[0.0050861131890009]	0.846797	4.35617	1	1	0.00124224	0.00508611	1.20863	0	NA	2	0	0	1	1	0	0	0	0	2	0	0	NA	NA	netMHCIIpan-4.3	HLA-DPA10103-DPB10401	12.21	NB	LTPEEEAQY	NA	NA
AGEVFIHK	8	TRUE	Q15233|NONO_HUMAN	NONO	HUMAN	Non-POU domain-containing octamer-binding protein OS=Homo sapiens OX=9606 GN=NONO PE=1 SV=4	AGEVFIHK/1	['PEAKS']	[0.0050687201481625]	[0.5458668900049539]	[0.0530486527778683]	0.693961	4.74626	1	1	0.00506872	0.0530487	0.545867	0	NA	1	0	0	0	0	0	0	0	1	0	1	0	NA	NA	netMHCpan-4.1	HLA-A*03:01	9.732	NB	AG-EVFIHK	3	A-GEVFIHK
AGEYDHLPEQAF	12	TRUE	sp|P06576|ATPB_HUMAN	ATP5F1B	HUMAN	ATP synthase subunit beta, mitochondrial OS=Homo sapiens OX=9606 GN=ATP5F1B PE=1 SV=3	AGEYDHLPEQAF/2	['MSFragger', 'Comet', 'Sage', 'PEAKS']	[0.0002711496746203, 0.0003395585738539, 0.0002794857462269, 0.0002903600464576]	[2.1889182808704906, 1.0176537274791035, 1.4869077394600854, 1.962173248084898]	[2.3243486330746884e-05, 0.0002914998686369, 2.053296376898493e-05, 0.0001214076875549]	0.905415	0.377589	1	4	0.00027115	2.0533e-05	2.18892	0	NA	8	1	2	1	1	1	0	0	2	5	3	0	NA	NA	netMHCpan-4.1	HLA-B*18:01	6.226	NB	GEYDPEQAF	4	GEYDPEQAF
AGEYDHLPEQAFY	13	FALSE	sp|P06576|ATPB_HUMAN	ATP5F1B	HUMAN	ATP synthase subunit beta, mitochondrial OS=Homo sapiens OX=9606 GN=ATP5F1B PE=1 SV=3	AGEYDHLPEQAFY/2	['MSFragger', 'Comet', 'Sage', 'PEAKS']	[0.0004670714619336, 0.0008067769261799, 0.000383435582822, 0.0002903600464576]	[1.5297708283304383, 0.7316107566677355, 0.9834085749699496, 1.783724421886923]	[0.0008888830353301, 0.0038889631215641, 0.001498134060386, 0.0002163306216483]	0.668487	0.204898	1	4	0.00029036	0.000216331	1.78372	0	NA	7	1	3	0	3	0	0	0	0	7	0	0	NA	NA	netMHCIIpan-4.3	DRB1_0101	8.62	NB	YDHLPEQAF	NA	NA
AGFAGDDAPRAVFPSIVG	18	FALSE	sp|A5A3E0|POTEF_HUMAN;sp|P0CG38|POTEI_HUMAN;sp|P0CG39|POTEJ_HUMAN;sp|P60709|ACTB_HUMAN;sp|P62736|ACTA_HUMAN;sp|P63261|ACTG_HUMAN;sp|P63267|ACTH_HUMAN;sp|P68032|ACTC_HUMAN;sp|P68133|ACTS_HUMAN;sp|Q6S8J3|POTEE_HUMAN	POTEF;POTEI;POTEJ;ACTB;ACTA2;ACTG1;ACTG2;ACTC1;ACTA1;POTEE	HUMAN	POTE ankyrin domain family member F OS=Homo sapiens OX=9606 GN=POTEF PE=1 SV=2	AGFAGDDAPRAVFPSIVG/2	['MSFragger', 'Comet', 'Sage']	[0.0005478451424397, 0.0006958942240779, 0.000383435582822]	[1.364368264615649, 0.83218747424817, 0.9230003902981164]	[0.0021914391443916, 0.0015646341631233, 0.0025038199319446]	0.832523	0.280185	1	3	0.000383436	0.00156463	1.36437	0	NA	1	0	0	0	1	0	0	0	0	1	0	0	NA	NA	netMHCIIpan-4.3	DRB1_0101	19.17	NB	FAGDDAPRA	NA	NA
AGFAIGIV	8	TRUE	P27449|VATL_HUMAN	ATP6V0C	HUMAN	V-type proton ATPase 16 kDa proteolipid subunit c OS=Homo sapiens OX=9606 GN=ATP6V0C PE=1 SV=1	AGFAIGIV/1	['PEAKS']	[0.0055147058823529]	[0.5293223535568902]	[0.0569917941097887]	0.920469	0.407925	1	1	0.00551471	0.0569918	0.529322	0	NA	2	0	1	0	0	0	0	0	1	1	1	0	NA	NA	netMHCpan-4.1	HLA-B*51:01	6.052	NB	AGFAIG-IV	0	AGFAIG-IV
AGFAVGAM	8	TRUE	P22102|PUR2_HUMAN	GART	HUMAN	Trifunctional purine biosynthetic protein adenosine-3 OS=Homo sapiens OX=9606 GN=GART PE=1 SV=1	AGFAVGAM/1	['PEAKS']	[0.0076321667907669]	[0.4323928988759529]	[0.0820609177456383]	0.88756	0.814145	1	1	0.00763217	0.0820609	0.432393	0	NA	1	0	0	1	0	0	0	0	0	1	0	0	NA	NA	netMHCpan-4.1	HLA-B*51:01	11.516	NB	AGFAVG-AM	0	AGFAVG-AM
AGFRALGL	8	TRUE	sp|Q8NI36|WDR36_HUMAN	WDR36	HUMAN	WD repeat-containing protein 36 OS=Homo sapiens OX=9606 GN=WDR36 PE=1 SV=1	AGFRALGL/2	['MSFragger', 'Comet', 'Sage', 'PEAKS']	[0.0021604104779908, 0.0015800284405119, 0.0012811387900355, 0.0012131906915186]	[1.0955322396140053, 0.6625171502911676, 0.7743227149629532, 0.8370863882071022]	[0.0092704601260479, 0.0072627109485139, 0.0088013867510923, 0.0089255807185371]	0.898946	3.63979	1	4	0.00121319	0.00726271	1.09553	0	NA	11	3	1	2	2	0	1	1	1	8	3	0	NA	NA	netMHCpan-4.1	HLA-C*01:02	7.365	NB	AGF-RALGL	0	AGFR-ALGL
AGFTAQVI	8	TRUE	P68104|EF1A1_HUMAN;Q5VTE0|EF1A3_HUMAN	EEF1A1;EEF1A1P5	HUMAN	Elongation factor 1-alpha 1 OS=Homo sapiens OX=9606 GN=EEF1A1 PE=1 SV=1	AGFTAQVI/1	['PEAKS']	[0.0037837299611669]	[0.5977230160638645]	[0.0412625445809803]	0.94715	0.0771559	1	1	0.00378373	0.0412625	0.597723	0	NA	1	0	0	1	0	0	0	0	0	1	0	0	NA	NA	netMHCpan-4.1	HLA-B*51:01	2.375	NB	AGF-TAQVI	0	AGF-TAQVI
AGFVNGLF	8	TRUE	Q8NEW0|ZNT7_HUMAN	SLC30A7	HUMAN	Zinc transporter 7 OS=Homo sapiens OX=9606 GN=SLC30A7 PE=1 SV=1	AGFVNGLF/1	['PEAKS']	[0.006276150627615]	[0.4853673842081877]	[0.0679050582744651]	0.463213	0.63471	1	1	0.00627615	0.0679051	0.485367	0	NA	1	0	0	0	0	0	0	1	0	0	1	0	NA	NA	netMHCpan-4.1	HLA-B*18:01	11.777	NB	AGFVNG-LF	4	AGFVNGL-F
AGGAAGLFAK	10	TRUE	sp|Q9UBW5|BIN2_HUMAN	BIN2	HUMAN	Bridging integrator 2 OS=Homo sapiens OX=9606 GN=BIN2 PE=1 SV=3	AGGAAGLFAK/1	['MSFragger', 'Comet', 'Sage']	[0.0006814310051107, 0.0024268163203397, 0.000544267053701]	[1.3026774218843178, 0.6250923868548652, 0.864396227130413]	[0.0030636616635256, 0.0101801266256808, 0.0041167076715183]	0.852488	0.583586	1	3	0.000544267	0.00306366	1.30268	0	NA	1	0	0	0	0	1	0	0	0	0	1	0	NA	NA	netMHCpan-4.1	HLA-A*03:01	2.768	NB	AGAAGLFAK	4	AGGAAGFAK
AGGAGPAGAI	10	TRUE	A0A0H3M574|A0A0H3M574_MYCBP;A0A0H3M9G1|A0A0H3M9G1_MYCBP	PE_PGRS20;PE_PGRS19	MYCBP	PE-PGRS family protein OS=Mycobacterium bovis (strain BCG / Pasteur 1173P2) OX=410289 GN=PE_PGRS20 PE=4 SV=1	AGGAGPAGAI/1	['PEAKS']	[0.0073453244184951]	[0.4603461710983182]	[0.0744159168126475]	0.32442	0.463891	1	1	0.00734532	0.0744159	0.460346	0	NA	1	1	0	0	0	0	0	0	0	1	0	90	tr|I3L2P9|I3L2P9_HUMAN	GGAGPAGAL	netMHCpan-4.1	HLA-C*01:02	16.28	NB	AGAGPAGAI	0	AGGAGPAAI
AGGAWTY	7	FALSE	P61513|RL37A_HUMAN	RPL37A	HUMAN	Large ribosomal subunit protein eL43 OS=Homo sapiens OX=9606 GN=RPL37A PE=1 SV=2	AGGAWTY/1	['PEAKS']	[0.0005488474204171]	[1.080402243274822]	[0.0020383462475058]	0.973484	0.648443	1	1	0.000548847	0.00203835	1.0804	0	NA	3	0	0	1	0	0	0	1	1	1	2	0	NA	NA	NA	NA	NA	NA	NA	NA	NA
AGGAWTYNTTSAVTVK	16	FALSE	sp|P61513|RL37A_HUMAN	RPL37A	HUMAN	Large ribosomal subunit protein eL43 OS=Homo sapiens OX=9606 GN=RPL37A PE=1 SV=2	AGGAWTYNTTSAVTVK/2	['MSFragger', 'Comet', 'Sage', 'PEAKS']	[0.0002711496746203, 0.0003395585738539, 0.0002794857462269, 0.0002903600464576]	[1.9996369295003584, 1.4121889950519797, 1.2310934904817687, 2.242558306585505]	[6.634821607874722e-05, 8.156564953095271e-06, 0.0001816684805147, 4.770149880589083e-05]	0.852631	0.946366	1	4	0.00027115	8.15656e-06	2.24256	0	NA	1	1	0	0	0	0	0	0	0	1	0	0	NA	NA	netMHCIIpan-4.3	DRB1_1601	3.33	WB	WTYNTTSAV	NA	NA
AGGAWTYNTTSAVTVKSAI	19	FALSE	sp|P61513|RL37A_HUMAN	RPL37A	HUMAN	Large ribosomal subunit protein eL43 OS=Homo sapiens OX=9606 GN=RPL37A PE=1 SV=2	AGGAWTYNTTSAVTVKSAI/2	['Comet']	[0.0003395585738539]	[0.957629542564293]	[0.0005022072494731]	0.804204	0.11099	1	1	0.000339559	0.000502207	0.95763	0	NA	1	0	0	0	0	0	0	1	0	0	1	0	NA	NA	NA	NA	NA	NA	NA	NA	NA
AGGGRIDKPILK	12	TRUE	sp|P62917|RL8_HUMAN	RPL8	HUMAN	Large ribosomal subunit protein uL2 OS=Homo sapiens OX=9606 GN=RPL8 PE=1 SV=2	AGGGRIDKPILK/3	['Sage', 'PEAKS']	[0.0094500094500094, 0.0027669604427136]	[0.5074126446735393, 0.6540490200727226]	[0.0756601481973455, 0.0299853531036564]	0.0109027	3.58555	1	2	0.00276696	0.0299854	0.654049	0	NA	2	0	0	1	1	0	0	0	0	2	0	0	NA	NA	netMHCpan-4.1	HLA-A*03:01	3.552	NB	AGIDKPILK	3	ARIDKPILK
AGGHKLGLGLEFQA	14	FALSE	sp|P21796|VDAC1_HUMAN	VDAC1	HUMAN	Non-selective voltage-gated ion channel VDAC1 OS=Homo sapiens OX=9606 GN=VDAC1 PE=1 SV=2	AGGHKLGLGLEFQA/2	['MSFragger', 'Comet', 'Sage']	[0.0019326339039204, 0.0003395585738539, 0.0009063444108761]	[1.1460103555258492, 1.172510838261683, 0.7965749799692744]	[0.007100386660203, 7.162493548696124e-05, 0.0073003811305513]	0.688664	3.8687	1	3	0.000339559	7.16249e-05	1.17251	0	NA	3	0	1	0	0	1	0	0	1	1	2	0	NA	NA	netMHCIIpan-4.3	HLA-DQA10101-DQB10602	50.94	NB	KLGLGLEFQ	NA	NA
AGGHKVGLALELEA	14	FALSE	sp|P45880|VDAC2_HUMAN	VDAC2	HUMAN	Voltage-dependent anion-selective channel protein 2 OS=Homo sapiens OX=9606 GN=VDAC2 PE=1 SV=2	AGGHKVGLALELEA/2	['Comet', 'Sage']	[0.0015800284405119, 0.0021980705824887]	[0.6508603840064855, 0.6981023890940495]	[0.0080687394707178, 0.0166066455068054]	0.909971	4.28732	1	2	0.00158003	0.00806874	0.698102	0	NA	3	0	2	1	0	0	0	0	0	3	0	0	NA	NA	netMHCIIpan-4.3	HLA-DPA10202-DPB10402	11.68	NB	HKVGLALEL	NA	NA
AGGTEIGKTLAEKSRGLF	18	FALSE	sp|O95218|ZRAB2_HUMAN	ZRANB2	HUMAN	Zinc finger Ran-binding domain-containing protein 2 OS=Homo sapiens OX=9606 GN=ZRANB2 PE=1 SV=2	AGGTEIGKTLAEKSRGLF/3	['Comet']	[0.0006958942240779]	[0.7857708164200217]	[0.0023820348532712]	0.750325	2.40604	1	1	0.000695894	0.00238203	0.785771	0	NA	1	0	1	0	0	0	0	0	0	1	0	0	NA	NA	netMHCIIpan-4.3	DRB1_0101	23.7	NB	IGKTLAEKS	NA	NA
AGGVAPALF	9	TRUE	sp|Q86UX7|URP2_HUMAN	FERMT3	HUMAN	Fermitin family homolog 3 OS=Homo sapiens OX=9606 GN=FERMT3 PE=1 SV=1	AGGVAPALF/1	['MSFragger', 'Comet', 'Sage', 'PEAKS']	[0.0044242893485233, 0.0073747823414933, 0.0010208546011375, 0.0009547678720611]	[0.9247898056993042, 0.4455552562789834, 0.7910517706964371, 0.9272326857020908]	[0.0227251860724125, 0.0503756962485252, 0.0076476087397014, 0.0049491963514154]	0.976509	1.69763	1	4	0.000954768	0.0049492	0.927233	0	NA	4	0	0	0	1	1	0	1	1	1	3	0	NA	NA	netMHCpan-4.1	HLA-C*01:02	8.144	NB	AGGVAPALF	4	AGGVAPALF
AGIAAKLAKDREAA	14	FALSE	sp|P17655|CAN2_HUMAN	CAPN2	HUMAN	Calpain-2 catalytic subunit OS=Homo sapiens OX=9606 GN=CAPN2 PE=1 SV=6	[UNIMOD:Acetylation]-AGIAAKLAKDREAA/3	['MSFragger']	[0.0044242893485233]	[0.9262154967949798]	[0.0225548006854802]	-0.0504032	7.20415	1	1	0.00442429	0.0225548	0.926215	0	NA	2	0	0	1	1	0	0	0	0	2	0	0	NA	NA	netMHCIIpan-4.3	HLA-DQA10101-DQB10602	3.01	WB	AKLAKDREA	NA	NA
AGIQRIPLPPPPAPETY	17	FALSE	sp|Q07666|KHDR1_HUMAN	KHDRBS1	HUMAN	KH domain-containing, RNA-binding, signal transduction-associated protein 1 OS=Homo sapiens OX=9606 GN=KHDRBS1 PE=1 SV=1	AGIQRIPLPPPPAPETY/2	['MSFragger', 'Comet', 'Sage', 'PEAKS']	[0.0002711496746203, 0.0003395585738539, 0.0002794857462269, 0.0002903600464576]	[3.311449858531577, 2.131820248932052, 2.2108878258421325, 2.496981549440599]	[4.6154419717497134e-08, 1.1963663194502964e-08, 4.290524313969972e-08, 2.0324287214762834e-05]	0.971549	0.0812146	1	4	0.00027115	1.19637e-08	3.31145	0	NA	4	1	0	2	1	0	0	0	0	4	0	0	NA	NA	netMHCIIpan-4.3	DRB1_0101	33.15	NB	RIPLPPPPA	NA	NA
AGIYGASYVPF	11	TRUE	A0AV96|RBM47_HUMAN	RBM47	HUMAN	RNA-binding protein 47 OS=Homo sapiens OX=9606 GN=RBM47 PE=1 SV=2	AGIYGASYVPF/1	['PEAKS']	[0.0022838160489982]	[0.6912500172760396]	[0.0237924724870167]	0.351507	0.234119	1	1	0.00228382	0.0237925	0.69125	0	NA	1	0	0	0	0	0	0	0	1	0	1	0	NA	NA	netMHCpan-4.1	HLA-A*31:01	24.188	NB	AYGASYVPF	4	GIYGASYVF
AGKDGNNPAKNRDASTL	17	FALSE	sp|O00479|HMGN4_HUMAN	HMGN4	HUMAN	High mobility group nucleosome-binding domain-containing protein 4 OS=Homo sapiens OX=9606 GN=HMGN4 PE=1 SV=3	AGKDGNNPAKNRDASTL/3	['MSFragger', 'Comet', 'Sage', 'PEAKS']	[0.0005478451424397, 0.0003395585738539, 0.0002794857462269, 0.0002903600464576]	[1.4608682442158392, 0.9679778109562874, 1.170382517289961, 2.389268207240598]	[0.0012954508702964, 0.0004572534455862, 0.0003047668685693, 2.916999363716901e-05]	0.698482	1.24184	1	4	0.000279486	2.917e-05	2.38927	0	NA	12	2	2	1	2	1	0	2	2	7	5	0	NA	NA	netMHCIIpan-4.3	HLA-DQA10101-DQB10602	1.86	WB	NNPAKNRDA	NA	NA
AGKGPLATGGIKKSGKK	17	FALSE	sp|Q9Y2S6|TMA7_HUMAN	TMA7	HUMAN	Translation machinery-associated protein 7 OS=Homo sapiens OX=9606 GN=TMA7 PE=1 SV=1	AGKGPLATGGIKKSGKK/3	['Comet', 'Sage']	[0.0032679738562091, 0.0097478676539506]	[0.5637640442341629, 0.4991803644163228]	[0.0176710480545282, 0.0804712838039975]	0.429512	1.67283	1	2	0.00326797	0.017671	0.563764	0	NA	1	0	0	0	1	0	0	0	0	1	0	0	NA	NA	netMHCIIpan-4.3	HLA-DQA10101-DQB10602	4.6	WB	LATGGIKKS	NA	NA
AGKKNVLSSLAVY	13	FALSE	sp|Q9UHR5|S30BP_HUMAN	SAP30BP	HUMAN	SAP30-binding protein OS=Homo sapiens OX=9606 GN=SAP30BP PE=1 SV=1	[UNIMOD:Acetylation]-AGKKNVLSSLAVY/2	['MSFragger', 'PEAKS']	[0.0005478451424397, 0.0005488474204171]	[1.325860333496198, 1.0696330612634843]	[0.0027016164895053, 0.0021557430849349]	0.822189	8.11686	1	2	0.000547845	0.00215574	1.32586	0	NA	6	1	1	1	1	0	0	1	1	4	2	0	NA	NA	netMHCIIpan-4.3	HLA-DPA10202-DPB10201	22.98	NB	KNVLSSLAV	NA	NA
AGKKPVVGKKGKKAAV	16	FALSE	sp|P36578|RL4_HUMAN	RPL4	HUMAN	Large ribosomal subunit protein uL4 OS=Homo sapiens OX=9606 GN=RPL4 PE=1 SV=5	AGKKPVVGKKGKKAAV/3	['MSFragger', 'Comet', 'Sage', 'PEAKS']	[0.0002711496746203, 0.0003395585738539, 0.0002794857462269, 0.0002903600464576]	[2.1251449114344565, 1.1143339639272534, 1.4480161234391409, 2.1720673160934694]	[3.3097375311548074e-05, 0.0001213599298195, 2.8602233667724992e-05, 6.0396753053827496e-05]	0.675632	2.48583	1	4	0.00027115	2.86022e-05	2.17207	0	NA	6	1	0	1	1	1	0	1	1	3	3	0	NA	NA	netMHCIIpan-4.3	HLA-DPA10103-DPB10201	12.5	NB	VVGKKGKKA	NA	NA
AGKKPVVGKKGKKAAVGV	18	FALSE	sp|P36578|RL4_HUMAN	RPL4	HUMAN	Large ribosomal subunit protein uL4 OS=Homo sapiens OX=9606 GN=RPL4 PE=1 SV=5	AGKKPVVGKKGKKAAVGV/2	['Sage', 'PEAKS']	[0.000544267053701, 0.0002903600464576]	[0.8801055482881607, 1.97604076010828]	[0.0036035166070477, 0.0001159779967249]	0.717709	2.92206	1	2	0.00029036	0.000115978	1.97604	0	NA	5	0	0	1	1	0	0	1	2	2	3	0	NA	NA	netMHCIIpan-4.3	DRB1_1501	13.74	NB	VVGKKGKKA	NA	NA
AGKKPVVGKKGKKAAVGVK	19	FALSE	sp|P36578|RL4_HUMAN	RPL4	HUMAN	Large ribosomal subunit protein uL4 OS=Homo sapiens OX=9606 GN=RPL4 PE=1 SV=5	AGKKPVVGKKGKKAAVGVK/2;AGKKPVVGKKGKKAAVGVK/3	['Sage', 'PEAKS']	[0.00849609375, 0.0002903600464576]	[0.5361575853051049, 1.6483393075992436]	[0.0608148068024514, 0.0003264176252608]	0.532926	2.73623	2	2	0.00029036	0.000326418	1.64834	0	NA	6	0	0	2	2	0	0	1	1	4	2	0	NA	NA	NA	NA	NA	NA	NA	NA	NA
AGKSSLFKVILL	12	TRUE	sp|P51151|RAB9A_HUMAN	RAB9A	HUMAN	Ras-related protein Rab-9A OS=Homo sapiens OX=9606 GN=RAB9A PE=1 SV=1	[UNIMOD:Acetylation]-AGKSSLFKVILL/2	['MSFragger', 'PEAKS']	[0.0002711496746203, 0.0002903600464576]	[1.754584441001057, 2.0756630256116595]	[0.000257652193625, 8.333051077489786e-05]	0.679653	2.20436	1	2	0.00027115	8.33305e-05	2.07566	0	NA	5	1	2	1	0	0	0	0	1	4	1	0	NA	NA	netMHCpan-4.1	HLA-C*01:02	26.688	NB	AGKSKVILL	0	AGKSLFKVI
AGKVTKSAQKAQKA	14	FALSE	sp|P68104|EF1A1_HUMAN;sp|Q05639|EF1A2_HUMAN;sp|Q5VTE0|EF1A3_HUMAN	EEF1A1;EEF1A2;EEF1A1P5	HUMAN	Elongation factor 1-alpha 1 OS=Homo sapiens OX=9606 GN=EEF1A1 PE=1 SV=1	AGKVTKSAQKAQKA/2	['MSFragger', 'Comet', 'Sage', 'PEAKS']	[0.0011070694290684, 0.002841293465025, 0.000383435582822, 0.0002903600464576]	[1.2135274806226533, 0.5930198138227579, 0.9349761693779288, 1.7951964605260429]	[0.0049545264569605, 0.0135884051994103, 0.002261573829709, 0.0002086288588025]	0.671827	5.39166	1	4	0.00029036	0.000208629	1.7952	0	NA	2	0	0	0	0	1	0	1	0	0	2	0	NA	NA	netMHCIIpan-4.3	HLA-DPA10202-DPB10201	1.6	WB	KVTKSAQKA	NA	NA
AGKVTKSAQKAQKAK	15	FALSE	sp|P68104|EF1A1_HUMAN;sp|Q5VTE0|EF1A3_HUMAN	EEF1A1;EEF1A1P5	HUMAN	Elongation factor 1-alpha 1 OS=Homo sapiens OX=9606 GN=EEF1A1 PE=1 SV=1	AGKVTKSAQKAQKAK/3;AGKVTKSAQKAQKAK/2	['MSFragger', 'Comet', 'Sage', 'PEAKS']	[0.0002711496746203, 0.0003395585738539, 0.0002794857462269, 0.0002903600464576]	[2.2015634714824497, 0.9510567768588524, 1.3755079239446797, 1.9034757321239333]	[2.1670317704039933e-05, 0.0005330274199427, 5.3060579635415976e-05, 0.0001471976525405]	0.875684	0.225931	2	4	0.00027115	2.16703e-05	2.20156	0	NA	7	1	0	2	0	1	0	2	1	3	4	0	NA	NA	netMHCIIpan-4.3	HLA-DPA10202-DPB10201	1.59	WB	KVTKSAQKA	NA	NA
AGLIHWIL	8	TRUE	sp|Q8TCJ2|STT3B_HUMAN	STT3B	HUMAN	Dolichyl-diphosphooligosaccharide--protein glycosyltransferase subunit STT3B OS=Homo sapiens OX=9606 GN=STT3B PE=1 SV=1	AGLIHWIL/2	['MSFragger', 'Comet', 'Sage', 'PEAKS']	[0.0032763014197306, 0.0087880251086431, 0.0021980705824887, 0.0005488474204171]	[1.0135625980622909, 0.4112726890149822, 0.7009047689054495, 1.1236773691722095]	[0.0142540314402809, 0.0677375288441841, 0.0162264760781313, 0.001646323073502]	0.669768	0.860778	1	4	0.000548847	0.00164632	1.12368	0	NA	1	0	0	1	0	0	0	0	0	1	0	0	NA	NA	netMHCpan-4.1	HLA-C*01:02	12.403	NB	AGL-IHWIL	0	AGLIHW-IL
AGLQFPVGR	9	TRUE	sp|P04908|H2A1B_HUMAN;sp|P0C0S5|H2AZ_HUMAN;sp|P0C0S8|H2A1_HUMAN;sp|P16104|H2AX_HUMAN;sp|P20671|H2A1D_HUMAN;sp|Q16777|H2A2C_HUMAN;sp|Q6FI13|H2A2A_HUMAN;sp|Q71UI9|H2AV_HUMAN;sp|Q7L7L0|H2A3_HUMAN;sp|Q8IUE6|H2A2B_HUMAN;sp|Q93077|H2A1C_HUMAN;sp|Q96KK5|H2A1H_HUMAN;sp|Q96QV6|H2A1A_HUMAN;sp|Q99878|H2A1J_HUMAN;sp|Q9BTM1|H2AJ_HUMAN	H2AC8;H2AZ1;H2AC17;H2AX;H2AC7;H2AC20;H2AC19;H2AZ2;H2AC25;H2AC21;H2AC6;H2AC12;H2AC1;H2AC14;H2AJ	HUMAN	Histone H2A type 1-B/E OS=Homo sapiens OX=9606 GN=H2AC8 PE=1 SV=2	AGLQFPVGR/2	['MSFragger', 'Comet', 'Sage', 'PEAKS']	[0.0005478451424397, 0.0011117287381878, 0.000383435582822, 0.0005190760446405]	[1.3983508362660657, 0.7027207148011886, 0.960449413517026, 1.5723480742947558]	[0.0018213966986341, 0.0050502968909152, 0.0018212205796766, 0.00040330369812]	0.982827	0.29972	1	4	0.000383436	0.000403304	1.57235	0	NA	5	1	1	1	2	0	0	0	0	5	0	0	NA	NA	netMHCpan-4.1	HLA-A*31:01	0.286	SB	AGLQFPVGR	NA	NA
AGLSYIRY	8	TRUE	sp|P56381|ATP5E_HUMAN;sp|Q5VTU8|AT5EL_HUMAN	ATP5F1E;ATP5F1EP2	HUMAN	ATP synthase subunit epsilon, mitochondrial OS=Homo sapiens OX=9606 GN=ATP5F1E PE=1 SV=2	AGLSYIRY/2	['MSFragger', 'Comet', 'Sage', 'PEAKS']	[0.0005478451424397, 0.0032679738562091, 0.000544267053701, 0.001146920518408]	[1.3694668441192326, 0.5634604553736718, 0.879719657910201, 0.8466925657848698]	[0.0021314902433765, 0.0177192101207322, 0.0036153269302197, 0.008367602596368]	0.990992	0.538756	1	4	0.000544267	0.00213149	1.36947	0	NA	2	1	0	1	0	0	0	0	0	2	0	0	NA	NA	netMHCpan-4.1	HLA-B*18:01	8.969	NB	AGLSYI-RY	4	AGLSY-IRY
AGMGMEGI	8	TRUE	sp|P52272|HNRPM_HUMAN	HNRNPM	HUMAN	Heterogeneous nuclear ribonucleoprotein M OS=Homo sapiens OX=9606 GN=HNRNPM PE=1 SV=3	AGMGMEGI/1	['Comet', 'Sage', 'PEAKS']	[0.0083540527100944, 0.0053874844591794, 0.001146920518408]	[0.4269350826806978, 0.58012639556331, 0.8628019640660232]	[0.0592026061980135, 0.0431738814609662, 0.00751517134118]	0.920784	0.102317	1	3	0.00114692	0.00751517	0.862802	0	NA	5	0	0	1	1	0	0	2	1	2	3	0	NA	NA	netMHCpan-4.1	HLA-B*51:01	16.449	NB	AGMGM-EGI	4	AGMGM-EGI
AGMQLPTL	8	TRUE	sp|Q92541|RTF1_HUMAN	RTF1	HUMAN	RNA polymerase-associated protein RTF1 homolog OS=Homo sapiens OX=9606 GN=RTF1 PE=1 SV=4	AGMQLPTL/1	['Comet']	[0.0070554056858269]	[0.4563536544070262]	[0.0458458998763687]	0.962362	1.29875	1	1	0.00705541	0.0458459	0.456354	0	NA	5	1	1	1	1	0	0	0	1	4	1	0	NA	NA	netMHCpan-4.1	HLA-C*01:02	3.955	NB	AGM-QLPTL	0	AGMQLP-TL
AGMRALPANAILNQFQPA	18	FALSE	sp|Q13310|PABP4_HUMAN	PABPC4	HUMAN	Polyadenylate-binding protein 4 OS=Homo sapiens OX=9606 GN=PABPC4 PE=1 SV=1	AGMRALPANAILNQFQPA/2	['MSFragger', 'Comet', 'Sage']	[0.0002711496746203, 0.0003395585738539, 0.0002794857462269]	[2.188561606048085, 1.0989697110108023, 1.581432145153845]	[2.328947794611066e-05, 0.0001394938955057, 9.174683261780803e-06]	0.975858	0.298655	1	3	0.00027115	9.17468e-06	2.18856	0	NA	1	0	0	0	1	0	0	0	0	1	0	0	NA	NA	netMHCIIpan-4.3	DRB1_0101	2.14	WB	MRALPANAI	NA	NA
AGNFYVPAEPK	11	TRUE	sp|P18124|RL7_HUMAN	RPL7	HUMAN	Large ribosomal subunit protein uL30 OS=Homo sapiens OX=9606 GN=RPL7 PE=1 SV=1	AGNFYVPAEPK/1;AGNFYVPAEPK/2	['MSFragger', 'Comet', 'Sage', 'PEAKS']	[0.0002711496746203, 0.0003395585738539, 0.0002794857462269, 0.0002903600464576]	[2.030756400946571, 0.9669498291102516, 1.2651272512671838, 1.668691759504384]	[5.584027755069427e-05, 0.0004615329501708, 0.0001359304026108, 0.0003075842500186]	0.979076	0.801261	2	4	0.00027115	5.58403e-05	2.03076	0	NA	4	3	0	0	0	0	0	1	0	3	1	0	NA	NA	netMHCpan-4.1	HLA-A*03:01	3.635	NB	AGYVPAEPK	3	AFYVPAEPK
AGNFYVPAEPKLAF	14	FALSE	sp|P18124|RL7_HUMAN	RPL7	HUMAN	Large ribosomal subunit protein uL30 OS=Homo sapiens OX=9606 GN=RPL7 PE=1 SV=1	AGNFYVPAEPKLAF/2	['MSFragger', 'Comet', 'Sage', 'PEAKS']	[0.0002711496746203, 0.0003395585738539, 0.0002794857462269, 0.0002903600464576]	[2.5167533756357345, 1.094930752980064, 2.1443722747541867, 2.2030849834603696]	[3.777303832119725e-06, 0.0001446951909714, 7.564548837841293e-08, 5.444252467685578e-05]	0.947611	0.485858	1	4	0.00027115	7.56455e-08	2.51675	0	NA	7	1	1	1	1	0	1	1	1	4	3	0	NA	NA	netMHCIIpan-4.3	DRB1_0101	0.9	SB	YVPAEPKLA	NA	NA
AGNRMLAQQAVKRTAH	16	FALSE	sp|P04844|RPN2_HUMAN	RPN2	HUMAN	Dolichyl-diphosphooligosaccharide--protein glycosyltransferase subunit 2 OS=Homo sapiens OX=9606 GN=RPN2 PE=1 SV=3	AGNRM[UNIMOD:Oxidation]LAQQAVKRTAH/3;AGNRMLAQQAVKRTAH/3	['MSFragger', 'Comet', 'Sage', 'PEAKS']	[0.0002711496746203, 0.0006261740763932, 0.0002794857462269, 0.0002903600464576]	[2.0234164303441684, 0.8669056966692846, 1.1104997144308215, 2.280228917339631]	[5.815807751592027e-05, 0.0011424872163393, 0.0005076474575957, 4.20450191014592e-05]	0.498199	0.0612567	2	4	0.00027115	4.2045e-05	2.28023	0	NA	2	2	0	0	0	0	0	0	0	2	0	0	NA	NA	netMHCIIpan-4.3	DRB5_0101	0.04	SB	MLAQQAVKR	NA	NA
AGPATQSPM	9	TRUE	sp|P09919|CSF3_HUMAN	CSF3	HUMAN	Granulocyte colony-stimulating factor OS=Homo sapiens OX=9606 GN=CSF3 PE=1 SV=1	AGPATQSPM/1	['MSFragger']	[0.0079005684555352]	[0.7796536599640055]	[0.0493632388740943]	0.902963	2.69769	1	1	0.00790057	0.0493632	0.779654	0	NA	1	0	1	0	0	0	0	0	0	1	0	0	NA	NA	netMHCpan-4.1	HLA-C*01:02	0.157	SB	AGPATQSPM	5	AGPATQSPM
AGPGGLSGSTL	11	TRUE	sp|Q9UPU5|UBP24_HUMAN	USP24	HUMAN	Ubiquitin carboxyl-terminal hydrolase 24 OS=Homo sapiens OX=9606 GN=USP24 PE=1 SV=3	AGPGGLSGSTL/1	['MSFragger', 'Comet', 'Sage', 'PEAKS']	[0.0005478451424397, 0.0006958942240779, 0.000383435582822, 0.0005488474204171]	[1.4368249850761166, 0.8455616330550216, 0.9774099823063672, 1.23837321123183]	[0.0014769609339061, 0.0013861478050496, 0.0015765701672167, 0.0010237184143073]	0.961487	0.0339435	1	4	0.000383436	0.00102372	1.43682	0	NA	5	0	1	0	0	0	2	1	1	1	4	0	NA	NA	netMHCpan-4.1	HLA-C*01:02	0.312	SB	AGPGSGSTL	5	AGPGGLSTL
AGPGPGAVL	9	TRUE	sp|Q5T447|HECD3_HUMAN	HECTD3	HUMAN	E3 ubiquitin-protein ligase HECTD3 OS=Homo sapiens OX=9606 GN=HECTD3 PE=1 SV=1	AGPGPGAVL/1	['MSFragger', 'Comet', 'Sage', 'PEAKS']	[0.0013428827215756, 0.0038429206196709, 0.0011602610587382, 0.0005488474204171]	[1.175826441511153, 0.5266400014491898, 0.7795240981516982, 1.1386391057671557]	[0.0060599128620703, 0.0246290484110857, 0.0084254587805659, 0.001535857453719]	0.95283	0.13552	1	4	0.000548847	0.00153586	1.17583	0	NA	9	0	2	1	1	2	1	1	1	4	5	0	NA	NA	netMHCpan-4.1	HLA-C*01:02	0.018	SB	AGPGPGAVL	5	AGPGPGAVL
AGPPDPDESAV	11	TRUE	sp|Q6NYC8|PPR18_HUMAN	PPP1R18	HUMAN	Phostensin OS=Homo sapiens OX=9606 GN=PPP1R18 PE=1 SV=1	AGPPDPDESAV/1	['MSFragger', 'Comet', 'Sage', 'PEAKS']	[0.0005478451424397, 0.0037203335471456, 0.0009063444108761, 0.0005488474204171]	[1.4174406846555132, 0.556247345184944, 0.8157646438965332, 1.5386248433761007]	[0.0016415267881293, 0.0189023729057382, 0.0062104394026066, 0.0004407389512072]	0.837445	0.33342	1	4	0.000547845	0.000440739	1.53862	0	NA	1	0	0	0	1	0	0	0	0	1	0	0	NA	NA	netMHCpan-4.1	HLA-C*01:02	3.782	NB	AGPPDPSAV	0	AGPPDPSAV
AGPPDTISL	9	TRUE	sp|O75563|SKAP2_HUMAN	SKAP2	HUMAN	Src kinase-associated phosphoprotein 2 OS=Homo sapiens OX=9606 GN=SKAP2 PE=1 SV=1	AGPPDTISL/1	['MSFragger', 'Comet', 'Sage', 'PEAKS']	[0.0004670714619336, 0.001567944250871, 0.0002794857462269, 0.0005488474204171]	[1.5224039101291762, 0.6676317390961898, 1.015607492691958, 1.1903753107465385]	[0.000925472490602, 0.0069348588885238, 0.0011390622378733, 0.0012293257226048]	0.933078	0.000862121	1	4	0.000279486	0.000925472	1.5224	0	NA	14	1	2	1	2	2	1	2	3	6	8	0	NA	NA	netMHCpan-4.1	HLA-C*01:02	0.018	SB	AGPPDTISL	5	AGPPDTISL
AGPPLVAATPY	11	TRUE	sp|Q8WWM7|ATX2L_HUMAN	ATXN2L	HUMAN	Ataxin-2-like protein OS=Homo sapiens OX=9606 GN=ATXN2L PE=1 SV=2	AGPPLVAATPY/1	['MSFragger', 'Comet', 'Sage', 'PEAKS']	[0.0019326339039204, 0.0006958942240779, 0.0021980705824887, 0.0006299609424215]	[1.1144259905251794, 0.7943486244481431, 0.693672736723354, 1.055394935500437]	[0.0083914762876214, 0.0022040416027653, 0.0172252359728298, 0.0023252295167629]	0.771496	2.17162	1	4	0.000629961	0.00220404	1.11443	0	NA	1	0	0	0	0	0	0	0	1	0	1	0	NA	NA	netMHCpan-4.1	HLA-B*18:01	7.808	NB	APLVAATPY	5	AGPPAATPY
AGPQKPQAP	9	TRUE	sp|Q96PV7|F193B_HUMAN	FAM193B	HUMAN	Protein FAM193B OS=Homo sapiens OX=9606 GN=FAM193B PE=1 SV=3	AGPQKPQAP/1	['Sage']	[0.0092451391536408]	[0.5142459330528752]	[0.0718632196817638]	0.705723	0.320363	1	1	0.00924514	0.0718632	0.514246	0	NA	2	0	0	0	0	0	1	1	0	0	2	0	NA	NA	netMHCpan-4.1	HLA-C*01:02	6.052	NB	AGPQKPQAP	0	AGPQKPQAP
AGPSNSMQL	9	TRUE	sp|Q9NRH2|SNRK_HUMAN	SNRK	HUMAN	SNF-related serine/threonine-protein kinase OS=Homo sapiens OX=9606 GN=SNRK PE=1 SV=2	AGPSNSMQL/1	['MSFragger', 'Comet', 'Sage', 'PEAKS']	[0.0006814310051107, 0.0026121027427078, 0.0009063444108761, 0.0005488474204171]	[1.2989990031282106, 0.6062666347600771, 0.8195714807758816, 1.2263082037584825]	[0.0031253429477628, 0.0120615924599881, 0.0060141312236019, 0.0010697440342481]	0.972085	0.0349889	1	4	0.000548847	0.00106974	1.299	0	NA	5	0	0	1	2	0	0	1	1	3	2	0	NA	NA	netMHCpan-4.1	HLA-C*01:02	0.022	SB	AGPSNSMQL	5	AGPSNSMQL
AGPVGLLSV	9	TRUE	sp|Q14534|ERG1_HUMAN	SQLE	HUMAN	Squalene monooxygenase OS=Homo sapiens OX=9606 GN=SQLE PE=1 SV=3	AGPVGLLSV/1	['MSFragger', 'Comet', 'Sage', 'PEAKS']	[0.0014684287812041, 0.0052712497254557, 0.002540834845735, 0.0005488474204171]	[1.1661566994588193, 0.4827401207735702, 0.6838953304910375, 1.27405405699442]	[0.0063799809391289, 0.0363601109439894, 0.0186705787050492, 0.0009055378790312]	0.99168	0.590036	1	4	0.000548847	0.000905538	1.27405	0	NA	9	1	1	2	1	1	1	1	1	5	4	0	NA	NA	netMHCpan-4.1	HLA-C*01:02	0.291	SB	AGPVGLLSV	5	AGPVGLLSV
AGPWANSSL	9	TRUE	sp|O15389|SIGL5_HUMAN;sp|Q96LC7|SIG10_HUMAN;sp|Q96RL6|SIG11_HUMAN	SIGLEC5;SIGLEC10;SIGLEC11	HUMAN	Sialic acid-binding Ig-like lectin 5 OS=Homo sapiens OX=9606 GN=SIGLEC5 PE=1 SV=1	AGPWANSSL/1	['MSFragger', 'Comet', 'Sage', 'PEAKS']	[0.0005478451424397, 0.0008067769261799, 0.000383435582822, 0.0005488474204171]	[1.3139770961256094, 0.7505467271375507, 0.955616695878693, 1.4729940973085662]	[0.0028815858887911, 0.003276573002855, 0.001897621780895, 0.0005210612940988]	0.915053	0.0172678	1	4	0.000383436	0.000521061	1.47299	0	NA	9	2	1	1	1	1	0	3	0	5	4	0	NA	NA	netMHCpan-4.1	HLA-C*01:02	0.03	SB	AGPWANSSL	5	AGPWANSSL
AGPWNTASL	9	TRUE	sp|P98082|DAB2_HUMAN	DAB2	HUMAN	Disabled homolog 2 OS=Homo sapiens OX=9606 GN=DAB2 PE=1 SV=3	AGPWNTASL/1	['Sage']	[0.0092451391536408]	[0.5136430953643188]	[0.0721911925145073]	0.833164	0.00388535	1	1	0.00924514	0.0721912	0.513643	0	NA	1	0	0	0	0	0	0	1	0	0	1	0	NA	NA	netMHCpan-4.1	HLA-C*01:02	0.02	SB	AGPWNTASL	5	AGPWNTASL
AGQAFRKFL	9	TRUE	sp|P61604|CH10_HUMAN	HSPE1	HUMAN	10 kDa heat shock protein, mitochondrial OS=Homo sapiens OX=9606 GN=HSPE1 PE=1 SV=2	[UNIMOD:Acetylation]-AGQAFRKFL/2	['MSFragger']	[0.0044242893485233]	[0.9243001747245044]	[0.0227840063703139]	0.92904	14.872	1	1	0.00442429	0.022784	0.9243	0	NA	1	0	0	0	0	1	0	0	0	0	1	0	NA	NA	netMHCpan-4.1	HLA-C*01:02	3.614	NB	AGQAFRKFL	0	AGQAFRKFL
AGQAFRKFLPL	11	TRUE	sp|P61604|CH10_HUMAN	HSPE1	HUMAN	10 kDa heat shock protein, mitochondrial OS=Homo sapiens OX=9606 GN=HSPE1 PE=1 SV=2	[UNIMOD:Acetylation]-AGQAFRKFLPL/2	['MSFragger', 'PEAKS']	[0.0019326339039204, 0.0005488474204171]	[1.152083961955181, 1.4346124677963514]	[0.0068752809242287, 0.000574523849074]	0.924478	6.49832	1	2	0.000548847	0.000574524	1.43461	0	NA	8	1	1	2	1	0	1	1	1	5	3	0	NA	NA	netMHCpan-4.1	HLA-C*01:02	11.885	NB	AAFRKFLPL	0	AAFRKFLPL
AGQAFRKFLPLF	12	TRUE	sp|P61604|CH10_HUMAN	HSPE1	HUMAN	10 kDa heat shock protein, mitochondrial OS=Homo sapiens OX=9606 GN=HSPE1 PE=1 SV=2	[UNIMOD:Acetylation]-AGQAFRKFLPLF/2	['MSFragger', 'PEAKS']	[0.004352192835621, 0.001146920518408]	[0.9290280910228884, 0.8782134756902013]	[0.0222224971045834, 0.0067882041981155]	0.840886	3.06251	1	2	0.00114692	0.0067882	0.929028	0	NA	3	0	0	1	0	1	1	0	0	1	2	0	NA	NA	netMHCpan-4.1	HLA-A*31:01	23.983	NB	AFRKFLPLF	0	AAFRKFLPL
AGQAFRKFLPLFD	13	FALSE	sp|P61604|CH10_HUMAN	HSPE1	HUMAN	10 kDa heat shock protein, mitochondrial OS=Homo sapiens OX=9606 GN=HSPE1 PE=1 SV=2	[UNIMOD:Acetylation]-AGQAFRKFLPLFD/2	['MSFragger', 'PEAKS']	[0.0008326394671107, 0.0005488474204171]	[1.2652300904554632, 1.3733622847062352]	[0.0037516991507801, 0.0006746159370983]	0.934127	3.06787	1	2	0.000548847	0.000674616	1.37336	0	NA	5	1	0	2	0	1	1	0	0	3	2	0	NA	NA	netMHCIIpan-4.3	HLA-DPA10103-DPB10201	1.93	WB	QAFRKFLPL	NA	NA
AGQAFRKFLPLFDRVL	16	FALSE	sp|P61604|CH10_HUMAN	HSPE1	HUMAN	10 kDa heat shock protein, mitochondrial OS=Homo sapiens OX=9606 GN=HSPE1 PE=1 SV=2	[UNIMOD:Acetylation]-AGQAFRKFLPLFDRVL/3	['MSFragger', 'PEAKS']	[0.0005478451424397, 0.0005190760446405]	[1.3490207925401836, 1.59442868124457]	[0.0023821879772459, 0.0003799265878738]	0.860491	2.17381	1	2	0.000519076	0.000379927	1.59443	0	NA	1	0	0	0	0	0	1	0	0	0	1	0	NA	NA	netMHCIIpan-4.3	HLA-DPA10103-DPB10201	3.11	WB	QAFRKFLPL	NA	NA
AGQKKKQGHDQKAAAKAAL	19	FALSE	sp|Q9Y5V0|ZN706_HUMAN	ZNF706	HUMAN	Zinc finger protein 706 OS=Homo sapiens OX=9606 GN=ZNF706 PE=1 SV=1	AGQKKKQGHDQKAAAKAAL/3	['MSFragger']	[0.0077647287197903]	[0.7866509197730831]	[0.0475323203519415]	0.529854	2.5028	1	1	0.00776473	0.0475323	0.786651	0	NA	2	0	1	0	0	0	0	0	1	1	1	0	NA	NA	NA	NA	NA	NA	NA	NA	NA
AGRAYHKYKAKRN	13	FALSE	sp|P62917|RL8_HUMAN	RPL8	HUMAN	Large ribosomal subunit protein uL2 OS=Homo sapiens OX=9606 GN=RPL8 PE=1 SV=2	AGRAYHKYKAKRN/3	['Sage', 'PEAKS']	[0.0052284847851092, 0.0005488474204171]	[0.5888128944714077, 1.1777552375221485]	[0.0403057345658208, 0.0012947043395262]	0.600335	3.03374	1	2	0.000548847	0.0012947	1.17776	0	NA	3	0	0	1	0	0	1	0	1	1	2	0	NA	NA	netMHCIIpan-4.3	HLA-DPA10103-DPB10201	12.17	NB	RAYHKYKAK	NA	NA
AGRKLALKTIDWVA	14	FALSE	sp|O75947|ATP5H_HUMAN	ATP5PD	HUMAN	ATP synthase subunit d, mitochondrial OS=Homo sapiens OX=9606 GN=ATP5PD PE=1 SV=3	[UNIMOD:Acetylation]-AGRKLALKTIDWVA/3	['MSFragger', 'PEAKS']	[0.0079005684555352, 0.0015109000647528]	[0.7789460606259743, 0.7592138100484093]	[0.0495523247739578, 0.0151691238983262]	-0.0387158	6.48588	1	2	0.0015109	0.0151691	0.778946	0	NA	4	1	1	1	0	0	0	0	1	3	1	0	NA	NA	netMHCIIpan-4.3	HLA-DPA10103-DPB10201	8.45	NB	LALKTIDWV	NA	NA
AGRKLALKTIDWVAF	15	FALSE	sp|O75947|ATP5H_HUMAN	ATP5PD	HUMAN	ATP synthase subunit d, mitochondrial OS=Homo sapiens OX=9606 GN=ATP5PD PE=1 SV=3	[UNIMOD:Acetylation]-AGRKLALKTIDWVAF/2;[UNIMOD:Acetylation]-AGRKLALKTIDWVAF/3	['MSFragger', 'PEAKS']	[0.0002711496746203, 0.0002903600464576]	[2.0263646360507344, 1.7063505441180762]	[5.721576282433861e-05, 0.0002748526306304]	0.700217	1.11807	2	2	0.00027115	5.72158e-05	2.02636	0	NA	10	2	2	0	1	1	0	2	2	5	5	0	NA	NA	netMHCIIpan-4.3	HLA-DPA10103-DPB10201	7.93	NB	LALKTIDWV	NA	NA
AGSDGAKIG	9	TRUE	O00299|CLIC1_HUMAN	CLIC1	HUMAN	Chloride intracellular channel protein 1 OS=Homo sapiens OX=9606 GN=CLIC1 PE=1 SV=4	AGSDGAKIG/1	['PEAKS']	[0.0076321667907669]	[0.4332797238549516]	[0.0818100912193466]	0.912129	1.44773	1	1	0.00763217	0.0818101	0.43328	0	NA	2	0	0	0	0	0	0	1	1	0	2	0	NA	NA	netMHCpan-4.1	HLA-C*07:01	60	NB	AGSDGAKIG	NA	NA
AGTLTNK	7	FALSE	sp|O75251|NDUS7_HUMAN	NDUFS7	HUMAN	NADH dehydrogenase [ubiquinone] iron-sulfur protein 7, mitochondrial OS=Homo sapiens OX=9606 GN=NDUFS7 PE=1 SV=3	AGTLTNK/1	['Comet', 'PEAKS']	[0.0091980454153492, 0.0049877750611246]	[0.4054866956382689, 0.5553289106337145]	[0.0711713880597752, 0.050831958437286]	0.947098	0.0632858	1	2	0.00498778	0.050832	0.555329	0	NA	2	0	0	0	0	1	0	1	0	0	2	0	NA	NA	NA	NA	NA	NA	NA	NA	NA
AGVEEVAASGSHL	13	FALSE	sp|P50579|MAP2_HUMAN	METAP2	HUMAN	Methionine aminopeptidase 2 OS=Homo sapiens OX=9606 GN=METAP2 PE=1 SV=1	[UNIMOD:Acetylation]-AGVEEVAASGSHL/2	['MSFragger']	[0.0051480051480051]	[0.8877480497418743]	[0.0276485789226507]	0.678	11.1042	1	1	0.00514801	0.0276486	0.887748	0	NA	1	0	1	0	0	0	0	0	0	1	0	0	NA	NA	netMHCIIpan-4.3	DRB1_0101	43.19	NB	VEEVAASGS	NA	NA
AGVGDMVM	8	TRUE	sp|P62829|RL23_HUMAN	RPL23	HUMAN	Large ribosomal subunit protein uL14 OS=Homo sapiens OX=9606 GN=RPL23 PE=1 SV=1	AGVGDMVM[UNIMOD:Oxidation]/1;AGVGDMVM/1	['Comet', 'Sage', 'PEAKS']	[0.0087880251086431, 0.0079936840027632, 0.0005488474204171]	[0.4133226889130764, 0.5434132162810267, 1.2519104476036134]	[0.0665583568591601, 0.0575106257553991, 0.0009759311745586]	0.962942	1.39734	2	3	0.000548847	0.000975931	1.25191	0	NA	11	4	0	1	1	1	0	1	3	6	5	0	NA	NA	netMHCpan-4.1	HLA-C*01:02	13.314	NB	AGV-GDMVM	4	AGVG-DMVM
AGVGDMVMATVK	12	TRUE	sp|P62829|RL23_HUMAN	RPL23	HUMAN	Large ribosomal subunit protein uL14 OS=Homo sapiens OX=9606 GN=RPL23 PE=1 SV=1	AGVGDMVMATVK/2	['MSFragger', 'Comet']	[0.0011070694290684, 0.0008067769261799]	[1.216070754022564, 0.7231448432095489]	[0.0048874648151381, 0.0041985136198417]	0.966629	0.026975	1	2	0.000806777	0.00419851	1.21607	0	NA	1	0	0	0	1	0	0	0	0	1	0	0	NA	NA	netMHCpan-4.1	HLA-A*03:01	10.919	NB	AGVGDMVMK	3	GVGDMVMAK
AGWVVGSL	8	TRUE	sp|Q7Z7G8|VP13B_HUMAN	VPS13B	HUMAN	Intermembrane lipid transfer protein VPS13B OS=Homo sapiens OX=9606 GN=VPS13B PE=1 SV=2	AGWVVGSL/1	['Comet', 'Sage']	[0.0037509377344336, 0.004954670040059]	[0.5413833833136896, 0.5954060650190515]	[0.0215913820830358, 0.0382488365537902]	0.978618	0.154275	1	2	0.00375094	0.0215914	0.595406	0	NA	2	0	0	0	0	1	0	1	0	0	2	0	NA	NA	netMHCpan-4.1	HLA-B*51:01	9.886	NB	AGWVVG-SL	5	AG-WVVGSL
AGYDVEKNNSRIKLGI	16	FALSE	sp|P10412|H14_HUMAN;sp|P16402|H13_HUMAN;sp|P16403|H12_HUMAN;sp|Q02539|H11_HUMAN	H1-4;H1-3;H1-2;H1-1	HUMAN	Histone H1.4 OS=Homo sapiens OX=9606 GN=H1-4 PE=1 SV=2	AGYDVEKNNSRIKLGI/3	['MSFragger', 'Comet', 'PEAKS']	[0.0002711496746203, 0.0006261740763932, 0.0002903600464576]	[2.140133758009027, 0.8736675733798953, 2.2686920986195487]	[3.045921548665356e-05, 0.0010746106473807, 4.3702419087536846e-05]	0.341417	0.0793333	1	3	0.00027115	3.04592e-05	2.26869	1	['AGYDVEKNNSRIKLGL(1)']	6	1	0	1	1	1	1	1	0	3	3	0	NA	NA	netMHCIIpan-4.3	DRB5_0101	1.23	WB	YDVEKNNSR	NA	NA
AGYDVEKNNSRIKLGIK	17	FALSE	sp|P10412|H14_HUMAN;sp|P16402|H13_HUMAN;sp|P16403|H12_HUMAN;sp|Q02539|H11_HUMAN	H1-4;H1-3;H1-2;H1-1	HUMAN	Histone H1.4 OS=Homo sapiens OX=9606 GN=H1-4 PE=1 SV=2	AGYDVEKNNSRIKLGIK/3	['MSFragger', 'Comet', 'PEAKS']	[0.0019326339039204, 0.0015800284405119, 0.0005488474204171]	[1.1427975957185783, 0.6364082129582146, 1.537535910501078]	[0.0072223352242511, 0.0091926356230537, 0.0004419844389088]	0.40841	0.049259	1	3	0.000548847	0.000441984	1.53754	0	NA	6	1	1	2	0	1	0	1	0	4	2	0	NA	NA	netMHCIIpan-4.3	DRB5_0101	2.08	WB	YDVEKNNSR	NA	NA
AGYDVPTI	8	TRUE	sp|Q8WXE0|CSKI2_HUMAN	CASKIN2	HUMAN	Caskin-2 OS=Homo sapiens OX=9606 GN=CASKIN2 PE=1 SV=2	AGYDVPTI/1	['Comet', 'Sage', 'PEAKS']	[0.0050806273470289, 0.002540834845735, 0.0055952151263746]	[0.4863588904491622, 0.684095431238447, 0.5241602252696183]	[0.035216895136407, 0.0186398568194272, 0.0582400942239012]	0.976622	0.715849	1	3	0.00254083	0.0186399	0.684095	0	NA	13	1	1	2	1	3	1	2	2	5	8	0	NA	NA	netMHCpan-4.1	HLA-B*51:01	0.903	WB	AGYDV-PTI	0	AGYDVP-TI
AGYEVTVL	8	TRUE	sp|P30043|BLVRB_HUMAN	BLVRB	HUMAN	Flavin reductase (NADPH) OS=Homo sapiens OX=9606 GN=BLVRB PE=1 SV=3	AGYEVTVL/1	['Comet', 'Sage']	[0.0087880251086431, 0.004803073967339]	[0.418724526394694, 0.6028994543390145]	[0.0635423552762363, 0.0360309348767594]	0.924282	0.935439	1	2	0.00480307	0.0360309	0.602899	0	NA	7	1	1	1	1	0	1	1	1	4	3	0	NA	NA	netMHCpan-4.1	HLA-C*01:02	2.113	NB	AGYE-VTVL	5	AG-YEVTVL
AGYEVVGL	8	TRUE	sp|P06132|DCUP_HUMAN	UROD	HUMAN	Uroporphyrinogen decarboxylase OS=Homo sapiens OX=9606 GN=UROD PE=1 SV=2	AGYEVVGL/1	['Sage']	[0.0094500094500094]	[0.506350682053721]	[0.0762660472749865]	0.86018	0.868083	1	1	0.00945001	0.076266	0.506351	0	NA	1	0	0	1	0	0	0	0	0	1	0	0	NA	NA	netMHCpan-4.1	HLA-C*01:02	4.904	NB	AGYE-VVGL	0	AGYEV-VGL
AGYGGLSL	8	TRUE	P21333|FLNA_HUMAN	FLNA	HUMAN	Filamin-A OS=Homo sapiens OX=9606 GN=FLNA PE=1 SV=4	AGYGGLSL/1	['PEAKS']	[0.0050687201481625]	[0.551465734308178]	[0.0517336837907275]	0.989938	2.44107	1	1	0.00506872	0.0517337	0.551466	0	NA	5	0	1	1	2	0	0	1	0	4	1	0	NA	NA	netMHCpan-4.1	HLA-C*01:02	2.247	NB	AGY-GGLSL	4	AGYG-GLSL
AGYQALRL	8	TRUE	sp|Q14164|IKKE_HUMAN	IKBKE	HUMAN	Inhibitor of nuclear factor kappa-B kinase subunit epsilon OS=Homo sapiens OX=9606 GN=IKBKE PE=1 SV=1	AGYQALRL/2	['MSFragger', 'Sage', 'PEAKS']	[0.0033277870216306, 0.0053258145363408, 0.0005488474204171]	[0.9999414055956168, 0.58605477964758, 1.0613768420459098]	[0.0153085595509184, 0.0411965478842266, 0.0022519508085273]	0.969412	2.03266	1	3	0.000548847	0.00225195	1.06138	0	NA	3	1	1	0	1	0	0	0	0	3	0	0	NA	NA	netMHCpan-4.1	HLA-B*51:01	5.043	NB	AGY-QALRL	0	AGY-QALRL
AGYRVVAL	8	TRUE	sp|Q9NQ11|AT132_HUMAN;tr|A0A0H3MBG4|A0A0H3MBG4_MYCBP	ATP13A2;ephB	HUMAN;MYCBP	Polyamine-transporting ATPase 13A2 OS=Homo sapiens OX=9606 GN=ATP13A2 PE=1 SV=2	AGYRVVAL/2	['MSFragger', 'Comet']	[0.0014684287812041, 0.0042012035880549]	[1.1632570422305586, 0.4995463615011467]	[0.0064791175862613, 0.031338102746759]	0.940345	0.291485	1	2	0.00146843	0.00647912	1.16326	1	['AGYRVVAI(1)']	4	1	1	1	1	0	0	0	0	4	0	0	NA	NA	netMHCpan-4.1	HLA-C*01:02	1.638	WB	AGY-RVVAL	0	AGYRV-VAL
AGYSALML	8	TRUE	sp|Q6NY19|KANK3_HUMAN	KANK3	HUMAN	KN motif and ankyrin repeat domain-containing protein 3 OS=Homo sapiens OX=9606 GN=KANK3 PE=1 SV=2	AGYSALM[UNIMOD:Oxidation]L/1;AGYSALML/1	['MSFragger', 'Comet', 'Sage', 'PEAKS']	[0.0055854146906944, 0.002841293465025, 0.0021980705824887, 0.0014098253985467]	[0.8719890352802313, 0.5788893887729034, 0.7070727926921302, 0.784818118702643]	[0.0300657822859109, 0.0154283154792952, 0.0154192258174482, 0.0127383436237215]	0.95913	1.76181	2	4	0.00140983	0.0127383	0.871989	0	NA	31	3	2	5	6	4	3	4	4	16	15	0	NA	NA	netMHCpan-4.1	HLA-C*01:02	5.098	NB	AGY-SALML	0	AGYSALM-L
AGYTAVMI	8	TRUE	sp|Q5T7N3|KANK4_HUMAN	KANK4	HUMAN	KN motif and ankyrin repeat domain-containing protein 4 OS=Homo sapiens OX=9606 GN=KANK4 PE=1 SV=1	AGYTAVM[UNIMOD:Oxidation]I/1;AGYTAVMI/1	['Sage', 'PEAKS']	[0.004803073967339, 0.0079718205413422]	[0.6129368526413764, 0.4223428575550587]	[0.0332495342866551, 0.0849461086623682]	0.893739	2.39622	2	2	0.00480307	0.0332495	0.612937	0	NA	2	0	0	0	0	1	0	0	1	0	2	0	NA	NA	netMHCpan-4.1	HLA-B*51:01	3.37	NB	AGY-TAVMI	0	AGY-TAVMI
AHAGEYGAEALERM	14	FALSE	sp|P69905|HBA_HUMAN	HBA2	HUMAN	Hemoglobin subunit alpha OS=Homo sapiens OX=9606 GN=HBA2 PE=1 SV=2	AHAGEYGAEALERM/3;AHAGEYGAEALERM/2	['MSFragger', 'Comet', 'Sage', 'PEAKS']	[0.0002711496746203, 0.0003395585738539, 0.0002794857462269, 0.0002903600464576]	[2.3088701719525826, 1.1927466654753198, 1.5248739169081902, 1.8844279749022448]	[1.1955783477334537e-05, 5.9621864172924e-05, 1.4856911626957032e-05, 0.0001566232781985]	0.882517	2.19876	2	4	0.00027115	1.19558e-05	2.30887	0	NA	2	2	0	0	0	0	0	0	0	2	0	0	NA	NA	netMHCIIpan-4.3	HLA-DPA10103-DPB10401	3.62	WB	YGAEALERM	NA	NA
AHEVGWKY	8	TRUE	P40429|RL13A_HUMAN	RPL13A	HUMAN	Large ribosomal subunit protein uL13 OS=Homo sapiens OX=9606 GN=RPL13A PE=1 SV=2	AHEVGWKY/1	['PEAKS']	[0.0075566750629722]	[0.4561325044112948]	[0.0755376655795848]	0.468779	0.511996	1	1	0.00755668	0.0755377	0.456133	0	NA	1	1	0	0	0	0	0	0	0	1	0	0	NA	NA	netMHCpan-4.1	HLA-B*18:01	1.776	WB	AH-EVGWKY	2	A-HEVGWKY
AHEVGWKYQ	9	TRUE	sp|P40429|RL13A_HUMAN	RPL13A	HUMAN	Large ribosomal subunit protein uL13 OS=Homo sapiens OX=9606 GN=RPL13A PE=1 SV=2	AHEVGWKYQ/2;AHEVGWKYQ/1	['MSFragger', 'Comet', 'Sage', 'PEAKS']	[0.0002711496746203, 0.0003395585738539, 0.0002794857462269, 0.0005488474204171]	[1.9538496129859184, 0.9190812972836908, 1.1275384339867929, 1.3332972858043024]	[8.5505201910715e-05, 0.0007121581880474, 0.0004390513698714, 0.0007544822249047]	0.845083	0.57257	2	4	0.00027115	8.55052e-05	1.95385	0	NA	3	1	0	0	0	0	0	1	1	1	2	0	NA	NA	netMHCpan-4.1	HLA-C*07:01	29.8	NB	AHEVGWKYQ	NA	NA
AHEVGWKYQAVTATL	15	FALSE	sp|P40429|RL13A_HUMAN	RPL13A	HUMAN	Large ribosomal subunit protein uL13 OS=Homo sapiens OX=9606 GN=RPL13A PE=1 SV=2	AHEVGWKYQAVTATL/2;AHEVGWKYQAVTATL/3	['MSFragger', 'Comet', 'Sage', 'PEAKS']	[0.0002711496746203, 0.0003395585738539, 0.0002794857462269, 0.0002903600464576]	[1.8508429306548573, 1.2645469018200712, 1.2269217351705648, 1.7872428284527422]	[0.0001512632469018, 3.109990592554888e-05, 0.000188243297894, 0.0002139425646032]	0.799845	0.550577	2	4	0.00027115	3.10999e-05	1.85084	0	NA	12	3	3	2	2	1	0	0	1	10	2	0	NA	NA	netMHCIIpan-4.3	HLA-DPA10202-DPB10201	6.1	NB	EVGWKYQAV	NA	NA
AHFVQGTSRM	10	TRUE	sp|Q96KP6|TNIP3_HUMAN	TNIP3	HUMAN	TNFAIP3-interacting protein 3 OS=Homo sapiens OX=9606 GN=TNIP3 PE=1 SV=2	[UNIMOD:Acetylation]-AHFVQGTSRM/2	['MSFragger', 'PEAKS']	[0.0006814310051107, 0.0008626001232285]	[1.3120158812861302, 0.9538222651254434]	[0.0029124043167807, 0.0041923956001017]	0.707961	6.2121	1	2	0.000681431	0.0029124	1.31202	0	NA	1	1	0	0	0	0	0	0	0	1	0	0	NA	NA	netMHCpan-4.1	HLA-C*07:01	4.402	NB	AHFQGTSRM	0	AHFVQGTSM
AHLGTALK	8	TRUE	sp|P62266|RS23_HUMAN	RPS23	HUMAN	Small ribosomal subunit protein uS12 OS=Homo sapiens OX=9606 GN=RPS23 PE=1 SV=3	AHLGTALK/1	['MSFragger', 'Comet', 'Sage', 'PEAKS']	[0.0019326339039204, 0.0015800284405119, 0.0009063444108761, 0.0005488474204171]	[1.1183961916511156, 0.6497163751194877, 0.8186826568432054, 1.3621220669100051]	[0.0082174112119399, 0.0081524887639292, 0.0060594100030804, 0.0006956185358204]	0.90996	1.8858	1	4	0.000548847	0.000695619	1.36212	0	NA	5	0	0	0	4	0	0	0	1	4	1	0	NA	NA	netMHCpan-4.1	HLA-A*03:01	11.872	NB	A-HLGTALK	3	A-HLGTALK
AHPKLGKRARARIAK	15	FALSE	P47914|RL29_HUMAN	RPL29	HUMAN	Large ribosomal subunit protein eL29 OS=Homo sapiens OX=9606 GN=RPL29 PE=1 SV=2	AHPKLGKRARARIAK/3	['PEAKS']	[0.0039619651347068]	[0.5861870643785209]	[0.0437993432235011]	0.225657	0.738155	1	1	0.00396197	0.0437993	0.586187	0	NA	3	1	0	0	0	0	0	2	0	1	2	0	NA	NA	netMHCIIpan-4.3	HLA-DQA10101-DQB10602	39.59	NB	GKRARARIA	NA	NA
AHQQQQLTNLQMAAV	15	FALSE	sp|Q9UHX1|PUF60_HUMAN	PUF60	HUMAN	Poly(U)-binding-splicing factor PUF60 OS=Homo sapiens OX=9606 GN=PUF60 PE=1 SV=1	AHQQQQLTNLQMAAV/2	['MSFragger', 'Comet', 'Sage', 'PEAKS']	[0.0002711496746203, 0.0008067769261799, 0.0002794857462269, 0.0002903600464576]	[1.6767608394794593, 0.7427925181080163, 1.2692808770171136, 1.8105492729357835]	[0.000396047584209, 0.0035147518789993, 0.0001312028741355, 0.0001986995657052]	0.687966	0.16562	1	4	0.00027115	0.000131203	1.81055	0	NA	2	0	0	0	2	0	0	0	0	2	0	0	NA	NA	netMHCIIpan-4.3	HLA-DQA10101-DQB10602	5.91	NB	QQLTNLQMA	NA	NA
AHSPVAV	7	FALSE	sp|Q9P289|STK26_HUMAN	STK26	HUMAN	Serine/threonine-protein kinase 26 OS=Homo sapiens OX=9606 GN=STK26 PE=1 SV=2	[UNIMOD:Acetylation]-AHSPVAV/1	['MSFragger', 'PEAKS']	[0.0018889857599535, 0.0020042194092827]	[1.15567741787096, 0.7114169687226868]	[0.0067453717108931, 0.0208801419880713]	0.876255	5.22689	1	2	0.00188899	0.00674537	1.15568	0	NA	1	1	0	0	0	0	0	0	0	1	0	0	NA	NA	NA	NA	NA	NA	NA	NA	NA
AIAAATTTL	9	TRUE	sp|Q8IYB3|SRRM1_HUMAN	SRRM1	HUMAN	Serine/arginine repetitive matrix protein 1 OS=Homo sapiens OX=9606 GN=SRRM1 PE=1 SV=2	AIAAATTTL/1	['MSFragger', 'Comet', 'Sage', 'PEAKS']	[0.0032262067254001, 0.0008067769261799, 0.0046943231441048, 0.0012131906915186]	[1.0272914517735776, 0.7186133109329774, 0.6202051023191161, 0.8418384191397276]	[0.0132648828724015, 0.0043741875046591, 0.0313635277214827, 0.0086446917427652]	0.955139	1.07993	1	4	0.000806777	0.00437419	1.02729	0	NA	8	2	0	1	1	1	0	2	1	4	4	0	NA	NA	netMHCpan-4.1	HLA-C*01:02	0.242	SB	AIAAATTTL	5	AIAAATTTL
AIAEFARSL	9	TRUE	sp|P17987|TCPA_HUMAN	TCP1	HUMAN	T-complex protein 1 subunit alpha OS=Homo sapiens OX=9606 GN=TCP1 PE=1 SV=1	AIAEFARSL/2	['MSFragger', 'Comet', 'Sage', 'PEAKS']	[0.0002711496746203, 0.0009778994719342, 0.0002794857462269, 0.0005488474204171]	[1.6088706484271356, 0.7079914022687761, 1.0259633515054905, 1.22236143689369]	[0.0005757708642136, 0.0048152444426755, 0.0010429427112593, 0.0010855579828499]	0.991042	0.0434076	1	4	0.00027115	0.000575771	1.60887	0	NA	5	1	2	1	1	0	0	0	0	5	0	0	NA	NA	netMHCpan-4.1	HLA-C*01:02	0.235	SB	AIAEFARSL	5	AIAEFARSL
AIALTAARYGAATANY	16	FALSE	sp|P43304|GPDM_HUMAN	GPD2	HUMAN	Glycerol-3-phosphate dehydrogenase, mitochondrial OS=Homo sapiens OX=9606 GN=GPD2 PE=1 SV=3	AIALTAARYGAATANY/2	['MSFragger', 'Comet', 'Sage', 'PEAKS']	[0.0002711496746203, 0.0003395585738539, 0.0002794857462269, 0.0002903600464576]	[3.620749124964177, 1.5314676658791282, 1.7230817281568245, 1.8403133342759668]	[8.310956934743e-09, 2.765870081844797e-06, 2.7435105244573323e-06, 0.0001806443252019]	0.423351	0.000715943	1	4	0.00027115	8.31096e-09	3.62075	0	NA	1	1	0	0	0	0	0	0	0	1	0	0	NA	NA	netMHCIIpan-4.3	HLA-DPA10103-DPB10201	6.36	NB	LTAARYGAA	NA	NA
AIASGIYLL	9	TRUE	sp|P13498|CY24A_HUMAN	CYBA	HUMAN	Cytochrome b-245 light chain OS=Homo sapiens OX=9606 GN=CYBA PE=1 SV=3	AIASGIYLL/1	['Sage', 'PEAKS']	[0.009192760700948, 0.0005488474204171]	[0.5159754269386058, 1.0796778813859014]	[0.0709296898824428, 0.002045967553466]	0.933169	1.00563	1	2	0.000548847	0.00204597	1.07968	0	NA	1	0	0	0	0	0	0	0	1	0	1	0	NA	NA	netMHCpan-4.1	HLA-C*01:02	1.166	WB	AIASGIYLL	5	AIASGIYLL
AIATGGAVF	9	TRUE	sp|P10809|CH60_HUMAN	HSPD1	HUMAN	60 kDa heat shock protein, mitochondrial OS=Homo sapiens OX=9606 GN=HSPD1 PE=1 SV=2	AIATGGAVF/1	['Sage', 'PEAKS']	[0.0028479886080455, 0.0005488474204171]	[0.6750729220611971, 1.0694843215398362]	[0.0200747568316721, 0.0021574274387892]	0.8848	0.796436	1	2	0.000548847	0.00215743	1.06948	0	NA	3	0	1	1	0	0	0	0	1	2	1	0	NA	NA	netMHCpan-4.1	HLA-C*01:02	1.942	WB	AIATGGAVF	4	AIATGGAVF
AIFKPVMSK	9	TRUE	sp|Q13547|HDAC1_HUMAN	HDAC1	HUMAN	Histone deacetylase 1 OS=Homo sapiens OX=9606 GN=HDAC1 PE=1 SV=1	AIFKPVMSK/1	['MSFragger', 'Comet', 'Sage', 'PEAKS']	[0.0002711496746203, 0.0003395585738539, 0.0002794857462269, 0.0002903600464576]	[2.0148046920364244, 0.9247883174353364, 1.1182011688663969, 1.742275385282512]	[6.100035942565249e-05, 0.0006762698759786, 0.0004754072005621, 0.0002462323230487]	0.996299	2.89856	1	4	0.00027115	6.10004e-05	2.0148	0	NA	3	0	0	0	0	0	0	2	1	0	3	0	NA	NA	netMHCpan-4.1	HLA-A*03:01	0.002	SB	AIFKPVMSK	3	AIFKPVMSK
AIFNGLTL	8	TRUE	sp|O75298|RTN2_HUMAN;sp|Q16799|RTN1_HUMAN;sp|Q9NQC3|RTN4_HUMAN	RTN2;RTN1;RTN4	HUMAN	Reticulon-2 OS=Homo sapiens OX=9606 GN=RTN2 PE=1 SV=1	AIFNGLTL/1	['MSFragger', 'Comet', 'PEAKS']	[0.0037278657968313, 0.0070554056858269, 0.0005488474204171]	[0.966791705461854, 0.4565871424627953, 1.1653283423301857]	[0.0182163762337658, 0.0457523885511375, 0.0013646034248228]	0.97496	0.500482	1	3	0.000548847	0.0013646	1.16533	5	['ALFNGLTL(5)']	4	0	0	1	1	1	0	0	1	2	2	0	NA	NA	netMHCpan-4.1	HLA-C*01:02	1.865	WB	AIF-NGLTL	5	AIFNGLT-L
AIFPRAFPK	9	TRUE	sp|O60266|ADCY3_HUMAN	ADCY3	HUMAN	Adenylate cyclase type 3 OS=Homo sapiens OX=9606 GN=ADCY3 PE=1 SV=3	AIFPRAFPK/2;AIFPRAFPK/1	['MSFragger', 'Comet', 'Sage', 'PEAKS']	[0.0005478451424397, 0.0003395585738539, 0.000383435582822, 0.0002903600464576]	[1.4082272424264113, 1.0057116508420625, 0.903359482187455, 2.1691003538117584]	[0.0017260172634555, 0.0003248203006723, 0.002958297671844, 6.099908477480881e-05]	0.959598	0.0174316	2	4	0.00029036	6.09991e-05	2.1691	0	NA	26	2	2	1	3	4	4	4	6	8	18	0	NA	NA	netMHCpan-4.1	HLA-A*03:01	0.007	SB	AIFPRAFPK	3	AIFPRAFPK
AIFPSPMMY	9	TRUE	sp|O43252|PAPS1_HUMAN	PAPSS1	HUMAN	Bifunctional 3'-phosphoadenosine 5'-phosphosulfate synthase 1 OS=Homo sapiens OX=9606 GN=PAPSS1 PE=1 SV=2	AIFPSPMMY/1	['MSFragger', 'Comet', 'Sage', 'PEAKS']	[0.0002711496746203, 0.0003395585738539, 0.000383435582822, 0.0005488474204171]	[1.7873915284168265, 1.070670614074291, 0.9546175616928874, 1.4683190674049955]	[0.0002148991135124, 0.0001802813081793, 0.0019138116279246, 0.0005272713657126]	0.970831	0.0142622	1	4	0.00027115	0.000180281	1.78739	0	NA	10	0	0	1	1	1	2	2	3	2	8	0	NA	NA	netMHCpan-4.1	HLA-A*03:01	0.011	SB	AIFPSPMMY	3	AIFPSPMMY
AIGDYNGHVGLGV	13	FALSE	sp|P15880|RS2_HUMAN	RPS2	HUMAN	Small ribosomal subunit protein uS5 OS=Homo sapiens OX=9606 GN=RPS2 PE=1 SV=2	AIGDYNGHVGLGV/2	['MSFragger', 'Comet', 'Sage', 'PEAKS']	[0.0002711496746203, 0.0003395585738539, 0.000383435582822, 0.0002903600464576]	[2.0543061883833618, 0.963939951953834, 0.9680080374667116, 2.0287208992269123]	[4.9009092988294376e-05, 0.0004742947347283, 0.0017078313982561, 9.74112020310988e-05]	0.737626	0.111219	1	4	0.00027115	4.90091e-05	2.05431	0	NA	6	0	0	0	2	0	0	0	4	2	4	0	NA	NA	netMHCIIpan-4.3	DRB1_1501	11.56	NB	IGDYNGHVG	NA	NA
AIGYMGTSA	9	TRUE	sp|Q9HD45|TM9S3_HUMAN	TM9SF3	HUMAN	Transmembrane 9 superfamily member 3 OS=Homo sapiens OX=9606 GN=TM9SF3 PE=1 SV=2	AIGYMGTSA/1	['MSFragger', 'Comet', 'Sage', 'PEAKS']	[0.0057501306847882, 0.0015800284405119, 0.0028871694191015, 0.0019063757678457]	[0.8669868819238497, 0.6626923951048337, 0.6559727496365707, 0.7231413626624437]	[0.0308780108211209, 0.0072512262003647, 0.0234712966353673, 0.0193281070967028]	0.801242	1.61099	1	4	0.00158003	0.00725123	0.866987	0	NA	2	2	0	0	0	0	0	0	0	2	0	0	NA	NA	netMHCpan-4.1	HLA-A*03:01	18.929	NB	AIGYMGTSA	NA	NA
AIGYMGTSAF	10	TRUE	sp|Q9HD45|TM9S3_HUMAN	TM9SF3	HUMAN	Transmembrane 9 superfamily member 3 OS=Homo sapiens OX=9606 GN=TM9SF3 PE=1 SV=2	AIGYMGTSAF/1	['MSFragger', 'Comet', 'Sage', 'PEAKS']	[0.0002711496746203, 0.0006958942240779, 0.000383435582822, 0.0005488474204171]	[1.6295215671264347, 0.7649773463432158, 0.9709370378588724, 1.4489950026076943]	[0.0005138889663151, 0.0028753950296835, 0.0016658107650835, 0.0005537978539595]	0.821128	1.41128	1	4	0.00027115	0.000513889	1.62952	0	NA	5	0	1	1	0	1	0	1	1	2	3	0	NA	NA	netMHCpan-4.1	HLA-A*03:01	5.814	NB	AIYMGTSAF	4	AGYMGTSAF
AIIDHIFASK	10	TRUE	sp|Q8TAS1|UHMK1_HUMAN	UHMK1	HUMAN	Serine/threonine-protein kinase Kist OS=Homo sapiens OX=9606 GN=UHMK1 PE=1 SV=2	AIIDHIFASK/2	['MSFragger', 'Comet', 'Sage', 'PEAKS']	[0.0002711496746203, 0.0003395585738539, 0.0002794857462269, 0.0002903600464576]	[2.1563827376195706, 1.2570976393134925, 1.346072091709023, 2.5616629182035617]	[2.7836224622893005e-05, 3.3272375899349234e-05, 6.819015650161483e-05, 1.6359562920485813e-05]	0.971831	0.0489324	1	4	0.00027115	1.63596e-05	2.56166	0	NA	11	1	2	2	1	1	1	1	2	6	5	0	NA	NA	netMHCpan-4.1	HLA-A*03:01	0.074	SB	AIIDHIFSK	3	AIIDHIFAK
AIIDPGDSDIIR	12	TRUE	sp|P62888|RL30_HUMAN	RPL30	HUMAN	Large ribosomal subunit protein eL30 OS=Homo sapiens OX=9606 GN=RPL30 PE=1 SV=2	AIIDPGDSDIIR/2	['Comet']	[0.0087880251086431]	[0.4141719452100839]	[0.0660754923969871]	0.901061	0.270833	1	1	0.00878803	0.0660755	0.414172	0	NA	1	0	0	1	0	0	0	0	0	1	0	0	NA	NA	netMHCpan-4.1	HLA-A*31:01	1.795	WB	AIIDPGIIR	3	AIIDPGIIR
AIIKFPLTTESA	12	TRUE	sp|P62750|RL23A_HUMAN	RPL23A	HUMAN	Large ribosomal subunit protein uL23 OS=Homo sapiens OX=9606 GN=RPL23A PE=1 SV=1	AIIKFPLTTESA/2	['MSFragger', 'Comet', 'Sage', 'PEAKS']	[0.0002711496746203, 0.0003395585738539, 0.0002794857462269, 0.0002903600464576]	[2.5427487754939904, 1.3824159630929969, 1.19695218491937, 1.9889415838631128]	[3.270449998172365e-06, 1.068421318706134e-05, 0.0002430172084429, 0.0001111373105966]	0.837824	0.932632	1	4	0.00027115	3.27045e-06	2.54275	0	NA	3	0	0	0	0	0	1	1	1	0	3	0	NA	NA	netMHCpan-4.1	HLA-C*01:02	25.45	NB	AIPLTTESA	5	AIPLTTESA
AIIKFPLTTESAM	13	FALSE	sp|P62750|RL23A_HUMAN	RPL23A	HUMAN	Large ribosomal subunit protein uL23 OS=Homo sapiens OX=9606 GN=RPL23A PE=1 SV=1	AIIKFPLTTESAM/2	['MSFragger', 'Comet', 'Sage', 'PEAKS']	[0.0002711496746203, 0.0003395585738539, 0.0002794857462269, 0.0002903600464576]	[2.6034020563470373, 1.529274260119926, 1.3127083011571252, 1.8341908417916732]	[2.336719416153575e-06, 2.8214255932792183e-06, 9.061695070373972e-05, 0.0001842325316045]	0.732783	0.009112	1	4	0.00027115	2.33672e-06	2.6034	0	NA	2	0	0	0	1	0	0	0	1	1	1	0	NA	NA	netMHCIIpan-4.3	DRB1_1501	32.34	NB	IIKFPLTTE	NA	NA
AIIKFPLTTESAMK	14	FALSE	sp|P62750|RL23A_HUMAN	RPL23A	HUMAN	Large ribosomal subunit protein uL23 OS=Homo sapiens OX=9606 GN=RPL23A PE=1 SV=1	AIIKFPLTTESAM[UNIMOD:Oxidation]K/3;AIIKFPLTTESAMK/2;AIIKFPLTTESAMK/3;AIIKFPLTTESAM[UNIMOD:Oxidation]K/2	['MSFragger', 'Comet', 'Sage', 'PEAKS']	[0.0002711496746203, 0.0003395585738539, 0.0002794857462269, 0.0002903600464576]	[3.1323034614747653, 1.884271580995505, 2.218501660462578, 2.2110787360131936]	[1.2458354548364985e-07, 1.1288071657998037e-07, 4.0208722773952556e-08, 5.3004942846999736e-05]	0.926519	1.22884	4	4	0.00027115	4.02087e-08	3.1323	0	NA	39	8	2	10	4	2	5	5	3	24	15	0	NA	NA	netMHCIIpan-4.3	HLA-DPA10202-DPB10201	30.91	NB	FPLTTESAM	NA	NA
AIIKFPLTTESAMKK	15	FALSE	sp|P62750|RL23A_HUMAN	RPL23A	HUMAN	Large ribosomal subunit protein uL23 OS=Homo sapiens OX=9606 GN=RPL23A PE=1 SV=1	AIIKFPLTTESAMKK/3;AIIKFPLTTESAMKK/2;AIIKFPLTTESAM[UNIMOD:Oxidation]KK/3;AIIKFPLTTESAM[UNIMOD:Oxidation]KK/2	['MSFragger', 'Comet', 'Sage', 'PEAKS']	[0.0002711496746203, 0.0003395585738539, 0.0002794857462269, 0.0002903600464576]	[3.404685944501276, 2.0140381280965607, 3.0814865305140278, 2.479580826983085]	[2.7527720091474946e-08, 3.480541666356404e-08, 2.5652748393547235e-11, 2.1546056619696507e-05]	0.955821	0.0340461	4	4	0.00027115	2.56527e-11	3.40469	0	NA	34	4	3	4	5	4	5	5	4	16	18	0	NA	NA	netMHCIIpan-4.3	DRB5_0101	8	NB	LTTESAMKK	NA	NA
AIKAMAK	7	FALSE	sp|P63241|IF5A1_HUMAN;sp|Q6IS14|IF5AL_HUMAN	EIF5A;EIF5AL1	HUMAN	Eukaryotic translation initiation factor 5A-1 OS=Homo sapiens OX=9606 GN=EIF5A PE=1 SV=2	AIKAMAK/1	['Comet', 'Sage', 'PEAKS']	[0.0038429206196709, 0.0090375925391789, 0.0012131906915186]	[0.5248165229937889, 0.5223923520869975, 0.827144431939275]	[0.02503270893517, 0.0675604075724974, 0.0095455066276842]	0.938223	0.0593917	1	3	0.00121319	0.00954551	0.827144	0	NA	3	0	0	1	0	1	0	1	0	1	2	0	NA	NA	NA	NA	NA	NA	NA	NA	NA
AIKFLEVIKPF	11	TRUE	sp|P61619|S61A1_HUMAN	SEC61A1	HUMAN	Protein transport protein Sec61 subunit alpha isoform 1 OS=Homo sapiens OX=9606 GN=SEC61A1 PE=1 SV=2	AIKFLEVIKPF/2	['MSFragger', 'Comet', 'Sage', 'PEAKS']	[0.0002711496746203, 0.0003395585738539, 0.0002794857462269, 0.0002903600464576]	[1.946654570355185, 1.018757936228605, 1.4765225718626156, 2.131263471916346]	[8.898194871499226e-05, 0.0002885971711182, 2.2433133596571773e-05, 6.922269960718373e-05]	0.921183	0.0029152	1	4	0.00027115	2.24331e-05	2.13126	0	NA	7	1	1	1	1	1	0	0	2	4	3	0	NA	NA	netMHCpan-4.1	HLA-A*31:01	18.18	NB	AIKEVIKPF	3	AIKEVIKPF
AIKKQDEPIDLF	12	TRUE	sp|P40227|TCPZ_HUMAN	CCT6A	HUMAN	T-complex protein 1 subunit zeta OS=Homo sapiens OX=9606 GN=CCT6A PE=1 SV=3	AIKKQDEPIDLF/2	['MSFragger', 'Comet', 'Sage']	[0.0063959390862944, 0.0042012035880549, 0.0006474587245063]	[0.8349036210610057, 0.5019513325541481, 0.8432735158412825]	[0.0366579639860652, 0.0306769208133712, 0.0049226859726911]	0.816829	0.188784	1	3	0.000647459	0.00492269	0.843274	0	NA	2	0	0	1	1	0	0	0	0	2	0	0	NA	NA	netMHCpan-4.1	HLA-C*01:02	17.027	NB	AIDEPIDLF	3	KKQDEPILF
AIKLQPSIIF	10	TRUE	sp|Q8NBU5|ATAD1_HUMAN	ATAD1	HUMAN	Outer mitochondrial transmembrane helix translocase OS=Homo sapiens OX=9606 GN=ATAD1 PE=1 SV=1	AIKLQPSIIF/2	['MSFragger', 'Comet', 'Sage', 'PEAKS']	[0.0002711496746203, 0.0024268163203397, 0.0002794857462269, 0.0002903600464576]	[1.570006524249407, 0.6214405332959966, 1.0600922197430127, 1.8221635752128649]	[0.0007129000508445, 0.0105207693475972, 0.0007799123197915, 0.0001914696496708]	0.95285	0.747672	1	4	0.00027115	0.00019147	1.82216	0	NA	3	0	0	1	1	0	0	0	1	2	1	0	NA	NA	netMHCpan-4.1	HLA-C*07:01	8.226	NB	AKLQPSIIF	0	AIKLQPSII
AIKPGTVAIPAIGA	14	FALSE	sp|A0AV96|RBM47_HUMAN	RBM47	HUMAN	RNA-binding protein 47 OS=Homo sapiens OX=9606 GN=RBM47 PE=1 SV=2	AIKPGTVAIPAIGA/2	['Sage', 'PEAKS']	[0.008421464943204, 0.0033089341221297]	[0.5410579176192338, 0.6128843988069884]	[0.0585648596469843, 0.0380289362856529]	0.806097	0.0384767	1	2	0.00330893	0.0380289	0.612884	0	NA	2	0	0	0	1	0	0	0	1	1	1	0	NA	NA	netMHCIIpan-4.3	HLA-DQA10102-DQB10501	18.75	NB	PGTVAIPAI	NA	NA
AIKPGTVAIPAIGAQY	16	FALSE	sp|A0AV96|RBM47_HUMAN	RBM47	HUMAN	RNA-binding protein 47 OS=Homo sapiens OX=9606 GN=RBM47 PE=1 SV=2	AIKPGTVAIPAIGAQY/2	['MSFragger', 'Comet', 'Sage', 'PEAKS']	[0.0002711496746203, 0.0006958942240779, 0.0002794857462269, 0.0002903600464576]	[1.7200452789428595, 0.8186745168911569, 1.5676191199498333, 2.0549933758633045]	[0.0003118478143077, 0.0017683091318556, 1.032088351597923e-05, 8.92663587684504e-05]	0.960105	1.04169	1	4	0.00027115	1.03209e-05	2.05499	0	NA	1	0	0	1	0	0	0	0	0	1	0	0	NA	NA	netMHCIIpan-4.3	DRB1_0101	7.96	NB	TVAIPAIGA	NA	NA
AIKPGTVAIPAIGAQYS	17	FALSE	sp|A0AV96|RBM47_HUMAN	RBM47	HUMAN	RNA-binding protein 47 OS=Homo sapiens OX=9606 GN=RBM47 PE=1 SV=2	AIKPGTVAIPAIGAQYS/2	['MSFragger', 'Comet', 'Sage', 'PEAKS']	[0.0002711496746203, 0.0003395585738539, 0.0002794857462269, 0.0002903600464576]	[2.0018104727511896, 1.4252179794525672, 1.3978062357126912, 2.4485449243825137]	[6.555402191607674e-05, 7.247762470044126e-06, 4.387731813619951e-05, 2.391027509804245e-05]	0.964559	0.00563212	1	4	0.00027115	7.24776e-06	2.44854	0	NA	12	0	0	1	6	0	0	3	2	7	5	0	NA	NA	netMHCIIpan-4.3	DRB1_0101	6.66	NB	TVAIPAIGA	NA	NA
AILGSVTFL	9	TRUE	sp|P04844|RPN2_HUMAN	RPN2	HUMAN	Dolichyl-diphosphooligosaccharide--protein glycosyltransferase subunit 2 OS=Homo sapiens OX=9606 GN=RPN2 PE=1 SV=3	AILGSVTFL/1	['MSFragger', 'Comet', 'Sage', 'PEAKS']	[0.0032763014197306, 0.0062258480034349, 0.0028479886080455, 0.0006299609424215]	[1.016901048633468, 0.4694156433424258, 0.6746067959106032, 1.0073981578274498]	[0.0140069075952507, 0.0408862037871579, 0.0201517099576059, 0.0030411275841241]	0.942238	0.403967	1	4	0.000629961	0.00304113	1.0169	0	NA	7	1	1	1	1	1	0	1	1	4	3	0	NA	NA	netMHCpan-4.1	HLA-C*01:02	1.702	WB	AILGSVTFL	5	AILGSVTFL
AILPMSL	7	FALSE	Q9BVK2|ALG8_HUMAN	ALG8	HUMAN	Dolichyl pyrophosphate Glc1Man9GlcNAc2 alpha-1,3-glucosyltransferase OS=Homo sapiens OX=9606 GN=ALG8 PE=1 SV=2	AILPMSL/1	['PEAKS']	[0.0005488474204171]	[1.173310094242808]	[0.0013190507196856]	0.992521	0.358992	1	1	0.000548847	0.00131905	1.17331	0	NA	3	0	1	0	0	0	0	1	1	1	2	0	NA	NA	NA	NA	NA	NA	NA	NA	NA
AIMENANVL	9	TRUE	sp|P04075|ALDOA_HUMAN	ALDOA	HUMAN	Fructose-bisphosphate aldolase A OS=Homo sapiens OX=9606 GN=ALDOA PE=1 SV=2	AIM[UNIMOD:Oxidation]ENANVL/1;AIMENANVL/1	['MSFragger', 'Comet', 'Sage', 'PEAKS']	[0.0005478451424397, 0.0006958942240779, 0.000383435582822, 0.0005488474204171]	[1.334547633526483, 0.7902485422972276, 0.8966562910899112, 1.435185454999584]	[0.0025771178172095, 0.0022873983072582, 0.003131490851407, 0.0005736808216544]	0.981443	0.800173	2	4	0.000383436	0.000573681	1.43519	4	['LEGPPLDAY(4)']	23	1	3	1	5	3	4	4	2	10	13	0	NA	NA	netMHCpan-4.1	HLA-C*01:02	0.336	SB	AIMENANVL	5	AIMENANVL
AIMSYVLTSR	10	TRUE	sp|P35354|PGH2_HUMAN	PTGS2	HUMAN	Prostaglandin G/H synthase 2 OS=Homo sapiens OX=9606 GN=PTGS2 PE=1 SV=2	AIMSYVLTSR/2	['MSFragger', 'Comet', 'Sage', 'PEAKS']	[0.0002711496746203, 0.0003395585738539, 0.0002794857462269, 0.0002903600464576]	[2.008808353250293, 1.2342677787725156, 1.2301507821772044, 2.1009956822411864]	[6.306102802128962e-05, 4.092187077721216e-05, 0.0001831338448657, 7.658233173112263e-05]	0.981822	0.0367902	1	4	0.00027115	4.09219e-05	2.101	0	NA	2	1	0	0	1	0	0	0	0	2	0	0	NA	NA	netMHCpan-4.1	HLA-A*31:01	0.344	SB	AIMSVLTSR	3	AIMSYVLTR
AINDPFIDL	9	TRUE	sp|P04406|G3P_HUMAN	GAPDH	HUMAN	Glyceraldehyde-3-phosphate dehydrogenase OS=Homo sapiens OX=9606 GN=GAPDH PE=1 SV=3	AINDPFIDL/1	['MSFragger', 'Comet', 'Sage', 'PEAKS']	[0.0068958624825104, 0.002841293465025, 0.0009063444108761, 0.0005488474204171]	[0.8180528076863947, 0.5801032599614053, 0.8157306669946625, 1.2502990358083197]	[0.0401309045485353, 0.0152610299962105, 0.0062122196697895, 0.0009814187274726]	0.981482	0.0402371	1	4	0.000548847	0.000981419	1.2503	0	NA	1	0	1	0	0	0	0	0	0	1	0	0	NA	NA	netMHCpan-4.1	HLA-C*01:02	0.67	WB	AINDPFIDL	5	AINDPFIDL
AINEVVTREYTINIH	15	FALSE	sp|P62899|RL31_HUMAN	RPL31	HUMAN	Large ribosomal subunit protein eL31 OS=Homo sapiens OX=9606 GN=RPL31 PE=1 SV=1	AINEVVTREYTINIH/2	['Comet']	[0.0003395585738539]	[0.9678147465606955]	[0.0004579296286804]	0.630331	0.136209	1	1	0.000339559	0.00045793	0.967815	0	NA	1	0	1	0	0	0	0	0	0	1	0	0	NA	NA	netMHCIIpan-4.3	HLA-DPA10103-DPB10201	5.84	NB	VVTREYTIN	NA	NA
AIPLKASVL	9	TRUE	sp|Q92608|DOCK2_HUMAN	DOCK2	HUMAN	Dedicator of cytokinesis protein 2 OS=Homo sapiens OX=9606 GN=DOCK2 PE=1 SV=2	AIPLKASVL/1	['MSFragger', 'Comet', 'Sage', 'PEAKS']	[0.0006814310051107, 0.0032679738562091, 0.000544267053701, 0.0005488474204171]	[1.3080034734376695, 0.56320694316808, 0.868854033621877, 1.4346766449357882]	[0.0029764709043827, 0.01775952711541, 0.0039641244370346, 0.0005744293523463]	0.970926	0.0672352	1	4	0.000544267	0.000574429	1.43468	0	NA	6	0	0	1	1	1	1	1	1	2	4	0	NA	NA	netMHCpan-4.1	HLA-C*01:02	0.013	SB	AIPLKASVL	5	AIPLKASVL
AIPTGTVL	8	TRUE	sp|Q8IV63|VRK3_HUMAN;sp|Q9HCM3|K1549_HUMAN	VRK3;KIAA1549	HUMAN	Serine/threonine-protein kinase VRK3 OS=Homo sapiens OX=9606 GN=VRK3 PE=1 SV=2	AIPTGTVL/1	['MSFragger', 'Comet']	[0.0036130536130536, 0.0032679738562091]	[0.9704536602973516, 0.5614639012547329]	[0.0178693777343376, 0.01803919038417]	0.999026	0.205829	1	2	0.00326797	0.0178694	0.970454	8	['ALPTGTVL(8)']	4	1	1	0	0	1	1	0	0	2	2	0	NA	NA	netMHCpan-4.1	HLA-C*01:02	0.042	SB	AIP-TGTVL	5	AIPTG-TVL
AIQGGLTEL	9	TRUE	sp|Q53EU6|GPAT3_HUMAN	GPAT3	HUMAN	Glycerol-3-phosphate acyltransferase 3 OS=Homo sapiens OX=9606 GN=GPAT3 PE=1 SV=2	AIQGGLTEL/1	['MSFragger', 'Comet', 'Sage', 'PEAKS']	[0.0011070694290684, 0.0032679738562091, 0.0006474587245063, 0.0012131906915186]	[1.2331284280304933, 0.5626992152995988, 0.8460701130562729, 0.8304564184913833]	[0.0044599255207739, 0.0178405453098574, 0.0048075999633306, 0.0093340091875067]	0.969187	0.569857	1	4	0.000647459	0.00445993	1.23313	0	NA	8	1	0	2	0	0	2	1	2	3	5	0	NA	NA	netMHCpan-4.1	HLA-C*01:02	0.437	SB	AIQGGLTEL	5	AIQGGLTEL
AIQPGSINYDL	11	TRUE	sp|P13796|PLSL_HUMAN	LCP1	HUMAN	Plastin-2 OS=Homo sapiens OX=9606 GN=LCP1 PE=1 SV=6	AIQPGSINYDL/2	['MSFragger', 'Comet', 'Sage', 'PEAKS']	[0.0002711496746203, 0.0003395585738539, 0.0002794857462269, 0.0002903600464576]	[1.7810141557012866, 0.8954947617236112, 1.184823120180382, 2.082410721888712]	[0.0002226156018918, 0.0008818199555687, 0.0002694794247697, 8.147794344694757e-05]	0.854961	0.132504	1	4	0.00027115	8.14779e-05	2.08241	0	NA	3	0	0	1	1	1	0	0	0	2	1	0	NA	NA	netMHCpan-4.1	HLA-C*01:02	7.235	NB	IQPGSINYL	5	IQPGSINYL
AIQTTSTL	8	TRUE	sp|Q6NUQ4|TM214_HUMAN	TMEM214	HUMAN	Transmembrane protein 214 OS=Homo sapiens OX=9606 GN=TMEM214 PE=1 SV=2	AIQTTSTL/1	['MSFragger', 'Comet', 'Sage', 'PEAKS']	[0.0088462262375305, 0.0050806273470289, 0.0066009952269726, 0.0008626001232285]	[0.749097188084418, 0.4856545092892955, 0.5650785418756458, 0.9564556728718704]	[0.0582277841310247, 0.0354366588243458, 0.0485960245359574, 0.0041249596753591]	0.918822	1.70353	1	4	0.0008626	0.00412496	0.956456	0	NA	2	2	0	0	0	0	0	0	0	2	0	0	NA	NA	netMHCpan-4.1	HLA-C*01:02	1.452	WB	AIQ-TTSTL	5	AI-QTTSTL
AIRPMYL	7	FALSE	sp|P14060|3BHS1_HUMAN;sp|Q86TM6|SYVN1_HUMAN	HSD3B1;SYVN1	HUMAN	3 beta-hydroxysteroid dehydrogenase/Delta 5-->4-isomerase type 1 OS=Homo sapiens OX=9606 GN=HSD3B1 PE=1 SV=2	AIRPMYL/2	['MSFragger', 'Comet', 'Sage']	[0.004041570438799, 0.0048119964189794, 0.0071841947715026]	[0.9596491019013504, 0.4926863659800062, 0.551477497456004]	[0.018913068474102, 0.0333010190130482, 0.0540308041808016]	0.962721	3.29298	1	3	0.00404157	0.0189131	0.959649	0	NA	1	0	1	0	0	0	0	0	0	1	0	0	NA	NA	NA	NA	NA	NA	NA	NA	NA
AIVAPDAF	8	TRUE	sp|P46940|IQGA1_HUMAN	IQGAP1	HUMAN	Ras GTPase-activating-like protein IQGAP1 OS=Homo sapiens OX=9606 GN=IQGAP1 PE=1 SV=1	AIVAPDAF/1	['MSFragger', 'Comet', 'Sage', 'PEAKS']	[0.0019326339039204, 0.0037874160048869, 0.0016620498614958, 0.0009547678720611]	[1.1354139702958996, 0.5345506363054714, 0.7573664280613771, 0.9382005795971984]	[0.0075103581925901, 0.0229504861033255, 0.010144723217751, 0.0046195077954943]	0.988663	0.181578	1	4	0.000954768	0.00461951	1.13541	0	NA	8	1	0	1	5	0	0	0	1	7	1	0	NA	NA	netMHCpan-4.1	HLA-C*01:02	12.134	NB	AIV-APDAF	4	A-IVAPDAF
AIVAYGLYK	9	TRUE	sp|Q9Y241|HIG1A_HUMAN	HIGD1A	HUMAN	HIG1 domain family member 1A, mitochondrial OS=Homo sapiens OX=9606 GN=HIGD1A PE=1 SV=1	AIVAYGLYK/1	['MSFragger', 'Comet', 'Sage', 'PEAKS']	[0.0026555386949924, 0.0006958942240779, 0.0021980705824887, 0.0005488474204171]	[1.0423161913552266, 0.779375251829576, 0.7270560614553917, 1.4325210258534125]	[0.0122606049501821, 0.0025240275351505, 0.013063020164812, 0.0005776136245862]	0.811738	0.299181	1	4	0.000548847	0.000577614	1.43252	0	NA	2	0	0	0	0	1	0	1	0	0	2	0	NA	NA	netMHCpan-4.1	HLA-A*03:01	0.079	SB	AIVAYGLYK	3	AIVAYGLYK
AIVEPSERHFYQPI	14	FALSE	sp|Q9Y6N5|SQOR_HUMAN	SQOR	HUMAN	Sulfide:quinone oxidoreductase, mitochondrial OS=Homo sapiens OX=9606 GN=SQOR PE=1 SV=1	AIVEPSERHFYQPI/3	['MSFragger', 'Sage', 'PEAKS']	[0.0032763014197306, 0.0069388576025744, 0.0026666666666666]	[1.0166492035536907, 0.5566820438841865, 0.6579904288236461]	[0.014025399287905, 0.0518884242760097, 0.0292792490021221]	0.120937	0.135494	1	3	0.00266667	0.0140254	1.01665	0	NA	1	0	0	0	1	0	0	0	0	1	0	0	NA	NA	netMHCIIpan-4.3	HLA-DPA10103-DPB10401	31.32	NB	QYFHRESPE	NA	NA
AIYEPKTFK	9	TRUE	sp|Q9BYC9|RM20_HUMAN	MRPL20	HUMAN	Large ribosomal subunit protein bL20m OS=Homo sapiens OX=9606 GN=MRPL20 PE=1 SV=1	AIYEPKTFK/1	['MSFragger', 'Comet', 'Sage', 'PEAKS']	[0.0002711496746203, 0.0003395585738539, 0.0002794857462269, 0.0002903600464576]	[1.9309168725620451, 1.0849569708953082, 1.0992675314663354, 1.8610110662539827]	[9.708690992865604e-05, 0.000158385206795, 0.0005586257638619, 0.0001689807401307]	0.998041	0.00398889	1	4	0.00027115	9.70869e-05	1.93092	0	NA	13	3	2	2	1	1	1	1	2	8	5	0	NA	NA	netMHCpan-4.1	HLA-A*03:01	0.002	SB	AIYEPKTFK	3	AIYEPKTFK
AIYGYTF	7	FALSE	sp|Q9Y2R0|COA3_HUMAN	COA3	HUMAN	Cytochrome c oxidase assembly factor 3 homolog, mitochondrial OS=Homo sapiens OX=9606 GN=COA3 PE=1 SV=1	AIYGYTF/1	['MSFragger', 'Comet', 'Sage', 'PEAKS']	[0.0051480051480051, 0.0058315334773218, 0.0010208546011375, 0.009378983791659]	[0.8876113543251067, 0.4732308201036151, 0.7840280749027135, 0.3802603781235387]	[0.0276686572184218, 0.0395375997846017, 0.0081127045162418, 0.0979452180660739]	0.969275	2.56386	1	4	0.00102085	0.0081127	0.887611	0	NA	11	1	2	2	1	2	1	1	1	6	5	0	NA	NA	NA	NA	NA	NA	NA	NA	NA
AKAKALKAKKAVL	13	FALSE	sp|P62750|RL23A_HUMAN	RPL23A	HUMAN	Large ribosomal subunit protein uL23 OS=Homo sapiens OX=9606 GN=RPL23A PE=1 SV=1	AKAKALKAKKAVL/3;AKAKALKAKKAVL/2	['MSFragger', 'Comet', 'Sage', 'PEAKS']	[0.0002711496746203, 0.0003395585738539, 0.0002794857462269, 0.0002903600464576]	[1.7896267412154956, 1.2673766061433307, 1.4264439193235896, 1.7388881731422627]	[0.0002122581740192, 3.0312353809262308e-05, 3.437513606362148e-05, 0.0002488224842509]	0.842389	0.243516	2	4	0.00027115	3.03124e-05	1.78963	0	NA	7	3	0	2	0	0	0	1	1	5	2	0	NA	NA	netMHCIIpan-4.3	DRB1_0101	13.77	NB	AKALKAKKA	NA	NA
AKAKALKAKKAVLK	14	FALSE	sp|P62750|RL23A_HUMAN	RPL23A	HUMAN	Large ribosomal subunit protein uL23 OS=Homo sapiens OX=9606 GN=RPL23A PE=1 SV=1	AKAKALKAKKAVLK/2;AKAKALKAKKAVLK/3	['MSFragger', 'Comet', 'Sage', 'PEAKS']	[0.0002711496746203, 0.0003395585738539, 0.0002794857462269, 0.0002903600464576]	[2.1661506327145967, 1.6612365365110096, 2.034875858245329, 2.198168540965305]	[2.63694121966345e-05, 8.528049389436267e-07, 1.9239403220071087e-07, 5.534586006901248e-05]	0.841716	0.109986	2	4	0.00027115	1.92394e-07	2.19817	0	NA	25	3	3	3	3	3	4	3	3	12	13	0	NA	NA	netMHCIIpan-4.3	DRB5_0101	3.99	WB	LKAKKAVLK	NA	NA
AKAKALKAKKAVLKGV	16	FALSE	sp|P62750|RL23A_HUMAN	RPL23A	HUMAN	Large ribosomal subunit protein uL23 OS=Homo sapiens OX=9606 GN=RPL23A PE=1 SV=1	AKAKALKAKKAVLKGV/3	['MSFragger', 'Comet', 'Sage', 'PEAKS']	[0.0022298006295907, 0.0026121027427078, 0.0006474587245063, 0.0005488474204171]	[1.0942572393593406, 0.6055679358165832, 0.8348452447954737, 1.185468810005897]	[0.0093329180023183, 0.0121376962722237, 0.0052862817564926, 0.0012541063687102]	0.263472	0.420045	1	4	0.000548847	0.00125411	1.18547	0	NA	7	1	1	0	2	1	0	0	2	4	3	0	NA	NA	netMHCIIpan-4.3	DRB5_0101	0.86	SB	LKAKKAVLK	NA	NA
AKAKALKAKKAVLKGVH	17	FALSE	P62750|RL23A_HUMAN	RPL23A	HUMAN	Large ribosomal subunit protein uL23 OS=Homo sapiens OX=9606 GN=RPL23A PE=1 SV=1	AKAKALKAKKAVLKGVH/3	['PEAKS']	[0.0060091568103777]	[0.4944186193873188]	[0.065604040045614]	0.605815	3.11028	1	1	0.00600916	0.065604	0.494419	0	NA	1	0	1	0	0	0	0	0	0	1	0	0	NA	NA	netMHCIIpan-4.3	DRB5_0101	0.71	SB	LKAKKAVLK	NA	NA
AKAKAPKPKAAKPK	14	FALSE	sp|P16402|H13_HUMAN	H1-3	HUMAN	Histone H1.3 OS=Homo sapiens OX=9606 GN=H1-3 PE=1 SV=2	AKAKAPKPKAAKPK/3	['MSFragger', 'Comet', 'Sage', 'PEAKS']	[0.0014684287812041, 0.0087880251086431, 0.0006474587245063, 0.0002903600464576]	[1.16138931937861, 0.4109869907518261, 0.8354152360075771, 2.177019181816344]	[0.0065437633202559, 0.0679034014900051, 0.0052608758171639, 5.9404569398454e-05]	0.821336	1.36031	1	4	0.00029036	5.94046e-05	2.17702	1	['AKPKAAKPKAAKPK(1)']	4	1	1	0	1	0	1	0	0	3	1	0	NA	NA	netMHCIIpan-4.3	HLA-DQA10101-DQB10602	18.64	NB	AKAPKPKAA	NA	NA
AKAKDQTK	8	TRUE	sp|P47914|RL29_HUMAN	RPL29	HUMAN	Large ribosomal subunit protein eL29 OS=Homo sapiens OX=9606 GN=RPL29 PE=1 SV=2	AKAKDQTK/1;AKAKDQTK/2	['MSFragger', 'Comet', 'Sage', 'PEAKS']	[0.0019326339039204, 0.0008067769261799, 0.0010208546011375, 0.0005488474204171]	[1.1514441472033283, 0.757800181488037, 0.7872148812825067, 1.160029155242733]	[0.0068986643157607, 0.0030683865154756, 0.0078983326520545, 0.0013962089607627]	0.953115	0.153088	2	4	0.000548847	0.00139621	1.16003	0	NA	16	0	1	4	3	2	2	3	1	8	8	0	NA	NA	netMHCpan-4.1	HLA-A*31:01	23.559	NB	A-KAKDQTK	3	AKAKDQ-TK
AKAKELAT	8	TRUE	sp|P62424|RL7A_HUMAN	RPL7A	HUMAN	Large ribosomal subunit protein eL8 OS=Homo sapiens OX=9606 GN=RPL7A PE=1 SV=2	AKAKELAT/1	['MSFragger', 'Comet', 'Sage', 'PEAKS']	[0.0026555386949924, 0.0011117287381878, 0.0006474587245063, 0.0005488474204171]	[1.053712711188622, 0.6963716537704389, 0.8502138918594074, 1.1838651428203404]	[0.0115493703230272, 0.0053486816924515, 0.0046419580496592, 0.0012623789725348]	0.929449	0.112322	1	4	0.000548847	0.00126238	1.18387	0	NA	2	0	0	0	0	0	0	1	1	0	2	0	NA	NA	netMHCpan-4.1	HLA-B*18:01	47.667	NB	AKA-KELAT	3	AKAKE-LAT
AKAKELATK	9	TRUE	sp|P62424|RL7A_HUMAN	RPL7A	HUMAN	Large ribosomal subunit protein eL8 OS=Homo sapiens OX=9606 GN=RPL7A PE=1 SV=2	AKAKELATK/1	['MSFragger', 'Comet', 'Sage']	[0.0004670714619336, 0.001567944250871, 0.000383435582822]	[1.522311192158648, 0.6684041277654009, 0.9588623281159946]	[0.0009259423677086, 0.0068866456982478, 0.0018459665625965]	0.894694	0.267897	1	3	0.000383436	0.000925942	1.52231	0	NA	2	0	0	0	1	0	0	1	0	1	1	0	NA	NA	netMHCpan-4.1	HLA-A*03:01	3.967	NB	AKAKELATK	3	AKAKELATK
AKAKKPAGAAKKPK	14	FALSE	P10412|H14_HUMAN	H1-4	HUMAN	Histone H1.4 OS=Homo sapiens OX=9606 GN=H1-4 PE=1 SV=2	AKAKKPAGAAKKPK/3	['PEAKS']	[0.0005488474204171]	[1.1455049263768555]	[0.0014888163857929]	0.0485098	4.59674	1	1	0.000548847	0.00148882	1.1455	0	NA	1	0	1	0	0	0	0	0	0	1	0	0	NA	NA	netMHCIIpan-4.3	DRB5_0101	20.36	NB	KKPAGAAKK	NA	NA
AKALANVNIGSL	12	TRUE	sp|P05386|RLA1_HUMAN	RPLP1	HUMAN	Large ribosomal subunit protein P1 OS=Homo sapiens OX=9606 GN=RPLP1 PE=1 SV=1	AKALANVNIGSL/2	['MSFragger', 'Comet', 'Sage', 'PEAKS']	[0.0002711496746203, 0.0011117287381878, 0.000383435582822, 0.0002903600464576]	[2.1460369479262886, 0.695622181165743, 0.9279607512176976, 1.9686181766038784]	[2.9478872692958152e-05, 0.0053850447101986, 0.0024004939007186, 0.0001188545244653]	0.909957	1.79064	1	4	0.00027115	2.94789e-05	2.14604	0	NA	9	1	0	1	2	1	1	2	1	4	5	0	NA	NA	netMHCpan-4.1	HLA-C*01:02	24.381	NB	AANVNIGSL	5	AANVNIGSL
AKALKAKK	8	TRUE	sp|P62750|RL23A_HUMAN;sp|Q99615|DNJC7_HUMAN	RPL23A;DNAJC7	HUMAN	Large ribosomal subunit protein uL23 OS=Homo sapiens OX=9606 GN=RPL23A PE=1 SV=1	AKALKAKK/1	['Sage']	[0.0035826242722794]	[0.6342431952206433]	[0.0280042721422596]	0.985183	2.97798	1	1	0.00358262	0.0280043	0.634243	0	NA	1	0	0	0	0	0	0	0	1	0	1	0	NA	NA	netMHCpan-4.1	HLA-A*31:01	16.246	NB	A-KALKAKK	3	AKA-LKAKK
AKALKAKKA	9	TRUE	sp|P62750|RL23A_HUMAN	RPL23A	HUMAN	Large ribosomal subunit protein uL23 OS=Homo sapiens OX=9606 GN=RPL23A PE=1 SV=1	AKALKAKKA/1	['MSFragger', 'Comet', 'Sage', 'PEAKS']	[0.0004670714619336, 0.0015800284405119, 0.000383435582822, 0.0002903600464576]	[1.4931821159582024, 0.6584796551618048, 0.9188283359861116, 1.7587655660689316]	[0.0010858851906634, 0.0075323844289111, 0.0025941473828525, 0.0002339413499654]	0.979479	0.120933	1	4	0.00029036	0.000233941	1.75877	0	NA	13	2	1	1	1	2	1	2	3	5	8	0	NA	NA	netMHCpan-4.1	HLA-C*07:01	20.6	NB	AKALKAKKA	3	AKALKAKKA
AKALKAKKAV	10	TRUE	sp|P62750|RL23A_HUMAN	RPL23A	HUMAN	Large ribosomal subunit protein uL23 OS=Homo sapiens OX=9606 GN=RPL23A PE=1 SV=1	AKALKAKKAV/1	['MSFragger', 'Comet', 'Sage', 'PEAKS']	[0.0002711496746203, 0.0003395585738539, 0.0002794857462269, 0.0002903600464576]	[1.827779827448732, 0.9342640353271716, 1.0441305304291737, 2.294727525667467]	[0.0001718605963797, 0.0006206302619632, 0.0008934722128909, 4.005068960266908e-05]	0.978452	0.00142613	1	4	0.00027115	4.00507e-05	2.29473	0	NA	13	2	0	1	2	1	1	3	3	5	8	0	NA	NA	netMHCpan-4.1	HLA-B*51:01	19.115	NB	AALKAKKAV	0	AALKAKKAV
AKALKAKKAVLK	12	TRUE	sp|P62750|RL23A_HUMAN	RPL23A	HUMAN	Large ribosomal subunit protein uL23 OS=Homo sapiens OX=9606 GN=RPL23A PE=1 SV=1	AKALKAKKAVLK/2	['MSFragger', 'Comet', 'Sage', 'PEAKS']	[0.0005478451424397, 0.0003395585738539, 0.0028871694191015, 0.0002903600464576]	[1.430749028639377, 1.1517894421096333, 0.6623206069053156, 1.948631809704163]	[0.0015266961902282, 8.642389246945155e-05, 0.0222854804121649, 0.0001269445189743]	0.776718	0.853129	1	4	0.00029036	8.64239e-05	1.94863	0	NA	3	0	0	0	0	0	3	0	0	0	3	0	NA	NA	netMHCpan-4.1	HLA-A*03:01	9.592	NB	ALAKKAVLK	3	ALAKKAVLK
AKALKAKKAVLKGV	14	FALSE	sp|P62750|RL23A_HUMAN	RPL23A	HUMAN	Large ribosomal subunit protein uL23 OS=Homo sapiens OX=9606 GN=RPL23A PE=1 SV=1	AKALKAKKAVLKGV/3	['MSFragger', 'Comet', 'Sage', 'PEAKS']	[0.0004670714619336, 0.0003395585738539, 0.000383435582822, 0.0002903600464576]	[1.53304428949929, 1.020960941156539, 0.9569258582615936, 1.7326705297731175]	[0.0008730876629532, 0.0002828920619865, 0.0018766148330979, 0.0002536355037626]	0.10363	1.01382	1	4	0.00029036	0.000253636	1.73267	0	NA	4	1	0	0	1	0	1	0	1	2	2	0	NA	NA	netMHCIIpan-4.3	DRB5_0101	0.68	SB	LKAKKAVLK	NA	NA
AKAPTKAAPKQKIVKPVKV	19	FALSE	sp|P83731|RL24_HUMAN	RPL24	HUMAN	Large ribosomal subunit protein eL24 OS=Homo sapiens OX=9606 GN=RPL24 PE=1 SV=1	AKAPTKAAPKQKIVKPVKV/2	['Sage', 'PEAKS']	[0.0028479886080455, 0.0002903600464576]	[0.681273213103303, 1.75281435916313]	[0.0190777040580112, 0.0002383163037966]	0.879326	2.76104	1	2	0.00029036	0.000238316	1.75281	0	NA	2	0	0	0	1	0	0	0	1	1	1	0	NA	NA	NA	NA	NA	NA	NA	NA	NA
AKDIGFI	7	FALSE	P62273|RS29_HUMAN	RPS29	HUMAN	Small ribosomal subunit protein uS14 OS=Homo sapiens OX=9606 GN=RPS29 PE=1 SV=2	AKDIGFI/1	['PEAKS']	[0.001146920518408]	[0.8768433156789263]	[0.0068495847792203]	0.887494	0.571623	1	1	0.00114692	0.00684958	0.876843	0	NA	2	0	0	0	1	0	0	1	0	1	1	0	NA	NA	NA	NA	NA	NA	NA	NA	NA
AKDIGFIKLD	10	TRUE	sp|P62273|RS29_HUMAN	RPS29	HUMAN	Small ribosomal subunit protein uS14 OS=Homo sapiens OX=9606 GN=RPS29 PE=1 SV=2	AKDIGFIKLD/2	['MSFragger', 'Comet', 'Sage', 'PEAKS']	[0.0002711496746203, 0.0003395585738539, 0.0002794857462269, 0.0002903600464576]	[1.6258135722673968, 1.122651624505259, 1.1204243801339653, 2.1524484351492443]	[0.0005244926706446, 0.0001125468864046, 0.0004664868275438, 6.449177717222004e-05]	0.928124	0.0261782	1	4	0.00027115	6.44918e-05	2.15245	0	NA	18	1	4	2	3	2	2	2	2	10	8	0	NA	NA	netMHCpan-4.1	HLA-C*01:02	40.333	NB	AKDIGFIKL	NA	NA
AKDVKFGADARALM	14	FALSE	sp|P10809|CH60_HUMAN	HSPD1	HUMAN	60 kDa heat shock protein, mitochondrial OS=Homo sapiens OX=9606 GN=HSPD1 PE=1 SV=2	AKDVKFGADARALM/3	['MSFragger', 'Comet', 'Sage', 'PEAKS']	[0.0002711496746203, 0.0003395585738539, 0.0002794857462269, 0.0002903600464576]	[1.7613169528434574, 0.9544267977713118, 1.0830870635327514, 1.6525885795494042]	[0.0002482370046294, 0.0005169960116809, 0.0006411853198579, 0.0003224207493371]	0.208077	0.278582	1	4	0.00027115	0.000248237	1.76132	0	NA	1	1	0	0	0	0	0	0	0	1	0	0	NA	NA	netMHCIIpan-4.3	HLA-DQA10101-DQB10602	6.49	NB	VKFGADARA	NA	NA
AKDVKFGADARALMLQ	16	FALSE	sp|P10809|CH60_HUMAN	HSPD1	HUMAN	60 kDa heat shock protein, mitochondrial OS=Homo sapiens OX=9606 GN=HSPD1 PE=1 SV=2	AKDVKFGADARALMLQ/3	['MSFragger', 'Comet', 'Sage', 'PEAKS']	[0.0002711496746203, 0.0024268163203397, 0.0009063444108761, 0.0005488474204171]	[1.6189180813777433, 0.6198819238034752, 0.8061411758800998, 1.3515359152810824]	[0.000544791729682, 0.0106695791872103, 0.0067353332198219, 0.0007163472041059]	-0.0670478	1.33426	1	4	0.00027115	0.000544792	1.61892	0	NA	2	0	0	1	1	0	0	0	0	2	0	0	NA	NA	netMHCIIpan-4.3	HLA-DPA10202-DPB10201	9.81	NB	KFGADARAL	NA	NA
AKDVKFGADARALMLQGV	18	FALSE	sp|P10809|CH60_HUMAN	HSPD1	HUMAN	60 kDa heat shock protein, mitochondrial OS=Homo sapiens OX=9606 GN=HSPD1 PE=1 SV=2	AKDVKFGADARALMLQGV/3	['MSFragger', 'Comet', 'Sage', 'PEAKS']	[0.0004670714619336, 0.0003395585738539, 0.0010208546011375, 0.0002903600464576]	[1.5303665055095907, 0.9579351622145184, 0.7840104036390366, 1.6785562133487095]	[0.0008859878243754, 0.0005008183366983, 0.0081139090318457, 0.000298742026948]	-0.00688609	0.134659	1	4	0.00029036	0.000298742	1.67856	0	NA	6	0	0	1	1	2	0	1	1	2	4	0	NA	NA	netMHCIIpan-4.3	HLA-DQA10101-DQB10602	30.02	NB	VKFGADARA	NA	NA
AKEKGTWV	8	TRUE	sp|P46778|RL21_HUMAN	RPL21	HUMAN	Large ribosomal subunit protein eL21 OS=Homo sapiens OX=9606 GN=RPL21 PE=1 SV=2	AKEKGTWV/1	['MSFragger', 'Comet', 'Sage', 'PEAKS']	[0.0022298006295907, 0.0006958942240779, 0.0066009952269726, 0.0005488474204171]	[1.0767831923730191, 0.7594842231150787, 0.5646376803117217, 1.1572118895872652]	[0.0102316268739452, 0.0030219726717494, 0.0487639890445388, 0.0014134727573692]	0.803596	3.25779	1	4	0.000548847	0.00141347	1.15721	0	NA	2	0	0	1	0	0	0	0	1	1	1	0	NA	NA	netMHCpan-4.1	HLA-B*51:01	20.732	NB	#NAME?	0	A-KEKGTWV
AKELATK	7	FALSE	sp|P62424|RL7A_HUMAN	RPL7A	HUMAN	Large ribosomal subunit protein eL8 OS=Homo sapiens OX=9606 GN=RPL7A PE=1 SV=2	AKELATK/1	['Sage', 'PEAKS']	[0.008421464943204, 0.0012131906915186]	[0.5399165566950438, 0.8080383032188108]	[0.0590820360577494, 0.0108692220092987]	0.729208	0.848872	1	2	0.00121319	0.0108692	0.808038	0	NA	2	0	0	0	0	0	0	1	1	0	2	0	NA	NA	NA	NA	NA	NA	NA	NA	NA
AKFMTPV	7	FALSE	O15371|EIF3D_HUMAN	EIF3D	HUMAN	Eukaryotic translation initiation factor 3 subunit D OS=Homo sapiens OX=9606 GN=EIF3D PE=1 SV=1	[UNIMOD:Acetylation]-AKFM[UNIMOD:Oxidation]TPV/1;[UNIMOD:Acetylation]-AKFMTPV/1	['PEAKS']	[0.006276150627615]	[0.4853521994474728]	[0.0679089420919647]	0.989369	5.78502	2	1	0.00627615	0.0679089	0.485352	0	NA	6	0	1	0	1	2	2	0	0	2	4	0	NA	NA	NA	NA	NA	NA	NA	NA	NA
AKFMTPVI	8	TRUE	O15371|EIF3D_HUMAN	EIF3D	HUMAN	Eukaryotic translation initiation factor 3 subunit D OS=Homo sapiens OX=9606 GN=EIF3D PE=1 SV=1	[UNIMOD:Acetylation]-AKFM[UNIMOD:Oxidation]TPVI/1	['PEAKS']	[0.0012131906915186]	[0.8302980992078179]	[0.0093440041395833]	0.966966	12.761	1	1	0.00121319	0.009344	0.830298	0	NA	2	0	2	0	0	0	0	0	0	2	0	0	NA	NA	netMHCpan-4.1	HLA-B*51:01	4.832	NB	#NAME?	0	AKFMTP-VI
AKFMTPVIQD	10	TRUE	sp|O15371|EIF3D_HUMAN	EIF3D	HUMAN	Eukaryotic translation initiation factor 3 subunit D OS=Homo sapiens OX=9606 GN=EIF3D PE=1 SV=1	[UNIMOD:Acetylation]-AKFMTPVIQD/1	['MSFragger', 'PEAKS']	[0.0004670714619336, 0.0005488474204171]	[1.4970696554520564, 1.3795430578091668]	[0.0010630532169882, 0.000663473793086]	0.829104	9.02888	1	2	0.000467071	0.000663474	1.49707	0	NA	1	0	1	0	0	0	0	0	0	1	0	0	NA	NA	netMHCpan-4.1	HLA-A*31:01	60	NB	AFMTPVIQD	3	AKFTPVIQD
AKGEVTEM	8	TRUE	sp|Q8TCT9|HM13_HUMAN	HM13	HUMAN	Minor histocompatibility antigen H13 OS=Homo sapiens OX=9606 GN=HM13 PE=1 SV=1	AKGEVTEM/1;AKGEVTEM[UNIMOD:Oxidation]/1	['MSFragger', 'Comet', 'Sage', 'PEAKS']	[0.0033277870216306, 0.0060202107073747, 0.0006474587245063, 0.0005488474204171]	[0.9935168395740184, 0.4704047119225224, 0.8292111539628778, 1.097241142650734]	[0.0158328706334729, 0.0405323963787758, 0.0055440269057754, 0.001871641102649]	0.968529	0.339255	2	4	0.000548847	0.00187164	1.09724	0	NA	11	0	2	2	1	1	3	1	1	5	6	0	NA	NA	netMHCpan-4.1	HLA-B*18:01	12.214	NB	AKGE-VTEM	3	AK-GEVTEM
AKGKKVAPAPAVVK	14	FALSE	sp|P62424|RL7A_HUMAN	RPL7A	HUMAN	Large ribosomal subunit protein eL8 OS=Homo sapiens OX=9606 GN=RPL7A PE=1 SV=2	AKGKKVAPAPAVVK/3;AKGKKVAPAPAVVK/2	['MSFragger', 'Comet', 'Sage', 'PEAKS']	[0.0005478451424397, 0.0003395585738539, 0.0002794857462269, 0.0002903600464576]	[1.4102763290238305, 1.0873910650419427, 1.1154933741798758, 1.99172109409272]	[0.0017068599954059, 0.0001549291480497, 0.000486502511418, 0.0001101202168457]	0.723845	2.01321	2	4	0.000279486	0.00011012	1.99172	0	NA	11	1	1	1	2	2	1	2	1	5	6	0	NA	NA	netMHCIIpan-4.3	DRB5_0101	2.01	WB	VAPAPAVVK	NA	NA
AKHEQILVLD	10	TRUE	Q9P0L0|VAPA_HUMAN	VAPA	HUMAN	Vesicle-associated membrane protein-associated protein A OS=Homo sapiens OX=9606 GN=VAPA PE=1 SV=3	[UNIMOD:Acetylation]-AKHEQILVLD/2	['PEAKS']	[0.0005488474204171]	[1.385639563528991]	[0.0006527469540144]	0.953488	6.88256	1	1	0.000548847	0.000652747	1.38564	0	NA	4	1	0	0	0	0	1	1	1	1	3	0	NA	NA	netMHCpan-4.1	HLA-C*07:01	23.4	NB	AKHEQILVL	0	AKHEQILVL
AKIHFTIM	8	TRUE	sp|P00395|COX1_HUMAN	MT-CO1	HUMAN	Cytochrome c oxidase subunit 1 OS=Homo sapiens OX=9606 GN=MT-CO1 PE=1 SV=1	AKIHFTIM/2	['Comet', 'Sage']	[0.0042012035880549, 0.000383435582822]	[0.5030267636263165, 0.9019048425332068]	[0.0303856666910792, 0.0029950534545822]	0.72582	1.49606	1	2	0.000383436	0.00299505	0.901905	0	NA	2	0	1	0	1	0	0	0	0	2	0	0	NA	NA	netMHCpan-4.1	HLA-C*07:01	9.592	NB	AKI-HFTIM	3	AKIHFTI-M
AKIKARDLRGKKKEELL	17	FALSE	sp|P42766|RL35_HUMAN	RPL35	HUMAN	Large ribosomal subunit protein uL29 OS=Homo sapiens OX=9606 GN=RPL35 PE=1 SV=2	AKIKARDLRGKKKEELL/3	['MSFragger', 'Sage', 'PEAKS']	[0.0032763014197306, 0.008421464943204, 0.0002903600464576]	[1.0083010663906062, 0.538038267760674, 1.7816435435984734]	[0.0146524238616608, 0.0599421805730339, 0.0002177538640134]	0.658703	2.5672	1	3	0.00029036	0.000217754	1.78164	0	NA	2	1	0	0	0	0	0	0	1	1	1	0	NA	NA	netMHCIIpan-4.3	DRB5_0101	36.17	NB	ARDLRGKKK	NA	NA
AKIVPMEQSYPMVL	14	FALSE	sp|Q96AH8|RAB7B_HUMAN	RAB7B	HUMAN	Ras-related protein Rab-7b OS=Homo sapiens OX=9606 GN=RAB7B PE=1 SV=1	AKIVPMEQSYPMVL/2	['MSFragger', 'Comet', 'Sage', 'PEAKS']	[0.0002711496746203, 0.0003395585738539, 0.0002794857462269, 0.0002903600464576]	[2.0136612627556807, 1.175480659738615, 1.3138924299983978, 2.2568984921058077]	[6.138804205218278e-05, 6.972259161483287e-05, 8.970707593124335e-05, 4.546400615976273e-05]	0.919128	0.255563	1	4	0.00027115	4.5464e-05	2.2569	0	NA	2	0	0	1	0	0	0	0	1	1	1	0	NA	NA	netMHCIIpan-4.3	HLA-DPA10202-DPB10402	36.38	NB	VPMEQSYPM	NA	NA
AKKAGAAKAKKPAGAAKKPK	20	FALSE	sp|P10412|H14_HUMAN	H1-4	HUMAN	Histone H1.4 OS=Homo sapiens OX=9606 GN=H1-4 PE=1 SV=2	AKKAGAAKAKKPAGAAKKPK/3	['Comet', 'PEAKS']	[0.002841293465025, 0.0002903600464576]	[0.5946372849959667, 2.103500815569529]	[0.013392172149693, 7.594498823469475e-05]	0.25452	4.48449	1	2	0.00029036	7.5945e-05	2.1035	0	NA	2	0	1	0	0	0	1	0	0	1	1	0	NA	NA	NA	NA	NA	NA	NA	NA	NA
AKKAKQASKKTAM	13	FALSE	sp|P83731|RL24_HUMAN	RPL24	HUMAN	Large ribosomal subunit protein eL24 OS=Homo sapiens OX=9606 GN=RPL24 PE=1 SV=1	AKKAKQASKKTAM/3	['Comet']	[0.0083540527100944]	[0.4279030434326]	[0.0587097820190472]	0.246509	0.0818111	1	1	0.00835405	0.0587098	0.427903	0	NA	1	0	1	0	0	0	0	0	0	1	0	0	NA	NA	netMHCIIpan-4.3	HLA-DPA10202-DPB10201	61.7	NB	KSAQKAKKA	NA	NA
AKKAVLK	7	FALSE	sp|P62750|RL23A_HUMAN;sp|Q6ZU80|CE128_HUMAN	RPL23A;CEP128	HUMAN	Large ribosomal subunit protein uL23 OS=Homo sapiens OX=9606 GN=RPL23A PE=1 SV=1	AKKAVLK/1	['MSFragger', 'Comet', 'Sage', 'PEAKS']	[0.0048982257537825, 0.0037509377344336, 0.0086626435662838, 0.0005488474204171]	[0.9075947408955126, 0.5432515797941133, 0.5322367641299376, 1.0785643619279062]	[0.0248874131847929, 0.021233757735313, 0.0626712201754423, 0.002057759071766]	0.920238	0.0520995	1	4	0.000548847	0.00205776	1.07856	0	NA	13	2	2	1	2	1	3	1	1	7	6	0	NA	NA	NA	NA	NA	NA	NA	NA	NA
AKKAVLKGV	9	TRUE	sp|P62750|RL23A_HUMAN	RPL23A	HUMAN	Large ribosomal subunit protein uL23 OS=Homo sapiens OX=9606 GN=RPL23A PE=1 SV=1	AKKAVLKGV/1	['MSFragger', 'Comet', 'Sage', 'PEAKS']	[0.0006814310051107, 0.0015800284405119, 0.000383435582822, 0.0002903600464576]	[1.2969474414405513, 0.6505267440237987, 0.9246240470191852, 1.7623754600747108]	[0.0031602736003766, 0.0080930753865489, 0.0024695198499702, 0.0002313208289161]	0.967544	2.65229	1	4	0.00029036	0.000231321	1.76238	0	NA	4	0	0	1	2	0	0	0	1	3	1	0	NA	NA	netMHCpan-4.1	HLA-C*07:01	8.17	NB	AKKAVLKGV	0	AKKAVLKGV
AKKHNKKGLKKMQ	13	FALSE	sp|P47914|RL29_HUMAN	RPL29	HUMAN	Large ribosomal subunit protein eL29 OS=Homo sapiens OX=9606 GN=RPL29 PE=1 SV=2	AKKHNKKGLKKMQ/3	['Comet', 'Sage', 'PEAKS']	[0.0032141422257934, 0.004954670040059, 0.0005488474204171]	[0.571686735841458, 0.5968376236766264, 1.217197510538952]	[0.01645886088086, 0.0378154396942608, 0.0011068442691573]	0.304405	4.1862	1	3	0.000548847	0.00110684	1.2172	0	NA	1	0	0	0	1	0	0	0	0	1	0	0	NA	NA	netMHCIIpan-4.3	HLA-DPA10202-DPB10201	62.81	NB	HNKKGLKKM	NA	NA
AKKHNKKGLKKMQANNAKAM	20	FALSE	sp|P47914|RL29_HUMAN	RPL29	HUMAN	Large ribosomal subunit protein eL29 OS=Homo sapiens OX=9606 GN=RPL29 PE=1 SV=2	AKKHNKKGLKKMQANNAKAM[UNIMOD:Oxidation]/3;AKKHNKKGLKKMQANNAKAM/3;AKKHNKKGLKKMQANNAKAM/2	['MSFragger', 'Comet', 'Sage', 'PEAKS']	[0.0002711496746203, 0.0087880251086431, 0.0002794857462269, 0.0002903600464576]	[4.3205532621900025, 0.4162584215716595, 2.19946713388199, 2.28878651093656]	[1.7180820214761755e-10, 0.0649030367299868, 4.729282744694834e-08, 4.085622836899613e-05]	0.489916	2.70464	3	4	0.00027115	1.71808e-10	4.32055	0	NA	11	1	1	1	2	1	0	1	4	5	6	0	NA	NA	NA	NA	NA	NA	NA	NA	NA
AKKKKKK	7	FALSE	O60551|NMT2_HUMAN;P30419|NMT1_HUMAN;Q5HYC2|BRD10_HUMAN;Q5M9Q1|NKAPL_HUMAN;Q8NEY1|NAV1_HUMAN;Q9NP64|ZCC17_HUMAN	NMT2;NMT1;BRD10;NKAPL;NAV1;ZCCHC17	HUMAN	Glycylpeptide N-tetradecanoyltransferase 2 OS=Homo sapiens OX=9606 GN=NMT2 PE=1 SV=1	AKKKKKK/1	['PEAKS']	[0.0005488474204171]	[1.4755446641002274]	[0.000517705165062]	0	4.27218	1	1	0.000548847	0.000517705	1.47554	0	NA	1	0	0	1	0	0	0	0	0	1	0	0	NA	NA	NA	NA	NA	NA	NA	NA	NA
AKKPAGAAKKPK	12	TRUE	sp|P10412|H14_HUMAN	H1-4	HUMAN	Histone H1.4 OS=Homo sapiens OX=9606 GN=H1-4 PE=1 SV=2	AKKPAGAAKKPK/3	['MSFragger', 'Comet', 'Sage', 'PEAKS']	[0.0005478451424397, 0.0032679738562091, 0.0019136139967195, 0.0005488474204171]	[1.3979221588278936, 0.5627313050198561, 0.7543218301295253, 1.4676183474880709]	[0.001825653280868, 0.0178354139725577, 0.0104063352429811, 0.0005282088183686]	0.685823	1.91027	1	4	0.000547845	0.000528209	1.46762	0	NA	4	0	1	1	1	0	1	0	0	3	1	0	NA	NA	netMHCpan-4.1	HLA-A*03:01	10.569	NB	AKKPAGAPK	3	AKKPAKKPK
AKKQKQNRPIPQWI	14	FALSE	sp|P62891|RL39_HUMAN;sp|Q59GN2|R39L5_HUMAN;sp|Q96EH5|RL39L_HUMAN	RPL39;RPL39P5;RPL39L	HUMAN	Large ribosomal subunit protein eL39 OS=Homo sapiens OX=9606 GN=RPL39 PE=1 SV=2	AKKQKQNRPIPQWI/3	['MSFragger', 'Comet', 'Sage', 'PEAKS']	[0.0024662512980269, 0.0037874160048869, 0.0069958025184889, 0.0005488474204171]	[1.0633220262957592, 0.5372524626514324, 0.55287576722954, 1.4790382691241069]	[0.0109813725304766, 0.0224033054637839, 0.0534474021460585, 0.0005131437582298]	0.316415	0.0163222	1	4	0.000548847	0.000513144	1.47904	0	NA	2	2	0	0	0	0	0	0	0	2	0	0	NA	NA	netMHCIIpan-4.3	HLA-DQA10101-DQB10602	33.8	NB	QKQNRPIPQ	NA	NA
AKKRKKKSYTTPK	13	FALSE	sp|P62979|RS27A_HUMAN	RPS27A	HUMAN	Ubiquitin-ribosomal protein eS31 fusion protein OS=Homo sapiens OX=9606 GN=RPS27A PE=1 SV=2	AKKRKKKSYTTPK/3	['Sage', 'PEAKS']	[0.0078047816637028, 0.0008626001232285]	[0.5456736149194662, 0.952614679204208]	[0.0565151626354029, 0.0042237440040657]	0.250236	2.58909	1	2	0.0008626	0.00422374	0.952615	0	NA	3	1	2	0	0	0	0	0	0	3	0	0	NA	NA	netMHCIIpan-4.3	DRB5_0101	70.38	NB	KKKSYTTPK	NA	NA
AKKTYDLLFK	10	TRUE	sp|P61026|RAB10_HUMAN	RAB10	HUMAN	Ras-related protein Rab-10 OS=Homo sapiens OX=9606 GN=RAB10 PE=1 SV=1	[UNIMOD:Acetylation]-AKKTYDLLFK/2;[UNIMOD:Acetylation]-AKKTYDLLFK/3	['MSFragger', 'PEAKS']	[0.0068958624825104, 0.0068136651840635]	[0.8177174609724109, 0.473057259132199]	[0.0402033589684065, 0.0710793595708691]	0.6415	6.1913	2	2	0.00681367	0.0402034	0.817717	0	NA	5	2	0	0	1	0	1	0	1	3	2	0	NA	NA	netMHCpan-4.1	HLA-A*03:01	6.882	NB	AKKTYLLFK	3	AKKTDLLFK
AKKTYDLLFKL	11	TRUE	sp|P61026|RAB10_HUMAN	RAB10	HUMAN	Ras-related protein Rab-10 OS=Homo sapiens OX=9606 GN=RAB10 PE=1 SV=1	[UNIMOD:Acetylation]-AKKTYDLLFKL/3;[UNIMOD:Acetylation]-AKKTYDLLFKL/2	['MSFragger', 'PEAKS']	[0.0002711496746203, 0.0002903600464576]	[2.236410251558237, 2.4065208236627846]	[1.7864485200977788e-05, 2.7529929990080225e-05]	0.841459	3.44331	2	2	0.00027115	1.78645e-05	2.40652	0	NA	18	2	2	4	3	0	3	2	2	11	7	0	NA	NA	netMHCpan-4.1	HLA-A*31:01	9.845	NB	ATYDLLFKL	3	AKKTDLLFK
AKKTYDLLFKLL	12	TRUE	sp|P61026|RAB10_HUMAN	RAB10	HUMAN	Ras-related protein Rab-10 OS=Homo sapiens OX=9606 GN=RAB10 PE=1 SV=1	[UNIMOD:Acetylation]-AKKTYDLLFKLL/3;[UNIMOD:Acetylation]-AKKTYDLLFKLL/2	['MSFragger', 'PEAKS']	[0.0002711496746203, 0.0002903600464576]	[2.2961420502129077, 2.06227718396488]	[1.2829662761924443e-05, 8.712877844539953e-05]	0.764739	1.36873	2	2	0.00027115	1.28297e-05	2.29614	0	NA	7	0	0	0	0	1	2	2	2	0	7	0	NA	NA	netMHCpan-4.1	HLA-C*01:02	33.286	NB	AYDLLFKLL	3	AKKTDLLFK
AKKVVNPL	8	TRUE	sp|P62424|RL7A_HUMAN	RPL7A	HUMAN	Large ribosomal subunit protein eL8 OS=Homo sapiens OX=9606 GN=RPL7A PE=1 SV=2	AKKVVNPL/1;AKKVVNPL/2	['MSFragger', 'Comet', 'Sage', 'PEAKS']	[0.0009818360333824, 0.0037509377344336, 0.0010208546011375, 0.0002903600464576]	[1.2402063209239658, 0.541481236254945, 0.7941993214747443, 1.6290668628359104]	[0.0042933914117478, 0.0215725042156195, 0.0074477882013685, 0.000344962581913]	0.968755	2.6541	2	4	0.00029036	0.000344963	1.62907	0	NA	18	3	3	2	1	3	2	2	2	9	9	0	NA	NA	netMHCpan-4.1	HLA-C*07:01	10	NB	AKK-VVNPL	5	AKKV-VNPL
AKLDNLQQEI	10	TRUE	sp|P04264|K2C1_HUMAN	KRT1	HUMAN	Keratin, type II cytoskeletal 1 OS=Homo sapiens OX=9606 GN=KRT1 PE=1 SV=6	AKLDNLQQEI/2	['MSFragger', 'Comet', 'Sage', 'PEAKS']	[0.0052361615729856, 0.0050806273470289, 0.0046943231441048, 0.0002903600464576]	[0.8851371326074918, 0.4857293788188866, 0.6212365197839279, 1.668890687766845]	[0.0280347003372458, 0.035413237018439, 0.0311042453545374, 0.0003074040739505]	0.899377	0.182643	1	4	0.00029036	0.000307404	1.66889	0	NA	2	0	2	0	0	0	0	0	0	2	0	0	NA	NA	netMHCpan-4.1	HLA-C*01:02	14.021	NB	ALDNLQQEI	0	AKLNLQQEI
AKLEKAKAKELATKLG	16	FALSE	sp|P62424|RL7A_HUMAN	RPL7A	HUMAN	Large ribosomal subunit protein eL8 OS=Homo sapiens OX=9606 GN=RPL7A PE=1 SV=2	AKLEKAKAKELATKLG/3	['MSFragger', 'Comet', 'Sage', 'PEAKS']	[0.0002711496746203, 0.0003395585738539, 0.0002794857462269, 0.0005488474204171]	[2.55157300701348, 1.0248018920755213, 2.391679800533468, 1.5291818242404345]	[3.114342571690509e-06, 0.0002732135343744, 9.186101622329282e-09, 0.000451623193074]	0.0829157	0.0621476	1	4	0.00027115	9.1861e-09	2.55157	0	NA	2	2	0	0	0	0	0	0	0	2	0	0	NA	NA	netMHCIIpan-4.3	DRB1_0101	3.57	WB	LEKAKAKEL	NA	NA
AKLSDGVAVL	10	TRUE	sp|P10809|CH60_HUMAN	HSPD1	HUMAN	60 kDa heat shock protein, mitochondrial OS=Homo sapiens OX=9606 GN=HSPD1 PE=1 SV=2	AKLSDGVAVL/1;AKLSDGVAVL/2	['MSFragger', 'Comet', 'Sage', 'PEAKS']	[0.0018889857599535, 0.0052712497254557, 0.0009063444108761, 0.0005190760446405]	[1.1538503519640348, 0.4832235410371164, 0.7952392514246176, 1.5648439587071237]	[0.0068111227367231, 0.0362053419046777, 0.0073829046507134, 0.000411449163368]	0.947606	0.00623949	2	4	0.000519076	0.000411449	1.56484	0	NA	4	1	0	1	2	0	0	0	0	4	0	0	NA	NA	netMHCpan-4.1	HLA-C*01:02	3.287	NB	ALSDGVAVL	5	ALSDGVAVL
AKPKAAKAKKAAAKKK	16	FALSE	P16401|H15_HUMAN	H1-5	HUMAN	Histone H1.5 OS=Homo sapiens OX=9606 GN=H1-5 PE=1 SV=3	AKPKAAKAKKAAAKKK/3	['PEAKS']	[0.0005488474204171]	[1.2614739316716383]	[0.0009444154170928]	-0.0154458	6.21547	1	1	0.000548847	0.000944415	1.26147	0	NA	1	0	0	0	0	0	1	0	0	0	1	0	NA	NA	netMHCIIpan-4.3	HLA-DQA10101-DQB10602	5.51	NB	PKAAKAKKA	NA	NA
AKPKAAKPKAAKPK	14	FALSE	sp|P16401|H15_HUMAN	H1-5	HUMAN	Histone H1.5 OS=Homo sapiens OX=9606 GN=H1-5 PE=1 SV=3	AKPKAAKPKAAKPK/3	['MSFragger', 'Sage', 'PEAKS']	[0.0032763014197306, 0.0072738142686329, 0.0005488474204171]	[1.0100774679481035, 0.5502345966459288, 1.5439612837392591]	[0.0145166829639604, 0.0545542687900295, 0.0004346701952002]	0.631208	1.67276	1	3	0.000548847	0.00043467	1.54396	1	['AKAKAPKPKAAKPK(1)']	6	1	1	3	1	0	0	0	0	6	0	0	NA	NA	netMHCIIpan-4.3	HLA-DQA10101-DQB10602	2.59	WB	PKAAKPKAA	NA	NA
AKPKAAKPKKAAAKK	15	FALSE	P10412|H14_HUMAN	H1-4	HUMAN	Histone H1.4 OS=Homo sapiens OX=9606 GN=H1-4 PE=1 SV=2	AKPKAAKPKKAAAKK/3	['PEAKS']	[0.0012131906915186]	[0.7886530315184509]	[0.0124086051878787]	0.0352556	4.68269	1	1	0.00121319	0.0124086	0.788653	0	NA	2	0	1	0	1	0	0	0	0	2	0	0	NA	NA	netMHCIIpan-4.3	HLA-DQA10101-DQB10602	5.98	NB	PKAAKPKKA	NA	NA
AKPKAAKPKKAAAKKK	16	FALSE	P10412|H14_HUMAN	H1-4	HUMAN	Histone H1.4 OS=Homo sapiens OX=9606 GN=H1-4 PE=1 SV=2	AKPKAAKPKKAAAKKK/3	['PEAKS']	[0.0005488474204171]	[1.381436161879504]	[0.0006601155447732]	-0.0552505	5.28771	1	1	0.000548847	0.000660116	1.38144	0	NA	1	0	0	0	1	0	0	0	0	1	0	0	NA	NA	netMHCIIpan-4.3	HLA-DQA10101-DQB10602	11.49	NB	PKAAKPKKA	NA	NA
AKPKAVKPKAAKPKAA	16	FALSE	sp|P16401|H15_HUMAN	H1-5	HUMAN	Histone H1.5 OS=Homo sapiens OX=9606 GN=H1-5 PE=1 SV=3	AKPKAVKPKAAKPKAA/3	['MSFragger', 'PEAKS']	[0.0044242893485233, 0.0005488474204171]	[0.9235440885457956, 1.215583881162732]	[0.0228751434463542, 0.0011136380758406]	0.794041	1.14084	1	2	0.000548847	0.00111364	1.21558	3	['VKPKAAKPKAAKPKAA(3)']	2	0	0	0	0	1	0	1	0	0	2	0	NA	NA	netMHCIIpan-4.3	DRB5_0101	3.78	WB	VKPKAAKPK	NA	NA
AKPKSGKPKVTKAKK	15	FALSE	P16402|H13_HUMAN	H1-3	HUMAN	Histone H1.3 OS=Homo sapiens OX=9606 GN=H1-3 PE=1 SV=2	AKPKSGKPKVTKAKK/3	['PEAKS']	[0.0075566750629722]	[0.4484913262052902]	[0.0775966056696231]	0.234908	5.08545	1	1	0.00755668	0.0775966	0.448491	0	NA	1	0	0	0	1	0	0	0	0	1	0	0	NA	NA	netMHCIIpan-4.3	HLA-DQA10101-DQB10602	32.76	NB	PKSGKPKVT	NA	NA
AKPKTAKPKAAKPK	14	FALSE	sp|P10412|H14_HUMAN	H1-4	HUMAN	Histone H1.4 OS=Homo sapiens OX=9606 GN=H1-4 PE=1 SV=2	AKPKTAKPKAAKPK/3	['MSFragger', 'Comet', 'Sage', 'PEAKS']	[0.0041095890410958, 0.0003395585738539, 0.0021980705824887, 0.0002903600464576]	[0.9490195864856404, 0.8862922846788981, 0.7219824671512217, 1.6763667923083874]	[0.0200005726551801, 0.0009584841355917, 0.0136257030253366, 0.0003006882426076]	0.462541	2.77156	1	4	0.00029036	0.000300688	1.67637	0	NA	5	1	1	1	1	1	0	0	0	4	1	0	NA	NA	netMHCIIpan-4.3	HLA-DQA10101-DQB10602	8.65	NB	PKTAKPKAA	NA	NA
AKPKVVKPKKAAPK	14	FALSE	P16403|H12_HUMAN	H1-2	HUMAN	Histone H1.2 OS=Homo sapiens OX=9606 GN=H1-2 PE=1 SV=2	AKPKVVKPKKAAPK/3	['PEAKS']	[0.0006299609424215]	[0.9864888933722098]	[0.0034388467028763]	-0.0343305	2.93189	1	1	0.000629961	0.00343885	0.986489	0	NA	1	0	1	0	0	0	0	0	0	1	0	0	NA	NA	netMHCIIpan-4.3	DRB5_0101	6.16	NB	VKPKKAAPK	NA	NA
AKPKVVKPKKAAPKK	15	FALSE	P16403|H12_HUMAN	H1-2	HUMAN	Histone H1.2 OS=Homo sapiens OX=9606 GN=H1-2 PE=1 SV=2	AKPKVVKPKKAAPKK/3	['PEAKS']	[0.0002903600464576]	[1.6687601763859703]	[0.0003075222739162]	0.0592603	3.28882	1	1	0.00029036	0.000307522	1.66876	0	NA	1	0	1	0	0	0	0	0	0	1	0	0	NA	NA	netMHCIIpan-4.3	DRB5_0101	1.68	WB	VKPKKAAPK	NA	NA
AKPLPDP	7	FALSE	Q13207|TBX2_HUMAN	TBX2	HUMAN	T-box transcription factor TBX2 OS=Homo sapiens OX=9606 GN=TBX2 PE=1 SV=3	AKPLPDP/1	['PEAKS']	[0.0055952151263746]	[0.5245416743130854]	[0.0581475554979329]	0.632079	3.14992	1	1	0.00559522	0.0581476	0.524542	0	NA	1	0	0	0	0	0	0	0	1	0	1	0	NA	NA	NA	NA	NA	NA	NA	NA	NA
AKQASKKT	8	TRUE	sp|P83731|RL24_HUMAN	RPL24	HUMAN	Large ribosomal subunit protein eL24 OS=Homo sapiens OX=9606 GN=RPL24 PE=1 SV=1	AKQASKKT/1	['MSFragger', 'Comet', 'Sage', 'PEAKS']	[0.0019326339039204, 0.0026121027427078, 0.0006474587245063, 0.0002903600464576]	[1.1190078346443022, 0.6110179289969668, 0.8394218415594461, 1.6478396283074603]	[0.0081909102894011, 0.0115564747612415, 0.0050856688312528, 0.0003268898415186]	0.968747	0.20436	1	4	0.00029036	0.00032689	1.64784	0	NA	7	0	0	2	0	0	0	2	3	2	5	0	NA	NA	netMHCpan-4.1	HLA-B*18:01	57.857	NB	AKQASKKT-	3	AKQASKK-T
AKQASKKTAM	10	TRUE	sp|P83731|RL24_HUMAN	RPL24	HUMAN	Large ribosomal subunit protein eL24 OS=Homo sapiens OX=9606 GN=RPL24 PE=1 SV=1	AKQASKKTAM/1;AKQASKKTAM[UNIMOD:Oxidation]/1;AKQASKKTAM/2;AKQASKKTAM[UNIMOD:Oxidation]/2	['MSFragger', 'Comet', 'Sage', 'PEAKS']	[0.0002711496746203, 0.0003395585738539, 0.0002794857462269, 0.0002903600464576]	[2.1793473058536907, 1.1258755976786845, 1.339270448819029, 2.3567704239147624]	[2.450968129924229e-05, 0.0001093056298122, 7.225972834650918e-05, 3.2528923158634935e-05]	0.975864	0.00057433	4	4	0.00027115	2.45097e-05	2.35677	1	['PQGKKTKFE(1)']	67	1	5	8	15	8	6	11	13	29	38	0	NA	NA	netMHCpan-4.1	HLA-C*01:02	8.498	NB	AQASKKTAM	3	AKASKKTAM
AKQDVVLNYPM	11	TRUE	sp|Q15029|U5S1_HUMAN	EFTUD2	HUMAN	116 kDa U5 small nuclear ribonucleoprotein component OS=Homo sapiens OX=9606 GN=EFTUD2 PE=1 SV=1	AKQDVVLNYPM/2	['MSFragger', 'Comet', 'Sage', 'PEAKS']	[0.0002711496746203, 0.0003395585738539, 0.0002794857462269, 0.0002903600464576]	[1.728769401584528, 1.0677193493505068, 1.178799143943205, 1.6980336558517195]	[0.0002971711743685, 0.000185168819558, 0.000283673960271, 0.0002818415173774]	0.909218	0.465891	1	4	0.00027115	0.000185169	1.72877	0	NA	4	1	0	2	1	0	0	0	0	4	0	0	NA	NA	netMHCpan-4.1	HLA-C*07:01	16.719	NB	AKQDVVLNM	3	AKQDVVLPM
AKSDEKAAV	9	TRUE	sp|P36578|RL4_HUMAN	RPL4	HUMAN	Large ribosomal subunit protein uL4 OS=Homo sapiens OX=9606 GN=RPL4 PE=1 SV=5	AKSDEKAAV/1	['MSFragger', 'Comet', 'Sage', 'PEAKS']	[0.0004670714619336, 0.0009778994719342, 0.0002794857462269, 0.0002903600464576]	[1.495000789036383, 0.7086733348836044, 1.0244036876180382, 1.788964521654457]	[0.0010751441129351, 0.0047856410929897, 0.0010568834706125, 0.0002127823933206]	0.984275	0.100991	1	4	0.000279486	0.000212782	1.78896	0	NA	24	0	0	4	4	2	0	8	6	8	16	0	NA	NA	netMHCpan-4.1	HLA-C*07:01	9.662	NB	AKSDEKAAV	3	AKSDEKAAV
AKSDETAAK	9	TRUE	sp|P04792|HSPB1_HUMAN	HSPB1	HUMAN	Heat shock protein beta-1 OS=Homo sapiens OX=9606 GN=HSPB1 PE=1 SV=2	AKSDETAAK/1	['MSFragger', 'Comet', 'PEAKS']	[0.0019326339039204, 0.001567944250871, 0.0024765246104633]	[1.143126944792286, 0.6795951202740563, 0.6782011974407596]	[0.0072097410216189, 0.0062244253931604, 0.0258436530158541]	0.654071	0.039327	1	3	0.00156794	0.00622443	1.14313	0	NA	1	0	0	0	0	0	0	1	0	0	1	0	NA	NA	netMHCpan-4.1	HLA-A*03:01	4.483	NB	AKSDETAAK	3	AKSDETAAK
AKSIDFPLTKVY	12	TRUE	sp|O75844|FACE1_HUMAN	ZMPSTE24	HUMAN	CAAX prenyl protease 1 homolog OS=Homo sapiens OX=9606 GN=ZMPSTE24 PE=1 SV=2	AKSIDFPLTKVY/3;AKSIDFPLTKVY/2	['MSFragger', 'Comet', 'Sage', 'PEAKS']	[0.0002711496746203, 0.0003395585738539, 0.0002794857462269, 0.0002903600464576]	[1.7714972731268424, 1.5502771218004756, 1.2767813311153575, 2.097321843025761]	[0.0002346476301721, 2.3322068109161464e-06, 0.0001230786828168, 7.752655237997787e-05]	0.926883	1.6318	2	4	0.00027115	2.33221e-06	2.09732	0	NA	6	0	1	3	2	0	0	0	0	6	0	0	NA	NA	netMHCpan-4.1	HLA-B*18:01	5.87	NB	ADFPLTKVY	3	AKSDFPLTK
AKSKPSSPVVSEKEFNL	17	FALSE	sp|O75995|SASH3_HUMAN	SASH3	HUMAN	SAM and SH3 domain-containing protein 3 OS=Homo sapiens OX=9606 GN=SASH3 PE=1 SV=2	AKSKPSSPVVSEKEFNL/3	['MSFragger', 'Comet', 'Sage', 'PEAKS']	[0.0002711496746203, 0.0003395585738539, 0.000383435582822, 0.0002903600464576]	[1.875089066692528, 0.9968517141531444, 0.9286364887326504, 1.87349287510714]	[0.0001322617306394, 0.0003519781244166, 0.0023867508595644, 0.0001622857879615]	0.59153	1.39492	1	4	0.00027115	0.000132262	1.87509	0	NA	1	1	0	0	0	0	0	0	0	1	0	0	NA	NA	netMHCIIpan-4.3	HLA-DQA10101-DQB10602	30.56	NB	SKPSSPVVS	NA	NA
AKSKSKNILVRMVSEAGTG	19	FALSE	sp|O75394|RM33_HUMAN	MRPL33	HUMAN	Large ribosomal subunit protein bL33m OS=Homo sapiens OX=9606 GN=MRPL33 PE=1 SV=1	AKSKSKNILVRMVSEAGTG/3	['MSFragger', 'Comet', 'PEAKS']	[0.0005478451424397, 0.0003395585738539, 0.0005488474204171]	[1.3388477435394814, 0.989254497744522, 1.1935544912357945]	[0.0025176090845919, 0.000377066144429, 0.0012136850474364]	-0.0966976	0.917938	1	3	0.000339559	0.000377066	1.33885	0	NA	4	2	1	0	1	0	0	0	0	4	0	0	NA	NA	NA	NA	NA	NA	NA	NA	NA
AKSKSKNILVRMVSEAGTGF	20	FALSE	sp|O75394|RM33_HUMAN	MRPL33	HUMAN	Large ribosomal subunit protein bL33m OS=Homo sapiens OX=9606 GN=MRPL33 PE=1 SV=1	AKSKSKNILVRMVSEAGTGF/3	['MSFragger', 'Comet', 'Sage', 'PEAKS']	[0.0004670714619336, 0.0006958942240779, 0.004803073967339, 0.0005488474204171]	[1.4784612603212468, 0.8461222610192767, 0.6051566245715562, 1.1429299302511742]	[0.0011768274833078, 0.0013791274326691, 0.0353869676311637, 0.0015062026657645]	0.147785	3.70016	1	4	0.000467071	0.00117683	1.47846	0	NA	3	0	0	2	0	0	0	1	0	2	1	0	NA	NA	NA	NA	NA	NA	NA	NA	NA
AKSVKIKKN	9	TRUE	sp|P63173|RL38_HUMAN	RPL38	HUMAN	Large ribosomal subunit protein eL38 OS=Homo sapiens OX=9606 GN=RPL38 PE=1 SV=2	AKSVKIKKN/1	['MSFragger', 'PEAKS']	[0.0079005684555352, 0.0006299609424215]	[0.781717079259346, 1.002294029795437]	[0.0488160071306826, 0.0031327737847794]	0.934209	7.1971	1	2	0.000629961	0.00313277	1.00229	0	NA	4	0	0	1	0	0	1	1	1	1	3	0	NA	NA	netMHCpan-4.1	HLA-C*07:01	51.667	NB	AKSVKIKKN	3	AKSVKIKKN
AKSVKIKKNKDNVKF	15	FALSE	sp|P63173|RL38_HUMAN	RPL38	HUMAN	Large ribosomal subunit protein eL38 OS=Homo sapiens OX=9606 GN=RPL38 PE=1 SV=2	AKSVKIKKNKDNVKF/3	['MSFragger', 'Comet', 'Sage', 'PEAKS']	[0.0002711496746203, 0.0003395585738539, 0.000383435582822, 0.0005488474204171]	[1.5831099650421363, 1.166822632374782, 0.975892022906399, 1.547519104589226]	[0.0006633947849282, 7.541467634868792e-05, 0.0015970599480881, 0.000430655470986]	0.300636	4.15402	1	4	0.00027115	7.54147e-05	1.58311	0	NA	10	0	1	2	2	1	1	2	1	5	5	0	NA	NA	netMHCIIpan-4.3	DRB5_0101	11.12	NB	IKKNKDNVK	NA	NA
AKTDQAQ	7	FALSE	sp|P05204|HMGN2_HUMAN	HMGN2	HUMAN	Non-histone chromosomal protein HMG-17 OS=Homo sapiens OX=9606 GN=HMGN2 PE=1 SV=3	AKTDQAQ/1	['Sage', 'PEAKS']	[0.0093093948893321, 0.0029289970710029]	[0.5091447116281117, 0.6301748769243538]	[0.0746811353448512, 0.0345073341039556]	0.956387	0.292109	1	2	0.002929	0.0345073	0.630175	0	NA	9	2	1	0	2	1	1	1	1	5	4	0	NA	NA	NA	NA	NA	NA	NA	NA	NA
AKTDQAQK	8	TRUE	sp|P05204|HMGN2_HUMAN	HMGN2	HUMAN	Non-histone chromosomal protein HMG-17 OS=Homo sapiens OX=9606 GN=HMGN2 PE=1 SV=3	AKTDQAQK/2;AKTDQAQK/1	['MSFragger', 'Comet', 'Sage', 'PEAKS']	[0.0005478451424397, 0.0011117287381878, 0.0002794857462269, 0.0002903600464576]	[1.3249311184577277, 0.6942491956344669, 1.0133417545129952, 1.6534381285592312]	[0.0027152800134557, 0.0054522999423316, 0.0011612437862255, 0.0003216257231241]	0.991405	0.673525	2	4	0.000279486	0.000321626	1.65344	0	NA	24	3	3	3	4	3	4	2	2	13	11	0	NA	NA	netMHCpan-4.1	HLA-A*03:01	22.371	NB	A-KTDQAQK	3	AKTD-QAQK
AKTDQAQKAEGAGDA	15	FALSE	sp|P05204|HMGN2_HUMAN	HMGN2	HUMAN	Non-histone chromosomal protein HMG-17 OS=Homo sapiens OX=9606 GN=HMGN2 PE=1 SV=3	AKTDQAQKAEGAGDA/2	['MSFragger', 'Comet', 'Sage', 'PEAKS']	[0.0002711496746203, 0.0003395585738539, 0.0002794857462269, 0.0002903600464576]	[2.2623951992590987, 1.0307073195839482, 1.5666366070922482, 1.8980499598447529]	[1.5468379810853092e-05, 0.0002589747308164, 1.0407667901147577e-05, 0.0001498269767612]	0.325529	1.25551	1	4	0.00027115	1.04077e-05	2.2624	0	NA	10	1	1	1	1	1	2	1	2	4	6	0	NA	NA	netMHCIIpan-4.3	HLA-DQA10101-DQB10602	4.32	WB	DQAQKAEGA	NA	NA
AKTDQAQKAEGAGDAK	16	FALSE	sp|P05204|HMGN2_HUMAN	HMGN2	HUMAN	Non-histone chromosomal protein HMG-17 OS=Homo sapiens OX=9606 GN=HMGN2 PE=1 SV=3	AKTDQAQKAEGAGDAK/3;AKTDQAQKAEGAGDAK/2	['MSFragger', 'Comet', 'Sage', 'PEAKS']	[0.0002711496746203, 0.0003395585738539, 0.0002794857462269, 0.0002903600464576]	[3.1984411174608525, 1.7521424053316594, 3.0792029395675544, 2.3045986450880287]	[8.634837583428503e-08, 3.7402087363176884e-07, 2.6157055691624848e-11, 3.8747138546291945e-05]	0.746187	0.0900073	2	4	0.00027115	2.61571e-11	3.19844	0	NA	82	13	11	11	8	10	9	9	11	43	39	0	NA	NA	netMHCIIpan-4.3	HLA-DQA10101-DQB10602	6.3	NB	DQAQKAEGA	NA	NA
AKTYDYL	7	FALSE	sp|P61006|RAB8A_HUMAN;sp|Q92930|RAB8B_HUMAN	RAB8A;RAB8B	HUMAN	Ras-related protein Rab-8A OS=Homo sapiens OX=9606 GN=RAB8A PE=1 SV=1	[UNIMOD:Acetylation]-AKTYDYL/1	['MSFragger', 'PEAKS']	[0.0080152671755725, 0.0018092805449127]	[0.7718451523345858, 0.7325615989903034]	[0.0514908177834249, 0.0181541754277289]	0.961183	6.39907	1	2	0.00180928	0.0181542	0.771845	0	NA	6	0	0	1	2	1	1	0	1	3	3	0	NA	NA	NA	NA	NA	NA	NA	NA	NA
AKTYDYLFK	9	TRUE	sp|P61006|RAB8A_HUMAN;sp|Q92930|RAB8B_HUMAN	RAB8A;RAB8B	HUMAN	Ras-related protein Rab-8A OS=Homo sapiens OX=9606 GN=RAB8A PE=1 SV=1	[UNIMOD:Acetylation]-AKTYDYLFK/2	['MSFragger', 'PEAKS']	[0.0002711496746203, 0.0002903600464576]	[1.6168608333665588, 1.9851449162014565]	[0.0005509973489842, 0.0001125412854388]	0.954563	8.79869	1	2	0.00027115	0.000112541	1.98514	0	NA	9	1	0	1	0	2	1	2	2	2	7	0	NA	NA	netMHCpan-4.1	HLA-A*03:01	7.873	NB	AKTYDYLFK	3	AKTYDYLFK
AKTYDYLFKL	10	TRUE	sp|P61006|RAB8A_HUMAN;sp|Q92930|RAB8B_HUMAN	RAB8A;RAB8B	HUMAN	Ras-related protein Rab-8A OS=Homo sapiens OX=9606 GN=RAB8A PE=1 SV=1	[UNIMOD:Acetylation]-AKTYDYLFKL/2	['MSFragger', 'PEAKS']	[0.0002711496746203, 0.0002903600464576]	[2.095495619908137, 1.7514074404852362]	[3.900774628635724e-05, 0.0002393605886629]	0.810889	2.76792	1	2	0.00027115	3.90077e-05	2.0955	0	NA	11	2	1	1	1	1	2	1	2	5	6	0	NA	NA	netMHCpan-4.1	HLA-C*07:01	4.802	NB	AKYDYLFKL	3	AKTYDYLFK
AKVAVLGASGGIGQPLSL	18	FALSE	sp|P40926|MDHM_HUMAN	MDH2	HUMAN	Malate dehydrogenase, mitochondrial OS=Homo sapiens OX=9606 GN=MDH2 PE=1 SV=3	AKVAVLGASGGIGQPLSL/2	['MSFragger', 'Comet', 'Sage', 'PEAKS']	[0.0002711496746203, 0.0003395585738539, 0.0002794857462269, 0.0002903600464576]	[1.9754202858218195, 1.3348087589487585, 1.207075780251917, 1.948609870331081]	[7.587455480614091e-05, 1.6449963471290266e-05, 0.0002229307216496, 0.0001269536825509]	0.933429	1.75252	1	4	0.00027115	1.645e-05	1.97542	0	NA	1	0	0	1	0	0	0	0	0	1	0	0	NA	NA	netMHCIIpan-4.3	DRB1_0101	31.9	NB	VAVLGASGG	NA	NA
AKVEAKPK	8	TRUE	sp|P05114|HMGN1_HUMAN	HMGN1	HUMAN	Non-histone chromosomal protein HMG-14 OS=Homo sapiens OX=9606 GN=HMGN1 PE=1 SV=3	AKVEAKPK/1	['MSFragger']	[0.004352192835621]	[0.9302666441015464]	[0.0220777601779828]	0.834733	2.78185	1	1	0.00435219	0.0220778	0.930267	0	NA	1	0	0	0	0	0	0	0	1	0	1	0	NA	NA	netMHCpan-4.1	HLA-A*03:01	33.625	NB	A-KVEAKPK	3	AKV-EAKPK
AKVEEIS	7	FALSE	O94851|MICA2_HUMAN;Q7RTP6|MICA3_HUMAN	MICAL2;MICAL3	HUMAN	[F-actin]-monooxygenase MICAL2 OS=Homo sapiens OX=9606 GN=MICAL2 PE=1 SV=2	AKVEEIS/1	['PEAKS']	[0.0012131906915186]	[0.8400715031849773]	[0.0087480030008313]	0.936116	0.296981	1	1	0.00121319	0.008748	0.840072	0	NA	1	1	0	0	0	0	0	0	0	1	0	0	NA	NA	NA	NA	NA	NA	NA	NA	NA
AKVPAKKI	8	TRUE	sp|P50914|RL14_HUMAN	RPL14	HUMAN	Large ribosomal subunit protein eL14 OS=Homo sapiens OX=9606 GN=RPL14 PE=1 SV=4	AKVPAKKI/1	['Sage', 'PEAKS']	[0.0019864918553833, 0.0006299609424215]	[0.7436390918537104, 1.03773026436082]	[0.0113775272526227, 0.002560651355387]	0.983688	10.1055	1	2	0.000629961	0.00256065	1.03773	0	NA	2	0	0	0	0	0	0	2	0	0	2	0	NA	NA	netMHCpan-4.1	HLA-B*51:01	9.656	NB	#NAME?	0	AKVP-AKKI
ALAAAGYDVEKNNSRIKL	18	FALSE	sp|P10412|H14_HUMAN;sp|P16402|H13_HUMAN;sp|P16403|H12_HUMAN;sp|P22492|H1T_HUMAN;sp|Q02539|H11_HUMAN	H1-4;H1-3;H1-2;H1-6;H1-1	HUMAN	Histone H1.4 OS=Homo sapiens OX=9606 GN=H1-4 PE=1 SV=2	ALAAAGYDVEKNNSRIKL/3	['MSFragger', 'Comet', 'Sage', 'PEAKS']	[0.0002711496746203, 0.001567944250871, 0.0002794857462269, 0.0002903600464576]	[2.1497594549429726, 0.667878341270301, 1.1748690663302015, 1.7701895545006012]	[2.8876959733811343e-05, 0.0069194293368673, 0.000293335065529, 0.0002257338390887]	0.125402	0.184861	1	4	0.00027115	2.8877e-05	2.14976	0	NA	3	2	0	1	0	0	0	0	0	3	0	0	NA	NA	netMHCIIpan-4.3	DRB5_0101	0.63	SB	YDVEKNNSR	NA	NA
ALAAAGYDVEKNNSRIKLG	19	FALSE	sp|P10412|H14_HUMAN;sp|P16402|H13_HUMAN;sp|P16403|H12_HUMAN;sp|Q02539|H11_HUMAN	H1-4;H1-3;H1-2;H1-1	HUMAN	Histone H1.4 OS=Homo sapiens OX=9606 GN=H1-4 PE=1 SV=2	ALAAAGYDVEKNNSRIKLG/3	['MSFragger', 'Comet', 'Sage', 'PEAKS']	[0.0022298006295907, 0.0053505132124918, 0.0053874844591794, 0.0005488474204171]	[1.0800303803852014, 0.4802776606188683, 0.5849284931742073, 1.1792314941411943]	[0.0100584338911412, 0.037158448390635, 0.0415655785733022, 0.0012867749757672]	-0.112203	0.133229	1	4	0.000548847	0.00128677	1.17923	0	NA	1	1	0	0	0	0	0	0	0	1	0	0	NA	NA	NA	NA	NA	NA	NA	NA	NA
ALAAAGYDVEKNNSRIKLGI	20	FALSE	sp|P10412|H14_HUMAN;sp|P16402|H13_HUMAN;sp|P16403|H12_HUMAN;sp|Q02539|H11_HUMAN	H1-4;H1-3;H1-2;H1-1	HUMAN	Histone H1.4 OS=Homo sapiens OX=9606 GN=H1-4 PE=1 SV=2	ALAAAGYDVEKNNSRIKLGI/3	['MSFragger', 'Comet', 'Sage', 'PEAKS']	[0.0002711496746203, 0.0003395585738539, 0.000383435582822, 0.0002903600464576]	[2.824479247225647, 1.210810304167975, 0.8901036241643278, 2.094333180554974]	[6.861845196291267e-07, 5.0617104878835177e-05, 0.0033105350534613, 7.83031232384553e-05]	0.209195	0.0106804	1	4	0.00027115	6.86185e-07	2.82448	12	['ALAAAGYDVEKNNSRIKLGL(12)']	1	0	0	0	0	1	0	0	0	0	1	0	NA	NA	NA	NA	NA	NA	NA	NA	NA
ALAAGGYDVEKNNSRIKLGL	20	FALSE	sp|P16401|H15_HUMAN	H1-5	HUMAN	Histone H1.5 OS=Homo sapiens OX=9606 GN=H1-5 PE=1 SV=3	ALAAGGYDVEKNNSRIKLGL/3	['MSFragger', 'Comet', 'Sage', 'PEAKS']	[0.0002711496746203, 0.0032141422257934, 0.000383435582822, 0.0005190760446405]	[1.6932727054156878, 0.5731392983999953, 0.8887717284685636, 1.5773282986041754]	[0.0003615457553517, 0.0162456977066493, 0.0033481536638138, 0.0003979546755423]	0.141762	0.0617589	1	4	0.00027115	0.000361546	1.69327	0	NA	2	1	0	1	0	0	0	0	0	2	0	0	NA	NA	NA	NA	NA	NA	NA	NA	NA
ALAASALPALV	11	TRUE	sp|P36578|RL4_HUMAN	RPL4	HUMAN	Large ribosomal subunit protein uL4 OS=Homo sapiens OX=9606 GN=RPL4 PE=1 SV=5	ALAASALPALV/1	['MSFragger', 'Comet', 'Sage', 'PEAKS']	[0.0002711496746203, 0.0008067769261799, 0.0002794857462269, 0.0002903600464576]	[1.5526757308651822, 0.7431058782595067, 1.0077830756460948, 1.6404613747087895]	[0.0007840222575701, 0.0035047996893729, 0.0012175067779402, 0.0003339163880318]	0.941981	0.0119305	1	4	0.00027115	0.000333916	1.64046	0	NA	15	2	0	2	2	3	2	1	3	6	9	0	NA	NA	netMHCpan-4.1	HLA-C*01:02	22.969	NB	ALAASPALV	5	ALAASAPAL
ALAEYVIYR	9	TRUE	sp|Q9H2K2|TNKS2_HUMAN	TNKS2	HUMAN	Poly [ADP-ribose] polymerase tankyrase-2 OS=Homo sapiens OX=9606 GN=TNKS2 PE=1 SV=1	ALAEYVIYR/2	['MSFragger', 'Comet', 'Sage', 'PEAKS']	[0.0002711496746203, 0.0008067769261799, 0.0002794857462269, 0.0002903600464576]	[1.6366993394848823, 0.7505470018640082, 1.1814335097812545, 1.8343554229016936]	[0.000493963340679, 0.0032765648565031, 0.0002773767765087, 0.0001841352364083]	0.935307	0.335541	1	4	0.00027115	0.000184135	1.83436	0	NA	3	0	1	1	1	0	0	0	0	3	0	0	NA	NA	netMHCpan-4.1	HLA-A*31:01	0.078	SB	ALAEYVIYR	3	ALAEYVIYR
ALAGAPYQAV	10	TRUE	sp|O43175|SERA_HUMAN	PHGDH	HUMAN	D-3-phosphoglycerate dehydrogenase OS=Homo sapiens OX=9606 GN=PHGDH PE=1 SV=4	ALAGAPYQAV/1	['MSFragger', 'Comet', 'Sage', 'PEAKS']	[0.0012422360248447, 0.002841293465025, 0.000383435582822, 0.0005488474204171]	[1.2056491523849735, 0.5969567477901653, 0.8868266607491418, 1.2992313001196802]	[0.0051679830539385, 0.0131156618351789, 0.0034038556393862, 0.0008355175568414]	0.992708	1.46975	1	4	0.000383436	0.000835518	1.29923	0	NA	4	0	0	1	0	1	0	1	1	1	3	0	NA	NA	netMHCpan-4.1	HLA-C*01:02	5.908	NB	ALAGPYQAV	0	AAGAPYQAV
ALAIKVLNK	9	TRUE	sp|P25789|PSA4_HUMAN	PSMA4	HUMAN	Proteasome subunit alpha type-4 OS=Homo sapiens OX=9606 GN=PSMA4 PE=1 SV=1	ALAIKVLNK/2	['MSFragger', 'Comet', 'Sage', 'PEAKS']	[0.0002711496746203, 0.001567944250871, 0.000383435582822, 0.0005488474204171]	[1.6785195066102665, 0.6743477172773237, 0.9128801067953044, 1.1556154914074903]	[0.0003922222594692, 0.006526642050729, 0.0027285692833752, 0.0014234008375361]	0.975808	0.0608557	1	4	0.00027115	0.000392222	1.67852	0	NA	2	2	0	0	0	0	0	0	0	2	0	0	NA	NA	netMHCpan-4.1	HLA-A*03:01	0.014	SB	ALAIKVLNK	3	ALAIKVLNK
ALAKGEVTEM	10	TRUE	sp|Q8TCT9|HM13_HUMAN	HM13	HUMAN	Minor histocompatibility antigen H13 OS=Homo sapiens OX=9606 GN=HM13 PE=1 SV=1	ALAKGEVTEM[UNIMOD:Oxidation]/1;ALAKGEVTEM/1	['MSFragger', 'Comet', 'Sage', 'PEAKS']	[0.0002711496746203, 0.0003395585738539, 0.0002794857462269, 0.0002903600464576]	[1.7133960033844104, 1.0049092524491352, 1.2048544246793222, 2.025208715387353]	[0.0003235166891598, 0.000327191049653, 0.000227191002586, 9.855355018767812e-05]	0.975138	0.00120046	2	4	0.00027115	9.85536e-05	2.02521	0	NA	16	1	1	2	3	4	1	1	3	7	9	0	NA	NA	netMHCpan-4.1	HLA-C*01:02	4.875	NB	ALAKGVTEM	3	ALAKEVTEM
ALAPSTMKI	9	TRUE	sp|P60709|ACTB_HUMAN;sp|P62736|ACTA_HUMAN;sp|P63261|ACTG_HUMAN;sp|P63267|ACTH_HUMAN;sp|P68032|ACTC_HUMAN;sp|P68133|ACTS_HUMAN	ACTB;ACTA2;ACTG1;ACTG2;ACTC1;ACTA1	HUMAN	Actin, cytoplasmic 1 OS=Homo sapiens OX=9606 GN=ACTB PE=1 SV=1	ALAPSTMKI/2;ALAPSTMKI/1	['MSFragger', 'Comet', 'Sage', 'PEAKS']	[0.0019326339039204, 0.003630234668741, 0.000544267053701, 0.0005488474204171]	[1.1161465979676044, 0.5573290514601801, 0.8813414058497373, 1.2526658285484251]	[0.0083156022647432, 0.0187200995697786, 0.0035659500449541, 0.0009733767790757]	0.989006	0.309114	2	4	0.000544267	0.000973377	1.25267	0	NA	3	1	0	0	0	0	0	1	1	1	2	0	NA	NA	netMHCpan-4.1	HLA-C*01:02	0.627	WB	ALAPSTMKI	3	ALAPSTMKI
ALAPSTMKIKI	11	TRUE	sp|P60709|ACTB_HUMAN;sp|P62736|ACTA_HUMAN;sp|P63261|ACTG_HUMAN;sp|P63267|ACTH_HUMAN;sp|P68032|ACTC_HUMAN;sp|P68133|ACTS_HUMAN	ACTB;ACTA2;ACTG1;ACTG2;ACTC1;ACTA1	HUMAN	Actin, cytoplasmic 1 OS=Homo sapiens OX=9606 GN=ACTB PE=1 SV=1	ALAPSTMKIKI/3;ALAPSTMKIKI/2	['MSFragger', 'Comet', 'Sage', 'PEAKS']	[0.0002711496746203, 0.0015800284405119, 0.000383435582822, 0.005920550038197]	[1.6004753870684398, 0.6368527946380658, 0.9408565316397038, 0.5043975926160208]	[0.0006029891287482, 0.0091558457558768, 0.0021513236066392, 0.0631000074585652]	0.975612	2.23007	2	4	0.00027115	0.000602989	1.60048	0	NA	3	0	0	2	1	0	0	0	0	3	0	0	NA	NA	netMHCpan-4.1	HLA-A*03:01	0.769	WB	ALAPSTMKK	3	ALAPSTMKK
ALDANKKKRAPVPV	14	FALSE	sp|Q12906|ILF3_HUMAN	ILF3	HUMAN	Interleukin enhancer-binding factor 3 OS=Homo sapiens OX=9606 GN=ILF3 PE=1 SV=3	ALDANKKKRAPVPV/3	['MSFragger', 'Sage', 'PEAKS']	[0.0011070694290684, 0.0009063444108761, 0.0005488474204171]	[1.227382008348615, 0.7973284335346789, 1.1145920680584085]	[0.0045997312034418, 0.0072542327248747, 0.0017191544280742]	0.201165	3.1411	1	3	0.000548847	0.00171915	1.22738	0	NA	2	2	0	0	0	0	0	0	0	2	0	0	NA	NA	netMHCIIpan-4.3	DRB5_0101	73.29	NB	LDANKKKRA	NA	NA
ALDKLDGTEINGRNIRL	17	FALSE	sp|Q13247|SRSF6_HUMAN	SRSF6	HUMAN	Serine/arginine-rich splicing factor 6 OS=Homo sapiens OX=9606 GN=SRSF6 PE=1 SV=2	ALDKLDGTEINGRNIRL/3	['MSFragger', 'Comet', 'Sage', 'PEAKS']	[0.0012422360248447, 0.002841293465025, 0.000383435582822, 0.0028624003271314]	[1.2044160729224165, 0.5908090826775974, 0.8874947160218051, 0.6522571991764254]	[0.0052021904718297, 0.0138612256595559, 0.0033846210816742, 0.0303102062163905]	0.53512	1.28076	1	4	0.000383436	0.00338462	1.20442	0	NA	2	0	1	1	0	0	0	0	0	2	0	0	NA	NA	netMHCIIpan-4.3	HLA-DQA10101-DQB10602	23.35	NB	LDGTEINGR	NA	NA
ALDRQTATQLL	11	TRUE	sp|P62424|RL7A_HUMAN	RPL7A	HUMAN	Large ribosomal subunit protein eL8 OS=Homo sapiens OX=9606 GN=RPL7A PE=1 SV=2	ALDRQTATQLL/2	['MSFragger', 'Comet', 'Sage', 'PEAKS']	[0.0005478451424397, 0.0011117287381878, 0.004954670040059, 0.0005488474204171]	[1.376036575207428, 0.6933750759290446, 0.5945630704999101, 1.4607690114685803]	[0.0020566407574347, 0.0054955540224908, 0.038506226874559, 0.000537466231362]	0.946927	2.12457	1	4	0.000547845	0.000537466	1.46077	0	NA	4	1	1	2	0	0	0	0	0	4	0	0	NA	NA	netMHCpan-4.1	HLA-C*07:01	2.54	NB	ARQTATQLL	5	ALDQTATQL
ALDSHPTI	8	TRUE	sp|Q02363|ID2_HUMAN	ID2	HUMAN	DNA-binding protein inhibitor ID-2 OS=Homo sapiens OX=9606 GN=ID2 PE=1 SV=1	ALDSHPTI/1	['MSFragger', 'Sage', 'PEAKS']	[0.0094216417910447, 0.0069958025184889, 0.0007515971439308]	[0.7380975063428714, 0.5551495474145094, 0.9645581869049198]	[0.061792147508613, 0.0525110203669068, 0.0039252017103117]	0.988792	5.60021	1	3	0.000751597	0.0039252	0.964558	0	NA	2	0	0	0	0	0	1	0	1	0	2	0	NA	NA	netMHCpan-4.1	HLA-B*51:01	1.084	WB	#NAME?	0	ALDSHP-TI
ALEAHKRAEEFLTASQEAL	19	FALSE	sp|Q14738|2A5D_HUMAN	PPP2R5D	HUMAN	Serine/threonine-protein phosphatase 2A 56 kDa regulatory subunit delta isoform OS=Homo sapiens OX=9606 GN=PPP2R5D PE=1 SV=1	ALEAHKRAEEFLTASQEAL/3	['MSFragger', 'PEAKS']	[0.0073493385595296, 0.0009547678720611]	[0.7966068446189318, 0.9328779464689808]	[0.0450455690977711, 0.0047762623737109]	-0.0881736	0.600756	1	2	0.000954768	0.00477626	0.932878	0	NA	1	0	0	1	0	0	0	0	0	1	0	0	NA	NA	NA	NA	NA	NA	NA	NA	NA
ALEEDLNQKKREQEMFF	17	FALSE	sp|O94804|STK10_HUMAN	STK10	HUMAN	Serine/threonine-protein kinase 10 OS=Homo sapiens OX=9606 GN=STK10 PE=1 SV=1	ALEEDLNQKKREQEMFF/3	['MSFragger', 'Comet', 'Sage']	[0.0026555386949924, 0.0039053254437869, 0.0019864918553833]	[1.0424214544517585, 0.5196153076868056, 0.7416547854510437]	[0.0122538419111751, 0.0262199862956166, 0.0115674374162415]	0.151924	3.86667	1	3	0.00198649	0.0115674	1.04242	0	NA	2	0	0	1	0	0	0	1	0	1	1	0	NA	NA	netMHCIIpan-4.3	DRB5_0101	69.7	NB	LEEDLNQKK	NA	NA
ALEGPFVY	8	TRUE	sp|Q9BY08|EBPL_HUMAN	EBPL	HUMAN	Emopamil-binding protein-like OS=Homo sapiens OX=9606 GN=EBPL PE=1 SV=1	ALEGPFVY/1	['MSFragger', 'Comet', 'Sage']	[0.0050488774304436, 0.0042012035880549, 0.0028479886080455]	[0.8904620562914966, 0.5034947155082478, 0.6794832931073495]	[0.0272530422588472, 0.0302597746904384, 0.0193605243399488]	0.9334	0.55319	1	3	0.00284799	0.0193605	0.890462	0	NA	3	0	0	1	0	0	0	1	1	1	2	0	NA	NA	netMHCpan-4.1	HLA-B*18:01	5.301	NB	AL-EGPFVY	4	ALEGP-FVY
ALEGRDPELGLKSVQKL	17	FALSE	sp|P49411|EFTU_HUMAN	TUFM	HUMAN	Elongation factor Tu, mitochondrial OS=Homo sapiens OX=9606 GN=TUFM PE=1 SV=3	ALEGRDPELGLKSVQKL/3	['MSFragger', 'Comet', 'Sage', 'PEAKS']	[0.0002711496746203, 0.0003395585738539, 0.0002794857462269, 0.0002903600464576]	[2.7589768416750227, 1.1590030813604086, 1.1798321733283448, 2.3995361143602656]	[9.86540880914563e-07, 8.095384276032329e-05, 0.0002811877506417, 2.8182509210204976e-05]	0.845383	2.0789	1	4	0.00027115	9.86541e-07	2.75898	0	NA	3	0	0	1	1	0	0	0	1	2	1	0	NA	NA	netMHCIIpan-4.3	DRB5_0101	41.34	NB	ELGLKSVQK	NA	NA
ALEKIDLKF	9	TRUE	sp|P39023|RL3_HUMAN	RPL3	HUMAN	Large ribosomal subunit protein uL3 OS=Homo sapiens OX=9606 GN=RPL3 PE=1 SV=2	ALEKIDLKF/1;ALEKIDLKF/2	['MSFragger', 'Comet', 'Sage', 'PEAKS']	[0.0004670714619336, 0.0015800284405119, 0.0002794857462269, 0.0002903600464576]	[1.5167688362435274, 0.6565989482571424, 1.071721503769382, 2.0068269830940078]	[0.0009544631443969, 0.0076613822562845, 0.0007063642957104, 0.0001047481780788]	0.987716	1.6276	2	4	0.000279486	0.000104748	2.00683	0	NA	13	1	0	1	1	1	3	4	2	3	10	0	NA	NA	netMHCpan-4.1	HLA-B*18:01	6.484	NB	ALEKIDLKF	NA	NA
ALEQDLEFGHS	11	TRUE	sp|Q92619|HMHA1_HUMAN	ARHGAP45	HUMAN	Rho GTPase-activating protein 45 OS=Homo sapiens OX=9606 GN=ARHGAP45 PE=1 SV=2	ALEQDLEFGHS/2	['MSFragger', 'Comet', 'Sage', 'PEAKS']	[0.0002711496746203, 0.0003395585738539, 0.0002794857462269, 0.0005488474204171]	[1.875319191802674, 0.9557328124413706, 1.2516899147168263, 1.4458049048488466]	[0.0001320933083569, 0.0005109136034584, 0.0001524228700156, 0.0005583186970915]	0.882753	1.50051	1	4	0.00027115	0.000132093	1.87532	0	NA	2	2	0	0	0	0	0	0	0	2	0	0	NA	NA	netMHCpan-4.1	HLA-B*18:01	51	NB	AEQDLEFGH	NA	NA
ALETTVL	7	FALSE	P61160|ARP2_HUMAN	ACTR2	HUMAN	Actin-related protein 2 OS=Homo sapiens OX=9606 GN=ACTR2 PE=1 SV=1	ALETTVL/1	['PEAKS']	[0.0089048012485082]	[0.3946645857318966]	[0.0933205014151327]	0.800393	0.265044	1	1	0.0089048	0.0933205	0.394665	0	NA	1	0	0	0	1	0	0	0	0	1	0	0	NA	NA	NA	NA	NA	NA	NA	NA	NA
ALFGRFTIK	9	TRUE	sp|P09769|FGR_HUMAN	FGR	HUMAN	Tyrosine-protein kinase Fgr OS=Homo sapiens OX=9606 GN=FGR PE=1 SV=2	ALFGRFTIK/2	['MSFragger', 'Comet', 'Sage', 'PEAKS']	[0.0013428827215756, 0.0015800284405119, 0.0006474587245063, 0.0006299609424215]	[1.1830067248083225, 0.6394993908962422, 0.8298931511126529, 1.0054402671700746]	[0.0058323947917234, 0.0089398449602898, 0.0055121780580591, 0.0030758850817265]	0.895142	0.598259	1	4	0.000629961	0.00307589	1.18301	0	NA	10	1	1	1	2	1	1	2	1	5	5	0	NA	NA	netMHCpan-4.1	HLA-A*03:01	0.007	SB	ALFGRFTIK	3	ALFGRFTIK
ALFKHILLY	9	TRUE	sp|Q9Y3R5|DOP2_HUMAN	DOP1B	HUMAN	Protein dopey-2 OS=Homo sapiens OX=9606 GN=DOP1B PE=1 SV=5	ALFKHILLY/2	['MSFragger', 'Comet', 'Sage', 'PEAKS']	[0.0005478451424397, 0.0024268163203397, 0.000383435582822, 0.0005488474204171]	[1.340602741098473, 0.6205974797271695, 0.8979295164304582, 1.4954683996679194]	[0.0024937145254487, 0.0106010030657447, 0.003097835546521, 0.000492213920369]	0.920269	2.95133	1	4	0.000383436	0.000492214	1.49547	0	NA	3	0	0	1	1	0	0	1	0	2	1	0	NA	NA	netMHCpan-4.1	HLA-A*03:01	0.008	SB	ALFKHILLY	3	ALFKHILLY
ALFKNLLLK	9	TRUE	sp|P42226|STAT6_HUMAN	STAT6	HUMAN	Signal transducer and activator of transcription 6 OS=Homo sapiens OX=9606 GN=STAT6 PE=1 SV=1	ALFKNLLLK/2	['MSFragger', 'Comet', 'Sage', 'PEAKS']	[0.0014684287812041, 0.0032679738562091, 0.0012811387900355, 0.0005488474204171]	[1.1611052556772412, 0.5635691625575249, 0.7722339854374176, 1.4501925608051691]	[0.0065536500307963, 0.0177019496857928, 0.008956937531309, 0.0005521115558147]	0.929416	1.27617	1	4	0.000548847	0.000552112	1.45019	0	NA	4	0	0	1	0	0	1	2	0	1	3	0	NA	NA	netMHCpan-4.1	HLA-A*03:01	0.006	SB	ALFKNLLLK	3	ALFKNLLLK
ALFLTLTTK	9	TRUE	sp|P00403|COX2_HUMAN	MT-CO2	HUMAN	Cytochrome c oxidase subunit 2 OS=Homo sapiens OX=9606 GN=MT-CO2 PE=1 SV=1	ALFLTLTTK/2;ALFLTLTTK/1	['MSFragger', 'Comet', 'Sage', 'PEAKS']	[0.0002711496746203, 0.0003395585738539, 0.0002794857462269, 0.0002903600464576]	[2.122518141915674, 1.071604021959308, 1.1488660215649142, 1.8782286472356533]	[3.3582694782464334e-05, 0.0001787625306027, 0.0003660946608452, 0.0001598105160825]	0.998002	1.31286	2	4	0.00027115	3.35827e-05	2.12252	0	NA	20	2	3	2	5	1	1	3	3	12	8	0	NA	NA	netMHCpan-4.1	HLA-A*03:01	0.025	SB	ALFLTLTTK	3	ALFLTLTTK
ALFSRIFGK	9	TRUE	sp|P84085|ARF5_HUMAN	ARF5	HUMAN	ADP-ribosylation factor 5 OS=Homo sapiens OX=9606 GN=ARF5 PE=1 SV=2	ALFSRIFGK/2	['MSFragger', 'Comet', 'Sage', 'PEAKS']	[0.0002711496746203, 0.0003395585738539, 0.000383435582822, 0.0002903600464576]	[1.818426346049394, 1.0754035854707318, 0.9199007094395228, 2.243644914406364]	[0.0001809914440947, 0.0001727110476327, 0.002570624547248, 4.752818324834803e-05]	0.943456	1.73394	1	4	0.00027115	4.75282e-05	2.24364	0	NA	11	1	1	1	1	3	1	1	2	4	7	0	NA	NA	netMHCpan-4.1	HLA-A*03:01	0.005	SB	ALFSRIFGK	3	ALFSRIFGK
ALFVAATY	8	TRUE	sp|P04844|RPN2_HUMAN	RPN2	HUMAN	Dolichyl-diphosphooligosaccharide--protein glycosyltransferase subunit 2 OS=Homo sapiens OX=9606 GN=RPN2 PE=1 SV=3	ALFVAATY/1	['MSFragger', 'Comet', 'Sage', 'PEAKS']	[0.0045263855155663, 0.002841293465025, 0.0021980705824887, 0.0010559662090813]	[0.917997121451033, 0.5840586587818815, 0.6934851061799652, 0.8919814461262472]	[0.0235553077921015, 0.0147282762172359, 0.0172519248529618, 0.0062041773043299]	0.979325	0.00118343	1	4	0.00105597	0.00620418	0.917997	3	['IFAVAATY(3)']	7	1	1	1	0	2	0	1	1	3	4	0	NA	NA	netMHCpan-4.1	HLA-B*18:01	2.155	NB	ALF-VAATY	3	ALF-VAATY
ALGAGIERM	9	TRUE	sp|P52272|HNRPM_HUMAN	HNRNPM	HUMAN	Heterogeneous nuclear ribonucleoprotein M OS=Homo sapiens OX=9606 GN=HNRNPM PE=1 SV=3	ALGAGIERM/2	['MSFragger', 'Comet', 'Sage']	[0.0086776079984908, 0.0041488993891898, 0.0019864918553833]	[0.750900205793837, 0.5080562125626797, 0.7452211845074721]	[0.0576632005726515, 0.0290588935711021, 0.0112282977046058]	0.993778	0.499077	1	3	0.00198649	0.0112283	0.7509	0	NA	1	1	0	0	0	0	0	0	0	1	0	0	NA	NA	netMHCpan-4.1	HLA-C*01:02	6.047	NB	ALGAGIERM	3	ALGAGIERM
ALGEEWKGYVV	11	TRUE	sp|P62753|RS6_HUMAN	RPS6	HUMAN	Small ribosomal subunit protein eS6 OS=Homo sapiens OX=9606 GN=RPS6 PE=1 SV=1	ALGEEWKGYVV/2	['MSFragger', 'Comet', 'Sage', 'PEAKS']	[0.0002711496746203, 0.0003395585738539, 0.0002794857462269, 0.0002903600464576]	[2.334871003703131, 1.4748944298690247, 1.1633446927557962, 2.034422996399276]	[1.0351240682792814e-05, 4.619514837553681e-06, 0.0003236032932948, 9.558401008741376e-05]	0.951787	1.67248	1	4	0.00027115	4.61951e-06	2.33487	0	NA	3	0	0	1	1	0	0	0	1	2	1	0	NA	NA	netMHCpan-4.1	HLA-C*01:02	28.833	NB	ALGEKGYVV	3	ALGEEWKGY
ALGEEWKGYVVRI	13	FALSE	sp|P62753|RS6_HUMAN	RPS6	HUMAN	Small ribosomal subunit protein eS6 OS=Homo sapiens OX=9606 GN=RPS6 PE=1 SV=1	ALGEEWKGYVVRI/3	['MSFragger', 'Comet', 'Sage', 'PEAKS']	[0.0005478451424397, 0.001567944250871, 0.000383435582822, 0.0005488474204171]	[1.3816392590593758, 0.6758930655489511, 0.9677703090568974, 1.4561713852102105]	[0.0019948772281801, 0.0064361521041686, 0.0017112879912014, 0.0005437789026491]	0.070506	1.06108	1	4	0.000383436	0.000543779	1.45617	0	NA	1	0	0	0	0	0	0	0	1	0	1	0	NA	NA	netMHCIIpan-4.3	DRB1_1501	21.64	NB	GEEWKGYVV	NA	NA
ALGGIFNA	8	TRUE	sp|Q9H3U5|MFSD1_HUMAN	MFSD1	HUMAN	Lysosomal dipeptide transporter MFSD1 OS=Homo sapiens OX=9606 GN=MFSD1 PE=1 SV=2	ALGGIFNA/1	['Sage', 'PEAKS']	[0.0069958025184889, 0.0020042194092827]	[0.554507961221768, 0.7114399993833346]	[0.0527737018344593, 0.0208769927241972]	0.910304	1.3202	1	2	0.00200422	0.020877	0.71144	0	NA	3	0	0	1	1	0	0	1	0	2	1	0	NA	NA	netMHCpan-4.1	HLA-A*03:01	33.375	NB	AL-GGIFNA	3	AL-GGIFNA
ALGIYHL	7	FALSE	sp|O15258|RER1_HUMAN	RER1	HUMAN	Protein RER1 OS=Homo sapiens OX=9606 GN=RER1 PE=1 SV=1	ALGIYHL/2;ALGIYHL/1	['Comet', 'PEAKS']	[0.0088717454194792, 0.0056752597152751]	[0.4089666706487126, 0.5161768099485393]	[0.069087208890244, 0.0601877743739071]	0.944883	3.48251	2	2	0.00567526	0.0601878	0.516177	0	NA	7	0	2	3	1	0	0	1	0	6	1	0	NA	NA	NA	NA	NA	NA	NA	NA	NA
ALGLGGRAAASLAAV	15	FALSE	sp|Q7Z5L9|I2BP2_HUMAN	IRF2BP2	HUMAN	Interferon regulatory factor 2-binding protein 2 OS=Homo sapiens OX=9606 GN=IRF2BP2 PE=1 SV=2	ALGLGGRAAASLAAV/2	['MSFragger', 'Comet', 'Sage', 'PEAKS']	[0.0044242893485233, 0.0037509377344336, 0.0002794857462269, 0.0070828217962036]	[0.9206610151143008, 0.5419501640046787, 1.092021516777084, 0.4686256672602634]	[0.0232261100050684, 0.021482263287392, 0.0005941959013171, 0.0722352993938773]	0.511937	1.29477	1	4	0.000279486	0.000594196	1.09202	0	NA	4	0	0	0	1	0	0	2	1	1	3	0	NA	NA	netMHCIIpan-4.3	HLA-DQA10101-DQB10602	19.34	NB	GRAAASLAA	NA	NA
ALGQKQGILGAQPQLI	16	FALSE	sp|Q8N163|CCAR2_HUMAN	CCAR2	HUMAN	Cell cycle and apoptosis regulator protein 2 OS=Homo sapiens OX=9606 GN=CCAR2 PE=1 SV=2	ALGQKQGILGAQPQLI/2	['MSFragger', 'Comet', 'Sage', 'PEAKS']	[0.0002711496746203, 0.0008067769261799, 0.0002794857462269, 0.0002903600464576]	[1.69320979582492, 0.7378568483859972, 1.2050822494938889, 2.5955947448310246]	[0.000361671358441, 0.0036752807896692, 0.0002267503429335, 1.459921826547481e-05]	0.93918	2.45681	1	4	0.00027115	1.45992e-05	2.59559	0	NA	1	0	0	0	1	0	0	0	0	1	0	0	NA	NA	netMHCIIpan-4.3	HLA-DQA10101-DQB10602	14.86	NB	ILGAQPQLI	NA	NA
ALGVPNPRTSNEVQYDQRLF	20	FALSE	sp|Q13573|SNW1_HUMAN	SNW1	HUMAN	SNW domain-containing protein 1 OS=Homo sapiens OX=9606 GN=SNW1 PE=1 SV=1	ALGVPNPRTSNEVQYDQRLF/3	['MSFragger', 'Comet', 'Sage', 'PEAKS']	[0.0002711496746203, 0.0003395585738539, 0.000383435582822, 0.0002903600464576]	[1.9930889971021009, 0.912933179487868, 0.9923100634699734, 1.9028424796378585]	[6.879937037229794e-05, 0.0007529530185291, 0.0013888598551931, 0.0001475022777038]	0.410706	1.06555	1	4	0.00027115	6.87994e-05	1.99309	0	NA	6	0	0	2	1	1	0	1	1	3	3	0	NA	NA	NA	NA	NA	NA	NA	NA	NA
ALHLQGQDMEQQVVF	15	FALSE	sp|P01584|IL1B_HUMAN	IL1B	HUMAN	Interleukin-1 beta OS=Homo sapiens OX=9606 GN=IL1B PE=1 SV=2	ALHLQGQDM[UNIMOD:Oxidation]EQQVVF/2	['MSFragger', 'Comet', 'Sage', 'PEAKS']	[0.0005478451424397, 0.0009778994719342, 0.0002794857462269, 0.0005488474204171]	[1.4010722592717884, 0.7154019449767468, 1.1372216681764225, 1.5185393572114263]	[0.0017946035697583, 0.0045031049094555, 0.0004042811808614, 0.0004641286029212]	0.525919	0.44995	1	4	0.000279486	0.000404281	1.51854	0	NA	2	1	0	1	0	0	0	0	0	2	0	0	NA	NA	netMHCIIpan-4.3	HLA-DQA10101-DQB10602	26.64	NB	LQGQDMEQQ	NA	NA
ALHVPKAPGFAQM	13	FALSE	sp|P50990|TCPQ_HUMAN	CCT8	HUMAN	T-complex protein 1 subunit theta OS=Homo sapiens OX=9606 GN=CCT8 PE=1 SV=4	[UNIMOD:Acetylation]-ALHVPKAPGFAQM/2	['MSFragger', 'PEAKS']	[0.0002711496746203, 0.0002903600464576]	[2.524223645402492, 2.0297196976028475]	[3.624098495771946e-06, 9.708870325208051e-05]	0.965558	10.093	1	2	0.00027115	3.6241e-06	2.52422	0	NA	6	1	0	2	2	0	0	0	1	5	1	0	NA	NA	netMHCIIpan-4.3	HLA-DPA10103-DPB10201	68.24	NB	HVPKAPGFA	NA	NA
ALIGFPSVGK	10	TRUE	sp|P55039|DRG2_HUMAN	DRG2	HUMAN	Developmentally-regulated GTP-binding protein 2 OS=Homo sapiens OX=9606 GN=DRG2 PE=1 SV=1	ALIGFPSVGK/2	['MSFragger', 'Comet']	[0.0057501306847882, 0.002841293465025]	[0.8644504562813501, 0.5954041920166883]	[0.0312985213251152, 0.0133001137262084]	0.983375	0.81298	1	2	0.00284129	0.0133001	0.86445	0	NA	1	0	0	0	0	0	0	1	0	0	1	0	NA	NA	netMHCpan-4.1	HLA-A*03:01	0.049	SB	ALIGPSVGK	3	ALIGPSVGK
ALIPETTTL	9	TRUE	sp|Q9UBR5|CKLF_HUMAN	CKLF	HUMAN	Chemokine-like factor OS=Homo sapiens OX=9606 GN=CKLF PE=1 SV=1	ALIPETTTL/1	['MSFragger', 'Comet', 'Sage', 'PEAKS']	[0.0019326339039204, 0.0011117287381878, 0.0006474587245063, 0.0005488474204171]	[1.1447769835316792, 0.6878385062151084, 0.8358897180636118, 1.0782618345475672]	[0.0071469642979278, 0.0057775772629187, 0.0052398191211689, 0.0020609785925417]	0.998071	0.287816	1	4	0.000548847	0.00206098	1.14478	0	NA	6	0	0	1	1	1	1	1	1	2	4	0	NA	NA	netMHCpan-4.1	HLA-C*01:02	0.119	SB	ALIPETTTL	5	ALIPETTTL
ALITAVLYK	9	TRUE	sp|P20702|ITAX_HUMAN	ITGAX	HUMAN	Integrin alpha-X OS=Homo sapiens OX=9606 GN=ITGAX PE=1 SV=3	ALITAVLYK/2	['MSFragger']	[0.006205493387589]	[0.8351895421378509]	[0.0366017861656433]	0.981033	3.23336	1	1	0.00620549	0.0366018	0.83519	0	NA	1	0	0	0	0	0	0	0	1	0	1	0	NA	NA	netMHCpan-4.1	HLA-A*03:01	0.02	SB	ALITAVLYK	3	ALITAVLYK
ALIYNEAL	8	TRUE	sp|P06703|S10A6_HUMAN	S100A6	HUMAN	Protein S100-A6 OS=Homo sapiens OX=9606 GN=S100A6 PE=1 SV=1	ALIYNEAL/1	['MSFragger', 'Comet', 'Sage']	[0.0013428827215756, 0.0032679738562091, 0.0009063444108761]	[1.194485701618717, 0.5659317985055294, 0.7991653974570374]	[0.0054858076432735, 0.017330884305531, 0.0071429204050537]	0.933217	0.188018	1	3	0.000906344	0.00548581	1.19449	0	NA	1	0	0	0	0	0	0	0	1	0	1	0	NA	NA	netMHCpan-4.1	HLA-C*01:02	4.291	NB	ALI-YNEAL	5	ALIYN-EAL
ALIYNEALKG	10	TRUE	sp|P06703|S10A6_HUMAN	S100A6	HUMAN	Protein S100-A6 OS=Homo sapiens OX=9606 GN=S100A6 PE=1 SV=1	ALIYNEALKG/2;ALIYNEALKG/1	['MSFragger', 'Comet', 'Sage', 'PEAKS']	[0.0002711496746203, 0.0003395585738539, 0.0002794857462269, 0.0002903600464576]	[1.79469067446858, 0.9684731660307964, 1.0151729810846206, 1.9471813931409323]	[0.0002063941938052, 0.0004552054597934, 0.0011432830727343, 0.0001275516868955]	0.992759	1.13538	2	4	0.00027115	0.000127552	1.94718	0	NA	15	1	1	3	3	1	1	2	3	8	7	0	NA	NA	netMHCpan-4.1	HLA-A*03:01	8.686	NB	ALIYNEALK	3	ALYNEALKG
ALKAKKA	7	FALSE	sp|P62750|RL23A_HUMAN	RPL23A	HUMAN	Large ribosomal subunit protein uL23 OS=Homo sapiens OX=9606 GN=RPL23A PE=1 SV=1	ALKAKKA/1	['MSFragger', 'Comet', 'Sage', 'PEAKS']	[0.0073493385595296, 0.0070554056858269, 0.009192760700948, 0.0010559662090813]	[0.7973408969750987, 0.4549052099942129, 0.5168960412818816, 0.8864106792709378]	[0.0448675608284834, 0.0464300934118863, 0.0704372181728778, 0.0064334750538929]	0.953788	0.134941	1	4	0.00105597	0.00643348	0.886411	0	NA	4	1	0	0	0	1	0	1	1	1	3	0	NA	NA	NA	NA	NA	NA	NA	NA	NA
ALKAKKAV	8	TRUE	sp|P62750|RL23A_HUMAN	RPL23A	HUMAN	Large ribosomal subunit protein uL23 OS=Homo sapiens OX=9606 GN=RPL23A PE=1 SV=1	ALKAKKAV/2;ALKAKKAV/1	['MSFragger', 'Comet', 'Sage', 'PEAKS']	[0.0006814310051107, 0.0024268163203397, 0.000383435582822, 0.0002903600464576]	[1.2834610477503885, 0.6225019378417873, 0.9709232892855784, 1.6882923055743824]	[0.003399645806305, 0.0104206119368909, 0.0016660055779851, 0.0002902009049492]	0.984146	0.0902452	2	4	0.00029036	0.000290201	1.68829	0	NA	20	2	1	2	3	1	1	4	6	8	12	0	NA	NA	netMHCpan-4.1	HLA-C*01:02	13.479	NB	ALKAKK-AV	3	AL-KAKKAV
ALKAKKAVL	9	TRUE	sp|P62750|RL23A_HUMAN	RPL23A	HUMAN	Large ribosomal subunit protein uL23 OS=Homo sapiens OX=9606 GN=RPL23A PE=1 SV=1	ALKAKKAVL/1;ALKAKKAVL/2	['MSFragger', 'Comet', 'Sage', 'PEAKS']	[0.0005478451424397, 0.0015800284405119, 0.0006474587245063, 0.0002903600464576]	[1.4549967659123535, 0.6367253298249291, 0.8393932019033234, 1.9809147634525583]	[0.0013376205495301, 0.009166378688717, 0.0050869005032129, 0.0001141257244475]	0.984878	0.13527	2	4	0.00029036	0.000114126	1.98091	0	NA	19	3	1	2	3	2	3	2	3	9	10	0	NA	NA	netMHCpan-4.1	HLA-C*01:02	1.674	WB	ALKAKKAVL	5	ALKAKKAVL
ALKAKKAVLK	10	TRUE	sp|P62750|RL23A_HUMAN	RPL23A	HUMAN	Large ribosomal subunit protein uL23 OS=Homo sapiens OX=9606 GN=RPL23A PE=1 SV=1	ALKAKKAVLK/1	['MSFragger', 'Comet', 'Sage', 'PEAKS']	[0.0002711496746203, 0.0008067769261799, 0.0019864918553833, 0.0002903600464576]	[1.711038779876561, 0.7485005710393633, 0.7457228879321449, 1.92232650755224]	[0.0003277569357899, 0.0033378112768635, 0.0111813757569805, 0.0001383962663811]	0.972406	0.0570112	1	4	0.00027115	0.000138396	1.92233	1	['KALKAKKAVL(1)']	6	0	1	0	0	1	1	2	1	1	5	0	NA	NA	netMHCpan-4.1	HLA-A*03:01	0.145	SB	ALAKKAVLK	3	ALAKKAVLK
ALKNPPINTK	10	TRUE	sp|O15511|ARPC5_HUMAN	ARPC5	HUMAN	Actin-related protein 2/3 complex subunit 5 OS=Homo sapiens OX=9606 GN=ARPC5 PE=1 SV=3	ALKNPPINTK/1	['MSFragger', 'Comet', 'Sage']	[0.0005478451424397, 0.0037874160048869, 0.0021980705824887]	[1.381478937921638, 0.5332425638622126, 0.7149342035154598]	[0.0019966186931719, 0.0232200914200597, 0.0144467143967977]	0.985179	3.01263	1	3	0.000547845	0.00199662	1.38148	0	NA	2	0	0	0	0	1	1	0	0	0	2	0	NA	NA	netMHCpan-4.1	HLA-A*03:01	0.006	SB	ALNPPINTK	3	ALNPPINTK
ALKPSQITGTVF	12	TRUE	sp|O95466|FMNL1_HUMAN	FMNL1	HUMAN	Formin-like protein 1 OS=Homo sapiens OX=9606 GN=FMNL1 PE=1 SV=3	ALKPSQITGTVF/2	['MSFragger', 'Comet', 'Sage', 'PEAKS']	[0.0002711496746203, 0.0008067769261799, 0.000383435582822, 0.0006299609424215]	[1.7004779712084763, 0.7422047316933277, 0.9167778001089172, 0.9923478831797236]	[0.0003474434243063, 0.0035334958906751, 0.0026397249739827, 0.0033213145251157]	0.872759	0.54537	1	4	0.00027115	0.000347443	1.70048	0	NA	1	0	0	0	0	0	0	0	1	0	1	0	NA	NA	netMHCpan-4.1	HLA-A*03:01	11.299	NB	ALKPSQITF	1	LPSQITGTV
ALKTGIVAK	9	TRUE	sp|Q9BQ61|TRIR_HUMAN	TRIR	HUMAN	Telomerase RNA component interacting RNase OS=Homo sapiens OX=9606 GN=TRIR PE=1 SV=1	ALKTGIVAK/1	['MSFragger', 'Comet', 'Sage', 'PEAKS']	[0.0005478451424397, 0.0008067769261799, 0.0010208546011375, 0.0002903600464576]	[1.4399907527574751, 0.7170639955708897, 0.786064901112141, 1.6815262327933018]	[0.0014516889277735, 0.0044359170322777, 0.0079750403652552, 0.0002961168697229]	0.97594	0.165823	1	4	0.00029036	0.000296117	1.68153	0	NA	8	1	1	1	1	1	1	1	1	4	4	0	NA	NA	netMHCpan-4.1	HLA-A*03:01	0.022	SB	ALKTGIVAK	3	ALKTGIVAK
ALKVVRLKPTRKF	13	FALSE	P40429|RL13A_HUMAN;Q6NVV1|R13P3_HUMAN	RPL13A;RPL13AP3	HUMAN	Large ribosomal subunit protein uL13 OS=Homo sapiens OX=9606 GN=RPL13A PE=1 SV=2	ALKVVRLKPTRKF/3	['PEAKS']	[0.0009547678720611]	[0.9266359920027905]	[0.0049678890174864]	0.199677	1.89805	1	1	0.000954768	0.00496789	0.926636	0	NA	1	1	0	0	0	0	0	0	0	1	0	0	NA	NA	netMHCIIpan-4.3	DRB5_0101	1.88	WB	VVRLKPTRK	NA	NA
ALLAEHL	7	FALSE	sp|Q9NZD2|GLTP_HUMAN;tr|A0A0H3M5R4|A0A0H3M5R4_MYCBP	GLTP;nucS	HUMAN;MYCBP	Glycolipid transfer protein OS=Homo sapiens OX=9606 GN=GLTP PE=1 SV=3	[UNIMOD:Acetylation]-ALLAEHL/1	['MSFragger', 'PEAKS']	[0.0011070694290684, 0.005761474937584]	[1.2128428421210184, 0.5077618001096232]	[0.0049727312268415, 0.0622635170832301]	0.752354	14.4178	1	2	0.00110707	0.00497273	1.21284	0	NA	7	1	1	1	0	1	1	1	1	3	4	0	NA	NA	NA	NA	NA	NA	NA	NA	NA
ALLDGSNVVFK	11	TRUE	sp|O15212|PFD6_HUMAN	PFDN6	HUMAN	Prefoldin subunit 6 OS=Homo sapiens OX=9606 GN=PFDN6 PE=1 SV=1	ALLDGSNVVFK/2	['MSFragger', 'Comet', 'Sage', 'PEAKS']	[0.0002711496746203, 0.0003395585738539, 0.0002794857462269, 0.0002903600464576]	[2.0584465113708568, 1.0149956005278964, 1.3771532898242165, 1.943771991715816]	[4.7897513528537394e-05, 0.0002986077139405, 5.232172566843319e-05, 0.000128989856315]	0.991095	0.0992323	1	4	0.00027115	4.78975e-05	2.05845	0	NA	11	1	2	1	1	1	1	1	3	5	6	0	NA	NA	netMHCpan-4.1	HLA-A*03:01	0.151	SB	ALLDGVVFK	3	ALLDGVVFK
ALLEVLSQK	9	TRUE	sp|O75369|FLNB_HUMAN;sp|P21333|FLNA_HUMAN;sp|Q14315|FLNC_HUMAN	FLNB;FLNA;FLNC	HUMAN	Filamin-B OS=Homo sapiens OX=9606 GN=FLNB PE=1 SV=2	ALLEVLSQK/2;ALLEVLSQK/1	['MSFragger', 'Comet', 'Sage', 'PEAKS']	[0.0005478451424397, 0.0006958942240779, 0.0002794857462269, 0.0005488474204171]	[1.356120431542766, 0.815043377112123, 1.0416611559858802, 1.348588150785412]	[0.0022919827668018, 0.0018274205942842, 0.0009124588529325, 0.00072229502245]	0.991081	0.248174	2	4	0.000279486	0.000722295	1.35612	0	NA	11	1	1	1	2	1	2	3	0	5	6	0	NA	NA	netMHCpan-4.1	HLA-A*03:01	0.018	SB	ALLEVLSQK	3	ALLEVLSQK
ALLLGASSL	9	TRUE	sp|Q9BQA1|MEP50_HUMAN	WDR77	HUMAN	Methylosome protein WDR77 OS=Homo sapiens OX=9606 GN=WDR77 PE=1 SV=1	ALLLGASSL/1	['MSFragger', 'Comet', 'Sage']	[0.0020483408439164, 0.0032679738562091, 0.0014078558355624]	[1.1088616821332653, 0.5688950849112542, 0.7665661957620031]	[0.008641506235754, 0.0168763197512012, 0.0093927353672105]	0.861993	0.219979	1	3	0.00140786	0.00864151	1.10886	0	NA	2	0	0	0	0	1	0	1	0	0	2	0	NA	NA	netMHCpan-4.1	HLA-C*01:02	1.101	WB	ALLLGASSL	5	ALLLGASSL
ALLPWPFRNK	10	TRUE	sp|Q13077|TRAF1_HUMAN	TRAF1	HUMAN	TNF receptor-associated factor 1 OS=Homo sapiens OX=9606 GN=TRAF1 PE=1 SV=1	ALLPWPFRNK/3;ALLPWPFRNK/2	['MSFragger', 'Comet', 'Sage', 'PEAKS']	[0.0002711496746203, 0.0003395585738539, 0.0002794857462269, 0.0002903600464576]	[2.1982230737300634, 1.0585712027457892, 1.314597419090977, 2.19552358955656]	[2.207523743772313e-05, 0.0002011767949526, 8.916971269854363e-05, 5.583798021029755e-05]	0.991628	0.520229	2	4	0.00027115	2.20752e-05	2.19822	0	NA	24	2	4	3	6	0	2	3	4	15	9	0	NA	NA	netMHCpan-4.1	HLA-A*03:01	0.023	SB	ALLPPFRNK	3	ALLPWPFRK
ALLRGVF	7	FALSE	P42765|THIM_HUMAN	ACAA2	HUMAN	3-ketoacyl-CoA thiolase, mitochondrial OS=Homo sapiens OX=9606 GN=ACAA2 PE=1 SV=2	[UNIMOD:Acetylation]-ALLRGVF/1	['PEAKS']	[0.001146920518408]	[0.8706198727752201]	[0.0071362090515707]	0.742179	12.4503	1	1	0.00114692	0.00713621	0.87062	0	NA	4	1	1	0	1	0	0	0	1	3	1	0	NA	NA	NA	NA	NA	NA	NA	NA	NA
ALLRGVFVVAAKRTP	15	FALSE	sp|P42765|THIM_HUMAN	ACAA2	HUMAN	3-ketoacyl-CoA thiolase, mitochondrial OS=Homo sapiens OX=9606 GN=ACAA2 PE=1 SV=2	[UNIMOD:Acetylation]-ALLRGVFVVAAKRTP/3	['MSFragger', 'PEAKS']	[0.0002711496746203, 0.0002903600464576]	[2.460034163891901, 2.619252012219289]	[5.172639245753822e-06, 1.348522168253214e-05]	0.978485	10.3576	1	2	0.00027115	5.17264e-06	2.61925	0	NA	9	1	1	1	1	1	1	2	1	4	5	0	NA	NA	netMHCIIpan-4.3	HLA-DPA10202-DPB10402	3.47	WB	KAAVVFVGR	NA	NA
ALLRGVFVVAAKRTPF	16	FALSE	sp|P42765|THIM_HUMAN	ACAA2	HUMAN	3-ketoacyl-CoA thiolase, mitochondrial OS=Homo sapiens OX=9606 GN=ACAA2 PE=1 SV=2	[UNIMOD:Acetylation]-ALLRGVFVVAAKRTPF/3	['MSFragger', 'PEAKS']	[0.0002711496746203, 0.0002903600464576]	[1.8967088009510908, 1.9539652196312045]	[0.0001173386801652, 0.0001247355364616]	0.765324	5.21827	1	2	0.00027115	0.000117339	1.95397	0	NA	1	0	0	0	0	0	0	0	1	0	1	0	NA	NA	netMHCIIpan-4.3	HLA-DPA10202-DPB10402	6.18	NB	KAAVVFVGR	NA	NA
ALLRGVFVVAAKRTPFG	17	FALSE	sp|P42765|THIM_HUMAN	ACAA2	HUMAN	3-ketoacyl-CoA thiolase, mitochondrial OS=Homo sapiens OX=9606 GN=ACAA2 PE=1 SV=2	[UNIMOD:Acetylation]-ALLRGVFVVAAKRTPFG/3	['MSFragger', 'PEAKS']	[0.0002711496746203, 0.0002903600464576]	[1.6515499387154198, 2.493067143806057]	[0.0004551394723684, 2.059295077163559e-05]	0.778812	4.841	1	2	0.00027115	2.0593e-05	2.49307	0	NA	1	0	0	0	0	0	0	1	0	0	1	0	NA	NA	netMHCIIpan-4.3	DRB1_0101	7.66	NB	VFVVAAKRT	NA	NA
ALLRGVFVVAAKRTPFGA	18	FALSE	sp|P42765|THIM_HUMAN	ACAA2	HUMAN	3-ketoacyl-CoA thiolase, mitochondrial OS=Homo sapiens OX=9606 GN=ACAA2 PE=1 SV=2	[UNIMOD:Acetylation]-ALLRGVFVVAAKRTPFGA/3	['MSFragger', 'PEAKS']	[0.0002711496746203, 0.0002903600464576]	[2.098696221289453, 2.537719421473915]	[3.832199151162715e-05, 1.7727973471007e-05]	0.88727	4.58492	1	2	0.00027115	1.7728e-05	2.53772	0	NA	4	2	0	0	0	0	1	1	0	2	2	0	NA	NA	netMHCIIpan-4.3	DRB5_0101	11.41	NB	FVVAAKRTP	NA	NA
ALMGYATHK	9	TRUE	sp|P09912|IFI6_HUMAN	IFI6	HUMAN	Interferon alpha-inducible protein 6 OS=Homo sapiens OX=9606 GN=IFI6 PE=1 SV=2	ALMGYATHK/1	['MSFragger', 'Comet', 'Sage', 'PEAKS']	[0.0002711496746203, 0.0003395585738539, 0.0002794857462269, 0.0002903600464576]	[1.5957773654092415, 1.0972170091654132, 1.0409319950159268, 1.7044668059224592]	[0.0006187723926665, 0.0001417276270879, 0.0009181419316515, 0.0002764236136532]	0.765945	0.0885968	1	4	0.00027115	0.000141728	1.70447	0	NA	4	1	0	0	1	0	0	1	1	2	2	0	NA	NA	netMHCpan-4.1	HLA-A*03:01	0.024	SB	ALMGYATHK	3	ALMGYATHK
ALNHKVLHY	9	TRUE	sp|Q96JJ3|ELMO2_HUMAN	ELMO2	HUMAN	Engulfment and cell motility protein 2 OS=Homo sapiens OX=9606 GN=ELMO2 PE=1 SV=2	ALNHKVLHY/1	['MSFragger', 'Comet', 'Sage', 'PEAKS']	[0.0005478451424397, 0.0039053254437869, 0.0012811387900355, 0.0002903600464576]	[1.338286002837431, 0.5222831504875799, 0.7737612595298478, 1.7611125457181256]	[0.0025253050471328, 0.0256042807628962, 0.0088429368179995, 0.0002322347658622]	0.913813	1.94703	1	4	0.00029036	0.000232235	1.76111	0	NA	2	0	0	0	0	0	0	1	1	0	2	0	NA	NA	netMHCpan-4.1	HLA-A*03:01	0.044	SB	ALNHKVLHY	3	ALNHKVLHY
ALNLFKHLAKASPTQNL	17	FALSE	sp|P05120|PAI2_HUMAN	SERPINB2	HUMAN	Plasminogen activator inhibitor 2 OS=Homo sapiens OX=9606 GN=SERPINB2 PE=1 SV=2	ALNLFKHLAKASPTQNL/3	['Comet', 'PEAKS']	[0.0047222846863053, 0.0008626001232285]	[0.4939050378304619, 0.9612271151737768]	[0.0329438045521735, 0.0040059391446486]	-0.030368	1.46262	1	2	0.0008626	0.00400594	0.961227	0	NA	2	0	0	0	0	1	0	0	1	0	2	0	NA	NA	netMHCIIpan-4.3	HLA-DPA10202-DPB10201	1.31	WB	KALHKFLNL	NA	NA
ALNPAALTAL	10	TRUE	sp|Q86U06|RBM23_HUMAN	RBM23	HUMAN	Probable RNA-binding protein 23 OS=Homo sapiens OX=9606 GN=RBM23 PE=1 SV=1	ALNPAALTAL/1	['MSFragger', 'Comet', 'Sage', 'PEAKS']	[0.0005478451424397, 0.0008067769261799, 0.000383435582822, 0.0002903600464576]	[1.397584670839772, 0.7179644219777367, 0.9729223384273512, 1.7693134356490294]	[0.0018290113549137, 0.004399936247299, 0.001637916965619, 0.0002263544561212]	0.99012	0.0575534	1	4	0.00029036	0.000226354	1.76931	0	NA	13	1	2	2	2	1	1	2	2	7	6	0	NA	NA	netMHCpan-4.1	HLA-C*01:02	0.272	SB	ALPAALTAL	5	ALPAALTAL
ALNSKATFY	9	TRUE	sp|P46940|IQGA1_HUMAN	IQGAP1	HUMAN	Ras GTPase-activating-like protein IQGAP1 OS=Homo sapiens OX=9606 GN=IQGAP1 PE=1 SV=1	ALNSKATFY/1	['MSFragger', 'Comet', 'Sage', 'PEAKS']	[0.0006814310051107, 0.0006958942240779, 0.000544267053701, 0.0002903600464576]	[1.2917328413196312, 0.8122947180823591, 0.8712889540042498, 1.7011805570051446]	[0.0032507971007235, 0.001873475800111, 0.003883165266389, 0.0002791810334772]	0.881492	0.135425	1	4	0.00029036	0.000279181	1.70118	0	NA	7	1	0	1	2	1	0	1	1	4	3	0	NA	NA	netMHCpan-4.1	HLA-A*03:01	0.158	SB	ALNSKATFY	3	ALNSKATFY
ALNVPISVK	9	TRUE	sp|Q9UQR1|ZN148_HUMAN	ZNF148	HUMAN	Zinc finger protein 148 OS=Homo sapiens OX=9606 GN=ZNF148 PE=1 SV=2	ALNVPISVK/1	['MSFragger', 'Comet', 'Sage', 'PEAKS']	[0.0019326339039204, 0.0015800284405119, 0.0016620498614958, 0.0006299609424215]	[1.1438598491975822, 0.6606659275226494, 0.7590943250319967, 1.0258958390231427]	[0.0071817914466802, 0.0073851436132977, 0.0099991260690534, 0.0027357924622967]	0.987572	0.330203	1	4	0.000629961	0.00273579	1.14386	0	NA	1	0	0	0	0	0	0	1	0	0	1	0	NA	NA	netMHCpan-4.1	HLA-A*03:01	0.016	SB	ALNVPISVK	3	ALNVPISVK
ALPADIRAL	9	TRUE	sp|Q14CX7|NAA25_HUMAN	NAA25	HUMAN	N-alpha-acetyltransferase 25, NatB auxiliary subunit OS=Homo sapiens OX=9606 GN=NAA25 PE=1 SV=1	ALPADIRAL/2	['MSFragger', 'Comet']	[0.0072127260152158, 0.0053505132124918]	[0.8060266836998662, 0.481239091454522]	[0.0428150582798805, 0.0368447556222946]	0.98022	1.14159	1	2	0.00535051	0.0368448	0.806027	0	NA	3	0	1	1	1	0	0	0	0	3	0	0	NA	NA	netMHCpan-4.1	HLA-C*01:02	0.022	SB	ALPADIRAL	5	ALPADIRAL
ALPALATAL	9	TRUE	P84157|MXRA7_HUMAN	MXRA7	HUMAN	Matrix-remodeling-associated protein 7 OS=Homo sapiens OX=9606 GN=MXRA7 PE=1 SV=1	ALPALATAL/1	['PEAKS']	[0.0020042194092827]	[0.7155436988328755]	[0.0203221940394608]	0.833971	0.523589	1	1	0.00200422	0.0203222	0.715544	0	NA	1	0	0	1	0	0	0	0	0	1	0	0	NA	NA	netMHCpan-4.1	HLA-C*01:02	0.022	SB	ALPALATAL	5	ALPALATAL
ALPALVMSK	9	TRUE	sp|P36578|RL4_HUMAN	RPL4	HUMAN	Large ribosomal subunit protein uL4 OS=Homo sapiens OX=9606 GN=RPL4 PE=1 SV=5	ALPALVMSK/1;ALPALVMSK/2	['MSFragger', 'Comet', 'Sage', 'PEAKS']	[0.0002711496746203, 0.0006261740763932, 0.0002794857462269, 0.0005488474204171]	[1.675155434064865, 0.8682055919882942, 1.0934704332758698, 1.4377844778311797]	[0.0003995719189601, 0.0011291140936633, 0.0005869066960124, 0.0005698754373578]	0.901586	0.187169	2	4	0.00027115	0.000399572	1.67516	0	NA	7	1	1	0	1	1	1	1	1	3	4	0	NA	NA	netMHCpan-4.1	HLA-A*03:01	0.075	SB	ALPALVMSK	3	ALPALVMSK
ALPAQGLIEF	10	TRUE	sp|Q00577|PURA_HUMAN;sp|Q96QR8|PURB_HUMAN	PURA;PURB	HUMAN	Transcriptional activator protein Pur-alpha OS=Homo sapiens OX=9606 GN=PURA PE=1 SV=2	ALPAQGLIEF/1	['MSFragger', 'Comet', 'Sage', 'PEAKS']	[0.0041095890410958, 0.003630234668741, 0.0043051109393972, 0.0005488474204171]	[0.9566913517594252, 0.5580600928165541, 0.6260331034220348, 1.0906841082344194]	[0.0192094675990025, 0.0185978975270682, 0.0299249334442307, 0.001934233695949]	0.84595	0.127355	1	4	0.000548847	0.00193423	1.09068	0	NA	1	0	0	0	0	0	0	1	0	0	1	0	NA	NA	netMHCpan-4.1	HLA-C*01:02	0.99	WB	ALPAQGIEF	5	ALPQGLIEF
ALPDEDDDL	9	TRUE	sp|P62826|RAN_HUMAN	RAN	HUMAN	GTP-binding nuclear protein Ran OS=Homo sapiens OX=9606 GN=RAN PE=1 SV=3	ALPDEDDDL/1	['MSFragger', 'Comet', 'Sage', 'PEAKS']	[0.0005478451424397, 0.0006261740763932, 0.000383435582822, 0.0002903600464576]	[1.4441791122006438, 0.8696971853383465, 0.905183118555034, 1.614787161736773]	[0.0014189129045831, 0.0011139614560194, 0.0029128515053225, 0.0003591287763544]	0.999481	1.04249	1	4	0.00029036	0.000359129	1.61479	0	NA	4	0	0	2	2	0	0	0	0	4	0	0	NA	NA	netMHCpan-4.1	HLA-C*01:02	1.186	WB	ALPDEDDDL	5	ALPDEDDDL
ALPEIFTEL	9	TRUE	sp|P41091|IF2G_HUMAN;sp|Q2VIR3|IF2GL_HUMAN	EIF2S3;EIF2S3B	HUMAN	Eukaryotic translation initiation factor 2 subunit 3 OS=Homo sapiens OX=9606 GN=EIF2S3 PE=1 SV=3	ALPEIFTEL/1	['MSFragger', 'Comet', 'Sage', 'PEAKS']	[0.0002711496746203, 0.001567944250871, 0.0002794857462269, 0.0005488474204171]	[1.7602433785605691, 0.6764853148082904, 1.0661771618760312, 1.327621004745473]	[0.0002497150456611, 0.0064018044434239, 0.0007405219197341, 0.0007670396809148]	0.973129	0.0391613	1	4	0.00027115	0.000249715	1.76024	0	NA	14	2	2	3	2	1	2	2	0	9	5	0	NA	NA	netMHCpan-4.1	HLA-C*01:02	0.004	SB	ALPEIFTEL	5	ALPEIFTEL
ALPENPAAL	9	TRUE	sp|Q9UBG0|MRC2_HUMAN	MRC2	HUMAN	C-type mannose receptor 2 OS=Homo sapiens OX=9606 GN=MRC2 PE=1 SV=2	ALPENPAAL/1	['MSFragger', 'Comet', 'Sage', 'PEAKS']	[0.0088462262375305, 0.0015800284405119, 0.0028871694191015, 0.0005488474204171]	[0.7487814180266025, 0.6384757929923365, 0.6661507217569903, 1.3310831317619911]	[0.0583272232538958, 0.0090227780637851, 0.0215980260658888, 0.0007593393794871]	0.939451	1.35731	1	4	0.000548847	0.000759339	1.33108	0	NA	2	0	0	0	1	0	0	0	1	1	1	0	NA	NA	netMHCpan-4.1	HLA-C*01:02	0.003	SB	ALPENPAAL	5	ALPENPAAL
ALPESGSSL	9	TRUE	sp|Q9NWH2|TM242_HUMAN	TMEM242	HUMAN	Transmembrane protein 242 OS=Homo sapiens OX=9606 GN=TMEM242 PE=1 SV=1	ALPESGSSL/1	['MSFragger', 'Comet', 'Sage', 'PEAKS']	[0.0006814310051107, 0.0015800284405119, 0.0002794857462269, 0.0002903600464576]	[1.2704575811323084, 0.6344958799982907, 1.0645178234029995, 1.6529241872204]	[0.0036472584716854, 0.0093525669026412, 0.0007510620766698, 0.0003221065182465]	0.999033	1.13123	1	4	0.000279486	0.000322107	1.65292	1	['APPPYSEV(1)']	33	5	3	2	5	3	7	5	3	15	18	0	NA	NA	netMHCpan-4.1	HLA-C*01:02	0.003	SB	ALPESGSSL	5	ALPESGSSL
ALPFRKDLEKY	11	TRUE	sp|Q9NYL9|TMOD3_HUMAN	TMOD3	HUMAN	Tropomodulin-3 OS=Homo sapiens OX=9606 GN=TMOD3 PE=1 SV=1	[UNIMOD:Acetylation]-ALPFRKDLEKY/3	['MSFragger']	[0.0002711496746203]	[1.752663231622201]	[0.0002604036362502]	0.977323	8.00609	1	1	0.00027115	0.000260404	1.75266	0	NA	1	0	0	0	1	0	0	0	0	1	0	0	NA	NA	netMHCpan-4.1	HLA-A*03:01	4.456	NB	ALFRKDLEK	3	ALPFRKLEK
ALPGFAEAL	9	TRUE	sp|Q9HAB8|PPCS_HUMAN	PPCS	HUMAN	Phosphopantothenate--cysteine ligase OS=Homo sapiens OX=9606 GN=PPCS PE=1 SV=2	ALPGFAEAL/1	['MSFragger', 'Comet', 'Sage', 'PEAKS']	[0.0038216560509554, 0.002841293465025, 0.0009063444108761, 0.0005190760446405]	[0.961518188944462, 0.5798844674407847, 0.8137628340200129, 1.5933319707132456]	[0.0187281748919529, 0.0152910490877412, 0.0063161908061725, 0.0003810672713052]	0.96993	0.00256148	1	4	0.000519076	0.000381067	1.59333	0	NA	9	0	1	1	1	2	1	2	1	3	6	0	NA	NA	netMHCpan-4.1	HLA-C*01:02	0.024	SB	ALPGFAEAL	5	ALPGFAEAL
ALPGPFLSM	9	TRUE	sp|Q6ZS81|WDFY4_HUMAN	WDFY4	HUMAN	WD repeat- and FYVE domain-containing protein 4 OS=Homo sapiens OX=9606 GN=WDFY4 PE=1 SV=3	ALPGPFLSM/1	['MSFragger', 'Comet', 'Sage', 'PEAKS']	[0.0019326339039204, 0.0025460536168938, 0.000544267053701, 0.0005488474204171]	[1.1456421642846772, 0.6176108048049398, 0.8725788722983022, 1.238968025689927]	[0.0071142602827009, 0.0108901647354447, 0.0038409437766102, 0.0010215358484426]	0.987048	0.120326	1	4	0.000544267	0.00102154	1.23897	0	NA	5	0	0	2	1	0	0	1	1	3	2	0	NA	NA	netMHCpan-4.1	HLA-C*01:02	0.012	SB	ALPGPFLSM	5	ALPGPFLSM
ALPIGTLPL	9	TRUE	sp|Q9BSJ2|GCP2_HUMAN	TUBGCP2	HUMAN	Gamma-tubulin complex component 2 OS=Homo sapiens OX=9606 GN=TUBGCP2 PE=1 SV=2	ALPIGTLPL/1	['MSFragger']	[0.0073493385595296]	[0.7997288446130458]	[0.044293439492711]	0.803751	0.573924	1	1	0.00734934	0.0442934	0.799729	0	NA	1	0	0	0	0	0	0	0	1	0	1	0	NA	NA	netMHCpan-4.1	HLA-C*01:02	0.041	SB	ALPIGTLPL	5	ALPIGTLPL
ALPLGRKKGA	10	TRUE	P62241|RS8_HUMAN	RPS8	HUMAN	Small ribosomal subunit protein eS8 OS=Homo sapiens OX=9606 GN=RPS8 PE=1 SV=2	ALPLGRKKGA/1	['PEAKS']	[0.0006299609424215]	[1.0398916380901038]	[0.0025302335069085]	0.514241	3.16707	1	1	0.000629961	0.00253023	1.03989	0	NA	1	0	0	0	0	0	0	0	1	0	1	0	NA	NA	netMHCpan-4.1	HLA-C*01:02	28.083	NB	ALPLGRKKA	3	ALLGRKKGA
ALPLQTK	7	FALSE	sp|O43660|PLRG1_HUMAN	PLRG1	HUMAN	Pleiotropic regulator 1 OS=Homo sapiens OX=9606 GN=PLRG1 PE=1 SV=1	ALPLQTK/1	['MSFragger', 'Comet', 'PEAKS']	[0.005909797822706, 0.0042012035880549, 0.0006299609424215]	[0.8563854266194806, 0.50000414325359, 1.042545178758118]	[0.032675500639204, 0.0312111899781393, 0.0024935243310371]	0.998977	2.90963	1	3	0.000629961	0.00249352	1.04255	0	NA	8	1	1	1	1	1	1	1	1	4	4	0	NA	NA	NA	NA	NA	NA	NA	NA	NA
ALPPGSYASL	10	TRUE	sp|Q7Z460|CLAP1_HUMAN	CLASP1	HUMAN	CLIP-associating protein 1 OS=Homo sapiens OX=9606 GN=CLASP1 PE=1 SV=1	ALPPGSYASL/1	['MSFragger', 'Comet', 'Sage', 'PEAKS']	[0.0004670714619336, 0.0006958942240779, 0.0002794857462269, 0.0002903600464576]	[1.5047114814181175, 0.8415100643804463, 1.036838677937039, 1.8107666398153164]	[0.001019548156077, 0.0014379559199781, 0.0009507077036435, 0.0001985620471088]	0.970619	2.44529	1	4	0.000279486	0.000198562	1.81077	0	NA	35	4	5	3	5	3	4	5	6	17	18	0	NA	NA	netMHCpan-4.1	HLA-C*01:02	0.028	SB	ALPPGSASL	5	ALPPGSASL
ALPQEFAAL	9	TRUE	sp|O75145|LIPA3_HUMAN;sp|Q13136|LIPA1_HUMAN	PPFIA3;PPFIA1	HUMAN	Liprin-alpha-3 OS=Homo sapiens OX=9606 GN=PPFIA3 PE=1 SV=3	ALPQEFAAL/1	['Sage', 'PEAKS']	[0.0090375925391789, 0.0018092805449127]	[0.5244044018040039, 0.7445447783842342]	[0.0665340190385268, 0.0167520068879928]	0.872579	0.00732953	1	2	0.00180928	0.016752	0.744545	0	NA	2	0	0	0	0	0	0	1	1	0	2	0	NA	NA	netMHCpan-4.1	HLA-C*01:02	0.017	SB	ALPQEFAAL	5	ALPQEFAAL
ALPSSSYTDL	10	TRUE	sp|Q03181|PPARD_HUMAN	PPARD	HUMAN	Peroxisome proliferator-activated receptor delta OS=Homo sapiens OX=9606 GN=PPARD PE=1 SV=1	ALPSSSYTDL/1	['MSFragger', 'Comet', 'Sage', 'PEAKS']	[0.0002711496746203, 0.0003395585738539, 0.0002794857462269, 0.0002903600464576]	[1.9014402256603893, 0.911749987989375, 1.1065768433488363, 1.814616749921445]	[0.000114304069136, 0.0007610678504863, 0.0005249005092153, 0.0001961402647226]	0.995503	0.653461	1	4	0.00027115	0.000114304	1.90144	0	NA	38	4	5	5	5	5	3	7	4	19	19	0	NA	NA	netMHCpan-4.1	HLA-C*01:02	0.153	SB	ALPSSSYTL	5	ALPSSSTDL
ALPTEQSAL	9	TRUE	P18583|SON_HUMAN	SON	HUMAN	Protein SON OS=Homo sapiens OX=9606 GN=SON PE=1 SV=4	ALPTEQSAL/1	['PEAKS']	[0.0014098253985467]	[0.7689714775880924]	[0.0141944097449013]	0.977989	3.97623	1	1	0.00140983	0.0141944	0.768971	0	NA	1	0	0	0	0	0	0	1	0	0	1	0	NA	NA	netMHCpan-4.1	HLA-C*01:02	0.024	SB	ALPTEQSAL	5	ALPTEQSAL
ALQAKSDEKAAVAGKKPV	18	FALSE	sp|P36578|RL4_HUMAN	RPL4	HUMAN	Large ribosomal subunit protein uL4 OS=Homo sapiens OX=9606 GN=RPL4 PE=1 SV=5	ALQAKSDEKAAVAGKKPV/2	['Sage']	[0.0069958025184889]	[0.5542477075703305]	[0.0528805992504319]	0.294041	3.55134	1	1	0.0069958	0.0528806	0.554248	0	NA	1	0	0	0	0	0	0	0	1	0	1	0	NA	NA	netMHCIIpan-4.3	DRB5_0101	14.48	NB	EKAAVAGKK	NA	NA
ALQPDDVY	8	TRUE	sp|Q9Y287|ITM2B_HUMAN	ITM2B	HUMAN	Integral membrane protein 2B OS=Homo sapiens OX=9606 GN=ITM2B PE=1 SV=1	ALQPDDVY/1	['Sage']	[0.0014078558355624]	[0.7645612599138212]	[0.009551817822755]	0.984655	2.31818	1	1	0.00140786	0.00955182	0.764561	0	NA	2	0	0	0	1	0	0	0	1	1	1	0	NA	NA	netMHCpan-4.1	HLA-B*18:01	10.906	NB	ALQPDD-VY	4	ALQ-PDDVY
ALQPPPQSSEGLVGALMHV	19	FALSE	sp|P42768|WASP_HUMAN	WAS	HUMAN	Actin nucleation-promoting factor WAS OS=Homo sapiens OX=9606 GN=WAS PE=1 SV=4	ALQPPPQSSEGLVGALMHV/2	['Comet', 'Sage']	[0.0039053254437869, 0.0010208546011375]	[0.5215236233682231, 0.7843017877739468]	[0.0257781163600531, 0.0080940700109283]	0.704966	0.548714	1	2	0.00102085	0.00809407	0.784302	0	NA	3	0	0	0	2	0	0	1	0	2	1	0	NA	NA	NA	NA	NA	NA	NA	NA	NA
ALQQDGVKEVF	11	TRUE	sp|P84095|RHOG_HUMAN	RHOG	HUMAN	Rho-related GTP-binding protein RhoG OS=Homo sapiens OX=9606 GN=RHOG PE=1 SV=1	ALQQDGVKEVF/2	['MSFragger', 'Comet', 'Sage', 'PEAKS']	[0.0002711496746203, 0.0003395585738539, 0.0002794857462269, 0.0002903600464576]	[1.8324360995105555, 0.8943114217837607, 1.197015952312344, 1.7532741694061078]	[0.0001674880463982, 0.0008913239861161, 0.0002428851865554, 0.0002379758408524]	0.762741	0.0941557	1	4	0.00027115	0.000167488	1.83244	0	NA	1	1	0	0	0	0	0	0	0	1	0	0	NA	NA	netMHCpan-4.1	HLA-B*18:01	9.134	NB	AQDGVKEVF	4	LQQDGKEVF
ALQQDGVKEVFAEAVRA	17	FALSE	sp|P84095|RHOG_HUMAN	RHOG	HUMAN	Rho-related GTP-binding protein RhoG OS=Homo sapiens OX=9606 GN=RHOG PE=1 SV=1	ALQQDGVKEVFAEAVRA/3	['MSFragger', 'Comet', 'Sage', 'PEAKS']	[0.0002711496746203, 0.0003395585738539, 0.0002794857462269, 0.0002903600464576]	[3.212751933948976, 1.5252775306492692, 2.042994205720833, 2.339862875897091]	[7.976353369973504e-08, 2.925541423395645e-06, 1.7952856406727977e-07, 3.442647441264155e-05]	0.791377	2.51741	1	4	0.00027115	7.97635e-08	3.21275	0	NA	5	0	1	1	0	1	0	1	1	2	3	0	NA	NA	netMHCIIpan-4.3	DRB1_0101	8.13	NB	VKEVFAEAV	NA	NA
ALRILQNEPLPERLEV	16	FALSE	sp|O95793|STAU1_HUMAN	STAU1	HUMAN	Double-stranded RNA-binding protein Staufen homolog 1 OS=Homo sapiens OX=9606 GN=STAU1 PE=1 SV=2	ALRILQNEPLPERLEV/3	['MSFragger', 'Comet', 'Sage', 'PEAKS']	[0.0002711496746203, 0.0003395585738539, 0.0002794857462269, 0.0002903600464576]	[3.060477552709441, 1.3029497755302883, 3.034519932270594, 2.547021928800232]	[1.855054953903417e-07, 2.1957449742334005e-05, 3.8284846439388107e-11, 1.718322792610159e-05]	0.871922	0.271714	1	4	0.00027115	3.82848e-11	3.06048	0	NA	5	0	0	1	1	1	0	1	1	2	3	0	NA	NA	netMHCIIpan-4.3	DRB1_1501	3.88	WB	LRILQNEPL	NA	NA
ALRLTEY	7	FALSE	sp|P50991|TCPD_HUMAN	CCT4	HUMAN	T-complex protein 1 subunit delta OS=Homo sapiens OX=9606 GN=CCT4 PE=1 SV=4	ALRLTEY/2	['MSFragger', 'Comet', 'Sage', 'PEAKS']	[0.0033277870216306, 0.0026121027427078, 0.000383435582822, 0.0005488474204171]	[0.9992543262416548, 0.6094740051760155, 0.9561128281395506, 1.0803744660775751]	[0.0153637857051392, 0.0117182667748788, 0.0018896333382191, 0.0020386377898082]	0.986685	1.01626	1	4	0.000383436	0.00188963	1.08037	0	NA	1	1	0	0	0	0	0	0	0	1	0	0	NA	NA	NA	NA	NA	NA	NA	NA	NA
ALRLTEYSRTLSGMESY	17	FALSE	sp|P50991|TCPD_HUMAN	CCT4	HUMAN	T-complex protein 1 subunit delta OS=Homo sapiens OX=9606 GN=CCT4 PE=1 SV=4	ALRLTEYSRTLSGMESY/3	['MSFragger', 'Comet', 'PEAKS']	[0.0011070694290684, 0.0041488993891898, 0.0005488474204171]	[1.2263320639195516, 0.5072419844897476, 1.0935797918475323]	[0.0046257313142486, 0.0292697946034401, 0.0019062383828689]	0.0209614	1.27341	1	3	0.000548847	0.00190624	1.22633	0	NA	2	0	0	0	0	0	0	1	1	0	2	0	NA	NA	netMHCIIpan-4.3	DRB1_1501	22.32	NB	LTEYSRTLS	NA	NA
ALRPLVKPK	9	TRUE	sp|P62910|RL32_HUMAN	RPL32	HUMAN	Large ribosomal subunit protein eL32 OS=Homo sapiens OX=9606 GN=RPL32 PE=1 SV=2	ALRPLVKPK/1	['MSFragger', 'Sage', 'PEAKS']	[0.0022298006295907, 0.0021980705824887, 0.0002903600464576]	[1.0840656289892454, 0.7043779062206961, 1.8175521480147645]	[0.0098472134298353, 0.0157670117451243, 0.0001943116055592]	0.902068	0.0715578	1	3	0.00029036	0.000194312	1.81755	0	NA	8	0	1	1	1	1	2	1	1	3	5	0	NA	NA	netMHCpan-4.1	HLA-A*03:01	0.054	SB	ALRPLVKPK	3	ALRPLVKPK
ALRPLVKPKIV	11	TRUE	sp|P62910|RL32_HUMAN	RPL32	HUMAN	Large ribosomal subunit protein eL32 OS=Homo sapiens OX=9606 GN=RPL32 PE=1 SV=2	ALRPLVKPKIV/3	['MSFragger', 'Comet', 'Sage', 'PEAKS']	[0.0002711496746203, 0.0008067769261799, 0.0002794857462269, 0.0002903600464576]	[1.8140173949136889, 0.7351453711300902, 1.2869568863763376, 2.081801483324258]	[0.0001854617950315, 0.0037665632609096, 0.0001128550862825, 8.164353297896952e-05]	0.754744	0.874269	1	4	0.00027115	8.16435e-05	2.0818	0	NA	3	3	0	0	0	0	0	0	0	3	0	0	NA	NA	netMHCpan-4.1	HLA-A*03:01	7.577	NB	ALRPLVKPK	3	ALRPLVKPK
ALRPLVKPKIVK	12	TRUE	sp|P62910|RL32_HUMAN	RPL32	HUMAN	Large ribosomal subunit protein eL32 OS=Homo sapiens OX=9606 GN=RPL32 PE=1 SV=2	ALRPLVKPKIVK/3	['MSFragger', 'Comet', 'Sage', 'PEAKS']	[0.0002711496746203, 0.0060202107073747, 0.0010208546011375, 0.0002903600464576]	[1.64905823245024, 0.4709764442989951, 0.7936880281429765, 1.9403202828274797]	[0.000461435264485, 0.0403292221458242, 0.0074798943531024, 0.0001304616225074]	0.833992	1.03192	1	4	0.00027115	0.000130462	1.94032	0	NA	1	1	0	0	0	0	0	0	0	1	0	0	NA	NA	netMHCpan-4.1	HLA-A*03:01	0.348	SB	ALRPPKIVK	3	PLVKPKIVK
ALRPLVKPKIVKK	13	FALSE	sp|P62910|RL32_HUMAN	RPL32	HUMAN	Large ribosomal subunit protein eL32 OS=Homo sapiens OX=9606 GN=RPL32 PE=1 SV=2	ALRPLVKPKIVKK/3	['MSFragger', 'Comet', 'PEAKS']	[0.0032763014197306, 0.0006958942240779, 0.0002903600464576]	[1.0057207308348763, 0.7885365846689836, 1.8875767253120572]	[0.0148518724660198, 0.0023231286144336, 0.0001550271865908]	0.347833	0.539708	1	3	0.00029036	0.000155027	1.88758	0	NA	1	1	0	0	0	0	0	0	0	1	0	0	NA	NA	netMHCIIpan-4.3	HLA-DPA10202-DPB10201	2.52	WB	IKPKVLPRL	NA	NA
ALRYPMAV	8	TRUE	sp|Q9Y3U8|RL36_HUMAN	RPL36	HUMAN	Large ribosomal subunit protein eL36 OS=Homo sapiens OX=9606 GN=RPL36 PE=1 SV=3	ALRYPMAV/2;[UNIMOD:Acetylation]-ALRYPMAV/1;ALRYPMAV/1	['MSFragger', 'Comet', 'Sage', 'PEAKS']	[0.0028930817610062, 0.0011117287381878, 0.0006474587245063, 0.0005488474204171]	[1.0387575280767878, 0.6933318256468953, 0.8244236243449178, 1.3225343235093177]	[0.0124914311496905, 0.0054977030365257, 0.0057727795423073, 0.0007785936757571]	0.974124	0.173056	3	4	0.000548847	0.000778594	1.32253	0	NA	13	3	1	0	6	0	1	1	1	10	3	0	NA	NA	netMHCpan-4.1	HLA-B*51:01	6.438	NB	#NAME?	0	A-LRYPMAV
ALSDADVQKQIKHM	14	FALSE	sp|P36543|VATE1_HUMAN	ATP6V1E1	HUMAN	V-type proton ATPase subunit E 1 OS=Homo sapiens OX=9606 GN=ATP6V1E1 PE=1 SV=1	[UNIMOD:Acetylation]-ALSDADVQKQIKHM/3	['MSFragger', 'PEAKS']	[0.0002711496746203, 0.0005488474204171]	[1.8399278413212437, 1.5188850271006913]	[0.0001606846761819, 0.0004637182341465]	-0.0166798	1.30187	1	2	0.00027115	0.000160685	1.83993	0	NA	3	1	0	1	1	0	0	0	0	3	0	0	NA	NA	netMHCIIpan-4.3	HLA-DQA10101-DQB10602	5.82	NB	LSDADVQKQ	NA	NA
ALSDADVQKQIKHMM	15	FALSE	sp|P36543|VATE1_HUMAN	ATP6V1E1	HUMAN	V-type proton ATPase subunit E 1 OS=Homo sapiens OX=9606 GN=ATP6V1E1 PE=1 SV=1	[UNIMOD:Acetylation]-ALSDADVQKQIKHMM/3	['MSFragger', 'PEAKS']	[0.0002711496746203, 0.0005488474204171]	[2.3082946949052507, 1.455111149881684]	[1.1993977918327811e-05, 0.0005452462196997]	-0.0409663	10.0649	1	2	0.00027115	1.1994e-05	2.30829	0	NA	6	1	1	1	1	0	0	1	1	4	2	0	NA	NA	netMHCIIpan-4.3	HLA-DQA10101-DQB10602	9.56	NB	LSDADVQKQ	NA	NA
ALSDADVQKQIKHMMA	16	FALSE	sp|P36543|VATE1_HUMAN	ATP6V1E1	HUMAN	V-type proton ATPase subunit E 1 OS=Homo sapiens OX=9606 GN=ATP6V1E1 PE=1 SV=1	[UNIMOD:Acetylation]-ALSDADVQKQIKHMMA/3	['MSFragger', 'PEAKS']	[0.0009818360333824, 0.0005488474204171]	[1.2452085397368509, 1.2593719320766827]	[0.0041793556676077, 0.0009511916049703]	0.114072	9.68736	1	2	0.000548847	0.000951192	1.25937	0	NA	2	0	0	1	0	0	0	1	0	1	1	0	NA	NA	netMHCIIpan-4.3	HLA-DQA10101-DQB10602	14.56	NB	LSDADVQKQ	NA	NA
ALSDADVQKQIKHMMAF	17	FALSE	sp|P36543|VATE1_HUMAN	ATP6V1E1	HUMAN	V-type proton ATPase subunit E 1 OS=Homo sapiens OX=9606 GN=ATP6V1E1 PE=1 SV=1	[UNIMOD:Acetylation]-ALSDADVQKQIKHMMAF/3	['MSFragger', 'PEAKS']	[0.0002711496746203, 0.0005488474204171]	[2.0256701388714764, 1.1958656414938345]	[5.743635686652164e-05, 0.0012025148295485]	-0.015292	2.80822	1	2	0.00027115	5.74364e-05	2.02567	0	NA	5	1	1	0	0	1	0	1	1	2	3	0	NA	NA	netMHCIIpan-4.3	HLA-DQA10101-DQB10602	22.91	NB	LSDADVQKQ	NA	NA
ALSGNEEL	8	TRUE	sp|P14625|ENPL_HUMAN	HSP90B1	HUMAN	Endoplasmin OS=Homo sapiens OX=9606 GN=HSP90B1 PE=1 SV=1	ALSGNEEL/1	['MSFragger', 'Comet', 'Sage', 'PEAKS']	[0.0049547608789314, 0.0077644448926086, 0.0009063444108761, 0.0012131906915186]	[0.900166572551485, 0.4353772518794735, 0.8155206224538348, 0.8364879853596097]	[0.0258859178559147, 0.0550328700017578, 0.0062232364324977, 0.0089616435038277]	0.958181	0.44985	1	4	0.000906344	0.00622324	0.900167	0	NA	5	2	0	1	1	0	0	0	1	4	1	0	NA	NA	netMHCpan-4.1	HLA-C*01:02	4.112	NB	ALS-GNEEL	5	ALSGN-EEL
ALSTALSEK	9	TRUE	sp|P02545|LMNA_HUMAN	LMNA	HUMAN	Prelamin-A/C OS=Homo sapiens OX=9606 GN=LMNA PE=1 SV=1	ALSTALSEK/1	['MSFragger', 'Comet', 'Sage', 'PEAKS']	[0.0005478451424397, 0.0015800284405119, 0.0019864918553833, 0.0005488474204171]	[1.3396356989746614, 0.6565618469293277, 0.7431821501643524, 1.1648012215951824]	[0.0025068530421682, 0.007663949036749, 0.0114209874726702, 0.0013676975436773]	0.925928	0.161048	1	4	0.000547845	0.0013677	1.33964	0	NA	7	1	1	1	0	1	1	1	1	3	4	0	NA	NA	netMHCpan-4.1	HLA-A*03:01	0.053	SB	ALSTALSEK	3	ALSTALSEK
ALSTPVVEK	9	TRUE	sp|P29084|T2EB_HUMAN	GTF2E2	HUMAN	Transcription initiation factor IIE subunit beta OS=Homo sapiens OX=9606 GN=GTF2E2 PE=1 SV=1	ALSTPVVEK/1	['MSFragger', 'Comet', 'Sage', 'PEAKS']	[0.0079723369513015, 0.0042012035880549, 0.0074626865671641, 0.0005488474204171]	[0.7735406783506898, 0.5009688360910433, 0.5494852786950983, 1.0899065072244856]	[0.0510211125462906, 0.0309453771876543, 0.054872091673827, 0.0019418484600454]	0.974662	1.79844	1	4	0.000548847	0.00194185	1.08991	0	NA	2	0	0	0	0	1	0	1	0	0	2	0	NA	NA	netMHCpan-4.1	HLA-A*03:01	0.007	SB	ALSTPVVEK	3	ALSTPVVEK
ALSTVSSGVQRVLV	14	FALSE	sp|O75122|CLAP2_HUMAN	CLASP2	HUMAN	CLIP-associating protein 2 OS=Homo sapiens OX=9606 GN=CLASP2 PE=1 SV=3	ALSTVSSGVQRVLV/2	['MSFragger', 'Comet', 'Sage', 'PEAKS']	[0.0052361615729856, 0.001567944250871, 0.0002794857462269, 0.0005488474204171]	[0.8855268542814487, 0.6750498012177485, 1.017597968161316, 1.2188575707972875]	[0.0279767128192222, 0.0064853745196825, 0.001119924776505, 0.0010999262930394]	0.780033	0.927454	1	4	0.000279486	0.00109993	1.21886	0	NA	1	0	0	0	1	0	0	0	0	1	0	0	NA	NA	netMHCIIpan-4.3	HLA-DPA10202-DPB10201	21.19	NB	TVSSGVQRV	NA	NA
ALTGDEVK	8	TRUE	sp|P22090|RS4Y1_HUMAN;sp|P62701|RS4X_HUMAN;sp|Q8TD47|RS4Y2_HUMAN	RPS4Y1;RPS4X;RPS4Y2	HUMAN	Small ribosomal subunit protein eS4, Y isoform 1 OS=Homo sapiens OX=9606 GN=RPS4Y1 PE=1 SV=2	ALTGDEVK/1	['Comet', 'PEAKS']	[0.0037874160048869, 0.0005488474204171]	[0.5348022671388925, 1.1485658500935716]	[0.0228989761607769, 0.0014685393870257]	0.820449	3.39409	1	2	0.000548847	0.00146854	1.14857	0	NA	1	0	0	1	0	0	0	0	0	1	0	0	NA	NA	netMHCpan-4.1	HLA-A*03:01	15.275	NB	ALTGDEV-K	3	ALTGDEV-K
ALTNGIYPHKLVF	13	FALSE	sp|Q02878|RL6_HUMAN	RPL6	HUMAN	Large ribosomal subunit protein eL6 OS=Homo sapiens OX=9606 GN=RPL6 PE=1 SV=3	ALTNGIYPHKLVF/3;ALTNGIYPHKLVF/2	['MSFragger', 'Comet', 'Sage', 'PEAKS']	[0.0002711496746203, 0.0003395585738539, 0.0002794857462269, 0.0002903600464576]	[1.890230929095514, 0.9731992976113444, 1.294417189369905, 2.030052648335701]	[0.0001216243484152, 0.0004361210944142, 0.0001059031792891, 9.698142933961928e-05]	0.883713	2.2862	2	4	0.00027115	9.69814e-05	2.03005	0	NA	33	2	4	5	6	4	3	4	5	17	16	0	NA	NA	netMHCIIpan-4.3	HLA-DQA10101-DQB10602	41.19	NB	TNGIYPHKL	NA	NA
ALTQRGLKTVFDEAIRA	17	FALSE	sp|P15153|RAC2_HUMAN;sp|P60763|RAC3_HUMAN;sp|P63000|RAC1_HUMAN	RAC2;RAC3;RAC1	HUMAN	Ras-related C3 botulinum toxin substrate 2 OS=Homo sapiens OX=9606 GN=RAC2 PE=1 SV=1	ALTQRGLKTVFDEAIRA/3	['Comet', 'PEAKS']	[0.0006958942240779, 0.0005488474204171]	[0.7598076136475238, 1.4231078503757164]	[0.0030131402836074, 0.0005917732042314]	0.543893	2.65865	1	2	0.000548847	0.000591773	1.42311	0	NA	1	0	0	0	0	0	0	0	1	0	1	0	NA	NA	netMHCIIpan-4.3	HLA-DQA10102-DQB10501	2.8	WB	LKTVFDEAI	NA	NA
ALTVPELTQQVFDAK	15	FALSE	sp|P07437|TBB5_HUMAN	TUBB	HUMAN	Tubulin beta chain OS=Homo sapiens OX=9606 GN=TUBB PE=1 SV=2	ALTVPELTQQVFDAK/2	['MSFragger', 'Sage']	[0.0009818360333824, 0.0021980705824887]	[1.245675091560368, 0.693017559467459]	[0.0041688709901289, 0.0173186037731583]	0.761485	0.287615	1	2	0.000981836	0.00416887	1.24568	0	NA	1	1	0	0	0	0	0	0	0	1	0	0	NA	NA	netMHCIIpan-4.3	HLA-DPA10202-DPB10402	10.18	NB	FVQQTLEPV	NA	NA
ALWGRTTLK	9	TRUE	sp|P51398|RT29_HUMAN	DAP3	HUMAN	Small ribosomal subunit protein mS29 OS=Homo sapiens OX=9606 GN=DAP3 PE=1 SV=1	ALWGRTTLK/1;ALWGRTTLK/2	['MSFragger', 'Comet', 'Sage', 'PEAKS']	[0.0006814310051107, 0.0011117287381878, 0.0017931034482758, 0.0005488474204171]	[1.3037053652673851, 0.6988824359486067, 0.7549334637707897, 1.0725126793810216]	[0.0030466399687603, 0.0052286377749541, 0.0103532550905414, 0.0021234780281233]	0.913976	0.28968	2	4	0.000548847	0.00212348	1.30371	0	NA	2	1	0	0	1	0	0	0	0	2	0	0	NA	NA	netMHCpan-4.1	HLA-A*03:01	0.005	SB	ALWGRTTLK	3	ALWGRTTLK
ALWPMVA	7	FALSE	sp|Q9H3U5|MFSD1_HUMAN	MFSD1	HUMAN	Lysosomal dipeptide transporter MFSD1 OS=Homo sapiens OX=9606 GN=MFSD1 PE=1 SV=2	ALWPMVA/1	['MSFragger', 'Comet', 'Sage', 'PEAKS']	[0.0024662512980269, 0.0026121027427078, 0.0028871694191015, 0.0005488474204171]	[1.066101505031091, 0.6058163925903544, 0.6631724446937344, 1.3634503168394174]	[0.0108222671870363, 0.0121105794156112, 0.0221307939715829, 0.0006930845183675]	0.986281	0.467558	1	4	0.000548847	0.000693085	1.36345	0	NA	7	0	0	1	2	1	0	2	1	3	4	0	NA	NA	NA	NA	NA	NA	NA	NA	NA
ALYDATYETKESKKEDLVF	19	FALSE	sp|P23528|COF1_HUMAN;sp|Q9Y281|COF2_HUMAN	CFL1;CFL2	HUMAN	Cofilin-1 OS=Homo sapiens OX=9606 GN=CFL1 PE=1 SV=3	ALYDATYETKESKKEDLVF/3	['MSFragger', 'Comet', 'PEAKS']	[0.0068958624825104, 0.0071236836671484, 0.0005488474204171]	[0.8169607153459921, 0.4511489266329461, 1.252460448031936]	[0.0403673546591456, 0.0479784166384458, 0.000974070162523]	0.0623339	0.200579	1	3	0.000548847	0.00097407	1.25246	0	NA	1	0	0	1	0	0	0	0	0	1	0	0	NA	NA	NA	NA	NA	NA	NA	NA	NA
ALYFPKNGDPSGLAK	15	FALSE	sp|Q14693|LPIN1_HUMAN	LPIN1	HUMAN	Phosphatidate phosphatase LPIN1 OS=Homo sapiens OX=9606 GN=LPIN1 PE=1 SV=2	ALYFPKNGDPSGLAK/3	['MSFragger', 'Comet', 'Sage']	[0.0022298006295907, 0.0026121027427078, 0.0010208546011375]	[1.0849924047192647, 0.6064008073634278, 0.7941910440737145]	[0.0097993202691027, 0.0120470323408426, 0.0074483068910632]	0.580639	0.611486	1	3	0.00102085	0.00744831	1.08499	0	NA	1	0	1	0	0	0	0	0	0	1	0	0	NA	NA	netMHCIIpan-4.3	DRB1_1601	28.99	NB	YFPKNGDPS	NA	NA
ALYGRFTIK	9	TRUE	sp|P06241|FYN_HUMAN;sp|P07947|YES_HUMAN;sp|P12931|SRC_HUMAN	FYN;YES1;SRC	HUMAN	Tyrosine-protein kinase Fyn OS=Homo sapiens OX=9606 GN=FYN PE=1 SV=3	ALYGRFTIK/2	['MSFragger', 'Comet', 'Sage', 'PEAKS']	[0.0022298006295907, 0.0006958942240779, 0.0052284847851092, 0.0002903600464576]	[1.076670874258768, 0.8192530106045876, 0.5893067869932807, 2.35392620741582]	[0.010237669590116, 0.0017590699072012, 0.0401481322952816, 3.284066597623225e-05]	0.81865	0.0714296	1	4	0.00029036	3.28407e-05	2.35393	0	NA	4	1	1	2	0	0	0	0	0	4	0	0	NA	NA	netMHCpan-4.1	HLA-A*03:01	0.005	SB	ALYGRFTIK	3	ALYGRFTIK
ALYKLGFFK	9	TRUE	sp|P11215|ITAM_HUMAN	ITGAM	HUMAN	Integrin alpha-M OS=Homo sapiens OX=9606 GN=ITGAM PE=1 SV=2	ALYKLGFFK/2	['MSFragger', 'Comet', 'Sage', 'PEAKS']	[0.0002711496746203, 0.0003395585738539, 0.0002794857462269, 0.0002903600464576]	[2.1028383599065936, 0.9565989319910012, 1.1861931695271055, 2.179899190407982]	[3.745236625437939e-05, 0.0005069193876083, 0.0002663515479504, 5.883496832969512e-05]	0.964209	0.389963	1	4	0.00027115	3.74524e-05	2.1799	0	NA	11	2	1	1	1	1	3	1	1	5	6	0	NA	NA	netMHCpan-4.1	HLA-A*03:01	0.011	SB	ALYKLGFFK	3	ALYKLGFFK
ALYPHVLVK	9	TRUE	sp|Q9BUJ2|HNRL1_HUMAN	HNRNPUL1	HUMAN	Heterogeneous nuclear ribonucleoprotein U-like protein 1 OS=Homo sapiens OX=9606 GN=HNRNPUL1 PE=1 SV=2	ALYPHVLVK/2	['MSFragger', 'Comet', 'Sage', 'PEAKS']	[0.0004670714619336, 0.0015800284405119, 0.0016620498614958, 0.0005488474204171]	[1.4893777570931377, 0.6375554583636748, 0.760056467116975, 1.462632530914889]	[0.0011086984069052, 0.0090979974053592, 0.0099189423219677, 0.0005349304009684]	0.942597	0.113536	1	4	0.000467071	0.00053493	1.48938	0	NA	1	1	0	0	0	0	0	0	0	1	0	0	NA	NA	netMHCpan-4.1	HLA-A*03:01	0.001	SB	ALYPHVLVK	3	ALYPHVLVK
ALYSVYRQK	9	TRUE	sp|Q969V5|MUL1_HUMAN	MUL1	HUMAN	Mitochondrial ubiquitin ligase activator of NFKB 1 OS=Homo sapiens OX=9606 GN=MUL1 PE=1 SV=1	ALYSVYRQK/1	['MSFragger', 'Comet', 'Sage', 'PEAKS']	[0.0022298006295907, 0.006525459991442, 0.0090375925391789, 0.0005488474204171]	[1.0927357188869375, 0.4678238252468037, 0.5222978341309578, 1.2639895270563202]	[0.009407991590733, 0.0414618661805505, 0.0676089720225028, 0.0009364141542874]	0.912025	1.99999	1	4	0.000548847	0.000936414	1.26399	0	NA	5	0	0	0	0	1	1	1	2	0	5	0	NA	NA	netMHCpan-4.1	HLA-A*03:01	0.006	SB	ALYSVYRQK	3	ALYSVYRQK
ALYWPLNQK	9	TRUE	sp|Q99542|MMP19_HUMAN	MMP19	HUMAN	Matrix metalloproteinase-19 OS=Homo sapiens OX=9606 GN=MMP19 PE=1 SV=1	ALYWPLNQK/2;ALYWPLNQK/1	['MSFragger', 'Comet', 'Sage', 'PEAKS']	[0.0002711496746203, 0.0006958942240779, 0.000383435582822, 0.0005190760446405]	[1.5510976793754134, 0.8442183861024826, 0.9882082574179611, 1.5948152545167036]	[0.0007908365093142, 0.0014031140437042, 0.0014381885545293, 0.0003795250161629]	0.991824	3.72605	2	4	0.00027115	0.000379525	1.59482	0	NA	14	1	2	2	2	1	3	1	2	7	7	0	NA	NA	netMHCpan-4.1	HLA-A*03:01	0.004	SB	ALYWPLNQK	3	ALYWPLNQK
AMGGAMGI	8	TRUE	sp|Q15233|NONO_HUMAN	NONO	HUMAN	Non-POU domain-containing octamer-binding protein OS=Homo sapiens OX=9606 GN=NONO PE=1 SV=4	AMGGAMGI/1	['MSFragger', 'Comet', 'PEAKS']	[0.0022298006295907, 0.0077644448926086, 0.0005488474204171]	[1.073177836010291, 0.4370462416855115, 1.0793114132007935]	[0.0104273541719153, 0.0542421491083987, 0.0020498380799439]	0.958628	0.106765	1	3	0.000548847	0.00204984	1.07931	0	NA	2	0	0	1	1	0	0	0	0	2	0	0	NA	NA	netMHCpan-4.1	HLA-B*51:01	11.413	NB	#NAME?	4	AMGGA-MGI
AMGIMNSFVNDIFER	15	FALSE	sp|O60814|H2B1K_HUMAN;sp|P06899|H2B1J_HUMAN;sp|P23527|H2B1O_HUMAN;sp|P33778|H2B1B_HUMAN;sp|P57053|H2BFS_HUMAN;sp|P58876|H2B1D_HUMAN;sp|P62807|H2B1C_HUMAN;sp|Q16778|H2B2E_HUMAN;sp|Q5QNW6|H2B2F_HUMAN;sp|Q8N257|H2B3B_HUMAN;sp|Q93079|H2B1H_HUMAN;sp|Q99877|H2B1N_HUMAN;sp|Q99879|H2B1M_HUMAN;sp|Q99880|H2B1L_HUMAN	H2BC12;H2BC11;H2BC17;H2BC3;H2BC12L;H2BC5;H2BC10;H2BC21;H2BC18;H2BC26;H2BC9;H2BC15;H2BC14;H2BC13	HUMAN	Histone H2B type 1-K OS=Homo sapiens OX=9606 GN=H2BC12 PE=1 SV=3	AM[UNIMOD:Oxidation]GIM[UNIMOD:Oxidation]NSFVNDIFER/2	['MSFragger', 'Comet', 'Sage', 'PEAKS']	[0.0002711496746203, 0.0003395585738539, 0.0002794857462269, 0.0002903600464576]	[3.425450818018493, 2.1219469462614224, 2.142564052913188, 2.206477277673734]	[2.4534877512568043e-08, 1.3084032420463251e-08, 7.682064350540104e-08, 5.382778826322746e-05]	0.843508	0.00770023	1	4	0.00027115	1.3084e-08	3.42545	0	NA	5	1	1	1	1	0	0	0	1	4	1	0	NA	NA	netMHCIIpan-4.3	HLA-DQA10101-DQB10501	2.57	WB	MNSFVNDIF	NA	NA
AMGPALGAGIERM	13	FALSE	sp|P52272|HNRPM_HUMAN	HNRNPM	HUMAN	Heterogeneous nuclear ribonucleoprotein M OS=Homo sapiens OX=9606 GN=HNRNPM PE=1 SV=3	AMGPALGAGIERM/2	['MSFragger', 'Comet', 'Sage', 'PEAKS']	[0.0002711496746203, 0.0003395585738539, 0.0002794857462269, 0.0002903600464576]	[2.735089302556832, 1.06548925144221, 1.8588090676928235, 2.199969892493421]	[1.1262011612780136e-06, 0.0001889497195197, 8.628622410485868e-07, 5.50131687250231e-05]	0.903833	1.1374	1	4	0.00027115	8.62862e-07	2.73509	0	NA	4	0	0	1	0	1	0	1	1	1	3	0	NA	NA	netMHCIIpan-4.3	HLA-DQA10101-DQB10602	42.06	NB	ALGAGIERM	NA	NA
AMKAAHDNMDIDKVDELM	18	FALSE	sp|Q9H444|CHM4B_HUMAN	CHMP4B	HUMAN	Charged multivesicular body protein 4b OS=Homo sapiens OX=9606 GN=CHMP4B PE=1 SV=1	AMKAAHDNMDIDKVDELM/3	['MSFragger', 'Comet', 'Sage', 'PEAKS']	[0.0002711496746203, 0.0003395585738539, 0.0002794857462269, 0.0002903600464576]	[2.041606408491192, 1.30623662099901, 1.1075137090486218, 1.974654522433732]	[5.258212911171329e-05, 2.1312913786304303e-05, 0.0005207275786614, 0.0001165100777738]	0.366867	1.27056	1	4	0.00027115	2.13129e-05	2.04161	0	NA	5	0	0	1	1	1	0	1	1	2	3	0	NA	NA	netMHCIIpan-4.3	HLA-DQA10101-DQB10501	32.85	NB	HDNMDIDKV	NA	NA
AMLDTVVFK	9	TRUE	sp|O00487|PSDE_HUMAN	PSMD14	HUMAN	26S proteasome non-ATPase regulatory subunit 14 OS=Homo sapiens OX=9606 GN=PSMD14 PE=1 SV=1	AMLDTVVFK/2	['MSFragger', 'Comet', 'Sage', 'PEAKS']	[0.0002711496746203, 0.0003395585738539, 0.0002794857462269, 0.0002903600464576]	[1.9633095236780236, 0.9661599159798974, 1.178064829996209, 1.7948687719559933]	[8.113975460812853e-05, 0.000464848554242, 0.0002854545987346, 0.0002088454759118]	0.996476	0.205117	1	4	0.00027115	8.11398e-05	1.96331	0	NA	12	0	3	2	1	1	1	3	1	6	6	0	NA	NA	netMHCpan-4.1	HLA-A*03:01	0.02	SB	AMLDTVVFK	3	AMLDTVVFK
AMLRVQPEAQAK	12	TRUE	Q06323|PSME1_HUMAN	PSME1	HUMAN	Proteasome activator complex subunit 1 OS=Homo sapiens OX=9606 GN=PSME1 PE=1 SV=1	[UNIMOD:Acetylation]-AMLRVQPEAQAK/2	['PEAKS']	[0.006276150627615]	[0.4879431995047444]	[0.067247374654134]	0.846973	7.32573	1	1	0.00627615	0.0672474	0.487943	0	NA	1	1	0	0	0	0	0	0	0	1	0	0	NA	NA	netMHCpan-4.1	HLA-A*03:01	1.523	WB	AMLPEAQAK	3	AVQPEAQAK
AMLRVQPEAQAKVDVF	16	FALSE	sp|Q06323|PSME1_HUMAN	PSME1	HUMAN	Proteasome activator complex subunit 1 OS=Homo sapiens OX=9606 GN=PSME1 PE=1 SV=1	[UNIMOD:Acetylation]-AMLRVQPEAQAKVDVF/2	['MSFragger']	[0.0002711496746203]	[1.5841631381549153]	[0.0006595666534058]	0.976076	5.94858	1	1	0.00027115	0.000659567	1.58416	0	NA	4	1	0	0	1	0	0	1	1	2	2	0	NA	NA	netMHCIIpan-4.3	DRB1_1501	7.85	NB	LRVQPEAQA	NA	NA
AMNLASARTPAIPTAV	16	FALSE	sp|Q9UQ35|SRRM2_HUMAN	SRRM2	HUMAN	Serine/arginine repetitive matrix protein 2 OS=Homo sapiens OX=9606 GN=SRRM2 PE=1 SV=2	AMNLASARTPAIPTAV/2	['MSFragger', 'Comet', 'Sage', 'PEAKS']	[0.0002711496746203, 0.0003395585738539, 0.0002794857462269, 0.0002903600464576]	[1.8495170016527915, 1.455340403023634, 1.2312746587161485, 2.176759557506943]	[0.0001523776372076, 5.5156021223233904e-06, 0.0001813882150134, 5.9456185263829615e-05]	0.95501	1.12578	1	4	0.00027115	5.5156e-06	2.17676	0	NA	4	0	0	3	1	0	0	0	0	4	0	0	NA	NA	netMHCIIpan-4.3	DRB1_1601	8.08	NB	LASARTPAI	NA	NA
AMNPVEHPF	9	TRUE	sp|P62917|RL8_HUMAN	RPL8	HUMAN	Large ribosomal subunit protein uL2 OS=Homo sapiens OX=9606 GN=RPL8 PE=1 SV=2	AMNPVEHPF/1;AM[UNIMOD:Oxidation]NPVEHPF/1;AMNPVEHPF/2;AM[UNIMOD:Oxidation]NPVEHPF/2	['MSFragger', 'Comet', 'Sage', 'PEAKS']	[0.0004670714619336, 0.0006958942240779, 0.000383435582822, 0.0002903600464576]	[1.5189030746572174, 0.7687241594488747, 0.9658790776415976, 1.7260273366046237]	[0.0009433789095317, 0.0027795103189315, 0.0017390364582328, 0.0002588618343925]	0.966026	0.000394506	4	4	0.00029036	0.000258862	1.72603	0	NA	29	9	1	1	2	2	8	1	5	13	16	0	NA	NA	netMHCpan-4.1	HLA-C*01:02	1.308	WB	AMNPVEHPF	3	AMNPVEHPF
AMNSIVMETGNTKNSAL	17	FALSE	sp|O43660|PLRG1_HUMAN	PLRG1	HUMAN	Pleiotropic regulator 1 OS=Homo sapiens OX=9606 GN=PLRG1 PE=1 SV=1	AMNSIVMETGNTKNSAL/2	['MSFragger', 'Comet', 'Sage', 'PEAKS']	[0.0042639138240574, 0.0008067769261799, 0.000383435582822, 0.0012131906915186]	[0.9345231213228092, 0.7287675328141567, 0.9348324502724904, 0.8293952410636333]	[0.0215876743635988, 0.0039902960180195, 0.0022643377508817, 0.0094012226358133]	0.838809	0.0280034	1	4	0.000383436	0.00226434	0.934832	0	NA	1	0	0	1	0	0	0	0	0	1	0	0	NA	NA	netMHCIIpan-4.3	DRB5_0101	0.17	SB	IVMETGNTK	NA	NA
AMPAFASAF	9	TRUE	sp|P09919|CSF3_HUMAN	CSF3	HUMAN	Granulocyte colony-stimulating factor OS=Homo sapiens OX=9606 GN=CSF3 PE=1 SV=1	AM[UNIMOD:Oxidation]PAFASAF/1;AMPAFASAF/1	['MSFragger', 'Comet', 'Sage', 'PEAKS']	[0.0004670714619336, 0.0008067769261799, 0.0002794857462269, 0.0005488474204171]	[1.4670578208096, 0.7420230293961292, 1.0999019311540557, 1.1415481254020727]	[0.0012524237205479, 0.0035393103914658, 0.0005556147504922, 0.0015156584462655]	0.981767	0.588747	2	4	0.000279486	0.000555615	1.46706	0	NA	11	5	4	1	1	0	0	0	0	11	0	0	NA	NA	netMHCpan-4.1	HLA-C*01:02	0.115	SB	AMPAFASAF	5	AMPAFASAF
AMPGRFQEL	9	TRUE	sp|Q9NQS5|GPR84_HUMAN	GPR84	HUMAN	G-protein coupled receptor 84 OS=Homo sapiens OX=9606 GN=GPR84 PE=1 SV=1	AMPGRFQEL/2	['MSFragger', 'Comet', 'PEAKS']	[0.0055854146906944, 0.0052712497254557, 0.0023826789599088]	[0.8740808403223638, 0.4817260627611542, 0.6831254070599749]	[0.0297327185622452, 0.036686845141084, 0.0250541293121]	0.986034	0.122008	1	3	0.00238268	0.0250541	0.874081	0	NA	4	2	2	0	0	0	0	0	0	4	0	0	NA	NA	netMHCpan-4.1	HLA-C*01:02	0.006	SB	AMPGRFQEL	5	AMPGRFQEL
AMSARAEAI	9	TRUE	sp|P47914|RL29_HUMAN	RPL29	HUMAN	Large ribosomal subunit protein eL29 OS=Homo sapiens OX=9606 GN=RPL29 PE=1 SV=2	AMSARAEAI/1;AMSARAEAI/2	['Comet', 'Sage', 'PEAKS']	[0.001567944250871, 0.0087531608636452, 0.0005488474204171]	[0.6708392368096415, 0.5310559680572691, 1.43571763836609]	[0.006736818943177, 0.063240273962348, 0.0005728991557056]	0.959016	0.847283	2	3	0.000548847	0.000572899	1.43572	0	NA	21	1	5	3	5	1	0	4	2	14	7	0	NA	NA	netMHCpan-4.1	HLA-C*01:02	2.329	NB	AMSARAEAI	5	AMSARAEAI
AMSGDPNYLHRMTTL	15	FALSE	sp|P30153|2AAA_HUMAN	PPP2R1A	HUMAN	Serine/threonine-protein phosphatase 2A 65 kDa regulatory subunit A alpha isoform OS=Homo sapiens OX=9606 GN=PPP2R1A PE=1 SV=4	AMSGDPNYLHRMTTL/2;AMSGDPNYLHRMTTL/3;AM[UNIMOD:Oxidation]SGDPNYLHRMTTL/3	['MSFragger', 'Comet', 'Sage', 'PEAKS']	[0.0002711496746203, 0.0003395585738539, 0.0002794857462269, 0.0002903600464576]	[2.11207089263704, 1.3203497187270783, 1.2534040150075505, 2.168800384282996]	[3.558437106143752e-05, 1.875360833925071e-05, 0.0001502124830435, 6.106031298117668e-05]	0.884373	0.310031	3	4	0.00027115	1.87536e-05	2.1688	0	NA	16	4	3	2	4	1	0	1	1	13	3	0	NA	NA	netMHCIIpan-4.3	HLA-DPA10202-DPB10201	77.32	NB	GDPNYLHRM	NA	NA
AMVSEFLK	8	TRUE	sp|P04083|ANXA1_HUMAN	ANXA1	HUMAN	Annexin A1 OS=Homo sapiens OX=9606 GN=ANXA1 PE=1 SV=2	[UNIMOD:Acetylation]-AMVSEFLK/1	['MSFragger', 'PEAKS']	[0.0048982257537825, 0.0034951068504094]	[0.9130829860410374, 0.6063089852941002]	[0.02417521679546, 0.0394160157427365]	0.767368	10.0769	1	2	0.00349511	0.0241752	0.913083	0	NA	2	0	0	1	0	0	0	1	0	1	1	0	NA	NA	netMHCpan-4.1	HLA-A*03:01	3.52	NB	AMVSEFL-K	3	AMVSEFL-K
AMYPHIFYF	9	TRUE	sp|Q8IUX4|ABC3F_HUMAN;sp|Q96AK3|ABC3D_HUMAN	APOBEC3F;APOBEC3D	HUMAN	DNA dC->dU-editing enzyme APOBEC-3F OS=Homo sapiens OX=9606 GN=APOBEC3F PE=1 SV=3	AMYPHIFYF/2	['MSFragger', 'Comet', 'Sage', 'PEAKS']	[0.0002711496746203, 0.0003395585738539, 0.0002794857462269, 0.0002903600464576]	[1.7828853935428632, 1.0042910015714568, 1.2051649656383956, 1.6269707449688633]	[0.0002203232315794, 0.0003290295132532, 0.0002265905645912, 0.0003470198757166]	0.96518	0.3826	1	4	0.00027115	0.000220323	1.78289	0	NA	5	0	1	1	1	0	0	1	1	3	2	0	NA	NA	netMHCpan-4.1	HLA-C*07:01	0.116	SB	AMYPHIFYF	3	AMYPHIFYF
AMYTYFQAK	9	TRUE	sp|O00391|QSOX1_HUMAN	QSOX1	HUMAN	Sulfhydryl oxidase 1 OS=Homo sapiens OX=9606 GN=QSOX1 PE=1 SV=3	AMYTYFQAK/1;AMYTYFQAK/2;AM[UNIMOD:Oxidation]YTYFQAK/1	['MSFragger', 'Comet', 'Sage', 'PEAKS']	[0.0002711496746203, 0.0003395585738539, 0.0002794857462269, 0.0002903600464576]	[2.2883146091301763, 1.380724368171051, 1.0804319985176294, 1.983941801044261]	[1.3398500553930222e-05, 1.084934260060789e-05, 0.0006558520519377, 0.0001129897492088]	0.96239	0.901686	3	4	0.00027115	1.08493e-05	2.28831	0	NA	20	2	2	2	7	1	3	2	1	13	7	0	NA	NA	netMHCpan-4.1	HLA-A*03:01	0.023	SB	AMYTYFQAK	3	AMYTYFQAK
ANEKKEEPK	9	TRUE	sp|P84101|SERF2_HUMAN	SERF2	HUMAN	Small EDRK-rich factor 2 OS=Homo sapiens OX=9606 GN=SERF2 PE=1 SV=1	ANEKKEEPK/1	['MSFragger', 'Comet', 'Sage', 'PEAKS']	[0.0011070694290684, 0.001567944250871, 0.0009063444108761, 0.0009547678720611]	[1.2340048785843558, 0.6716601644901136, 0.8026217369980158, 0.9168966839621008]	[0.004438968249314, 0.0066870445578918, 0.0069380214104962, 0.0052846456754021]	0.981138	0.281215	1	4	0.000906344	0.00443897	1.234	0	NA	4	0	0	1	0	1	2	0	0	1	3	0	NA	NA	netMHCpan-4.1	HLA-A*31:01	11.992	NB	ANEKKEEPK	3	ANEKKEEPK
ANFVSWKSRTKYTITPV	17	FALSE	sp|Q5T653|RM02_HUMAN	MRPL2	HUMAN	Large ribosomal subunit protein uL2m OS=Homo sapiens OX=9606 GN=MRPL2 PE=1 SV=2	ANFVSWKSRTKYTITPV/3	['MSFragger', 'Comet', 'Sage', 'PEAKS']	[0.0006814310051107, 0.0040887850467289, 0.0028479886080455, 0.0089743589743589]	[1.283999318470793, 0.5116563410714696, 0.6735293337876139, 0.3919403744517065]	[0.0033897594051465, 0.0281439994824086, 0.0203306779397295, 0.094180218221126]	0.120192	5.73826	1	4	0.000681431	0.00338976	1.284	0	NA	3	0	0	1	1	0	0	1	0	2	1	0	NA	NA	netMHCIIpan-4.3	DRB5_0101	6.24	NB	FVSWKSRTK	NA	NA
ANGLDNKL	8	TRUE	sp|P62269|RS18_HUMAN	RPS18	HUMAN	Small ribosomal subunit protein uS13 OS=Homo sapiens OX=9606 GN=RPS18 PE=1 SV=3	ANGLDNKL/1	['MSFragger', 'Comet', 'Sage', 'PEAKS']	[0.0005478451424397, 0.001567944250871, 0.0021980705824887, 0.0005488474204171]	[1.3970707974522458, 0.6722652415668393, 0.7180594925765402, 1.2025823618229798]	[0.0018341363091856, 0.0066505922849646, 0.0140768932541123, 0.0011709782465]	0.858581	0.317395	1	4	0.000547845	0.00117098	1.39707	1	['MVAPAVASV(1)']	15	1	0	1	2	2	4	3	2	4	11	0	NA	NA	netMHCpan-4.1	HLA-B*51:01	23.47	NB	#NAME?	NA	NA
ANGTTVHVGIHPSKVVI	17	FALSE	sp|P61254|RL26_HUMAN;sp|Q9UNX3|RL26L_HUMAN	RPL26;RPL26L1	HUMAN	Large ribosomal subunit protein uL24 OS=Homo sapiens OX=9606 GN=RPL26 PE=1 SV=1	ANGTTVHVGIHPSKVVI/3	['Comet', 'PEAKS']	[0.002841293465025, 0.001146920518408]	[0.580960042515381, 0.8771598068117463]	[0.0151440362625494, 0.0068353522613664]	-0.12988	2.67278	1	2	0.00114692	0.00683535	0.87716	0	NA	1	1	0	0	0	0	0	0	0	1	0	0	NA	NA	netMHCIIpan-4.3	HLA-DQA10101-DQB10602	5.39	NB	TVHVGIHPS	NA	NA
ANGTTVHVGIHPSKVVITRL	20	FALSE	sp|P61254|RL26_HUMAN;sp|Q9UNX3|RL26L_HUMAN	RPL26;RPL26L1	HUMAN	Large ribosomal subunit protein uL24 OS=Homo sapiens OX=9606 GN=RPL26 PE=1 SV=1	ANGTTVHVGIHPSKVVITRL/3	['MSFragger', 'Comet', 'Sage', 'PEAKS']	[0.0002711496746203, 0.0003395585738539, 0.0002794857462269, 0.0002903600464576]	[3.2287551180356995, 1.5902889246306462, 1.148999852694395, 2.6213601036671084]	[7.299290329005767e-08, 1.622614304867658e-06, 0.0003656774185702, 1.3390177415291069e-05]	0.708201	0.185749	1	4	0.00027115	7.29929e-08	3.22876	0	NA	8	3	1	1	1	0	0	1	1	6	2	0	NA	NA	NA	NA	NA	NA	NA	NA	NA
ANKIGII	7	FALSE	sp|P62750|RL23A_HUMAN	RPL23A	HUMAN	Large ribosomal subunit protein uL23 OS=Homo sapiens OX=9606 GN=RPL23A PE=1 SV=1	ANKIGII/1	['MSFragger', 'Comet', 'Sage', 'PEAKS']	[0.0005478451424397, 0.0025460536168938, 0.0053874844591794, 0.0005190760446405]	[1.3336307051709235, 0.6169080464079552, 0.5832320985027706, 1.5659183128231304]	[0.0025899859690582, 0.0109593337668269, 0.0421272358231894, 0.0004102766255858]	0.994062	2.13855	1	4	0.000519076	0.000410277	1.56592	0	NA	10	1	1	0	2	3	1	1	1	4	6	0	NA	NA	NA	NA	NA	NA	NA	NA	NA
ANNAKAM	7	FALSE	P47914|RL29_HUMAN	RPL29	HUMAN	Large ribosomal subunit protein eL29 OS=Homo sapiens OX=9606 GN=RPL29 PE=1 SV=2	ANNAKAM/1	['PEAKS']	[0.0006299609424215]	[0.9976661501285106]	[0.0032188259842984]	0.833535	4.70566	1	1	0.000629961	0.00321883	0.997666	0	NA	1	0	0	0	1	0	0	0	0	1	0	0	NA	NA	NA	NA	NA	NA	NA	NA	NA
ANPFGGASHAK	11	TRUE	sp|P62266|RS23_HUMAN	RPS23	HUMAN	Small ribosomal subunit protein uS12 OS=Homo sapiens OX=9606 GN=RPS23 PE=1 SV=3	ANPFGGASHAK/1	['MSFragger', 'Comet', 'Sage', 'PEAKS']	[0.0006814310051107, 0.0003395585738539, 0.0028479886080455, 0.0002903600464576]	[1.2980535409772278, 1.1407849511196404, 0.6721007517009185, 1.6770758957497425]	[0.0031413932889843, 9.548884589955666e-05, 0.0205703284734502, 0.0003000568853905]	0.866577	2.88154	1	4	0.00029036	9.54888e-05	1.67708	0	NA	1	0	0	0	0	0	0	0	1	0	1	0	NA	NA	netMHCpan-4.1	HLA-A*03:01	5.581	NB	AFGGASHAK	4	NPFGGSHAK
ANPFGGASHAKGIVL	15	FALSE	sp|P62266|RS23_HUMAN	RPS23	HUMAN	Small ribosomal subunit protein uS12 OS=Homo sapiens OX=9606 GN=RPS23 PE=1 SV=3	ANPFGGASHAKGIVL/2	['MSFragger', 'Comet', 'Sage', 'PEAKS']	[0.0002711496746203, 0.0006958942240779, 0.0002794857462269, 0.0002903600464576]	[2.120446437493689, 0.8385843455512941, 1.1685182423387794, 1.678041094904203]	[3.397047429687275e-05, 0.0014765667613074, 0.0003096470841108, 0.0002991990846525]	0.539726	3.56169	1	4	0.00027115	3.39705e-05	2.12045	0	NA	3	0	0	0	3	0	0	0	0	3	0	0	NA	NA	netMHCIIpan-4.3	HLA-DQA10101-DQB10602	17.01	NB	FGGASHAKG	NA	NA
ANPFGGASHAKGIVLE	16	FALSE	sp|P62266|RS23_HUMAN	RPS23	HUMAN	Small ribosomal subunit protein uS12 OS=Homo sapiens OX=9606 GN=RPS23 PE=1 SV=3	ANPFGGASHAKGIVLE/2	['MSFragger', 'Comet', 'Sage']	[0.0002711496746203, 0.0006261740763932, 0.0002794857462269]	[1.7774329292737343, 0.8642482863645462, 1.1659259061856824]	[0.0002270693329618, 0.0011703208642452, 0.0003165633059442]	0.206483	2.52348	1	3	0.00027115	0.000227069	1.77743	0	NA	1	1	0	0	0	0	0	0	0	1	0	0	NA	NA	netMHCIIpan-4.3	HLA-DQA10101-DQB10602	21.24	NB	FGGASHAKG	NA	NA
ANPFGGASHAKGIVLEK	17	FALSE	sp|P62266|RS23_HUMAN	RPS23	HUMAN	Small ribosomal subunit protein uS12 OS=Homo sapiens OX=9606 GN=RPS23 PE=1 SV=3	ANPFGGASHAKGIVLEK/3	['MSFragger', 'Comet', 'Sage']	[0.0002711496746203, 0.0003395585738539, 0.0002794857462269]	[1.665044847029151, 0.9218164727428166, 1.189170568031179]	[0.0004224951893029, 0.0006947266595327, 0.0002596786198149]	0.694649	0.330624	1	3	0.00027115	0.000259679	1.66504	0	NA	1	1	0	0	0	0	0	0	0	1	0	0	NA	NA	netMHCIIpan-4.3	DRB5_0101	30.08	NB	FGGASHAKG	NA	NA
ANPFGGASHAKGIVLEKV	18	FALSE	sp|P62266|RS23_HUMAN	RPS23	HUMAN	Small ribosomal subunit protein uS12 OS=Homo sapiens OX=9606 GN=RPS23 PE=1 SV=3	ANPFGGASHAKGIVLEKV/2;ANPFGGASHAKGIVLEKV/3	['MSFragger', 'Comet', 'Sage', 'PEAKS']	[0.0002711496746203, 0.0003395585738539, 0.0002794857462269, 0.0002903600464576]	[2.670947001664582, 1.7731891219475096, 1.4795988873325872, 1.964405096668812]	[1.6070005280694917e-06, 3.090449230770313e-07, 2.185262793298038e-05, 0.0001205176358426]	0.634661	0.047795	2	4	0.00027115	3.09045e-07	2.67095	0	NA	19	6	1	3	6	0	0	1	2	16	3	0	NA	NA	netMHCIIpan-4.3	HLA-DQA10101-DQB10602	40.91	NB	FGGASHAKG	NA	NA
ANPFGGASHAKGIVLEKVG	19	FALSE	sp|P62266|RS23_HUMAN	RPS23	HUMAN	Small ribosomal subunit protein uS12 OS=Homo sapiens OX=9606 GN=RPS23 PE=1 SV=3	ANPFGGASHAKGIVLEKVG/3	['MSFragger', 'Sage']	[0.0084152798789712, 0.004803073967339]	[0.754506416324775, 0.615831840287955]	[0.0565502041282513, 0.0324858149951921]	0.0467632	2.4328	1	2	0.00480307	0.0324858	0.754506	0	NA	1	1	0	0	0	0	0	0	0	1	0	0	NA	NA	NA	NA	NA	NA	NA	NA	NA
ANPFGGASHAKGIVLEKVGV	20	FALSE	sp|P62266|RS23_HUMAN	RPS23	HUMAN	Small ribosomal subunit protein uS12 OS=Homo sapiens OX=9606 GN=RPS23 PE=1 SV=3	ANPFGGASHAKGIVLEKVGV/3	['MSFragger', 'Comet', 'Sage', 'PEAKS']	[0.0002711496746203, 0.0003395585738539, 0.0002794857462269, 0.0002903600464576]	[3.245472394938752, 1.3219825173311133, 1.683179829018164, 2.039799641352832]	[6.653311951214023e-08, 1.8478091767239656e-05, 3.85473670907712e-06, 9.389176018981928e-05]	0.297813	1.21989	1	4	0.00027115	6.65331e-08	3.24547	0	NA	6	1	0	1	1	1	0	0	2	3	3	0	NA	NA	NA	NA	NA	NA	NA	NA	NA
ANPKQTWVKYIVR	13	FALSE	sp|P78556|CCL20_HUMAN	CCL20	HUMAN	C-C motif chemokine 20 OS=Homo sapiens OX=9606 GN=CCL20 PE=1 SV=1	ANPKQTWVKYIVR/3	['MSFragger', 'Comet', 'Sage']	[0.0005478451424397, 0.0006261740763932, 0.000383435582822]	[1.346747415306594, 0.8721322797205509, 0.8933222367893929]	[0.0024118101655444, 0.001089659567395, 0.0032213530066741]	0.280284	0.384548	1	3	0.000383436	0.00108966	1.34675	0	NA	1	1	0	0	0	0	0	0	0	1	0	0	NA	NA	netMHCIIpan-4.3	HLA-DQA10101-DQB10501	19.04	NB	KQTWVKYIV	NA	NA
[truncated: 12,069 more rows]

## Sheet: S9B_U937_BCG_filtered
Supplemental Data S9B. High-confidence BCG peptides (N=41) being exclusively identified under infection, without any ambiguous spectral matches.
[truncated: 42 more rows]
