# Supplementary material for: A Platform for High-throughput and Ultrasensitive Immunopeptidomics
Source: Mol Cell Proteomics. 2026 May 18;25(6):101590. doi: 10.1016/j.mcpro.2026.101590 (PMC13284484; doi:10.1016/j.mcpro.2026.101590)
Supplement: Supplemental Data S10 [file mmc10.xlsx]

## Sheet: Data S10
Supplemental Data S10. Differential peptide abundance analysis during BCG infection. Differential peptides were determined based on differential statistics and differential detection. Differential peptide statistics uses a log2 normalisation followed by an empiricial Bayes limma-based differential test following the procedure described in van Ooijen et al. Brief Bioinform 19, 971-981. Significant…
			log2 peptide intensities								Differential abundance test							Differential detection			Final differential
Peptide	Proteins	DescriptionLeftmost	T063741_AurEl8_PM8_DDAIMP_CMB_1693_1_GB1_1_10835.Intensity	T063743_AurEl8_PM8_DDAIMP_CMB_1693_2_GB2_1_10837.Intensity	T063745_AurEl8_PM8_DDAIMP_CMB_1693_3_GB3_1_10839.Intensity	T063747_AurEl8_PM8_DDAIMP_CMB_1693_4_GB4_1_10841.Intensity	T063753_AurEl8_PM8_DDAIMP_CMB_1693_7_GD4_1_10847.Intensity	T063755_AurEl8_PM8_DDAIMP_CMB_1693_8_GD5_1_10849.Intensity	T063757_AurEl8_PM8_DDAIMP_CMB_1693_9_GD6_1_10851.Intensity	T063759_AurEl8_PM8_DDAIMP_CMB_1693_10_GD7_1_10853.Intensity	logFC	AveExpr	t	P.Value	adj.P.Val	B	significant	valid_uninf	valid_inf	DiffDetection	DEP
NELRVAPEEHPVLL	sp|P63261|ACTG_HUMAN;sp|A5A3E0|POTEF_HUMAN;sp|P60709|ACTB_HUMAN	Actin, cytoplasmic 2				11.4379	18.9187	19.7919	18.641	17.3634	7.24079	17.2306	8.55338	8.51e-05	0.0135433	1.63914	Upregulated BCG	1	4	NA	BCG-infected
VGYRVATF	sp|Q9P2X0|DPM3_HUMAN	Dolichol-phosphate mannosyltransferase subunit 3	12.2085			14.0199	19.731	19.0609	17.5785	18.3891	5.57572	16.8313	7.98123	6.04e-05	0.0128301	2.26918	Upregulated BCG	2	4	NA	BCG-infected
DLQNDEVAFR	sp|P61247|RS3A_HUMAN	Small ribosomal subunit protein eS1		12.7891	12.5803	12.0774	17.0493				4.56708	13.624	9.30622	0.000133411	0.0148361	1.13106	Upregulated BCG	3	1	NA	BCG-infected
GGLRAELL	sp|Q14980|NUMA1_HUMAN	Nuclear mitotic apparatus protein 1	14.5544			13.0916	19.416	18.7425	16.6142	17.6373	4.27948	16.676	5.38499	0.000791036	0.0426308	-0.0626405	Upregulated BCG	2	4	NA	BCG-infected
NAPQIITI	sp|Q70EL1|UBP54_HUMAN	Ubiquitin carboxyl-terminal hydrolase 54	16.3509		15.6201		20.174				4.1885	17.3817	7.29106	0.00110611	0.0506498	-0.436293	not significant	2	1	NA	other
LPRGGLTSI	sp|A2RUS2|DEND3_HUMAN	DENN domain-containing protein 3	13.7724			15.0583	19.0723	18.5109	17.9006	18.7435	4.14152	17.1763	8.67887	3.39e-05	0.0113082	2.75341	Upregulated BCG	2	4	NA	BCG-infected
AGNFYVPAEPK	sp|P18124|RL7_HUMAN	Large ribosomal subunit protein uL30			12.693		16.7818				4.08875	14.7374	6.35717	0.00457506	0.103114	-1.60219	not significant	1	1	NA	other
SQVLANGLDNKL	sp|P62269|RS18_HUMAN	Small ribosomal subunit protein uS13	11.729				16.822	14.979	15.6674	15.7403	4.07321	14.9875	5.93192	0.000735046	0.0408709	-0.00571654	Upregulated BCG	1	4	NA	BCG-infected
HEVGWKYQAV	sp|P40429|RL13A_HUMAN	Large ribosomal subunit protein uL13	11.6834		12.0199	10.4185	15.3432				3.96922	12.3662	5.51469	0.00190347	0.0701339	-0.782497	not significant	3	1	NA	other
SEKGESSGKNVTLPAVF	sp|P36578|RL4_HUMAN	Large ribosomal subunit protein uL4	15.2208				19.06	18.9113	19.6904	17.7002	3.61964	18.1165	4.94676	0.00199601	0.0720828	-0.866978	not significant	1	4	NA	other
FNLSKEDDVRQYV	sp|P62753|RS6_HUMAN	Small ribosomal subunit protein eS6	13.6609			14.0042				17.2912	3.45866	14.9854	6.76076	0.00152355	0.062421	-0.652301	not significant	2	1	NA	other
DARQGVLLV	sp|Q9UGH3|S23A2_HUMAN	Solute carrier family 23 member 2		13.0792				15.9967		17.0573	3.4478	15.3777	5.27658	0.00423542	0.0999103	-1.42272	not significant	1	2	NA	other
GNCPERIITL	sp|Q15365|PCBP1_HUMAN;sp|Q15366|PCBP2_HUMAN	Poly(rC)-binding protein 1	15.8759	17.7511	14.4746	16.5033	20.0181	19.9823	18.9898	19.3486	3.43351	17.868	5.65175	0.000249476	0.022048	0.874663	Upregulated BCG	4	4	NA	BCG-infected
AAAGPPLVAATPY	sp|Q8WWM7|ATX2L_HUMAN	Ataxin-2-like protein			11.7504					15.1616	3.41118	13.456	5.30369	0.00829955	0.137071	-1.99097	not significant	1	1	NA	other
TTKRPNTFF	sp|Q02543|RL18A_HUMAN	Large ribosomal subunit protein eL20	16.1693		15.5436	15.4112	19.0991				3.39106	16.5558	6.71186	0.00072224	0.0404801	-0.0105737	Upregulated BCG	3	1	NA	BCG-infected
PKEVKPKIPKGVSR	sp|P47914|RL29_HUMAN	Large ribosomal subunit protein eL29			13.613		16.9797				3.36667	15.2964	5.2345	0.00865968	0.139001	-2.02091	not significant	1	1	NA	other
AVSAVVHEYAL	sp|P35610|SOAT1_HUMAN	Sterol O-acyltransferase 1		12.0193		11.1486	14.3409	15.683	14.9243	14.6914	3.32597	13.8012	7.31465	0.000109255	0.014438	1.75601	Upregulated BCG	2	4	NA	BCG-infected
DGGIQLRI	sp|P01584|IL1B_HUMAN	Interleukin-1 beta			12.4177		16.3422	14.3752	16.254	15.8328	3.28338	15.0444	4.18813	0.00471346	0.104046	-1.64412	not significant	1	4	NA	other
ADAHRPKLNEGVVEFA	sp|Q13243|SRSF5_HUMAN	Serine/arginine-rich splicing factor 5				13.4035	18.1579	15.8133	16.277	16.4484	3.27062	16.02	3.80196	0.00754302	0.12963	-2.07986	not significant	1	4	NA	other
MPLSTIREV	sp|Q00534|CDK6_HUMAN	Cyclin-dependent kinase 6	14.1028	14.2869		15.2699	17.6655	17.1626	18.0067	18.3375	3.23984	16.4046	8.22106	2.39e-05	0.0101149	3.15072	Upregulated BCG	3	4	NA	BCG-infected
MEQQVVFSM	sp|P01584|IL1B_HUMAN	Interleukin-1 beta	13.606		13.737	14.896	17.5766	17.5852	17.3011	16.796	3.23504	15.9283	8.44173	1.95e-05	0.00909772	3.33346	Upregulated BCG	3	4	NA	BCG-infected
REELSNVLAAMRK	sp|Q9Y3U8|RL36_HUMAN	Large ribosomal subunit protein eL36	15.1436	13.3606		13.2854	17.6311	16.9596	18.2989	15.5715	3.18543	15.7501	4.60638	0.0014538	0.0614493	-0.764177	not significant	3	4	NA	other
SNVSSVPLPAENV	sp|Q14157|UBP2L_HUMAN	Ubiquitin-associated protein 2-like				12.5777	16.1983	14.9509	15.672	16.0254	3.134	15.0849	5.58681	0.00102859	0.0490224	-0.289525	Upregulated BCG	1	4	NA	BCG-infected
AALRPLVKPKIVK	sp|P62910|RL32_HUMAN	Large ribosomal subunit protein eL32				11.7583	14.8521				3.0938	13.3052	4.81023	0.011353	0.159905	-2.21845	not significant	1	1	NA	other
VKKQEAKKVVNPL	sp|P62424|RL7A_HUMAN	Large ribosomal subunit protein eL8		14.0131	13.0644	13.1445	16.4091				3.00181	14.1578	5.39768	0.00211007	0.0739709	-0.868885	not significant	3	1	NA	other
KNIGLGFKTPKEAI	sp|P62280|RS11_HUMAN	Small ribosomal subunit protein uS17				12.4656				15.4426	2.97695	13.9541	4.62855	0.012823	0.168551	-2.31091	not significant	1	1	NA	other
FEHIVTQF	sp|P43490|NAMPT_HUMAN	Nicotinamide phosphoribosyltransferase		14.2574	13.5857	13.6503	16.9429	17.061	16.4644	16.7096	2.96331	15.5245	10.2735	4.15e-06	0.00582145	4.66063	Upregulated BCG	3	4	NA	BCG-infected
SLKSNYNLPM	sp|P36578|RL4_HUMAN	Large ribosomal subunit protein uL4			12.5013	13.3044	16.2181	14.4021	16.5867	16.2572	2.96316	14.8783	4.70685	0.00177423	0.0690569	-0.838358	not significant	2	4	NA	other
DGRLTICTI	sp|Q15005|SPCS2_HUMAN	Signal peptidase complex subunit 2	14.3245				17.3453	17.9939	16.9877	16.7772	2.9515	16.6857	5.36529	0.00128607	0.0570268	-0.481648	not significant	1	4	NA	other
QLYWSHPR	sp|P62273|RS29_HUMAN	Small ribosomal subunit protein uS14			12.4652		15.8983	15.7251	14.9771	15.0531	2.94824	14.8238	5.73134	0.000892009	0.0440432	-0.168413	Upregulated BCG	1	4	NA	BCG-infected
TPDGLAVTPTPVPV	sp|P26368|U2AF2_HUMAN	Splicing factor U2AF 65 kDa subunit			11.7208				14.6321		2.91125	13.1764	4.52641	0.0137539	0.172848	-2.36512	not significant	1	1	NA	other
FPDPNVKYV	sp|P22415|USF1_HUMAN	Upstream stimulatory factor 1	15.6122	14.7813		15.8262	18.4009	17.859	18.3749	18.5551	2.8909	17.0585	8.69771	1.54e-05	0.00909772	3.53878	Upregulated BCG	3	4	NA	BCG-infected
IPYPLSENNQV	sp|Q14534|ERG1_HUMAN	Squalene monooxygenase		12.9704	13.4848	14.9682	16.1578	16.5421	16.7758	17.2871	2.8829	15.4552	5.85684	0.000291958	0.0238334	0.808213	Upregulated BCG	3	4	NA	BCG-infected
VGLQYSGKTTF	sp|Q96BM9|ARL8A_HUMAN;sp|Q9NVJ2|ARL8B_HUMAN	ADP-ribosylation factor-like protein 8A	16.3634	16.3903	14.5686	17.1588	20.2247	19.0826	18.451	18.2408	2.87947	17.56	4.85199	0.000759413	0.0418933	-0.225854	Upregulated BCG	4	4	NA	BCG-infected
CVLEPLAA	sp|Q9Y6J9|TAF6L_HUMAN	TAF6-like RNA polymerase II p300/CBP-associated factor-associated factor 65 kDa subunit 6L	14.6772		13.9212		17.1778				2.87862	15.2587	4.96485	0.00540067	0.110808	-1.62235	not significant	2	1	NA	other
YVIPAQEENSL	sp|Q99571|P2RX4_HUMAN	P2X purinoceptor 4	10.3198				13.0488	13.3354			2.87233	12.2347	5.67865	0.00314477	0.0874537	-1.18637	not significant	1	2	NA	other
YPRISVNNV	sp|P07339|CATD_HUMAN	Cathepsin D	18.0754	17.2492	16.2779	18.4506	20.4571	20.8801	20.0004	20.1283	2.8532	18.9399	6.2478	0.000115292	0.014438	1.62989	Upregulated BCG	4	4	NA	BCG-infected
SGSMEPAFHRGDLL	sp|Q9BY50|SC11C_HUMAN;sp|P67812|SC11A_HUMAN	Signal peptidase complex catalytic subunit SEC11C				14.7464	17.6997	17.7126	17.5029	17.2655	2.7988	16.9854	6.87802	0.000313392	0.0238334	0.683484	Upregulated BCG	1	4	NA	BCG-infected
DDVILKEEF	sp|P08567|PLEK_HUMAN	Pleckstrin		12.5276		14.1144	16.5178	15.7885	16.2621	15.8953	2.79494	15.1843	5.80958	0.000492508	0.0315689	0.384774	Upregulated BCG	2	4	NA	BCG-infected
AALRPLVKPKIV	sp|P62910|RL32_HUMAN	Large ribosomal subunit protein eL32	14.2474		14.0156	14.0586	19.9553	13.6599	16.803	17.174	2.79083	15.702	2.35196	0.0445137	0.296166	-4.13065	not significant	3	4	NA	other
KLIKDGLIIRKPVTV	sp|P84098|RL19_HUMAN	Large ribosomal subunit protein eL19				13.9349	17.971	15.726	15.992	17.1668	2.77907	16.1581	3.17743	0.0169219	0.193086	-2.83944	not significant	1	4	NA	other
AIVEPSERHFYQPI	sp|Q9Y6N5|SQOR_HUMAN	Sulfide:quinone oxidoreductase, mitochondrial				11.2004	13.6918		13.6499	14.5317	2.7574	13.2684	5.07479	0.00282819	0.0846766	-1.11852	not significant	1	3	NA	other
KEPKSEAPA	sp|Q4AC94|C2CD3_HUMAN	C2 domain-containing protein 3			13.6686					16.4145	2.74593	15.0416	4.26936	0.0164961	0.191661	-2.50901	not significant	1	1	NA	other
YSEVHPHY	sp|Q9BRR6|ADPGK_HUMAN	ADP-dependent glucokinase	11.3293				14.0328				2.70348	12.6811	4.20336	0.0173069	0.194408	-2.54775	not significant	1	1	NA	other
RSLQLSLV	sp|Q9BTL4|IER2_HUMAN	Immediate early response gene 2 protein			14.0533			16.6096	16.8813		2.69221	15.8481	5.33684	0.00404615	0.0960927	-1.38583	not significant	1	2	NA	other
VEYQMKSVL	sp|P18583|SON_HUMAN	Protein SON			12.2635	13.0793	15.1667	15.1759	15.5313	15.549	2.68432	14.461	7.76089	7.32e-05	0.0135433	2.10529	Upregulated BCG	2	4	NA	BCG-infected
ASGVAVSDGVIKVF	sp|P23528|COF1_HUMAN	Cofilin-1				11.7986			14.242	14.7124	2.67861	13.5843	5.07419	0.00495305	0.105155	-1.55062	not significant	1	2	NA	other
DLKFIDTTSKFGHG	sp|P39023|RL3_HUMAN	Large ribosomal subunit protein uL3	14.357			14.2334	16.6607	15.1699	17.5731	18.4765	2.67482	16.0784	3.2793	0.0120921	0.164436	-2.71767	not significant	2	4	NA	other
HELPDVSEF	sp|Q9NPA0|EMC7_HUMAN	Endoplasmic reticulum membrane protein complex subunit 7	14.7067	14.5293	15.0164	14.425	17.7392	17.3644	17.0354	17.1789	2.66008	15.9994	10.5458	1.4e-06	0.00448697	5.70253	Upregulated BCG	4	4	NA	BCG-infected
DEITYVELQKEEAQKL	sp|Q00839|HNRPU_HUMAN	Heterogeneous nuclear ribonucleoprotein U	14.0192	14.3585	13.6992	13.5119	16.6683	16.4349	17.3574	15.7472	2.65478	15.2246	7.37924	3.01e-05	0.0107209	2.91944	Upregulated BCG	4	4	NA	BCG-infected
MPFDPSKV	sp|O75369|FLNB_HUMAN	Filamin-B	15.2653	14.4804	15.1608	15.7525	16.8838	18.0202	18.098	18.239	2.64553	16.4875	7.00315	4.63e-05	0.0121674	2.51078	Upregulated BCG	4	4	NA	BCG-infected
LPKKLALL	sp|Q9UNZ5|L10K_HUMAN	Leydig cell tumor 10 kDa protein homolog	14.9163				17.8562	17.3404	17.904	17.0049	2.61013	17.0044	5.25583	0.00143951	0.0614493	-0.579559	not significant	1	4	NA	other
ELSYLNGVPEPS	sp|Q07666|KHDR1_HUMAN	KH domain-containing, RNA-binding, signal transduction-associated protein 1	15.5476	12.0829	14.5667	15.8781	18.0039	16.7832	17.9454	15.735	2.59806	15.8179	3.14344	0.0110108	0.158077	-2.88014	not significant	4	4	NA	other
LEVDLKNGY	sp|Q08170|SRSF4_HUMAN;sp|Q13247|SRSF6_HUMAN	Serine/arginine-rich splicing factor 4				11.7827	14.76	14.9055	13.918	13.9255	2.59455	13.8583	4.73376	0.00251945	0.0802329	-1.07473	not significant	1	4	NA	other
DGKEFSGNPIKVSF	sp|P35637|FUS_HUMAN	RNA-binding protein FUS	12.6194				14.9665	16.5661	14.0721		2.58218	14.556	2.66188	0.0402315	0.283993	-3.568	not significant	1	3	NA	other
SYPARVPPPPPIARAV	sp|P07910|HNRPC_HUMAN	Heterogeneous nuclear ribonucleoproteins C1/C2	15.597			14.3002	17.1937	16.28	18.8184	17.8107	2.57708	16.6667	3.6639	0.00700385	0.122672	-2.18087	not significant	2	4	NA	other
HEIITPEQF	sp|Q29RF7|PDS5A_HUMAN	Sister chromatid cohesion protein PDS5 homolog A	16.1013	16.6222	16.4349	16.4124	19.5727	19.3013	18.1404	18.8515	2.57375	17.6796	7.85786	1.79e-05	0.00909772	3.41256	Upregulated BCG	4	4	NA	BCG-infected
DEGVMVTKF	sp|P18510|IL1RA_HUMAN	Interleukin-1 receptor antagonist protein	14.6505		14.5056	14.5546	17.5732	16.6802	17.1686	17.1213	2.56561	16.0363	9.17205	1.02e-05	0.00909772	3.90125	Upregulated BCG	3	4	NA	BCG-infected
FPFGCPPTV	sp|Q13077|TRAF1_HUMAN	TNF receptor-associated factor 1	17.3653	17.6632	17.4231	18.3053	20.4802	21.0827	20.2849	19.1251	2.55402	18.9662	6.14419	0.000131401	0.0148361	1.50251	Upregulated BCG	4	4	NA	BCG-infected
NFDKYHPGYFGKV	sp|P46776|RL27A_HUMAN	Large ribosomal subunit protein uL15	12.94				18.7334	15.1198	13.1646	14.9316	2.54741	14.9779	1.41172	0.203593	0.572151	-5.12667	not significant	1	4	NA	other
TKTEESPASDEAGEKEAKSD	sp|P05114|HMGN1_HUMAN	Non-histone chromosomal protein HMG-14	12.3076				14.8524				2.54484	13.58	3.95671	0.0208092	0.211903	-2.69936	not significant	1	1	NA	other
LPYSPRVL	sp|Q13286|CLN3_HUMAN	Battenin	13.8129				15.4088	16.0345	16.6559	17.2089	2.51412	15.8242	3.60744	0.00964129	0.147917	-2.30945	not significant	1	4	NA	other
PGKGKSTMKK	sp|Q5SSJ5|HP1B3_HUMAN	Heterochromatin protein 1-binding protein 3		11.5901		13.2252	14.0948	16.2788	13.804	15.4677	2.50369	14.0768	3.20814	0.0134064	0.172848	-2.81898	not significant	2	4	NA	other
DFEKKFNALKVPVPED	sp|O75947|ATP5H_HUMAN	ATP synthase subunit d, mitochondrial				12.4685	14.7141	16.2222	13.9434		2.49145	14.3371	2.75138	0.0358967	0.268225	-3.45941	not significant	1	3	NA	other
DDPSKPVHLTAF	sp|P39023|RL3_HUMAN	Large ribosomal subunit protein uL3				14.9153	18.8063	17.2242	17.8751	15.6514	2.47392	16.8945	2.3098	0.0565797	0.328144	-3.97739	not significant	1	4	NA	other
YEVEIDGKTY	sp|P50579|MAP2_HUMAN	Methionine aminopeptidase 2				13.1221	15.6795	15.6419	15.5089	15.5524	2.47361	15.1009	6.51803	0.000428652	0.0291566	0.435723	Upregulated BCG	1	4	NA	BCG-infected
IPYDFNRV	sp|P23469|PTPRE_HUMAN	Receptor-type tyrosine-protein phosphatase epsilon				14.7273	17.3614	17.3579	16.9714	17.0611	2.46067	16.6958	6.08175	0.000638061	0.0375651	0.111844	Upregulated BCG	1	4	NA	BCG-infected
KLNISFPA	sp|P62753|RS6_HUMAN	Small ribosomal subunit protein eS6				15.1605				17.6147	2.45424	16.3876	3.81584	0.0232034	0.221778	-2.79098	not significant	1	1	NA	other
RLLLPGELAKHAV	sp|P06899|H2B1J_HUMAN;sp|A0A2R8Y619|H2BK1_HUMAN;sp|O60814|H2B1K_HUMAN;sp|P23527|H2B1O_HUMAN;sp|P33778|H2B1B_HUMAN;sp|P57053|H2BFS_HUMAN;sp|P58876|H2B1D_HUMAN;sp|P62807|H2B1C_HUMAN;sp|Q16778|H2B2E_HUMAN;sp|Q5QNW6|H2B2F_HUMAN;sp|Q8N257|H2B3B_HUMAN;sp|Q93079|H2B1H_HUMAN;sp|Q96A08|H2B1A_HUMAN;sp|Q99877|H2B1N_HUMAN;sp|Q99879|H2B1M_HUMAN;sp|Q99880|H2B1L_HUMAN	Histone H2B type 1-J	13.0521			13.0515	14.5712		15.6044	16.3294	2.44991	14.5217	4.53601	0.00314564	0.0874537	-1.2933	not significant	2	3	NA	other
AQQAADKYLY	sp|P35579|MYH9_HUMAN	Myosin-9	13.889	13.7924	13.5866	13.0775	17.5735	18.6427	14.7235	13.1847	2.44473	14.8087	2.38314	0.0394567	0.281214	-4.11706	not significant	4	4	NA	other
PAYHSSLMDPDTKL	sp|O15145|ARPC3_HUMAN	Actin-related protein 2/3 complex subunit 3	14.7027	15.1931		14.282	17.8046	17.0299	17.177	16.6502	2.43953	16.1199	6.88074	9.15e-05	0.0139344	1.91556	Upregulated BCG	3	4	NA	BCG-infected
NEMIFKRL	sp|O43861|ATP9B_HUMAN;sp|O75110|ATP9A_HUMAN	Probable phospholipid-transporting ATPase IIB	14.3397			15.1009	16.7515	16.2265	17.5458	18.0887	2.4328	16.3422	4.40576	0.00259405	0.0809855	-1.20754	not significant	2	4	NA	other
LPNAPKALI	sp|Q92499|DDX1_HUMAN	ATP-dependent RNA helicase DDX1	13.4785			13.6132	16.0057	15.9947	15.8606	16.0057	2.42083	15.1597	8.80719	3.06e-05	0.0107209	2.83707	Upregulated BCG	2	4	NA	BCG-infected
QLYWSHPRK	sp|P62273|RS29_HUMAN	Small ribosomal subunit protein uS14	13.0965				17.7599	15.1467	14.3073	14.8342	2.41555	15.0289	1.97842	0.0910748	0.414062	-4.41715	not significant	1	4	NA	other
VPIPRSPYTV	sp|P21333|FLNA_HUMAN	Filamin-A	14.7428	15.705		15.6049	17.18	17.9717	17.401	18.5025	2.4129	16.7297	6.0211	0.000240247	0.0218593	0.996343	Upregulated BCG	3	4	NA	BCG-infected
ELAEDDSILK	sp|P56385|ATP5I_HUMAN	ATP synthase subunit e, mitochondrial	13.7086	13.4848	13.1884		17.5989	14.1403			2.40896	14.4242	2.58337	0.0383491	0.27852	-3.74457	not significant	3	2	NA	other
SEFGNHYLY	sp|Q15393|SF3B3_HUMAN	Splicing factor 3B subunit 3		12.657			15.4379	15.3514	14.6144	14.8472	2.40573	14.5816	5.01423	0.00185652	0.069929	-0.802839	not significant	1	4	NA	other
VSMTVEGPPPKDTGIARVPL	sp|P14678|RSMB_HUMAN;sp|P63162|RSMN_HUMAN	Small nuclear ribonucleoprotein-associated proteins B and B'	13.3172		13.6105	13.792	14.9091	17.2456	15.7631		2.39937	14.7729	4.23282	0.0032461	0.0891851	-1.45079	not significant	3	3	NA	other
AEFQRLPSY	sp|P08575|PTPRC_HUMAN	Receptor-type tyrosine-protein phosphatase C				12.8848	16.215	14.8047	14.8466	15.2686	2.39898	14.8039	3.86365	0.00698662	0.122672	-2.00845	not significant	1	4	NA	other
NEFPHAIAM	sp|Q8N1I0|DOCK4_HUMAN	Dedicator of cytokinesis protein 4	14.7767		13.9846		16.7444	16.8531	16.6084	16.8518	2.38377	15.9698	7.246	0.000116402	0.014438	1.70012	Upregulated BCG	2	4	NA	BCG-infected
GGTPRKASGPPVSELITK	sp|P16403|H12_HUMAN	Histone H1.2		13.9612				14.9462		17.7288	2.37629	15.5454	1.93184	0.116638	0.460634	-4.4592	not significant	1	2	NA	other
SGNEDDLF	sp|P01584|IL1B_HUMAN	Interleukin-1 beta	15.7813		15.3114	15.9203	19.2932	17.0168	18.8088	17.0319	2.36669	17.0234	3.99089	0.00347997	0.0918777	-1.62954	not significant	3	4	NA	other
VETGVLKPGMVV	sp|P68104|EF1A1_HUMAN;sp|Q5VTE0|EF1A3_HUMAN	Elongation factor 1-alpha 1	13.4814		13.7511		16.5179	14.5248	16.8542	16.0144	2.36161	15.1906	3.77654	0.00599206	0.115955	-2.02751	not significant	2	4	NA	other
ILQNEPLPERLEV	sp|O95793|STAU1_HUMAN	Double-stranded RNA-binding protein Staufen homolog 1				12.2755	14.6284				2.35291	13.4519	3.6583	0.0262955	0.232321	-2.89796	not significant	1	1	NA	other
DLQNDEVAF	sp|P61247|RS3A_HUMAN	Small ribosomal subunit protein eS1	15.2745	15.1919	14.5007	15.0786	18.1005	16.5873	17.8677	16.8967	2.35163	16.1873	6.23435	0.000117258	0.014438	1.61344	Upregulated BCG	4	4	NA	BCG-infected
VFDRPLPVSRL	sp|P25786|PSA1_HUMAN	Proteasome subunit alpha type-1				11.7508	14.0997				2.34887	12.9252	3.65203	0.0264288	0.232321	-2.90232	not significant	1	1	NA	other
YNDFGNY	sp|P22626|ROA2_HUMAN;sp|A0A2R8Y4L2|RA1L3_HUMAN;sp|P09651|ROA1_HUMAN;sp|P51991|ROA3_HUMAN;sp|Q32P51|RA1L2_HUMAN	Heterogeneous nuclear ribonucleoproteins A2/B1				12.5782	15.1118	14.712			2.33368	14.134	4.50289	0.00791017	0.13258	-1.94695	not significant	1	2	NA	other
VFDNYSANVMVDSKPV	sp|P15153|RAC2_HUMAN	Ras-related C3 botulinum toxin substrate 2	13.0708			13.8638	16.4249	14.0168	16.7061	16.0532	2.33294	15.0226	3.15801	0.0144227	0.177012	-2.89067	not significant	2	4	NA	other
SLVIEHIQVNKAPKM	sp|P18621|RL17_HUMAN	Large ribosomal subunit protein uL22	15.5304	14.2183		15.5846	18.5633	15.976	17.1668	18.0474	2.32728	16.441	3.70904	0.00528437	0.109859	-2.04422	not significant	3	4	NA	other
TYSLGSALRPSTSRSLY	sp|P08670|VIME_HUMAN	Vimentin				13.7904	16.0451	15.5075	16.4836	16.4302	2.32619	15.6514	4.59415	0.00294518	0.0863344	-1.21529	not significant	1	4	NA	other
VTYVPVTTFK	sp|P62899|RL31_HUMAN	Large ribosomal subunit protein eL31	15.9029	14.1781	12.3307	15.3159	16.7509	16.6298	16.2323	17.3988	2.32107	15.5924	3.41023	0.00708721	0.123823	-2.44563	not significant	4	4	NA	other
INPYQPAPPSGYFMA	sp|P11940|PABP1_HUMAN	Polyadenylate-binding protein 1				12.9031				15.215	2.31192	14.059	3.59457	0.0276885	0.236708	-2.94262	not significant	1	1	NA	other
SELPATAAF	sp|Q5D1E8|ZC12A_HUMAN	Endoribonuclease ZC3H12A	14.7293	15.3422	15.2083	15.5823	17.7929	17.4209	17.5397	17.3351	2.30661	16.3688	9.04651	5.37e-06	0.0062727	4.51793	Upregulated BCG	4	4	NA	BCG-infected
LVVPVGGLSF	sp|P33947|ERD22_HUMAN	ER lumen protein-retaining receptor 2			13.2598	12.7568	16.8225	13.8042			2.30507	14.1608	2.33674	0.0613838	0.336243	-4.06518	not significant	2	2	NA	other
DAYRALQKL	sp|O95104|SCAF4_HUMAN	SR-related and CTD-associated factor 4				14.0455	16.8548	18.7897	13.8623	15.8523	2.29431	15.8809	1.43794	0.196325	0.563642	-5.09601	not significant	1	4	NA	other
YPFKPPKI	sp|P51668|UB2D1_HUMAN;sp|P68036|UB2L3_HUMAN	Ubiquitin-conjugating enzyme E2 D1	17.2299	17.7098	16.1284	18.073	19.3646	19.9838	19.3365	19.6173	2.29025	18.4304	5.64492	0.000251761	0.022048	0.865696	Upregulated BCG	4	4	NA	BCG-infected
TEVLKTHGLLV	sp|P40429|RL13A_HUMAN	Large ribosomal subunit protein uL13	19.0678	17.8977	17.7787	19.1014	21.3882	19.9807	20.4532	21.1825	2.28979	19.6063	5.29912	0.000403013	0.0279488	0.401834	Upregulated BCG	4	4	NA	BCG-infected
HEIITLEQY	sp|Q9NTI5|PDS5B_HUMAN	Sister chromatid cohesion protein PDS5 homolog B	13.2533	13.3339	13.7908	13.7127	15.8667	16.0634	15.4691	15.8123	2.28021	14.6628	9.35124	4.03e-06	0.00582145	4.77631	Upregulated BCG	4	4	NA	BCG-infected
LPFSQPKV	sp|Q9NSU2|TREX1_HUMAN	Three-prime repair exonuclease 1		13.1793			15.1484	15.5935	15.2364	15.8003	2.26539	14.9916	5.14707	0.00161262	0.0649312	-0.67884	not significant	1	4	NA	other
TLPRGFGSL	sp|Q15404|RSU1_HUMAN	Ras suppressor protein 1	13.8875				15.6699	16.4201	16.2083	16.2749	2.25576	15.6921	5.02156	0.00184203	0.0697582	-0.795916	not significant	1	4	NA	other
DEVQVVRGHY	sp|P61254|RL26_HUMAN;sp|Q9UNX3|RL26L_HUMAN	Large ribosomal subunit protein uL24			10.745		12.9869				2.24192	11.866	3.48573	0.0302828	0.247039	-3.0208	not significant	1	1	NA	other
DGYGFGSDRFGRDLNY	sp|P31943|HNRH1_HUMAN;sp|P55795|HNRH2_HUMAN	Heterogeneous nuclear ribonucleoprotein H	18.0273	17.1294	17.1543	17.61	20.0034	20.3561	19.7661	18.7589	2.24086	18.6007	5.97239	0.000163728	0.01738	1.28772	Upregulated BCG	4	4	NA	BCG-infected
VSPVVRVAV	sp|P13639|EF2_HUMAN	Elongation factor 2		13.4494			16.5075	16.6329	14.4837	15.0061	2.20821	15.2159	2.46604	0.0452788	0.297325	-3.76883	not significant	1	4	NA	other
LPWPFRNKV	sp|Q13077|TRAF1_HUMAN	TNF receptor-associated factor 1			15.6047	16.7546	18.6437	17.9197	18.3837	18.5984	2.20674	17.6508	5.33259	0.000840067	0.0435964	-0.119867	Upregulated BCG	2	4	NA	BCG-infected
EELFARKF	sp|Q00610|CLH1_HUMAN	Clathrin heavy chain 1	17.0528		15.5195	17.7741	19.4543	19.1588	18.5086	18.8261	2.2048	18.042	4.28335	0.00228285	0.0764095	-1.21113	not significant	3	4	NA	other
VDFPRNLAKSVTVE	sp|O94808|GFPT2_HUMAN;sp|Q06210|GFPT1_HUMAN	Glutamine--fructose-6-phosphate aminotransferase [isomerizing] 2				12.955	15.6195	14.7936	14.7411	15.4029	2.18428	14.7024	4.36431	0.00383196	0.0937558	-1.45435	not significant	1	4	NA	other
SANHNILQI	sp|P17844|DDX5_HUMAN;sp|Q92841|DDX17_HUMAN	Probable ATP-dependent RNA helicase DDX5	17.1186	17.1111	15.6603	17.7203	18.7434	19.4689	18.9711	19.1629	2.18397	17.9946	5.24108	0.000436849	0.0294285	0.322139	Upregulated BCG	4	4	NA	BCG-infected
HEMEKAFAF	sp|Q9H000|MKRN2_HUMAN	E3 ubiquitin-protein ligase makorin-2				13.2964	15.3819	15.5421	15.6005	15.3948	2.1834	15.0431	5.6909	0.000928041	0.0448563	-0.201964	Upregulated BCG	1	4	NA	BCG-infected
PAVSKGDGMRGLAVF	sp|O95782|AP2A1_HUMAN;sp|O94973|AP2A2_HUMAN	AP-2 complex subunit alpha-1	12.158				13.4001		14.5614	15.0574	2.18167	13.7942	3.01635	0.0257827	0.231582	-3.14428	not significant	1	3	NA	other
SESKSGPEYASF	sp|P27449|VATL_HUMAN	V-type proton ATPase 16 kDa proteolipid subunit c	12.153	12.2657		12.0132	17.0053	14.0342	13.1925	13.0151	2.1678	13.3827	2.50113	0.0350262	0.266687	-3.90108	not significant	3	4	NA	other
AKAKALKAKKAVL	sp|P62750|RL23A_HUMAN	Large ribosomal subunit protein uL23	13.8467		13.6308	13.7404	18.002		13.7998		2.16162	14.6039	1.95988	0.0935354	0.42007	-4.59906	not significant	3	2	NA	other
LTTGVITGLG	sp|O15427|MOT4_HUMAN	Monocarboxylate transporter 4			15.058			17.2116			2.15361	16.1348	3.34843	0.0339918	0.262276	-3.12288	not significant	1	1	NA	other
NENLVERF	sp|Q7LG56|RIR2B_HUMAN;sp|P31350|RIR2_HUMAN	Ribonucleoside-diphosphate reductase subunit M2 B	13.2572	13.3112			15.95	16.0875	14.9778	14.6785	2.13926	14.7104	4.57	0.00210508	0.0739709	-1.00425	not significant	2	4	NA	other
AASRSQAEDVRVEGSFPV	sp|O43837|IDH3B_HUMAN	Isocitrate dehydrogenase [NAD] subunit beta, mitochondrial		13.7543			16.8705	15.6477	15.3011	15.7225	2.13118	15.4592	3.34521	0.0135436	0.172848	-2.62916	not significant	1	4	NA	other
ASSPPAGPPPPPAPALV	sp|O96008|TOM40_HUMAN	Mitochondrial import receptor subunit TOM40 homolog	14.8018		14.5915	15.272	16.4312	16.8154	17.5803	17.2091	2.12056	16.1002	6.19927	0.000195222	0.0192637	1.19576	Upregulated BCG	3	4	NA	BCG-infected
VPHPGSITI	sp|Q9C0B0|UNK_HUMAN	RING finger protein unkempt homolog		13.0404	14.612	13.8541	15.8837	16.3339	15.5714	16.0228	2.1175	15.0455	5.38191	0.000523472	0.0321706	0.240565	Upregulated BCG	3	4	NA	BCG-infected
KEVPAVPETL	sp|P18124|RL7_HUMAN	Large ribosomal subunit protein uL30		12.1501	13.5716		15.382	14.5725			2.1164	13.9191	3.4663	0.0150579	0.180953	-2.68654	not significant	2	2	NA	other
LEEQFQQGKLLA	sp|P62241|RS8_HUMAN	Small ribosomal subunit protein eS8	13.9832			13.9635	16.7563	14.4079	16.5889	16.5667	2.10664	15.3777	3.15935	0.0143945	0.177012	-2.88875	not significant	2	4	NA	other
KSFYHVSY	sp|P01583|IL1A_HUMAN	Interleukin-1 alpha				13.1087	17.04	14.9321	14.5388	14.335	2.10275	14.7909	2.07826	0.0788905	0.386238	-4.28552	not significant	1	4	NA	other
FEIIVHQY	sp|P20592|MX2_HUMAN	Interferon-induced GTP-binding protein Mx2	12.8862	13.5833	14.1245	13.6226	15.4558	14.8777	16.1485	16.0484	2.07848	14.5934	5.68824	0.000237632	0.0218593	0.92248	Upregulated BCG	4	4	NA	BCG-infected
IKTISTTISPLL	sp|P20292|AL5AP_HUMAN	Arachidonate 5-lipoxygenase-activating protein		14.7545	15.8851	17.1094	17.7623	18.1009	17.9446	18.1222	2.06616	17.097	4.17608	0.0026608	0.082152	-1.36312	not significant	3	4	NA	other
IEKLLTSY	sp|O75534|CSDE1_HUMAN	Cold shock domain-containing protein E1	14.2502	13.5969	14.0176	13.9658	16.2276	16.4784	15.794	15.5893	2.06466	14.99	7.50757	2.61e-05	0.0101721	3.05456	Upregulated BCG	4	4	NA	BCG-infected
VALLVGEKV	sp|Q9NZ63|TLS1_HUMAN	Splicing factor C9orf78				11.7255				13.7855	2.06004	12.7555	3.20294	0.0385425	0.278868	-3.23535	not significant	1	1	NA	other
HPPSHWPLI	sp|P35222|CTNB1_HUMAN	Catenin beta-1	18.0868	17.4715	17.1842	18.1385	19.2949	20.4085	19.479	19.9327	2.05856	18.7495	6.15477	0.00012965	0.0148361	1.51559	Upregulated BCG	4	4	NA	BCG-infected
DGLIIRKPV	sp|P84098|RL19_HUMAN	Large ribosomal subunit protein eL19	16.1148	15.5627	15.3462	14.2409	19.7379	16.5129	16.4416	16.7729	2.05017	16.3412	2.81479	0.0190816	0.205039	-3.41799	not significant	4	4	NA	other
TLNTNESGNIAL	sp|Q5H9R7|PP6R3_HUMAN	Serine/threonine-protein phosphatase 6 regulatory subunit 3	12.7376			12.7555	15.7325	13.7552	14.9479	14.7309	2.04509	14.1099	3.93519	0.004825	0.104372	-1.81478	not significant	2	4	NA	other
IPDGGVHIV	sp|Q9NTZ6|RBM12_HUMAN	RNA-binding protein 12	14.5087	14.5398	13.9746	14.4274	17.206	16.9203	15.1526	16.3427	2.04277	15.384	4.82882	0.000785378	0.0426308	-0.259235	Upregulated BCG	4	4	NA	BCG-infected
ELRVAPEEHPVLL	sp|P63261|ACTG_HUMAN;sp|A5A3E0|POTEF_HUMAN;sp|P60709|ACTB_HUMAN	Actin, cytoplasmic 2	12.8536				13.4765	16.2303	14.9676		2.03781	14.382	1.95505	0.102079	0.435495	-4.44604	not significant	1	3	NA	other
TEFLGKEM	sp|P53805|RCAN1_HUMAN	Calcipressin-1	14.2156		14.4849	14.59	16.0783	16.5362	16.6792	16.554	2.03178	15.5912	7.70602	3.92e-05	0.0119348	2.70245	Upregulated BCG	3	4	NA	BCG-infected
EADGGEK	sp|Q9NR96|TLR9_HUMAN	Toll-like receptor 9			13.8024		16.2597	15.4057			2.03026	15.1559	3.37414	0.0227467	0.219207	-2.90305	not significant	1	2	NA	other
AAYKLVLIRHGESA	sp|P18669|PGAM1_HUMAN	Phosphoglycerate mutase 1	13.8439			13.3919	15.5685	15.2125	16.0593	15.7393	2.02698	14.9693	5.84465	0.000474104	0.0310427	0.42045	Upregulated BCG	2	4	NA	BCG-infected
MGYRITGL	sp|Q8N5D0|WDTC1_HUMAN	WD and tetratricopeptide repeats protein 1	14.0279			14.0043	16.3062	15.9874	15.5872	16.2133	2.00744	15.3544	6.23484	0.000313513	0.0238334	0.804853	Upregulated BCG	2	4	NA	BCG-infected
FDQSQIQEF	sp|O14950|ML12B_HUMAN;sp|P19105|ML12A_HUMAN;sp|P24844|MYL9_HUMAN;sp|Q9BUA6|MYL10_HUMAN	Myosin regulatory light chain 12B			13.9903	13.337	16.9402	16.4317	15.622	13.6903	2.00743	15.0019	2.39909	0.0449346	0.297273	-3.99476	not significant	2	4	NA	other
YVHDAPVRSL	sp|P01584|IL1B_HUMAN	Interleukin-1 beta	17.8394	18.0783	17.141	17.9403	20.393	19.8379	19.3894	19.3934	2.00369	18.7516	6.2943	0.00010877	0.014438	1.68653	Upregulated BCG	4	4	NA	BCG-infected
IALPHGQLV	sp|Q12796|PNRC1_HUMAN	Proline-rich nuclear receptor coactivator 1				13.4172	15.5296	15.019	15.4373	15.6901	2.00184	15.0186	4.62547	0.00284311	0.0847608	-1.18345	not significant	1	4	NA	other
AHEVGWKYQAVTATL	sp|P40429|RL13A_HUMAN	Large ribosomal subunit protein uL13				14.0905	16.4939	15.721	15.9786	16.1506	1.99553	15.6869	4.45685	0.00344342	0.0917286	-1.35694	not significant	1	4	NA	other
KKVVDPFSKKDWYDVKAPA	sp|P61247|RS3A_HUMAN	Small ribosomal subunit protein eS1			13.6451	14.6341				16.131	1.99144	14.8034	3.13752	0.029097	0.241533	-3.13487	not significant	2	1	NA	other
AKPKAVKPKAAKPKAAK	sp|P16401|H15_HUMAN	Histone H1.5				13.6617			15.8215	15.4845	1.99123	14.9892	3.89763	0.0136146	0.172848	-2.42932	not significant	1	2	NA	other
GIQRIPLPPPPAPETY	sp|Q07666|KHDR1_HUMAN	KH domain-containing, RNA-binding, signal transduction-associated protein 1	14.2882			15.3284	17.529	14.1104	18.0042	17.5302	1.98513	16.1318	1.89918	0.0961703	0.424288	-4.70997	not significant	2	4	NA	other
TLPKISPSSL	sp|Q9Y4E8|UBP15_HUMAN	Ubiquitin carboxyl-terminal hydrolase 15		14.3231	14.3377	14.8771	16.864	16.2202	16.3465	16.5572	1.98437	15.6465	7.01572	7.92e-05	0.0135433	2.05038	Upregulated BCG	3	4	NA	BCG-infected
TDTSGYGQSSY	sp|P35637|FUS_HUMAN	RNA-binding protein FUS	12.3074		11.4502		13.856				1.9772	12.5379	3.28193	0.0250106	0.229953	-2.99209	not significant	2	1	NA	other
EEAPVLMHY	sp|P23219|PGH1_HUMAN	Prostaglandin G/H synthase 1	15.6911	15.956	15.5639	15.6177	17.6754	18.1125	17.3603	17.5842	1.9759	16.6951	8.14098	1.33e-05	0.00909772	3.69075	Upregulated BCG	4	4	NA	BCG-infected
DEEIIRGQVF	sp|P11309|PIM1_HUMAN	Serine/threonine-protein kinase pim-1	15.8811	15.5345	14.9195	15.5185	17.6172	16.9929	17.5838	17.558	1.97462	16.4507	7.09459	4.16e-05	0.0121571	2.6119	Upregulated BCG	4	4	NA	BCG-infected
AATELRGVVGPGP	sp|P22059|OSBP1_HUMAN	Oxysterol-binding protein 1	16.0342	15.734	16.2059	14.983	19.2247	17.2744	17.5875	16.7497	1.9698	16.7242	3.84003	0.00353949	0.0918777	-1.75696	not significant	4	4	NA	other
EEAFTNQY	sp|Q9C0A6|SETD5_HUMAN	Histone-lysine N-methyltransferase SETD5				12.444	14.4098				1.96586	13.4269	3.05651	0.0438884	0.29444	-3.35309	not significant	1	1	NA	other
DEVRLLKY	sp|P57740|NU107_HUMAN	Nuclear pore complex protein Nup107				13.447	16.3443	16.0248	13.9133	15.3642	1.96459	15.0187	2.18954	0.0672277	0.354647	-4.13776	not significant	1	4	NA	other
DLQNDEVAFRKF	sp|P61247|RS3A_HUMAN	Small ribosomal subunit protein eS1	17.1881		14.2292	17.1395	19.073	17.6317	19.0125	16.8502	1.95623	17.3035	2.36705	0.0434472	0.292801	-4.10752	not significant	3	4	NA	other
DEFDGRSF	sp|Q9UDY2|ZO2_HUMAN	Tight junction protein ZO-2	12.3323			13.9781	15.7607	15.1351	14.8358	14.713	1.95594	14.4592	3.74752	0.00623672	0.116519	-2.06684	not significant	2	4	NA	other
LPDGRIIKV	sp|P61160|ARP2_HUMAN	Actin-related protein 2	18.4919	18.7438	17.4113	19.3318	20.7956	20.817	19.6492	20.539	1.95551	19.4724	4.52266	0.00123354	0.0550455	-0.708018	not significant	4	4	NA	other
YPFDSPQV	sp|Q96B02|UBE2W_HUMAN	Ubiquitin-conjugating enzyme E2 W	21.0664	17.7511	19.9182	21.1107	21.899	21.7574	22.161	21.8385	1.95235	20.9378	2.97214	0.0146541	0.177649	-3.16048	not significant	4	4	NA	other
GGYGSGGGSGGYG	sp|P51991|ROA3_HUMAN	Heterogeneous nuclear ribonucleoprotein A3			11.8735		13.8191				1.94566	12.8463	3.02511	0.0451487	0.297325	-3.37893	not significant	1	1	NA	other
EEYGYDDTY	sp|Q07666|KHDR1_HUMAN	KH domain-containing, RNA-binding, signal transduction-associated protein 1	15.3848	16.5933	15.2896	15.1472	19.2356	18.3961	16.0537	16.4765	1.93673	16.5721	2.82106	0.0188815	0.204106	-3.40774	not significant	4	4	NA	other
IPNFPRSTV	sp|P00491|PNPH_HUMAN	Purine nucleoside phosphorylase	14.8809	14.4646	14.1365	15.1435	16.6232	16.9571	16.1636	16.6162	1.93365	15.6232	6.58276	7.63e-05	0.0135433	2.03072	Upregulated BCG	4	4	NA	BCG-infected
KEVASAASDGLL	sp|Q8TD55|PKHO2_HUMAN	Pleckstrin homology domain-containing family O member 2			13.3111		15.2428				1.93172	14.277	3.00344	0.0460439	0.298688	-3.39689	not significant	1	1	NA	other
VIMNQVSNAYLYRKRIQP	sp|O14569|C56D2_HUMAN	Transmembrane reductase CYB561D2	12.9715			13.6073	15.5649	15.1309	14.9642	15.2239	1.93159	14.5771	5.7657	0.00051667	0.0320335	0.339849	Upregulated BCG	2	4	NA	BCG-infected
VELLMHNDY	sp|O15131|IMA6_HUMAN;sp|O60684|IMA7_HUMAN;sp|P52294|IMA5_HUMAN	Importin subunit alpha-6	13.6845		12.9696	12.7904	14.9473	14.9512	15.2085	15.1819	1.92408	14.2476	6.60488	0.000123518	0.014438	1.63219	Upregulated BCG	3	4	NA	BCG-infected
DEHLFIITHQAY	sp|P48775|T23O_HUMAN	Tryptophan 2,3-dioxygenase	14.5605	14.4435	15.1475	15.7274	16.2989	17.1433	17.2508	16.8727	1.9217	15.9306	5.50487	0.000303993	0.0238334	0.680102	Upregulated BCG	4	4	NA	BCG-infected
DGLIIRKPVTV	sp|P84098|RL19_HUMAN	Large ribosomal subunit protein eL19		13.932		13.9856	16.7541	15.788	15.7608	15.2108	1.91964	15.2386	4.34035	0.00282216	0.0846766	-1.28975	not significant	2	4	NA	other
SESNSSFPQSA	sp|Q13094|LCP2_HUMAN	Lymphocyte cytosolic protein 2			12.8634	11.7017	14.1889				1.90634	12.918	2.7991	0.0420344	0.290427	-3.48494	not significant	2	1	NA	other
IPIQINVGTTV	sp|P46379|BAG6_HUMAN	Large proline-rich protein BAG6			12.6204			14.5262			1.90584	13.5733	2.9632	0.0477632	0.303822	-3.43051	not significant	1	1	NA	other
RSYLGRLM	sp|Q8N1B4|VPS52_HUMAN	Vacuolar protein sorting-associated protein 52 homolog	14.5956				17.6404	16.7371	15.866	15.7562	1.9043	16.1191	2.49972	0.0431653	0.29273	-3.72393	not significant	1	4	NA	other
YYSGNEDDL	sp|P01584|IL1B_HUMAN	Interleukin-1 beta				12.3621	15.4632		12.7018	14.629	1.90258	13.789	1.78422	0.128447	0.478161	-4.65715	not significant	1	3	NA	other
DEYEKLQVL	sp|Q14204|DYHC1_HUMAN	Cytoplasmic dynein 1 heavy chain 1	14.3998	12.9834	14.6098	13.8041	15.9791	15.8105	15.8715	15.7397	1.90095	14.8997	5.41071	0.000345604	0.0254874	0.553591	Upregulated BCG	4	4	NA	BCG-infected
SEVDLTRSF	sp|Q9P2T1|GMPR2_HUMAN	GMP reductase 2				13.4378	15.3075	15.7621	15.0817	15.1992	1.89981	14.9577	4.34657	0.00391183	0.0945044	-1.4732	not significant	1	4	NA	other
AAKPKTAKPKAAKPK	sp|P10412|H14_HUMAN	Histone H1.4			11.398		12.7657	14.065		13.062	1.89953	12.8227	3.00824	0.0260415	0.232321	-3.15378	not significant	1	3	NA	other
NLRETNLDSLPL	sp|P08670|VIME_HUMAN	Vimentin				12.5188	13.4624		15.2099	14.5551	1.89029	13.9366	2.54913	0.046514	0.299488	-3.7061	not significant	1	3	NA	other
SEFDVRAF	sp|Q6NW34|NEPRO_HUMAN	Nucleolus and neural progenitor protein	13.1015			13.6115	15.3708	15.2649	15.2674	15.0785	1.8889	14.6158	6.28078	0.000298974	0.0238334	0.848617	Upregulated BCG	2	4	NA	BCG-infected
DAYVLPKLYV	sp|P62854|RS26_HUMAN;sp|Q5JNZ5|RS26L_HUMAN	Small ribosomal subunit protein eS26			11.6792	14.0295			15.3081	14.1769	1.88818	13.7984	2.19009	0.0745398	0.374624	-4.25314	not significant	2	2	NA	other
QRIPLPPPPAPETY	sp|Q07666|KHDR1_HUMAN	KH domain-containing, RNA-binding, signal transduction-associated protein 1	13.6461		13.0317	16.0648	16.0616	14.5256	17.2169	16.7274	1.88533	15.3249	2.28549	0.0495273	0.308708	-4.23214	not significant	3	4	NA	other
ASGVAVSDGVIKV	sp|P23528|COF1_HUMAN	Cofilin-1				11.7853			12.995	14.3404	1.88243	13.0402	2.56303	0.0549199	0.322053	-3.741	not significant	1	2	NA	other
LSPSSILLL	sp|Q14680|MELK_HUMAN	Maternal embryonic leucine zipper kinase	12.4344				14.3154				1.88091	13.3749	2.92444	0.0494925	0.308708	-3.46321	not significant	1	1	NA	other
YPNVFKKI	sp|O43865|SAHH2_HUMAN	S-adenosylhomocysteine hydrolase-like protein 1	15.337	16.6452		16.7014	17.5433	17.8807	18.2923	18.6943	1.87479	17.2992	4.39065	0.00196176	0.071213	-1.06086	not significant	3	4	NA	other
VPDTSRIYV	sp|Q9UBK9|UXT_HUMAN	Protein UXT	16.2725	16.3515	15.9105	16.626	18.9411	18.6157	16.8784	18.2121	1.87171	17.226	4.40067	0.00148217	0.0618102	-0.890738	not significant	4	4	NA	other
SENPMTETF	sp|Q96IP4|TET5A_HUMAN	Terminal nucleotidyltransferase 5A	14.7565		15.3705	15.4469	17.0711	16.6181	17.5054	17.0571	1.87162	16.2608	6.02296	0.000239722	0.0218593	0.998448	Upregulated BCG	3	4	NA	BCG-infected
TEIDGRSISLY	sp|P19338|NUCL_HUMAN	Nucleolin				13.3196	15.6109	14.8966	15.0667	15.1879	1.87087	14.8163	4.25333	0.00436342	0.101091	-1.57323	not significant	1	4	NA	other
YKKAHLGTAL	sp|P62266|RS23_HUMAN	Small ribosomal subunit protein uS12			11.6383	11.3355				13.3549	1.86802	12.1096	3.68182	0.0167369	0.192228	-2.6181	not significant	2	1	NA	other
DEAQAFRAL	sp|P42768|WASP_HUMAN	Actin nucleation-promoting factor WAS	15.1504	15.0307	15.0023	14.7776	17.0086	17.105	16.5675	16.7235	1.86089	15.9207	8.15303	1.31e-05	0.00909772	3.70237	Upregulated BCG	4	4	NA	BCG-infected
VPGVRLLQDSVD	sp|P08670|VIME_HUMAN	Vimentin		14.8248		14.0837		16.3122			1.85798	15.0736	3.22222	0.0266146	0.232379	-3.05062	not significant	2	1	NA	other
KANHAELIL	sp|Q14534|ERG1_HUMAN	Squalene monooxygenase	14.359	14.2888	14.4502	14.4756	16.8801	16.0269	15.8812	16.1707	1.84635	15.3165	6.95402	4.9e-05	0.0121674	2.45595	Upregulated BCG	4	4	NA	BCG-infected
AKIKARDLRGKKKEELL	sp|P42766|RL35_HUMAN	Large ribosomal subunit protein uL29				14.2472	16.09				1.84281	15.1686	2.8652	0.0522827	0.314935	-3.51381	not significant	1	1	NA	other
SLPKKLALL	sp|Q9UNZ5|L10K_HUMAN	Leydig cell tumor 10 kDa protein homolog	14.7392		12.9293	15.2026	17.013	14.983	16.2431	16.2905	1.84204	15.3429	2.94229	0.0173033	0.194408	-3.21574	not significant	3	4	NA	other
YPIPSLHSTGS	sp|Q9H2G2|SLK_HUMAN	STE20-like serine/threonine-protein kinase				13.0424	14.8641		14.9047		1.84204	14.2704	3.73957	0.0158263	0.18752	-2.5667	not significant	1	2	NA	other
NDLVSEYQQY	sp|P07437|TBB5_HUMAN;sp|A6NNZ2|TBB8B_HUMAN;sp|P04350|TBB4A_HUMAN;sp|P68371|TBB4B_HUMAN;sp|Q13509|TBB3_HUMAN;sp|Q13885|TBB2A_HUMAN;sp|Q3ZCM7|TBB8_HUMAN;sp|Q9BUF5|TBB6_HUMAN;sp|Q9BVA1|TBB2B_HUMAN	Tubulin beta chain		12.4129		11.1706	15.3027		13.1718	12.4148	1.83804	12.8946	2.10787	0.0756008	0.377788	-4.39836	not significant	2	3	NA	other
NETVIQSAY	sp|Q5H9U9|DDX6L_HUMAN	Probable ATP-dependent RNA helicase DDX60-like	14.8021	15.4838	15.0473	15.3241	17.4786	16.8844	16.749	16.888	1.83568	16.0822	6.96666	4.83e-05	0.0121674	2.47009	Upregulated BCG	4	4	NA	BCG-infected
DEIEPAAM	sp|P19338|NUCL_HUMAN	Nucleolin			13.557	14.2424	16.1294	15.531	15.6699	15.6049	1.83408	15.1224	5.33791	0.00083494	0.0435964	-0.114037	Upregulated BCG	2	4	NA	BCG-infected
NEDPTVAAF	sp|Q8IXQ6|PARP9_HUMAN	Protein mono-ADP-ribosyltransferase PARP9	14.7574	15.2679	15.9563	15.5625	17.9105	15.9592	17.558	17.4099	1.82337	16.2977	4.13591	0.00222391	0.0764095	-1.29463	not significant	4	4	NA	other
IVRDIANQEKGMFL	sp|Q92974|ARHG2_HUMAN	Rho guanine nucleotide exchange factor 2				14.7702	16.6325	15.9102	16.9222	16.8978	1.82045	16.2266	3.51793	0.0108148	0.15602	-2.4173	not significant	1	4	NA	other
IRSNQQLENDLNL	sp|P46940|IQGA1_HUMAN	Ras GTPase-activating-like protein IQGAP1	13.4193				15.498	14.8615	15.0557	15.5401	1.81955	14.8749	4.02848	0.00570914	0.114134	-1.82098	not significant	1	4	NA	other
ESSYIATQY	sp|Q14739|LBR_HUMAN	Delta(14)-sterol reductase LBR				12.2847		14.1033			1.81852	13.194	2.82744	0.0541595	0.321127	-3.54646	not significant	1	1	NA	other
NEFLTREL	sp|P23396|RS3_HUMAN	Small ribosomal subunit protein uS3	16.5495	14.1539	14.7589	15.8326	17.1364	17.1412	17.2184	17.0593	1.81509	16.2313	3.87473	0.00334979	0.090581	-1.7022	not significant	4	4	NA	other
ALAAAGYDVEKNNSRIKLGL	sp|P10412|H14_HUMAN;sp|P16402|H13_HUMAN;sp|P16403|H12_HUMAN;sp|Q02539|H11_HUMAN	Histone H1.4	16.3336	15.485	14.7249	15.3871	18.2529	17.0722	17.8854	15.9757	1.81392	16.3896	3.51325	0.00598929	0.115955	-2.27903	not significant	4	4	NA	other
KDWYDVKAPAMF	sp|P61247|RS3A_HUMAN	Small ribosomal subunit protein eS1	12.5282		14.5047	15.7968	15.8677			16.3065	1.81051	15.0008	2.03269	0.0842356	0.396609	-4.50066	not significant	3	2	NA	other
FVQDLTDE	sp|Q96CS3|FAF2_HUMAN	FAS-associated factor 2	16.2046	15.5894	15.0838	15.4267	18.7807	16.7161	16.9713	17.0775	1.81029	16.4813	3.93088	0.00306509	0.0868833	-1.61386	not significant	4	4	NA	other
TEDSPGLKVGPVPVLVMS	sp|P60468|SC61B_HUMAN	Protein transport protein Sec61 subunit beta				12.6116	13.7905		15.0396		1.80346	13.8139	2.55445	0.0554653	0.323555	-3.75047	not significant	1	2	NA	other
FVTGNKILRILK	sp|P62277|RS13_HUMAN	Small ribosomal subunit protein uS15	14.9191			13.7755	14.8139	14.9569	18.4293	16.3843	1.7988	15.5465	1.82082	0.108234	0.447097	-4.81798	not significant	2	4	NA	other
AAPVSATVL	sp|P33121|ACSL1_HUMAN	Long-chain-fatty-acid--CoA ligase 1	16.8208	17.5362	16.3841	16.7572	18.5176	18.8361	18.7105	18.6126	1.79462	17.7719	6.43395	9.15e-05	0.0139344	1.85469	Upregulated BCG	4	4	NA	BCG-infected
DIIHDPGRGAPLAKVV	sp|P62917|RL8_HUMAN	Large ribosomal subunit protein uL2				13.7076	15.3127	14.7326	16.4457		1.78934	15.0496	2.43457	0.0539874	0.320825	-3.84765	not significant	1	3	NA	other
YELPWVEKY	sp|P35250|RFC2_HUMAN	Replication factor C subunit 2				12.2523	14.5124		13.569		1.78834	13.4445	2.86946	0.0388805	0.280061	-3.41044	not significant	1	2	NA	other
VPNRIIEI	sp|P41218|MNDA_HUMAN	Myeloid cell nuclear differentiation antigen		12.9622	14.503	14.6957	15.4738	15.5127	15.9937	16.3828	1.7871	15.0748	3.8884	0.00404574	0.0960927	-1.7791	not significant	3	4	NA	other
VPYDEISAV	sp|Q12986|NFX1_HUMAN	Transcriptional repressor NF-X1		12.1653					14.0504	13.8526	1.78627	13.3561	3.58124	0.0184724	0.201899	-2.70919	not significant	1	2	NA	other
NQFPGFKEV	sp|P08579|RU2B_HUMAN;sp|P09012|SNRPA_HUMAN	U2 small nuclear ribonucleoprotein B''	14.284		13.8647	15.2669	16.4149	16.1913	16.2679	16.1553	1.78549	15.4921	5.08117	0.000769965	0.0421435	-0.137514	Upregulated BCG	3	4	NA	BCG-infected
DAYSKRFISV	sp|Q96P48|ARAP1_HUMAN	Arf-GAP with Rho-GAP domain, ANK repeat and PH domain-containing protein 1	15.0452	14.9358	14.9525	15.452	17.4272	17.2259	16.2064	16.6633	1.78433	15.9885	5.76462	0.000214756	0.0204042	1.02189	Upregulated BCG	4	4	NA	BCG-infected
ANPFGGASHAKGIVLEKV	sp|P62266|RS23_HUMAN	Small ribosomal subunit protein uS12	15.805	14.8762	15.3743	16.9525	18.596	15.8679	16.6213	19.06	1.78432	16.6441	2.44937	0.0353003	0.266985	-4.01106	not significant	4	4	NA	other
DEFNLQKM	sp|Q8N766|EMC1_HUMAN	ER membrane protein complex subunit 1	16.5975	14.0562		15.7096	17.0444	17.0217	17.6382	17.2494	1.78397	16.4739	3.29379	0.00996485	0.149715	-2.67253	not significant	3	4	NA	other
DDYYGYDY	sp|O43390|HNRPR_HUMAN	Heterogeneous nuclear ribonucleoprotein R	13.6493	14.0992	13.2874	14.1639	15.9552	15.2271	15.696	15.4422	1.78021	14.69	6.26869	0.000112312	0.014438	1.65537	Upregulated BCG	4	4	NA	BCG-infected
FLGGTKGGQDITDFTMQ	sp|P01584|IL1B_HUMAN	Interleukin-1 beta				12.8369	14.6567		15.3359	13.855	1.77898	14.1711	2.68245	0.0391872	0.280577	-3.54295	not significant	1	3	NA	other
DERLVQVL	sp|Q9H7M6|ZSWM4_HUMAN	Zinc finger SWIM domain-containing protein 4	16.1286		14.1718	15.7753	17.1113	17.5657	16.9305	16.9427	1.77898	16.3751	3.82481	0.00444532	0.101778	-1.87261	not significant	3	4	NA	other
YPFDGPGNTL	sp|P09237|MMP7_HUMAN	Matrilysin	12.2226			14.6368			16.0877	14.325	1.77668	14.318	1.83775	0.11952	0.464681	-4.70239	not significant	2	2	NA	other
DALDKIRLI	sp|P14625|ENPL_HUMAN	Endoplasmin	15.2583	17.0353	18.419	19.2775	19.5149	19.5607	19.1568	18.8604	1.77566	18.3854	2.41953	0.0371166	0.27388	-4.05889	not significant	4	4	NA	other
LEFESAQF	sp|P01584|IL1B_HUMAN	Interleukin-1 beta	20.6471	20.5497	19.9184	20.7152	22.6207	22.3249	22.0272	21.9566	1.77475	21.345	6.52187	8.21e-05	0.0135433	1.95908	Upregulated BCG	4	4	NA	BCG-infected
YEHRYVELF	sp|P31943|HNRH1_HUMAN	Heterogeneous nuclear ribonucleoprotein H	13.2937	13.5426	14.5195	13.3567	16.1381	14.9156	15.486	15.2609	1.77205	14.5642	4.89156	0.000717166	0.0404801	-0.169034	Upregulated BCG	4	4	NA	BCG-infected
KQYKKAHLGTALK	sp|P62266|RS23_HUMAN	Small ribosomal subunit protein uS12			14.4084					16.1784	1.76995	15.2934	2.75192	0.0581595	0.331001	-3.61265	not significant	1	1	NA	other
LASVSTVLTSKY	sp|P69905|HBA_HUMAN	Hemoglobin subunit alpha				13.0735	15.148	14.9548	14.407		1.76308	14.3958	3.54397	0.0137666	0.172848	-2.55088	not significant	1	3	NA	other
LPIQPAQHI	sp|Q16236|NF2L2_HUMAN	Nuclear factor erythroid 2-related factor 2				13.42	16.9269	16.3592	13.595	13.8464	1.76189	14.8295	1.31254	0.233325	0.597033	-5.23999	not significant	1	4	NA	other
YEGEADIM	sp|P08254|MMP3_HUMAN;sp|P09238|MMP10_HUMAN	Stromelysin-1				12.0795	14.8179	14.0251	12.6802		1.76162	13.4007	2.05357	0.0894416	0.411173	-4.3232	not significant	1	3	NA	other
TDFDGTRVY	sp|P11309|PIM1_HUMAN;sp|Q86V86|PIM3_HUMAN;sp|Q9P1W9|PIM2_HUMAN	Serine/threonine-protein kinase pim-1	14.5044	14.9043	14.7091	14.3877	18.5101	15.8599	15.2664	15.9003	1.75778	15.5053	2.87147	0.0173485	0.19447	-3.32529	not significant	4	4	NA	other
LGERTVTELI	sp|Q9HBD1|RC3H2_HUMAN;sp|Q5TC82|RC3H1_HUMAN	Roquin-2				13.7775				15.5347	1.75722	14.6561	2.73212	0.0592658	0.333308	-3.63021	not significant	1	1	NA	other
NEWDKIPSM	sp|Q9UJP4|KLH21_HUMAN	Kelch-like protein 21	14.5562		14.3491	14.559	16.4338	16.5886	16.0227	15.9319	1.7562	15.4916	6.51188	0.000136946	0.0149913	1.53423	Upregulated BCG	3	4	NA	BCG-infected
GKGKSTMK	sp|Q5SSJ5|HP1B3_HUMAN	Heterochromatin protein 1-binding protein 3				12.1468		13.9977	13.7286	13.9707	1.7522	13.461	4.04896	0.00786313	0.13258	-2.03062	not significant	1	3	NA	other
MDSVEKGAATSV	sp|Q8NFW8|NEUA_HUMAN	N-acylneuraminate cytidylyltransferase				11.3242	15.5288	12.8134	12.0179	11.9335	1.74916	12.7236	1.31863	0.231396	0.59697	-5.23317	not significant	1	4	NA	other
SAIQNLHSFDPFADASK	sp|P41567|EIF1_HUMAN	Eukaryotic translation initiation factor 1				11.1247	13.8344	13.4154	12.9923	11.2515	1.74872	12.5236	1.86919	0.106554	0.443826	-4.55969	not significant	1	4	NA	other
NPYAFKNPI	sp|Q5VYS8|TUT7_HUMAN	Terminal uridylyltransferase 7				13.6561	15.0184	14.0728	16.4535	16.0702	1.74768	15.0542	1.9541	0.0943171	0.420899	-4.44904	not significant	1	4	NA	other
LEHEYIQNF	sp|Q15691|MARE1_HUMAN	Microtubule-associated protein RP/EB family member 1	13.5223	13.8953	13.5225	13.6588	17.2806	16.4717	13.4658	14.369	1.74706	14.5232	2.37919	0.0397188	0.282507	-4.12335	not significant	4	4	NA	other
AAVQAAEVKVDGSEPK	sp|Q15046|SYK_HUMAN	Lysine--tRNA ligase				14.1826	16.7272	15.1515	16.0228	15.7641	1.73376	15.5696	2.79983	0.0283258	0.238517	-3.32668	not significant	1	4	NA	other
PPPPPRGGDLM	sp|P61978|HNRPK_HUMAN	Heterogeneous nuclear ribonucleoprotein K	14.0786			13.9403	14.1282	18.0727	15.583	15.1785	1.73114	15.1635	1.82047	0.10829	0.447097	-4.81846	not significant	2	4	NA	other
DENSVIKSF	sp|Q9H8H0|NOL11_HUMAN	Nucleolar protein 11	14.3918	14.4875	14.1193	14.2336	16.2631	16.2321	15.7768	15.8789	1.72969	15.1729	7.56454	2.45e-05	0.0101149	3.11385	Upregulated BCG	4	4	NA	BCG-infected
DEDSLVSHF	sp|P52948|NUP98_HUMAN	Nuclear pore complex protein Nup98-Nup96			13.2115	13.0163	14.6093	15.1206	15.0279	14.61	1.72801	14.2659	5.55243	0.000654364	0.0375777	0.117227	Upregulated BCG	2	4	NA	BCG-infected
DEYVNVKDF	sp|Q8WUM4|PDC6I_HUMAN	Programmed cell death 6-interacting protein	15.3923	14.9051	14.0849	14.7611	16.6687	16.5493	16.4241	16.408	1.72667	15.6492	5.86858	0.000187359	0.0187779	1.15573	Upregulated BCG	4	4	NA	BCG-infected
TEYTFTHL	sp|Q53EP0|FND3B_HUMAN	Fibronectin type III domain-containing protein 3B	14.0222	14.9307	14.4703	14.355	15.9863	16.232	16.2437	16.2086	1.72314	15.3061	6.8637	5.45e-05	0.0121674	2.3543	Upregulated BCG	4	4	NA	BCG-infected
SFPKDDPSKPVHLTAF	sp|P39023|RL3_HUMAN	Large ribosomal subunit protein uL3	17.4971	17.6385	15.4078	19.2842	20.1974	17.9688	19.8059	18.7444	1.72221	18.318	2.23211	0.0508142	0.311553	-4.3561	not significant	4	4	NA	other
SETAPLAPTIPAPAEKTPV	sp|P16402|H13_HUMAN	Histone H1.3			14.0085	15.6151	13.6333		18.7951	17.1649	1.71931	15.8434	1.20866	0.268487	0.631113	-5.53355	not significant	2	3	NA	other
VETIFSKY	sp|Q9UKM9|RALY_HUMAN	RNA-binding protein Raly	14.4894		14.3576	14.1904	15.9117	16.2897	16.0214	16.031	1.71767	15.3273	7.09784	7.27e-05	0.0135433	2.1312	Upregulated BCG	3	4	NA	BCG-infected
DIDTAAKFIGAGAATV	sp|P05496|AT5G1_HUMAN;sp|P48201|AT5G3_HUMAN;sp|Q06055|AT5G2_HUMAN	ATP synthase F(0) complex subunit C1, mitochondrial	12.6902		13.6423	13.8304	15.5404		15.733	14.018	1.70947	14.2424	3.19476	0.0136701	0.172848	-2.87597	not significant	3	3	NA	other
IGAWHPARVAFSV	sp|P39023|RL3_HUMAN	Large ribosomal subunit protein uL3	14.0953		13.4463	13.6399				15.4313	1.7041	14.1532	3.55404	0.0136084	0.172848	-2.54003	not significant	3	1	NA	other
DDVDHPLPI	sp|O75563|SKAP2_HUMAN	Src kinase-associated phosphoprotein 2			14.0435	13.7278	15.5894				1.70377	14.4536	3.3496	0.0233252	0.221795	-2.92658	not significant	2	1	NA	other
DEKVLIEAY	sp|Q8IWV8|UBR2_HUMAN	E3 ubiquitin-protein ligase UBR2		14.1724	13.6264	13.6332	15.5568	15.5801	15.5159	15.4047	1.70373	14.7842	6.68972	0.000112521	0.014438	1.72047	Upregulated BCG	3	4	NA	BCG-infected
FLEEASEF	sp|Q6ZSB3|CB046_HUMAN	Putative uncharacterized protein encoded by LINC00299	14.7786	14.3649		14.8819	16.9246	16.4658	16.244	15.8684	1.70057	15.6469	5.37202	0.000530053	0.0322918	0.228357	Upregulated BCG	3	4	NA	BCG-infected
YAFPKAVSV	sp|O15427|MOT4_HUMAN	Monocarboxylate transporter 4	16.0494	16.3544	16.2063	16.6522	17.885	17.7761	17.9045	18.4958	1.69976	17.1655	6.64233	7.1e-05	0.0135433	2.10028	Upregulated BCG	4	4	NA	BCG-infected
ALRYPMAV	sp|Q9Y3U8|RL36_HUMAN	Large ribosomal subunit protein eL36	16.5309	15.5139	15.0929	15.4982	18.7207	14.2159		19.13	1.69657	16.3861	1.58959	0.148079	0.511269	-5.23563	not significant	4	3	NA	other
MPRYYPTEDVPRKL	sp|Q02878|RL6_HUMAN	Large ribosomal subunit protein eL6	15.1592		14.1782	14.5751	17.5865	16.5698	16.1165	15.0624	1.69633	15.6068	3.06021	0.0143605	0.177012	-3.03274	not significant	3	4	NA	other
FVPISGWNGDN	sp|P68104|EF1A1_HUMAN;sp|Q5VTE0|EF1A3_HUMAN	Elongation factor 1-alpha 1	12.0073							13.703	1.69564	12.8552	2.63638	0.06498	0.34681	-3.71624	not significant	1	1	NA	other
YSNKEIFL	sp|P08238|HS90B_HUMAN;sp|P07900|HS90A_HUMAN;sp|Q14568|HS902_HUMAN;sp|Q58FF6|H90B4_HUMAN;sp|Q58FF8|H90B2_HUMAN	Heat shock protein HSP 90-beta		13.5768			15.7052	14.7056	15.0921	15.5447	1.68513	14.9249	3.32122	0.0139782	0.174566	-2.65896	not significant	1	4	NA	other
KDIGFIKLD	sp|P62273|RS29_HUMAN	Small ribosomal subunit protein uS14	15.2207		13.9895	14.3081	16.5064	14.3766	16.3163	17.5584	1.68333	15.468	2.46852	0.0369105	0.27388	-3.95144	not significant	3	4	NA	other
KVAGAATPK	sp|P16402|H13_HUMAN	Histone H1.3				13.7272	14.926	16.151	15.1471		1.68087	14.9878	2.72391	0.037171	0.27388	-3.49264	not significant	1	3	NA	other
TAIHNFPTV	sp|Q9Y520|PRC2C_HUMAN	Protein PRRC2C	15.2699	14.9559	15.2636	15.2854	17.6187	17.4377	16.1977	16.2428	1.68055	16.034	4.61126	0.00108095	0.0504876	-0.576679	not significant	4	4	NA	other
SIIYRMTNQKIRMD	sp|O75787|RENR_HUMAN	Renin receptor	15.7001			16.1477	17.4944	18.1154	17.1407	17.667	1.68048	17.0442	4.62817	0.00195685	0.071213	-0.933348	not significant	2	4	NA	other
DAENAMRYI	sp|P52298|NCBP2_HUMAN	Nuclear cap-binding protein subunit 2	18.1921	17.0798	17.1279	18.1068	19.21	19.314	19.4192	19.2766	1.67833	18.4658	5.38462	0.000358193	0.0256072	0.518278	Upregulated BCG	4	4	NA	BCG-infected
LPFRGSGTAI	sp|Q8IXW5|RPAP2_HUMAN	Putative RNA polymerase II subunit B1 CTD phosphatase RPAP2	13.7144			14.7162	15.7743	15.9807	15.7935	16.0259	1.67831	15.3341	4.69536	0.00179968	0.0696605	-0.852157	not significant	2	4	NA	other
DEKDFYLY	sp|Q9GZR7|DDX24_HUMAN	ATP-dependent RNA helicase DDX24			13.0284	13.9801	15.7467	15.2327	14.9538	14.7922	1.67716	14.6223	4.06671	0.00404324	0.0960927	-1.64142	not significant	2	4	NA	other
DDMKHLWDY	sp|P61160|ARP2_HUMAN	Actin-related protein 2	15.2789		14.6285	14.7724	17.1072	16.5311	16.3799	16.2482	1.67332	15.8495	5.41755	0.000500495	0.0315689	0.284406	Upregulated BCG	3	4	NA	BCG-infected
YPPGPSAMV	sp|Q9BR26|OCSTP_HUMAN	Osteoclast stimulatory transmembrane protein	17.7666	16.6359	17.9763	18.5944	19.416	19.1739	19.2631	19.7995	1.66987	18.5782	4.23708	0.00190231	0.0701339	-1.13915	not significant	4	4	NA	other
DEEGLKLTF	sp|Q9HCK8|CHD8_HUMAN	Chromodomain-helicase-DNA-binding protein 8			12.3812		14.3429	13.3562	14.5246	13.9615	1.66511	13.7133	3.07758	0.0193564	0.206443	-2.96653	not significant	1	4	NA	other
ATLKEKLIAPVAEEE	sp|P07195|LDHB_HUMAN	L-lactate dehydrogenase B chain			13.2583	14.6974	16.3627		15.1422	15.421	1.66411	14.9763	2.90232	0.0245855	0.228141	-3.30932	not significant	2	3	NA	other
EEAAEYAKLLA	sp|P62753|RS6_HUMAN	Small ribosomal subunit protein eS6				13.1884	15.3629	14.76	14.4305		1.66274	14.4354	3.12124	0.0226817	0.219207	-3.0225	not significant	1	3	NA	other
LDRLAYIAHPKLG	sp|P47914|RL29_HUMAN	Large ribosomal subunit protein eL29				13.4676	15.6031	14.8165	14.1753	15.9217	1.66152	14.7968	2.36298	0.0524384	0.314935	-3.90639	not significant	1	4	NA	other
RVFVVGVGMTK	sp|P22307|SCP2_HUMAN	Sterol carrier protein 2	14.4429			14.6127	16.9093	16.3564	15.5261	15.9548	1.65887	15.6337	3.93492	0.00482678	0.104372	-1.81514	not significant	2	4	NA	other
DVDIRKDLY	sp|P63261|ACTG_HUMAN;sp|A5A3E0|POTEF_HUMAN;sp|P0CG38|POTEI_HUMAN;sp|P0CG39|POTEJ_HUMAN;sp|P60709|ACTB_HUMAN;sp|Q562R1|ACTBL_HUMAN;sp|Q6S8J3|POTEE_HUMAN;sp|Q9BYX7|ACTBM_HUMAN	Actin, cytoplasmic 2	13.7312	14.2626	13.969	14.7587		17.412	15.3924	14.6979	1.65372	14.8891	2.75285	0.0233951	0.221795	-3.5104	not significant	4	3	NA	other
NEIYTVKF	sp|O43148|MCES_HUMAN	mRNA cap guanine-N7 methyltransferase	14.233	14.2456	14.1511	14.1339	15.6892	16.0339	15.8168	15.8366	1.65323	15.0175	8.04225	1.47e-05	0.00909772	3.59484	Upregulated BCG	4	4	NA	BCG-infected
DGPITITI	sp|P16070|CD44_HUMAN	CD44 antigen	15.5726		15.3591	15.4761	17.2427	17.2947	16.8249	17.1162	1.65038	16.4123	6.69056	0.000112417	0.014438	1.72135	Upregulated BCG	3	4	NA	BCG-infected
EMKPHPWFF	sp|P62993|GRB2_HUMAN	Growth factor receptor-bound protein 2	14.3755		14.5861	14.6145	16.7155	15.9625	15.9208	16.0941	1.64784	15.467	5.81217	0.000308044	0.0238334	0.756324	Upregulated BCG	3	4	NA	BCG-infected
MTGMLYK	sp|O14925|TIM23_HUMAN;sp|Q5SRD1|TI23B_HUMAN	Mitochondrial import inner membrane translocase subunit Tim23	14.356			14.097	15.077	15.3657	16.9499	16.1022	1.6472	15.3246	3.08629	0.0160202	0.188318	-2.99366	not significant	2	4	NA	other
QVLANGLDNKL	sp|P62269|RS18_HUMAN	Small ribosomal subunit protein uS13			12.3346		13.6266		14.3363		1.64682	13.4325	2.8886	0.0380695	0.277828	-3.39032	not significant	1	2	NA	other
MMGHRPVLVL	sp|P49368|TCPG_HUMAN	T-complex protein 1 subunit gamma	15.2799	14.7602	16.2033	15.3838	16.8283	17.0826	17.8982	16.4044	1.64656	16.2301	4.16319	0.00213189	0.0743086	-1.25257	not significant	4	4	NA	other
VGPNHAAFL	sp|O95071|UBR5_HUMAN	E3 ubiquitin-protein ligase UBR5				12.8692	14.9078		14.572	14.0638	1.64533	14.1032	3.20715	0.0204472	0.210048	-2.92412	not significant	1	3	NA	other
VELQKEEAQKLLEQY	sp|Q00839|HNRPU_HUMAN	Heterogeneous nuclear ribonucleoprotein U	17.7363	16.9622	16.9156	16.6511	18.8382	18.3677	19.307	18.3306	1.6446	17.8886	5.05347	0.000568779	0.0340587	0.0608738	Upregulated BCG	4	4	NA	BCG-infected
NEFSLKGVDF	sp|P14921|ETS1_HUMAN	Protein C-ets-1	13.7483	13.5236	13.9998	13.9193	15.7482	15.5393	15.4352	15.032	1.64092	14.6182	6.71518	6.5e-05	0.0133967	2.18464	Upregulated BCG	4	4	NA	BCG-infected
LVFKKGKKISKKTV	sp|Q8TCJ2|STT3B_HUMAN	Dolichyl-diphosphooligosaccharide--protein glycosyltransferase subunit STT3B				12.7765		14.4145			1.63799	13.5955	2.54675	0.0709288	0.363326	-3.79849	not significant	1	1	NA	other
DEVGSLIEY	sp|P23229|ITA6_HUMAN	Integrin alpha-6	13.6425		14.2638	14.5754	16.1865	15.6147	15.7105	15.6702	1.63488	15.0948	5.29976	0.000580923	0.0344911	0.138738	Upregulated BCG	3	4	NA	BCG-infected
FINGDISSL	sp|Q8NI08|NCOA7_HUMAN	Nuclear receptor coactivator 7			14.0185	14.0055	16.1965	14.8597	16.1136	15.4109	1.63317	15.1008	3.73121	0.00637902	0.117131	-2.08901	not significant	2	4	NA	other
MGYSHSLVI	sp|Q9P258|RCC2_HUMAN	Protein RCC2	13.6989		13.9452	15.1109	16.049	15.8295	15.421	16.2361	1.63224	15.1844	4.17582	0.00266179	0.082152	-1.36349	not significant	3	4	NA	other
SGVYKKLTGKDVNFEFPEF	sp|P62081|RS7_HUMAN	Small ribosomal subunit protein eS7	14.3352	15.3977	14.3911	13.7775	17.2811	16.505	14.534		1.63134	15.1745	2.52881	0.0335029	0.261674	-3.85828	not significant	4	3	NA	other
NLYIISVKGIKGR	sp|P62829|RL23_HUMAN	Large ribosomal subunit protein uL14				13.9151	16.3016	14.515	15.7375	15.6287	1.63057	15.2196	2.40517	0.0493751	0.308698	-3.85005	not significant	1	4	NA	other
QMVIDVLHPGKATVPK	sp|P62847|RS24_HUMAN	Small ribosomal subunit protein eS24	15.8509	14.8606	16.2412	17.1955	17.9174	16.9078	18.1879	17.6565	1.63038	16.8522	3.38079	0.00743783	0.128665	-2.49337	not significant	4	4	NA	other
EGNCPERIITL	sp|Q15365|PCBP1_HUMAN;sp|Q15366|PCBP2_HUMAN	Poly(rC)-binding protein 1	14.0568		13.3606	14.0274	15.8557	15.1978	14.7151	16.0086	1.62937	14.746	4.28051	0.00229205	0.0764095	-1.21512	not significant	3	4	NA	other
YNILTKSTPT	sp|Q9HB40|RISC_HUMAN	Retinoid-inducible serine carboxypeptidase	13.4611	13.1038	13.5701	13.675	16.45			13.7109	1.62797	13.9951	2.39214	0.0454126	0.297325	-4.00489	not significant	4	2	NA	other
GPPVSELITK	sp|P10412|H14_HUMAN;sp|P16401|H15_HUMAN;sp|P16402|H13_HUMAN;sp|P16403|H12_HUMAN	Histone H1.4	14.2271	14.0554	14.2615		18.2752	17.3379	15.4281	12.1784	1.62357	15.1091	1.3117	0.22367	0.589001	-5.58532	not significant	3	4	NA	other
LDQHGQYPI	sp|Q9BRT6|LLPH_HUMAN	Protein LLP homolog				13.503	15.1223				1.61925	14.3126	2.5176	0.0729996	0.370069	-3.82558	not significant	1	1	NA	other
LEGPPLDAY	sp|Q15365|PCBP1_HUMAN	Poly(rC)-binding protein 1	17.28		16.5817	15.7318	18.1336	17.7282	18.6992	18.04	1.61908	17.4564	3.97892	0.00354149	0.0918777	-1.64693	not significant	3	4	NA	other
IPFSPYRV	sp|P21333|FLNA_HUMAN	Filamin-A	16.9392	14.9233	16.7673	18.0474	17.5121	18.3	18.4985	18.8394	1.6182	17.4784	2.73118	0.0219633	0.217918	-3.55453	not significant	4	4	NA	other
RSFNMPSL	sp|Q96PC5|MIA2_HUMAN;sp|Q96RT6|CTGE2_HUMAN	Melanoma inhibitory activity protein 2	13.8366			13.7654	14.6735	15.8331	15.4786	15.687	1.61704	14.879	4.13497	0.00369257	0.0930146	-1.55255	not significant	2	4	NA	other
DEVTIVNI	sp|P07355|ANXA2_HUMAN;sp|A6NMY6|AXA2L_HUMAN	Annexin A2	14.9172			14.1809	16.3063	16.6249	15.8176	15.9131	1.61636	15.6267	4.30163	0.00296747	0.086518	-1.33877	not significant	2	4	NA	other
SEFPIRTL	sp|Q14008|CKAP5_HUMAN	Cytoskeleton-associated protein 5				13.1369	14.2136	15.1428	14.94	14.715	1.61599	14.4297	3.35732	0.0133297	0.17262	-2.61415	not significant	1	4	NA	other
QQGQFWGQKP	sp|Q00839|HNRPU_HUMAN	Heterogeneous nuclear ribonucleoprotein U		12.9554	14.4109	14.0059	15.9156	15.4011	14.8913		1.61195	14.5967	3.51235	0.00866446	0.139001	-2.42412	not significant	3	3	NA	other
DAHRPKLNEGVVEFA	sp|Q13243|SRSF5_HUMAN	Serine/arginine-rich splicing factor 5				14.1249	16.2886	15.6069	16.2096	14.8404	1.61152	15.4141	2.55759	0.0397703	0.282587	-3.64689	not significant	1	4	NA	other
DEHLITFF	sp|O75643|U520_HUMAN	U5 small nuclear ribonucleoprotein 200 kDa helicase	12.5003		12.5209	13.4208	13.6821	14.0311	14.9566	15.0316	1.61135	13.7348	3.79514	0.00464593	0.103916	-1.91643	not significant	3	4	NA	other
NAFDGPITI	sp|P16070|CD44_HUMAN	CD44 antigen	16.2245	15.448	15.993	16.1124	17.7061	17.5814	17.351	17.5689	1.60742	16.7482	6.53164	8.11e-05	0.0135433	1.97061	Upregulated BCG	4	4	NA	BCG-infected
ALLPWPFRNK	sp|Q13077|TRAF1_HUMAN	TNF receptor-associated factor 1		15.0957	17.514	17.072	18.4946	17.9246	18.1929	18.0435	1.60334	17.4768	2.98564	0.016155	0.189267	-3.1484	not significant	3	4	NA	other
PQPYQPQYQ	sp|P02808|STAT_HUMAN	Statherin		11.7239				13.3243			1.60045	12.5241	2.48837	0.075148	0.3766	-3.85292	not significant	1	1	NA	other
LEADPFLKY	sp|P78396|CCNA1_HUMAN	Cyclin-A1			13.2921		15.3641	14.7163	15.036	14.4518	1.59994	14.572	3.33909	0.013653	0.172848	-2.63675	not significant	1	4	NA	other
DHPSSMGVY	sp|Q01844|EWS_HUMAN	RNA-binding protein EWS			13.0202		14.6229	15.8967	13.34		1.59961	14.2199	1.63336	0.157315	0.519604	-4.84012	not significant	1	3	NA	other
VVTAQKPTAV	sp|Q16531|DDB1_HUMAN	DNA damage-binding protein 1				13.1844		14.7059	14.8617		1.59939	14.2507	3.22242	0.0266091	0.232379	-3.05043	not significant	1	2	NA	other
AKALKAKKAVLKGV	sp|P62750|RL23A_HUMAN	Large ribosomal subunit protein uL23		12.0768		11.9209	13.948			13.2463	1.59834	12.798	3.77838	0.0105632	0.154179	-2.34054	not significant	2	2	NA	other
YIKTISTTISPLL	sp|P20292|AL5AP_HUMAN	Arachidonate 5-lipoxygenase-activating protein		13.1506	12.6935	14.157	14.5336	15.5127	14.5796	15.0879	1.59481	14.245	3.86302	0.00420045	0.0994201	-1.81636	not significant	3	4	NA	other
EEYQSLIRY	sp|Q9Y3C8|UFC1_HUMAN	Ubiquitin-fold modifier-conjugating enzyme 1	15.09	15.1064	14.0107	15.548	16.7102	16.4838	16.2935	16.643	1.59385	15.7357	4.78338	0.000839092	0.0435964	-0.32494	Upregulated BCG	4	4	NA	BCG-infected
NIDDGTSDRPY	sp|P61353|RL27_HUMAN	Large ribosomal subunit protein eL27	11.6995			11.6211	13.2541				1.59383	12.1915	3.23076	0.0263783	0.232321	-3.04222	not significant	2	1	NA	other
NEDFSFHY	sp|P49770|EI2BB_HUMAN	Translation initiation factor eIF2B subunit beta	12.9002	13.6033			14.874	15.318	14.4957	14.6883	1.59223	14.3132	4.34269	0.00281363	0.0846766	-1.2868	not significant	2	4	NA	other
QPISTQTLV	sp|Q5T4S7|UBR4_HUMAN	E3 ubiquitin-protein ligase UBR4				14.2637	16.3112	16.7089	14.1596	16.2427	1.59187	15.5372	1.68338	0.138977	0.497128	-4.79704	not significant	1	4	NA	other
TEVIFKAL	sp|O14657|TOR1B_HUMAN	Torsin-1B				12.167			13.9506	13.5649	1.59073	13.2275	3.07979	0.0309409	0.24945	-3.19307	not significant	1	2	NA	other
NKQVKGKILAKRINV	sp|P46778|RL21_HUMAN	Large ribosomal subunit protein eL21	14.085		13.7741	13.9666	16.3592			14.6891	1.58229	14.5748	3.00755	0.021287	0.214277	-3.16765	not significant	3	2	NA	other
HEIEALKSF	sp|O43847|NRDC_HUMAN	Nardilysin	14.0986	14.3618		14.2093	17.2984	16.8228	14.8867	14.2009	1.57896	15.1255	2.21641	0.055329	0.323029	-4.33695	not significant	3	4	NA	other
SLLNKPKSEMTPEELQK	sp|P62316|SMD2_HUMAN	Small nuclear ribonucleoprotein Sm D2	14.4226		14.2947	14.7194	16.2849	16.9762	16.0974	14.8664	1.57728	15.3802	3.40669	0.00836908	0.137316	-2.49995	not significant	3	4	NA	other
SLYLKVKGNVFK	sp|P84098|RL19_HUMAN	Large ribosomal subunit protein eL19			13.337	14.8709	15.4038	15.4044	15.7678	16.1489	1.57728	15.1555	3.30811	0.0115995	0.160922	-2.67682	not significant	2	4	NA	other
TLVTYVPVTTFK	sp|P62899|RL31_HUMAN	Large ribosomal subunit protein eL31				13.6609	14.1236		15.7113	15.8778	1.57667	14.8434	1.99327	0.0969724	0.425949	-4.39845	not significant	1	3	NA	other
GLSVPNVHGALAPL	sp|P26599|PTBP1_HUMAN	Polypyrimidine tract-binding protein 1			13.6843	14.6089	15.8115		15.6334		1.57582	14.9345	3.42123	0.0158689	0.18752	-2.73794	not significant	2	2	NA	other
YPFKPPKV	sp|P61077|UB2D3_HUMAN;sp|P51965|UB2E1_HUMAN;sp|P62837|UB2D2_HUMAN;sp|Q969T4|UB2E3_HUMAN;sp|Q96LR5|UB2E2_HUMAN;sp|Q9Y2X8|UB2D4_HUMAN	Ubiquitin-conjugating enzyme E2 D3	19.2998	19.7044	18.9863	19.4303	22.3993	21.1765	19.952	20.1821	1.57222	20.1413	3.15921	0.0107259	0.155836	-2.85437	not significant	4	4	NA	other
PERIITL	sp|Q15365|PCBP1_HUMAN;sp|Q15366|PCBP2_HUMAN	Poly(rC)-binding protein 1	14.9108			13.3162	16.131	14.8843	15.8459	15.878	1.57127	15.161	2.92483	0.0203379	0.209541	-3.22715	not significant	2	4	NA	other
SHVAVENALGLDQQF	sp|O00571|DDX3X_HUMAN	ATP-dependent RNA helicase DDX3X			11.956	12.7072	14.2864		13.519		1.5711	13.1171	3.23353	0.0198107	0.208015	-2.95572	not significant	2	2	NA	other
EEFKVKLY	sp|O43719|HTSF1_HUMAN	17S U2 SnRNP complex component HTATSF1		14.8182		14.4321	16.3746	16.0116	16.1213	16.2733	1.57006	15.6718	5.28618	0.000886294	0.0440432	-0.170919	Upregulated BCG	2	4	NA	BCG-infected
KLNILKLAPGGHVGR	sp|P36578|RL4_HUMAN	Large ribosomal subunit protein uL4				13.2301	14.4461			15.1533	1.56959	14.2765	2.7556	0.0441282	0.29444	-3.53143	not significant	1	2	NA	other
CENVYHLVY	sp|Q8N3U4|STAG2_HUMAN;sp|Q8WVM7|STAG1_HUMAN	Cohesin subunit SA-2	13.7442			13.874	15.1718	16.0178	15.2377	15.0875	1.56957	14.8555	4.36887	0.00272011	0.082857	-1.25382	not significant	2	4	NA	other
NELNIIHKF	sp|Q8WWY3|PRP31_HUMAN	U4/U6 small nuclear ribonucleoprotein Prp31	15.8847	13.4882	13.5201	15.645	16.2731	16.3065	16.1418	16.0904	1.56845	15.4187	2.82253	0.0188351	0.204106	-3.40535	not significant	4	4	NA	other
YDYTGYNY	sp|O14979|HNRDL_HUMAN	Heterogeneous nuclear ribonucleoprotein D-like	15.1439	15.7605	14.9615	14.2858	17.2427	17.0774	16.6563	15.4452	1.5675	15.8216	3.50833	0.00603743	0.115955	-2.28696	not significant	4	4	NA	other
LPEPSIRSV	sp|P25098|ARBK1_HUMAN;sp|P35626|ARBK2_HUMAN	Beta-adrenergic receptor kinase 1				15.294	17.1371	16.6789	16.4196	17.1999	1.56487	16.5459	3.33462	0.0137336	0.172848	-2.64231	not significant	1	4	NA	other
YEIKMTKM	sp|P01033|TIMP1_HUMAN	Metalloproteinase inhibitor 1	15.1774	14.9683	15.1257	15.2878	18.4908	16.1911	16.0904	16.0446	1.56443	15.922	3.04321	0.0130123	0.16987	-3.04412	not significant	4	4	NA	other
NESEPIVVY	sp|P42892|ECE1_HUMAN	Endothelin-converting enzyme 1	14.7909	14.2702	14.6187	14.8574	16.6993	15.6742	16.4831	15.9184	1.55945	15.414	5.3427	0.000379454	0.0265846	0.461343	Upregulated BCG	4	4	NA	BCG-infected
YPTQLFRTV	sp|P32519|ELF1_HUMAN	ETS-related transcription factor Elf-1	15.736	16.1061	15.6482	15.9979	17.6298	17.1856	17.5039	17.3997	1.55766	16.6509	6.87091	5.4e-05	0.0121674	2.36246	Upregulated BCG	4	4	NA	BCG-infected
DEVAFRKF	sp|P61247|RS3A_HUMAN	Small ribosomal subunit protein eS1	15.1718		14.4967	14.9995	19.0036	16.5871	14.9245	15.2688	1.55668	15.7789	1.77922	0.110588	0.450011	-4.9767	not significant	3	4	NA	other
DEFRMPYL	sp|O95793|STAU1_HUMAN	Double-stranded RNA-binding protein Staufen homolog 1	14.6134	13.987	15.9676	15.1959	15.8749	16.5664	16.7648	16.7796	1.55545	15.7187	3.68065	0.00456743	0.103114	-2.01026	not significant	4	4	NA	other
YKKGDIVDI	sp|P46778|RL21_HUMAN	Large ribosomal subunit protein eL21				13.8785	15.4337				1.55518	14.6561	2.41799	0.0806311	0.389856	-3.91941	not significant	1	1	NA	other
VPFSVPKI	sp|P80217|IN35_HUMAN	Interferon-induced 35 kDa protein			14.4447	15.6667	15.4666	15.8754	17.2799	17.8201	1.5548	16.0922	2.15683	0.0650143	0.34681	-4.34562	not significant	2	4	NA	other
APGKGLSQSALP	sp|P62277|RS13_HUMAN	Small ribosomal subunit protein uS15	13.8257				17.1286		13.6243		1.55079	14.8595	1.03211	0.353514	0.701763	-5.44038	not significant	1	2	NA	other
DEIVALGY	sp|P48444|COPD_HUMAN	Coatomer subunit delta	16.2108	16.1566	15.1738	16.4465	18.3013	17.9308	17.2866	16.6671	1.54953	16.7717	3.76177	0.00401	0.0960927	-1.881	not significant	4	4	NA	other
MVRKPVVSTI	sp|Q9UPY5|XCT_HUMAN	Cystine/glutamate transporter	14.7143			15.2917	16.6454	15.6677	17.0504	16.8457	1.54934	16.0359	3.45438	0.00940705	0.146457	-2.47092	not significant	2	4	NA	other
NEIKIFMV	sp|P25105|PTAFR_HUMAN	Platelet-activating factor receptor	14.6758	14.7234	15.3711	15.2663	16.0501	16.3219	17.027	16.7935	1.53894	15.7786	5.13804	0.00050467	0.0315689	0.179333	Upregulated BCG	4	4	NA	BCG-infected
MESNLIITY	sp|Q8NA29|NLS1_HUMAN	Sodium-dependent lysophosphatidylcholine symporter 1	14.06		14.3405	14.1952	16.0405	16.4435	15.0242	15.4405	1.5386	15.0778	4.20704	0.00254529	0.0805699	-1.31908	not significant	3	4	NA	other
VHDAPVRSL	sp|P01584|IL1B_HUMAN	Interleukin-1 beta	15.0716	14.9721		15.0306	18.4246	16.3345	15.7101	15.781	1.53779	15.9035	2.49083	0.0356107	0.267852	-3.917	not significant	3	4	NA	other
YVPDTTISL	sp|Q5K651|SAMD9_HUMAN	Sterile alpha motif domain-containing protein 9	14.0483	14.981	15.5911	15.8385	16.573	16.1213	17.1447	16.7558	1.53398	15.8817	3.75997	0.00402154	0.0960927	-1.88385	not significant	4	4	NA	other
TDFILKFPHSAHQ	sp|P50914|RL14_HUMAN	Large ribosomal subunit protein eL14	14.4551	13.5839	12.9168	15.2891	14.7424	16.2276	15.863	15.5474	1.53387	14.8282	2.95994	0.0149566	0.180044	-3.18046	not significant	4	4	NA	other
FLSFPTTK	sp|P69905|HBA_HUMAN	Hemoglobin subunit alpha	13.878	14.2929	14.0014		16.0184	16.458	15.9758	13.9121	1.53364	14.9338	2.70281	0.0253445	0.230824	-3.58824	not significant	3	4	NA	other
FTKNLVATF	sp|O94913|PCF11_HUMAN	Pre-mRNA cleavage complex 2 protein Pcf11	14.5718			14.2304	16.2626	15.9473	15.5337	15.9929	1.533	15.4231	4.71154	0.00176394	0.0690401	-0.832726	not significant	2	4	NA	other
LSRSAIYL	sp|P46093|GPR4_HUMAN	G-protein coupled receptor 4	14.7802				16.0981	16.4166	16.1129	16.6152	1.53048	16.0046	3.64492	0.00919183	0.14439	-2.2647	not significant	1	4	NA	other
VAPEEHPVLL	sp|P63261|ACTG_HUMAN;sp|A5A3E0|POTEF_HUMAN;sp|P60709|ACTB_HUMAN	Actin, cytoplasmic 2				13.6305	15.4019	15.5638	14.8451	14.8182	1.52673	14.8519	3.22775	0.0158221	0.18752	-2.77594	not significant	1	4	NA	other
DLFGRDLSY	sp|P52597|HNRPF_HUMAN	Heterogeneous nuclear ribonucleoprotein F	14.1072			13.8176	15.0966	15.3375	15.5339	15.9825	1.52521	14.9792	4.41808	0.00255334	0.0805699	-1.19212	not significant	2	4	NA	other
DKLDGTEINGRNIRL	sp|Q13247|SRSF6_HUMAN	Serine/arginine-rich splicing factor 6	13.8603				14.9434	16.0618	15.1496		1.5247	15.0038	2.59076	0.0440791	0.29444	-3.65495	not significant	1	3	NA	other
RLFVGSIPK	sp|O60506|HNRPQ_HUMAN;sp|O43390|HNRPR_HUMAN	Heterogeneous nuclear ribonucleoprotein Q	17.7452	17.8847	17.5567	17.3344	20.8562	20.3183	17.21	18.2278	1.52278	18.3917	2.12822	0.0604103	0.33519	-4.51788	not significant	4	4	NA	other
EEQKIVVKVL	sp|P49207|RL34_HUMAN	Large ribosomal subunit protein eL34	13.2069			13.5259	15.8658	15.058	15.1722	13.4572	1.52192	14.381	2.44772	0.0417281	0.289739	-3.9238	not significant	2	4	NA	other
NELKFHYM	sp|Q9UL33|TPC2L_HUMAN	Trafficking protein particle complex subunit 2-like protein	14.4525		14.0162	13.9395	16.2814	16.0812	15.3689	14.8988	1.52148	15.0055	4.00612	0.0034034	0.0910085	-1.60745	not significant	3	4	NA	other
VAPASVITI	sp|Q9ULX9|MAFF_HUMAN	Transcription factor MafF	14.4283			15.3635		17.2267	15.9092	16.1095	1.51925	15.8074	2.88677	0.0251173	0.230631	-3.33035	not significant	2	3	NA	other
SEIELFRVF	sp|O75643|U520_HUMAN	U5 small nuclear ribonucleoprotein 200 kDa helicase	13.5687	13.9991	14.5201	14.711	15.5055	15.9002	15.8893	15.579	1.51877	14.9591	5.14492	0.000499805	0.0315689	0.188923	Upregulated BCG	4	4	NA	BCG-infected
RLTFAQL	sp|A0A0B4J2F0|PIOS1_HUMAN;sp|Q96CM8|ACSF2_HUMAN	Protein PIGBOS1			12.6825		13.9062			14.4852	1.51319	13.6913	2.77484	0.0431882	0.29273	-3.51083	not significant	1	2	NA	other
RGVPDAKIRIF	sp|P27635|RL10_HUMAN;sp|Q96L21|RL10L_HUMAN	Large ribosomal subunit protein uL16		12.9605		13.1826	15.4479		13.2558	15.0448	1.5113	13.9783	2.27287	0.0596522	0.334071	-4.17217	not significant	2	3	NA	other
DEVVWVRA	sp|P14868|SYDC_HUMAN	Aspartate--tRNA ligase, cytoplasmic			14.4749	14.3324	16.4302	16.5187	15.2754	15.4353	1.51122	15.4112	3.38009	0.0104594	0.153498	-2.57515	not significant	2	4	NA	other
YISKSLGILG	sp|P15144|AMPN_HUMAN	Aminopeptidase N		13.5908	13.1358		14.6974	15.5484	15.646	13.6002	1.50972	14.3698	2.54697	0.0358883	0.268225	-3.77874	not significant	2	4	NA	other
FLKINGSSNQEAFV	sp|Q8N370|LAT4_HUMAN	Large neutral amino acids transporter small subunit 4				11.8083			13.3174		1.50908	12.5628	2.34632	0.0867013	0.402538	-3.98809	not significant	1	1	NA	other
DEFYKTPSL	sp|Q13107|UBP4_HUMAN	Ubiquitin carboxyl-terminal hydrolase 4	14.877	13.7363		14.8118	15.9983	16.0274	15.8914	16.0151	1.50808	15.3368	4.6121	0.00144242	0.0614493	-0.756404	not significant	3	4	NA	other
TELLIRKL	sp|P68431|H31_HUMAN;sp|P84243|H33_HUMAN;sp|Q16695|H31T_HUMAN;sp|Q5TEC6|H37_HUMAN;sp|Q6NXT2|H3C_HUMAN;sp|Q71DI3|H32_HUMAN	Histone H3.1	13.8014	15.3056		14.1506	15.8526	15.997	16.1377	15.7208	1.50783	15.2808	4.01196	0.00337448	0.090581	-1.59898	not significant	3	4	NA	other
AAAGYDVEKNNSRIKLGL	sp|P10412|H14_HUMAN;sp|P16402|H13_HUMAN;sp|P16403|H12_HUMAN;sp|Q02539|H11_HUMAN	Histone H1.4	13.6411		13.6658	14.2455	16.4521	14.5173	15.6856	14.7743	1.50655	14.7117	3.16714	0.0121401	0.164436	-2.86738	not significant	3	4	NA	other
EEEPIFF	sp|P01584|IL1B_HUMAN	Interleukin-1 beta				12.9375	14.9043	13.77	14.3805	14.7213	1.50655	14.1427	2.83387	0.0270205	0.234289	-3.28207	not significant	1	4	NA	other
SETGAGKHVPRAVFVDLEPT	sp|P68363|TBA1B_HUMAN;sp|P0DPH7|TBA3C_HUMAN;sp|P0DPH8|TBA3D_HUMAN;sp|Q6PEY2|TBA3E_HUMAN;sp|Q71U36|TBA1A_HUMAN;sp|Q9BQE3|TBA1C_HUMAN	Tubulin alpha-1B chain	15.9012		14.5563	16.4558	17.1087	15.4443	18.4061	17.6068	1.50373	16.497	2.12689	0.0638482	0.344282	-4.47159	not significant	3	4	NA	other
SGPPVSELITK	sp|P10412|H14_HUMAN;sp|P16402|H13_HUMAN;sp|P16403|H12_HUMAN	Histone H1.4	14.6341	15.2216		13.3691	16.6254	15.9678	16.4885	14.5475	1.49905	15.2649	2.51075	0.0344892	0.264367	-3.88622	not significant	3	4	NA	other
SGYQILHM	sp|Q96GV9|MACIR_HUMAN	Macrophage immunometabolism regulator	16.6328	16.5413	15.8414	15.7587	17.8338	17.4891	17.6713	17.7746	1.49864	16.9429	5.47547	0.000316373	0.0238334	0.640755	Upregulated BCG	4	4	NA	BCG-infected
TLWGIQKELQF	sp|P00338|LDHA_HUMAN	L-lactate dehydrogenase A chain			11.3951		12.8931				1.49799	12.1441	2.32907	0.0882397	0.407401	-4.00475	not significant	1	1	NA	other
FEDNAGVIVNNKGEMKGSAI	sp|P62829|RL23_HUMAN	Large ribosomal subunit protein uL14	14.927			15.8171	17.7948	16.029	16.9634	16.6841	1.49578	16.3692	2.8706	0.0220483	0.217918	-3.30597	not significant	2	4	NA	other
MEHPFFTL	sp|P46734|MP2K3_HUMAN	Dual specificity mitogen-activated protein kinase kinase 3	12.8589	13.3784	14.4801	13.9481		14.848	15.4184	15.2082	1.49181	14.3057	3.70544	0.00531298	0.110006	-2.04958	not significant	4	3	NA	other
NQWQQGQFWGQKPW	sp|Q00839|HNRPU_HUMAN	Heterogeneous nuclear ribonucleoprotein U				12.6314	15.019		13.9737	13.3696	1.48932	13.7484	2.08519	0.0857352	0.399963	-4.28368	not significant	1	3	NA	other
TGKDVNF	sp|P62081|RS7_HUMAN	Small ribosomal subunit protein eS7			14.1046		15.5903				1.48566	14.8474	2.3099	0.0899877	0.412477	-4.02334	not significant	1	1	NA	other
KAFRLPGL	sp|O14526|FCHO1_HUMAN	F-BAR domain only protein 1	15.1714		13.7392	16.293	17.0814	16.2908	16.3832	16.4438	1.48189	15.9147	2.70656	0.025193	0.230824	-3.58242	not significant	3	4	NA	other
YSVNVDYSKLKKERPDF	sp|O00483|NDUA4_HUMAN	Cytochrome c oxidase subunit NDUFA4			13.6396	14.087	16.0227	14.9835	14.9971	15.3732	1.48081	14.8505	3.77839	0.00597683	0.115955	-2.02501	not significant	2	4	NA	other
GLVYIYGRHL	sp|Q99735|MGST2_HUMAN	Microsomal glutathione S-transferase 2			12.0183			13.3948		13.5995	1.47885	13.0042	2.96222	0.0351236	0.266687	-3.31356	not significant	1	2	NA	other
YGIKDDVF	sp|P00338|LDHA_HUMAN	L-lactate dehydrogenase A chain				13.9849	16.2409	14.1618	15.2101	16.2369	1.47757	15.1669	1.7612	0.12438	0.473689	-4.69856	not significant	1	4	NA	other
DEFLRISTA	sp|Q5JWF2|GNAS1_HUMAN	Guanine nucleotide-binding protein G(s) subunit alpha isoforms XLas	16.1289	16.0659	16.0002	16.1622	16.9898	17.7498	17.831	17.6802	1.4734	16.826	5.87758	0.000185171	0.0187779	1.16725	Upregulated BCG	4	4	NA	BCG-infected
YPKQSFTMV	sp|Q14847|LASP1_HUMAN	LIM and SH3 domain protein 1	14.4841	16.0258	14.9064	16.1015	17.0659	16.7094	16.6727	16.9481	1.46956	16.1142	3.83515	0.00356705	0.0918777	-1.76467	not significant	4	4	NA	other
TGKDVNFEFP	sp|P62081|RS7_HUMAN	Small ribosomal subunit protein eS7			13.6764	13.2809	16.5119		13.3767		1.46564	14.2115	1.44486	0.202305	0.570674	-5.18217	not significant	2	2	NA	other
FPLTTESAMK	sp|P62750|RL23A_HUMAN	Large ribosomal subunit protein uL23	13.8574			14.671	16.7232	15.8753	15.5494	14.7634	1.46366	15.2399	2.66537	0.0300021	0.246129	-3.60553	not significant	2	4	NA	other
LVQPRVEF	sp|Q14974|IMB1_HUMAN	Importin subunit beta-1				14.1921	16.109	14.9212	15.137	16.4524	1.46279	15.3623	2.1705	0.0690913	0.359221	-4.16309	not significant	1	4	NA	other
DEFRMPYLSH	sp|O95793|STAU1_HUMAN	Double-stranded RNA-binding protein Staufen homolog 1	15.3121	14.2357	14.9541	15.3886	16.3767	16.6588	16.4726	16.2332	1.46273	15.704	4.95845	0.000651369	0.0375777	-0.0735528	Upregulated BCG	4	4	NA	BCG-infected
ILTNNSL	sp|P09661|RU2A_HUMAN	U2 small nuclear ribonucleoprotein A'	15.788	16.1957	15.2143	15.4366	17.3053	17.9662	16.3633	16.8466	1.46167	16.3895	3.90026	0.00321705	0.0887349	-1.66199	not significant	4	4	NA	other
DEVEVYIP	sp|P05120|PAI2_HUMAN	Plasminogen activator inhibitor 2	15.2597			15.0654	16.9636	17.2251	15.8568	16.4507	1.46149	16.1369	3.41143	0.0100009	0.149715	-2.5311	not significant	2	4	NA	other
NEMLVKSQF	sp|Q9H7F0|AT133_HUMAN	Polyamine-transporting ATPase 13A3			13.6339	13.4654	15.519	15.7112	14.3405	14.4673	1.45981	14.5229	3.0946	0.0158259	0.18752	-2.9817	not significant	2	4	NA	other
IETELIYKY	sp|Q9Y6X9|MORC2_HUMAN	ATPase MORC2				13.9022	15.7661	15.2152	15.175	15.2896	1.45932	15.0696	3.40852	0.0124651	0.165885	-2.55094	not significant	1	4	NA	other
FEEMRKAGIFQSVK	sp|P09669|COX6C_HUMAN	Cytochrome c oxidase subunit 6C				13.5942	15.4425	16.0853	13.8616	14.8193	1.45794	14.7606	1.80487	0.116847	0.461199	-4.64268	not significant	1	4	NA	other
QEIPGEFIY	sp|Q9UEE5|ST17A_HUMAN	Serine/threonine-protein kinase 17A				14.2099	15.6064	15.6411	15.679	15.7437	1.45764	15.376	3.8619	0.00700171	0.122672	-2.01046	not significant	1	4	NA	other
DEHINVAF	sp|Q86UX7|URP2_HUMAN	Fermitin family homolog 3	15.7383	16.2439	15.5549	15.237	17.3943	17.7257	16.5892	16.888	1.45578	16.4214	4.45347	0.00136857	0.0595539	-0.811377	not significant	4	4	NA	other
PAAPAAAPPAEKAPVKKK	sp|P16403|H12_HUMAN	Histone H1.2	13.8788	13.9435			15.365				1.45388	14.3958	2.94902	0.0356321	0.267852	-3.32725	not significant	2	1	NA	other
KATGAATPK	sp|P10412|H14_HUMAN	Histone H1.4	12.61	16.4641				16.998	15.3442	15.6285	1.4532	15.409	1.30818	0.234717	0.598931	-5.42239	not significant	2	3	NA	other
VDVEALENSAGATYIRK	sp|O76094|SRP72_HUMAN	Signal recognition particle subunit SRP72	13.5775				15.4248		14.6346		1.45215	14.5456	2.47293	0.0609572	0.335535	-3.84099	not significant	1	2	NA	other
FVEVGRVAYV	sp|P50914|RL14_HUMAN	Large ribosomal subunit protein eL14	14.0346			13.7267	14.9721		15.6259	15.3851	1.44705	14.7489	4.05405	0.00553515	0.112079	-1.84262	not significant	2	3	NA	other
KSFLVARI	sp|Q9H3S7|PTN23_HUMAN	Tyrosine-protein phosphatase non-receptor type 23				14.5329	16.5578	16.054	15.7134	15.5902	1.44597	15.6896	2.90667	0.0244389	0.227383	-3.1871	not significant	1	4	NA	other
NAYDNHVFV	sp|Q96QT4|TRPM7_HUMAN	Transient receptor potential cation channel subfamily M member 7	13.3597		13.4581	13.2905	15.0978	15.2364		14.1078	1.44454	14.0917	3.9609	0.00466022	0.103916	-1.80884	not significant	3	3	NA	other
AEDKEWMPV	sp|P15880|RS2_HUMAN	Small ribosomal subunit protein uS5	13.9607		14.5547	14.1808			15.6753		1.44327	14.5929	3.07744	0.0239236	0.224677	-3.07314	not significant	3	1	NA	other
NWGSQPI	sp|O60506|HNRPQ_HUMAN;sp|O43390|HNRPR_HUMAN	Heterogeneous nuclear ribonucleoprotein Q	13.8037				14.6688	15.7114	15.36		1.443	14.886	2.58568	0.0443689	0.295765	-3.66118	not significant	1	3	NA	other
PKKATGAATPK	sp|P10412|H14_HUMAN	Histone H1.4		14.8741	11.3483	13.0541	12.8881	16.9046	13.8356	14.5121	1.4429	13.9167	1.39255	0.198822	0.566469	-5.48776	not significant	3	4	NA	other
EEIGPGAYVY	sp|Q14264|ENR1_HUMAN	Endogenous retrovirus group 3 member 1 Env polyprotein	11.872					13.3143			1.44233	12.5931	2.24253	0.0964551	0.424612	-4.08916	not significant	1	1	NA	other
DEAPVLDVRY	sp|Q9UKL0|RCOR1_HUMAN	REST corepressor 1	16.6686	16.4633	16.3928	16.7479	17.9809	17.9349	17.9776	18.1466	1.44187	17.2891	6.84715	5.56e-05	0.0121674	2.33556	Upregulated BCG	4	4	NA	BCG-infected
LEDFLYHEGY	sp|O00571|DDX3X_HUMAN;sp|O15523|DDX3Y_HUMAN	ATP-dependent RNA helicase DDX3X	14.2794	14.2541	14.3398	14.661	15.7406	15.9765	15.9125	15.6554	1.43765	15.1024	6.58844	7.57e-05	0.0135433	2.03738	Upregulated BCG	4	4	NA	BCG-infected
MEQVIFKY	sp|P61158|ARP3_HUMAN	Actin-related protein 3	18.1435	18.0063	17.982	18.2498	19.6567	19.5741	19.5156	19.3838	1.43715	18.814	6.92255	5.09e-05	0.0121674	2.42067	Upregulated BCG	4	4	NA	BCG-infected
DENEHQLSL	sp|P06748|NPM_HUMAN	Nucleophosmin	13.6139	13.4222	13.3541	13.292	16.463	15.1493	14.0813	13.7354	1.43672	14.1389	2.72485	0.0221985	0.217918	-3.56485	not significant	4	4	NA	other
KPYNVYITV	sp|Q06136|KDSR_HUMAN	3-ketodihydrosphingosine reductase	14.2291	14.7288	14.5129	15.4898	16.0535	16.4429	15.9697	16.2382	1.43592	15.4581	4.75418	0.00087566	0.0440432	-0.367319	Upregulated BCG	4	4	NA	BCG-infected
SLPENYKQL	sp|P09326|CD48_HUMAN	CD48 antigen	12.9559	13.9612			16.8419	15.1509	13.9476	13.629	1.43382	14.4144	1.65239	0.1392	0.497149	-5.0442	not significant	2	4	NA	other
LQITGYKQL	sp|Q8IZ81|ELMD2_HUMAN	ELMO domain-containing protein 2	13.6019	13.3545	13.5248	13.3229	14.9207	14.4032	14.9648	15.2395	1.43103	14.1665	5.81844	0.000200069	0.0194678	1.0914	Upregulated BCG	4	4	NA	BCG-infected
GGSAVISLEGKPL	sp|P23528|COF1_HUMAN	Cofilin-1	14.0461	13.6777			15.5765	16.0044	15.1393	14.4513	1.43102	14.8159	3.11892	0.0152715	0.18258	-2.94675	not significant	2	4	NA	other
QGVLTHGRVRLL	sp|P62753|RS6_HUMAN	Small ribosomal subunit protein eS6	16.0457		13.0276	16.659	17.2403	15.3099	17.5289	16.6105	1.42832	16.0603	1.63501	0.138169	0.495653	-5.17493	not significant	3	4	NA	other
DENFISRAF	sp|Q9NX07|TSAP1_HUMAN	tRNA selenocysteine 1-associated protein 1		13.3667		13.2447	13.6076	15.0325	15.0903	15.2056	1.42829	14.2579	2.8973	0.0211882	0.213989	-3.26714	not significant	2	4	NA	other
RQYAKDIGFIKLD	sp|P62273|RS29_HUMAN	Small ribosomal subunit protein uS14	17.7308	15.6992	14.9657	17.668	17.4955		17.1602	19.1717	1.42656	17.1273	1.8293	0.102271	0.435495	-4.90609	not significant	4	3	NA	other
KLEKAKAKELATKLG	sp|P62424|RL7A_HUMAN	Large ribosomal subunit protein eL8	14.3636			13.7241	15.4703				1.42642	14.5193	2.56401	0.0548579	0.322053	-3.73992	not significant	2	1	NA	other
GGGGGIGYEANP	sp|P23246|SFPQ_HUMAN	Splicing factor, proline- and glutamine-rich				11.6117	13.0358				1.42401	12.3238	2.21405	0.0993489	0.431251	-4.11721	not significant	1	1	NA	other
DEVPVATV	sp|Q5VY09|IER5_HUMAN	Immediate early response gene 5 protein	18.1455	18.0025	17.7462	17.9978	19.8586	19.5885	19.0084	19.1308	1.42353	18.6848	5.47758	0.000315468	0.0238334	0.643579	Upregulated BCG	4	4	NA	BCG-infected
VEAIFSKY	sp|P07910|HNRPC_HUMAN;sp|B2RXH8|HNRC2_HUMAN;sp|B7ZW38|HNRC3_HUMAN;sp|O60812|HNRC1_HUMAN;sp|P0DMR1|HNRC4_HUMAN	Heterogeneous nuclear ribonucleoproteins C1/C2	16.6883	16.7625	16.5084	16.6527	18.482	18.1577	17.8032	17.8531	1.42102	17.3635	6.01514	0.000154951	0.0167014	1.34159	Upregulated BCG	4	4	NA	BCG-infected
IGDYNGHVGLGV	sp|P15880|RS2_HUMAN	Small ribosomal subunit protein uS5				11.7568			13.0187	13.3359	1.42057	12.7038	2.79199	0.0423688	0.291101	-3.49251	not significant	1	2	NA	other
TEVDARLSF	sp|P37837|TALDO_HUMAN	Transaldolase	13.8141	14.7253	14.5212	14.1924	15.7967	15.5781	15.8329	15.7252	1.41997	15.0232	5.54909	0.000286342	0.0238334	0.739033	Upregulated BCG	4	4	NA	BCG-infected
VPEVSAL	sp|P08708|RS17_HUMAN	Small ribosomal subunit protein eS17	14.308		14.5016		15.5009	15.835	16.1317		1.41778	15.2554	4.07071	0.00542492	0.110808	-1.82296	not significant	2	3	NA	other
TLDNDIMLIK	sp|P00761|TRYP_PIG;sp|P35030|TRY3_HUMAN	Trypsin	16.1852		13.6251	15.7257	17.2484	16.3447	16.1714	16.6147	1.4161	15.9879	2.39562	0.0414978	0.288713	-4.06368	not significant	3	4	NA	other
IGRFGYGYGPYQPVPEQP	sp|P02808|STAT_HUMAN	Statherin	14.544			15.3897	16.8129	16.3027	16.2434	16.165	1.4142	15.9096	3.86078	0.00533857	0.110006	-1.91408	not significant	2	4	NA	other
GETGKEKLP	sp|P62280|RS11_HUMAN	Small ribosomal subunit protein uS17		13.8922			15.3047				1.41255	14.5984	2.19623	0.10121	0.433719	-4.13482	not significant	1	1	NA	other
QAPFHSHEL	sp|Q68CZ2|TENS3_HUMAN	Tensin-3	12.6623				15.2071		12.9404		1.41144	13.6033	1.35468	0.23863	0.599255	-5.11235	not significant	1	2	NA	other
REFEPASAREAPASVVPF	sp|Q53GS9|UBP39_HUMAN	Ubiquitin carboxyl-terminal hydrolase 39	15.6812		15.2173	15.4257	17.1897	17.2981	17.0112	15.9059	1.40984	16.247	3.747	0.00499213	0.105664	-1.98776	not significant	3	4	NA	other
DAAPAPASI	sp|Q9H8Y5|ANKZ1_HUMAN	tRNA endonuclease ANKZF1				14.16	14.7899	17.3901	15.4719	14.5946	1.40158	15.2813	1.35539	0.220036	0.584593	-5.19157	not significant	1	4	NA	other
YPDRVPVI	sp|O95166|GBRAP_HUMAN;sp|P60520|GBRL2_HUMAN;sp|Q9H0R8|GBRL1_HUMAN	Gamma-aminobutyric acid receptor-associated protein	15.4547			15.8123	17.0274	17.0995	16.818	17.1934	1.40106	16.5675	4.74831	0.00168557	0.066718	-0.788723	not significant	2	4	NA	other
VPMTPLRTV	sp|Q9P287|BCCIP_HUMAN	BRCA2 and CDKN1A-interacting protein	15.4695	15.161		14.957	16.2592	16.3826	16.5971	17.1367	1.39809	15.9947	4.65918	0.00135238	0.0592175	-0.692683	not significant	3	4	NA	other
DMKIKSLEEIY	sp|P15880|RS2_HUMAN	Small ribosomal subunit protein uS5	14.5418	14.7972	15.3442	15.0989	17.2688	17.1499	16.9771	13.9703	1.39603	15.6435	2.07714	0.0657459	0.348687	-4.59647	not significant	4	4	NA	other
IDVIGVTKGKGYKGVTSRW	sp|P39023|RL3_HUMAN	Large ribosomal subunit protein uL3	14.0916		13.6867	13.8447	15.6361	14.478	15.7765	15.1816	1.39371	14.6708	3.93046	0.00380251	0.0937558	-1.71754	not significant	3	4	NA	other
IEDVFYKY	sp|Q07955|SRSF1_HUMAN	Serine/arginine-rich splicing factor 1	12.8085				14.8533	13.8801	14.1383	13.9254	1.39077	13.9211	2.74753	0.0304629	0.248045	-3.39541	not significant	1	4	NA	other
NQIPFIIQY	sp|P20592|MX2_HUMAN	Interferon-induced GTP-binding protein Mx2		11.2358	12.466	11.9788	13.5999	12.5648	13.6237	13.3482	1.3906	12.6882	3.5593	0.0066261	0.118728	-2.26864	not significant	3	4	NA	other
LDDLKVELSQLR	sp|P42766|RL35_HUMAN	Large ribosomal subunit protein uL29		12.5863	13.2321				14.2991		1.38998	13.3725	2.49325	0.059534	0.333676	-3.81834	not significant	2	1	NA	other
EENPIVLEF	sp|Q9BWU0|NADAP_HUMAN	Kanadaptin	13.0877			13.2061	15.2023	13.8438	14.2668	14.8172	1.38564	14.0707	3.26313	0.0123781	0.165499	-2.74064	not significant	2	4	NA	other
KEMPAVLVF	sp|Q96JJ7|TMX3_HUMAN	Protein disulfide-isomerase TMX3				13.2318	14.5347	14.4795	14.7922	14.6554	1.38369	14.3387	3.55499	0.010311	0.152082	-2.37248	not significant	1	4	NA	other
YDDYGGY	sp|P55795|HNRH2_HUMAN	Heterogeneous nuclear ribonucleoprotein H2			13.3486	12.9598	15.5022		13.5735		1.38363	13.846	1.99701	0.0964862	0.424612	-4.50032	not significant	2	2	NA	other
ALLRGVFVVAAKRTPF	sp|P42765|THIM_HUMAN	3-ketoacyl-CoA thiolase, mitochondrial				11.9508	13.3335				1.38266	12.6422	2.14976	0.106254	0.44337	-4.18099	not significant	1	1	NA	other
KGLDVDSLVIEHIQVNKAP	sp|P18621|RL17_HUMAN	Large ribosomal subunit protein uL22			13.2566	13.6956				14.8584	1.38228	13.9369	2.64074	0.0502445	0.310965	-3.65572	not significant	2	1	NA	other
DEIFHDVAY	sp|Q9Y6M7|S4A7_HUMAN;sp|Q2Y0W8|S4A8_HUMAN	Sodium bicarbonate cotransporter 3	15.1387	13.8317	14.7807	13.6734	15.4074	16.0213	15.8867	15.6318	1.38068	15.0465	3.82404	0.00363067	0.0921611	-1.78225	not significant	4	4	NA	other
QRLVTPRVL	sp|P62753|RS6_HUMAN	Small ribosomal subunit protein eS6	19.9169	19.1597	19.456	18.9614	21.3029	20.3248	21.6869	19.7008	1.38037	20.0637	3.13071	0.0112465	0.159905	-2.90096	not significant	4	4	NA	other
PGKGKSTMK	sp|Q5SSJ5|HP1B3_HUMAN	Heterochromatin protein 1-binding protein 3	14.2269	14.6992		13.0831	14.224	16.7707	15.0402	15.4951	1.37941	14.7913	2.2507	0.0523699	0.314935	-4.28501	not significant	3	4	NA	other
KLLPSVVLK	sp|Q99075|HBEGF_HUMAN	Proheparin-binding EGF-like growth factor	20.1533	21.0009	19.4515	20.1399	22.0566	21.6083	21.0909	21.4943	1.37613	20.8745	3.87148	0.00336709	0.090581	-1.70732	not significant	4	4	NA	other
IAFPDEQAEALAVER	sp|P36776|LONM_HUMAN	Lon protease homolog, mitochondrial	14.8779	14.8064	14.4218	14.5506	17.516	15.4856	15.976	15.1815	1.37559	15.352	2.97103	0.0146815	0.177649	-3.16231	not significant	4	4	NA	other
LITQLKML	sp|P03928|ATP8_HUMAN	ATP synthase protein 8			13.5621	13.9346	15.3459	15.0751	14.0822	15.9837	1.37344	14.6639	2.66352	0.0300861	0.24653	-3.60824	not significant	2	4	NA	other
GIHETTFNSI	sp|P63261|ACTG_HUMAN;sp|A5A3E0|POTEF_HUMAN;sp|P0CG38|POTEI_HUMAN;sp|P0CG39|POTEJ_HUMAN;sp|P60709|ACTB_HUMAN;sp|Q562R1|ACTBL_HUMAN;sp|Q6S8J3|POTEE_HUMAN	Actin, cytoplasmic 2			13.3198		14.6896				1.36987	14.0047	2.12988	0.108501	0.447097	-4.20085	not significant	1	1	NA	other
YEFFNEQKY	sp|Q14644|RASA3_HUMAN	Ras GTPase-activating protein 3	13.2723		14.1708		15.3643	15.3308	14.738	14.9311	1.36948	14.6346	3.64532	0.00718773	0.124647	-2.20634	not significant	2	4	NA	other
HEGPVWQV	sp|P55735|SEC13_HUMAN	Protein SEC13 homolog	15.4871	13.9961	15.1846	14.6089	16.464	16.0557	16.5906	15.6324	1.3665	15.5024	3.70463	0.00439468	0.10128	-1.97198	not significant	4	4	NA	other
GGYGGSSF	sp|Q13151|ROA0_HUMAN	Heterogeneous nuclear ribonucleoprotein A0		13.9699			16.1538	14.5182			1.36607	14.8806	1.65492	0.164319	0.529804	-4.77802	not significant	1	2	NA	other
DEVPVGVEM	sp|Q5VZL5|ZMYM4_HUMAN	Zinc finger MYM-type protein 4	14.7314		14.6284	14.9806	16.5589	15.1704	16.4643	16.3767	1.36243	15.5587	3.62024	0.00604106	0.115955	-2.17699	not significant	3	4	NA	other
DWVPYINGKFKKDN	sp|O14957|QCR10_HUMAN	Cytochrome b-c1 complex subunit 10	14.5808			14.5809	15.7033	15.5573	15.8525	16.6595	1.36228	15.489	3.57426	0.00794006	0.132764	-2.30422	not significant	2	4	NA	other
AQNFFYEKIYPKSN	sp|Q7LGA3|HS2ST_HUMAN	Heparan sulfate 2-O-sulfotransferase 1	15.1789		13.8044	15.2495	17.0828	16.3327	16.2158	14.7944	1.36212	15.5226	2.38208	0.042411	0.291101	-4.08448	not significant	3	4	NA	other
LPKKFIATI	sp|Q6NUT3|MFS12_HUMAN	Major facilitator superfamily domain-containing protein 12	15.5138			15.8763	17.1495	16.872	17.1167	17.09	1.36203	16.603	4.68922	0.00181347	0.0697582	-0.859554	not significant	2	4	NA	other
NEYPSRVAF	sp|O15498|YKT6_HUMAN	Synaptobrevin homolog YKT6	15.3712	15.6355		15.3049	18.6338	17.2642	15.58	15.7036	1.35817	16.2133	1.9581	0.0835046	0.394537	-4.72088	not significant	3	4	NA	other
RLKPTRKFAYLGR	sp|P40429|RL13A_HUMAN	Large ribosomal subunit protein uL13				13.7579	16.3532		13.6273	15.3566	1.35449	14.7738	1.29888	0.245157	0.604973	-5.22503	not significant	1	3	NA	other
NEFSILKSPGSVVF	sp|O75787|RENR_HUMAN	Renin receptor		13.1654	13.4406	14.0718	14.9499	15.5822	14.8523	14.2706	1.35446	14.3333	3.63856	0.00587607	0.114994	-2.14952	not significant	3	4	NA	other
DEFKELVY	sp|P12956|XRCC6_HUMAN	X-ray repair cross-complementing protein 6				13.3728	15.0062	15.1134	14.8903	13.8868	1.35135	14.4539	2.37737	0.0513722	0.313184	-3.88717	not significant	1	4	NA	other
DAYVLPKLYVKL	sp|P62854|RS26_HUMAN;sp|Q5JNZ5|RS26L_HUMAN	Small ribosomal subunit protein eS26		14.2157	14.7654	15.4631	15.7569	15.3362	17.0874	16.4604	1.34546	15.5836	2.83399	0.0205537	0.210833	-3.38415	not significant	3	4	NA	other
NCPERIITL	sp|Q15365|PCBP1_HUMAN;sp|Q15366|PCBP2_HUMAN	Poly(rC)-binding protein 1	18.6084	18.4281	15.901	17.5729	18.8201	19.3558	18.859	18.8461	1.34268	18.2989	2.49925	0.0324583	0.256027	-3.93083	not significant	4	4	NA	other
DQYPYLKSV	sp|Q99541|PLIN2_HUMAN	Perilipin-2	17.7221	17.9306	16.5293	17.0907	18.6259	19.2472	18.2157	18.5534	1.3424	17.9894	3.71025	0.00435515	0.101091	-1.96301	not significant	4	4	NA	other
ATAYLPMLEK	sp|O14503|BHE40_HUMAN	Class E basic helix-loop-helix protein 40			14.2006	13.9837		18.3749	14.0329	13.8906	1.34058	14.8965	1.01491	0.346057	0.696487	-5.73348	not significant	2	3	NA	other
DAKLDKSQI	sp|P11142|HSP7C_HUMAN	Heat shock cognate 71 kDa protein		12.9026			15.3156	13.1693			1.33987	13.7959	1.341	0.2427	0.602537	-5.12706	not significant	1	2	NA	other
FNVHSAVL	sp|Q6P5S7|RNK_HUMAN	Ribonuclease kappa	14.6698	15.4225	14.7797	14.8829	16.669	16.6368	15.8125	15.9897	1.3383	15.6079	4.55178	0.00118099	0.0533979	-0.664716	not significant	4	4	NA	other
TFEIIVHQY	sp|P20592|MX2_HUMAN	Interferon-induced GTP-binding protein Mx2	13.3147	13.9686	14.4235	15.0646	15.7714	14.9188	15.7379	15.6887	1.33634	14.861	3.44918	0.00664939	0.118841	-2.38255	not significant	4	4	NA	other
MPHNQFIKM	sp|Q13571|LAPM5_HUMAN	Lysosomal-associated transmembrane protein 5			13.0984	13.8133	15.9928	15.5348	13.8056	13.8354	1.33628	14.3467	1.92269	0.0928097	0.41842	-4.67726	not significant	2	4	NA	other
YETMAGAGVPF	sp|O94776|MTA2_HUMAN	Metastasis-associated protein MTA2	14.8732	15.1192	14.5983	14.2673	16.3439	16.9147	16.3013	14.6372	1.3348	15.3819	2.90754	0.0163295	0.190357	-3.26625	not significant	4	4	NA	other
MADPNIRFL	sp|Q86WV6|STING_HUMAN	Stimulator of interferon genes protein	15.1287	14.7631	14.5673	16.5459	16.1135	16.375	16.6614	17.1876	1.3331	15.9178	3.00331	0.0139096	0.17433	-3.10945	not significant	4	4	NA	other
KLNEGVVEF	sp|Q13243|SRSF5_HUMAN	Serine/arginine-rich splicing factor 5	13.4457	13.6696	14.2422	13.7262	15.8951		14.1942	15.2153	1.33063	14.3412	3.1974	0.0115789	0.160922	-2.82072	not significant	4	3	NA	other
EENPSSVL	sp|P04150|GCR_HUMAN	Glucocorticoid receptor	15.2797	15.5215		15.1117	16.7697	17.4091	16.1561	16.1894	1.32674	16.0625	3.72025	0.00519622	0.108996	-2.02753	not significant	3	4	NA	other
YPKDIYSSF	sp|P03956|MMP1_HUMAN	Interstitial collagenase	18.4269	18.2485	16.738	17.4312	19.8303	18.6997	18.6198	18.9979	1.32575	18.374	3.10761	0.0116872	0.161178	-2.93873	not significant	4	4	NA	other
QKAAAKAAL	sp|Q9Y5V0|ZN706_HUMAN	Zinc finger protein 706				12.1579	13.477	13.7748		13.1928	1.32363	13.1506	2.83937	0.032125	0.255468	-3.35365	not significant	1	3	NA	other
EVPTSVF	sp|O00567|NOP56_HUMAN	Nucleolar protein 56	19.0631	19.2521	19.3656	19.5509	20.8087	20.3735	20.7369	20.6059	1.32331	19.9696	5.86752	0.000187618	0.0187779	1.15438	Upregulated BCG	4	4	NA	BCG-infected
DDVSAVEF	sp|P69849|NOMO3_HUMAN;sp|Q5JPE7|NOMO2_HUMAN	BOS complex subunit NOMO3	14.2731			14.7324	15.8173	15.2002	15.8866	16.3981	1.32279	15.3846	3.35762	0.010802	0.15602	-2.60683	not significant	2	4	NA	other
YPPWPGKIV	sp|Q49A26|GLYR1_HUMAN	Cytokine-like nuclear factor N-PAC	16.8041	15.4817	17.3567	18.0076	18.3574	17.6456	18.3516	18.5804	1.3212	17.5731	2.66929	0.0243758	0.227097	-3.65537	not significant	4	4	NA	other
DERIYVKM	sp|P62310|LSM3_HUMAN	U6 snRNA-associated Sm-like protein LSm3	14.1169		14.4866	14.1885	17.4996	15.5503	14.1761	15.114	1.321	15.0189	1.95774	0.0835527	0.394537	-4.72141	not significant	3	4	NA	other
DGYGFGSDRF	sp|P31943|HNRH1_HUMAN;sp|P55795|HNRH2_HUMAN	Heterogeneous nuclear ribonucleoprotein H	13.8908	13.5917		14.2151	15.6078	15.5286	15.3477	14.3934	1.32023	14.6536	3.6926	0.00541654	0.110808	-2.06873	not significant	3	4	NA	other
LAMAEDY	sp|Q13724|MOGS_HUMAN	Mannosyl-oligosaccharide glucosidase	16.3189	15.2415	15.0227	15.3384	18.1119	16.9598	16.1165	16.0113	1.31951	16.1401	2.70214	0.023064	0.221208	-3.60188	not significant	4	4	NA	other
GAGASAPVEDD	sp|Q9NQS1|AVEN_HUMAN	Cell death regulator Aven		13.9934		12.3807	14.5051				1.31808	13.6264	1.61132	0.173479	0.541777	-4.82761	not significant	2	1	NA	other
KAAKPKAAKPKAAKPKA	sp|P16401|H15_HUMAN	Histone H1.5		13.9901			15.3077				1.31764	14.6489	2.04867	0.118251	0.462832	-4.2825	not significant	1	1	NA	other
EQQVPVNQVF	sp|P39023|RL3_HUMAN	Large ribosomal subunit protein uL3	13.5775			13.0301	14.581	15.417	14.3516	14.1111	1.31136	14.1781	3.05818	0.0166964	0.192228	-3.03416	not significant	2	4	NA	other
GPPVSELI	sp|P10412|H14_HUMAN;sp|P16401|H15_HUMAN;sp|P16402|H13_HUMAN;sp|P16403|H12_HUMAN	Histone H1.4	14.0249	14.388	15.3487	14.9337	15.8925	15.1746	16.8863		1.31064	15.2355	2.79015	0.0220422	0.217918	-3.45237	not significant	4	3	NA	other
VPYLFKKV	sp|Q969R5|LMBL2_HUMAN	Lethal(3)malignant brain tumor-like protein 2	13.4199	14.1579		14.29	15.4059	15.2729	15.1809	15.1894	1.30635	14.7024	4.55045	0.00157021	0.0639585	-0.840376	not significant	3	4	NA	other
SAIDGMNSI	sp|P21281|VATB2_HUMAN	V-type proton ATPase subunit B, brain isoform	15.5171	15.4793	15.7381	16.0338	17.32	16.04	17.3533	17.2775	1.3056	16.3449	3.88739	0.00328327	0.0898538	-1.68225	not significant	4	4	NA	other
FVQGSETTL	sp|Q9ULX6|AKP8L_HUMAN	A-kinase anchor protein 8-like		14.812	14.6003	14.477	15.4906	16.8586	15.929	15.4596	1.30468	15.3753	3.47385	0.00754908	0.12963	-2.39786	not significant	3	4	NA	other
ALHVPKAPGFAQM	sp|P50990|TCPQ_HUMAN	T-complex protein 1 subunit theta				12.6409	14.0169		13.7598	14.0585	1.30414	13.619	2.99755	0.0263865	0.232321	-3.1663	not significant	1	3	NA	other
QELLAEHY	sp|P62324|BTG1_HUMAN	Protein BTG1	15.2234	15.6341	15.4778	15.9935	17.1652	16.7321	16.9958	16.6513	1.30389	16.2341	5.16732	0.00048432	0.031418	0.220077	Upregulated BCG	4	4	NA	BCG-infected
EEFQTPITY	sp|P60002|ELOF1_HUMAN	Transcription elongation factor 1 homolog	14.5923	14.5033	14.4629	14.6882	15.7532	15.8845	15.8284	15.9949	1.3036	15.2135	6.37789	9.8e-05	0.0143079	1.78753	Upregulated BCG	4	4	NA	BCG-infected
NELSAWKF	sp|Q15007|FL2D_HUMAN	Pre-mRNA-splicing regulator WTAP	13.1809		12.775	14.2944	14.6553	14.4101	14.7786	15.0371	1.30352	14.1616	3.38374	0.0086702	0.139001	-2.53493	not significant	3	4	NA	other
DAFLAQHTM	sp|Q13488|VPP3_HUMAN	V-type proton ATPase 116 kDa subunit a 3	14.6664	14.8378	14.6392	14.7786	15.8965	17.4895	15.3455	15.3925	1.30051	15.3808	2.92348	0.0158988	0.18752	-3.24016	not significant	4	4	NA	other
QLLADHANSPNKKFYQ	sp|P40939|ECHA_HUMAN	Trifunctional enzyme subunit alpha, mitochondrial	15.7179		14.5813	15.6888	17.7985	16.0645	16.6586	15.9948	1.29976	16.072	2.60138	0.0298186	0.245821	-3.74582	not significant	3	4	NA	other
DETGVLKGF	sp|Q9H0P0|5NT3A_HUMAN	Cytosolic 5'-nucleotidase 3A	14.3601	14.2529	14.0129	13.9997	15.1826	15.3851	15.6369	15.6175	1.29911	14.806	5.76194	0.000215517	0.0204042	1.01842	Upregulated BCG	4	4	NA	BCG-infected
PVPPPPAPPPPPTFA	sp|O43516|WIPF1_HUMAN	WAS/WASL-interacting protein family member 1	16.0292	13.978	16.3706	17.9309	18.168	14.6971	18.4642	18.1698	1.2976	16.726	1.32752	0.21513	0.581269	-5.63966	not significant	4	4	NA	other
NEKVLPLAY	sp|Q9UNW1|MINP1_HUMAN	Multiple inositol polyphosphate phosphatase 1	13.8728	13.2914	13.8733	14.0058	14.4399	15.4521	14.9508	15.3894	1.2972	14.4094	4.34908	0.0016029	0.0649127	-0.968674	not significant	4	4	NA	other
DEVKSTIKF	sp|P62906|RL10A_HUMAN	Large ribosomal subunit protein uL1	15.8054	15.4759	15.5663	15.3794	19.2259	16.3028	15.8147	16.0711	1.29693	16.2052	1.95064	0.0809644	0.391198	-4.78804	not significant	4	4	NA	other
SVPAHFVAL	sp|P06681|CO2_HUMAN	Complement C2	13.4549	14.1348	14.0835	13.9039	14.6314	14.8502	15.307	15.9761	1.29691	14.5427	3.93001	0.00306928	0.0868833	-1.61522	not significant	4	4	NA	other
GGGFSSGGFSGGSF	sp|P13645|K1C10_HUMAN	Keratin, type I cytoskeletal 10		12.9833	13.247	13.3276	14.9542	14.8868	13.946	14.1338	1.29425	13.9255	3.92347	0.00384182	0.0937558	-1.72775	not significant	3	4	NA	other
ALIYNEALKG	sp|P06703|S10A6_HUMAN	Protein S100-A6	14.3536	14.2972	14.3586	15.246	16.4616	15.5079	15.2633	16.197	1.29358	15.2107	3.71817	0.00430017	0.101091	-1.95039	not significant	4	4	NA	other
NENDIITHF	sp|Q9ULK4|MED23_HUMAN	Mediator of RNA polymerase II transcription subunit 23	14.9156	15.0975	15.0652	13.7809	16.2824	16.2279	15.7524	15.768	1.29293	15.3612	3.84272	0.00352437	0.0918777	-1.75271	not significant	4	4	NA	other
FVIPRGNVL	sp|P43490|NAMPT_HUMAN	Nicotinamide phosphoribosyltransferase	14.1243	14.2471	14.0951	14.6823	15.4255	16.0832	15.1403	15.668	1.29204	14.9332	4.71432	0.000928371	0.0448563	-0.425404	Upregulated BCG	4	4	NA	BCG-infected
YPDRNLPTI	sp|Q9H2J4|PDCL3_HUMAN	Phosducin-like protein 3	14.9241	15.2254		15.2406	16.5462	16.5613	16.1516	16.4278	1.2917	15.8681	5.18972	0.000668871	0.0380985	0.00063927	Upregulated BCG	3	4	NA	BCG-infected
DPFSKKDWYDVKAP	sp|P61247|RS3A_HUMAN	Small ribosomal subunit protein eS1	18.8944	15.6143	15.5705	17.4976	19.2515	18.2306	18.7174	16.5425	1.2913	17.5398	1.59062	0.144148	0.505898	-5.30235	not significant	4	4	NA	other
MPHDLITQL	sp|Q9BSJ2|GCP2_HUMAN	Gamma-tubulin complex component 2	14.0531		14.2058	14.9753			15.6993		1.28794	14.7334	2.37648	0.0582578	0.331001	-3.91982	not significant	3	1	NA	other
IDIENPNRVAQTTKKVTQL	sp|Q13442|HAP28_HUMAN	28 kDa heat- and acid-stable phosphoprotein	13.787	14.032		13.6643	16.2386	15.0922	15.3119	13.8162	1.28694	14.5632	2.53138	0.0333646	0.26098	-3.85429	not significant	3	4	NA	other
YPNKYESVI	sp|Q10567|AP1B1_HUMAN	AP-1 complex subunit beta-1		13.7255			15.8221	15.1148		14.0991	1.28652	14.6904	1.75748	0.133152	0.487645	-4.68987	not significant	1	3	NA	other
EGKELEFY	sp|P62241|RS8_HUMAN;tr|A0AAG2TTP8|A0AAG2TTP8_HUMAN	Small ribosomal subunit protein eS8	13.4282	13.4134	13.3059		15.3228	15.4927	13.1905		1.28622	14.0256	2.15657	0.0650396	0.34681	-4.39414	not significant	3	3	NA	other
DEHALIQQY	sp|P46939|UTRN_HUMAN	Utrophin	12.8346	13.5653			15.1532	13.8154			1.28433	13.8421	2.19889	0.0736725	0.372546	-4.24185	not significant	2	2	NA	other
TMEGIGAIGGTPPAFNR	sp|Q15233|NONO_HUMAN	Non-POU domain-containing octamer-binding protein	14.2406		13.9452	14.8902	15.7386	15.3681	15.9038	15.551	1.28168	15.0911	4.20178	0.00256453	0.0805699	-1.32655	not significant	3	4	NA	other
DAWKLPKI	sp|P04839|CY24B_HUMAN	Cytochrome b-245 heavy chain	18.2811	14.1747	19.0048	19.8968	18.3757	18.9901	19.4343	19.6821	1.28121	18.48	1.22491	0.249904	0.611535	-5.76013	not significant	4	4	NA	other
KLYTLVTYVPVTTFK	sp|P62899|RL31_HUMAN	Large ribosomal subunit protein eL31			13.0171	13.2297	13.6947		14.982	14.5369	1.28114	13.8921	2.8298	0.0271733	0.235322	-3.4076	not significant	2	3	NA	other
VPRKLLSHGKKPF	sp|Q02878|RL6_HUMAN	Large ribosomal subunit protein eL6	14.7671	14.1316				15.7028	15.1514	16.3322	1.27946	15.217	2.80658	0.0280618	0.237453	-3.43916	not significant	2	3	NA	other
SIPALTATL	sp|Q96BD0|SO4A1_HUMAN	Solute carrier organic anion transporter family member 4A1	18.5308		16.4138	16.7187		19.9125	17.4047	18.1813	1.27841	17.8603	1.66999	0.135613	0.490851	-5.07268	not significant	3	3	NA	other
DEHLFIITHQA	sp|P48775|T23O_HUMAN	Tryptophan 2,3-dioxygenase	14.7839	13.9291		14.201	15.864	15.6282	15.5872	15.2509	1.27792	15.0349	4.2777	0.00230123	0.0764095	-1.21908	not significant	3	4	NA	other
PVISGEQIVQQ	sp|Q8TCT8|SPP2A_HUMAN	Signal peptide peptidase-like 2A	12.2428		11.7316	12.5489	15.2639			11.6385	1.27679	12.6852	1.2961	0.238609	0.599255	-5.43616	not significant	3	2	NA	other
LLPSHASYL	sp|Q86U90|YRDC_HUMAN	Threonylcarbamoyl-AMP synthase		14.9094	14.4379	14.1739	15.7503	16.3241	15.3858	15.6749	1.27668	15.2366	4.02311	0.00332003	0.0901556	-1.58283	not significant	3	4	NA	other
GPAPELQGVEV	sp|Q13435|SF3B2_HUMAN	Splicing factor 3B subunit 2			12.5522		12.7487		14.9073		1.27575	13.4027	1.27128	0.264481	0.626086	-5.20112	not significant	1	2	NA	other
LMAPQPGV	sp|Q96B49|TOM6_HUMAN	Mitochondrial import receptor subunit TOM6 homolog	17.5751	15.8184	16.9668	17.1301	17.4969	18.4515	17.8322	18.8098	1.27501	17.5101	2.99348	0.01414	0.175336	-3.12554	not significant	4	4	NA	other
DPRQFPSI	sp|Q13950|RUNX2_HUMAN	Runt-related transcription factor 2	15.4499				16.9963	17.0579	16.0038	16.8287	1.27174	16.4673	2.41818	0.0484681	0.305917	-3.83268	not significant	1	4	NA	other
DAAGVASL	sp|P10809|CH60_HUMAN	60 kDa heat shock protein, mitochondrial				13.6223	15.5862	15.0512	14.3936	14.5439	1.27141	14.6395	2.29353	0.0579126	0.330506	-3.9991	not significant	1	4	NA	other
LPYAGDVSMF	sp|P05120|PAI2_HUMAN	Plasminogen activator inhibitor 2	18.0732	18.2982	17.9649	18.546	19.5383	19.6492	19.2222	19.5499	1.26931	18.8552	5.44421	0.000330137	0.0246058	0.598759	Upregulated BCG	4	4	NA	BCG-infected
IEKPAGPPGILAL	sp|P35579|MYH9_HUMAN	Myosin-9		14.3603	14.6862	15.3619	15.9917	16.3106	15.5817	16.4036	1.26913	15.528	3.75949	0.00489975	0.104465	-1.96923	not significant	3	4	NA	other
RETNLDSLPL	sp|P08670|VIME_HUMAN	Vimentin	16.4847	15.4782	14.9885	15.8655	16.6622	16.8913	17.4756	16.8624	1.26864	16.3385	3.65571	0.00475464	0.104097	-2.05013	not significant	4	4	NA	other
DENFILKH	sp|P30414|NKTR_HUMAN;sp|P62937|PPIA_HUMAN;sp|Q9UNP9|PPIE_HUMAN	NK-tumor recognition protein	14.7255	14.8778	14.4146	14.7516	18.6104	15.5813	14.9746	14.6661	1.26572	15.3252	1.6954	0.122226	0.469214	-5.15815	not significant	4	4	NA	other
NEFTITGSTY	sp|P16615|AT2A2_HUMAN	Sarcoplasmic/endoplasmic reticulum calcium ATPase 2	14.7016	14.4359	14.3426	14.3187	16.3146	15.8311	15.5993	15.1103	1.26414	15.0818	4.39605	0.00149258	0.0618759	-0.897702	not significant	4	4	NA	other
TPVRLPSI	sp|P10914|IRF1_HUMAN	Interferon regulatory factor 1	14.0729	12.6569	14.0895	15.0669	15.1627	15.1727	15.004	15.5795	1.25818	14.6007	2.79753	0.0196435	0.207888	-3.44621	not significant	4	4	NA	other
DEYKAFYKSF	sp|P14625|ENPL_HUMAN	Endoplasmin	15.1947	14.9286	14.5696	15.0587	16.5684	16.3159	16.1447	15.751	1.25716	15.5665	4.8083	0.000809157	0.0429466	-0.288858	Upregulated BCG	4	4	NA	BCG-infected
MEVPTYLNF	sp|Q13571|LAPM5_HUMAN	Lysosomal-associated transmembrane protein 5	14.3586	13.899	14.7464	15.0838	15.6651	15.7518	15.8615	15.8349	1.25638	15.1502	4.42512	0.00142838	0.0614493	-0.853947	not significant	4	4	NA	other
EEWKFDTL	sp|P38919|IF4A3_HUMAN	Eukaryotic initiation factor 4A-III			13.1575	13.5513	13.7484	13.9559	15.1285	15.5924	1.25191	14.189	2.21648	0.0593605	0.333308	-4.25976	not significant	2	4	NA	other
LPWPFRNK	sp|Q13077|TRAF1_HUMAN	TNF receptor-associated factor 1	14.712		16.3928	15.7777	17.0875	17.0713	16.5853	16.7716	1.25136	16.3426	3.12021	0.0130671	0.170164	-2.93987	not significant	3	4	NA	other
LPNAVITRI	sp|Q9NRF9|DPOE3_HUMAN	DNA polymerase epsilon subunit 3	17.9735	15.8221	17.3044	18.5236	18.476	18.6053	18.6962	18.851	1.25121	18.0315	2.47208	0.0339772	0.262276	-3.97457	not significant	4	4	NA	other
IVVPDVETL	sp|P33121|ACSL1_HUMAN	Long-chain-fatty-acid--CoA ligase 1	17.5663		15.4839	17.0924		19.3143	17.2339	17.3477	1.25107	17.3398	1.74192	0.12183	0.468785	-4.97628	not significant	3	3	NA	other
YIIEREPLINT	sp|Q8IUR0|TPPC5_HUMAN	Trafficking protein particle complex subunit 5				13.3952	15.0925	13.6968	14.6363	15.1561	1.25024	14.3954	1.97844	0.0910729	0.414062	-4.41713	not significant	1	4	NA	other
RKLFNLSKEDDVRQYVV	sp|P62753|RS6_HUMAN	Small ribosomal subunit protein eS6	13.5368		13.9513	15.3784				15.5359	1.24705	14.6006	1.57916	0.169162	0.536752	-4.90473	not significant	3	1	NA	other
PTLDKPSVVSLQNL	sp|Q92974|ARHG2_HUMAN	Rho guanine nucleotide exchange factor 2				13.9176	15.2243		15.2549	15.0115	1.24602	14.8521	2.89559	0.0299424	0.246129	-3.28664	not significant	1	3	NA	other
DAYVLPKLYVK	sp|P62854|RS26_HUMAN;sp|Q5JNZ5|RS26L_HUMAN	Small ribosomal subunit protein eS26	15.0603	14.4626	14.1189	15.7893	15.8888	15.3518	17.1624	16.0091	1.24529	15.4804	2.69371	0.0233935	0.221795	-3.61561	not significant	4	4	NA	other
GSVTEHPSPSPLLSSSF	sp|P07910|HNRPC_HUMAN	Heterogeneous nuclear ribonucleoproteins C1/C2			13.3068		14.8036	13.6304	15.2205		1.24468	14.2403	1.75645	0.133338	0.487819	-4.69114	not significant	1	3	NA	other
QEHFFHVF	sp|P22894|MMP8_HUMAN	Neutrophil collagenase	15.9969	15.956	15.7985	16.1628	17.5631	17.5607	16.7952	16.9736	1.24461	16.6009	4.81189	0.000804948	0.0429466	-0.283678	Upregulated BCG	4	4	NA	BCG-infected
APVPTAPAAGAPL	sp|Q9NQC3|RTN4_HUMAN	Reticulon-4	14.0996				15.8884	15.8947	14.2479		1.24406	15.0327	1.5956	0.16548	0.531327	-4.8852	not significant	1	3	NA	other
KKKKGGKGGW	sp|O76094|SRP72_HUMAN	Signal recognition particle subunit SRP72	11.7259		13.0359	13.7891			13.7238	14.4623	1.24278	13.3474	1.95347	0.0944016	0.420899	-4.60768	not significant	3	2	NA	other
HKPQGKKTK	sp|P19338|NUCL_HUMAN	Nucleolin			12.9176			13.4648	14.0018	15.0109	1.24148	13.8488	1.80752	0.124482	0.473722	-4.62855	not significant	1	3	NA	other
VGLQYSGKTTFVNV	sp|Q96BM9|ARL8A_HUMAN;sp|Q9NVJ2|ARL8B_HUMAN	ADP-ribosylation factor-like protein 8A	14.0406		14.1004	15.755	16.7962	15.8255	15.4499	15.4155	1.23976	15.3404	2.41413	0.0402819	0.283993	-4.03523	not significant	3	4	NA	other
DEALIGKKF	sp|O14647|CHD2_HUMAN	Chromodomain-helicase-DNA-binding protein 2				13.3538	17.0126	14.03	13.4259	13.9053	1.23961	14.3455	0.96103	0.37056	0.711947	-5.59969	not significant	1	4	NA	other
AEKLGGSAVISLEGKPL	sp|P23528|COF1_HUMAN	Cofilin-1	16.9328	16.858	16.4441	17.8589	18.723	18.3676	18.5274	17.4269	1.23779	17.6423	3.23678	0.00943127	0.146509	-2.72773	not significant	4	4	NA	other
HSYRVLYL	sp|Q9UM11|FZR1_HUMAN	Fizzy-related protein homolog	16.6405	16.541	14.4526	15.7252	17.3837	16.9592	16.8466	17.1161	1.23657	16.4581	2.71472	0.0225806	0.219207	-3.58138	not significant	4	4	NA	other
PVPEQPLYPQPYQPQYQQYT	sp|P02808|STAT_HUMAN	Statherin				11.921	13.3267	13.2636	13.3208	12.7174	1.23617	12.9099	2.83601	0.0269408	0.234289	-3.27928	not significant	1	4	NA	other
LVVYPWTQRF	sp|P68871|HBB_HUMAN;sp|P02042|HBD_HUMAN;sp|P02100|HBE_HUMAN;sp|P69891|HBG1_HUMAN;sp|P69892|HBG2_HUMAN	Hemoglobin subunit beta		12.8008	14.4428	14.3507	15.4393	15.6077	14.9425	14.4131	1.23586	14.571	2.60356	0.0297141	0.245491	-3.74243	not significant	3	4	NA	other
NTDLSRIL	sp|P36578|RL4_HUMAN	Large ribosomal subunit protein uL4	15.9378	14.3364	15.4941	15.746	16.6302	16.0672	17.2829	16.4716	1.2344	15.9958	3.09101	0.012015	0.164111	-2.96589	not significant	4	4	NA	other
DGYSGVEV	sp|P23396|RS3_HUMAN	Small ribosomal subunit protein uS3	17.3715	17.3864	16.3094	16.9011	18.3607	18.8565	17.4807	18.2081	1.23438	17.6093	3.4267	0.00689847	0.12174	-2.41893	not significant	4	4	NA	other
IPDGGVHII	sp|Q8IXT5|RB12B_HUMAN	RNA-binding protein 12B	16.1584			15.9843	17.1784	17.3334	17.1707	17.534	1.23278	16.8932	4.27106	0.00308792	0.0868833	-1.37764	not significant	2	4	NA	other
TAASSSSLEKSYELPDGQVI	sp|P63261|ACTG_HUMAN;sp|P60709|ACTB_HUMAN;sp|P62736|ACTA_HUMAN;sp|P63267|ACTH_HUMAN;sp|P68032|ACTC_HUMAN;sp|P68133|ACTS_HUMAN;sp|Q6S8J3|POTEE_HUMAN	Actin, cytoplasmic 2				12.9511			14.4273	13.9386	1.23189	13.7723	2.32162	0.0728171	0.369679	-4.0113	not significant	1	2	NA	other
ARQTPKKPEAKF	sp|O76021|RL1D1_HUMAN	Ribosomal L1 domain-containing protein 1	15.9204	15.2118	14.5538	14.9135	16.8181	15.4897	16.5119	16.7062	1.23159	15.7657	3.1885	0.0102168	0.151371	-2.80652	not significant	4	4	NA	other
KLFNLSKEDDVRQYV	sp|P62753|RS6_HUMAN	Small ribosomal subunit protein eS6	14.6757		14.531	16.474				16.4576	1.23064	15.5346	1.43284	0.205554	0.575353	-5.07521	not significant	3	1	NA	other
SNVSSVPLPAENVTI	sp|Q14157|UBP2L_HUMAN	Ubiquitin-associated protein 2-like				12.4461			13.5689	13.7833	1.23	13.2661	2.46044	0.0618507	0.337744	-3.85494	not significant	1	2	NA	other
HPDSHQLFI	sp|Q13283|G3BP1_HUMAN	Ras GTPase-activating protein-binding protein 1	17.2634	18.4032	15.4963	16.9259	18.6375	18.6189	17.459	18.2907	1.22931	17.6369	2.20393	0.0532601	0.318923	-4.40021	not significant	4	4	NA	other
FKGQILMPN	sp|P62910|RL32_HUMAN	Large ribosomal subunit protein eL32				12.6409	13.7199		14.0171		1.22759	13.4593	2.42218	0.0646789	0.346702	-3.89779	not significant	1	2	NA	other
HYDPVVKQRVLF	sp|O75394|RM33_HUMAN	Large ribosomal subunit protein bL33m				13.7899	15.7294	14.7812	14.7644	14.7928	1.22707	14.7715	2.36448	0.0523261	0.314935	-3.90439	not significant	1	4	NA	other
ILQTFKTVA	sp|Q9BUL8|PDC10_HUMAN	Programmed cell death protein 10	16.7063	16.7192	16.5906	17.2129	19.6486	17.7858	17.0218	17.679	1.22653	17.4205	2.4526	0.0351086	0.266687	-4.00586	not significant	4	4	NA	other
QPHKVTQY	sp|P83881|RL36A_HUMAN;sp|Q969Q0|RL36L_HUMAN	Large ribosomal subunit protein eL42				12.2281	13.5597	13.3493			1.22641	13.0457	2.45461	0.0622728	0.338729	-3.86146	not significant	1	2	NA	other
DVKFGADARALM	sp|P10809|CH60_HUMAN	60 kDa heat shock protein, mitochondrial	13.7326		14.3565	13.7436	16.0557	15.4755	15.1222	14.0233	1.22492	14.6442	2.62946	0.028505	0.238517	-3.70223	not significant	3	4	NA	other
AEIIADKQSGKKRGFGFVYF	sp|Q13151|ROA0_HUMAN	Heterogeneous nuclear ribonucleoprotein A0			13.1813		13.9078	14.6303	14.9174	14.1685	1.22476	14.1611	2.41225	0.0488794	0.306854	-3.8406	not significant	1	4	NA	other
YDVEKNNSRIKLGL	sp|P10412|H14_HUMAN;sp|P16401|H15_HUMAN;sp|P16402|H13_HUMAN;sp|P16403|H12_HUMAN;sp|Q02539|H11_HUMAN	Histone H1.4				14.2184	15.9319	15.1752	16.0403	14.6213	1.22378	15.1974	1.94484	0.0955807	0.423286	-4.46116	not significant	1	4	NA	other
IETIINTF	sp|P06702|S10A9_HUMAN	Protein S100-A9	19.8342	19.8502	19.7218	19.5353	21.0315	21.2704	20.7448	20.7826	1.22193	20.3464	5.39793	0.000351711	0.0256072	0.536304	Upregulated BCG	4	4	NA	BCG-infected
LDMEIHAY	sp|P02545|LMNA_HUMAN	Prelamin-A/C	17.0755	16.0664	16.4358	17.0527	17.7147	17.6494	18.1029	18.0471	1.2209	17.2681	4.18895	0.00204869	0.0729341	-1.21294	not significant	4	4	NA	other
KNNPSLITF	sp|Q9BYX4|IFIH1_HUMAN	Interferon-induced helicase C domain-containing protein 1				13.6319	14.9495	14.0142	15.3206	15.1232	1.21994	14.6079	2.11846	0.0744583	0.374483	-4.23224	not significant	1	4	NA	other
HRVSVILKL	sp|P48775|T23O_HUMAN	Tryptophan 2,3-dioxygenase	15.0564			13.6575	14.6861		16.231	15.8115	1.21926	15.0885	1.97881	0.0910243	0.414062	-4.57355	not significant	2	3	NA	other
LPATPPQLV	sp|P05362|ICAM1_HUMAN	Intercellular adhesion molecule 1	15.0046	15.7595	15.3227	15.9565	16.5393	16.5653	16.8418	16.9738	1.2192	16.1204	4.46684	0.0013413	0.0591017	-0.791352	not significant	4	4	NA	other
SEGGANVF	sp|P14868|SYDC_HUMAN	Aspartate--tRNA ligase, cytoplasmic	13.9221			13.9391	14.9431	15.6147	14.6965	15.3437	1.21892	14.7432	3.47683	0.00911166	0.143775	-2.43955	not significant	2	4	NA	other
NEVISKLY	sp|P50990|TCPQ_HUMAN	T-complex protein 1 subunit theta	17.9022	18.0894	17.807	17.8701	20.3682	19.3989	18.3221	18.4523	1.21821	18.5263	2.84879	0.0180218	0.198546	-3.36239	not significant	4	4	NA	other
LPYPIHQV	sp|P49760|CLK2_HUMAN	Dual specificity protein kinase CLK2	13.7312	14.9363	14.5051	14.3561	15.4755	15.3767	15.2063	16.3347	1.21616	14.9902	3.55096	0.00563304	0.113405	-2.21827	not significant	4	4	NA	other
KKPTTEEKKPAA	sp|P36578|RL4_HUMAN	Large ribosomal subunit protein uL4	16.9086	16.46	16.0761	17.1912	18.5723	17.4411	17.1666	18.3199	1.21602	17.267	3.15823	0.0107435	0.155836	-2.85597	not significant	4	4	NA	other
MQIFVKTLTGKTITL	sp|P62987|RL40_HUMAN;sp|P0CG47|UBB_HUMAN;sp|P0CG48|UBC_HUMAN;sp|P62979|RS27A_HUMAN	Ubiquitin-ribosomal protein eL40 fusion protein			13.8111	13.2713	16.0496	14.7103	13.6609	14.6043	1.21508	14.3513	1.98503	0.0844413	0.397044	-4.58995	not significant	2	4	NA	other
YPSTGILSV	sp|Q11201|SIA4A_HUMAN	CMP-N-acetylneuraminate-beta-galactosamide-alpha-2,3-sialyltransferase 1	15.1072	15.778		15.2301	17.085	16.9566	16.2895	16.0036	1.21193	16.0643	3.45577	0.00776117	0.132109	-2.4253	not significant	3	4	NA	other
LPLPNFSSL	sp|P08670|VIME_HUMAN	Vimentin	12.987		13.5002	12.8203	14.4335	14.3629	14.1455		1.21151	13.7082	4.01353	0.00434147	0.101091	-1.73862	not significant	3	3	NA	other
SDADSGFLGLRPT	sp|Q9NZM5|NOP53_HUMAN	Ribosome biogenesis protein NOP53			13.6939	14.2295	15.2327		15.0566	15.228	1.21075	14.6881	3.57952	0.00999164	0.149715	-2.42238	not significant	2	3	NA	other
SDYPPLGRF	sp|P68104|EF1A1_HUMAN;sp|Q5VTE0|EF1A3_HUMAN	Elongation factor 1-alpha 1	17.776	14.9268	16.0435	16.4008	17.5115	15.753	17.3804	19.3448	1.21064	16.8921	1.57229	0.148325	0.511316	-5.32704	not significant	4	4	NA	other
SYPARVPPPPPIARAVVPS	sp|P07910|HNRPC_HUMAN	Heterogeneous nuclear ribonucleoproteins C1/C2	16.087	16.5146	13.7718		16.7029	18.0782	16.8857	15.0052	1.21019	16.1493	1.47454	0.176098	0.542655	-5.3852	not significant	3	4	NA	other
SDKPDMAEIEKF	sp|P62328|TYB4_HUMAN	Thymosin beta-4	16.0634		14.0578	13.9585	17.543	14.7258	16.9635	14.3761	1.20885	15.384	1.39131	0.199186	0.566815	-5.48929	not significant	3	4	NA	other
DAPHPPLKI	sp|P54368|OAZ1_HUMAN	Ornithine decarboxylase antizyme 1	14.7367	16.1178		15.3737	17.616	17.7484	15.0916	16.016	1.20861	16.1	1.79506	0.107891	0.447097	-4.95446	not significant	3	4	NA	other
GGPGGPPGPL	sp|Q01844|EWS_HUMAN	RNA-binding protein EWS	14.4533	15.2233	14.8809	14.9754	16.5888	17.2525	15.5483	14.9679	1.20614	15.4863	2.5748	0.0285809	0.238517	-3.80877	not significant	4	4	NA	other
SKRNPRQINWTVLY	sp|P83731|RL24_HUMAN	Large ribosomal subunit protein eL24	15.7146			16.5547	17.9648	15.6099	17.0574	18.7307	1.20606	16.9387	1.50421	0.17305	0.541397	-5.23492	not significant	2	4	NA	other
VPFSHVNI	sp|Q8N766|EMC1_HUMAN	ER membrane protein complex subunit 1	16.002	15.5025	15.2242	15.9452	16.5465	16.7291	17.2446	16.9721	1.20458	16.2708	4.41246	0.00145598	0.0614493	-0.872992	not significant	4	4	NA	other
EEPRFQVPF	sp|P48775|T23O_HUMAN	Tryptophan 2,3-dioxygenase				12.8225	13.6152		14.5532	13.9092	1.20335	13.7251	2.24641	0.0691673	0.359221	-4.08206	not significant	1	3	NA	other
VAPAVASV	sp|P05412|JUN_HUMAN	Transcription factor Jun	15.2837	15.7937	14.3648	16.292	18.029	15.6942	15.097	17.727	1.20324	16.0352	1.73968	0.113905	0.455329	-5.09574	not significant	4	4	NA	other
PYAGDVSM	sp|P05120|PAI2_HUMAN	Plasminogen activator inhibitor 2	15.5149	14.2839	14.0559	15.1279	17.4282	15.6937	14.8578	15.8086	1.20143	15.3464	2.21547	0.0522451	0.314935	-4.38217	not significant	4	4	NA	other
NEVHLVVM	sp|Q5T4S7|UBR4_HUMAN	E3 ubiquitin-protein ligase UBR4	13.6588		14.365	14.1307	14.8317	15.1614	15.6152	15.3949	1.19931	14.7368	3.97946	0.00353869	0.0918777	-1.64615	not significant	3	4	NA	other
KDWYDVKAPA	sp|P61247|RS3A_HUMAN	Small ribosomal subunit protein eS1				13.137	15.6998			12.9722	1.19894	13.9363	0.991137	0.371151	0.711947	-5.47855	not significant	1	2	NA	other
ADIQTERAYQKQPTIFQNK	sp|P62280|RS11_HUMAN	Small ribosomal subunit protein uS17	14.5455		14.2565	14.3702	16.7953	15.776	15.5055	14.2806	1.19861	15.0756	2.30001	0.0483861	0.305917	-4.21001	not significant	3	4	NA	other
ATLKDQLIYN	sp|P00338|LDHA_HUMAN	L-lactate dehydrogenase A chain				13.7602	15.315		14.8052	14.7459	1.19523	14.6566	2.52754	0.0478326	0.303822	-3.73268	not significant	1	3	NA	other
PLYPQPYQPQYQQYT	sp|P02808|STAT_HUMAN	Statherin	13.4006			13.9798	15.2079	14.9806	14.7367	14.6127	1.19429	14.4864	3.59207	0.00774387	0.132109	-2.27962	not significant	2	4	NA	other
TLTAVHDAIL	sp|P62081|RS7_HUMAN	Small ribosomal subunit protein eS7	15.9545	15.8511	15.8031	15.1874	17.8565	16.3381	16.6959	16.6613	1.18896	16.2935	3.33825	0.00797668	0.132985	-2.56247	not significant	4	4	NA	other
EELPHIHAF	sp|Q9H3K6|BOLA2_HUMAN	BolA-like protein 2	17.6985	17.9305	16.3393	17.3725	18.4433	18.7441	18.4981	18.4066	1.18785	17.9291	3.43616	0.00679247	0.12021	-2.40361	not significant	4	4	NA	other
AAPSASLL	sp|Q504T8|MIDN_HUMAN	Midnolin				14.2117	15.0699	15.5454	15.5673	15.4139	1.18742	15.1617	2.87484	0.0255336	0.230824	-3.22854	not significant	1	4	NA	other
MDKLVVEY	sp|P08910|ABHD2_HUMAN	Monoacylglycerol lipase ABHD2	14.8042	14.2416	15.5787	15.7578	16.265	16.6787	16.2043	15.9811	1.18671	15.6889	3.29758	0.0085297	0.138707	-2.62864	not significant	4	4	NA	other
SPFPDIPKV	sp|Q9UKK3|PARP4_HUMAN	Protein mono-ADP-ribosyltransferase PARP4			14.2502	15.5045	16.0451	16.2382	15.8456	16.1266	1.18651	15.6684	2.97317	0.0189299	0.204106	-3.15703	not significant	2	4	NA	other
NPRQINWTV	sp|P83731|RL24_HUMAN	Large ribosomal subunit protein eL24	17.3615		16.8605	17.1926	18.6033	16.6427	18.8285	19.2242	1.18648	17.8162	2.06762	0.0701788	0.36259	-4.55988	not significant	3	4	NA	other
NAPESICI	sp|P49792|RBP2_HUMAN;sp|A6NKT7|RGPD3_HUMAN;sp|O14715|RGPD8_HUMAN;sp|P0DJD0|RGPD1_HUMAN;sp|P0DJD1|RGPD2_HUMAN;sp|Q7Z3J3|RGPD4_HUMAN;sp|Q99666|RGPD5_HUMAN	E3 SUMO-protein ligase RanBP2	14.2814		14.0181	14.1743	15.5522	16.1421	14.8897	14.7904	1.18568	14.8354	3.24067	0.010823	0.15602	-2.75411	not significant	3	4	NA	other
DDGVQFHAF	sp|Q15029|U5S1_HUMAN	116 kDa U5 small nuclear ribonucleoprotein component	15.282	15.1508	13.8205	14.6742	15.8827	16.4565	16.1476	15.1818	1.18525	15.3245	3.02602	0.0133913	0.172848	-3.07226	not significant	4	4	NA	other
LQLTGGHEAF	sp|Q86UX7|URP2_HUMAN	Fermitin family homolog 3	14.6627	15.2398	14.3671	15.1774	16.9767	15.8623	15.4052	15.9371	1.18359	15.4536	3.21907	0.00971194	0.147917	-2.75662	not significant	4	4	NA	other
GGPAVGGTL	sp|Q9BX10|GTPB2_HUMAN	GTP-binding protein 2			14.4615	13.9445	16.8591		13.8849	15.414	1.18302	14.9128	1.44344	0.194829	0.561486	-5.26353	not significant	2	3	NA	other
KTILSNQTVDIPENV	sp|P32969|RL9_HUMAN	Large ribosomal subunit protein uL6	13.2637			14.0824	14.2188		15.7025	14.6379	1.17998	14.3811	2.21199	0.0650949	0.34681	-4.25583	not significant	2	3	NA	other
KIGGIFAFK	sp|P22307|SCP2_HUMAN	Sterol carrier protein 2	14.3804	13.6458	11.911	14.1633	14.8606	14.7827	14.4442	14.729	1.17901	14.1146	2.40603	0.037968	0.277666	-4.08049	not significant	4	4	NA	other
HEINFQAF	sp|Q8N201|INT1_HUMAN	Integrator complex subunit 1		13.4597		13.3745	14.1877	14.814	15.0418	14.3404	1.17891	14.203	3.39047	0.0103051	0.152082	-2.56055	not significant	2	4	NA	other
EEWKGYVV	sp|P62753|RS6_HUMAN	Small ribosomal subunit protein eS6	16.0715	15.2279	15.4394	15.8688	17.2542	17.364	16.4604	16.2441	1.17878	16.2413	3.53231	0.0058064	0.114994	-2.24831	not significant	4	4	NA	other
VPYEIQKGQALI	sp|Q13287|NMI_HUMAN	N-myc-interactor	14.1207	13.4211	13.4199	14.4166	15.0786	15.1643	15.011	14.8389	1.17865	14.4339	4.13032	0.00224329	0.0764095	-1.30327	not significant	4	4	NA	other
CPFTGNVSI	sp|P62280|RS11_HUMAN	Small ribosomal subunit protein uS17	18.1433	17.5661	16.9522	18.2515	18.4335	19.2382	18.8691	19.0822	1.17748	18.317	3.48971	0.00622348	0.116519	-2.31702	not significant	4	4	NA	other
IAFPDEQAEAL	sp|P36776|LONM_HUMAN	Lon protease homolog, mitochondrial		12.889	12.3764	12.4303	14.8216	13.4873	13.5438	13.1175	1.17731	13.238	2.82222	0.0209428	0.212632	-3.40246	not significant	3	4	NA	other
MAPLALHLL	sp|Q96RQ9|OXLA_HUMAN	L-amino-acid oxidase	14.265	13.1324	15.7886	16.3076			15.6456	16.4551	1.17698	15.2657	1.37814	0.207516	0.575517	-5.38973	not significant	4	2	NA	other
DVANKIGII	sp|P62750|RL23A_HUMAN	Large ribosomal subunit protein uL23	14.7209				14.8319	14.5786	16.061	18.1195	1.17681	15.6624	0.921224	0.389507	0.725381	-5.63548	not significant	1	4	NA	other
VFLDHNAL	sp|P05107|ITB2_HUMAN	Integrin beta-2		15.0473	14.5588	14.5775	15.9858	15.4919	15.8675	16.2653	1.17481	15.3992	4.11055	0.00292428	0.0860819	-1.45683	not significant	3	4	NA	other
LESPIDPQPLS	sp|Q9HDC9|APMAP_HUMAN	Adipocyte plasma membrane-associated protein				13.6942	14.6622	14.8837	14.7072	15.217	1.17333	14.6329	2.79143	0.0286579	0.238517	-3.33769	not significant	1	4	NA	other
RVPSALVTL	sp|Q69YN4|VIR_HUMAN	Protein virilizer homolog				12.5103			13.7397	13.6247	1.17192	13.2916	2.3699	0.0687777	0.359099	-3.95666	not significant	1	2	NA	other
EVLAGTQLLY	sp|Q96RU7|TRIB3_HUMAN	Tribbles homolog 3				13.8623			15.0333		1.17104	14.4478	1.82074	0.151324	0.514956	-4.51567	not significant	1	1	NA	other
DVKANKHQIKQAVK	sp|P62750|RL23A_HUMAN	Large ribosomal subunit protein uL23	14.2633	14.7211		13.1662	15.2182				1.16805	14.3422	1.68167	0.147438	0.510602	-4.78199	not significant	3	1	NA	other
VEPAVSSVVNSIQVLTSK	sp|Q9P2E9|RRBP1_HUMAN	Ribosome-binding protein 1				12.3014	14.1085	14.0178	12.219	13.5308	1.16759	13.2355	1.54168	0.169826	0.537643	-4.97209	not significant	1	4	NA	other
TEVAADAL	sp|P62753|RS6_HUMAN	Small ribosomal subunit protein eS6				13.1813	14.3602	14.8906	13.7947		1.16722	14.0567	2.06161	0.0884839	0.407841	-4.31316	not significant	1	3	NA	other
AAEDVVATGAD	sp|O00264|PGRC1_HUMAN	Membrane-associated progesterone receptor component 1				12.0029	13.1693				1.16643	12.5861	1.81356	0.15252	0.515981	-4.52308	not significant	1	1	NA	other
NDLVSEY	sp|P07437|TBB5_HUMAN;sp|A6NNZ2|TBB8B_HUMAN;sp|P04350|TBB4A_HUMAN;sp|P68371|TBB4B_HUMAN;sp|Q13509|TBB3_HUMAN;sp|Q13885|TBB2A_HUMAN;sp|Q3ZCM7|TBB8_HUMAN;sp|Q9BUF5|TBB6_HUMAN;sp|Q9BVA1|TBB2B_HUMAN	Tubulin beta chain	15.7514		15.2595	15.2795	17.5561	16.9678	15.9706	15.8873	1.16533	16.096	2.64726	0.0277032	0.236708	-3.67459	not significant	3	4	NA	other
IRKPYIWEY	sp|P07814|SYEP_HUMAN	Bifunctional glutamate/proline--tRNA ligase	15.3636	14.1677	14.5535	15.4032	16.5897	15.4815	15.9247	16.1469	1.16368	15.4539	3.22086	0.00968314	0.147917	-2.75369	not significant	4	4	NA	other
DGTYAVTY	sp|O75369|FLNB_HUMAN	Filamin-B	14.7546	14.8978	14.3366	14.2541	15.9885	16.3773	15.1453	15.3852	1.16331	15.1424	3.61651	0.00506528	0.10689	-2.11292	not significant	4	4	NA	other
SEIHLQVKY	sp|Q9BZZ2|SN_HUMAN	Sialoadhesin		13.1923	14.7121	14.0482	15.6686	15.1657	14.6532	15.0984	1.16231	14.6484	2.86496	0.0195649	0.207888	-3.33597	not significant	3	4	NA	other
YPPIQVHV	sp|Q15118|PDK1_HUMAN	[Pyruvate dehydrogenase (acetyl-transferring)] kinase isozyme 1, mitochondrial				13.589	14.0496	14.9618	14.9652	15.0281	1.16218	14.5187	2.25386	0.0612997	0.336082	-4.05204	not significant	1	4	NA	other
DMVPGKPMCVESF	sp|P68104|EF1A1_HUMAN;sp|Q5VTE0|EF1A3_HUMAN	Elongation factor 1-alpha 1			13.0452	13.946	14.3752		14.935		1.15948	14.0753	2.39931	0.0565379	0.328144	-3.98519	not significant	2	2	NA	other
AGFRALGL	sp|Q8NI36|WDR36_HUMAN	WD repeat-containing protein 36		14.8318	15.7843	16.2609	16.8697	16.4892	16.7882	16.9914	1.15898	16.2879	3.19381	0.0116441	0.161055	-2.82625	not significant	3	4	NA	other
QPEFKTRII	sp|O95786|RIGI_HUMAN	Antiviral innate immune response receptor RIG-I				13.9595	14.7304		15.2676	15.3555	1.15831	14.8283	2.40695	0.0559748	0.325714	-3.88194	not significant	1	3	NA	other
QFHDSKIKFPLPH	sp|Q02543|RL18A_HUMAN	Large ribosomal subunit protein eL20				13.2757	14.0073	14.8592			1.15757	14.0474	1.9254	0.117565	0.462407	-4.46665	not significant	1	2	NA	other
QINRYGHFQATITIVEG	sp|Q14956|GPNMB_HUMAN	Transmembrane glycoprotein NMB	17.1612	18.985	19.1684	16.9586	21.1298	19.4159	18.2011	18.1505	1.15599	18.6463	1.54531	0.154669	0.517799	-5.36309	not significant	4	4	NA	other
NDGYGFGSDRFGRDLNY	sp|P31943|HNRH1_HUMAN;sp|P55795|HNRH2_HUMAN	Heterogeneous nuclear ribonucleoprotein H	16.9001		15.8594	15.7262	18.2606	17.8095	17.8257	15.3636	1.15297	16.8207	1.69818	0.125389	0.475119	-5.08908	not significant	3	4	NA	other
RKLFNLSKEDDVRQYV	sp|P62753|RS6_HUMAN	Small ribosomal subunit protein eS6	13.6482		14.1813	15.6828				15.654	1.14985	14.7916	1.36497	0.224819	0.590139	-5.15196	not significant	3	1	NA	other
DEMRFVTQI	sp|Q92833|JARD2_HUMAN	Protein Jumonji	14.3224		14.2019	15.0036	15.9901	15.5509	15.5249	15.5654	1.14852	15.1656	3.92152	0.00385286	0.0937558	-1.7306	not significant	3	4	NA	other
EEFAAALY	sp|Q5T4S7|UBR4_HUMAN	E3 ubiquitin-protein ligase UBR4	14.4461		14.1748	14.5518	16.1387	15.6034	15.4219	14.992	1.14808	15.047	3.60412	0.00619037	0.116273	-2.2012	not significant	3	4	NA	other
KPVVSTI	sp|Q9UPY5|XCT_HUMAN	Cystine/glutamate transporter				13.4707	15.1608	14.2508	14.6052	14.4527	1.14669	14.388	2.40445	0.0494258	0.308698	-3.85101	not significant	1	4	NA	other
TEFEVKEY	sp|P01024|CO3_HUMAN	Complement C3	13.8532	13.5536			16.1076	14.9659	14.3325	13.9898	1.14552	14.4671	1.97777	0.0853764	0.399963	-4.60016	not significant	2	4	NA	other
AQGIGKLASVPAGGAVAV	sp|P05387|RLA2_HUMAN	Large ribosomal subunit protein P2				12.5158			14.0011	13.3194	1.14443	13.2788	2.02742	0.103755	0.437371	-4.34868	not significant	1	2	NA	other
TELLLKEGF	sp|Q7KZF4|SND1_HUMAN	Staphylococcal nuclease domain-containing protein 1	15.4274	14.1681	14.6638	16.0437	16.4828	16.0345	16.2398	16.1127	1.14174	15.6466	2.92928	0.0157449	0.18752	-3.23066	not significant	4	4	NA	other
IPFPVEKI	sp|Q16236|NF2L2_HUMAN	Nuclear factor erythroid 2-related factor 2			13.7707	15.501	15.8094	14.509	16.499	16.2902	1.14103	15.3965	1.68491	0.132639	0.487218	-5.00123	not significant	2	4	NA	other
DADYAIKI	sp|Q15427|SF3B4_HUMAN	Splicing factor 3B subunit 4		15.1033		14.4455	15.8672	16.5671	15.4287	15.7983	1.14098	15.535	2.83721	0.0231758	0.221778	-3.35459	not significant	2	4	NA	other
PVATWNIYRY	sp|Q9P003|CNIH4_HUMAN	Protein cornichon homolog 4	12.4186		13.2459	13.8074	14.5111	14.0597	14.1891	14.4322	1.14074	13.8092	3.21752	0.0112209	0.159905	-2.78974	not significant	3	4	NA	other
GSAVISLEGKPL	sp|P23528|COF1_HUMAN	Cofilin-1	13.8731				15.0504		14.9781	15.0093	1.13947	14.7277	2.70544	0.0380546	0.277828	-3.51502	not significant	1	3	NA	other
IEYEFRVI	sp|P23229|ITA6_HUMAN	Integrin alpha-6	14.5143	13.1874	14.6301	15.0414	14.7499	15.5264	16.09	15.5644	1.13938	14.913	2.63165	0.0259711	0.232321	-3.71657	not significant	4	4	NA	other
PGKGKSTM	sp|Q5SSJ5|HP1B3_HUMAN	Heterochromatin protein 1-binding protein 3	14.6818	14.3813	13.9617	14.3006	14.1105	16.9677	15.3833	15.4186	1.13871	14.9007	2.20536	0.0531331	0.318435	-4.39798	not significant	4	4	NA	other
DSYGTTITF	sp|P20702|ITAX_HUMAN	Integrin alpha-X				14.0399	15.7272	15.3206	14.9263	14.7347	1.1373	14.9497	2.2692	0.0599672	0.334765	-4.03158	not significant	1	4	NA	other
PAGVPMSTYLK	sp|Q69YU5|UQCC6_HUMAN	Ubiquinol-cytochrome c reductase complex assembly factor 6				13.636	14.5005		14.8061	15.0105	1.13635	14.4882	2.48986	0.050232	0.310965	-3.7792	not significant	1	3	NA	other
TAFLGYKAGMTHI	sp|P39023|RL3_HUMAN	Large ribosomal subunit protein uL3	15.2633			15.437	16.3274		16.408	16.7197	1.13485	16.0311	3.47808	0.0113865	0.159905	-2.5511	not significant	2	3	NA	other
DQSQIQEF	sp|O14950|ML12B_HUMAN;sp|P19105|ML12A_HUMAN;sp|P24844|MYL9_HUMAN;sp|Q9BUA6|MYL10_HUMAN	Myosin regulatory light chain 12B	14.6851	15.3035			17.0701	17.348	15.9938	14.098	1.13321	15.7498	1.31952	0.225501	0.590162	-5.45904	not significant	2	4	NA	other
WMLDKLTGV	sp|P62701|RS4X_HUMAN;sp|P22090|RS4Y1_HUMAN;sp|Q8TD47|RS4Y2_HUMAN	Small ribosomal subunit protein eS4, X isoform			14.0247	13.8369				15.0627	1.13194	14.3081	2.27228	0.0772149	0.382448	-4.06739	not significant	2	1	NA	other
VPVWSGMNV	sp|P00338|LDHA_HUMAN	L-lactate dehydrogenase A chain	15.7256	15.2204	15.569	15.7406	16.5462	17.1326	16.657	16.4432	1.13091	16.1293	4.53112	0.00121802	0.0547016	-0.695424	not significant	4	4	NA	other
GKKVAPAPAVVK	sp|P62424|RL7A_HUMAN	Large ribosomal subunit protein eL8			13.2404		14.3706				1.13022	13.8055	1.75727	0.162274	0.527806	-4.5813	not significant	1	1	NA	other
AAVQAAEVKVDGSEPKLSK	sp|Q15046|SYK_HUMAN	Lysine--tRNA ligase		13.6478			15.6813	13.7715	14.9903	14.6563	1.12703	14.5494	1.5941	0.157731	0.519604	-4.90804	not significant	1	4	NA	other
PKAAKPKAAKPKAAKAKK	sp|P16401|H15_HUMAN	Histone H1.5	15.0852	16.3223	14.6567	14.2395	14.8912	17.1091	16.5951	16.2114	1.12573	15.6388	2.03398	0.0706042	0.363326	-4.66235	not significant	4	4	NA	other
FKEVTDMNL	sp|Q96TA1|NIBA2_HUMAN	Protein Niban 2				13.4477	13.9534	13.9248	15.0344	15.3809	1.12565	14.3482	1.66302	0.143058	0.50459	-4.82255	not significant	1	4	NA	other
FGDGYNGY	sp|P22626|ROA2_HUMAN	Heterogeneous nuclear ribonucleoproteins A2/B1				13.0038	15.0563	13.9836	13.9984	13.4756	1.12468	13.9035	1.79503	0.118505	0.463306	-4.65531	not significant	1	4	NA	other
KEQLTPSQIM	sp|Q00059|TFAM_HUMAN	Transcription factor A, mitochondrial	13.001		14.0525	12.9367	16.8125	13.8482	12.6993		1.12324	13.8917	1.16634	0.278904	0.640445	-5.68555	not significant	3	3	NA	other
GPYGGGGQYF	sp|P09651|ROA1_HUMAN;sp|Q32P51|RA1L2_HUMAN	Heterogeneous nuclear ribonucleoprotein A1	14.8749	15.3442	14.9811	14.0576	16.2513	16.6762	16.1016	14.7213	1.12319	15.376	2.52963	0.0308402	0.248925	-3.88183	not significant	4	4	NA	other
EESVPVSSY	sp|Q7Z695|ADCK2_HUMAN	Uncharacterized aarF domain-containing protein kinase 2			13.6569	13.6802	15.6745	14.9509	13.7368	14.8018	1.12247	14.4168	2.18805	0.0619913	0.338249	-4.30074	not significant	2	4	NA	other
DENGKISRL	sp|P62979|RS27A_HUMAN	Ubiquitin-40S ribosomal protein S27a	14.7329	15.2033	14.26	13.9991	18.971	15.0834	14.8372	13.7905	1.12166	15.1097	1.18831	0.263364	0.624952	-5.80141	not significant	4	4	NA	other
LRSQLSLV	sp|Q8IXR5|F178B_HUMAN	Protein FAM178B				15.6668	16.4354		16.8529	17.0732	1.1204	16.5071	2.35157	0.0601973	0.33519	-3.95083	not significant	1	3	NA	other
TGAGDMTTQYMPQYQSSQVY	sp|Q9Y2H6|FND3A_HUMAN	Fibronectin type-III domain-containing protein 3A	13.4991		14.9358	15.418	16.7109	14.3086	16.505	15.426	1.11998	15.2576	1.69598	0.125816	0.476211	-5.0921	not significant	3	4	NA	other
IDVLHPGKATVPKTEI	sp|P62847|RS24_HUMAN	Small ribosomal subunit protein eS24	16.9582	16.3179	16.2344	17.6804	17.409		17.8086	18.5348	1.11973	17.2776	2.59162	0.0302892	0.247039	-3.76096	not significant	4	3	NA	other
VERDVFLY	sp|O14579|COPE_HUMAN	Coatomer subunit epsilon	14.4572		13.9153	13.9465	15.1434	15.3756	15.1217	15.2595	1.1187	14.7456	4.36558	0.00203216	0.0729341	-1.0958	not significant	3	4	NA	other
FTTKRPNTFF	sp|Q02543|RL18A_HUMAN	Large ribosomal subunit protein eL20				13.8936	16.4151	14.0658	14.7514	14.8079	1.11647	14.7868	1.32856	0.228277	0.593031	-5.22199	not significant	1	4	NA	other
DNNTLVF	sp|P62750|RL23A_HUMAN	Large ribosomal subunit protein uL23		14.3462			15.1669	15.7578			1.11613	15.0903	2.03885	0.10232	0.435495	-4.33548	not significant	1	2	NA	other
KIDIIPNPQERTLTL	sp|P08238|HS90B_HUMAN	Heat shock protein HSP 90-beta				12.5105			13.6382	13.6082	1.11267	13.2523	2.25944	0.0784065	0.385215	-4.08203	not significant	1	2	NA	other
WLDPNETNEIANANSRQQIR	sp|P84098|RL19_HUMAN	Large ribosomal subunit protein eL19	14.073			13.19	15.6773	14.5494	15.0076	13.7415	1.11243	14.3731	2.00357	0.0820976	0.393425	-4.56384	not significant	2	4	NA	other
LEDGPKFLK	sp|P68104|EF1A1_HUMAN;sp|Q5VTE0|EF1A3_HUMAN	Elongation factor 1-alpha 1		13.9721	13.7692		16.1163	13.8491			1.11203	14.4267	1.4384	0.204044	0.572729	-5.18971	not significant	2	2	NA	other
LARNLSDIDLMAPQPGV	sp|Q96B49|TOM6_HUMAN	Mitochondrial import receptor subunit TOM6 homolog	14.9447	14.0338	14.8686	15.8634	15.9512	16.278	15.4198	16.509	1.11186	15.4836	2.76905	0.0206074	0.211076	-3.49273	not significant	4	4	NA	other
TSIPWGKYSNENL	sp|P36776|LONM_HUMAN	Lon protease homolog, mitochondrial	14.0397			13.7217	15.5095	14.6051	14.8319	15.0166	1.11009	14.6207	3.17649	0.0140388	0.174699	-2.86421	not significant	2	4	NA	other
LPYHEVYTI	sp|Q9UBG0|MRC2_HUMAN	C-type mannose receptor 2	12.5989				13.331	13.737	13.8035	13.9467	1.10569	13.4834	2.60429	0.0372345	0.27388	-3.58483	not significant	1	4	NA	other
AMSGDPNYLHRMTTL	sp|P30153|2AAA_HUMAN	Serine/threonine-protein phosphatase 2A 65 kDa regulatory subunit A alpha isoform	15.4188		14.4375	15.6315	15.945	15.7769	16.3046	17.0458	1.10552	15.7943	2.67915	0.0263231	0.232321	-3.62503	not significant	3	4	NA	other
ADAHKGRKNEGVIEFVSY	sp|Q08170|SRSF4_HUMAN	Serine/arginine-rich splicing factor 4	14.1762	14.5579			15.8305	16.0883	15.2219	14.7486	1.10524	15.1039	2.54379	0.0360616	0.269007	-3.78339	not significant	2	4	NA	other
IDLNTFE	sp|Q8NCL4|GALT6_HUMAN;sp|Q14435|GALT3_HUMAN	Polypeptide N-acetylgalactosaminyltransferase 6	14.6373			15.1857	16.9941	16.1175	15.8439	15.111	1.10513	15.6483	2.13501	0.0672129	0.354647	-4.37691	not significant	2	4	NA	other
NAGAGYGSY	sp|Q12906|ILF3_HUMAN	Interleukin enhancer-binding factor 3				13.3173	14.832	14.0127			1.10504	14.054	1.86118	0.127243	0.476904	-4.54091	not significant	1	2	NA	other
RETNLDSLPLVDTHSK	sp|P08670|VIME_HUMAN	Vimentin				13.3379	15.0415	15.1552	14.4378	13.1365	1.10483	14.2218	1.39209	0.209196	0.577262	-5.14945	not significant	1	4	NA	other
LLPSHPLEL	sp|Q9Y244|POMP_HUMAN	Proteasome maturation protein	19.3285	18.2283	18.4446	17.8886	20.9101	18.8777	19.3344	19.1862	1.10455	19.0248	2.31685	0.0440974	0.29444	-4.22247	not significant	4	4	NA	other
MFNIRNIGKTLV	sp|P61247|RS3A_HUMAN	Small ribosomal subunit protein eS1			13.2738	15.6326				15.5572	1.10399	14.8212	1.02705	0.35565	0.702873	-5.44514	not significant	2	1	NA	other
REELSNVLAAMRKAAA	sp|Q9Y3U8|RL36_HUMAN	Large ribosomal subunit protein eL36			13.9171		15.329	14.7711	14.9624		1.10377	14.7449	2.37915	0.0580537	0.33067	-3.9165	not significant	1	3	NA	other
LIVSNPVDIL	sp|P00338|LDHA_HUMAN;sp|Q9BYZ2|LDH6B_HUMAN	L-lactate dehydrogenase A chain	11.8238		12.7225	13.3605	13.9728		13.5393	13.7048	1.10333	13.1873	2.61201	0.0325212	0.256027	-3.72767	not significant	3	3	NA	other
RDSHGVAQVRFVTGNKIL	sp|P62277|RS13_HUMAN	Small ribosomal subunit protein uS15	13.1278				14.372		14.4941	13.8133	1.09864	13.9518	2.24341	0.0694435	0.359897	-4.08581	not significant	1	3	NA	other
NESGNIALF	sp|Q5H9R7|PP6R3_HUMAN	Serine/threonine-protein phosphatase 6 regulatory subunit 3	14.77	14.3005	15.0296	14.8544	15.9386	15.989	15.5824		1.09806	15.2092	3.96341	0.00362289	0.0921611	-1.6695	not significant	4	3	NA	other
FVEPSRQFVKDSIRL	sp|P60059|SC61G_HUMAN	Protein transport protein Sec61 subunit gamma				12.7093	12.6238			14.9908	1.09801	13.4413	1.0187	0.359207	0.706118	-5.45298	not significant	1	2	NA	other
MPSKTELIV	sp|Q14839|CHD4_HUMAN	Chromodomain-helicase-DNA-binding protein 4				13.6923	14.9237	14.9101	14.2877	15.0266	1.09469	14.5681	2.4161	0.0486125	0.306276	-3.83547	not significant	1	4	NA	other
NVETVEYKNISF	sp|P61204|ARF3_HUMAN;sp|P84077|ARF1_HUMAN	ADP-ribosylation factor 3	14.7048	13.227	14.2373	15.4302	16.0049	14.6023	15.4149	15.9558	1.09467	14.9472	2.24011	0.0501394	0.310965	-4.34354	not significant	4	4	NA	other
KAPAMFNI	sp|P61247|RS3A_HUMAN	Small ribosomal subunit protein eS1				12.4777				13.5697	1.09198	13.0237	1.69781	0.173322	0.541777	-4.64292	not significant	1	1	NA	other
FIISRTQAL	sp|Q92973|TNPO1_HUMAN	Transportin-1	14.8095			15.1587	15.6392	16.1013	16.1991	16.3644	1.0919	15.712	3.32403	0.0113363	0.159905	-2.65427	not significant	2	4	NA	other
AVMGQNL	sp|P52209|6PGD_HUMAN	6-phosphogluconate dehydrogenase, decarboxylating	15.8899	15.1828	16.1613	15.5308	17.6309	16.8762	16.0703	16.5537	1.09158	16.237	2.97825	0.014505	0.177156	-3.15048	not significant	4	4	NA	other
NEFTTHIL	sp|P15927|RFA2_HUMAN	Replication protein A 32 kDa subunit	13.6223				14.8814	14.9702	14.487	14.5154	1.09121	14.4953	2.60391	0.0372548	0.27388	-3.58535	not significant	1	4	NA	other
TIIDTKGVTAL	sp|Q9GZS1|RPA49_HUMAN	DNA-directed RNA polymerase I subunit RPA49	15.443	13.4364	14.6725	15.6578	15.9413	15.6276	15.8839	16.1173	1.09009	15.3475	2.41915	0.0371402	0.27388	-4.0595	not significant	4	4	NA	other
HPHPFLNSV	sp|P12980|LYL1_HUMAN	Protein lyl-1	14.4897		14.4941	14.6865	15.6465				1.08975	14.8292	2.54878	0.0465347	0.299488	-3.70652	not significant	3	1	NA	other
PAYHSSLMDPDTKLIGN	sp|O15145|ARPC3_HUMAN	Actin-related protein 2/3 complex subunit 3	14.904			14.0002	15.6496	14.9935	15.6664	15.8469	1.08701	15.1768	2.75811	0.0260921	0.232321	-3.46998	not significant	2	4	NA	other
DNPSGWGP	sp|O15371|EIF3D_HUMAN	Eukaryotic translation initiation factor 3 subunit D			14.0335		15.1203				1.08684	14.5769	1.68982	0.174868	0.541808	-4.6512	not significant	1	1	NA	other
DPFYWMRV	sp|P61619|S61A1_HUMAN;sp|Q9H9S3|S61A2_HUMAN	Protein transport protein Sec61 subunit alpha isoform 1			12.6094				13.6954		1.086	13.1524	1.6885	0.175123	0.541808	-4.65256	not significant	1	1	NA	other
MEEIMSEKENKTIVF	sp|P17844|DDX5_HUMAN	Probable ATP-dependent RNA helicase DDX5	14.7927		14.8959	14.6889	15.6833	16.3803	16.1916	15.2581	1.08579	15.413	3.36159	0.00897169	0.142854	-2.56874	not significant	3	4	NA	other
KLEKAKAKELATK	sp|P62424|RL7A_HUMAN	Large ribosomal subunit protein eL8	14.2223				15.3067				1.08435	14.7645	1.68595	0.175621	0.542295	-4.65521	not significant	1	1	NA	other
FPKDDPSKPVHLTAF	sp|P39023|RL3_HUMAN	Large ribosomal subunit protein uL3	15.9335	16.2972		15.7371	17.499	17.7113	18.0997	14.9835	1.08408	16.6088	1.58084	0.15006	0.51359	-5.24722	not significant	3	4	NA	other
SEPVAQVF	sp|P33121|ACSL1_HUMAN	Long-chain-fatty-acid--CoA ligase 1			13.7409	13.494	14.3841	15.0726	14.9923	14.3522	1.08286	14.3393	3.1224	0.0151938	0.181962	-2.94175	not significant	2	4	NA	other
IAFLSPKVDPSL	sp|O15258|RER1_HUMAN	Protein RER1			13.8273	14.5652	15.1198		15.5517	15.1653	1.08272	14.8459	2.86835	0.0257633	0.231582	-3.35529	not significant	2	3	NA	other
KSPAKAKAPKPKAAKPK	sp|P16402|H13_HUMAN	Histone H1.3			12.752		13.2688	14.5799	13.8325	13.6493	1.08063	13.6165	1.92964	0.0976917	0.426967	-4.48102	not significant	1	4	NA	other
MRFEDESF	sp|Q7Z304|MAMC2_HUMAN	MAM domain-containing protein 2				14.1877	14.8369	15.8599	16.1783	14.1767	1.07525	15.0479	1.35823	0.219179	0.582759	-5.18833	not significant	1	4	NA	other
TDFILKFPH	sp|P50914|RL14_HUMAN	Large ribosomal subunit protein eL14			12.8381	14.6825	15.7598	12.7883	15.8706	14.9177	1.07379	14.4762	1.16582	0.279102	0.640482	-5.63166	not significant	2	4	NA	other
LEVAPDF	sp|P26572|MGAT1_HUMAN	Alpha-1,3-mannosyl-glycoprotein 2-beta-N-acetylglucosaminyltransferase		13.4477			14.5214				1.0737	13.9846	1.66938	0.17889	0.545862	-4.67239	not significant	1	1	NA	other
VPYPDLLHL	sp|Q99607|ELF4_HUMAN	ETS-related transcription factor Elf-4				13.4422	14.0631	15.3389	14.3295	14.3271	1.07246	14.3002	1.89071	0.103312	0.436248	-4.53175	not significant	1	4	NA	other
VSTGDVNVE	sp|P13645|K1C10_HUMAN	Keratin, type I cytoskeletal 10			13.7685		14.8406				1.0721	14.3045	1.6669	0.179384	0.546896	-4.67496	not significant	1	1	NA	other
YNEFPEPIKL	sp|P51149|RAB7A_HUMAN	Ras-related protein Rab-7a				12.3256	13.2358			13.5585	1.07155	13.04	2.10371	0.0945617	0.420899	-4.26064	not significant	1	2	NA	other
FVKLIHIPINNIIVGG	sp|P60059|SC61G_HUMAN	Protein transport protein Sec61 subunit gamma		15.5665	15.5045	16.0416	16.6483	17.2379	17.2569	15.9522	1.06966	16.3154	2.86301	0.0196256	0.207888	-3.339	not significant	3	4	NA	other
NLNDRLASYLDKVRA	sp|P13645|K1C10_HUMAN;sp|P02533|K1C14_HUMAN;sp|P08727|K1C19_HUMAN;sp|P08779|K1C16_HUMAN;sp|P19012|K1C15_HUMAN;sp|Q04695|K1C17_HUMAN;sp|Q99456|K1C12_HUMAN	Keratin, type I cytoskeletal 10	13.8609				14.445	15.415			1.0691	14.5736	1.6972	0.155905	0.5184	-4.7297	not significant	1	2	NA	other
EPFADFHRV	sp|Q92673|SORL_HUMAN	Sortilin-related receptor	13.7515			14.0318	15.7529	15.656	13.5428	14.8843	1.06734	14.6032	1.71598	0.126641	0.476502	-4.95984	not significant	2	4	NA	other
DAFARAFAL	sp|P14780|MMP9_HUMAN	Matrix metalloproteinase-9		13.6608	14.3713	15.233	14.6891	15.1558	16.009	16.0987	1.06644	15.0311	2.22625	0.0544638	0.32146	-4.32208	not significant	3	4	NA	other
LAHEVGWKYQAVTATL	sp|P40429|RL13A_HUMAN	Large ribosomal subunit protein uL13	14.6912		14.3782	14.3333	15.6542	15.5836	15.4797	15.417	1.06608	15.0767	4.43736	0.00183744	0.0697582	-0.995986	not significant	3	4	NA	other
DATSTIISI	sp|P15144|AMPN_HUMAN	Aminopeptidase N	18.0501	17.5051	17.3156	17.4825	18.7548	18.8959	18.61	18.3539	1.06531	18.121	4.24608	0.0018762	0.0699342	-1.12539	not significant	4	4	NA	other
AAPMSTSVM	sp|Q9ULC5|ACSL5_HUMAN	Long-chain-fatty-acid--CoA ligase 5	14.4111		14.5853	14.6224	15.6927	15.8535	15.4181	15.4537	1.06488	15.1481	4.32374	0.00215581	0.0747705	-1.15436	not significant	3	4	NA	other
IPSEIQVFV	sp|Q15646|OASL_HUMAN	2'-5'-oligoadenylate synthase-like protein				12.5133	13.4228		13.5893	13.7191	1.06373	13.3111	2.45775	0.0523781	0.314935	-3.81893	not significant	1	3	NA	other
APDYDALDVANKIG	sp|P62750|RL23A_HUMAN	Large ribosomal subunit protein uL23	14.4997	14.4252	14.1301	14.1458	16.0926	15.8363	15.6583	13.8641	1.06261	14.8315	2.343	0.0422059	0.290833	-4.18097	not significant	4	4	NA	other
SEFKAMDSI	sp|P35221|CTNA1_HUMAN	Catenin alpha-1	14.1805	13.5875	14.3597	14.1141	15.7214	14.8491	14.8709	15.0495	1.06225	14.5916	3.70784	0.00437206	0.101091	-1.96686	not significant	4	4	NA	other
ASGPPVSELITK	sp|P10412|H14_HUMAN;sp|P16402|H13_HUMAN;sp|P16403|H12_HUMAN	Histone H1.4		15.3853		13.421	17.0522	15.5076	15.431	13.8635	1.06045	15.1101	1.20984	0.262761	0.624073	-5.58365	not significant	2	4	NA	other
DYPPLGRFA	sp|P68104|EF1A1_HUMAN;sp|Q5VTE0|EF1A3_HUMAN	Elongation factor 1-alpha 1	15.676		14.6009	17.2412	17.815		16.9938	15.885	1.05862	16.3687	1.4396	0.19002	0.554933	-5.36828	not significant	3	3	NA	other
AAKPKVVKPKKAAPKK	sp|P16403|H12_HUMAN	Histone H1.2			13.1377		13.4697	14.8644	14.5433	13.9051	1.05796	13.9841	1.75137	0.126139	0.476408	-4.71108	not significant	1	4	NA	other
KPKAAKPKAAKPKAAKA	sp|P16401|H15_HUMAN	Histone H1.5	15.2601	16.4574		13.724		17.1862	15.9334	15.495	1.05771	15.676	1.45098	0.186928	0.553276	-5.35421	not significant	3	3	NA	other
PKAGYSSI	sp|Q5H9U9|DDX6L_HUMAN	Probable ATP-dependent RNA helicase DDX60-like				13.3604	14.8779	14.0519	14.0023	14.739	1.05737	14.2063	2.07878	0.0788307	0.386215	-4.28482	not significant	1	4	NA	other
GEFSITYKPV	sp|P62841|RS15_HUMAN	Small ribosomal subunit protein uS19			13.0934	13.2533	13.6744		14.7859		1.05679	13.7018	2.1317	0.0805701	0.389856	-4.328	not significant	2	2	NA	other
VDKNFINNPLAQADWAAK	sp|P35579|MYH9_HUMAN	Myosin-9				13.3636	14.57	14.4977	14.8718	13.7389	1.056	14.2084	2.02101	0.0856632	0.399963	-4.36113	not significant	1	4	NA	other
FGDGYNGYGGGP	sp|P22626|ROA2_HUMAN	Heterogeneous nuclear ribonucleoproteins A2/B1	13.5233		12.8454		14.2932	14.1845			1.05452	13.7116	2.52166	0.048199	0.305318	-3.82943	not significant	2	2	NA	other
EERIVELF	sp|P40763|STAT3_HUMAN	Signal transducer and activator of transcription 3				13.8158			14.8521	14.883	1.05182	14.517	2.13582	0.0909573	0.414062	-4.22367	not significant	1	2	NA	other
DPKNYPK	sp|P01584|IL1B_HUMAN	Interleukin-1 beta	20.5915	20.5967	20.0597	18.9308	21.3119	21.3321	20.9168	20.8218	1.05098	20.5702	2.75141	0.021228	0.21399	-3.52152	not significant	4	4	NA	other
GTLRGITLV	sp|Q8ND82|Z280C_HUMAN	Zinc finger protein 280C	14.8771				15.8256	16.0275			1.04949	15.5767	2.10294	0.0946503	0.420899	-4.26153	not significant	1	2	NA	other
IAKNYNVPYEPDSVVM	sp|P53990|IST1_HUMAN	IST1 homolog	13.3565			13.6051	14.3357	13.7128	14.6292	15.426	1.04511	14.1775	2.19533	0.0613065	0.336082	-4.29025	not significant	2	4	NA	other
LPWPQRVSI	sp|O43187|IRAK2_HUMAN	Interleukin-1 receptor-associated kinase-like 2	14.6837		15.0679	14.9425	15.983	15.7505	15.8652	16.1735	1.04502	15.4952	4.19196	0.00260088	0.0809855	-1.34051	not significant	3	4	NA	other
MNDTVTIRTRKFMTN	sp|P62847|RS24_HUMAN	Small ribosomal subunit protein eS24	16.4005	15.086	14.9219	16.4545	16.7234	16.5006	16.9999	16.817	1.04447	16.238	2.67904	0.0239789	0.224894	-3.63951	not significant	4	4	NA	other
GGPGTASRPSSS	sp|P08670|VIME_HUMAN	Vimentin	13.0277				14.0705				1.04275	13.5491	1.62127	0.188756	0.553276	-4.72226	not significant	1	1	NA	other
KAVKPKAAKPKVVKPK	sp|P16403|H12_HUMAN	Histone H1.2	14.0833	13.9946	13.7403	13.4669	15.5012	13.7747	15.1275	15.0515	1.04243	14.3425	2.79298	0.0197944	0.208015	-3.45365	not significant	4	4	NA	other
NAAPGVDL	sp|P13645|K1C10_HUMAN;sp|Q7Z3Y7|K1C28_HUMAN;sp|Q7Z3Y8|K1C27_HUMAN;sp|Q7Z3Z0|K1C25_HUMAN	Keratin, type I cytoskeletal 10	16.1478	16.809	16.0917	16.1637	17.7121	17.7197	16.763	17.1848	1.0418	16.824	3.47325	0.00639293	0.117131	-2.34362	not significant	4	4	NA	other
VAVAPTPVQPPIIVAPV	sp|Q9P2E9|RRBP1_HUMAN	Ribosome-binding protein 1				13.7698			14.4275	15.1945	1.04116	14.464	1.78844	0.139218	0.497149	-4.62487	not significant	1	2	NA	other
FQRSTPAITL	sp|P00387|NB5R3_HUMAN	NADH-cytochrome b5 reductase 3	14.7109			14.9361	16.1007	15.9636	15.5571	15.8369	1.04108	15.5175	3.43972	0.00960541	0.147917	-2.49143	not significant	2	4	NA	other
TLVSTVGSMVF	sp|Q9P2E9|RRBP1_HUMAN	Ribosome-binding protein 1			12.3407	12.2208	13.3218				1.04106	12.6277	2.10443	0.0944796	0.420899	-4.25982	not significant	2	1	NA	other
DPSSIYLRI	sp|Q9P2D3|HTR5B_HUMAN	HEAT repeat-containing protein 5B	12.361			13.4742	13.756	14.4317		13.6867	1.04056	13.5419	2.243	0.062262	0.338729	-4.21323	not significant	2	3	NA	other
EEYRGFTQDF	sp|O43290|SNUT1_HUMAN	U4/U6.U5 tri-snRNP-associated protein 1				12.5716	13.7216	13.5466	13.9174	13.2567	1.03901	13.4028	2.41341	0.0487988	0.306623	-3.83905	not significant	1	4	NA	other
SETDFKVM	sp|Q15007|FL2D_HUMAN	Pre-mRNA-splicing regulator WTAP	14.0687		14.3092	14.0893	16.0029	15.7909	14.4814	14.4933	1.03639	14.748	2.38114	0.0424746	0.291101	-4.08591	not significant	3	4	NA	other
VPDAKIRIF	sp|P27635|RL10_HUMAN;sp|Q96L21|RL10L_HUMAN	Large ribosomal subunit protein uL16	17.156	17.67	15.6323	17.4928	18.2246	18.246	18.1725	17.4518	1.03595	17.5057	2.33628	0.0426844	0.291867	-4.19165	not significant	4	4	NA	other
DPKVQINAI	sp|Q7Z2Z2|EFL1_HUMAN	Elongation factor-like GTPase 1	14.5073	15.1194		14.6096	16.564	16.8331	14.0132	15.7147	1.03585	15.3373	1.64819	0.135409	0.490851	-5.15716	not significant	3	4	NA	other
FLHLKEF	sp|Q9HBI0|PARVG_HUMAN	Gamma-parvin	15.4935	13.965	14.0166	15.0593	16.0652	15.0459	15.5527	16.0101	1.03487	15.151	2.54614	0.0299943	0.246129	-3.85514	not significant	4	4	NA	other
YGGGPGGGNF	sp|P22626|ROA2_HUMAN	Heterogeneous nuclear ribonucleoproteins A2/B1			13.2818		15.2479	13.3851			1.03468	13.9716	1.14833	0.307362	0.664622	-5.32732	not significant	1	2	NA	other
IANHQVLII	sp|O60231|DHX16_HUMAN	Pre-mRNA-splicing factor ATP-dependent RNA helicase DHX16	16.1516	14.2022	15.6233	16.538	16.5512	16.5212	16.7197	16.8537	1.03266	16.1451	2.27441	0.0473457	0.302119	-4.28957	not significant	4	4	NA	other
NEVSSATF	sp|Q16236|NF2L2_HUMAN	Nuclear factor erythroid 2-related factor 2				14.3762	16.555	14.8898	14.361	15.8227	1.03091	15.201	1.24728	0.254916	0.618172	-5.31205	not significant	1	4	NA	other
MIEPIDEY	sp|P07900|HS90A_HUMAN	Heat shock protein HSP 90-alpha	16.2742	16.1954	15.619	16.5737	17.7524	16.4507	17.1459	17.4342	1.0302	16.6807	3.08046	0.0122283	0.164436	-2.98316	not significant	4	4	NA	other
HSLYLKVKGNVF	sp|P84098|RL19_HUMAN	Large ribosomal subunit protein eL19				13.9606	15.5262	13.6605	15.1052	15.6679	1.02933	14.7841	1.30575	0.235493	0.598984	-5.24758	not significant	1	4	NA	other
NEFPNIGSW	sp|Q5T4S7|UBR4_HUMAN	E3 ubiquitin-protein ligase UBR4				12.5265	13.0838		13.7286	13.8514	1.02812	13.2976	2.02354	0.0931137	0.419145	-4.36069	not significant	1	3	NA	other
RLAHEVGWKYQAVTATL	sp|P40429|RL13A_HUMAN	Large ribosomal subunit protein uL13	17.2604	15.7536	15.2742	16.6087	17.0867	17.3726	17.3716	17.1745	1.0271	16.7378	2.53337	0.0306462	0.248546	-3.87577	not significant	4	4	NA	other
PKAAKPKVV	sp|P16403|H12_HUMAN	Histone H1.2				12.9224			14.0522	13.8394	1.0234	13.6047	2.04763	0.10123	0.433719	-4.32534	not significant	1	2	NA	other
SGYDQVLQENSSDFQSNIA	sp|P31943|HNRH1_HUMAN	Heterogeneous nuclear ribonucleoprotein H	13.3615	13.491			15.075	13.8222			1.0224	13.9374	1.9498	0.102801	0.435561	-4.56048	not significant	2	2	NA	other
HENPVDILIM	sp|Q6DD87|ZN787_HUMAN	Zinc finger protein 787	13.5111		13.7176		13.263		15.0792	15.5618	1.02034	14.2266	1.48978	0.182642	0.548902	-5.20729	not significant	2	3	NA	other
PNLTADVG	sp|Q99442|SEC62_HUMAN	Translocation protein SEC62	14.0841			14.179	15.7664	14.9361		14.7438	1.0172	14.7419	2.47326	0.0448169	0.296774	-3.89613	not significant	2	3	NA	other
VAPVGSGSAL	sp|Q99607|ELF4_HUMAN	ETS-related transcription factor Elf-4	16.0213	16.7645	15.5414	15.8724	17.5442	17.4022	16.058	17.2623	1.01678	16.5583	2.59598	0.0275794	0.236708	-3.77445	not significant	4	4	NA	other
DFKEGNAIF	sp|Q9Y6N5|SQOR_HUMAN	Sulfide:quinone oxidoreductase, mitochondrial				13.6745	14.1158	16.0861	13.8714		1.01654	14.4369	1.08204	0.323839	0.679727	-5.45074	not significant	1	3	NA	other
FQQKYDGIILPGK	sp|P62913|RL11_HUMAN	Large ribosomal subunit protein uL5		13.5231		13.6549	14.9953		14.2263	14.5911	1.01527	14.1981	2.79124	0.0286656	0.238517	-3.46004	not significant	2	3	NA	other
SVDSGSSEEQGGSSRA	sp|P01833|PIGR_HUMAN	Polymeric immunoglobulin receptor	13.114			12.4473	13.7957				1.01506	13.119	1.80767	0.135943	0.491152	-4.6027	not significant	2	1	NA	other
PGLARQAPKPRKQ	sp|P81605|DCD_HUMAN	Dermcidin	15.0606	13.8623			19.3134	14.609	14.4257	13.5554	1.01444	15.1377	0.691453	0.509925	0.81038	-6.06085	not significant	2	4	NA	other
MEHPYFYTV	sp|P68400|CSK21_HUMAN;sp|Q8NEV1|CSK23_HUMAN	Casein kinase II subunit alpha	14.7393		14.6757	14.9307	16.0452	16.2694	14.9897	15.8804	1.01428	15.3615	2.96691	0.0166412	0.192228	-3.17749	not significant	3	4	NA	other
SLNPDIITGFSS	sp|P03905|NU4M_HUMAN	NADH-ubiquinone oxidoreductase chain 4	10.7298		12.5689	13.5732		13.6921		12.9168	1.01379	12.6961	1.24859	0.254464	0.617981	-5.48957	not significant	3	2	NA	other
QIPEIKQTL	sp|P61758|PFD3_HUMAN	Prefoldin subunit 3	15.3028	15.6796	14.4956	15.0985	16.0918	16.4856	16.0794	15.9742	1.01362	15.6509	3.47919	0.00633125	0.116897	-2.33402	not significant	4	4	NA	other
AAAGYDVEKNNSRIKLGLK	sp|P10412|H14_HUMAN;sp|P16402|H13_HUMAN;sp|P16403|H12_HUMAN;sp|Q02539|H11_HUMAN	Histone H1.4	15.5803	16.0387	14.5375	14.8996	16.6447	15.8575	17.2364	15.3557	1.00956	15.7688	2.16049	0.0572557	0.32974	-4.46788	not significant	4	4	NA	other
AKAKAPKPKAAKPK	sp|P16402|H13_HUMAN	Histone H1.3	13.8206				14.667	15.1654	14.9072	14.5782	1.00881	14.6277	2.37688	0.0514076	0.313184	-3.88782	not significant	1	4	NA	other
IESAIGGNAY	sp|P63172|DYLT1_HUMAN	Dynein light chain Tctex-type 1				13.5109	14.6352	14.2769	14.8265	14.3399	1.00874	14.3179	2.38889	0.0505343	0.311499	-3.87178	not significant	1	4	NA	other
APYERRAMELL	sp|Q9Y3U8|RL36_HUMAN	Large ribosomal subunit protein eL36	16.0267				17.9998	15.687	18.3007	16.1509	1.00787	16.833	0.953706	0.373991	0.712975	-5.60636	not significant	1	4	NA	other
VMAPRTLLL	sp|P04439|HLAA_HUMAN	HLA class I histocompatibility antigen, A alpha chain	18.1412	18.5204	18.3489	18.1233	19.202	18.4284	19.6476	19.8846	1.00722	18.7871	3.05814	0.0126921	0.167459	-3.01969	not significant	4	4	NA	other
VTKAAGTK	sp|P62280|RS11_HUMAN	Small ribosomal subunit protein uS17				12.6972		13.4404	13.9678		1.00688	13.3684	1.8762	0.124907	0.474309	-4.52355	not significant	1	2	NA	other
TGNVSIRGRILSGVVTK	sp|P62280|RS11_HUMAN	Small ribosomal subunit protein uS17	15.3979			15.5119	17.165	15.6829	16.6506	16.3484	1.0068	16.1261	2.32383	0.0503952	0.311499	-4.1043	not significant	2	4	NA	other
GPVLNTGHPLGV	sp|P0CG12|DERPC_HUMAN	Decreased expression in renal and prostate cancer protein	14.3957		11.7057	14.2415	14.2762		14.631		1.00598	13.85	1.21953	0.264607	0.626086	-5.52167	not significant	3	2	NA	other
DESGVFIY	sp|P53621|COPA_HUMAN	Coatomer subunit alpha	15.5493		14.4847	15.1089	16.5993	16.2577	15.9257	15.4311	1.00582	15.6224	2.69001	0.0258692	0.231764	-3.60814	not significant	3	4	NA	other
PTKAAPKQKI	sp|P83731|RL24_HUMAN	Large ribosomal subunit protein eL24				13.1111				14.1158	1.00461	13.6135	1.56197	0.201724	0.569869	-4.78365	not significant	1	1	NA	other
KAPKSPAKAKAVKPK	sp|P10412|H14_HUMAN	Histone H1.4	14.9228	15.4781	14.3574	13.3449	15.3105	16.17	15.6957	14.944	1.00424	15.0279	2.18202	0.0552404	0.323029	-4.4344	not significant	4	4	NA	other
AAPLGTTL	sp|Q6VMQ6|MCAF1_HUMAN	Activating transcription factor 7-interacting protein 1	15.8505	16.5803	14.694	15.8424	16.4959	16.7404	16.862	16.8857	1.00418	16.2439	2.69516	0.0233364	0.221795	-3.61324	not significant	4	4	NA	other
YMRIYKKGDIVDI	sp|P46778|RL21_HUMAN	Large ribosomal subunit protein eL21			13.5544	15.1577	15.1308		14.389	16.5603	1.004	14.9584	1.33492	0.226298	0.59101	-5.39165	not significant	2	3	NA	other
YAYDGKDYIAL	sp|P01889|HLAB_HUMAN;sp|P17693|HLAG_HUMAN	HLA class I histocompatibility antigen, B alpha chain				14.6032	15.7055	15.5035	15.6054	15.5978	0.999886	15.4031	2.63148	0.0358371	0.268225	-3.54877	not significant	1	4	NA	other
HLTAFLGYKAGMTHI	sp|P39023|RL3_HUMAN	Large ribosomal subunit protein uL3	14.6844		14.5363	15.1411	14.5864		16.3674	16.4012	0.997688	15.2862	1.91172	0.0943629	0.420899	-4.74257	not significant	3	3	NA	other
WLNEGFASY	sp|P15144|AMPN_HUMAN;sp|Q6Q4G3|AMPQ_HUMAN	Aminopeptidase N	12.2797		12.7867	13.2623	14.0387	13.8567	13.5174	13.6805	0.997098	13.346	3.2618	0.0104727	0.153498	-2.72163	not significant	3	4	NA	other
EEAAVVQY	sp|Q8IZP0|ABI1_HUMAN	Abl interactor 1		15.4146	14.5629	14.1547	16.9518	15.3939	14.9929	15.492	0.996915	15.2804	1.9684	0.0821554	0.393425	-4.70587	not significant	3	4	NA	other
TLAPAGGTLLL	sp|Q8N2U0|TM256_HUMAN	Transmembrane protein 256				11.2831		12.2787			0.995542	11.7809	1.54787	0.204945	0.574568	-4.79823	not significant	1	1	NA	other
DADGHFHLI	sp|O95394|AGM1_HUMAN	Phosphoacetylglucosamine mutase	18.7369	18.8339	17.3361	18.2333	19.7591	19.7731	18.7874	18.8016	0.995271	18.7827	2.47656	0.033722	0.262276	-3.96737	not significant	4	4	NA	other
VDMPITVSY	sp|Q2TAL8|QRIC1_HUMAN	Transcriptional regulator QRICH1	14.2507	15.1046	15.4276	14.26	15.923	15.3877	15.8448	15.8672	0.994931	15.2582	3.08095	0.0122183	0.164436	-2.98236	not significant	4	4	NA	other
EVGWKYQAV	sp|P40429|RL13A_HUMAN	Large ribosomal subunit protein uL13	13.7542		14.0819	13.7734	16.0525	14.5576	14.8345	14.0123	0.994391	14.4381	2.18646	0.0580471	0.33067	-4.38215	not significant	3	4	NA	other
SNYNLPMHK	sp|P36578|RL4_HUMAN	Large ribosomal subunit protein uL4			14.1507	13.6607	14.8997				0.994008	14.2371	1.87262	0.12546	0.475119	-4.52769	not significant	2	1	NA	other
DGPPLRGSNMDF	sp|Q15056|IF4H_HUMAN	Eukaryotic translation initiation factor 4H				13.1474	14.993	13.7764	14.4188	13.375	0.993368	13.9421	1.51451	0.176428	0.542655	-5.00493	not significant	1	4	NA	other
VSIFPDSGHF	sp|P50990|TCPQ_HUMAN	T-complex protein 1 subunit theta	13.4647	14.3895	15.626	15.87	16.0531		16.041	15.3984	0.99329	15.2632	1.7392	0.117681	0.462407	-5.03249	not significant	4	3	NA	other
SLKGVDPKFL	sp|P47914|RL29_HUMAN	Large ribosomal subunit protein eL29	14.6146	14.9999			16.4981	15.7226	15.6287	15.3502	0.992662	15.469	2.54322	0.0360929	0.269007	-3.78423	not significant	2	4	NA	other
DVISIDKTGENF	sp|P62701|RS4X_HUMAN	Small ribosomal subunit protein eS4, X isoform				12.9741	14.6038	13.8588	13.8287	13.5753	0.992609	13.7682	1.97461	0.0915755	0.415261	-4.42215	not significant	1	4	NA	other
TGYGGYEEY	sp|P52597|HNRPF_HUMAN	Heterogeneous nuclear ribonucleoprotein F	14.7573	14.9306	15.0524	15.0134	17.4429	15.0702	14.6072	16.6023	0.992233	15.4345	1.76926	0.108638	0.447097	-5.0536	not significant	4	4	NA	other
HKPQGKKT	sp|P19338|NUCL_HUMAN	Nucleolin			13.4982	13.5917		15.0169	14.416	14.1761	0.991385	14.1398	2.63266	0.0357776	0.268225	-3.67688	not significant	2	3	NA	other
NDFGNYNNQS	sp|P09651|ROA1_HUMAN;sp|A0A2R8Y4L2|RA1L3_HUMAN;sp|Q32P51|RA1L2_HUMAN	Heterogeneous nuclear ribonucleoprotein A1		12.0811			13.6605	13.21	12.3391		0.988794	12.8227	1.57772	0.169489	0.537191	-4.90644	not significant	1	3	NA	other
DEMLSRGF	sp|P60842|IF4A1_HUMAN;sp|Q14240|IF4A2_HUMAN	Eukaryotic initiation factor 4A-I	16.8348	16.3774	16.6601	16.623	18.1905	18.1606	17.1099	16.9856	0.987801	17.1178	2.96447	0.0148436	0.178992	-3.17305	not significant	4	4	NA	other
VDPKNYPK	sp|P01584|IL1B_HUMAN	Interleukin-1 beta	16.858	16.9081	15.6928	16.0213	18.2321	17.6591	16.675	16.8592	0.986285	16.8632	2.3345	0.0428123	0.292176	-4.19448	not significant	4	4	NA	other
WPKKSAEFL	sp|P18621|RL17_HUMAN	Large ribosomal subunit protein uL22	15.4889			14.4266	16.8312	15.7631	16.0181	15.1615	0.985702	15.6149	1.8918	0.0972489	0.426362	-4.7202	not significant	2	4	NA	other
WEQGFSQSF	sp|P35222|CTNB1_HUMAN	Catenin beta-1	16.2215	14.6948	16.5432	16.3647	16.3571	17.1947	17.2126	16.9864	0.981638	16.4469	2.33169	0.0430142	0.29258	-4.19894	not significant	4	4	NA	other
SDKPDMAEIEKFDKSKL	sp|P62328|TYB4_HUMAN	Thymosin beta-4	15.5697		13.672	13.76	15.5423		15.0879		0.981168	14.7264	1.55562	0.166529	0.532253	-5.12597	not significant	3	2	NA	other
WVLQTDSQQ	sp|Q96AG4|LRC59_HUMAN	Leucine-rich repeat-containing protein 59	15.2589	14.8806	15.1551	15.1176	17.9819	16.9065	15.0262	14.4206	0.980756	15.5934	1.43188	0.184017	0.549584	-5.51047	not significant	4	4	NA	other
TEEKKPAA	sp|P36578|RL4_HUMAN	Large ribosomal subunit protein uL4	13.5965	16.5445	15.2002	15.2972	15.8861	16.921	15.9961	15.7568	0.980412	15.6498	1.75661	0.110862	0.450011	-5.07166	not significant	4	4	NA	other
QKTGTAEMSSIL	sp|P25705|ATPA_HUMAN	ATP synthase subunit alpha, mitochondrial	14.0342	14.3785	14.9757	15.4324	15.7502	15.9234	16.0926	14.9761	0.980389	15.1954	2.64625	0.0253401	0.230824	-3.69284	not significant	4	4	NA	other
ADLHRQLQEYLAQGKAGGP	sp|Q587I9|SFT2C_HUMAN	Vesicle transport protein SFT2C				13.0542	14.8031	13.7028	13.5977		0.980376	13.7895	1.5695	0.171363	0.539651	-4.91617	not significant	1	3	NA	other
AGEYDHLPEQAF	sp|P06576|ATPB_HUMAN	ATP synthase subunit beta, mitochondrial	14.1089			14.2057	15.6801	15.1169	14.7427	15.0107	0.980298	14.8108	2.83142	0.0233771	0.221795	-3.36302	not significant	2	4	NA	other
YEWVNPAAY	sp|Q9ULT8|HECD1_HUMAN	E3 ubiquitin-protein ligase HECTD1	14.782	13.6688	15.2019	14.9966	16.0607	15.6549	15.6209	15.2261	0.97837	15.1515	2.71164	0.0226977	0.219207	-3.58639	not significant	4	4	NA	other
EEFDPFFRY	sp|Q9UKT7|FBXL3_HUMAN	F-box/LRR-repeat protein 3			12.334	12.9558	13.3101	13.5325	13.8563	13.7938	0.978308	13.2971	2.93502	0.0200323	0.20833	-3.21235	not significant	2	4	NA	other
DEINKQLIF	sp|Q99598|TSNAX_HUMAN	Translin-associated protein X	14.004			14.6613	15.1832		15.43	15.3194	0.978236	14.9196	2.76753	0.0296262	0.245056	-3.49235	not significant	2	3	NA	other
MPNENIPEL	sp|Q9UHY1|NRBP_HUMAN	Nuclear receptor-binding protein			13.6424				14.4581	14.7824	0.977799	14.2943	1.91901	0.118493	0.463306	-4.47405	not significant	1	2	NA	other
PAKVEAKPK	sp|P05114|HMGN1_HUMAN	Non-histone chromosomal protein HMG-14				12.3397			13.5412	13.0923	0.976977	12.991	1.86155	0.127184	0.476904	-4.54048	not significant	1	2	NA	other
DEHPNVIRY	sp|O75460|ERN1_HUMAN	Serine/threonine-protein kinase/endoribonuclease IRE1	13.3008			13.0333	16.7042	13.7991	13.0137	13.056	0.976208	13.8178	0.985241	0.354942	0.702465	-5.81522	not significant	2	4	NA	other
GGGPGGGNFG	sp|P22626|ROA2_HUMAN	Heterogeneous nuclear ribonucleoproteins A2/B1	13.4291				14.4052				0.976106	13.9172	1.51765	0.212031	0.578238	-4.82941	not significant	1	1	NA	other
QLTGPVMPVRNVYK	sp|P26373|RL13_HUMAN	Large ribosomal subunit protein eL13	14.2385		14.3576	14.9953	16.0264	15.3199	15.4316	15.2469	0.975732	15.088	3.10828	0.0133144	0.17262	-2.95833	not significant	3	4	NA	other
DDFHIYVY	sp|Q99865|SPI2A_HUMAN;sp|Q5JUX0|SPIN3_HUMAN;sp|Q9BPZ2|SPI2B_HUMAN;sp|Q9Y657|SPIN1_HUMAN	Spindlin-2A	13.3718	13.4835	13.6884	13.7018	14.5579	13.9351	14.7598	14.8954	0.97568	14.0492	3.66421	0.00468996	0.103981	-2.03654	not significant	4	4	NA	other
DAFSFTSKV	sp|Q9BY41|HDAC8_HUMAN	Histone deacetylase 8	13.7756	14.0416		14.7561	15.2921	15.3513	14.8921	15.1243	0.973835	14.7476	3.17796	0.0119363	0.163652	-2.8507	not significant	3	4	NA	other
VAPLGLQL	sp|P07204|TRBM_HUMAN	Thrombomodulin		14.3262	13.0169		14.788	15.2525	14.0651	14.4724	0.972957	14.3202	2.01593	0.0805701	0.389856	-4.54639	not significant	2	4	NA	other
PKMNARTY	sp|O75533|SF3B1_HUMAN	Splicing factor 3B subunit 1	13.8667				14.8392				0.972554	14.353	1.51212	0.213354	0.580263	-4.83511	not significant	1	1	NA	other
VEVYIPQF	sp|P05120|PAI2_HUMAN	Plasminogen activator inhibitor 2	17.0041	17.1625	16.8222	17.1541	17.9871	18.4841	17.7948	17.7661	0.972298	17.5219	3.97326	0.00286712	0.0851146	-1.54744	not significant	4	4	NA	other
DYGNGFGGF	sp|Q13151|ROA0_HUMAN	Heterogeneous nuclear ribonucleoprotein A0			13.7454	13.9757	15.1547	14.8407	14.4983		0.970698	14.443	2.75248	0.0302535	0.247039	-3.51287	not significant	2	3	NA	other
LVSNPDLVL	sp|M0R2J8|DCDC1_HUMAN	Doublecortin domain-containing protein 1		14.3349				14.8583		15.7502	0.969369	14.9811	1.58743	0.178714	0.545709	-4.85467	not significant	1	2	NA	other
DGTLGLTPPTTERF	sp|Q15233|NONO_HUMAN	Non-POU domain-containing octamer-binding protein	14.9376	14.9844	14.5018	14.5892	15.2511	16.2115	15.704		0.968953	15.1685	3.16428	0.0121946	0.164436	-2.8718	not significant	4	3	NA	other
GDIVDIKGMGTVQ	sp|P46778|RL21_HUMAN	Large ribosomal subunit protein eL21	13.6034			13.023	14.1966		14.3663		0.968242	13.7973	2.38077	0.0579306	0.330506	-4.00888	not significant	2	2	NA	other
FPSEYVPTV	sp|P60953|CDC42_HUMAN	Cell division control protein 42 homolog	15.3081		15.2905	15.7145	16.2191	17.2175	15.9794	16.2063	0.967876	15.9908	2.78948	0.0220658	0.217918	-3.45341	not significant	3	4	NA	other
EYTINIHKRIHGVGF	sp|P62899|RL31_HUMAN	Large ribosomal subunit protein eL31	14.6408			14.4253	15.5487	14.8135	15.9235	15.7139	0.966826	15.1776	2.5418	0.036171	0.269017	-3.78631	not significant	2	4	NA	other
DEGKVIRF	sp|Q96KR1|ZFR_HUMAN	Zinc finger RNA-binding protein	14.5508			14.6114	17.7557	15.463	14.4335	14.5383	0.966564	15.2255	1.09373	0.307648	0.664832	-5.7076	not significant	2	4	NA	other
KTSPYPVIL	sp|Q01970|PLCB3_HUMAN	1-phosphatidylinositol 4,5-bisphosphate phosphodiesterase beta-3	13.7842		14.0396	15.1146	15.2173	15.1896	15.3124	15.3972	0.966314	14.865	2.79018	0.0220412	0.217918	-3.45232	not significant	3	4	NA	other
KTKDSGSISL	sp|Q9H2G2|SLK_HUMAN	STE20-like serine/threonine-protein kinase			13.6254	13.3543	16.1005		13.5057	13.7618	0.966151	14.0696	1.22998	0.260921	0.623688	-5.51018	not significant	2	3	NA	other
DAYPNGLQV	sp|P42892|ECE1_HUMAN	Endothelin-converting enzyme 1	14.8045	14.7217	15.1387	15.053	16.0684	15.6257	15.8453	16.0426	0.966043	15.4125	4.26257	0.00182932	0.0697582	-1.1002	not significant	4	4	NA	other
ATDELATKL	sp|Q96C19|EFHD2_HUMAN	EF-hand domain-containing protein D2	14.5967	14.1824	14.47	14.2163	14.6788		15.8441	15.4691	0.964328	14.7796	2.95336	0.0170023	0.193374	-3.19854	not significant	4	3	NA	other
NPLKNLRIML	sp|P36578|RL4_HUMAN	Large ribosomal subunit protein uL4	14.3495		14.4924	13.9875	15.448	15.8079	15.3002	14.4012	0.962893	14.8267	2.64508	0.0278001	0.236708	-3.67797	not significant	3	4	NA	other
DPGPILRI	sp|O15050|TRNK1_HUMAN	TPR and ankyrin repeat-containing protein 1		14.3294	15.4809	15.7263	15.4083	15.8074	16.555	16.7949	0.96253	15.7289	2.09609	0.0670652	0.354647	-4.51756	not significant	3	4	NA	other
IIEVDPDTKEML	sp|P08708|RS17_HUMAN	Small ribosomal subunit protein eS17			13.9616	15.031	16.3393	14.7458	15.1496	15.5997	0.962268	15.1378	1.85729	0.102448	0.435495	-4.7679	not significant	2	4	NA	other
NEVKIYSL	sp|Q9BSC4|NOL10_HUMAN	Nucleolar protein 10	15.8099	16.1235	15.4162	15.5669	17.0218	17.1741	16.384	16.1812	0.961167	16.2097	3.20478	0.00994461	0.149715	-2.77993	not significant	4	4	NA	other
MAPLTALV	sp|P78527|PRKDC_HUMAN	DNA-dependent protein kinase catalytic subunit	13.8826		13.7603	13.7088	16.8388	14.9285	13.5853	13.6227	0.959895	14.3324	1.31938	0.221202	0.586213	-5.57621	not significant	3	4	NA	other
GVKKQKKPLVGKK	sp|P36578|RL4_HUMAN	Large ribosomal subunit protein uL4	13.8047	13.9637		12.9171	14.5279		14.5149		0.959556	13.9457	2.29796	0.0575467	0.32993	-4.13764	not significant	3	2	NA	other
KLFNLSKEDDVRQYVV	sp|P62753|RS6_HUMAN	Small ribosomal subunit protein eS6	14.4427		15.0378	15.9439				16.0994	0.957965	15.381	1.42755	0.206997	0.575517	-5.08125	not significant	3	1	NA	other
DALISSPIL	sp|P55036|PSMD4_HUMAN	26S proteasome non-ATPase regulatory subunit 4	13.8362				15.2692	15.0695	14.7555	14.0796	0.95721	14.602	1.76158	0.124313	0.473689	-4.69808	not significant	1	4	NA	other
SLAALKKALA	sp|P10412|H14_HUMAN;sp|P16401|H15_HUMAN;sp|P16402|H13_HUMAN;sp|P16403|H12_HUMAN;sp|Q02539|H11_HUMAN	Histone H1.4	16.2611	15.5879	16.2523	15.7598	17.7768		16.7022	16.2865	0.956523	16.3752	2.43032	0.0392471	0.280577	-4.01032	not significant	4	3	NA	other
DLWPRIASNAGSIA	sp|P62829|RL23_HUMAN	Large ribosomal subunit protein uL14			13.272	14.1128	14.5688		14.3521	15.0245	0.956071	14.266	2.33007	0.054963	0.322053	-4.09344	not significant	2	3	NA	other
FMETSAKTSMNVNEIF	sp|P20339|RAB5A_HUMAN	Ras-related protein Rab-5A				13.4428	15.5464	14.059	13.7285	14.2538	0.95412	14.2061	1.34596	0.222903	0.587753	-5.2023	not significant	1	4	NA	other
DEGVYVNTY	sp|O95819|M4K4_HUMAN;sp|Q8N4C8|MINK1_HUMAN;sp|Q9UKE5|TNIK_HUMAN	Mitogen-activated protein kinase kinase kinase kinase 4	16.9391	16.9812	16.4772	17.11	18.0946	17.9255	17.559	17.7424	0.95352	17.3536	3.92856	0.00307633	0.0868833	-1.61751	not significant	4	4	NA	other
KAFDITYV	sp|P11047|LAMC1_HUMAN	Laminin subunit gamma-1	14.7713	14.8334	14.5164	14.2656	15.7751	15.5784	15.4799	15.3637	0.952588	15.073	4.10206	0.00234396	0.0767374	-1.34696	not significant	4	4	NA	other
EELLKQLDDLK	sp|P42766|RL35_HUMAN	Large ribosomal subunit protein uL29	15.131	14.4101	14.8841	15.2121	16.204	15.8007	16.7235	14.719	0.952461	15.3856	2.29435	0.0457913	0.297601	-4.25808	not significant	4	4	NA	other
GLDVDSLVIEHIQVNKAPKM	sp|P18621|RL17_HUMAN	Large ribosomal subunit protein uL22	15.0856	13.8541	15.9575	14.6861	16.838	15.6056	16.3086	14.6392	0.952023	15.3718	1.73803	0.114205	0.456171	-5.09808	not significant	4	4	NA	other
AENGDAK	sp|P05204|HMGN2_HUMAN	Non-histone chromosomal protein HMG-17	13.342		14.3107		15.41	15.3194	13.6012		0.950528	14.3967	1.47258	0.187083	0.553276	-5.22827	not significant	2	3	NA	other
MEAPTTAY	sp|P14317|HCLS1_HUMAN	Hematopoietic lineage cell-specific protein	14.3672		14.618	14.4888	16.8406	15.4353	14.1299	15.3616	0.950515	15.0345	1.72634	0.120049	0.465964	-5.0503	not significant	3	4	NA	other
KKGGKGGW	sp|O76094|SRP72_HUMAN	Signal recognition particle subunit SRP72	15.4445		15.9634	16.1321			16.4979	17.0964	0.950466	16.2268	2.4627	0.0454943	0.297325	-3.91068	not significant	3	2	NA	other
YSGTGYKLSPFTF	sp|Q13488|VPP3_HUMAN	V-type proton ATPase 116 kDa subunit a 3	12.9832	14.3526	14.0995	14.1541	14.7484	15.5489	14.5932	14.4978	0.949696	14.3722	2.58823	0.0279416	0.237177	-3.78701	not significant	4	4	NA	other
SSELISSVSQQERIPHEPV	sp|Q14966|ZN638_HUMAN	Zinc finger protein 638	14.5112			14.1161	15.6151	14.8469	15.2569	15.3343	0.949614	14.9467	2.85248	0.022653	0.219207	-3.33235	not significant	2	4	NA	other
SNMEKHLF	sp|Q7LBR1|CHM1B_HUMAN	Charged multivesicular body protein 1b				13.6247	14.6558		15.2072	13.8597	0.949491	14.3369	1.50799	0.186025	0.552008	-4.98843	not significant	1	3	NA	other
SLKTISTSDPAEVLVK	sp|Q86UE4|LYRIC_HUMAN	Protein LYRIC	14.8375			15.4291	16.4481	15.9738	16.5	15.4091	0.94942	15.7663	2.32256	0.0504931	0.311499	-4.10615	not significant	2	4	NA	other
FIAFLSPKVDPSL	sp|O15258|RER1_HUMAN	Protein RER1				12.8306	14.0255	13.7549	13.8156	13.524	0.949342	13.5901	2.33861	0.0542956	0.321127	-3.93892	not significant	1	4	NA	other
NETYVLKL	sp|Q5UIP0|RIF1_HUMAN	Telomere-associated protein RIF1				12.2943			13.2405	13.2445	0.948171	12.9264	1.92597	0.117483	0.462407	-4.46599	not significant	1	2	NA	other
SLKSNYNLPMHKMI	sp|P36578|RL4_HUMAN	Large ribosomal subunit protein uL4	18.2415	15.5241	19.1223	19.3866	18.5778		18.8948	19.5755	0.947387	18.4746	1.11482	0.295212	0.654305	-5.8061	not significant	4	3	NA	other
SETAMFSVY	sp|O15355|PPM1G_HUMAN	Protein phosphatase 1G	14.6761	14.3512	15.1227	15.2693	15.9813	15.7798	15.8906	15.5525	0.946233	15.3279	3.53643	0.0057676	0.114795	-2.24166	not significant	4	4	NA	other
LSFPRNNISY	sp|Q8N5M9|JAGN1_HUMAN	Protein jagunal homolog 1	13.828			14.2031	14.9153	14.9156	15.0305	14.9856	0.946221	14.6463	3.32309	0.0113517	0.159905	-2.6556	not significant	2	4	NA	other
DIGFIKLD	sp|P62273|RS29_HUMAN	Small ribosomal subunit protein uS14	15.1637	14.3198	14.9269	14.4972	15.3856	14.7981	16.1932	16.3147	0.945981	15.1999	2.51029	0.0318605	0.254521	-3.91303	not significant	4	4	NA	other
KRPRVTVPL	sp|Q9UKM9|RALY_HUMAN	RNA-binding protein Raly	14.0561				14.6129	15.1388	16.0287	14.2245	0.945163	14.8122	1.35245	0.220925	0.586213	-5.19492	not significant	1	4	NA	other
DEMNVKVL	sp|P60660|MYL6_HUMAN	Myosin light polypeptide 6	16.9935	16.6376	17.0796	16.8548	18.118	18.0838	17.5809	17.5602	0.94434	17.3635	3.88294	0.00330649	0.0901371	-1.68926	not significant	4	4	NA	other
SALPWNITV	sp|Q9H1Y0|ATG5_HUMAN	Autophagy protein 5	13.7937		14.2074	13.8841	15.1001	15.0717	14.9032	14.5479	0.943986	14.5012	3.5714	0.00650538	0.118074	-2.25041	not significant	3	4	NA	other
DGLKGRVFEVSL	sp|P61247|RS3A_HUMAN	Small ribosomal subunit protein eS1				14.2262	15.5086		14.8311		0.943693	14.8553	1.67431	0.160404	0.523912	-4.75589	not significant	1	2	NA	other
DEMTSLSEY	sp|P08238|HS90B_HUMAN;sp|Q58FF6|H90B4_HUMAN	Heat shock protein HSP 90-beta	13.903		13.7052	14.2085	15.6968	14.2777	14.6292	14.9263	0.943557	14.4781	2.58205	0.0307579	0.248546	-3.7758	not significant	3	4	NA	other
FPTKPMFVI	sp|Q8NEB5|PLPP5_HUMAN	Phospholipid phosphatase 5	15.149	15.7679	15.161	15.7295	16.0948	16.8168	16.4286	16.239	0.942924	15.9233	3.50507	0.00606964	0.116185	-2.29223	not significant	4	4	NA	other
DEWSGLNGL	sp|Q86UE4|LYRIC_HUMAN	Protein LYRIC				12.4132			13.3315	13.3768	0.940952	13.0405	1.90999	0.119815	0.465404	-4.48448	not significant	1	2	NA	other
DEWKGMVL	sp|Q56A73|SPIN4_HUMAN	Spindlin-4	13.2491		13.9411	13.5909	13.4753	13.8018	15.6172	15.2434	0.940739	14.1313	1.73658	0.11816	0.462832	-5.03613	not significant	3	4	NA	other
RPGIGATHSSRFIPL	sp|P62841|RS15_HUMAN	Small ribosomal subunit protein uS19	17.1144	16.8567	16.4343	16.0381	17.4842	16.9407	18.4665	17.3104	0.939587	17.0807	2.50883	0.0319393	0.25457	-3.91539	not significant	4	4	NA	other
MPSDVLEV	sp|P60842|IF4A1_HUMAN	Eukaryotic initiation factor 4A-I	14.4146		14.4326	15.2245	15.539	15.55	15.8146	15.6133	0.938669	15.227	3.26366	0.0104425	0.153498	-2.71878	not significant	3	4	NA	other
DERLITRL	sp|O43679|LDB2_HUMAN;sp|Q86U70|LDB1_HUMAN	LIM domain-binding protein 2	13.7812			14.6935	15.0915	15.0886	15.1475	15.3672	0.936381	14.8616	2.70808	0.028131	0.237453	-3.54307	not significant	2	4	NA	other
EEAPKFLAF	sp|O75865|TPC6A_HUMAN	Trafficking protein particle complex subunit 6A	13.2616			13.6489		13.8533	14.6974	14.6192	0.934685	14.0161	2.34879	0.0535116	0.31962	-4.06764	not significant	2	3	NA	other
LPSELIVHI	sp|Q7Z6M2|FBX33_HUMAN	F-box only protein 33	12.5668	14.2084	14.1938	14.1755	14.2634	15.4481	14.5299	14.6415	0.93462	14.2534	2.1849	0.0549762	0.322053	-4.42991	not significant	4	4	NA	other
TEIDPINAL	sp|P23526|SAHH_HUMAN;sp|Q7TWW7|SAHH_MYCBO	Adenosylhomocysteinase			12.6438	12.602	13.5574				0.934506	12.9344	1.8971	0.121731	0.468785	-4.49939	not significant	2	1	NA	other
TPAGNFVTL	sp|P43490|NAMPT_HUMAN	Nicotinamide phosphoribosyltransferase	14.9659	15.1735	14.977	15.1351	16.2152	16.8805	15.6064	15.2871	0.934433	15.5301	2.72103	0.022342	0.218115	-3.57109	not significant	4	4	NA	other
SVPGVRLLQDSVD	sp|P08670|VIME_HUMAN	Vimentin				14.2687	16.4136	15.5607	14.9413	13.8966	0.934356	15.0162	1.05701	0.327813	0.682281	-5.50889	not significant	1	4	NA	other
DETRNLQNVDMKIGV	sp|P16070|CD44_HUMAN	CD44 antigen	13.956				14.5665	15.8243	14.9134	14.2519	0.933036	14.7024	1.46782	0.188328	0.553276	-5.06073	not significant	1	4	NA	other
EEIIIAEY	sp|Q9Y5A7|NUB1_HUMAN	NEDD8 ultimate buster 1				13.949	15.6177	14.9011	14.2759	14.7336	0.933018	14.6955	1.6555	0.144594	0.506008	-4.83195	not significant	1	4	NA	other
IPYNDLPAL	sp|P04181|OAT_HUMAN	Ornithine aminotransferase, mitochondrial	15.3397		14.4531	14.4755	16.893	16.0317	14.7267	15.1006	0.931948	15.2886	1.76653	0.112792	0.45233	-4.99445	not significant	3	4	NA	other
FPYSATPSGTSI	sp|Q13761|RUNX3_HUMAN	Runt-related transcription factor 3		13.9816	14.5449	14.4781	14.8026	14.6634	15.4278	16.1725	0.931717	14.8673	2.32785	0.0462711	0.299488	-4.16752	not significant	3	4	NA	other
YQPVPEQPLYPQPYQPQ	sp|P02808|STAT_HUMAN	Statherin	14.7402		14.0554	15.3894	15.8001	15.6948	15.6977	15.4444	0.930953	15.2603	2.7391	0.0239152	0.224677	-3.5318	not significant	3	4	NA	other
DEKEFTVQI	sp|Q9HCK8|CHD8_HUMAN	Chromodomain-helicase-DNA-binding protein 8	14.6149		13.7765	14.4002	15.2711	15.1718	15.4958	14.8386	0.930424	14.7956	3.07895	0.0139427	0.174433	-3.00371	not significant	3	4	NA	other
NELLEPNSF	sp|P32519|ELF1_HUMAN	ETS-related transcription factor Elf-1	14.3433	14.446	14.7516	15.1361	15.8867	15.5932	15.6268	15.2887	0.929573	15.1341	3.56803	0.00547905	0.111264	-2.19079	not significant	4	4	NA	other
ELASEMMA	sp|P01584|IL1B_HUMAN	Interleukin-1 beta	14.6171			14.3827	16.2497		15.7291	14.3069	0.928635	15.0571	1.56145	0.165167	0.531061	-5.1187	not significant	2	3	NA	other
DEVNGLISM	sp|Q15029|U5S1_HUMAN	116 kDa U5 small nuclear ribonucleoprotein component	15.7989	16.0168	15.5312	15.7993	17.2065	16.6705	16.587	16.3942	0.927998	16.2506	3.6761	0.00460101	0.103316	-2.01753	not significant	4	4	NA	other
GDKEIGNIISDAMKK	sp|P10809|CH60_HUMAN	60 kDa heat shock protein, mitochondrial				13.256		15.2764	14.1189	13.1522	0.92647	13.9509	1.0932	0.319313	0.676438	-5.43971	not significant	1	3	NA	other
YIKTISTTISPL	sp|P20292|AL5AP_HUMAN	Arachidonate 5-lipoxygenase-activating protein	17.8989	18.0687	17.4437	17.9238	18.655	19.2963	18.4608	18.6162	0.92329	18.2954	3.45489	0.00658761	0.118728	-2.37331	not significant	4	4	NA	other
NEFDYPSV	sp|P05107|ITB2_HUMAN	Integrin beta-2	16.2667	15.8272	16.6584	16.5196	17.0648	16.6961	17.7334	17.4693	0.922942	16.7794	3.04284	0.0130203	0.16987	-3.04472	not significant	4	4	NA	other
DAFRQPSLFY	sp|Q99683|M3K5_HUMAN	Mitogen-activated protein kinase kinase kinase 5	15.2366	16.229	15.8968	16.829	17.0252	16.1212	17.2731	17.4609	0.922269	16.509	2.28473	0.046535	0.299488	-4.27329	not significant	4	4	NA	other
YKKGDIVDIKGMGTV	sp|P46778|RL21_HUMAN	Large ribosomal subunit protein eL21	12.5836		13.6103	14.5211	14.6489		13.7468	15.0862	0.922252	14.0328	1.64929	0.139841	0.497599	-5.1001	not significant	3	3	NA	other
KNKHKRKKVKLAVL	sp|P62979|RS27A_HUMAN	Ubiquitin-40S ribosomal protein S27a	15.4483	14.3435	14.8803	12.6809	17.7805	14.761	14.3196	14.1778	0.921459	14.799	1.0904	0.302228	0.660535	-5.90722	not significant	4	4	NA	other
DESIPIMY	sp|Q8IYH5|ZZZ3_HUMAN	ZZ-type zinc finger-containing protein 3	14.2819	13.5678	14.5452	14.2311	15.1118	14.3797	15.4333	15.3835	0.920578	14.6168	2.87261	0.0173153	0.194408	-3.32342	not significant	4	4	NA	other
FANAGMNQFKPIFL	sp|P49588|SYAC_HUMAN	Alanine--tRNA ligase, cytoplasmic	12.323	12.5766	13.709	14.6196	14.2204	13.9665	14.1518	14.5696	0.920045	13.7671	1.93761	0.0827083	0.394002	-4.80749	not significant	4	4	NA	other
DEISFVNF	sp|Q08945|SSRP1_HUMAN	FACT complex subunit SSRP1	13.5916				14.6374	14.5343	14.2825	14.5904	0.919535	14.3273	2.33742	0.0543887	0.321288	-3.94052	not significant	1	4	NA	other
FVIETARQL	sp|Q9H1B7|I2BPL_HUMAN;sp|Q7Z5L9|I2BP2_HUMAN	Probable E3 ubiquitin-protein ligase IRF2BPL	16.1517	14.9025	15.5005	16.3046	16.5836	16.2859	16.7929	16.8737	0.91919	16.1744	2.71787	0.0224611	0.218567	-3.57624	not significant	4	4	NA	other
ALPESGSSL	sp|Q9NWH2|TM242_HUMAN	Transmembrane protein 242	17.1556	17.3756	15.8732	15.682	17.759	17.5508	16.9269	17.5218	0.918036	16.9806	2.18488	0.0549779	0.322053	-4.42994	not significant	4	4	NA	other
SSNLTGGMPF	sp|Q92538|GBF1_HUMAN	Golgi-specific brefeldin A-resistance guanine nucleotide exchange factor 1	12.9665							13.8842	0.917724	13.4254	1.42688	0.234897	0.598931	-4.9226	not significant	1	1	NA	other
SDYPPLGRFAVRD	sp|P68104|EF1A1_HUMAN;sp|Q5VTE0|EF1A3_HUMAN	Elongation factor 1-alpha 1	15.9623			13.9448	16.7249	15.0081	15.6656	16.0826	0.916771	15.5647	1.39904	0.201413	0.569466	-5.36459	not significant	2	4	NA	other
VAAEILEI	sp|P08133|ANXA6_HUMAN	Annexin A6				14.2764	15.1931				0.916681	14.7348	1.42525	0.235328	0.598984	-4.92425	not significant	1	1	NA	other
AAVRAWLL	tr|A0A1R3Y6I0|A0A1R3Y6I0_MYCBO	Probable hercynylcysteine sulfoxide lyase				12.712				13.6282	0.916172	13.1701	1.42446	0.235538	0.598984	-4.92506	not significant	1	1	NA	other
AANPHSFVF	sp|Q9NQ55|SSF1_HUMAN	Suppressor of SWI4 1 homolog	14.035			13.6789	14.8045	14.5117	15.1768	14.5964	0.915392	14.4672	2.81766	0.0238633	0.224677	-3.38308	not significant	2	4	NA	other
DSRTFITI	sp|P46734|MP2K3_HUMAN	Dual specificity mitogen-activated protein kinase kinase 3				14.2683	14.7305	13.9572	15.863	16.1823	0.914983	15.0003	1.0613	0.325999	0.68106	-5.50469	not significant	1	4	NA	other
DELEIKAYY	sp|Q5TA45|INT11_HUMAN	Integrator complex subunit 11	14.7882	15.4484	14.7966	15.0479	16.6249	16.2971	15.6567	15.1594	0.914257	15.4774	2.63026	0.026032	0.232321	-3.71883	not significant	4	4	NA	other
VEVMFETY	sp|P61160|ARP2_HUMAN	Actin-related protein 2		13.1649	13.7741	12.2741	14.7722	14.0794	13.4994	13.5897	0.914155	13.5934	2.05854	0.0712007	0.363933	-4.57333	not significant	3	4	NA	other
KIVKPVKV	sp|P83731|RL24_HUMAN	Large ribosomal subunit protein eL24	13.1683	13.3114	13.8582	12.0068			14.1126	13.8866	0.913379	13.3907	1.80574	0.110716	0.450011	-4.83859	not significant	4	2	NA	other
TEFPNFKY	sp|P27694|RFA1_HUMAN	Replication protein A 70 kDa DNA-binding subunit	16.4943	17.009	16.8813	16.831	17.8206	17.7696	17.8014	17.476	0.91301	17.2604	4.07301	0.00245247	0.0788164	-1.392	not significant	4	4	NA	other
DEVELIHF	sp|Q9Y5B9|SP16H_HUMAN	FACT complex subunit SPT16			15.1741	15.5538	15.9455	16.0897	16.6319	16.4396	0.912744	15.9724	2.75498	0.0262153	0.232321	-3.47455	not significant	2	4	NA	other
LPASQIFIV	sp|Q9BZ71|PITM3_HUMAN	Membrane-associated phosphatidylinositol transfer protein 3	13.547			13.6114	16.8988		13.3373	13.2395	0.912673	14.1268	0.834301	0.433393	0.757574	-5.89677	not significant	2	3	NA	other
DEFHNPLAY	sp|Q92620|PRP16_HUMAN	Pre-mRNA-splicing factor ATP-dependent RNA helicase PRP16	16.3594	16.275	15.1642	16.2651	17.2053	17.3426	16.7604	16.4055	0.912519	16.4722	2.65507	0.0249666	0.229912	-3.6785	not significant	4	4	NA	other
EFEDMVAEK	sp|P27635|RL10_HUMAN	Large ribosomal subunit protein uL16	13.8795		13.6312	12.957	15.2275		13.5756		0.912348	13.8542	1.60157	0.156074	0.518472	-5.0683	not significant	3	2	NA	other
LPALVMSK	sp|P36578|RL4_HUMAN	Large ribosomal subunit protein uL4	16.1588	15.7383	16.1762	16.3194	17.338	18.1188	17.007	15.5726	0.910915	16.5536	1.91519	0.0857928	0.399963	-4.84085	not significant	4	4	NA	other
DELKVLKI	sp|Q6P1X5|TAF2_HUMAN	Transcription initiation factor TFIID subunit 2			14.0285	14.1991	14.9245	14.7166	15.1563	15.2968	0.909757	14.7203	2.9665	0.0191181	0.205117	-3.1667	not significant	2	4	NA	other
LLLPGELAK	sp|P06899|H2B1J_HUMAN;sp|A0A2R8Y619|H2BK1_HUMAN;sp|O60814|H2B1K_HUMAN;sp|P23527|H2B1O_HUMAN;sp|P33778|H2B1B_HUMAN;sp|P57053|H2BFS_HUMAN;sp|P58876|H2B1D_HUMAN;sp|P62807|H2B1C_HUMAN;sp|Q16778|H2B2E_HUMAN;sp|Q5QNW6|H2B2F_HUMAN;sp|Q8N257|H2B3B_HUMAN;sp|Q93079|H2B1H_HUMAN;sp|Q96A08|H2B1A_HUMAN;sp|Q99877|H2B1N_HUMAN;sp|Q99879|H2B1M_HUMAN;sp|Q99880|H2B1L_HUMAN	Histone H2B type 1-J	14.2985				15.6442	14.9449	14.9639	15.2748	0.908484	15.0252	2.02112	0.0856494	0.399963	-4.36099	not significant	1	4	NA	other
GPGFSLKF	sp|P21127|CD11B_HUMAN;sp|Q9UQ88|CD11A_HUMAN	Cyclin-dependent kinase 11B			12.3411				13.249		0.907923	12.7951	1.41164	0.238979	0.599255	-4.93814	not significant	1	1	NA	other
SEETGGAVF	sp|O60563|CCNT1_HUMAN	Cyclin-T1	14.6645		14.244	14.0255	15.3862	15.102	15.0317	15.3562	0.907699	14.83	3.4036	0.00840892	0.137425	-2.50465	not significant	3	4	NA	other
LGRLAHEVGWKYQAV	sp|P40429|RL13A_HUMAN	Large ribosomal subunit protein uL13	14.5744		15.1341	15.1207	15.2202		15.3881	16.9432	0.907391	15.3968	1.84472	0.104408	0.438803	-4.83572	not significant	3	3	NA	other
MAVGGGLAV	sp|P09912|IFI6_HUMAN	Interferon alpha-inducible protein 6	14.7981		15.1561	16.7465	16.0781	14.5727	17.4357	17.809	0.906976	16.0852	1.13579	0.286806	0.646721	-5.7838	not significant	3	4	NA	other
ELEMNSDLKAQL	sp|P62081|RS7_HUMAN	Small ribosomal subunit protein eS7	14.3492		13.7902	14.2842	16.7792	15.0418	15.2397	13.1298	0.906469	14.6592	1.25714	0.241882	0.601616	-5.64898	not significant	3	4	NA	other
YPDSHQLFV	sp|Q9UN86|G3BP2_HUMAN	Ras GTPase-activating protein-binding protein 2	15.3298		14.7752	16.1767	16.4947	16.6333	15.938	16.2565	0.903354	15.9435	2.4405	0.0386101	0.278868	-3.99463	not significant	3	4	NA	other
GGSFGGGSFGGG	sp|P13645|K1C10_HUMAN	Keratin, type I cytoskeletal 10				13.0135	14.4363			13.3965	0.902888	13.6154	1.39349	0.227434	0.592049	-5.07029	not significant	1	2	NA	other
EEISGVAF	sp|O94851|MICA2_HUMAN;sp|Q7RTP6|MICA3_HUMAN	[F-actin]-monooxygenase MICAL2	15.2752	15.3719	15.138	15.7386	16.2117	16.0457	16.6689	16.2087	0.902846	15.8323	3.67931	0.0045773	0.103114	-2.0124	not significant	4	4	NA	other
DDVVMGVQY	sp|Q14534|ERG1_HUMAN	Squalene monooxygenase	13.847	14.8997	14.3401	15.0859	15.5383	15.1629	15.8693	15.2115	0.902323	14.9943	2.78515	0.0200566	0.20833	-3.46643	not significant	4	4	NA	other
AVKPKAAKPKAAKPK	sp|P16401|H15_HUMAN	Histone H1.5	16.9196	17.3741	15.4743		17.7095	17.4505	17.9689	16.8347	0.901556	17.1045	1.86997	0.0959523	0.423896	-4.84814	not significant	3	4	NA	other
VTLTKPVIY	sp|P46940|IQGA1_HUMAN	Ras GTPase-activating-like protein IQGAP1	14.7893	14.9565	14.4914	14.7053	16.7618	15.1649	15.2219	15.3994	0.901356	15.1863	2.46102	0.0346154	0.264466	-3.99235	not significant	4	4	NA	other
AAKPKVVKPKKAAPKKK	sp|P16403|H12_HUMAN	Histone H1.2	14.0247		14.1044		14.0538	15.5896	15.2863	14.9323	0.900903	14.6652	1.99116	0.0836597	0.394537	-4.58133	not significant	2	4	NA	other
LVHNVKELEVL	sp|P62910|RL32_HUMAN	Large ribosomal subunit protein eL32				13.2373	14.2676		14.0076		0.900294	13.8375	1.78826	0.139248	0.497149	-4.62507	not significant	1	2	NA	other
TDSKYFTTTKKGEIFELK	sp|Q10567|AP1B1_HUMAN	AP-1 complex subunit beta-1	13.3928						14.2907		0.897898	13.8417	1.39605	0.243229	0.602805	-4.95401	not significant	1	1	NA	other
VGSQATDFGEALVRHDEF	sp|O43852|CALU_HUMAN	Calumenin				14.1104	15.995	15.0779	15.034	13.9173	0.89563	14.8269	1.20418	0.2701	0.632755	-5.35843	not significant	1	4	NA	other
MPRYYPTEDVPRKLLS	sp|Q02878|RL6_HUMAN	Large ribosomal subunit protein eL6	13.6968		14.2678	14.1631			14.9375		0.894942	14.2663	1.90372	0.10937	0.448084	-4.50979	not significant	3	1	NA	other
DSQILPKI	sp|Q02878|RL6_HUMAN	Large ribosomal subunit protein eL6	16.3018	15.5525	15.6533	16.5835	16.4721	17.5795	16.2377	17.3816	0.89494	16.4703	2.33878	0.0425059	0.291101	-4.18768	not significant	4	4	NA	other
TENDIRVMF	sp|Q92879|CELF1_HUMAN	CUGBP Elav-like family member 1	15.6704	15.6308	15.5333	15.9651	16.4398	16.7597	16.6671	16.5124	0.894819	16.1473	4.11419	0.00230019	0.0764095	-1.3282	not significant	4	4	NA	other
FEVIEKPQA	sp|P18859|ATP5J_HUMAN	ATP synthase-coupling factor 6, mitochondrial	15.858	13.9313	15.4838	15.2941	18.6635	16.3328	15.7207	13.429	0.894702	15.5892	0.956568	0.362325	0.708978	-6.04028	not significant	4	4	NA	other
WAIKLATNAA	sp|P50990|TCPQ_HUMAN	T-complex protein 1 subunit theta	13.9261		13.2718	15.0102	15.4203		14.8764	14.594	0.894214	14.5165	1.85705	0.102486	0.435495	-4.81867	not significant	3	3	NA	other
SESPIVVVL	sp|Q9BY50|SC11C_HUMAN;sp|P67812|SC11A_HUMAN	Signal peptidase complex catalytic subunit SEC11C	18.1476	18.2719	18.49	18.056	19.4062	19.2801	19.0457	18.8094	0.893961	18.6883	3.81147	0.00370412	0.0930146	-1.80215	not significant	4	4	NA	other
PNMLPSTF	sp|O95202|LETM1_HUMAN	Mitochondrial proton/calcium exchanger protein	13.7067	12.7618			13.9577	14.1177	14.341	14.0879	0.891808	13.8288	2.52323	0.0372047	0.27388	-3.81347	not significant	2	4	NA	other
NEAPGPINF	sp|O14950|ML12B_HUMAN;sp|P19105|ML12A_HUMAN	Myosin regulatory light chain 12B	14.0299	14.8616	14.5181	13.863	15.4624	15.4681	15.3416	14.5652	0.89117	14.7637	2.80831	0.0192908	0.206338	-3.4286	not significant	4	4	NA	other
VSTNLGESF	sp|Q14204|DYHC1_HUMAN	Cytoplasmic dynein 1 heavy chain 1				13.021	13.9587		13.8417	13.9355	0.890898	13.6892	2.1081	0.0831496	0.394092	-4.25504	not significant	1	3	NA	other
EVLKTHGLL	sp|P40429|RL13A_HUMAN	Large ribosomal subunit protein uL13	14.3113	14.3252	14.2171	14.5888	16.4841		14.0183		0.890595	14.6575	1.44112	0.189604	0.554351	-5.31333	not significant	4	2	NA	other
FPSPILKV	sp|Q15291|RBBP5_HUMAN	Retinoblastoma-binding protein 5	15.0377	14.9842	15.1513	15.563	15.3587	16.1137	16.4486	16.3756	0.890106	15.6291	2.9965	0.0140688	0.174762	-3.12059	not significant	4	4	NA	other
SSYVHQY	sp|Q92624|APBP2_HUMAN	Amyloid protein-binding protein 2				12.8189	13.8793		13.5368		0.889134	13.4117	1.73836	0.148136	0.511269	-4.6825	not significant	1	2	NA	other
VPPEWVPII	sp|P46379|BAG6_HUMAN	Large proline-rich protein BAG6	15.2824	13.9554	15.4594	15.5832	15.611	16.3034	15.7584	16.1619	0.888573	15.5144	2.33912	0.0424819	0.291101	-4.18714	not significant	4	4	NA	other
VKLAKAGKNQGD	sp|P19338|NUCL_HUMAN	Nucleolin	14.1896	13.7464	14.0598	13.7839				14.8334	0.888452	14.1226	2.17525	0.0686221	0.358884	-4.15678	not significant	4	1	NA	other
DIDTAAKF	sp|P05496|AT5G1_HUMAN;sp|P48201|AT5G3_HUMAN;sp|Q06055|AT5G2_HUMAN	ATP synthase F(0) complex subunit C1, mitochondrial	14.6988	15.4373		14.1659	16.4685	16.9372	15.0561	14.1601	0.888158	15.2748	1.34014	0.214643	0.581249	-5.55143	not significant	3	4	NA	other
NIDVLEGNEQFIN	sp|P00761|TRYP_PIG	Trypsin				13.0473	13.1439		13.9636	14.6969	0.887502	13.7129	1.30055	0.244623	0.604973	-5.2232	not significant	1	3	NA	other
FGQPPFKNVIVNG	sp|P41252|SYIC_HUMAN	Isoleucine--tRNA ligase, cytoplasmic	14.6816	14.2902	14.2598	15.0921	15.9416	15.1755	15.3062	15.442	0.885416	15.0236	3.12732	0.0113101	0.159905	-2.90651	not significant	4	4	NA	other
LARLLPLL	sp|A8MVW0|F1712_HUMAN	Protein FAM171A2	12.2638						13.0064	13.2906	0.884667	12.8536	1.74976	0.146055	0.5085	-4.66939	not significant	1	2	NA	other
FGPGPGSNF	sp|P22626|ROA2_HUMAN	Heterogeneous nuclear ribonucleoproteins A2/B1	17.1687	17.1586	17.5463	16.9135	17.7777	18.3449	18.7631	17.4333	0.882999	17.6383	2.73883	0.0216822	0.216698	-3.54205	not significant	4	4	NA	other
YSPIRLLEV	sp|Q9Y2I7|FYV1_HUMAN	1-phosphatidylinositol 3-phosphate 5-kinase	12.1361						13.0539	12.9837	0.882659	12.7246	1.78992	0.138962	0.497128	-4.62316	not significant	1	2	NA	other
FEADGPKQ	sp|P01584|IL1B_HUMAN	Interleukin-1 beta			13.713	13.9142	15.9303	13.7848	15.29	13.7783	0.88224	14.4018	1.35049	0.215838	0.581596	-5.42265	not significant	2	4	NA	other
GLAMGGGGGASFD	sp|P52272|HNRPM_HUMAN	Heterogeneous nuclear ribonucleoprotein M				12.3302		13.2111			0.880899	12.7707	1.36962	0.250614	0.612418	-4.98084	not significant	1	1	NA	other
IENKMLKWA	sp|P00156|CYB_HUMAN	Cytochrome b	13.9144		14.0278		14.887	14.5688	14.8924	15.0592	0.880742	14.5583	2.9984	0.0182361	0.199628	-3.12051	not significant	2	4	NA	other
IALDSHPTI	sp|Q02363|ID2_HUMAN	DNA-binding protein inhibitor ID-2	14.7559	14.7409	14.6241	14.8959	15.5393	15.6673	15.4846	15.8476	0.880515	15.1945	4.16936	0.00211164	0.0739709	-1.24307	not significant	4	4	NA	other
PLPVQVF	sp|Q13098|CSN1_HUMAN	COP9 signalosome complex subunit 1	14.9503	14.5652	14.6896	14.5427	16.556	16.2134	15.086	14.4106	0.879554	15.1267	1.97191	0.0781915	0.385215	-4.75616	not significant	4	4	NA	other
NPLKNLRI	sp|P36578|RL4_HUMAN	Large ribosomal subunit protein uL4	18.3331	16.909	16.5552	17.808	18.3407	16.9118	19.5912	18.2783	0.879152	17.8409	1.52933	0.158538	0.521218	-5.38426	not significant	4	4	NA	other
VPVMPLTSI	sp|Q8IWR0|Z3H7A_HUMAN	Zinc finger CCCH domain-containing protein 7A		15.4991				15.9772	16.3172	16.8375	0.878221	16.1577	1.70078	0.143702	0.505663	-4.75887	not significant	1	3	NA	other
DGYGFTTDL	sp|P52597|HNRPF_HUMAN	Heterogeneous nuclear ribonucleoprotein F				12.6084		13.5941	13.3784		0.877766	13.1936	1.75553	0.145014	0.506719	-4.66276	not significant	1	2	NA	other
NEVPVKEL	sp|Q96AG4|LRC59_HUMAN	Leucine-rich repeat-containing protein 59	16.4432	16.9746	16.5579	16.3605	18.2764	17.9636	16.1639	17.4357	0.875832	17.022	2.03021	0.0710443	0.363576	-4.66808	not significant	4	4	NA	other
EEAHLNTSF	sp|Q9H8S9|MOB1A_HUMAN;sp|Q7L9L4|MOB1B_HUMAN	MOB kinase activator 1A	14.012			13.6162	16.0037	14.9057	14.0252	13.8228	0.875276	14.3976	1.42969	0.192749	0.559148	-5.32734	not significant	2	4	NA	other
RLPDTALPTL	sp|P57737|CORO7_HUMAN	Coronin-7	14.0599	14.0447	13.7753	15.0857	14.5007		15.5409	15.3071	0.874821	14.6163	2.19398	0.057353	0.32974	-4.37083	not significant	4	3	NA	other
SMPDIRSAL	sp|Q68BL8|OLM2B_HUMAN	Olfactomedin-like protein 2B	18.5197	17.328	18.6565	18.6617	18.7046	18.8493	19.5675	19.5423	0.874445	18.7287	2.37029	0.0403168	0.283993	-4.13754	not significant	4	4	NA	other
QEVNFQEY	sp|P06703|S10A6_HUMAN	Protein S100-A6	16.0805	16.8306	16.6152	16.8278	17.6685	17.7726	17.4342	16.9761	0.874331	17.0257	3.13458	0.0111744	0.159771	-2.89464	not significant	4	4	NA	other
LAQNYDIPNL	sp|E0CX11|STMP1_HUMAN	Short transmembrane mitochondrial protein 1	12.2282				13.102				0.873797	12.6651	1.35858	0.253767	0.617537	-4.99201	not significant	1	1	NA	other
FGIGQDIQPK	sp|P62424|RL7A_HUMAN	Large ribosomal subunit protein eL8	14.5338	15.0178	13.1294	14.1023	15.8393	15.3104		14.0586	0.873623	14.5702	1.60609	0.144407	0.505898	-5.21368	not significant	4	3	NA	other
DETGHFVLY	sp|Q96BP3|PPWD1_HUMAN	Peptidylprolyl isomerase domain and WD repeat-containing protein 1			14.013	14.2878	15.1017	14.9814	14.9858	15.0214	0.872152	14.7319	3.1264	0.0151049	0.181207	-2.936	not significant	2	4	NA	other
DETGAYLI	sp|Q14681|KCTD2_HUMAN;sp|Q8N5Z5|KCD17_HUMAN;sp|Q9NXV2|KCTD5_HUMAN	BTB/POZ domain-containing protein KCTD2	16.4027	16.4871	16.158	16.5183	17.3753	17.5506	17.0714	17.0563	0.871879	16.8275	3.82777	0.0036092	0.0921611	-1.77635	not significant	4	4	NA	other
VKLPGKGKSTMKK	sp|Q5SSJ5|HP1B3_HUMAN	Heterochromatin protein 1-binding protein 3	13.6139	13.2887				15.0419		13.6045	0.871868	13.8872	1.52345	0.18223	0.548902	-5.08932	not significant	2	2	NA	other
SQKAEGTGDAK	sp|O00479|HMGN4_HUMAN	High mobility group nucleosome-binding domain-containing protein 4	14.9467	15.0237	14.0207	13.8482	15.6583			15.0045	0.871612	14.7504	1.92282	0.0927922	0.41842	-4.67708	not significant	4	2	NA	other
SAPVPASTL	sp|Q9Y520|PRC2C_HUMAN	Protein PRRC2C	16.2573	16.9875	15.9609	16.716	17.473	17.6704	17.0432	17.2196	0.871158	16.916	3.0135	0.0136746	0.172848	-3.09277	not significant	4	4	NA	other
EEGPTLSY	sp|P43243|MATR3_HUMAN	Matrin-3	18.0213	17.6068	17.5383	18.0156	18.6031	18.8687	18.606	18.5871	0.870717	18.2309	3.81991	0.00365462	0.0924342	-1.78878	not significant	4	4	NA	other
SRSRNITYLPAGQSVL	sp|P35232|PHB1_HUMAN	Prohibitin 1	15.187			14.9428	15.007	15.6954	15.5638	17.4701	0.869161	15.6443	1.35042	0.215859	0.581596	-5.42273	not significant	2	4	NA	other
NETGAFFF	sp|P55072|TERA_HUMAN	Transitional endoplasmic reticulum ATPase	15.3485	15.137	15.3099	15.4355	16.1817	16.3897	16.2104	15.9247	0.868873	15.7422	4.01674	0.00267793	0.0822877	-1.47952	not significant	4	4	NA	other
KAVKPKAAKPKAAKP	sp|P16401|H15_HUMAN	Histone H1.5	16.6958			15.6447	17.8179			16.2568	0.867101	16.6038	1.29186	0.24741	0.608195	-5.35658	not significant	2	2	NA	other
KEFPGFLEN	sp|P60903|S10AA_HUMAN	Protein S100-A10				14.9168	15.8211	16.0893	15.5414	15.6824	0.866706	15.6102	2.09195	0.077352	0.382448	-4.26739	not significant	1	4	NA	other
NEMEAPTTAY	sp|P14317|HCLS1_HUMAN	Hematopoietic lineage cell-specific protein	13.9763	14.2307	14.3275	14.2943	16.0662	14.5388	14.1139	15.5751	0.866311	14.6404	2.09978	0.0633281	0.342872	-4.56172	not significant	4	4	NA	other
KVYNIQIRY	sp|Q13094|LCP2_HUMAN	Lymphocyte cytosolic protein 2	13.9778	15.4204	14.5332	14.7569	16.3878	15.3366	14.7029	15.723	0.865508	15.1048	2.08403	0.0650011	0.34681	-4.58591	not significant	4	4	NA	other
APDDLALLK	sp|Q86UE4|LYRIC_HUMAN	Protein LYRIC	15.8929		13.0531	14.7542	15.8925	14.8426	16.2828	14.7061	0.864236	15.0606	1.28614	0.232052	0.59697	-5.61536	not significant	3	4	NA	other
LPSDLRTI	sp|Q9C0A6|SETD5_HUMAN	Histone-lysine N-methyltransferase SETD5		14.7074			15.7469	16.0639	15.1428	15.3318	0.863928	15.3986	1.76953	0.122907	0.470539	-4.68793	not significant	1	4	NA	other
IEDNNTLVF	sp|P62750|RL23A_HUMAN	Large ribosomal subunit protein uL23	19.2854	19.188	19.4658	19.3272	20.8528	19.6068	20.2709	19.9871	0.862798	19.748	2.97956	0.0144733	0.177156	-3.14834	not significant	4	4	NA	other
NAPVGTEL	sp|O75976|CBPD_HUMAN	Carboxypeptidase D	16.3678	16.5499	15.8719	15.3349	17.874	17.4336	16.1676	16.1003	0.862736	16.4625	1.87783	0.0911721	0.414236	-4.89605	not significant	4	4	NA	other
AAPPAAPAL	sp|P67809|YBOX1_HUMAN	Y-box-binding protein 1	15.2615		14.889	14.9487	16.0304	16.2511	15.3532	15.9457	0.862021	15.5256	2.94388	0.0172595	0.194408	-3.21325	not significant	3	4	NA	other
SLPLPNFSSL	sp|P08670|VIME_HUMAN	Vimentin	16.1469	16.7181	17.0966	17.0963	17.5209	17.1756	18.5286	17.2764	0.860908	17.1949	2.38537	0.0393093	0.280735	-4.1135	not significant	4	4	NA	other
LLKGIPLATGD	sp|O75821|EIF3G_HUMAN	Eukaryotic translation initiation factor 3 subunit G				13.0521				13.913	0.860888	13.4826	1.33851	0.2596	0.622435	-5.01226	not significant	1	1	NA	other
YAKDIGFIKLD	sp|P62273|RS29_HUMAN	Small ribosomal subunit protein uS14	15.2332		15.3053	13.7176	15.0007		15.2693	16.5584	0.857477	15.1808	1.49556	0.175241	0.541809	-5.29854	not significant	3	3	NA	other
EDLVFPSEIVGKRIRVKLD	sp|P62081|RS7_HUMAN	Small ribosomal subunit protein eS7				13.6115	14.4689				0.857384	14.0402	1.33306	0.261206	0.623688	-5.01774	not significant	1	1	NA	other
EEFSYGYSL	sp|Q00839|HNRPU_HUMAN	Heterogeneous nuclear ribonucleoprotein U	14.8899	15.0549	14.9563	15.3993	16.4481	16.3072	15.3678	15.6055	0.857035	15.5036	2.8553	0.017826	0.196985	-3.35175	not significant	4	4	NA	other
AETHIVLLF	sp|Q9H0U3|MAGT1_HUMAN	Magnesium transporter protein 1			14.0417	14.1737	14.8134	14.7612	15.4134	14.8631	0.85509	14.6778	2.6859	0.0290873	0.241533	-3.57551	not significant	2	4	NA	other
WMPVTKL	sp|P15880|RS2_HUMAN	Small ribosomal subunit protein uS5	18.4595	16.8581	16.2486	17.5798		18.4316	18.6048	17.3879	0.854945	17.6529	1.57524	0.151341	0.514956	-5.25462	not significant	4	3	NA	other
TAYLFSRFV	sp|O43592|XPOT_HUMAN	Exportin-T				12.2332				13.0878	0.854628	12.6605	1.32877	0.262477	0.624073	-5.02205	not significant	1	1	NA	other
EENFAIVF	sp|P21281|VATB2_HUMAN	V-type proton ATPase subunit B, brain isoform	13.7932		13.7298	13.8434	15.4216	14.1145	14.5268	14.5059	0.853385	14.2765	2.53672	0.03308	0.259819	-3.84604	not significant	3	4	NA	other
QLAKKDYLGKATVV	sp|P19878|NCF2_HUMAN	Neutrophil cytosol factor 2			13.5096	14.5696	13.8796		15.4083	15.3906	0.853279	14.5515	1.4216	0.200827	0.568938	-5.28973	not significant	2	3	NA	other
NEVGANAV	sp|P05120|PAI2_HUMAN	Plasminogen activator inhibitor 2	17.1843	17.1223	16.2065	16.5736	18.8607	17.8337	16.7655	17.0396	0.853196	17.1983	1.85658	0.0943697	0.420899	-4.92722	not significant	4	4	NA	other
IDLMAPQPGV	sp|Q96B49|TOM6_HUMAN	Mitochondrial import receptor subunit TOM6 homolog	16.6028	15.2526	15.5591	17.1776	16.6356	17.167	16.9224	17.2761	0.852241	16.5742	2.023	0.071893	0.366581	-4.67903	not significant	4	4	NA	other
TITGKTF	sp|O15144|ARPC2_HUMAN	Actin-related protein 2/3 complex subunit 2				14.3871	16.6259	14.9229	15.0036	14.4041	0.851979	15.0687	1.04192	0.334262	0.687968	-5.52358	not significant	1	4	NA	other
HAFWGGSVV	sp|O75179|ANR17_HUMAN	Ankyrin repeat domain-containing protein 17	15.2729		14.8715	15.0319	15.9556	15.9991	15.7808	15.9049	0.85133	15.5453	3.54598	0.00676179	0.12021	-2.28873	not significant	3	4	NA	other
MPNYPFINI	sp|P41162|ETV3_HUMAN	ETS translocation variant 3	13.2779		13.7162	13.715	14.843	13.6818	14.4537	14.7013	0.850224	14.0556	2.52154	0.0338965	0.262276	-3.86953	not significant	3	4	NA	other
TYRGVDLDQL	sp|P62841|RS15_HUMAN	Small ribosomal subunit protein uS19	14.3747		13.6872	14.703	15.5567		14.9711	14.7873	0.850082	14.68	2.26553	0.0550809	0.322387	-4.2361	not significant	3	3	NA	other
IDIIPNPQERTLTL	sp|P08238|HS90B_HUMAN	Heat shock protein HSP 90-beta		14.2834	14.6044	15.3761	16.2134	15.4515	15.5596	15.191	0.849239	15.2399	2.33915	0.045439	0.297325	-4.15025	not significant	3	4	NA	other
LGASLKDEVL	sp|P15880|RS2_HUMAN	Small ribosomal subunit protein uS5	15.6574	14.9123		15.8305	16.8091	15.5681	16.8274	16.0593	0.849236	15.952	2.12586	0.0639537	0.344396	-4.47314	not significant	3	4	NA	other
METSALKQQEQPAATKI	sp|P40937|RFC5_HUMAN	Replication factor C subunit 5			13.4084				14.5043	14.0102	0.848908	13.9743	1.59735	0.176522	0.542655	-4.84345	not significant	1	2	NA	other
DEYDFYRSF	sp|Q01780|EXOSX_HUMAN	Exosome complex component 10				13.7224	14.7561	13.4911	15.0528	14.9814	0.847964	14.4008	1.27105	0.246858	0.607477	-5.28604	not significant	1	4	NA	other
IEIENFKSY	sp|Q14683|SMC1A_HUMAN	Structural maintenance of chromosomes protein 1A				14.0672	15.0841	15.1662	14.7446	14.6637	0.847477	14.7452	2.02306	0.0854103	0.399963	-4.35842	not significant	1	4	NA	other
HTPDFFGSAL	sp|P08648|ITA5_HUMAN	Integrin alpha-5				12.5292			13.5477	13.2037	0.846544	13.0935	1.65455	0.164395	0.529804	-4.77845	not significant	1	2	NA	other
TEGVLTTTF	sp|Q9HAW0|BRF2_HUMAN	Transcription factor IIIB 50 kDa subunit	12.5277		12.7784			13.6978	13.5626	13.2368	0.846038	13.1607	2.52924	0.0413971	0.288585	-3.81903	not significant	2	3	NA	other
AKDIGFIKLD	sp|P62273|RS29_HUMAN	Small ribosomal subunit protein uS14	16.2447	14.424	15.3383	15.7722	16.5359	14.5918	16.2864	17.747	0.845459	15.8675	1.34119	0.210819	0.578067	-5.62312	not significant	4	4	NA	other
FEFIIPESY	sp|Q86T24|KAISO_HUMAN	Transcriptional regulator Kaiso			12.5353	12.1495	13.722	13.25	12.8597	12.9198	0.845459	12.906	2.37265	0.0467814	0.300413	-4.03329	not significant	2	4	NA	other
SAPSSSTPF	sp|O14646|CHD1_HUMAN	Chromodomain-helicase-DNA-binding protein 1				13.6129	15.0753	14.4266	13.8706		0.844544	14.2463	1.42591	0.207449	0.575517	-5.08313	not significant	1	3	NA	other
HEVPLRIGF	sp|Q9NYU1|UGGG2_HUMAN	UDP-glucose:glycoprotein glucosyltransferase 2	14.6968			15.0307	15.5144	15.8636	15.6538	15.7999	0.844161	15.4265	2.87981	0.0217476	0.217042	-3.29257	not significant	2	4	NA	other
NPFGGASHAKGIVLEKV	sp|P62266|RS23_HUMAN	Small ribosomal subunit protein uS12	17.5119	16.2972	17.088	18.35	18.0943	16.8762	18.7752	18.8762	0.843703	17.7336	1.57688	0.147268	0.510602	-5.32087	not significant	4	4	NA	other
YGGKSTI	sp|Q8WWY3|PRP31_HUMAN	U4/U6 small nuclear ribonucleoprotein Prp31		14.5161		14.7508	15.8026	15.151			0.843369	15.0551	2.01246	0.094507	0.420899	-4.4806	not significant	2	2	NA	other
DPYSFGRTTI	sp|O94886|CSCL1_HUMAN	CSC1-like protein 1	16.0988	15.6284	15.1406	15.6474	16.7064	16.3917	16.4475	16.3428	0.843339	16.0504	3.26533	0.00899615	0.142918	-2.68116	not significant	4	4	NA	other
RRFTEIYEF	sp|A6NI72|NCF1B_HUMAN;sp|A8MVU1|NCF1C_HUMAN;sp|P14598|NCF1_HUMAN	Putative neutrophil cytosol factor 1B	17.0906	17.5314	18.0071	17.5905	18.0734	17.9362	18.7909	18.7915	0.843116	17.9764	2.7584	0.0209798	0.212632	-3.51011	not significant	4	4	NA	other
QGQFWGQKP	sp|Q00839|HNRPU_HUMAN	Heterogeneous nuclear ribonucleoprotein U	13.6409		13.8234	13.4076	15.3819	15.3303	14.991	12.1642	0.842875	14.1056	1.14331	0.283841	0.644402	-5.77573	not significant	3	4	NA	other
ADSGLLLK	sp|Q5SY16|NOL9_HUMAN	Polynucleotide 5'-hydroxyl-kinase NOL9				13.7958	14.6294	14.2274	15.0554		0.841657	14.427	1.65433	0.152951	0.515981	-4.81495	not significant	1	3	NA	other
DETLVHSSF	sp|Q9GZU7|CTDS1_HUMAN;sp|O14595|CTDS2_HUMAN;sp|O15194|CTDSL_HUMAN	Carboxy-terminal domain RNA polymerase II polypeptide A small phosphatase 1	13.9965	13.9374	13.9092	13.7439	15.8193	14.8115	13.7567	14.5642	0.841187	14.3173	2.14584	0.0586683	0.332012	-4.49062	not significant	4	4	NA	other
LPYAGDVS	sp|P05120|PAI2_HUMAN	Plasminogen activator inhibitor 2	16.1546	16.4925	15.6946	15.3723	16.6017	17.35	16.4805	16.6442	0.840619	16.3488	2.64311	0.0254746	0.230824	-3.69795	not significant	4	4	NA	other
SLLMHPDALEEPDDQNRI	sp|P31994|FCG2B_HUMAN	Low affinity immunoglobulin gamma Fc region receptor II-b	15.9069		15.603	15.3646	16.6868	16.464	17.2177	15.492	0.84032	16.105	2.05839	0.0712178	0.363933	-4.57356	not significant	3	4	NA	other
TTEEKKPAA	sp|P36578|RL4_HUMAN	Large ribosomal subunit protein uL4	15.5185	16.4677	14.6129	15.1257	15.8789	16.9054	16.1354	16.1609	0.838964	15.8507	2.06152	0.067467	0.355127	-4.62038	not significant	4	4	NA	other
YIALNEDL	sp|P04439|HLAA_HUMAN;sp|P01889|HLAB_HUMAN;sp|P01893|HLAH_HUMAN;sp|P10321|HLAC_HUMAN;sp|P17693|HLAG_HUMAN	HLA class I histocompatibility antigen, A alpha chain			13.4381		14.9946	14.5865	13.7821	13.7446	0.838883	14.1092	1.40357	0.205902	0.575517	-5.13614	not significant	1	4	NA	other
KLPDGFSQL	sp|Q96RT1|ERBIN_HUMAN	Erbin	16.0311	15.296	15.7047	16.2225	16.7765	16.7194	16.3741	16.7376	0.838328	16.2327	3.17157	0.010508	0.153693	-2.83417	not significant	4	4	NA	other
DFILKFPHSAHQKYV	sp|P50914|RL14_HUMAN	Large ribosomal subunit protein eL14				14.9978			15.8358		0.837984	15.4168	1.3029	0.270283	0.632755	-5.048	not significant	1	1	NA	other
SDSMDSLY	sp|Q9NSI8|SAMN1_HUMAN	SAM domain-containing protein SAMSN-1				13.352	14.9644	14.2336		13.3654	0.83586	13.9788	1.20205	0.277943	0.639287	-5.32868	not significant	1	3	NA	other
EADGPKQ	sp|P01584|IL1B_HUMAN	Interleukin-1 beta	13.9002				15.5466	13.6958	14.9656		0.835775	14.527	1.07393	0.327159	0.682165	-5.4587	not significant	1	3	NA	other
IKTISTTISPL	sp|P20292|AL5AP_HUMAN	Arachidonate 5-lipoxygenase-activating protein	20.9392	20.8925	20.1588	20.7805	21.5913	21.9214	21.2063	21.394	0.835508	21.1105	3.07604	0.0123186	0.165018	-2.99039	not significant	4	4	NA	other
WAIKLATNA	sp|P50990|TCPQ_HUMAN	T-complex protein 1 subunit theta	15.9826	14.3971	15.8521	16.6528	17.2843	15.5106	16.8489	16.5827	0.835485	16.1389	1.60995	0.139857	0.497599	-5.27613	not significant	4	4	NA	other
TSFSTGSF	sp|O60711|LPXN_HUMAN	Leupaxin	14.7458	15.3834	14.756	15.279	16.2676	15.1037	15.9327	16.1993	0.834752	15.4585	2.62317	0.0263449	0.232321	-3.73034	not significant	4	4	NA	other
SEIAIQMM	sp|P07602|SAP_HUMAN	Prosaposin			13.4144			14.4972	14.2428	14.0064	0.834371	14.0402	1.84012	0.119139	0.464122	-4.58842	not significant	1	3	NA	other
DEWRGMVL	sp|Q99865|SPI2A_HUMAN;sp|Q9BPZ2|SPI2B_HUMAN;sp|Q9Y657|SPIN1_HUMAN	Spindlin-2A	14.91				15.8093	15.9458	15.6835	15.5368	0.833829	15.5771	2.09829	0.0766496	0.380856	-4.25899	not significant	1	4	NA	other
MNDTVTIRTRKFMT	sp|P62847|RS24_HUMAN	Small ribosomal subunit protein eS24	15.272			15.5441	15.4542	15.7145	16.5504	17.2466	0.833361	15.9636	1.58835	0.153006	0.515981	-5.12768	not significant	2	4	NA	other
NEIFFDRY	sp|P33991|MCM4_HUMAN	DNA replication licensing factor MCM4		13.2075	14.1202	14.2111	14.504	14.3669	15.0426	14.8041	0.833138	14.3223	2.50087	0.0350407	0.266687	-3.90148	not significant	3	4	NA	other
YTPIDSNIAF	sp|O15118|NPC1_HUMAN	NPC intracellular cholesterol transporter 1	13.8388	14.3108	14.3396	14.8436	14.8564	15.5251	15.3514	14.9255	0.83143	14.7489	2.91147	0.0162222	0.189738	-3.25982	not significant	4	4	NA	other
NEVDFQEY	sp|P26447|S10A4_HUMAN	Protein S100-A4	18.2741	18.3466	18.2094	18.7325	19.3037	18.6735	19.315	19.5917	0.830321	18.8058	3.11897	0.0114683	0.160054	-2.92016	not significant	4	4	NA	other
SVKPGAHLTVK	sp|P51991|ROA3_HUMAN	Heterogeneous nuclear ribonucleoprotein A3	14.7633		11.428	15.1066				14.5953	0.82929	13.9733	0.565117	0.594002	0.855421	-5.86657	not significant	3	1	NA	other
WPYGNRQEI	sp|Q53GS7|GLE1_HUMAN	mRNA export factor GLE1				13.7529	14.4247	14.8609	14.1907	14.8521	0.829174	14.4163	1.84031	0.111061	0.450011	-4.59705	not significant	1	4	NA	other
EELSNVLAA	sp|Q9Y3U8|RL36_HUMAN	Large ribosomal subunit protein eL36	12.9421				13.3229		14.2162		0.827514	13.4937	1.35438	0.238718	0.599255	-5.11267	not significant	1	2	NA	other
GKFMKPGKVVLVL	sp|P61353|RL27_HUMAN	Large ribosomal subunit protein eL27	18.1145	14.3423	18.6479	18.5522	18.7203	16.6786	18.6562	18.9112	0.827342	17.8279	0.883757	0.398484	0.734133	-6.10665	not significant	4	4	NA	other
IYKIGQGYLIKDGKLIK	sp|P39023|RL3_HUMAN	Large ribosomal subunit protein uL3				13.01	13.8466		13.8274		0.827037	13.5614	1.67972	0.15933	0.522004	-4.74971	not significant	1	2	NA	other
DEVHAVGL	sp|P13196|HEM1_HUMAN;sp|P22557|HEM0_HUMAN	5-aminolevulinate synthase, non-specific, mitochondrial	16.2143	16.2713	15.8132	15.9074	17.1821	16.6621	17.023	16.643	0.825991	16.4645	3.43597	0.00679465	0.12021	-2.40393	not significant	4	4	NA	other
PAGAAKKPK	sp|P10412|H14_HUMAN;sp|P16402|H13_HUMAN	Histone H1.4	16.1425	17.5461	13.2969	15.1245	13.7322	18.4087	16.6877	16.5842	0.825649	15.9403	0.777411	0.455703	0.772609	-6.19552	not significant	4	4	NA	other
DATLTALDRGQQQVF	sp|P40939|ECHA_HUMAN	Trifunctional enzyme subunit alpha, mitochondrial		13.4245			13.9361	15.1564	13.6564		0.825106	14.0434	1.18927	0.282546	0.643537	-5.34204	not significant	1	3	NA	other
QDVYKIGGIGTVPVGR	sp|P68104|EF1A1_HUMAN;sp|Q05639|EF1A2_HUMAN;sp|Q5VTE0|EF1A3_HUMAN	Elongation factor 1-alpha 1	14.4836	13.5391		15.0515	15.8467	15.3289	15.6225	13.9305	0.824089	14.829	1.55441	0.156189	0.518608	-5.28202	not significant	3	4	NA	other
EDNNTLVF	sp|P62750|RL23A_HUMAN	Large ribosomal subunit protein uL23	16.2569	16.7627	16.0067	16.089	18.3065	17.3117	17.5946	15.1971	0.823661	16.6906	1.41896	0.187647	0.553276	-5.52681	not significant	4	4	NA	other
SEASVFDAY	sp|P62854|RS26_HUMAN	Small ribosomal subunit protein eS26		14.9889	14.5446	14.383	15.8332	15.1177	15.8591	15.0387	0.823345	15.1093	2.55258	0.0322481	0.255577	-3.82148	not significant	3	4	NA	other
ADKMDMSL	sp|Q86V81|THOC4_HUMAN	THO complex subunit 4	17.1506	15.4946	17.0752	16.9306	18.0821	17.7379	18.1448	15.9768	0.822659	17.0741	1.50576	0.164401	0.529804	-5.41526	not significant	4	4	NA	other
HEVPYTTSF	sp|Q8TD19|NEK9_HUMAN	Serine/threonine-protein kinase Nek9	15.0889	15.4119	15.3705	15.3991	17.5689	15.3312		15.5171	0.821514	15.6697	1.59591	0.146662	0.509934	-5.22724	not significant	4	3	NA	other
DEGAWETK	sp|Q86UE4|LYRIC_HUMAN	Protein LYRIC			12.7204				13.5419		0.821477	13.1312	1.27723	0.278254	0.639793	-5.07359	not significant	1	1	NA	other
DEITVLKA	sp|Q9HC35|EMAL4_HUMAN	Echinoderm microtubule-associated protein-like 4	13.7888	14.9498		13.6889	15.1107	15.0951	15.1587	14.4878	0.820603	14.6114	2.2107	0.0558377	0.325186	-4.34559	not significant	3	4	NA	other
TQDTVVALHALSRYGAA	sp|P20742|PZP_HUMAN	Pregnancy zone protein	13.3283				14.9883	12.7	13.8641	15.042	0.820324	13.9846	0.894425	0.402669	0.736964	-5.65893	not significant	1	4	NA	other
EDYSFTAY	sp|P46063|RECQ1_HUMAN	ATP-dependent DNA helicase Q1	14.7794	14.4151	14.5191	14.6802	15.4582	15.3092	15.6791	15.2277	0.820121	15.0085	3.70944	0.00436086	0.101091	-1.96431	not significant	4	4	NA	other
SELISTRF	sp|P62699|YPEL5_HUMAN	Protein yippee-like 5	16.488		15.9344	15.8639	17.5628	17.5323	16.65	15.9136	0.819251	16.5636	1.86147	0.0972414	0.426362	-4.86029	not significant	3	4	NA	other
KKAAPKKK	sp|P16403|H12_HUMAN;sp|P16402|H13_HUMAN;sp|Q02539|H11_HUMAN	Histone H1.2		12.9293				13.7478			0.818521	13.3385	1.27264	0.279706	0.641447	-5.07816	not significant	1	1	NA	other
KPGTVAIPAIGAQY	sp|A0AV96|RBM47_HUMAN	RNA-binding protein 47	14.0126		12.5419	14.1854	13.8631		14.9318		0.817481	13.907	1.33851	0.225189	0.590156	-5.3875	not significant	3	2	NA	other
ARSDKPIFTL	sp|Q13610|PWP1_HUMAN	Periodic tryptophan protein 1 homolog	14.8193		15.3122	15.0396	15.927	15.7853	15.9797	15.8057	0.817382	15.5241	3.32679	0.00946785	0.146752	-2.62197	not significant	3	4	NA	other
IKTISTTISPLLL	sp|P20292|AL5AP_HUMAN	Arachidonate 5-lipoxygenase-activating protein		13.0985	14.1335	15.3143	14.7367	15.2968	14.9431	15.0208	0.817239	14.6491	1.70942	0.123233	0.471528	-5.07364	not significant	3	4	NA	other
DLGGSHVF	sp|Q14692|BMS1_HUMAN	Ribosome biogenesis protein BMS1 homolog	13.7083	15.0883	13.8253		14.6666	15.77	15.0608	14.6002	0.817105	14.6742	1.88021	0.0944201	0.420899	-4.83347	not significant	3	4	NA	other
DAYPTFLAV	sp|P20292|AL5AP_HUMAN	Arachidonate 5-lipoxygenase-activating protein	14.7584	14.73	14.5095	15.0061	15.5543	15.9367	15.3713	15.403	0.815314	15.1587	3.45753	0.00655922	0.118728	-2.36903	not significant	4	4	NA	other
ARGPKKHLKRVAAPKHWM	sp|P62701|RS4X_HUMAN;sp|P22090|RS4Y1_HUMAN;sp|Q8TD47|RS4Y2_HUMAN	Small ribosomal subunit protein eS4, X isoform			14.6803		15.4954				0.815077	15.0878	1.26728	0.281407	0.642613	-5.08347	not significant	1	1	NA	other
SEYRWHINF	sp|O00767|SCD_HUMAN	Stearoyl-CoA desaturase	15.0536	14.3134	15.4379	15.1393	15.2026	16.3469	15.8733	15.7789	0.814394	15.3932	2.46755	0.034237	0.262721	-3.98185	not significant	4	4	NA	other
PAGAAKKPKKATGAATPK	sp|P10412|H14_HUMAN	Histone H1.4	14.8054	16.295	13.8079	13.9908	13.7937	17.4771	15.3718	15.5111	0.813632	15.1316	1.0533	0.318068	0.675883	-5.94549	not significant	4	4	NA	other
PRKIEEIKDFL	sp|P63173|RL38_HUMAN	Large ribosomal subunit protein eL38	15.9092		13.089	16.9876	16.7674	15.1297	16.5454	16.1238	0.812973	15.7932	0.965235	0.360872	0.70791	-5.95593	not significant	3	4	NA	other
DEEIIVKAM	sp|P86790|CCZ1B_HUMAN;sp|P86791|CCZ1_HUMAN	Vacuolar fusion protein CCZ1 homolog B			14.5462	14.5012	15.201	14.9467	15.7244	15.473	0.812572	15.0654	2.48547	0.0394006	0.2811	-3.86866	not significant	2	4	NA	other
IGGVTFSGSL	sp|Q13423|NNTM_HUMAN	NAD(P) transhydrogenase, mitochondrial	14.3217		13.3256			14.9298	14.3405		0.811523	14.2294	1.61406	0.161439	0.52631	-4.98002	not significant	2	2	NA	other
LPSHGVPLI	sp|Q9UJX4|APC5_HUMAN	Anaphase-promoting complex subunit 5	15.197		14.97	16.4271	15.7496	16.5472	16.2198	16.8504	0.810415	15.9945	1.91393	0.0895388	0.41135	-4.78495	not significant	3	4	NA	other
GFPVGAATL	sp|P40939|ECHA_HUMAN	Trifunctional enzyme subunit alpha, mitochondrial			13.5779		14.6552	14.7435	13.7648		0.809973	14.1853	1.43845	0.204031	0.572729	-5.06879	not significant	1	3	NA	other
HLYLRGGAGVGSMTKI	sp|P39019|RS19_HUMAN	Small ribosomal subunit protein eS19				13.6808			14.5539	14.4237	0.808063	14.2195	1.63204	0.169064	0.536683	-4.80408	not significant	1	2	NA	other
QEAKKVVNP	sp|P62424|RL7A_HUMAN	Large ribosomal subunit protein eL8	12.8545		12.6236	14.4563				14.1194	0.807895	13.5134	0.999214	0.3591	0.706118	-5.53024	not significant	3	1	NA	other
MRIYKKGDIVDIKGMGTV	sp|P46778|RL21_HUMAN	Large ribosomal subunit protein eL21	13.8062			13.8443				14.6317	0.806411	14.0941	1.63722	0.167977	0.534931	-4.79818	not significant	2	1	NA	other
NEAQVQASV	sp|Q13428|TCOF_HUMAN	Treacle protein		14.3933			15.1995				0.806226	14.7964	1.25352	0.285826	0.646175	-5.0971	not significant	1	1	NA	other
FPVGAATL	sp|P40939|ECHA_HUMAN	Trifunctional enzyme subunit alpha, mitochondrial				13.478	13.6244	15.6395	13.5868		0.805523	14.0822	0.880457	0.41498	0.7452	-5.63655	not significant	1	3	NA	other
DEHIYPYMY	sp|O00255|MEN1_HUMAN	Menin	14.2209		13.6429	14.2223	14.8407	14.8093	14.8513	14.8336	0.805002	14.4887	3.1448	0.0125726	0.166196	-2.90188	not significant	3	4	NA	other
QEFGVPHQY	sp|O60502|OGA_HUMAN	Protein O-GlcNAcase	13.9817	14.1775	14.5184	14.3631	14.7334	15.4259	15.0555	15.0398	0.803472	14.6619	3.29089	0.0086243	0.139001	-2.63953	not significant	4	4	NA	other
HEFDPYFNY	sp|P46977|STT3A_HUMAN	Dolichyl-diphosphooligosaccharide--protein glycosyltransferase subunit STT3A	13.4892				14.6147	14.6087	14.4063	13.5391	0.802989	14.1316	1.49183	0.18212	0.548902	-5.03213	not significant	1	4	NA	other
NEIESGKIIF	sp|Q9Y2L1|RRP44_HUMAN	Exosome complex exonuclease RRP44	14.7031		14.4553	14.4578	15.4097	15.3641	15.4504	15.1366	0.801441	14.9967	3.35577	0.00905279	0.143493	-2.57764	not significant	3	4	NA	other
EAGPPQPMV	sp|Q96AQ6|PBIP1_HUMAN	Pre-B-cell leukemia transcription factor-interacting protein 1			14.9405	14.2932	15.4559	15.57	15.004	15.639	0.800416	15.1504	2.32848	0.0500396	0.310965	-4.09755	not significant	2	4	NA	other
EAYPHFMSI	sp|Q9Y4D1|DAAM1_HUMAN	Disheveled-associated activator of morphogenesis 1				12.989			13.5797	13.9982	0.799882	13.5223	1.53623	0.190473	0.555911	-4.91235	not significant	1	2	NA	other
NEYSKVLQF	sp|Q709C8|VP13C_HUMAN	Intermembrane lipid transfer protein VPS13C	14.5135	12.1459	14.4632	14.3656	14.4475	14.8653	14.7043	14.6696	0.799624	14.2719	1.59488	0.143193	0.50459	-5.29659	not significant	4	4	NA	other
TGNVSIRGRILSGVV	sp|P62280|RS11_HUMAN	Small ribosomal subunit protein uS17				13.6008			14.0948	14.7054	0.799362	14.1337	1.45088	0.211799	0.578238	-5.00736	not significant	1	2	NA	other
SDLNEVPVKEL	sp|Q96AG4|LRC59_HUMAN	Leucine-rich repeat-containing protein 59	14.133			14.3025	15.9025	14.9467	15.0871	14.132	0.799297	14.7506	1.66366	0.136892	0.492743	-5.02934	not significant	2	4	NA	other
DMKIKSLEEI	sp|P15880|RS2_HUMAN	Small ribosomal subunit protein uS5	13.2448			13.8234			14.3327		0.798558	13.8003	1.46458	0.208225	0.575929	-4.99222	not significant	2	1	NA	other
FSPLPTPAL	sp|Q9ULC5|ACSL5_HUMAN	Long-chain-fatty-acid--CoA ligase 5	13.9411		13.1932	13.8584	14.3503	14.8935	14.3348	14.2711	0.798195	14.1204	2.6569	0.0272785	0.235942	-3.65961	not significant	3	4	NA	other
TAFSRLILI	sp|Q6P2Q9|PRP8_HUMAN	Pre-mRNA-processing-splicing factor 8	13.3719	13.2964	14.0405	14.4346		14.4053	14.6107	14.7356	0.798046	14.1279	2.35243	0.0444796	0.296166	-4.12992	not significant	4	3	NA	other
FAQGLPTYTL	sp|Q2NL82|TSR1_HUMAN	Pre-rRNA-processing protein TSR1 homolog	12.5532		12.3899		13.2692				0.797709	12.7374	1.6059	0.174652	0.541808	-4.83375	not significant	2	1	NA	other
LPTPNPLTQI	sp|Q05519|SRS11_HUMAN	Serine/arginine-rich splicing factor 11			12.4707		13.7482	13.5465	12.5083		0.796974	13.0684	1.27835	0.251805	0.614043	-5.24736	not significant	1	3	NA	other
SAGPPLLAV	sp|P25440|BRD2_HUMAN	Bromodomain-containing protein 2			15.383				16.1798		0.796788	15.7814	1.23884	0.290613	0.649557	-5.11157	not significant	1	1	NA	other
LPDGRTLIV	sp|Q04726|TLE3_HUMAN;sp|Q04727|TLE4_HUMAN	Transducin-like enhancer protein 3				16.9143	17.5393	17.4474	17.5819	18.272	0.795815	17.551	1.68763	0.138139	0.495653	-4.7917	not significant	1	4	NA	other
YARQLEMIV	sp|P48556|PSMD8_HUMAN	26S proteasome non-ATPase regulatory subunit 8	13.8087		14.0776	14.3933	14.2366	14.9494	15.2807	15.0878	0.795423	14.5477	2.46336	0.0372177	0.27388	-3.9594	not significant	3	4	NA	other
EPPLSLTI	sp|Q12906|ILF3_HUMAN	Interleukin enhancer-binding factor 3	17.6101		17.6091	17.1273			18.7424	17.7457	0.795207	17.7669	1.89378	0.102858	0.435561	-4.68771	not significant	3	2	NA	other
GAPVGISL	sp|Q6ZMZ0|RN19B_HUMAN	E3 ubiquitin-protein ligase RNF19B		14.9976	15.1264	15.0813	15.7145		15.9632	15.9131	0.795157	15.466	3.03091	0.0173811	0.194524	-3.11325	not significant	3	3	NA	other
RIHFTFKEF	sp|P11215|ITAM_HUMAN	Integrin alpha-M	12.9165			14.0899	14.0316	14.0555	14.5512	14.548	0.793403	14.0321	1.94285	0.0900195	0.412477	-4.64912	not significant	2	4	NA	other
DEVERVITI	sp|P62269|RS18_HUMAN	Small ribosomal subunit protein uS13				13.3177	13.7183	14.2029	14.7293	13.7933	0.793262	13.9523	1.54572	0.168863	0.536683	-4.96718	not significant	1	4	NA	other
DDVNAVAF	sp|Q8TEB1|DCA11_HUMAN	DDB1- and CUL4-associated factor 11	14.8509	15.0129	14.5074	15.1111	15.7657	15.1517	15.7891	15.9487	0.793217	15.2672	3.0225	0.0134705	0.172848	-3.07803	not significant	4	4	NA	other
FDQSQIQEFKEAF	sp|O14950|ML12B_HUMAN;sp|P19105|ML12A_HUMAN;sp|P24844|MYL9_HUMAN	Myosin regulatory light chain 12B				12.1869	13.5702	12.64	12.7291		0.792902	12.7815	1.44072	0.203419	0.571891	-5.0662	not significant	1	3	NA	other
KKKKWSKGKVRDKLN	sp|P62851|RS25_HUMAN	Small ribosomal subunit protein eS25	16.7376	16.5751	16.191	15.7485	17.3152	17.8073	17.1433	16.1571	0.792647	16.7094	2.08798	0.0645778	0.346426	-4.57985	not significant	4	4	NA	other
LEKGLEANNFAM	sp|Q8TCT9|HM13_HUMAN	Minor histocompatibility antigen H13	13.7227			13.9857	15.2333	14.4343	15.0086	13.9105	0.792456	14.3825	1.85845	0.10227	0.435495	-4.7663	not significant	2	4	NA	other
SEIASMLY	sp|Q63ZY3|KANK2_HUMAN	KN motif and ankyrin repeat domain-containing protein 2	15.782	14.3946		15.7976	16.3286	16.172	15.9841	15.9837	0.792357	15.7775	2.08608	0.0681448	0.357888	-4.53246	not significant	3	4	NA	other
FAPYNKPSL	sp|Q86UW9|DTX2_HUMAN	Probable E3 ubiquitin-protein ligase DTX2		15.1305	14.5892	14.8897	16.984	15.9997	14.7786	14.8862	0.792322	15.3226	1.4945	0.170923	0.538893	-5.35971	not significant	3	4	NA	other
IGYPMPTGY	sp|P17844|DDX5_HUMAN	Probable ATP-dependent RNA helicase DDX5	15.4701	14.2487	16.901	17.2337	16.581		17.3377	16.3476	0.791995	16.3028	1.15146	0.280651	0.642375	-5.76694	not significant	4	3	NA	other
TVSGAATATTAAAG	tr|A0A679LCH9|A0A679LCH9_MYCBO	POSSIBLE TRANSMEMBRANE PROTEIN	13.8076	14.4994	13.675	13.1505			14.5746		0.791484	13.9414	1.40665	0.205028	0.574571	-5.13257	not significant	4	1	NA	other
DMSYEQLM	sp|P62841|RS15_HUMAN	Small ribosomal subunit protein uS19	15.5536	15.0144	15.9885	16.174	17.6675	15.7263	17.4933	15.0088	0.791386	16.0783	1.33703	0.212124	0.578245	-5.62817	not significant	4	4	NA	other
PFIGLGKVF	sp|Q9H3U5|MFSD1_HUMAN	Lysosomal dipeptide transporter MFSD1	10.6985	13.6786	14.4599	14.0207	13.7665	13.9669	14.1299	14.1559	0.790352	13.6096	1.11706	0.291229	0.649743	-5.8791	not significant	4	4	NA	other
KAASGEAKPKA	sp|P10412|H14_HUMAN;sp|P16401|H15_HUMAN	Histone H1.4			13.8196			14.8312	14.3877		0.78983	14.3462	1.50713	0.197496	0.564066	-4.94491	not significant	1	2	NA	other
VPPVQVSPLIKL	sp|P56385|ATP5I_HUMAN	ATP synthase subunit e, mitochondrial		13.5861			13.3106	16.3033	14.1856	13.7039	0.789768	14.2179	0.734568	0.487984	0.794888	-5.78727	not significant	1	4	NA	other
GGYGGGYGGQSSMSGYDQVL	sp|P31943|HNRH1_HUMAN;sp|P55795|HNRH2_HUMAN	Heterogeneous nuclear ribonucleoprotein H	15.3483	14.3458	16.0925	15.4464	17.1302	16.4866	16.7447	14.0303	0.789695	15.7031	1.20572	0.256888	0.619537	-5.78188	not significant	4	4	NA	other
YPMPTGYSQ	sp|P17844|DDX5_HUMAN	Probable ATP-dependent RNA helicase DDX5	16.1346	15.2106	15.3222	15.1468	17.032	16.9947	15.9264	15.0195	0.789609	15.8483	1.69423	0.122453	0.469607	-5.15978	not significant	4	4	NA	other
SAPLATVL	sp|O15403|MOT7_HUMAN	Monocarboxylate transporter 7	15.0099			15.3671	15.5926	16.3501	15.9767	15.9928	0.789561	15.7149	2.40326	0.0446497	0.296481	-3.98867	not significant	2	4	NA	other
ILIPNGVQIF	sp|Q8N0X7|SPART_HUMAN	Spartin	12.0967				12.8863				0.789519	12.4915	1.22754	0.294353	0.653061	-5.12268	not significant	1	1	NA	other
NEYSNIEEF	sp|O14979|HNRDL_HUMAN	Heterogeneous nuclear ribonucleoprotein D-like	13.3965			13.3318	14.5455	14.0826	14.3973	13.5876	0.789088	13.8902	2.21687	0.0593253	0.333308	-4.2592	not significant	2	4	NA	other
LPYHVLLL	sp|Q15743|OGR1_HUMAN	Ovarian cancer G-protein coupled receptor 1		13.4741		14.6685		14.3809	14.8785	15.3201	0.788549	14.5444	1.60915	0.154411	0.517799	-5.05873	not significant	2	3	NA	other
DGRIFGESI	sp|Q8NFH5|NUP35_HUMAN	Nucleoporin NUP35	14.2012	14.0425	13.5737		14.3711	14.8772	14.7393	14.9197	0.78769	14.3892	2.83038	0.0206725	0.211433	-3.38977	not significant	3	4	NA	other
IASPVIAAV	sp|Q6ZMZ0|RN19B_HUMAN	E3 ubiquitin-protein ligase RNF19B	14.4502	15.148	14.9667	15.3981	15.7649	15.2724	15.7437	16.3312	0.787289	15.3844	2.57811	0.028422	0.238517	-3.80341	not significant	4	4	NA	other
VESESSVL	sp|Q99549|MPP8_HUMAN	M-phase phosphoprotein 8	14.4345			14.2348	15.7351	15.2344	14.2999	15.2179	0.787208	14.8594	1.84781	0.103924	0.43782	-4.78096	not significant	2	4	NA	other
NEMTTIHY	sp|O60306|AQR_HUMAN	RNA helicase aquarius				13.9407	14.8469	15.0477	14.0956	14.9201	0.786931	14.5702	1.58743	0.159224	0.522004	-4.91624	not significant	1	4	NA	other
IALGRYLLI	sp|Q9NQS5|GPR84_HUMAN	G-protein coupled receptor 84	15.4111	15.0803	15.5502	16.0867	14.7124	17.068	16.7013	16.7934	0.786721	15.9254	1.57455	0.147804	0.511112	-5.324	not significant	4	4	NA	other
MESMLISGY	sp|P17987|TCPA_HUMAN	T-complex protein 1 subunit alpha	15.162	14.0192	15.3257	15.5752	15.9569	15.6462	15.8855	15.7402	0.786703	15.4139	2.30955	0.0446401	0.296481	-4.23403	not significant	4	4	NA	other
VPTFVLSI	sp|O43865|SAHH2_HUMAN;sp|Q96HN2|SAHH3_HUMAN	S-adenosylhomocysteine hydrolase-like protein 1			13.3577		14.1435				0.785848	13.7506	1.22184	0.296259	0.656002	-5.12828	not significant	1	1	NA	other
NEITIPVTF	sp|P04792|HSPB1_HUMAN	Heat shock protein beta-1	18.5327	18.5844	18.8913	18.7117	19.6656	19.5235	19.4403	19.2334	0.785643	19.0729	3.59749	0.00522359	0.109243	-2.14345	not significant	4	4	NA	other
KVAPAPAVV	sp|P62424|RL7A_HUMAN	Large ribosomal subunit protein eL8		13.6625			14.4477				0.785171	14.0551	1.22078	0.296612	0.656215	-5.12931	not significant	1	1	NA	other
KGVHSHKKKKIR	sp|P62750|RL23A_HUMAN	Large ribosomal subunit protein uL23				11.5793				12.364	0.78468	11.9717	1.22002	0.296868	0.656521	-5.13006	not significant	1	1	NA	other
DEYKVKFL	sp|Q9BRK5|CAB45_HUMAN	45 kDa calcium-binding protein	15.2313	15.2049	14.0956	15.0715	15.7083	15.5933	15.665	15.7713	0.783651	15.2927	2.68164	0.023874	0.224677	-3.63527	not significant	4	4	NA	other
SLAALKKALAA	sp|P10412|H14_HUMAN;sp|P16401|H15_HUMAN;sp|P16402|H13_HUMAN;sp|P16403|H12_HUMAN;sp|Q02539|H11_HUMAN	Histone H1.4	15.2515	15.4909	14.3613	15.1058	16.3039		15.9172	15.2824	0.782135	15.3875	2.12902	0.0636315	0.344249	-4.46841	not significant	4	3	NA	other
KHGVVPLAT	sp|P46778|RL21_HUMAN	Large ribosomal subunit protein eL21		13.775		13.7826				14.5602	0.781412	14.0393	1.58722	0.178761	0.545709	-4.85491	not significant	2	1	NA	other
AGKKNVLSSLAVY	sp|Q9UHR5|S30BP_HUMAN	SAP30-binding protein			13.6198	13.718	14.9454	13.6478	14.4958	14.7104	0.780965	14.1895	1.90176	0.0957957	0.423703	-4.70638	not significant	2	4	NA	other
QVSTHEQSE	sp|P20930|FILA_HUMAN	Filaggrin			13.3804	12.1477	14.2718	13.3528	12.9539	13.6015	0.780914	13.2847	1.59614	0.151261	0.514956	-5.1176	not significant	2	4	NA	other
YLAASASAEF	sp|Q00325|S25A3_HUMAN	Solute carrier family 25 member 3		13.9807		13.7249	14.6335				0.780679	14.113	1.55176	0.186826	0.553276	-4.89489	not significant	2	1	NA	other
NEGLTVSF	sp|Q14690|RRP5_HUMAN	Protein RRP5 homolog		14.3058	13.9906		15.2934	15.1692	14.9474	14.3049	0.780529	14.6686	2.11983	0.0687855	0.359099	-4.39863	not significant	2	4	NA	other
YAPAAATV	sp|Q96KR1|ZFR_HUMAN	Zinc finger RNA-binding protein	15.664		14.7791	14.952	17.0132	16.1554	15.1172	15.3629	0.780503	15.5777	1.62645	0.13999	0.497599	-5.18644	not significant	3	4	NA	other
VGPLGSTI	sp|Q15038|DAZP2_HUMAN	DAZ-associated protein 2	18.404	18.4843	17.9789	18.3749	18.8455	19.241	19.3103	18.9631	0.779431	18.7003	3.34585	0.0078775	0.13258	-2.55011	not significant	4	4	NA	other
LETGKITDF	sp|P62701|RS4X_HUMAN	Small ribosomal subunit protein eS4, X isoform	13.799		14.0073	14.119	16.4413	13.8005	14.2571	14.5187	0.779318	14.4204	1.35645	0.209607	0.577471	-5.53178	not significant	3	4	NA	other
TPPVVLRL	sp|P06748|NPM_HUMAN	Nucleophosmin	12.9261		14.2858	16.235	14.1156		15.4189	16.2494	0.779	14.8718	0.895936	0.39788	0.734133	-5.95284	not significant	3	3	NA	other
DAKSVKIKKNKDNVKF	sp|P63173|RL38_HUMAN	Large ribosomal subunit protein eL38				13.4816		14.1008	13.3355	15.345	0.778817	14.0657	0.952058	0.380529	0.718248	-5.57359	not significant	1	3	NA	other
NYGGIAL	sp|P52209|6PGD_HUMAN	6-phosphogluconate dehydrogenase, decarboxylating	15.1808		15.5441	15.0926	16.3206	16.267	15.5641	16.0517	0.778389	15.7173	2.71303	0.0249334	0.229912	-3.57235	not significant	3	4	NA	other
KAKKPKTVKAKPV	sp|P07305|H10_HUMAN	Histone H1.0			12.7775		12.6247	13.6484	14.1842	13.7654	0.77822	13.4	1.24531	0.255591	0.618967	-5.31418	not significant	1	4	NA	other
GEEWKGYVV	sp|P62753|RS6_HUMAN	Small ribosomal subunit protein eS6	13.8567		13.7769	13.9398	14.814	13.8385	14.9793	14.9119	0.778172	14.3025	2.34827	0.0447782	0.296774	-4.13629	not significant	3	4	NA	other
YNYNHLMPT	sp|P61353|RL27_HUMAN	Large ribosomal subunit protein eL27			13.4459	12.4893	13.5455			13.9454	0.777852	13.3565	1.62526	0.159033	0.521867	-4.96636	not significant	2	2	NA	other
QGKKTKFE	sp|P19338|NUCL_HUMAN	Nucleolin			14.1142	14.4171		13.9947	15.4019	15.7337	0.777762	14.7323	1.38422	0.211479	0.578238	-5.3341	not significant	2	3	NA	other
AAPDEKVLDSGFREIENK	sp|P01833|PIGR_HUMAN	Polymeric immunoglobulin receptor				13.5337	14.7949		14.0144	14.1196	0.775952	14.1157	1.51416	0.184502	0.549584	-4.98123	not significant	1	3	NA	other
NEQDLGIQY	sp|P35221|CTNA1_HUMAN	Catenin alpha-1	16.1776	16.3888	15.4591	16.1583	17.4873	17.1442	16.3897	16.264	0.775341	16.4337	2.2489	0.0494083	0.308698	-4.32973	not significant	4	4	NA	other
LPYAGDVSM	sp|P05120|PAI2_HUMAN	Plasminogen activator inhibitor 2	22.0975	22.034	21.533	22.0302	23.0892	22.6714	22.288	22.7456	0.774908	22.3111	3.00965	0.0137628	0.172848	-3.09907	not significant	4	4	NA	other
LEAPGVYVF	sp|Q9H9Q2|CSN7B_HUMAN;sp|Q9UBW8|CSN7A_HUMAN	COP9 signalosome complex subunit 7b	15.0935	14.9819	15.4752	15.2951	15.6744	16.1762	16.0772	16.0142	0.774062	15.5985	3.34654	0.00786864	0.13258	-2.549	not significant	4	4	NA	other
FALPVGLIV	sp|P20333|TNR1B_HUMAN	Tumor necrosis factor receptor superfamily member 1B			12.4421			13.304	12.7956	13.5488	0.773996	13.0226	1.55604	0.174474	0.541808	-4.93207	not significant	1	3	NA	other
NEFPVPEQF	sp|Q01518|CAP1_HUMAN	Adenylyl cyclase-associated protein 1	15.1918	15.419	15.6555	15.8275	16.1719	16.453	16.2961	16.2686	0.773962	15.9104	3.36921	0.00758071	0.129854	-2.51217	not significant	4	4	NA	other
DDIEIDRY	sp|Q92994|TF3B_HUMAN	Transcription factor IIIB 90 kDa subunit			14.4858	14.4841	16.4819	14.9232	14.9443	14.686	0.773895	15.0009	1.47625	0.180221	0.548253	-5.2699	not significant	2	4	NA	other
LPLRGFLGI	sp|Q9BUV8|RCAF1_HUMAN	GEL complex subunit OPTI	12.8385	14.0392	13.5726	13.7086		14.7002	14.3373	13.9031	0.77381	13.8713	2.19387	0.0573628	0.32974	-4.37099	not significant	4	3	NA	other
AKKTYDLLFK	sp|P61026|RAB10_HUMAN	Ras-related protein Rab-10	14.5875	13.448		14.8999	15.4675		14.7034		0.773616	14.6213	1.46506	0.189053	0.553492	-5.23739	not significant	3	2	NA	other
FEDNAGVIVNN	sp|P62829|RL23_HUMAN	Large ribosomal subunit protein uL14	12.2611				13.0347				0.7736	12.6479	1.20279	0.302709	0.660905	-5.14689	not significant	1	1	NA	other
APAPKASGK	sp|P50914|RL14_HUMAN	Large ribosomal subunit protein eL14				14.6991		15.9526	14.9714	15.4933	0.773349	15.2791	1.43075	0.206123	0.575517	-5.0776	not significant	1	3	NA	other
GGGGFGGGGI	sp|P04264|K2C1_HUMAN	Keratin, type II cytoskeletal 1				13.3739	14.5096		13.8291	14.1007	0.772593	13.9533	1.6008	0.164332	0.529804	-4.87902	not significant	1	3	NA	other
MRYVASYLLAA	sp|P05387|RLA2_HUMAN	Large ribosomal subunit protein P2				12.7159	13.1863		13.7892		0.771865	13.2305	1.40454	0.224339	0.590139	-5.05824	not significant	1	2	NA	other
DEVIGQVL	sp|Q15904|VAS1_HUMAN	V-type proton ATPase subunit S1	20.0179	20.0695	20.1613	20.5019	21.3696	21.1319	20.99	20.344	0.771246	20.5733	2.79415	0.0197554	0.208015	-3.45173	not significant	4	4	NA	other
FENGPQNIY	sp|Q6P5S7|RNK_HUMAN	Ribonuclease kappa	15.1754	15.6005	15.2376	15.3767	16.2207	16.4492	16.0715	15.7331	0.77106	15.7331	3.19394	0.010125	0.150607	-2.79763	not significant	4	4	NA	other
KIFSGVFVK	sp|Q6DKI1|RL7L_HUMAN	Ribosomal protein uL30-like	17.9319	18.4612	16.4409	17.6278	18.6986	18.759	18.1537	17.9342	0.770907	18.0009	1.82149	0.0998811	0.432489	-4.97835	not significant	4	4	NA	other
LPAAGVGDMVM	sp|P62829|RL23_HUMAN	Large ribosomal subunit protein uL14	16.8507	16.4071	17.6153	17.2131	18.0093	17.4733	18.6105	17.0744	0.770328	17.4067	1.98994	0.0759111	0.378798	-4.72903	not significant	4	4	NA	other
IDSTPYRQWYESHY	sp|P62241|RS8_HUMAN	Small ribosomal subunit protein eS8	18.4325	15.4676	17.4426	18.5091	19.2717	16.4262	18.5881	18.6407	0.768704	17.8473	0.996471	0.343548	0.694417	-6.00207	not significant	4	4	NA	other
KFIKGTDYQLSKEYTL	sp|P54577|SYYC_HUMAN	Tyrosine--tRNA ligase, cytoplasmic		14.1056		14.2675	15.4459	14.4255	14.591	15.3541	0.767585	14.6983	1.94955	0.0891097	0.410241	-4.63974	not significant	2	4	NA	other
DEFIIKTV	sp|O60331|PI51C_HUMAN;sp|O14986|PI51B_HUMAN;sp|Q99755|PI51A_HUMAN	Phosphatidylinositol 4-phosphate 5-kinase type-1 gamma	16.4325	16.1887	15.9615	16.7164	16.9714	17.0723	17.226	17.0987	0.76731	16.7084	3.22004	0.0096963	0.147917	-2.75503	not significant	4	4	NA	other
TPPRVLTL	sp|Q9GZY8|MFF_HUMAN	Mitochondrial fission factor	13.8891				14.5235	14.4047	15.5975	14.0986	0.766934	14.5027	1.23829	0.258019	0.621013	-5.3218	not significant	1	4	NA	other
SEVAVIGF	sp|P07237|PDIA1_HUMAN	Protein disulfide-isomerase	14.4346		13.9926		15.4582	15.3428	14.7438	14.3769	0.766826	14.7248	1.91651	0.0936816	0.420188	-4.68586	not significant	2	4	NA	other
GIVPDIAVGTK	sp|P26599|PTBP1_HUMAN	Polypyrimidine tract-binding protein 1				13.7251	14.9503	14.0333			0.76665	14.2362	1.24311	0.27379	0.634975	-5.23056	not significant	1	2	NA	other
MKTILSNQTVDIPENV	sp|P32969|RL9_HUMAN	Large ribosomal subunit protein uL6	13.2656			15.2504	13.6523		15.3377	16.0839	0.766623	14.718	0.892934	0.403411	0.737552	-5.84645	not significant	2	3	NA	other
DPFSKKDWY	sp|P61247|RS3A_HUMAN	Small ribosomal subunit protein eS1	14.4187		14.4814	15.1593	16.5894	14.8531	15.913	14.4565	0.766537	15.1245	1.48178	0.174205	0.541777	-5.37597	not significant	3	4	NA	other
HYAIIKF	sp|P62750|RL23A_HUMAN	Large ribosomal subunit protein uL23			13.8714	14.2485				14.8263	0.766367	14.3154	1.48676	0.202563	0.570859	-4.96761	not significant	2	1	NA	other
FPLTTESAM	sp|P62750|RL23A_HUMAN	Large ribosomal subunit protein uL23	18.8341	18.9457	18.9253	18.3318	19.8254	19.7186	19.9908	18.5663	0.766105	19.1422	2.23299	0.0507394	0.311551	-4.35472	not significant	4	4	NA	other
TEFLQQAAL	sp|Q9Y5W7|SNX14_HUMAN	Sorting nexin-14			12.674		13.1745	13.7053			0.765923	13.1846	1.4257	0.218526	0.58215	-5.03507	not significant	1	2	NA	other
ADETRNLQNVDMKIGV	sp|P16070|CD44_HUMAN	CD44 antigen	13.7117			13.7332	14.4157	15.2099	14.7024	13.6205	0.76468	14.2322	1.69119	0.131406	0.483777	-4.99289	not significant	2	4	NA	other
QGKQFTVTKL	sp|Q8WZ42|TITIN_HUMAN	Titin	17.0687	16.1778	16.5043				17.3479		0.76434	16.7747	1.46015	0.198243	0.56597	-5.04388	not significant	3	1	NA	other
LKAGRAYHKYKAK	sp|P62917|RL8_HUMAN	Large ribosomal subunit protein uL2	12.3917		13.4198					13.6697	0.763967	13.1604	1.18474	0.294048	0.652757	-5.2906	not significant	2	1	NA	other
FMETSAKTAMNVNEIF	sp|P51148|RAB5C_HUMAN	Ras-related protein Rab-5C	15.1257	14.9963	15.3463	16.0354	16.9532	15.8042	15.837	15.964	0.76369	15.7578	2.21375	0.0523949	0.314935	-4.38486	not significant	4	4	NA	other
LPIAFKVV	sp|Q01196|RUNX1_HUMAN	Runt-related transcription factor 1				12.143			12.7476	13.0628	0.76223	12.6511	1.49871	0.199574	0.567495	-4.9543	not significant	1	2	NA	other
DETQIFSY	sp|Q9BYG3|MK67I_HUMAN	MKI67 FHA domain-interacting nucleolar phosphoprotein			13.2753	13.5495	14.4871	14.5103	13.7779	13.9175	0.760819	13.9196	2.1975	0.0611039	0.335535	-4.28712	not significant	2	4	NA	other
YAYDGKDYI	sp|P01889|HLAB_HUMAN;sp|P17693|HLAG_HUMAN	HLA class I histocompatibility antigen, B alpha chain		13.95		13.9311	15.8193	15.1646	13.8249	13.9956	0.760576	14.4476	1.29732	0.232656	0.59697	-5.48481	not significant	2	4	NA	other
TSYVRTTINKNARATLSSI	sp|P46779|RL28_HUMAN	Large ribosomal subunit protein eL28	15.1706			15.7442	16.5959		15.6594	16.3978	0.760259	15.9136	1.81058	0.115895	0.459059	-4.79815	not significant	2	3	NA	other
ELNITAAKEI	sp|P62081|RS7_HUMAN	Small ribosomal subunit protein eS7			13.5178		13.4433		15.1127		0.760174	14.0246	0.908776	0.408835	0.742046	-5.55231	not significant	1	2	NA	other
YVGEIIGKRGIIGYDV	sp|O75964|ATP5L_HUMAN	ATP synthase subunit g, mitochondrial				15.9596	17.4591	16.5906	16.5861	16.2431	0.760164	16.5677	1.40124	0.206566	0.575517	-5.13884	not significant	1	4	NA	other
TSPEGQAL	sp|O60239|3BP5_HUMAN	SH3 domain-binding protein 5	14.7385	15.5373	14.3049	14.7758	16.3013	15.7287	14.9979	15.3686	0.759967	15.2191	2.12417	0.0608175	0.335535	-4.52413	not significant	4	4	NA	other
SVEAYGP	sp|Q92900|RENT1_HUMAN	Regulator of nonsense transcripts 1		14.1243		14.6171	16.5749	15.0771	14.8252	14.0411	0.758865	14.8766	1.17237	0.27662	0.638339	-5.62459	not significant	2	4	NA	other
SEFELLRSY	sp|O95219|SNX4_HUMAN	Sorting nexin-4			13.1582			13.917			0.758825	13.5376	1.17982	0.310669	0.667243	-5.1692	not significant	1	1	NA	other
KTNEIMLVL	sp|Q9UPC5|GPR34_HUMAN	Probable G-protein coupled receptor 34				12.9259	15.1541	13.7093		12.1906	0.758743	13.495	0.684664	0.521007	0.814948	-5.78916	not significant	1	3	NA	other
FGEEAEEEA	sp|P07437|TBB5_HUMAN	Tubulin beta chain	13.7725	13.5323			15.4611		13.493	14.2776	0.758204	14.1073	1.28839	0.24112	0.601597	-5.4449	not significant	2	3	NA	other
SVDIPLDKTVVN	sp|P61353|RL27_HUMAN	Large ribosomal subunit protein eL27	18.493			17.4831	19.5719	17.1511	19.2571	19.004	0.757992	18.4934	1.09894	0.305509	0.66314	-5.70223	not significant	2	4	NA	other
REYLSPASGFQSLQF	sp|P48775|T23O_HUMAN	Tryptophan 2,3-dioxygenase			12.4649	12.5004	13.4344		13.0112	13.2755	0.757719	12.9373	2.33466	0.0546033	0.322013	-4.08711	not significant	2	3	NA	other
VENIFHNF	sp|Q9H295|DCSTP_HUMAN	Dendritic cell-specific transmembrane protein	15.2946	16.3669	16.6973	17.0289	16.8964	16.559	17.7468	17.2153	0.757447	16.7256	1.85257	0.0949859	0.421718	-4.93309	not significant	4	4	NA	other
DAIHSMGFI	sp|Q13464|ROCK1_HUMAN	Rho-associated protein kinase 1			13.4476			14.3964	14.0135		0.757342	13.9525	1.46726	0.207531	0.575517	-4.98924	not significant	1	2	NA	other
QEIVAKTY	sp|P48736|PK3CG_HUMAN	Phosphatidylinositol 4,5-bisphosphate 3-kinase catalytic subunit gamma isoform			14.3114		15.4225	15.3053	14.8696	14.6759	0.75689	14.9169	1.64444	0.146882	0.509939	-4.84574	not significant	1	4	NA	other
VIRNIVEAAAV	sp|P62854|RS26_HUMAN;sp|Q5JNZ5|RS26L_HUMAN	Small ribosomal subunit protein eS26	14.3941			14.8358	15.6076		14.4163	16.0905	0.756549	15.0688	1.39431	0.208553	0.576284	-5.32218	not significant	2	3	NA	other
IENAHVLLY	sp|P48200|IREB2_HUMAN	Iron-responsive element-binding protein 2	12.6355				12.4807	13.6999	13.6914	13.6957	0.756441	13.2406	1.27658	0.245017	0.604973	-5.27996	not significant	1	4	NA	other
NESFGFTA	sp|P13639|EF2_HUMAN	Elongation factor 2	16.1746	16.3758	15.8509	16.2503	16.8554	17.24	16.679	16.9013	0.756041	16.5409	3.22191	0.00966632	0.147917	-2.75198	not significant	4	4	NA	other
DSQKHIDFSLRSPY	sp|P46781|RS9_HUMAN	Small ribosomal subunit protein uS4				15.8463	17.0143	15.8089	17.363	16.2201	0.755294	16.4505	1.15124	0.289799	0.648669	-5.41402	not significant	1	4	NA	other
GWKYQAVTATL	sp|P40429|RL13A_HUMAN	Large ribosomal subunit protein uL13	15.7732	13.8733	15.1967	15.2035	16.2956	14.7352	15.7582	16.2767	0.754772	15.389	1.59441	0.143297	0.50459	-5.29722	not significant	4	4	NA	other
GTKIASDGLKGRVFEVSL	sp|P61247|RS3A_HUMAN	Small ribosomal subunit protein eS1			13.6501		14.4047				0.754602	14.0274	1.17325	0.312981	0.670565	-5.17555	not significant	1	1	NA	other
SDKLPYKVADIGLAA	sp|P23526|SAHH_HUMAN	Adenosylhomocysteinase				12.1773	12.6955			13.1671	0.753964	12.68	1.42778	0.217963	0.58215	-5.03279	not significant	1	2	NA	other
DEFPEVYRF	sp|Q9UJT0|TBE_HUMAN	Tubulin epsilon chain	13.9862	13.4901	14.1269	14.4826	14.7837	14.0108	15.265	15.0403	0.753499	14.3982	2.25326	0.04905	0.307649	-4.32288	not significant	4	4	NA	other
NPDTQWITKPV	sp|P61313|RL15_HUMAN	Large ribosomal subunit protein eL15	15.1937			15.3566	15.8878		16.0131	16.1822	0.752535	15.7267	2.36932	0.0519655	0.314935	-4.03936	not significant	2	3	NA	other
ASLSTFQQ	sp|P63261|ACTG_HUMAN;sp|A5A3E0|POTEF_HUMAN;sp|P0CG38|POTEI_HUMAN;sp|P0CG39|POTEJ_HUMAN;sp|P60709|ACTB_HUMAN;sp|P62736|ACTA_HUMAN;sp|P63267|ACTH_HUMAN;sp|P68032|ACTC_HUMAN;sp|P68133|ACTS_HUMAN;sp|Q562R1|ACTBL_HUMAN;sp|Q6S8J3|POTEE_HUMAN;sp|Q9BYX7|ACTBM_HUMAN	Actin, cytoplasmic 2	14.2703			14.2237	15.3987	14.8117	14.0185	15.7631	0.750991	14.7477	1.51518	0.170309	0.538197	-5.2211	not significant	2	4	NA	other
TLYGFGG	sp|P62805|H4_HUMAN	Histone H4	15.4616	15.2618	15.4589	15.3768	16.2951	16.5873	16.2397	15.4397	0.750697	15.7651	2.69115	0.0234945	0.222436	-3.61978	not significant	4	4	NA	other
GKNKWFFQKLRF	sp|P61353|RL27_HUMAN	Large ribosomal subunit protein eL27	16.8588	14.9243	16.4145	16.0515	18.1403	15.838	17.7664	15.5071	0.750627	16.4376	1.15252	0.277083	0.638434	-5.84089	not significant	4	4	NA	other
DEGRLVLEF	sp|P35610|SOAT1_HUMAN	Sterol O-acyltransferase 1	13.4027		14.1606	14.1859	13.2493	14.9038	15.2547	15.2603	0.75062	14.3453	1.4573	0.180678	0.548902	-5.40705	not significant	3	4	NA	other
VEAEAMNY	sp|P06748|NPM_HUMAN	Nucleophosmin	14.9629	13.9623	14.5597	15.2242	16.8884	14.865	14.2558	15.702	0.750502	15.0525	1.39461	0.194658	0.561485	-5.55735	not significant	4	4	NA	other
PPKPAHRNS	sp|Q8IZ21|PHAR4_HUMAN	Phosphatase and actin regulator 4		14.7793		15.3445	15.56			16.0644	0.750331	15.4371	1.7488	0.134716	0.490851	-4.81389	not significant	2	2	NA	other
VTLDFPKEDY	sp|Q9H2K8|TAOK3_HUMAN	Serine/threonine-protein kinase TAO3	13.8997				16.1404	14.386	14.158	13.9142	0.74995	14.4997	0.880519	0.409629	0.742183	-5.67088	not significant	1	4	NA	other
LPHLPSLEI	sp|Q9H0D6|XRN2_HUMAN	5'-3' exoribonuclease 2	15.9255	16.3293	16.2846	16.1264	16.741	17.3126	16.7875	16.8218	0.749289	16.5411	3.19632	0.0100852	0.150334	-2.79376	not significant	4	4	NA	other
IIEPSLRQLAQ	sp|P62987|RL40_HUMAN	Ubiquitin-ribosomal protein eL40 fusion protein				13.2048		12.6558	14.3469	14.8548	0.747731	13.7656	0.830112	0.440593	0.762574	-5.67864	not significant	1	3	NA	other
KASKPKKAKPVKPKA	sp|P07305|H10_HUMAN	Histone H1.0	13.879				13.251	16.0065	14.5325	14.714	0.747012	14.4766	0.802776	0.450162	0.768043	-5.735	not significant	1	4	NA	other
SAFDHFASV	sp|Q9Y547|IFT25_HUMAN	Intraflagellar transport protein 25 homolog				13.3943	13.9595	14.1899	14.006	14.4084	0.746622	13.9916	1.84205	0.110784	0.450011	-4.5948	not significant	1	4	NA	other
NEFQGAEAM	sp|P35790|CHKA_HUMAN	Choline kinase alpha	15.1291		14.5204	15.0356	15.9948	15.6524	15.1353	15.7816	0.745965	15.3213	2.45705	0.0375968	0.275815	-3.96913	not significant	3	4	NA	other
VEPAADGKGVVVVI	sp|P46779|RL28_HUMAN	Large ribosomal subunit protein eL28				13.5164			14.2623		0.745938	13.8893	1.15978	0.317776	0.675468	-5.18853	not significant	1	1	NA	other
QPYMPIPHV	sp|Q9Y2U8|MAN1_HUMAN	Inner nuclear membrane protein Man1				13.9687	14.4226	14.411	14.8357	15.1886	0.745763	14.5653	1.59075	0.158479	0.521218	-4.91216	not significant	1	4	NA	other
IALNEKLVNL	sp|O00303|EIF3F_HUMAN	Eukaryotic translation initiation factor 3 subunit F	12.2365		14.5446	14.5297	13.9024		14.9252	14.72	0.745584	14.1431	1.14052	0.288864	0.64795	-5.71326	not significant	3	3	NA	other
FPWSEIRNI	sp|P15311|EZRI_HUMAN;sp|P26038|MOES_HUMAN;sp|P35241|RADI_HUMAN	Ezrin	13.8555	14.1451	14.3643	14.3785	15.1602	14.9338	14.362	15.2628	0.743891	14.5578	2.74611	0.0214184	0.214982	-3.53018	not significant	4	4	NA	other
DEDTVTGF	sp|Q16864|VATF_HUMAN	V-type proton ATPase subunit F	15.4571	16.8487	14.3491	15.2481	16.3073	16.7681	15.9959	15.807	0.743839	15.8477	1.53859	0.156285	0.518678	-5.372	not significant	4	4	NA	other
PKPKKAPAK	sp|P05204|HMGN2_HUMAN	Non-histone chromosomal protein HMG-17	14.2784	15.9015	13.695	14.8884	15.5262	15.7385	14.7452	15.7263	0.743219	15.0624	1.61251	0.139295	0.497149	-5.27264	not significant	4	4	NA	other
RIAPRPASGPIRP	sp|P26373|RL13_HUMAN	Large ribosomal subunit protein eL13				13.2615			13.912	14.0961	0.742562	13.7565	1.49131	0.201418	0.569466	-4.96254	not significant	1	2	NA	other
RAAQVFFLK	sp|P28562|DUS1_HUMAN	Dual specificity protein phosphatase 1	13.7683				14.743	14.743	14.4198	14.1306	0.74076	14.3609	1.6991	0.135902	0.491152	-4.77726	not significant	1	4	NA	other
EEGLVSQY	sp|Q8WTT2|NOC3L_HUMAN	Nucleolar complex protein 3 homolog	14.7669	14.8788		14.5175	15.6902	15.6977	15.1459	15.3099	0.739853	15.1438	2.78411	0.0222559	0.217918	-3.46177	not significant	3	4	NA	other
DAISSLPTP	sp|P55211|CASP9_HUMAN	Caspase-9	15.33		15.4637	15.1643	15.4621	16.5005	16.1028	16.1701	0.739518	15.7419	2.44056	0.0386067	0.278868	-3.99455	not significant	3	4	NA	other
HEGPALYY	sp|P49721|PSB2_HUMAN	Proteasome subunit beta type-2	17.0267	16.8704	16.8548	16.7981	17.7621	17.7352	17.5595	17.4506	0.739355	17.2572	3.54456	0.00569187	0.114134	-2.22856	not significant	4	4	NA	other
MMGHRPVL	sp|P49368|TCPG_HUMAN	T-complex protein 1 subunit gamma	14.8845		13.5963	14.9042	14.8943		15.4539	15.2518	0.738308	14.8308	1.74942	0.120471	0.466803	-4.96613	not significant	3	3	NA	other
TEFGPGTAY	sp|Q9Y371|SHLB1_HUMAN	Endophilin-B1	17.7693	17.9387	17.9714	17.7576	18.6551	18.565	18.5921	18.5746	0.737429	18.228	3.65142	0.00478766	0.104169	-2.057	not significant	4	4	NA	other
YELIITRY	sp|P07384|CAN1_HUMAN	Calpain-1 catalytic subunit	15.5295	15.5169	15.4416	15.6976	16.2465	16.5188	16.176	16.1934	0.737279	15.915	3.49894	0.00613056	0.116273	-2.30212	not significant	4	4	NA	other
SLGGPESAVA	sp|Q15149|PLEC_HUMAN	Plectin				14.0781	15.4633	15.0491	14.622	14.1264	0.737117	14.6678	1.28671	0.241671	0.601616	-5.26876	not significant	1	4	NA	other
SYSPDTF	sp|Q16706|MA2A1_HUMAN	Alpha-mannosidase 2	14.1024			13.8977	15.1814	15.2364	14.1024	14.4166	0.734125	14.4895	1.78279	0.114597	0.456897	-4.86981	not significant	2	4	NA	other
LFMPRSTEF	sp|Q8N9Z2|CC71L_HUMAN	Coiled-coil domain-containing protein 71L	14.4867	14.47	14.3371	13.9629	14.6895	15.6257	14.8977	14.9795	0.733949	14.6811	2.70807	0.0228348	0.219754	-3.59222	not significant	4	4	NA	other
ARQTPKKPEAK	sp|O76021|RL1D1_HUMAN	Ribosomal L1 domain-containing protein 1	13.43	14.093	12.9901		13.5931	14.6162	14.3852	14.3581	0.733802	13.9237	2.01421	0.0763996	0.380694	-4.63876	not significant	3	4	NA	other
SVDPKNYP	sp|P01584|IL1B_HUMAN	Interleukin-1 beta	15.8147	15.8204	15.4158	15.3877	16.1711	16.7347	16.2124	16.2522	0.732908	15.9761	3.02972	0.0133088	0.17262	-3.06621	not significant	4	4	NA	other
EEPLASTY	sp|P46940|IQGA1_HUMAN	Ras GTPase-activating-like protein IQGAP1	16.3105	16.4888	15.884	15.5356	17.8519	17.0683	16.0153	16.2144	0.732752	16.4211	1.73159	0.115385	0.45827	-5.10721	not significant	4	4	NA	other
IDSIPHLNNSTPL	sp|Q96I24|FUBP3_HUMAN	Far upstream element-binding protein 3				14.1703	15.464		14.7423	14.4992	0.731604	14.719	1.34176	0.231778	0.59697	-5.17782	not significant	1	3	NA	other
SPYPWPLNHI	sp|O75431|MTX2_HUMAN	Metaxin-2	14.6844	15.13	17.0703	17.1626	16.3249	16.6023	16.7339	17.3123	0.731544	16.3776	1.28109	0.230335	0.595471	-5.69502	not significant	4	4	NA	other
KFPLTTESAMKKIEDNNTL	sp|P62750|RL23A_HUMAN	Large ribosomal subunit protein uL23				15.1631	15.8565		15.982	15.8442	0.731135	15.7114	1.72549	0.139006	0.497128	-4.72886	not significant	1	3	NA	other
IPLPLGTVTI	sp|P05023|AT1A1_HUMAN;sp|P50993|AT1A2_HUMAN	Sodium/potassium-transporting ATPase subunit alpha-1	16.1638	16.7909	16.5401	16.8361	16.9723	17.6039	17.4574	17.2217	0.7311	16.9483	2.85719	0.0177696	0.19672	-3.34866	not significant	4	4	NA	other
MVGLDAAGKTTIL	sp|P61204|ARF3_HUMAN;sp|P18085|ARF4_HUMAN;sp|P84077|ARF1_HUMAN;sp|P84085|ARF5_HUMAN	ADP-ribosylation factor 3				13.6246	14.3661		14.0787	14.6208	0.730608	14.1726	1.58685	0.167431	0.533704	-4.89561	not significant	1	3	NA	other
IEIPAEKVF	sp|P14618|KPYM_HUMAN;sp|P30613|KPYR_HUMAN	Pyruvate kinase PKM	14.8785		14.3148	15.0656	15.7348	15.1391	14.8906	16.1678	0.730118	15.1702	1.95676	0.0836828	0.394537	-4.72284	not significant	3	4	NA	other
VPLDGRPMNI	sp|Q86V81|THOC4_HUMAN	THO complex subunit 4				15.3981	15.3283	15.8696	16.4749	16.8372	0.729429	15.9816	1.16286	0.285377	0.645786	-5.40196	not significant	1	4	NA	other
KTRIIDVVY	sp|P62241|RS8_HUMAN	Small ribosomal subunit protein eS8	14.2171			14.3783	15.9603	13.7131	15.3009	15.1315	0.728791	14.7835	1.24934	0.248783	0.609964	-5.53957	not significant	2	4	NA	other
NEITGHTY	sp|Q6IQ26|DEN5A_HUMAN;sp|Q6ZUT9|DEN5B_HUMAN	DENN domain-containing protein 5A	14.2148	14.2276	13.9537	13.9851	15.4583	15.3232	14.1296	14.3849	0.728704	14.4597	2.18497	0.0549698	0.322053	-4.4298	not significant	4	4	NA	other
EDIVVPVY	sp|P51784|UBP11_HUMAN	Ubiquitin carboxyl-terminal hydrolase 11	14.7107		14.3534	15.0263	15.6256	15.1802	15.482	15.412	0.728151	15.1129	2.69983	0.0254656	0.230824	-3.59287	not significant	3	4	NA	other
VGPLGSTIPM	sp|Q15038|DAZP2_HUMAN	DAZ-associated protein 2	15.22		15.3343	14.6538	16.8429	16.3978	14.9705	14.9781	0.727944	15.4853	1.42894	0.18844	0.553276	-5.44268	not significant	3	4	NA	other
QFGGLPVPLDQTLPLNVN	sp|Q9NP55|BPIA1_HUMAN	BPI fold-containing family A member 1		12.8445	12.2096		13.2547				0.727641	12.7696	1.31	0.252169	0.614717	-5.16019	not significant	2	1	NA	other
MERKVLAL	sp|Q96SB4|SRPK1_HUMAN	SRSF protein kinase 1	16.7223	15.4911	16.4614	15.4729	17.537	16.3817	16.7582	16.376	0.726286	16.4001	1.86634	0.0928886	0.418507	-4.91292	not significant	4	4	NA	other
QEIEEDRKKAELEGVAV	sp|Q9Y3X0|CCDC9_HUMAN	Coiled-coil domain-containing protein 9	14.7204			14.7494	15.8966		15.6376	14.849	0.726192	15.1706	1.76524	0.123664	0.472662	-4.85772	not significant	2	3	NA	other
DAQNPSLFV	sp|Q99437|VATO_HUMAN	V-type proton ATPase 21 kDa proteolipid subunit c''	17.1057	18.0218	16.8566	17.7631	18.0079	18.2702	18.3453	18.0276	0.725922	17.7998	2.42122	0.0370112	0.27388	-4.05618	not significant	4	4	NA	other
YPPGAFVSV	sp|Q9Y263|PLAP_HUMAN	Phospholipase A-2-activating protein	15.0495	15.4439	14.7888	16.2461	15.8735	16.5927	15.5303	16.4341	0.725604	15.7449	1.93862	0.0825719	0.394002	-4.80599	not significant	4	4	NA	other
VPPPPPPPP	sp|O95104|SCAF4_HUMAN;sp|A0MZ66|SHOT1_HUMAN;sp|A6NNW6|ENO4_HUMAN;sp|O95466|FMNL1_HUMAN;sp|P78362|SRPK2_HUMAN;sp|Q70E73|RAPH1_HUMAN;sp|Q8IZD2|KMT2E_HUMAN;sp|Q8N8S7|ENAH_HUMAN;sp|Q9NSV4|DIAP3_HUMAN;tr|A0A1R3XUS2|A0A1R3XUS2_MYCBO	SR-related and CTD-associated factor 4				14.7846	17.2851		14.5572	14.6875	0.725415	15.3286	0.633738	0.551367	0.834675	-5.82369	not significant	1	3	NA	other
GEYAVHVL	sp|P21333|FLNA_HUMAN;sp|Q14315|FLNC_HUMAN	Filamin-A	15.2504	15.612	15.4141	15.621	15.9906	16.8181	15.9326	16.0533	0.724265	15.8365	2.7255	0.0221744	0.217918	-3.5638	not significant	4	4	NA	other
DFMRQAGEVTF	sp|Q13243|SRSF5_HUMAN	Serine/arginine-rich splicing factor 5				12.8515	13.5491		13.6024		0.724248	13.3343	1.46972	0.2069	0.575517	-4.98652	not significant	1	2	NA	other
TPPTAQVV	sp|P52907|CAZA1_HUMAN	F-actin-capping protein subunit alpha-1	16.2986	16.4615	15.9214	16.4242	18.3921	16.699	15.9531	16.9545	0.723247	16.6381	1.57277	0.148214	0.511269	-5.32639	not significant	4	4	NA	other
QVSTHEQ	sp|P20930|FILA_HUMAN	Filaggrin	15.8845	16.3498	16.4271	14.5703	17.1543	16.4353	15.8422	16.6907	0.72272	16.1693	1.61132	0.139556	0.497599	-5.27426	not significant	4	4	NA	other
NEQGSYVV	sp|Q16531|DDB1_HUMAN	DNA damage-binding protein 1	14.7512	14.5503		14.2267	16.7037	14.8788	14.1837	15.1618	0.722612	14.9223	1.33992	0.214712	0.581249	-5.55169	not significant	3	4	NA	other
RLLLPGELAKHAVSEGTKAV	sp|P06899|H2B1J_HUMAN;sp|A0A2R8Y619|H2BK1_HUMAN;sp|O60814|H2B1K_HUMAN;sp|P23527|H2B1O_HUMAN;sp|P33778|H2B1B_HUMAN;sp|P57053|H2BFS_HUMAN;sp|P58876|H2B1D_HUMAN;sp|P62807|H2B1C_HUMAN;sp|Q16778|H2B2E_HUMAN;sp|Q5QNW6|H2B2F_HUMAN;sp|Q8N257|H2B3B_HUMAN;sp|Q93079|H2B1H_HUMAN;sp|Q96A08|H2B1A_HUMAN;sp|Q99877|H2B1N_HUMAN;sp|Q99879|H2B1M_HUMAN;sp|Q99880|H2B1L_HUMAN	Histone H2B type 1-J	13.4782			14.5634			14.7023	14.7842	0.722469	14.382	1.47815	0.193559	0.559949	-5.14307	not significant	2	2	NA	other
GEVQDSYEAY	sp|Q07666|KHDR1_HUMAN	KH domain-containing, RNA-binding, signal transduction-associated protein 1				12.3197	14.3439	11.7403			0.722356	12.8013	0.62059	0.564494	0.841639	-5.77305	not significant	1	2	NA	other
DELVLQQL	sp|Q13459|MYO9B_HUMAN	Unconventional myosin-IXb	14.5398		14.0626	14.144	14.9751	14.9075	15.0074	14.9941	0.722251	14.6615	2.96006	0.0168226	0.19258	-3.18812	not significant	3	4	NA	other
TAAPTGTTI	sp|P52948|NUP98_HUMAN	Nuclear pore complex protein Nup98-Nup96	18.5948	18.1421	18.3504	18.6546	20.5151	18.6074	18.4536	19.0513	0.721402	18.7962	1.67333	0.126576	0.476502	-5.18893	not significant	4	4	NA	other
DEKKYYLF	sp|Q12972|PP1R8_HUMAN	Nuclear inhibitor of protein phosphatase 1	14.7704		14.2193	14.2555	15.0505	15.281	15.1706	15.0412	0.720744	14.8269	2.80936	0.0213768	0.214872	-3.42247	not significant	3	4	NA	other
VEVNPKMVMTVF	sp|P13796|PLSL_HUMAN	Plastin-2				12.9567				13.6769	0.720181	13.3168	1.11974	0.33245	0.686253	-5.22675	not significant	1	1	NA	other
VAFSVQKEV	sp|Q16548|B2LA1_HUMAN	Bcl-2-related protein A1	13.937	14.5137	14.0169	14.3074	15.7119	15.0485	14.4156	14.4788	0.719927	14.5537	2.20341	0.0533067	0.31893	-4.40103	not significant	4	4	NA	other
RIPSFVTEL	sp|Q92538|GBF1_HUMAN	Golgi-specific brefeldin A-resistance guanine nucleotide exchange factor 1	13.8394		14.6683	15.6615	15.0797	15.4963	15.5267	15.6678	0.719542	15.1342	1.71198	0.122746	0.470181	-5.07012	not significant	3	4	NA	other
RATILVRL	sp|P29474|NOS3_HUMAN	Nitric oxide synthase 3	17.8288	18.0081	16.5278	17.6464	18.4121	17.9252	18.1373	18.4098	0.718293	17.8619	2.10062	0.0632393	0.342656	-4.56042	not significant	4	4	NA	other
SETALETTY	sp|Q6NYC8|PPR18_HUMAN	Phostensin	14.7604	15.4534	15.2918	14.9093	16.4305	15.674	15.4264	15.7546	0.717635	15.4626	2.47823	0.0336273	0.262061	-3.96468	not significant	4	4	NA	other
MTEPIDE	sp|P08238|HS90B_HUMAN;sp|Q58FF7|H90B3_HUMAN	Heat shock protein HSP 90-beta				13.5533	15.1581		13.6529	14.0018	0.717598	14.0915	1.04239	0.340346	0.693184	-5.48932	not significant	1	3	NA	other
SGDAAIVDMVPGKPM	sp|P68104|EF1A1_HUMAN;sp|Q5VTE0|EF1A3_HUMAN	Elongation factor 1-alpha 1	15.6801	14.2881	16.2065	16.1621	16.875	15.5414	16.7683	16.0191	0.716734	15.9426	1.50293	0.165117	0.531061	-5.41896	not significant	4	4	NA	other
TALESYNTV	sp|P18583|SON_HUMAN	Protein SON	14.7132	14.9015	14.1974	14.728	15.5743	15.4971	14.9678	15.363	0.715538	14.9928	2.81816	0.0189739	0.204195	-3.41249	not significant	4	4	NA	other
FEAPIKLVF	sp|Q8TCT9|HM13_HUMAN	Minor histocompatibility antigen H13	14.3468	14.4074	15.7775	15.5007	14.2836	16.3281	15.9693	16.3087	0.714334	15.3653	1.36878	0.202334	0.570674	-5.58936	not significant	4	4	NA	other
TFIGNSTAIQELFKR	sp|P07437|TBB5_HUMAN;sp|P04350|TBB4A_HUMAN;sp|P68371|TBB4B_HUMAN;sp|Q13509|TBB3_HUMAN;sp|Q13885|TBB2A_HUMAN;sp|Q9BUF5|TBB6_HUMAN;sp|Q9BVA1|TBB2B_HUMAN	Tubulin beta chain		13.5912	12.7039		13.8609				0.713356	13.3854	1.17026	0.29928	0.657825	-5.30527	not significant	2	1	NA	other
SEFLGFTSY	sp|Q9UBU7|DBF4A_HUMAN	Protein DBF4 homolog A	12.4207			12.657			13.0096	13.4937	0.71284	12.8953	1.78984	0.127479	0.477022	-4.7626	not significant	2	2	NA	other
DGGVINLSV	sp|O43252|PAPS1_HUMAN	Bifunctional 3'-phosphoadenosine 5'-phosphosulfate synthase 1	14.7294			15.0624	16.0691	16.207	15.1532	15.0054	0.712771	15.3711	1.62776	0.144367	0.505898	-5.07648	not significant	2	4	NA	other
SPGGVYAT	sp|P08670|VIME_HUMAN	Vimentin	15.2507	15.551	14.6153		16.4869	16.9382	15.6052	14.3761	0.712596	15.5462	1.21944	0.255175	0.618172	-5.69189	not significant	3	4	NA	other
AATELRGVVGP	sp|P22059|OSBP1_HUMAN	Oxysterol-binding protein 1			13.7118	14.574	15.3534		15.2914	13.9216	0.712542	14.5704	1.28606	0.241886	0.601616	-5.44754	not significant	2	3	NA	other
TQGTKIASDGLKGRVFEV	sp|P61247|RS3A_HUMAN	Small ribosomal subunit protein eS1	13.6381			13.9974	14.8469	13.5053	14.8114	14.9553	0.711955	14.2924	1.5203	0.169044	0.536683	-5.21465	not significant	2	4	NA	other
TAFPFQVEV	sp|A6NHR9|SMHD1_HUMAN	Structural maintenance of chromosomes flexible hinge domain-containing protein 1	13.4636	13.9876	13.8897	14.1083	14.5582	14.8987	14.206	14.634	0.711928	14.2183	2.82089	0.0188869	0.204106	-3.40802	not significant	4	4	NA	other
SLAALKKAL	sp|P10412|H14_HUMAN;sp|P16401|H15_HUMAN;sp|P16402|H13_HUMAN;sp|P16403|H12_HUMAN;sp|Q02539|H11_HUMAN	Histone H1.4	14.848	14.3706	15.1996	14.5591	17.346		15.1155	13.9067	0.711752	15.0494	1.01538	0.337731	0.691922	-5.90756	not significant	4	3	NA	other
MLPDWKSSL	sp|O15552|FFAR2_HUMAN	Free fatty acid receptor 2			14.024		13.8616	14.9276	15.1359	15.0174	0.711605	14.5933	1.22325	0.26329	0.624952	-5.33803	not significant	1	4	NA	other
SAPVSVSAV	sp|Q2M1Z3|RHG31_HUMAN	Rho GTPase-activating protein 31	14.5734	14.5637		14.2781	15.6901	15.0318	14.5758	15.4357	0.711588	14.8784	2.22158	0.0548728	0.322053	-4.32914	not significant	3	4	NA	other
GDGYNGYGGGP	sp|P22626|ROA2_HUMAN	Heterogeneous nuclear ribonucleoproteins A2/B1	15.2391	14.8213	14.5068	14.6692	16.4517	15.0748	15.0322		0.710488	15.1136	1.78082	0.110312	0.449591	-4.97446	not significant	4	3	NA	other
SEFTGVWKY	sp|O75340|PDCD6_HUMAN	Programmed cell death protein 6	17.5124	16.1374	17.6829	17.6137	18.1752	17.3944	17.9781	18.2394	0.710166	17.5917	1.85416	0.0947412	0.420899	-4.93076	not significant	4	4	NA	other
TEFKFPQI	sp|P49840|GSK3A_HUMAN;sp|P49841|GSK3B_HUMAN	Glycogen synthase kinase-3 alpha	13.1423	13.6015	14.9704	15.3603		14.2039	15.4576	15.2739	0.709873	14.5728	1.21039	0.258452	0.621013	-5.70205	not significant	4	3	NA	other
EPPPPPPPP	sp|Q27J81|INF2_HUMAN;sp|Q15911|ZFHX3_HUMAN;sp|Q5TGY3|AHDC1_HUMAN;sp|Q8N3X1|FNBP4_HUMAN;sp|Q9Y5W3|KLF2_HUMAN;sp|Q9Y6R4|M3K4_HUMAN	Inverted formin-2	16.3273	16.2351	15.7023	15.0746	17.8483	16.2667	15.8477	16.2154	0.709688	16.1897	1.53195	0.157898	0.519604	-5.3808	not significant	4	4	NA	other
DEAGGRFVAF	sp|Q92890|UFD1_HUMAN	Ubiquitin recognition factor in ER-associated degradation protein 1	14.7645		14.0109	14.4419	15.1823	15.1629	15.145	14.9717	0.709688	14.8113	2.65132	0.0275234	0.236708	-3.66828	not significant	3	4	NA	other
FSNPYSIEY	sp|O14879|IFIT3_HUMAN	Interferon-induced protein with tetratricopeptide repeats 3				13.4705	14.3208		14.0375		0.708629	13.9429	1.40182	0.225095	0.590156	-5.0612	not significant	1	2	NA	other
TPLILKPFGNSISRY	sp|Q14739|LBR_HUMAN	Delta(14)-sterol reductase LBR	13.7402		13.9115	13.6501	13.9104	15.9026	14.609	13.4811	0.708485	14.1721	1.33527	0.216165	0.581596	-5.55726	not significant	3	4	NA	other
LPVQPVSSI	sp|Q8NFQ8|TOIP2_HUMAN	Torsin-1A-interacting protein 2				12.7113				13.4196	0.708318	13.0655	1.10129	0.339421	0.692684	-5.24417	not significant	1	1	NA	other
SLLNEGYLQPAGDMSK	sp|P08567|PLEK_HUMAN	Pleckstrin			13.3755	13.4702	14.0187	13.6747	14.933	13.8979	0.70822	13.895	1.7457	0.121143	0.468122	-4.91996	not significant	2	4	NA	other
ADIQTERAYQKQPTIF	sp|P62280|RS11_HUMAN	Small ribosomal subunit protein uS17	19.3476	16.8022	18.8678	18.8373	19.9602	19.2464	19.7276	17.753	0.708132	18.8178	1.12883	0.286472	0.646256	-5.86652	not significant	4	4	NA	other
TLLIKTVETRDGQVINETSQ	sp|P08670|VIME_HUMAN	Vimentin		13.6438			15.1533	16.0545	13.5583	12.6408	0.707951	14.2101	0.579772	0.581393	0.84867	-5.89104	not significant	1	4	NA	other
PDLTPLF	sp|O75880|SCO1_HUMAN	Protein SCO1 homolog, mitochondrial			13.7597	14.0033	14.7551	14.9665	14.4639	14.1714	0.707765	14.3533	2.11698	0.0690852	0.359221	-4.40271	not significant	2	4	NA	other
SVPEAQSAL	sp|Q6FIF0|ZFAN6_HUMAN	AN1-type zinc finger protein 6	15.3055	16.3324	15.6534	15.527	17.7058	16.6052	14.7583	16.5782	0.7073	16.0582	1.28493	0.229043	0.593885	-5.69049	not significant	4	4	NA	other
VDVEALENSAGATYIRKK	sp|O76094|SRP72_HUMAN	Signal recognition particle subunit SRP72	13.1652	13.4979		12.7006	14.2167	13.7715	13.4971		0.707183	13.4748	2.07186	0.0739995	0.373247	-4.51591	not significant	3	3	NA	other
AAMLDTVVFK	sp|O00487|PSDE_HUMAN	26S proteasome non-ATPase regulatory subunit 14	14.934	14.3733	15.609	16.5003	16.3821	15.5154	16.1443	16.2021	0.706836	15.7075	1.61128	0.139564	0.497599	-5.27431	not significant	4	4	NA	other
DGYVVKETI	sp|Q15418|KS6A1_HUMAN	Ribosomal protein S6 kinase alpha-1	17.7692	17.449	17.3307	17.4786	19.4082	18.4654	17.2485	17.7294	0.706007	17.8599	1.6513	0.131058	0.483515	-5.21945	not significant	4	4	NA	other
MPIYPTYNEV	sp|Q9P2E3|ZNFX1_HUMAN	NFX1-type zinc finger-containing protein 1			13.6295	13.8075	13.1653		14.8735	15.2337	0.705631	14.1419	1.10825	0.306669	0.664032	-5.64009	not significant	2	3	NA	other
IVDVIDQNRAL	sp|P50914|RL14_HUMAN	Large ribosomal subunit protein eL14	14.8205	14.0601	13.7703	15.1245	15.8414	14.607	15.3431	14.8036	0.704933	14.7963	1.81901	0.100282	0.432562	-4.98195	not significant	4	4	NA	other
LPALPISI	sp|P49768|PSN1_HUMAN;sp|P49810|PSN2_HUMAN	Presenilin-1	13.2525				13.8479	14.1906	13.8843	13.9064	0.704825	13.8163	1.79239	0.118953	0.464022	-4.65868	not significant	1	4	NA	other
DELPQSVL	sp|Q86Y07|VRK2_HUMAN	Serine/threonine-protein kinase VRK2	14.8683		15.1723	14.2288	15.2254	15.4076	16.0092	15.2021	0.704608	15.1591	2.11656	0.0649103	0.34681	-4.48703	not significant	3	4	NA	other
IEEQKIVVKVL	sp|P49207|RL34_HUMAN	Large ribosomal subunit protein eL34				14.1282	15.2618	14.8341	14.538	14.6973	0.704584	14.6919	1.59336	0.157896	0.519604	-4.90895	not significant	1	4	NA	other
FGSDFENY	sp|P20292|AL5AP_HUMAN	Arachidonate 5-lipoxygenase-activating protein	15.221	15.1499	14.5261	14.4835	15.5356	15.7911	15.219	15.6508	0.703999	15.1971	2.61878	0.0265402	0.232379	-3.73746	not significant	4	4	NA	other
FVAATYKL	sp|P04844|RPN2_HUMAN	Dolichyl-diphosphooligosaccharide--protein glycosyltransferase subunit 2			14.0755	13.9948	15.3729	14.7398	14.0534	14.7867	0.703028	14.5039	1.75707	0.119099	0.464122	-4.90463	not significant	2	4	NA	other
AVLWSAGLL	sp|P20292|AL5AP_HUMAN	Arachidonate 5-lipoxygenase-activating protein				12.3822			13.0549	13.1152	0.702846	12.8508	1.42591	0.218471	0.58215	-5.03485	not significant	1	2	NA	other
AAPEGAGAL	sp|Q9Y5B0|CTDP1_HUMAN	RNA polymerase II subunit A C-terminal domain phosphatase	14.5319			13.9836	14.9601				0.702336	14.4919	1.3004	0.255171	0.618172	-5.17039	not significant	2	1	NA	other
LEGAAGALQ	sp|Q9UQB3|CTND2_HUMAN	Catenin delta-2	13.9398			13.9898	14.5922		14.742		0.702326	14.3159	1.91285	0.108035	0.447097	-4.60742	not significant	2	2	NA	other
VISLEGKPL	sp|P23528|COF1_HUMAN	Cofilin-1	14.8987	15.2183	15.1955	15.2185	16.4696	14.4369	15.5278	16.9025	0.70149	15.4835	1.46259	0.175631	0.542295	-5.47126	not significant	4	4	NA	other
AKALANVNIGSL	sp|P05386|RLA1_HUMAN	Large ribosomal subunit protein P1	14.5585	13.9589	14.4132	14.2192	14.7072		14.7567	15.4997	0.700443	14.5876	2.32408	0.0465519	0.299488	-4.17328	not significant	4	3	NA	other
NLQTVNVDEN	sp|P62899|RL31_HUMAN	Large ribosomal subunit protein eL31	13.5183	14.0156	13.2772	13.7885	15.8897	13.6883	13.473		0.700431	13.9501	1.24832	0.244939	0.604973	-5.6591	not significant	4	3	NA	other
DALDVANKIGII	sp|P62750|RL23A_HUMAN	Large ribosomal subunit protein uL23			12.9289	13.353	12.9091	13.8062	14.0477	14.6022	0.700333	13.6078	1.46073	0.184314	0.549584	-5.28915	not significant	2	4	NA	other
VPFPDTYEI	sp|P61009|SPCS3_HUMAN	Signal peptidase complex subunit 3	14.1959	13.797		14.1867	14.4249	14.9695	14.7583	14.8866	0.699966	14.4599	2.66387	0.0269753	0.234289	-3.64877	not significant	3	4	NA	other
AAPDDLALLK	sp|Q86UE4|LYRIC_HUMAN	Protein LYRIC	15.2482		14.501	13.7745	15.9692		16.1467	13.5075	0.699901	14.8579	0.948982	0.371935	0.71235	-5.90462	not significant	3	3	NA	other
VDSIGSGRAIPI	sp|Q96P47|AGAP3_HUMAN	Arf-GAP with GTPase, ANK repeat and PH domain-containing protein 3				13.4297			13.8482	14.4099	0.699307	13.8959	1.2894	0.258652	0.621013	-5.18203	not significant	1	2	NA	other
NESGTWIQY	sp|Q7Z2W4|ZCCHV_HUMAN	Zinc finger CCCH-type antiviral protein 1	13.6683	12.503	13.8987	14.0896	14.5017	13.7253	14.5303	14.1991	0.699228	13.8895	1.8685	0.0925631	0.417846	-4.90975	not significant	4	4	NA	other
NETSAPF	sp|P07814|SYEP_HUMAN	Bifunctional glutamate/proline--tRNA ligase	16.6502	17.716	16.0803		20.1905	16.5011	16.0672	17.2952	0.698029	17.2144	0.758331	0.468592	0.778321	-6.13397	not significant	3	4	NA	other
IALSTDF	sp|Q16617|NKG7_HUMAN	Protein NKG7		13.7829			14.6462	14.4131	14.5531	14.3097	0.697642	14.341	1.78279	0.120599	0.466803	-4.67098	not significant	1	4	NA	other
NQLLQEDSL	sp|Q9UL46|PSME2_HUMAN	Proteasome activator complex subunit 2	15.0114	14.2964	14.8732	15.3765	15.9065		15.3241	15.5273	0.696567	15.1879	2.16759	0.0598271	0.334516	-4.41056	not significant	4	3	NA	other
TTDNANIL	sp|P13645|K1C10_HUMAN	Keratin, type I cytoskeletal 10	15.6986	16.2884	14.978	14.8425	16.8228	16.9546	15.0946	15.7203	0.696206	15.8	1.43688	0.182628	0.548902	-5.50412	not significant	4	4	NA	other
SSVPGVRLLQDSVD	sp|P08670|VIME_HUMAN	Vimentin			13.7872		15.206		13.7608		0.696196	14.2513	0.910131	0.408191	0.741453	-5.55113	not significant	1	2	NA	other
LPKSIYSQI	sp|Q9NV06|DCA13_HUMAN	DDB1- and CUL4-associated factor 13	14.7694			14.1354	14.7085	14.9766	15.3183	15.5879	0.695439	14.916	1.87777	0.0993314	0.431251	-4.73963	not significant	2	4	NA	other
LARNLSDIDL	sp|Q96B49|TOM6_HUMAN	Mitochondrial import receptor subunit TOM6 homolog	16.0636		15.5361	15.8722	16.0705	16.6262	16.1074	17.2693	0.694404	16.2208	1.96969	0.0819873	0.393425	-4.70399	not significant	3	4	NA	other
TDGKVFQF	sp|P83731|RL24_HUMAN	Large ribosomal subunit protein eL24	17.1423	15.4986	16.5872	18.234	18.3964	15.3828	17.5313	18.9285	0.694215	17.2126	0.878697	0.401089	0.736188	-6.1111	not significant	4	4	NA	other
ADAAPDEKVLDSGFREIENK	sp|P01833|PIGR_HUMAN	Polymeric immunoglobulin receptor	14.8605		13.9758	14.3651	15.3527	14.928	15.0504	15.0458	0.693786	14.7969	2.39742	0.041378	0.288585	-4.06092	not significant	3	4	NA	other
MPTSVAYI	sp|O95819|M4K4_HUMAN;sp|Q8N4C8|MINK1_HUMAN;sp|Q9UKE5|TNIK_HUMAN	Mitogen-activated protein kinase kinase kinase kinase 4	15.8953	16.6252	15.4255	17.0937	17.1278	17.3119	16.9601	16.4149	0.693742	16.6068	1.79933	0.103514	0.436617	-5.01041	not significant	4	4	NA	other
YPFNPPKV	sp|P61086|UBE2K_HUMAN	Ubiquitin-conjugating enzyme E2 K				14.7074	15.0025	15.6702	15.1798	15.7515	0.693597	15.2623	1.48832	0.183014	0.548902	-5.03632	not significant	1	4	NA	other
DELYAVKI	sp|P05771|KPCB_HUMAN	Protein kinase C beta type	16.5706	15.3991	15.5215	15.8577	16.2461	16.8766	16.7216	16.2777	0.693277	16.1839	2.21829	0.0519998	0.314935	-4.37776	not significant	4	4	NA	other
NEVGYSIRF	sp|O60231|DHX16_HUMAN	Pre-mRNA-splicing factor ATP-dependent RNA helicase DHX16	15.4877	15.286	15.5933	15.5372	16.161	16.1673	16.1782	16.1707	0.693246	15.8227	3.40727	0.0071216	0.124011	-2.45041	not significant	4	4	NA	other
FPFYGKPMRI	sp|P08579|RU2B_HUMAN	U2 small nuclear ribonucleoprotein B''	17.7165	18.7579	19.1129	19.8834	18.8405	19.743	19.489	20.17	0.692942	19.2141	1.49796	0.166381	0.532253	-5.42545	not significant	4	4	NA	other
VPFASAANV	sp|Q9NPY3|C1QR1_HUMAN	Complement component C1q receptor	18.2129	18.1146	17.5691	18.0603	18.9533	19.0956	18.195	18.4833	0.692576	18.3355	2.46817	0.0342015	0.262721	-3.98086	not significant	4	4	NA	other
NALSGNEEL	sp|P14625|ENPL_HUMAN	Endoplasmin	14.7831	14.3016	14.2208	14.9646	15.6678	15.59	14.7033	15.0776	0.69215	14.9136	2.2879	0.0462885	0.299488	-4.26828	not significant	4	4	NA	other
EVPGPAAAL	sp|Q12796|PNRC1_HUMAN	Proline-rich nuclear receptor coactivator 1				13.7762	14.625	14.1744	14.3473	14.7247	0.691635	14.3295	1.64449	0.146871	0.509939	-4.84567	not significant	1	4	NA	other
YPYPGELTM	sp|O75626|PRDM1_HUMAN	PR domain zinc finger protein 1	14.1801	13.5961	14.3903	14.472	15.4971	14.8981	14.5301	14.4796	0.691617	14.5054	2.21401	0.052372	0.314935	-4.38445	not significant	4	4	NA	other
DAYLPLRL	sp|P28340|DPOD1_HUMAN	DNA polymerase delta catalytic subunit				12.9371			13.5187	13.7385	0.691465	13.3981	1.38212	0.230661	0.596094	-5.08266	not significant	1	2	NA	other
LRSFLSLF	sp|Q9UPQ8|DOLK_HUMAN	Dolichol kinase				11.8202				12.5115	0.691263	12.1659	1.07477	0.349683	0.698816	-5.26898	not significant	1	1	NA	other
LEFPTREVY	sp|Q8NF50|DOCK8_HUMAN	Dedicator of cytokinesis protein 8				13.8943	14.6723	14.8186	14.4035	14.4468	0.690973	14.4471	1.71553	0.132758	0.487218	-4.75653	not significant	1	4	NA	other
DQIVAGVVA	tr|A0A1R3Y549|A0A1R3Y549_MYCBO	POSSIBLE OSMOPROTECTANT (GLYCINE BETAINE/CARNITINE/CHOLINE/L-PROLINE) TRANSPORT INTEGRAL MEMBRANE PROTEIN ABC TRANSPORTER PROW		16.8649	15.9618		16.7791	17.0238		17.5098	0.690894	16.8279	1.62632	0.150704	0.514321	-5.03696	not significant	2	3	NA	other
GEFGGFGSV	sp|Q16576|RBBP7_HUMAN;sp|Q09028|RBBP4_HUMAN	Histone-binding protein RBBP7	15.1555	15.5858	15.7656	15.9418	16.3347	16.43	16.2581	16.1833	0.689339	15.9569	2.85829	0.0177365	0.19672	-3.34685	not significant	4	4	NA	other
PDQISVSEF	sp|O43150|ASAP2_HUMAN;sp|Q9ULH1|ASAP1_HUMAN	Arf-GAP with SH3 domain, ANK repeat and PH domain-containing protein 2	15.2953	14.9336	15.1836	15.3808	16.9756	15.3364	15.8484	15.3873	0.688551	15.5426	1.87154	0.0921082	0.417136	-4.90529	not significant	4	4	NA	other
GGGPGGGNFGGSP	sp|P22626|ROA2_HUMAN	Heterogeneous nuclear ribonucleoproteins A2/B1	14.2389	13.7454	13.9122	13.4352	15.5136	13.8167	14.2326		0.688038	14.1278	1.62314	0.140699	0.498854	-5.19088	not significant	4	3	NA	other
DEAKFPTM	sp|Q05655|KPCD_HUMAN	Protein kinase C delta type	14.9519		14.8813	14.7141	16.0202	15.9246	15.057	15.1453	0.687632	15.242	2.12678	0.0638595	0.344282	-4.47175	not significant	3	4	NA	other
PAAAPPAEKAPV	sp|P16403|H12_HUMAN	Histone H1.2	14.1359	13.6365	14.6815				15.3038	14.3733	0.687269	14.4262	1.47245	0.187116	0.553276	-5.22842	not significant	3	2	NA	other
DEAAAVAL	sp|P13010|XRCC5_HUMAN	X-ray repair cross-complementing protein 5	17.3514	17.2719	16.6838	17.1539	17.4811	17.8722	17.8467	18.0044	0.685851	17.4582	2.78926	0.0199185	0.208015	-3.45972	not significant	4	4	NA	other
DGWPAMGI	sp|P17844|DDX5_HUMAN	Probable ATP-dependent RNA helicase DDX5			13.4075	13.7741	13.2576	14.2683	14.4432	15.1353	0.685329	14.0477	1.34794	0.216622	0.582144	-5.42567	not significant	2	4	NA	other
QYAKDIGFIK	sp|P62273|RS29_HUMAN	Small ribosomal subunit protein uS14	14.584	14.3119	15.0016	14.3823	15.148		15.1717	15.4436	0.68451	14.8633	2.52378	0.0337746	0.262276	-3.86606	not significant	4	3	NA	other
GEMPTSVAY	sp|O95819|M4K4_HUMAN;sp|Q8N4C8|MINK1_HUMAN;sp|Q9UKE5|TNIK_HUMAN	Mitogen-activated protein kinase kinase kinase kinase 4	15.8919	15.6808	16.3807	16.3215	16.9211	16.5997	16.6987	16.792	0.684133	16.4108	2.80619	0.0193596	0.206443	-3.43206	not significant	4	4	NA	other
YIKTISTTISPLLLIP	sp|P20292|AL5AP_HUMAN	Arachidonate 5-lipoxygenase-activating protein			14.0439	14.1877	14.1922	15.4058			0.683171	14.4574	1.32303	0.237539	0.599255	-5.32182	not significant	2	2	NA	other
EEVETFAF	sp|P08238|HS90B_HUMAN;sp|P07900|HS90A_HUMAN;sp|Q14568|HS902_HUMAN;sp|Q58FF7|H90B3_HUMAN	Heat shock protein HSP 90-beta				13.7709	14.0613	14.4467	14.5378	14.7698	0.683033	14.3173	1.56638	0.164023	0.529804	-4.94202	not significant	1	4	NA	other
AEQKKKEKIIEDKTF	sp|Q8WU90|ZC3HF_HUMAN	Zinc finger CCCH domain-containing protein 15	14.02				14.7023				0.682323	14.3611	1.06087	0.355176	0.702667	-5.28188	not significant	1	1	NA	other
GNFAKATFD	sp|P15880|RS2_HUMAN	Small ribosomal subunit protein uS5	17.0755	16.4709	13.6662	16.93	17.45	15.846	17.2794	16.2924	0.681275	16.3763	0.932531	0.37399	0.712975	-6.06267	not significant	4	4	NA	other
APYHLVLLV	sp|Q9UNW8|GP132_HUMAN	Probable G-protein coupled receptor 132				13.7719		14.8973	13.8691	14.5931	0.681241	14.2829	1.22292	0.270566	0.632916	-5.30671	not significant	1	3	NA	other
LTEPVDEY	sp|P14625|ENPL_HUMAN	Endoplasmin	15.1915	15.1375	15.0003	15.319	16.4651	16.4147	14.9878	15.4984	0.679466	15.5018	1.93722	0.0827613	0.394002	-4.80808	not significant	4	4	NA	other
HETTFNSI	sp|P63261|ACTG_HUMAN;sp|A5A3E0|POTEF_HUMAN;sp|P0CG38|POTEI_HUMAN;sp|P0CG39|POTEJ_HUMAN;sp|P60709|ACTB_HUMAN;sp|Q562R1|ACTBL_HUMAN;sp|Q6S8J3|POTEE_HUMAN	Actin, cytoplasmic 2	13.4926				14.1717				0.67914	13.8321	1.05592	0.357152	0.704584	-5.28645	not significant	1	1	NA	other
QEAPSTTEY	sp|O15389|SIGL5_HUMAN;sp|Q96RL6|SIG11_HUMAN	Sialic acid-binding Ig-like lectin 5			13.2645	12.9542	14.2387	13.7712		13.3553	0.679066	13.5168	1.75743	0.125052	0.474345	-4.86794	not significant	2	3	NA	other
DFDRFKVM	sp|P50914|RL14_HUMAN	Large ribosomal subunit protein eL14	14.3364		14.0257	14.4747	14.2285	15.5631	15.0822		0.678986	14.6184	1.72572	0.124814	0.474309	-4.99814	not significant	3	3	NA	other
KSYLMNRL	sp|Q96PP9|GBP4_HUMAN	Guanylate-binding protein 4	17.1041	16.721	16.9693	16.8433	19.5401	16.69	16.9422	17.1811	0.678966	17.2489	1.21072	0.255052	0.618172	-5.77624	not significant	4	4	NA	other
LESVFKTEF	sp|O00160|MYO1F_HUMAN;sp|Q12965|MYO1E_HUMAN	Unconventional myosin-If	13.6118	12.5797		14.2253	14.4698	13.8302	14.1798	14.1245	0.678796	13.8602	1.70537	0.124005	0.473192	-5.07921	not significant	3	4	NA	other
ELRKKKIEEAMDGSETPQLF	sp|Q13435|SF3B2_HUMAN	Splicing factor 3B subunit 2	14.7015		14.9214	15.1574	15.2225	15.6234	16.5299	15.0439	0.678176	15.3143	1.76894	0.11237	0.451413	-4.99108	not significant	3	4	NA	other
MPTSLPNL	sp|Q04721|NOTC2_HUMAN	Neurogenic locus notch homolog protein 2	16.1056	15.4223	16.4363	16.1531	16.2806	17.1891	16.6917	16.6661	0.67754	16.3681	2.26693	0.0479415	0.304238	-4.30136	not significant	4	4	NA	other
TDLSRILKSPEIQRAL	sp|P36578|RL4_HUMAN	Large ribosomal subunit protein uL4				14.2186	14.6435	15.1666	14.878		0.677478	14.7267	1.47968	0.193165	0.559684	-5.02132	not significant	1	3	NA	other
DPFASLKKV	sp|Q5SR56|MF14B_HUMAN;sp|Q96MC6|MF14A_HUMAN	Hippocampus abundant transcript-like protein 1				12.9341				13.6109	0.676831	13.2725	1.05234	0.358591	0.705698	-5.28976	not significant	1	1	NA	other
STLIYKFGRTEEL	sp|P56557|TM50B_HUMAN	Transmembrane protein 50B	13.4513			13.2559	13.9234	13.6157	14.1045	14.4756	0.676204	13.8044	2.00795	0.0815526	0.392712	-4.55765	not significant	2	4	NA	other
ANGTTVHVGIHPSKVVITRL	sp|P61254|RL26_HUMAN;sp|Q9UNX3|RL26L_HUMAN	Large ribosomal subunit protein uL24			13.5719	14.3506	15.4118	13.865	15.0261	14.2459	0.675979	14.4119	1.34691	0.216936	0.58215	-5.42688	not significant	2	4	NA	other
SPINRIVQI	sp|Q9NWH9|SLTM_HUMAN	SAFB-like transcription modulator			14.3488		14.7406	15.0639	16.019	14.2738	0.675542	14.8892	1.00534	0.350312	0.698816	-5.55854	not significant	1	4	NA	other
GYDDGYAV	sp|O43390|HNRPR_HUMAN	Heterogeneous nuclear ribonucleoprotein R	14.3679				16.6919	14.3805	14.3056	14.7951	0.675322	14.9082	0.729744	0.490737	0.796411	-5.79082	not significant	1	4	NA	other
DEAGEKEAK	sp|P05114|HMGN1_HUMAN	Non-histone chromosomal protein HMG-14		13.0431		14.7689	14.0268	14.924	14.079	15.2929	0.674668	14.3558	1.16052	0.281125	0.642375	-5.63736	not significant	2	4	NA	other
HLEINPDHPIVETL	sp|P08238|HS90B_HUMAN	Heat shock protein HSP 90-beta				13.7886	13.6609	15.6697	14.0572		0.674062	14.2941	0.795083	0.459092	0.774084	-5.70679	not significant	1	3	NA	other
VPPVQVSPLIK	sp|P56385|ATP5I_HUMAN	ATP synthase subunit e, mitochondrial	15.107				16.5851		14.9765		0.673826	15.5562	0.825064	0.450236	0.768043	-5.6228	not significant	1	2	NA	other
SATSLPVI	sp|Q92502|STAR8_HUMAN	StAR-related lipid transfer protein 8	13.8971				14.3691	14.9579	14.3436	14.6088	0.67278	14.4353	1.55647	0.166328	0.532253	-4.95411	not significant	1	4	NA	other
DEAAFQKL	sp|P26447|S10A4_HUMAN	Protein S100-A4	17.9124	17.9556	17.776	17.7316	19.5492	18.7867	18.0014	17.7251	0.671712	18.1798	1.755	0.111149	0.450011	-5.07396	not significant	4	4	NA	other
LPLLPGRTV	sp|Q99973|TEP1_HUMAN	Telomerase protein component 1		15.0395		15.363		15.6279	15.8916	16.0972	0.670961	15.6039	1.98432	0.090306	0.413519	-4.56612	not significant	2	3	NA	other
KGPGSTKEL	sp|Q13123|RED_HUMAN	Protein Red			12.5843					13.2552	0.670839	12.9198	1.04302	0.36235	0.708978	-5.29833	not significant	1	1	NA	other
SLADFQIEK	sp|Q9HC98|NEK6_HUMAN	Serine/threonine-protein kinase Nek6			14.1601	13.5602	14.4592	14.4592	14.5142	14.6905	0.670601	14.3072	2.1808	0.0626809	0.340646	-4.31118	not significant	2	4	NA	other
DAFFSDTQI	sp|Q8TDJ6|DMXL2_HUMAN	DmX-like protein 2	15.0132	14.8862	14.4326	14.7645	15.6252	15.5495	15.1629	15.4405	0.670347	15.1093	2.86497	0.017539	0.195665	-3.33593	not significant	4	4	NA	other
DSLPLVDTHSKRTLL	sp|P08670|VIME_HUMAN	Vimentin	15.1941			13.9953	14.4782	15.0406	15.5415	15.9949	0.669101	15.0408	1.28523	0.236636	0.599255	-5.49874	not significant	2	4	NA	other
IPPVAVRL	sp|Q14839|CHD4_HUMAN	Chromodomain-helicase-DNA-binding protein 4				13.8444			13.5212	15.5055	0.668997	14.2904	0.70974	0.512415	0.810562	-5.71164	not significant	1	2	NA	other
SDEKAAVAGKKPVVGKKGKK	sp|P36578|RL4_HUMAN	Large ribosomal subunit protein uL4	11.9359				12.6044				0.668567	12.2701	1.03949	0.363785	0.70974	-5.30157	not significant	1	1	NA	other
GPALGAGIERM	sp|P52272|HNRPM_HUMAN	Heterogeneous nuclear ribonucleoprotein M	15.7062	14.4063	15.1405	15.6662	16.0124	15.8959	16.5081	15.1767	0.668462	15.564	1.76435	0.109496	0.448084	-5.06062	not significant	4	4	NA	other
LPWSSVLRV	sp|Q9BXI6|TB10A_HUMAN	TBC1 domain family member 10A	12.269		13.423	13.2298	13.1213	14.0136	13.6135	13.8182	0.667715	13.3555	1.83583	0.10123	0.433719	-4.89681	not significant	3	4	NA	other
ILPSSIKEL	sp|Q9UQ13|SHOC2_HUMAN	Leucine-rich repeat protein SHOC-2	15.2604			15.3337	15.6465	16.2415	15.9206	16.0477	0.667022	15.7417	2.20002	0.0608695	0.335535	-4.28349	not significant	2	4	NA	other
PMYQVKPY	sp|Q13155|AIMP2_HUMAN	Aminoacyl tRNA synthase complex-interacting multifunctional protein 2	14.7217		14.9157	14.1776	16.7285		13.8146		0.666602	14.8716	0.814833	0.443695	0.765219	-5.91288	not significant	3	2	NA	other
LPNNMIHQV	sp|Q9NYU2|UGGG1_HUMAN	UDP-glucose:glycoprotein glucosyltransferase 1	13.7797		13.2975	13.7111	15.6373	13.5946	13.954	13.8624	0.66602	13.9767	1.37125	0.205127	0.574618	-5.51382	not significant	3	4	NA	other
ETGEVIPPMKEFPDQHH	sp|O95139|NDUB6_HUMAN	NADH dehydrogenase [ubiquinone] 1 beta subcomplex subunit 6				15.0487	15.4047	16.1179	15.7076	15.6284	0.665913	15.5815	1.52315	0.174303	0.541777	-4.99451	not significant	1	4	NA	other
PFSKKDWYDVKAPA	sp|P61247|RS3A_HUMAN	Small ribosomal subunit protein eS1	14.8524		15.2697	17.0815	15.4456			17.3539	0.665201	16.0006	0.806195	0.448321	0.76702	-5.91993	not significant	3	2	NA	other
MESRIMIPLKTSPLQ	sp|O75323|NIPS2_HUMAN	Protein NipSnap homolog 2	15.6867	14.3562	15.4433	16.7827	16.466	16.7004	16.7987	14.9638	0.665005	15.8997	1.19619	0.260417	0.623688	-5.7926	not significant	4	4	NA	other
EESLDSDLY	sp|P02775|CXCL7_HUMAN	Platelet basic protein	14.2162	15.2902		13.5589	16.5315	15.3803	14.5725	13.5934	0.664318	14.7347	0.968252	0.359447	0.706391	-5.95307	not significant	3	4	NA	other
DLKNAIEKL	sp|Q13243|SRSF5_HUMAN	Serine/arginine-rich splicing factor 5	14.2113		13.9212	14.3589	15.1975	15.7194	14.9231	13.4713	0.664024	14.5433	1.33804	0.2153	0.581269	-5.55395	not significant	3	4	NA	other
NEVQGFLF	sp|Q9NYU1|UGGG2_HUMAN	UDP-glucose:glycoprotein glucosyltransferase 2	13.0793				13.9484	13.9206	13.5477	13.5551	0.663688	13.6102	1.61685	0.152738	0.515981	-4.87998	not significant	1	4	NA	other
KLFDAPLSISK	sp|A8K0Z3|WASH1_HUMAN;sp|A8MWX3|WASH4_HUMAN;sp|C4AMC7|WASH3_HUMAN;sp|Q6VEQ5|WASH2_HUMAN;sp|Q9NQA3|WASH6_HUMAN;tr|A0AAG2TVC3|A0AAG2TVC3_HUMAN	WASH complex subunit 1	14.1802			13.6164	14.7211	14.6156	14.113	14.7926	0.662291	14.3398	1.93669	0.090863	0.414062	-4.65772	not significant	2	4	NA	other
NEVEAVKV	sp|P07237|PDIA1_HUMAN	Protein disulfide-isomerase	15.4397		15.3374	15.0051	16.8378	15.9267	15.5388	15.387	0.661861	15.6389	1.74504	0.116621	0.460634	-5.02439	not significant	3	4	NA	other
FDKEVALF	sp|Q00597|FANCC_HUMAN	Fanconi anemia group C protein				13.4928		14.6124	14.2166	13.6345	0.661702	13.9891	1.22326	0.270447	0.632851	-5.30635	not significant	1	3	NA	other
DIPLDKTVVN	sp|P61353|RL27_HUMAN	Large ribosomal subunit protein eL27	14.3407		15.0535	14.2665	16.8845		13.5457		0.661554	14.8182	0.718197	0.497371	0.801054	-5.98818	not significant	3	2	NA	other
IVPILEE	sp|Q9Y3A3|PHOCN_HUMAN	MOB-like protein phocein	13.3721				14.281			13.7858	0.661313	13.813	1.244	0.273494	0.634975	-5.22964	not significant	1	2	NA	other
IVAPDAF	sp|P46940|IQGA1_HUMAN	Ras GTPase-activating-like protein IQGAP1	16.8557	16.3592	16.4046	17.0033	17.6131	17.0149	17.2131	17.4269	0.661289	16.9863	2.58553	0.0280692	0.237453	-3.7914	not significant	4	4	NA	other
PLPDRSLPAL	sp|Q96ST2|IWS1_HUMAN	Protein IWS1 homolog	13.8241				14.7749	14.3978	14.3341	14.4335	0.660931	14.3529	1.63828	0.148171	0.511269	-4.8534	not significant	1	4	NA	other
MPYGMALTVI	sp|Q15077|P2RY6_HUMAN	P2Y purinoceptor 6				13.3031	13.9387	13.6694	14.2244	14.0221	0.660611	13.8315	1.5991	0.156622	0.519306	-4.90189	not significant	1	4	NA	other
MYQNLKVL	sp|P41252|SYIC_HUMAN	Isoleucine--tRNA ligase, cytoplasmic				14.0018	14.9586	13.9195	14.7696	15	0.660125	14.5299	1.23427	0.259421	0.622433	-5.32615	not significant	1	4	NA	other
TEHWLVRIY	sp|P46977|STT3A_HUMAN	Dolichyl-diphosphooligosaccharide--protein glycosyltransferase subunit STT3A				13.7149		13.6631	14.8307	14.6307	0.659887	14.2099	1.09463	0.318739	0.676438	-5.4383	not significant	1	3	NA	other
EIKMTKM	sp|P01033|TIMP1_HUMAN;sp|Q6ZQQ6|WDR87_HUMAN	Metalloproteinase inhibitor 1	15.0735	14.4926	15.2062	14.6543		15.3501	15.4518	15.7464	0.659442	15.1393	2.34093	0.0453094	0.297325	-4.14753	not significant	4	3	NA	other
YAFNMKATV	sp|P11142|HSP7C_HUMAN	Heat shock cognate 71 kDa protein	19.158	18.8732	18.3298	19.2796	19.6472	19.4312	19.4197	19.7798	0.659339	19.2398	2.46777	0.0342244	0.262721	-3.9815	not significant	4	4	NA	other
YYINKISSTL	sp|Q8N6L1|KTAP2_HUMAN	Keratinocyte-associated protein 2	16.1541		15.2658	16.2719	16.6728	16.6728	16.1228	16.7577	0.659261	16.274	1.99826	0.0783586	0.385215	-4.66219	not significant	3	4	NA	other
ALPAQGLIEF	sp|Q00577|PURA_HUMAN;sp|Q96QR8|PURB_HUMAN	Transcriptional activator protein Pur-alpha			12.9666		13.6255				0.658923	13.2961	1.02449	0.369933	0.711902	-5.31525	not significant	1	1	NA	other
LFNLSKEDDVRQYV	sp|P62753|RS6_HUMAN	Small ribosomal subunit protein eS6			14.4617	15.2214				15.5002	0.658648	15.0611	1.13447	0.312571	0.669891	-5.34115	not significant	2	1	NA	other
FLEPSSPTF	sp|P21730|C5AR1_HUMAN	C5a anaphylatoxin chemotactic receptor 1		14.9612	14.8853	14.3183	15.2317	15.3787	15.6237	15.286	0.658446	15.0978	2.43359	0.0390417	0.28054	-4.00529	not significant	3	4	NA	other
SLAVFQLAGGIGERPQPGF	sp|O95394|AGM1_HUMAN	Phosphoacetylglucosamine mutase				11.8757	12.5338				0.658071	12.2047	1.02317	0.370481	0.711947	-5.31646	not significant	1	1	NA	other
PEKKPAEKKPTTEEKKPAA	sp|P36578|RL4_HUMAN	Large ribosomal subunit protein uL4	15.2008	14.0007	14.3448	14.4639	16.5993	16.0726	14.5948	13.3728	0.657294	14.8312	1.02166	0.332071	0.686253	-5.9773	not significant	4	4	NA	other
IITHPNFNGN	sp|P00761|TRYP_PIG	Trypsin			12.615	13.2515	14.1776	13.1071		13.4834	0.656128	13.3269	1.48902	0.182836	0.548902	-5.20822	not significant	2	3	NA	other
PAEKKPTTEEKKPAA	sp|P36578|RL4_HUMAN	Large ribosomal subunit protein uL4	18.0786	18.0869	16.9901	17.5701	19.055	18.3073	17.9207	18.0659	0.655777	18.0093	1.88596	0.0899744	0.412477	-4.88407	not significant	4	4	NA	other
YDEFHNPLAY	sp|Q92620|PRP16_HUMAN	Pre-mRNA-splicing factor ATP-dependent RNA helicase PRP16				13.0232	13.7476		13.7035	13.5848	0.65544	13.5147	1.54423	0.177248	0.544409	-4.94598	not significant	1	3	NA	other
EQVIFKY	sp|P61158|ARP3_HUMAN	Actin-related protein 3			13.224		14.0261	13.7015	14.0417	13.7459	0.654795	13.7478	1.64206	0.147379	0.510602	-4.8487	not significant	1	4	NA	other
NYDIPNL	sp|E0CX11|STMP1_HUMAN	Short transmembrane mitochondrial protein 1	14.0612				14.4472	14.9844			0.654517	14.4976	1.21599	0.28304	0.644032	-5.25863	not significant	1	2	NA	other
NEYLSQSY	sp|P46940|IQGA1_HUMAN	Ras GTPase-activating-like protein IQGAP1	14.7605	14.8976		13.9275	15.764	15.6095	14.4021	14.9538	0.653813	14.9021	1.59409	0.147069	0.510335	-5.22966	not significant	3	4	NA	other
DFEQEMATAASSSSLEKS	sp|P63261|ACTG_HUMAN;sp|P60709|ACTB_HUMAN;sp|Q6S8J3|POTEE_HUMAN	Actin, cytoplasmic 2			13.216	13.6546	13.9521	12.6248	13.8353	15.9403	0.652844	13.8705	0.814224	0.440374	0.762574	-5.96689	not significant	2	4	NA	other
SLPLPNF	sp|P08670|VIME_HUMAN;sp|Q8NDX9|LY65B_HUMAN	Vimentin			13.9278		15.7672	14.7179	14.0791	13.7572	0.652567	14.4498	0.850427	0.42499	0.750841	-5.69626	not significant	1	4	NA	other
LSSPATLN	sp|P00761|TRYP_PIG	Trypsin	14.7593			14.8665	16.6243	15.318	14.783	15.1341	0.651953	15.2475	1.26419	0.243694	0.603507	-5.52277	not significant	2	4	NA	other
RRFFPYYVY	sp|P20618|PSB1_HUMAN	Proteasome subunit beta type-1				15.8712		16.5364	16.9302	16.1021	0.651706	16.36	1.28079	0.251006	0.612987	-5.24471	not significant	1	3	NA	other
IIQSIRMGM	sp|Q8N6R1|SERP2_HUMAN;sp|Q9Y6X1|SERP1_HUMAN	Stress-associated endoplasmic reticulum protein 2	16.6804	14.1345	15.994	16.3687	17.5315	15.7094	17.2682	15.2723	0.65095	16.1199	0.981291	0.350605	0.698816	-6.01675	not significant	4	4	NA	other
VLYDRVLKY	sp|Q9UHB9|SRP68_HUMAN	Signal recognition particle subunit SRP68	14.619	15.4604		13.6158	15.7595	15.2072	14.8714	15.0246	0.650621	14.9368	1.46569	0.178434	0.545662	-5.39643	not significant	3	4	NA	other
SGYAPLSV	sp|Q96AX1|VP33A_HUMAN	Vacuolar protein sorting-associated protein 33A				13.6824	14.1131		13.6591	15.2259	0.650252	14.1701	0.930951	0.390444	0.726162	-5.59252	not significant	1	3	NA	other
YRYMNPAIVAPDAF	sp|P46940|IQGA1_HUMAN	Ras GTPase-activating-like protein IQGAP1				12.6217	13.4579		12.9776	13.3794	0.64995	13.1091	1.42329	0.208168	0.575929	-5.08611	not significant	1	3	NA	other
ASDEAGEKEAK	sp|P05114|HMGN1_HUMAN	Non-histone chromosomal protein HMG-14		11.8183		13.3125		12.7868	13.0392	13.8197	0.649844	12.9553	1.16943	0.282901	0.643926	-5.57588	not significant	2	3	NA	other
RGYDIKLL	sp|Q8NCE2|MTMRE_HUMAN	Myotubularin-related protein 14	14.92		13.7722		15.1259	14.8652	14.7241	15.2634	0.648541	14.7785	1.64094	0.141581	0.500716	-5.05923	not significant	2	4	NA	other
VPVGFFSHI	sp|Q9BYK8|HELZ2_HUMAN	3'-5' exoribonuclease HELZ2			14.5563	14.9048	15.0503	14.7501	15.7639	15.9486	0.64766	15.1623	1.54432	0.163216	0.528709	-5.18417	not significant	2	4	NA	other
SFSPGNSSL	sp|Q9UKX7|NUP50_HUMAN	Nuclear pore complex protein Nup50	14.9043	15.3354	14.3609	14.4003	15.4767	15.8962	14.8406	15.3767	0.647326	15.0739	2.03108	0.0709422	0.363326	-4.66676	not significant	4	4	NA	other
FELGGDKKRKGQVIQF	sp|P83881|RL36A_HUMAN;sp|Q969Q0|RL36L_HUMAN	Large ribosomal subunit protein eL42	17.6215	16.7763	17.1758	16.7617	18.6122	16.8685	17.8385	17.6043	0.647032	17.4073	1.69704	0.121907	0.468785	-5.15584	not significant	4	4	NA	other
DALEDFKKV	sp|Q5I0X7|TTC32_HUMAN	Tetratricopeptide repeat protein 32				13.7053	14.2523	15.01	13.973	14.1715	0.646358	14.2224	1.27182	0.2466	0.607055	-5.2852	not significant	1	4	NA	other
FLPWIRTTM	sp|P08311|CATG_HUMAN	Cathepsin G				13.7354			14.3816		0.646182	14.0585	1.00468	0.3782	0.716372	-5.33318	not significant	1	1	NA	other
AMNPVEHPF	sp|P62917|RL8_HUMAN	Large ribosomal subunit protein uL2	15.3564	15.9857	14.4661	14.1665	18.0242	14.195		14.6987	0.645601	15.2704	0.730507	0.484569	0.79235	-6.15512	not significant	4	3	NA	other
LAPGVVLI	sp|Q460N5|PAR14_HUMAN	Protein mono-ADP-ribosyltransferase PARP14			13.5721	13.6164			14.0257	14.454	0.645581	13.9171	1.67124	0.149518	0.513247	-4.90998	not significant	2	2	NA	other
TEVKSVEM	sp|P68104|EF1A1_HUMAN;sp|Q05639|EF1A2_HUMAN;sp|Q5VTE0|EF1A3_HUMAN	Elongation factor 1-alpha 1	14.8602	13.6731	14.3769	14.571	15.1924	15.2884	14.905	14.674	0.644662	14.6926	2.13848	0.05939	0.333308	-4.50201	not significant	4	4	NA	other
LEQVFSKY	sp|Q14011|CIRBP_HUMAN	Cold-inducible RNA-binding protein	14.0983	14.9897	14.5725	14.272	15.7967	15.3878	14.4251	14.9007	0.644451	14.8054	1.87715	0.0912732	0.414426	-4.89705	not significant	4	4	NA	other
DETPASQM	sp|O75533|SF3B1_HUMAN	Splicing factor 3B subunit 1			13.6746		14.9993	14.2482	13.709		0.644168	14.1578	1.04798	0.337977	0.691922	-5.48393	not significant	1	3	NA	other
LPVRLANI	sp|Q15118|PDK1_HUMAN;sp|Q15119|PDK2_HUMAN;sp|Q16654|PDK4_HUMAN	[Pyruvate dehydrogenase (acetyl-transferring)] kinase isozyme 1, mitochondrial	15.2129	14.7956	14.5124	15.3623	15.2349	15.6929	15.744	15.7878	0.644097	15.2929	2.39167	0.0388952	0.280061	-4.10344	not significant	4	4	NA	other
VFPSEIVG	sp|P62081|RS7_HUMAN	Small ribosomal subunit protein eS7	13.408				14.0521				0.644058	13.73	1.00138	0.379595	0.717992	-5.33615	not significant	1	1	NA	other
YPAGFMDVI	sp|P62701|RS4X_HUMAN;sp|P22090|RS4Y1_HUMAN	Small ribosomal subunit protein eS4, X isoform	14.4209	13.9787	14.9651	15.2444	15.2365	15.0614	15.3704	15.5112	0.642595	14.9736	2.0928	0.0640648	0.344729	-4.57246	not significant	4	4	NA	other
DGLRDLPSI	sp|Q14693|LPIN1_HUMAN	Phosphatidate phosphatase LPIN1	16.971	17.3247	16.2906	16.9661	17.1608	18.4608	17.2449	17.2552	0.642339	17.2093	1.79223	0.104703	0.439065	-5.02064	not significant	4	4	NA	other
NAGEDPGLA	sp|P81605|DCD_HUMAN	Dermcidin			13.8152		15.5408	15.1074	14.0982	13.083	0.642117	14.3289	0.705617	0.504666	0.808245	-5.80828	not significant	1	4	NA	other
FVEVGRVAY	sp|P50914|RL14_HUMAN	Large ribosomal subunit protein eL14	16.3084	16.0486	16.6368	16.0107	18.398	15.9909	16.9638	16.2195	0.64195	16.5721	1.32003	0.217525	0.58215	-5.64869	not significant	4	4	NA	other
NVILSMDNNRSLDL	sp|P04264|K2C1_HUMAN;sp|Q7Z794|K2C1B_HUMAN	Keratin, type II cytoskeletal 1	13.1854				14.0286	14.0526	13.5449	13.6819	0.641615	13.6987	1.52484	0.173891	0.541777	-4.99247	not significant	1	4	NA	other
NPFGGASHA	sp|P62266|RS23_HUMAN	Small ribosomal subunit protein uS12	14.0525	14.5618	13.9062	13.8267	14.9399	14.9979	14.2442		0.640541	14.3613	2.06229	0.0707766	0.363326	-4.56777	not significant	4	3	NA	other
ATYMRIYKKGDIVDI	sp|P46778|RL21_HUMAN	Large ribosomal subunit protein eL21	15.839		13.9175	15.9146	15.5802		14.9322	17.0797	0.640327	15.5439	0.901618	0.395039	0.731794	-5.94778	not significant	3	3	NA	other
ETVFTKSPYQEF	sp|P15880|RS2_HUMAN	Small ribosomal subunit protein uS5	12.8387			14.9266	15.3282	13.792	14.3984	14.5721	0.640018	14.3093	1.00188	0.347346	0.696839	-5.79926	not significant	2	4	NA	other
PAQKAPAPK	sp|P50914|RL14_HUMAN	Large ribosomal subunit protein eL14	12.9467					13.6841	13.3811	13.6928	0.63933	13.4262	1.45968	0.198368	0.566	-5.04443	not significant	1	3	NA	other
MPALAPPEV	sp|P62826|RAN_HUMAN	GTP-binding nuclear protein Ran			14.5707	14.6273	15.5943	15.5213	15.1264	14.7094	0.638867	15.0249	1.8234	0.107815	0.447097	-4.81445	not significant	2	4	NA	other
LEDVQPHDLGKVGEVIVTK	sp|P10809|CH60_HUMAN	60 kDa heat shock protein, mitochondrial				14.6181	15.4874	16.4716	15.3672	13.7005	0.638537	15.129	0.675136	0.522629	0.816342	-5.82962	not significant	1	4	NA	other
AAPTSAAAL	sp|Q86Z02|HIPK1_HUMAN	Homeodomain-interacting protein kinase 1	15.1098		14.9221	14.4986	16.9102	15.2515	14.7009	15.0648	0.638316	15.2083	1.25321	0.243239	0.602805	-5.65349	not significant	3	4	NA	other
VAPWNSLSL	sp|P01033|TIMP1_HUMAN	Metalloproteinase inhibitor 1	19.6329	18.615	19.9632	20.0754	19.875	19.8625	20.531	20.5703	0.638111	19.8906	1.75503	0.111144	0.450011	-5.07392	not significant	4	4	NA	other
DLTRFVKWPRY	sp|P62424|RL7A_HUMAN	Large ribosomal subunit protein eL8	17.0276	13.1504	17.6107	18.4998	17.9739	15.2843	17.9335	17.6439	0.636787	16.8905	0.58795	0.570178	0.843113	-6.32854	not significant	4	4	NA	other
FSVFGQVERA	sp|Q15233|NONO_HUMAN	Non-POU domain-containing octamer-binding protein	14.551			14.0622	15.3804	15.175	15.1043	14.1098	0.635793	14.7304	1.49592	0.175151	0.541808	-5.24533	not significant	2	4	NA	other
INFDKYHPGYFGK	sp|P46776|RL27A_HUMAN	Large ribosomal subunit protein uL15				14.0033	15.1355			14.1405	0.634669	14.4265	0.997456	0.368384	0.711802	-5.47273	not significant	1	2	NA	other
QPYGGFLDI	sp|O14976|GAK_HUMAN	Cyclin-G-associated kinase	16.3698	15.9698	16.3031	16.6447	16.9913	17.1445	16.5536	17.1326	0.63366	16.6387	2.53164	0.0307358	0.248546	-3.87857	not significant	4	4	NA	other
LPHPAFLLI	sp|P15509|CSF2R_HUMAN	Granulocyte-macrophage colony-stimulating factor receptor subunit alpha			12.2494			13.2315	12.5339		0.633342	12.6716	1.11574	0.319736	0.676438	-5.35969	not significant	1	2	NA	other
TDSKYFTTNKKGEIFELK	sp|P63010|AP2B1_HUMAN	AP-2 complex subunit beta	14.525			14.0998	15.0942	14.8795	14.8611		0.63255	14.6919	1.9126	0.100114	0.432562	-4.66254	not significant	2	3	NA	other
DESVGNVTF	sp|P17181|INAR1_HUMAN	Interferon alpha/beta receptor 1	15.5529			15.0355	16.43	15.8171	15.9694	15.4902	0.632483	15.7158	1.74234	0.121754	0.468785	-4.92449	not significant	2	4	NA	other
RPPVQVYGIEGRYATALY	sp|P48047|ATPO_HUMAN	ATP synthase subunit O, mitochondrial	15.2802	15.1406	15.2686	14.7753	16.0705	16.2062	14.969		0.632361	15.3872	1.79368	0.108123	0.447097	-4.9564	not significant	4	3	NA	other
GDAKTDQAQKAEGAGDAK	sp|P05204|HMGN2_HUMAN	Non-histone chromosomal protein HMG-17	17.4854	17.019	16.9061	17.9203	19.8207	17.4869	16.9864	17.5646	0.631951	17.6487	1.11236	0.293142	0.651779	-5.88409	not significant	4	4	NA	other
DETLFPSKI	sp|Q9H8S9|MOB1A_HUMAN;sp|Q7L9L4|MOB1B_HUMAN	MOB kinase activator 1A	17.8437	17.4799	17.184	18.0185	18.7913	17.6229	18.3321	18.3071	0.631833	17.9474	2.03119	0.0709292	0.363326	-4.66659	not significant	4	4	NA	other
LGSDAAALLFNSKNEDL	sp|Q16850|CP51A_HUMAN	Lanosterol 14-alpha demethylase				12.9364	13.6154		13.492	13.5967	0.631636	13.4101	1.49344	0.189663	0.554351	-5.00537	not significant	1	3	NA	other
LLPTSLNAL	sp|Q9P2E3|ZNFX1_HUMAN	NFX1-type zinc finger-containing protein 1	14.0011		14.5137	14.5103	14.9709	14.6253	15.2761	15.0186	0.631018	14.7023	2.27806	0.0501211	0.310965	-4.24344	not significant	3	4	NA	other
AAFPKKLAFA	sp|O75396|SC22B_HUMAN	Vesicle-trafficking protein SEC22b				14.2021	15.5305	14.9735	14.4537	14.3737	0.63075	14.7067	1.14338	0.292826	0.65149	-5.42214	not significant	1	4	NA	other
FTTWSGL	sp|Q14728|MFS10_HUMAN	Major facilitator superfamily domain-containing protein 10	14.6941	13.7553	14.9163	14.7139	15.0675	15.4972	15.2209	14.8162	0.630524	14.8352	2.0607	0.0675576	0.355337	-4.62162	not significant	4	4	NA	other
SEVPIRLDY	sp|Q96BY7|ATG2B_HUMAN	Autophagy-related protein 2 homolog B				13.8515	14.217	14.6497	14.4287	14.6295	0.629758	14.3553	1.55565	0.16652	0.532253	-4.9551	not significant	1	4	NA	other
YEAYLPETF	sp|Q8WU79|SMAP2_HUMAN	Stromal membrane-associated protein 2			14.1532	13.9249	14.8251	14.7308	14.5723	14.5461	0.629526	14.4587	2.21251	0.0597208	0.334188	-4.26548	not significant	2	4	NA	other
EVVAEVV	sp|O60832|DKC1_HUMAN	H/ACA ribonucleoprotein complex subunit DKC1	15.2621		14.678		15.2567	15.731	15.8082		0.628573	15.3472	1.69256	0.137174	0.492842	-4.95216	not significant	2	3	NA	other
SAYAVKVI	sp|Q9H4B4|PLK3_HUMAN	Serine/threonine-protein kinase PLK3		15.1965		15.1521	15.559	15.8965	15.9452	15.8089	0.628135	15.593	2.19315	0.0615109	0.336676	-4.29339	not significant	2	4	NA	other
GEEGLTLN	sp|P10809|CH60_HUMAN	60 kDa heat shock protein, mitochondrial	15.1476				16.5402	16.6001	15.1145	14.8463	0.627669	15.6497	0.791747	0.456135	0.772651	-5.74371	not significant	1	4	NA	other
VKVPYPVF	sp|P78347|GTF2I_HUMAN	General transcription factor II-I			13.782	14.6583			14.9849	14.709	0.626834	14.5336	1.37329	0.222369	0.586847	-5.26489	not significant	2	2	NA	other
YAPSGNYV	sp|P62873|GBB1_HUMAN;sp|Q9HAV0|GBB4_HUMAN	Guanine nucleotide-binding protein G(I)/G(S)/G(T) subunit beta-1	15.7543	16.5071	15.3693	15.8515	17.9753	15.7331	15.4961	16.7837	0.626516	16.1838	1.19494	0.260881	0.623688	-5.794	not significant	4	4	NA	other
DAFNTTFI	sp|P61026|RAB10_HUMAN;sp|Q92930|RAB8B_HUMAN	Ras-related protein Rab-10	13.9827	13.8779	14.3369	14.1339	14.4129	14.9	14.6311	14.8928	0.626324	14.396	2.71103	0.0227213	0.219207	-3.5874	not significant	4	4	NA	other
DVVYALKRQGRTLYGFGG	sp|P62805|H4_HUMAN	Histone H4		14.0635		13.983	14.7211	15.0645	14.6234	14.1883	0.626098	14.4406	1.86927	0.100615	0.433011	-4.75139	not significant	2	4	NA	other
ISTTISPLL	sp|P20292|AL5AP_HUMAN	Arachidonate 5-lipoxygenase-activating protein	15.1133		14.8957	15.1394	16.6989	15.7458	14.947	15.3061	0.624984	15.4066	1.51698	0.165256	0.531092	-5.33075	not significant	3	4	NA	other
NEIQVVVA	sp|P46063|RECQ1_HUMAN	ATP-dependent DNA helicase Q1	16.6355			16.6324	16.9165		17.3204	17.5395	0.6248	17.0089	1.81122	0.115789	0.459059	-4.79731	not significant	2	3	NA	other
YSGTGYKLSPFTFA	sp|Q13488|VPP3_HUMAN	V-type proton ATPase 116 kDa subunit a 3			12.7867	12.653	12.9716	13.7711	13.2224	13.4126	0.624609	13.1362	1.90249	0.0956905	0.423505	-4.70537	not significant	2	4	NA	other
SEVILHHEY	sp|O75643|U520_HUMAN	U5 small nuclear ribonucleoprotein 200 kDa helicase	13.9119	14.1253	14.019	14.0159	16.0968	14.5801	14.019	13.8737	0.624395	14.3302	1.39046	0.195875	0.563119	-5.56252	not significant	4	4	NA	other
GEVTNDFVMLK	sp|P39023|RL3_HUMAN	Large ribosomal subunit protein uL3	17.0526	15.0764	18.5739	18.3191	18.49	16.7443	18.9503	17.3341	0.62416	17.5676	0.805142	0.440282	0.762574	-6.1733	not significant	4	4	NA	other
SGDGYNGF	sp|P09651|ROA1_HUMAN;sp|A0A2R8Y4L2|RA1L3_HUMAN;sp|Q32P51|RA1L2_HUMAN	Heterogeneous nuclear ribonucleoprotein A1	13.5592			13.7843	14.9799			13.6116	0.624003	13.9838	1.12957	0.304939	0.66314	-5.53023	not significant	2	2	NA	other
MVTGAAPVSATVL	sp|P33121|ACSL1_HUMAN	Long-chain-fatty-acid--CoA ligase 1			13.9718	14.051	14.4852	13.8437	15.1701	15.0422	0.623894	14.4273	1.46031	0.184426	0.549584	-5.28967	not significant	2	4	NA	other
GAPDAGAAL	sp|Q01196|RUNX1_HUMAN	Runt-related transcription factor 1				13.4006	14.7947		13.7471	13.5302	0.623418	13.8681	0.991095	0.362719	0.708978	-5.5378	not significant	1	3	NA	other
LAPTFSGL	sp|Q8TCJ2|STT3B_HUMAN	Dolichyl-diphosphooligosaccharide--protein glycosyltransferase subunit STT3B				13.9978	14.5452	14.8556	14.4619		0.623107	14.4651	1.40257	0.213949	0.580915	-5.10964	not significant	1	3	NA	other
TPMGPGRTV	sp|O00214|LEG8_HUMAN	Galectin-8	16.7241	16.105	16.8209	17.094	17.013	17.3195	17.3829	17.5211	0.623097	16.9976	2.30368	0.0450818	0.297325	-4.24334	not significant	4	4	NA	other
DIPLDKTVV	sp|P61353|RL27_HUMAN	Large ribosomal subunit protein eL27	14.1071		14.5098	14.3999	14.7272		15.9678	14.1901	0.622773	14.6503	1.33055	0.22202	0.586847	-5.49981	not significant	3	3	NA	other
NENSLFKSL	sp|Q00610|CLH1_HUMAN	Clathrin heavy chain 1	16.366	16.7161	16.2181	15.9616	16.9282	17.1705	16.9832	16.6706	0.622706	16.6268	2.52519	0.0310713	0.249588	-3.88899	not significant	4	4	NA	other
WTTGTIISSQRF	sp|P07099|HYEP_HUMAN	Epoxide hydrolase 1	17.2109	16.5608	17.3122	17.9311	18.3023	17.5195	17.7581	17.9253	0.622529	17.565	1.92209	0.0848324	0.398469	-4.8306	not significant	4	4	NA	other
HEIVLKVAY	sp|Q8WUM0|NU133_HUMAN	Nuclear pore complex protein Nup133	15.4138	14.3658	14.3181	15.2009	15.4752	15.4674	15.4582	15.3864	0.622207	15.1357	2.08824	0.0645495	0.346426	-4.57945	not significant	4	4	NA	other
YPLYTQITV	sp|P15291|B4GT1_HUMAN	Beta-1,4-galactosyltransferase 1	14.4301	13.9852	13.7032	13.9412	14.8246	15.3313	14.1776	14.2131	0.621723	14.3258	1.96178	0.079501	0.387893	-4.77136	not significant	4	4	NA	other
TDFILKFPHS	sp|P50914|RL14_HUMAN	Large ribosomal subunit protein eL14			13.7917	14.1779	14.7133		14.499		0.621297	14.2955	1.60377	0.163681	0.529804	-4.99255	not significant	2	2	NA	other
VPPVQVSPLIKLGRYS	sp|P56385|ATP5I_HUMAN	ATP synthase subunit e, mitochondrial			14.1719	14.0193	14.0258	14.9368	15.3035	14.5972	0.620218	14.5091	1.54124	0.163953	0.529804	-5.18809	not significant	2	4	NA	other
IGYNPDTV	sp|P68104|EF1A1_HUMAN;sp|Q5VTE0|EF1A3_HUMAN	Elongation factor 1-alpha 1	14.687		14.3444	14.2257	15.6753	14.9044	14.3578	15.2192	0.620127	14.7734	1.78523	0.109557	0.448084	-4.96827	not significant	3	4	NA	other
HEFIATFF	sp|Q05655|KPCD_HUMAN	Protein kinase C delta type	12.6237	12.8244		13.2118	13.1379	13.7201	13.6618		0.619968	13.1966	1.97166	0.086172	0.400786	-4.65835	not significant	3	3	NA	other
DGKSLVSV	sp|P08238|HS90B_HUMAN;sp|Q58FF7|H90B3_HUMAN;sp|Q58FF8|H90B2_HUMAN	Heat shock protein HSP 90-beta				14.2216	15.3119	15.3861	14.1129	14.5529	0.61934	14.7171	1.03821	0.335863	0.68944	-5.52716	not significant	1	4	NA	other
MPFDPSKVV	sp|O75369|FLNB_HUMAN	Filamin-B	14.4473		15.316	15.325	14.7828	16.2431	15.8974	15.6701	0.618894	15.3831	1.52742	0.16268	0.528312	-5.31722	not significant	3	4	NA	other
IGGPAILL	sp|Q6ZS81|WDFY4_HUMAN	WD repeat- and FYVE domain-containing protein 4			13.623	13.9892	14.6336	13.5976	14.4917	14.9767	0.618823	14.2187	1.44841	0.187623	0.553276	-5.30437	not significant	2	4	NA	other
PKVVKPKKAAPKKK	sp|P16403|H12_HUMAN	Histone H1.2		14.0036				16.5101	13.7786	13.5771	0.618372	14.4673	0.511468	0.628655	0.867937	-5.89706	not significant	1	3	NA	other
PREPGAVSY	sp|Q92542|NICA_HUMAN	Nicastrin			12.6593	13.6111			13.7535		0.618292	13.3413	0.988763	0.372196	0.712352	-5.48073	not significant	2	1	NA	other
NEFEATQKL	sp|Q16649|NFIL3_HUMAN	Nuclear factor interleukin-3-regulated protein	14.748	14.8191	14.348	14.0617	16.8202	14.7701	14.1	14.7591	0.618148	14.8033	1.17465	0.268534	0.631113	-5.81658	not significant	4	4	NA	other
DGPSGVLI	sp|Q15393|SF3B3_HUMAN	Splicing factor 3B subunit 3	15.4326		15.3753	15.8794	15.9898	16.2204	16.2181	16.2934	0.617952	15.9156	2.43924	0.0386885	0.279147	-3.99658	not significant	3	4	NA	other
LAMPGAVGP	sp|Q9NUK0|MBNL3_HUMAN	Muscleblind-like protein 3	15.4554			15.0112	16.6087	16.5265	14.3478	15.9217	0.617926	15.6452	0.965752	0.364001	0.709868	-5.83365	not significant	2	4	NA	other
DELDSKLNY	sp|P52566|GDIR2_HUMAN	Rho GDP-dissociation inhibitor 2	13.8823				16.2157	14.2506	13.9883	13.5425	0.616971	14.3759	0.637504	0.545361	0.831874	-5.85484	not significant	1	4	NA	other
AEYSYVKSTKLVLK	sp|Q14331|FRG1_HUMAN	Protein FRG1	15.17		14.015	14.0186	15.0012	14.9552	15.0341	15.0808	0.616631	14.7536	1.8493	0.099116	0.430773	-4.87766	not significant	3	4	NA	other
LEDLVTEY	sp|P31785|IL2RG_HUMAN	Cytokine receptor common subunit gamma			14.4064	15.1246	15.5358	14.9477	15.5018	15.5432	0.616625	15.1766	1.75294	0.119838	0.465404	-4.91021	not significant	2	4	NA	other
TEVDIKMKF	sp|Q8IVG5|SAM9L_HUMAN	Sterile alpha motif domain-containing protein 9-like				13.3235			14.1609	13.7186	0.616331	13.7344	1.17643	0.297039	0.656692	-5.29903	not significant	1	2	NA	other
VGYLVRLV	sp|Q9H461|FZD8_HUMAN	Frizzled-8	16.011	15.6199	15.1582	15.5748	15.8363	16.3212	16.4064	16.265	0.616254	15.8991	2.36755	0.0405027	0.284616	-4.14191	not significant	4	4	NA	other
SAFDTNPF	sp|O15127|SCAM2_HUMAN	Secretory carrier-associated membrane protein 2	14.4519				15.4746	15.3865	15.2519	14.1581	0.615838	14.9446	1.03332	0.337982	0.691922	-5.53188	not significant	1	4	NA	other
ALPEIFTEL	sp|P41091|IF2G_HUMAN;sp|Q2VIR3|IF2GL_HUMAN	Eukaryotic translation initiation factor 2 subunit 3	14.4608	14.132	14.3464	14.4114	15.04	15.22	14.8367	14.717	0.615789	14.6455	2.7648	0.0207553	0.211662	-3.49967	not significant	4	4	NA	other
PYAGDVSMF	sp|P05120|PAI2_HUMAN	Plasminogen activator inhibitor 2	16.6455	16.8218	15.7957	16.6827	18.0339	17.3443	16.4278	16.6008	0.615256	16.7941	1.54771	0.154095	0.517799	-5.3599	not significant	4	4	NA	other
TAPLTLESL	sp|Q9UK99|FBX3_HUMAN	F-box only protein 3	14.7345		13.7629	14.2081	16.5731		14.0584	13.9196	0.615203	14.5428	0.870386	0.410838	0.742991	-5.97527	not significant	3	3	NA	other
NENDIRVMF	sp|O95319|CELF2_HUMAN	CUGBP Elav-like family member 2	18.1266	17.6657	18.3983	18.5826	18.6333	18.7352	18.9862	18.8767	0.614564	18.5006	2.36997	0.0403385	0.283993	-4.13805	not significant	4	4	NA	other
EAGISKNGQTREHALLAYTL	sp|P68104|EF1A1_HUMAN;sp|Q05639|EF1A2_HUMAN;sp|Q5VTE0|EF1A3_HUMAN	Elongation factor 1-alpha 1	13.7747				14.58		13.8776	14.7096	0.614361	14.2355	1.17645	0.287233	0.647054	-5.35535	not significant	1	3	NA	other
ATAAYEQLKLHITPEKF	sp|Q9NTJ5|SAC1_HUMAN	Phosphatidylinositol-3-phosphatase SAC1				13.5825	14.1967				0.614194	13.8896	0.954947	0.39969	0.734672	-5.37738	not significant	1	1	NA	other
SAQAQMRAM	sp|Q9Y383|LC7L2_HUMAN	Putative RNA-binding protein Luc7-like 2	14.4539	13.1368	13.9102		14.6573	15.2732	14.1447	13.7155	0.614056	14.1845	1.36619	0.206649	0.575517	-5.51997	not significant	3	4	NA	other
SLPLPNFS	sp|P08670|VIME_HUMAN	Vimentin	14.7453	14.4918	14.6555	14.0936		15.6654	15.1516	14.5119	0.613096	14.7593	1.82624	0.102761	0.435561	-4.91042	not significant	4	3	NA	other
SEFPTYGF	sp|O14786|NRP1_HUMAN	Neuropilin-1			14.1358		14.7905		14.494	14.9619	0.612951	14.5955	1.35847	0.226747	0.591187	-5.15922	not significant	1	3	NA	other
IIEVDPDTKEMLK	sp|P08708|RS17_HUMAN	Small ribosomal subunit protein eS17	14.3087				15.4849	14.6209	14.0501	15.5286	0.612385	14.7987	0.930997	0.384788	0.721575	-5.6268	not significant	1	4	NA	other
LEVVRSVF	sp|O94874|UFL1_HUMAN	E3 UFM1-protein ligase 1			13.0892		13.4609	13.6155	14.0706	13.6593	0.612381	13.5791	1.44671	0.193947	0.560463	-5.08569	not significant	1	4	NA	other
YFVPAFSGL	sp|P32189|GLPK_HUMAN;sp|Q14409|GLPK3_HUMAN;sp|Q14410|GLPK2_HUMAN;tr|A0A1R3Y4Z5|A0A1R3Y4Z5_MYCBO	Glycerol kinase			12.8483	12.4301		13.2512			0.612014	12.8432	1.1755	0.297376	0.656694	-5.29997	not significant	2	1	NA	other
EPEGAAEL	sp|Q9H4A4|AMPB_HUMAN	Aminopeptidase B	16.758	16.4587	16.0984	15.397	18.1502	16.5441	15.8721	16.5924	0.611665	16.4839	1.25285	0.240005	0.600742	-5.728	not significant	4	4	NA	other
TNQGTVIHF	sp|P20290|BTF3_HUMAN	Transcription factor BTF3	14.1715		14.4842	14.0087	16.1109		14.6178	13.7693	0.611201	14.5271	1.07567	0.315157	0.672962	-5.78093	not significant	3	3	NA	other
GLDVDSLVIEH	sp|P18621|RL17_HUMAN	Large ribosomal subunit protein uL22				13.5327	14.0775		14.2093		0.61066	13.9398	1.23318	0.277146	0.638434	-5.24088	not significant	1	2	NA	other
SENSVFAY	sp|O14867|BACH1_HUMAN	Transcription regulator protein BACH1	13.7106		14.1198	14.1277	14.4447	14.5689	14.7669	14.6038	0.610067	14.3346	2.45787	0.0375475	0.275742	-3.96787	not significant	3	4	NA	other
AAPAAPTAL	sp|P22736|NR4A1_HUMAN	Nuclear receptor subfamily 4immunitygroup A member 1	14.9118	15.5886	14.9341	15.1638	16.7372	15.5787	14.8279	15.892	0.609365	15.4543	1.56325	0.150425	0.513835	-5.33916	not significant	4	4	NA	other
LTTGVITGL	sp|O15427|MOT4_HUMAN	Monocarboxylate transporter 4	15.1357		15.2576	15.2296	15.7324	16.5796	15.6234	15.3325	0.609351	15.5558	1.8422	0.100226	0.432562	-4.88777	not significant	3	4	NA	other
ETGVLKPGMVV	sp|P68104|EF1A1_HUMAN;sp|Q5VTE0|EF1A3_HUMAN	Elongation factor 1-alpha 1	16.3389	13.8757	16.1706	16.4787	16.8632	15.1562	17.7495	15.5322	0.609291	16.0206	0.859652	0.410998	0.742991	-6.12765	not significant	4	4	NA	other
KQLDDLKVELSQLRVAK	sp|P42766|RL35_HUMAN	Large ribosomal subunit protein uL29	13.8335		14.5494	13.6793			14.6299		0.609147	14.173	1.15125	0.296636	0.656215	-5.38127	not significant	3	1	NA	other
DEGQTVFY	sp|Q9P1U0|RPA12_HUMAN	DNA-directed RNA polymerase I subunit RPA12	14.6041				14.8761	14.9919	15.6018	15.3824	0.608988	15.0913	1.34304	0.223797	0.589001	-5.20562	not significant	1	4	NA	other
AKGEVTEM	sp|Q8TCT9|HM13_HUMAN	Minor histocompatibility antigen H13	15.2225	14.9058	15.4528	15.6385	15.2986	16.2407	15.998	16.117	0.608676	15.6093	2.12435	0.0607994	0.335535	-4.52385	not significant	4	4	NA	other
FEADGPKQM	sp|P01584|IL1B_HUMAN	Interleukin-1 beta	13.6315			13.9794	15.3372	13.796	14.627	13.8909	0.607282	14.2103	1.258	0.245807	0.605604	-5.52979	not significant	2	4	NA	other
LPPYLRVI	sp|P43490|NAMPT_HUMAN	Nicotinamide phosphoribosyltransferase			14.3216	15.1251		14.4917	15.7064	15.7938	0.607263	15.0877	1.17087	0.282361	0.643324	-5.57435	not significant	2	3	NA	other
DLSRILKSPEIQRAL	sp|P36578|RL4_HUMAN	Large ribosomal subunit protein uL4			13.7704	13.8177	14.0449	14.092	15.067		0.607211	14.1584	1.43821	0.196251	0.563642	-5.26982	not significant	2	3	NA	other
NMNSAPTF	sp|Q9H0U3|MAGT1_HUMAN;sp|Q13454|TUSC3_HUMAN	Magnesium transporter protein 1	14.7767		14.8939	14.9533	15.2581	15.655	15.6865	15.3273	0.607106	15.2215	2.45232	0.0378839	0.27734	-3.97643	not significant	3	4	NA	other
ALIPETTTL	sp|Q9UBR5|CKLF_HUMAN	Chemokine-like factor		14.2975	14.4213	14.0539			14.8632		0.605634	14.409	1.37683	0.221335	0.586213	-5.13867	not significant	3	1	NA	other
SALPALVMSK	sp|P36578|RL4_HUMAN	Large ribosomal subunit protein uL4	15.031	14.3351	15.4671	15.5586	16.1153	15.1317	15.7958	15.768	0.604727	15.4003	1.79085	0.104936	0.43944	-5.02263	not significant	4	4	NA	other
SEVPTSVF	sp|O00567|NOP56_HUMAN	Nucleolar protein 56	19.3662	19.6961	20.1397	19.4595	20.3589	19.8565	20.6464	20.2178	0.60453	19.9676	2.21986	0.0518636	0.314935	-4.3753	not significant	4	4	NA	other
YGGGYGGQSSMSGYDQVL	sp|P31943|HNRH1_HUMAN;sp|P55795|HNRH2_HUMAN	Heterogeneous nuclear ribonucleoprotein H	13.5623		13.8443	13.7062	14.3871		14.2292		0.603875	13.9458	1.90692	0.100934	0.433563	-4.67014	not significant	3	2	NA	other
SDISAYTY	sp|Q9UHW9|S12A6_HUMAN;sp|Q9H2X9|S12A5_HUMAN;sp|Q9UP95|S12A4_HUMAN	Solute carrier family 12 member 6	14.2032	14.411		14.5293	15.0117	15.0916	14.8774	14.958	0.603493	14.726	2.55864	0.0319355	0.25457	-3.81208	not significant	3	4	NA	other
VLTPEEQLADKLRLKK	sp|O75822|EIF3J_HUMAN	Eukaryotic translation initiation factor 3 subunit J				13.5743		14.2277	14.1274		0.603293	13.9765	1.22129	0.281209	0.642375	-5.25317	not significant	1	2	NA	other
SRNAYMLVY	sp|Q86UV5|UBP48_HUMAN	Ubiquitin carboxyl-terminal hydrolase 48				13.6847	13.811	14.6125	14.2047	14.5238	0.603291	14.1673	1.29895	0.237684	0.599255	-5.25517	not significant	1	4	NA	other
NATLSVHQLVENTDETY	sp|P07437|TBB5_HUMAN;sp|P04350|TBB4A_HUMAN;sp|P68371|TBB4B_HUMAN;sp|Q13885|TBB2A_HUMAN;sp|Q9BUF5|TBB6_HUMAN;sp|Q9BVA1|TBB2B_HUMAN	Tubulin beta chain				14.0996	15.1184	14.4948	15.1664	14.0315	0.603222	14.5821	1.08656	0.315479	0.673108	-5.47973	not significant	1	4	NA	other
YQLLEPRM	sp|P36543|VATE1_HUMAN	V-type proton ATPase subunit E 1	16.1724		14.7568	16.9285	16.7651	16.456	16.5145	16.4828	0.602018	16.2966	1.28395	0.232781	0.59697	-5.61791	not significant	3	4	NA	other
SPYHGFTIV	sp|Q9NPI6|DCP1A_HUMAN	mRNA-decapping enzyme 1A	17.0288	16.6746	16.5626	17.5204	17.1782	17.7105	17.4814	17.8225	0.601558	17.2474	2.1216	0.0610779	0.335535	-4.5281	not significant	4	4	NA	other
RGYVLPVV	sp|Q8IXH7|NELFD_HUMAN	Negative elongation factor C/D	17.0768	15.5489	16.5286	15.925	16.533	17.1602	16.463	17.3258	0.600665	16.5702	1.60936	0.139984	0.497599	-5.27692	not significant	4	4	NA	other
SLADAINT	sp|P08670|VIME_HUMAN	Vimentin	14.7793		15.0684	13.974	15.5804	14.9418	14.9497	15.3593	0.600591	14.9504	1.77564	0.111205	0.450011	-4.98171	not significant	3	4	NA	other
EVLKTHGLLV	sp|P40429|RL13A_HUMAN	Large ribosomal subunit protein uL13	18.0571	18.8037	17.0988	17.9066	19.3697	19.1835	18.5227	17.1926	0.600543	18.2668	1.1612	0.273705	0.634975	-5.8314	not significant	4	4	NA	other
FLGASLKDEVLK	sp|P15880|RS2_HUMAN	Small ribosomal subunit protein uS5				13.2483	14.0367	13.7092	13.7973		0.599499	13.6979	1.37351	0.222306	0.586847	-5.1424	not significant	1	3	NA	other
LYEAPAY	sp|O15269|SPTC1_HUMAN	Serine palmitoyltransferase 1	14.8098			14.1127	15.4995	15.0523	14.8417	14.8488	0.59934	14.8608	1.69175	0.131297	0.483777	-4.99215	not significant	2	4	NA	other
AEYPAAPVY	sp|Q96H35|RBM18_HUMAN	Probable RNA-binding protein 18				13.4713	14.0846	13.8601	14.3841	13.9534	0.599238	13.9507	1.45223	0.192463	0.558573	-5.07918	not significant	1	4	NA	other
AEMYVAKF	sp|P13639|EF2_HUMAN	Elongation factor 2	17.1611	17.7174	16.9164	17.6545	18.0835	18.0711	17.6295	18.0605	0.598798	17.6618	2.26635	0.0479879	0.304256	-4.30227	not significant	4	4	NA	other
GQDEMIDVI	sp|P39023|RL3_HUMAN	Large ribosomal subunit protein uL3				13.0126	13.5359		13.6291	13.6664	0.597882	13.461	1.41346	0.210892	0.578067	-5.09729	not significant	1	3	NA	other
FVRTNGKEPELLEPIPY	sp|P46778|RL21_HUMAN	Large ribosomal subunit protein eL21				14.3795	14.7166		15.4451	14.7699	0.597666	14.8278	1.18192	0.285224	0.645647	-5.34968	not significant	1	3	NA	other
DAFTIKTV	sp|Q9BYX4|IFIH1_HUMAN	Interferon-induced helicase C domain-containing protein 1	14.9354	15.6549	15.4926	16.2986	15.6098	15.9424	16.5458	16.6667	0.595841	15.8933	1.67077	0.12709	0.476904	-5.19249	not significant	4	4	NA	other
DAYVGYMTI	sp|Q86XK2|FBX11_HUMAN	F-box only protein 11	16.5198	15.819	16.1921	16.5383	16.86	17.1534	16.6032	16.8359	0.595819	16.5652	2.34577	0.0420103	0.290427	-4.17657	not significant	4	4	NA	other
VALEHFVLV	sp|Q7Z2T5|TRM1L_HUMAN	TRMT1-like protein				12.8833			13.2602	13.6976	0.595558	13.2804	1.13824	0.311148	0.668066	-5.3374	not significant	1	2	NA	other
DEAEVHLKF	sp|O60861|GAS7_HUMAN	Growth arrest-specific protein 7	15.6484	15.846	14.7211	15.741	16.3219	16.1548	15.9742	15.8847	0.594775	15.7865	2.02092	0.0721397	0.367148	-4.68218	not significant	4	4	NA	other
LGFKRGADPGMPEPTVLS	sp|Q9P0U1|TOM7_HUMAN	Mitochondrial import receptor subunit TOM7 homolog	14.5099		14.5257	13.9696	15.121	15.228	15.4449	13.9253	0.594684	14.6749	1.49048	0.171953	0.540469	-5.36485	not significant	3	4	NA	other
MEVEVDGQKF	sp|Q12906|ILF3_HUMAN;sp|Q96SI9|STRBP_HUMAN	Interleukin enhancer-binding factor 3	14.7485			15.124	15.3912	15.2726	15.6635	15.796	0.594537	15.3326	1.90512	0.0953108	0.422436	-4.70172	not significant	2	4	NA	other
WYDVKAPA	sp|P61247|RS3A_HUMAN	Small ribosomal subunit protein eS1	14.4952		14.9116	15.3847				15.525	0.594532	15.0791	1.14083	0.300606	0.659582	-5.39191	not significant	3	1	NA	other
YAFAHILTV	sp|O75204|TM127_HUMAN	Transmembrane protein 127	13.108	13.7165	14.3128	14.7732	14.1787	14.0957	14.7784	15.2349	0.594302	14.2748	1.45991	0.176347	0.542655	-5.47469	not significant	4	4	NA	other
DDPSKPVHLT	sp|P39023|RL3_HUMAN	Large ribosomal subunit protein uL3			12.4885		14.5724		11.5926		0.594055	12.8845	0.455679	0.669445	0.885025	-5.86793	not significant	1	2	NA	other
SKMRMATPLLMQALP	sp|P04233|HG2A_HUMAN	HLA class II histocompatibility antigen gamma chain	13.3038		14.518	16.6964	14.4457		15.515	16.3393	0.593958	15.1364	0.688478	0.511694	0.810562	-6.11914	not significant	3	3	NA	other
MPKAGYSSI	sp|Q5H9U9|DDX6L_HUMAN	Probable ATP-dependent RNA helicase DDX60-like				14.201	15.2698	14.545	14.3505	15.0141	0.59382	14.6761	1.20709	0.269053	0.631909	-5.35533	not significant	1	4	NA	other
VPTALPLL	sp|Q03518|TAP1_HUMAN	Antigen peptide transporter 1	12.844		13.6969	13.934	13.6181	13.9326	14.5517	14.2378	0.593401	13.8307	1.65973	0.133033	0.487632	-5.14153	not significant	3	4	NA	other
LESEITY	sp|P05120|PAI2_HUMAN	Plasminogen activator inhibitor 2				13.932	14.8901	14.5306	14.0613	14.6195	0.593369	14.4067	1.29958	0.23748	0.599255	-5.25447	not significant	1	4	NA	other
SEIEYYAM	sp|P62888|RL30_HUMAN	Large ribosomal subunit protein eL30	14.3628		14.7512	14.1626	14.2945	14.8485	15.864	15.0682	0.593278	14.7646	1.53736	0.160264	0.523912	-5.3043	not significant	3	4	NA	other
AVISGVMSL	sp|Q9BWW8|APOL6_HUMAN	Apolipoprotein L6	17.5276	17.5867	18.3184	18.1996	18.6895	17.3706	19.0398	18.904	0.592902	18.2045	1.49612	0.166851	0.533041	-5.42784	not significant	4	4	NA	other
ATLKDQLIYNL	sp|P00338|LDHA_HUMAN	L-lactate dehydrogenase A chain				14.4425			14.6345	15.4362	0.592823	14.8378	1.00518	0.365024	0.710267	-5.46557	not significant	1	2	NA	other
GVMVTKF	sp|P18510|IL1RA_HUMAN	Interleukin-1 receptor antagonist protein				13.7559			14.5247	14.1719	0.592426	14.1508	1.15566	0.304639	0.663032	-5.31997	not significant	1	2	NA	other
NLRETNLDSLPLVDTH	sp|P08670|VIME_HUMAN	Vimentin	14.3184	14.9634	15.6094	14.491	15.7998	16.059	15.1578	14.7348	0.5923	15.1417	1.54067	0.155784	0.5184	-5.36925	not significant	4	4	NA	other
DELQFLEKI	sp|Q9Y3I0|RTCB_HUMAN	RNA-splicing ligase RtcB homolog			13.4497	13.5895	13.1377	14.3678	14.4225	14.5182	0.591929	13.9142	1.32178	0.224784	0.590139	-5.45641	not significant	2	4	NA	other
MESEELNGAYKAIPV	sp|P10451|OSTP_HUMAN	Osteopontin			13.0527	13.96	13.575		15.0145	13.7051	0.59186	13.8614	1.06875	0.322867	0.67867	-5.6803	not significant	2	3	NA	other
DSYLGYSV	sp|P08648|ITA5_HUMAN;sp|P06756|ITAV_HUMAN;sp|P53708|ITA8_HUMAN	Integrin alpha-5				14.0236	14.2778	14.6169	14.9716	14.593	0.59124	14.4966	1.36942	0.215835	0.581596	-5.17554	not significant	1	4	NA	other
LQKEEAQKL	sp|Q00839|HNRPU_HUMAN	Heterogeneous nuclear ribonucleoprotein U	13.6792		13.4513		15.8913		13.3056	13.2724	0.591192	13.9199	0.72246	0.494915	0.799303	-5.98502	not significant	2	3	NA	other
KPGKAPKRL	sp|P01599|KV117_HUMAN	Immunoglobulin kappa variable 1-17	12.9683			14.337		13.1727	15.0826	14.4742	0.590488	14.007	0.876426	0.411694	0.743383	-5.86089	not significant	2	3	NA	other
ATNFLAHEK	sp|P29692|EF1D_HUMAN	Elongation factor 1-delta	13.9712			14.5925	15.2306	15.4875	14.414	14.3556	0.590036	14.6752	1.35451	0.214611	0.581249	-5.41789	not significant	2	4	NA	other
PKKGKPH	sp|Q02878|RL6_HUMAN	Large ribosomal subunit protein eL6			13.7043	13.3744	13.6845		13.9914	14.7101	0.589256	13.8929	1.42557	0.199725	0.56757	-5.28499	not significant	2	3	NA	other
GTYGAAAY	sp|Q92841|DDX17_HUMAN	Probable ATP-dependent RNA helicase DDX17			13.6677		15.3048		13.3769	14.0849	0.587859	14.1086	0.739425	0.489622	0.795892	-5.74956	not significant	1	3	NA	other
TFNGQATVL	sp|Q9BZZ2|SN_HUMAN	Sialoadhesin	14.0027	15.2961	15.353	15.1308	15.1216		15.6765	15.8022	0.587767	15.1976	1.51445	0.165885	0.532138	-5.33402	not significant	4	3	NA	other
SGPKFNSAIRGKIGLP	sp|Q14498|RBM39_HUMAN	RNA-binding protein 39	14.8629			14.2359	15.933		14.8313	14.6457	0.587286	14.9017	1.19527	0.273336	0.634975	-5.5481	not significant	2	3	NA	other
WTAMGGSTL	sp|P36776|LONM_HUMAN	Lon protease homolog, mitochondrial	13.845		14.1354	13.4661	14.7028	13.967	14.7446	14.1968	0.58727	14.1511	1.90041	0.0914659	0.415032	-4.80444	not significant	3	4	NA	other
PDKVSVCG	sp|A8MYA2|CX049_HUMAN	Uncharacterized protein CXorf49	19.3241	19.4529	18.7909	18.735	19.7434	20.202	19.3259	19.3807	0.58723	19.3694	2.01236	0.0731633	0.37063	-4.69515	not significant	4	4	NA	other
NDVEAYEY	sp|Q9Y5A7|NUB1_HUMAN	NEDD8 ultimate buster 1		14.4081	13.5934		15.7427	14.3998	13.5839	14.6237	0.586811	14.3919	1.00392	0.34642	0.696619	-5.79728	not significant	2	4	NA	other
EAWPALQI	sp|Q969E8|TSR2_HUMAN	Pre-rRNA-processing protein TSR2 homolog	14.307		14.441	14.2102	15.2921	15.1616	14.3338	14.8371	0.586757	14.6547	1.96361	0.0827802	0.394002	-4.71285	not significant	3	4	NA	other
AQQAADKY	sp|P35579|MYH9_HUMAN	Myosin-9		14.4513			14.5159	15.5602			0.586742	14.8425	0.903917	0.411152	0.742991	-5.55653	not significant	1	2	NA	other
LLLPGNFESY	sp|Q99643|C560_HUMAN	Succinate dehydrogenase cytochrome b560 subunit, mitochondrial	12.5384				13.6823	13.0453	13.0319	12.7408	0.586699	13.0077	1.22194	0.263752	0.625416	-5.33943	not significant	1	4	NA	other
PVVGKKGKKAAVGVK	sp|P36578|RL4_HUMAN	Large ribosomal subunit protein uL4			13.3601		13.9462				0.586094	13.6532	0.911257	0.419447	0.747176	-5.41517	not significant	1	1	NA	other
FPAAIEHTI	sp|A0AVT1|UBA6_HUMAN	Ubiquitin-like modifier-activating enzyme 6	13.816			13.654	13.934	14.6151	14.1706	14.5645	0.586051	14.1257	1.80017	0.111646	0.450367	-4.84618	not significant	2	4	NA	other
SEVAAYEF	sp|Q9Y295|DRG1_HUMAN	Developmentally-regulated GTP-binding protein 1	14.7262	14.1131	14.5915	14.8882	15.3144	15.1485	15.1378	15.0608	0.585622	14.8726	2.43501	0.0361632	0.269017	-4.03409	not significant	4	4	NA	other
EDPYYGY	sp|O60506|HNRPQ_HUMAN;sp|O43390|HNRPR_HUMAN	Heterogeneous nuclear ribonucleoprotein Q	16.1307	15.9143	15.412	15.3524	17.6091	17.3418	15.6723	14.5276	0.585354	15.995	0.934651	0.372951	0.712352	-6.06072	not significant	4	4	NA	other
YKLKLGEIVT	sp|P61204|ARF3_HUMAN;sp|P18085|ARF4_HUMAN;sp|P84077|ARF1_HUMAN;sp|P84085|ARF5_HUMAN	ADP-ribosylation factor 3			13.6446	14.5685	14.8978		14.287	14.889	0.584765	14.4574	1.38257	0.211962	0.578238	-5.33605	not significant	2	3	NA	other
TEEEKNFKAFASLRMA	sp|P26373|RL13_HUMAN	Large ribosomal subunit protein eL13	13.9375			13.7003	14.0472	14.8253	14.3382		0.584693	14.1697	1.58295	0.160234	0.523912	-5.09175	not significant	2	3	NA	other
TAPPNAYTV	sp|P39656|OST48_HUMAN	Dolichyl-diphosphooligosaccharide--protein glycosyltransferase 48 kDa subunit	15.093	15.89	15.146	15.943	16.662	15.7418	14.9289	17.0777	0.584602	15.8103	1.25579	0.238983	0.599255	-5.72459	not significant	4	4	NA	other
TDNALIARSLGKYG	sp|P18124|RL7_HUMAN	Large ribosomal subunit protein uL30				14.1467	16.4353		13.8844	13.8743	0.584588	14.5852	0.529406	0.616944	0.862893	-5.88717	not significant	1	3	NA	other
EEIYATEL	sp|Q9H1A3|METL9_HUMAN	Protein-L-histidine N-pros-methyltransferase			13.1148	13.7011	13.8684		14.1165		0.584469	13.7002	1.42191	0.208549	0.576284	-5.2089	not significant	2	2	NA	other
TLLQSVSN	sp|P62304|RUXE_HUMAN	Small nuclear ribonucleoprotein E	14.8496			14.9511	15.558		15.1689	15.7267	0.584129	15.2509	1.72194	0.13155	0.484055	-4.91415	not significant	2	3	NA	other
EEMLATKY	sp|Q12884|SEPR_HUMAN	Prolyl endopeptidase FAP	15.2599	14.4906	14.3137	14.3733	15.4412	15.592	14.3688	15.3701	0.583661	14.9012	1.7022	0.120912	0.467759	-5.14861	not significant	4	4	NA	other
STPGYSSL	sp|Q04941|PLP2_HUMAN	Proteolipid protein 2				14.0028	15.7053	14.269	13.7551	14.6153	0.583366	14.4695	0.801732	0.450725	0.768316	-5.73583	not significant	1	4	NA	other
SRGIPNMLLSEEETES	sp|Q9UI30|TR112_HUMAN	Multifunctional methyltransferase subunit TRM112-like protein	14.9064		14.9001	15.1077	16.2683	14.1152	16.2348	15.5985	0.582802	15.3044	1.14413	0.283517	0.644281	-5.77485	not significant	3	4	NA	other
MSFAGGKL	sp|O43315|AQP9_HUMAN	Aquaporin-9	14.0005		14.3468	13.7125	13.5024	15.4631	15.019	14.4255	0.582563	14.3528	1.26908	0.237792	0.599255	-5.63519	not significant	3	4	NA	other
LPILPVGRT	sp|P41247|PLPL4_HUMAN	Patatin-like phospholipase domain-containing protein 4	15.0949		14.6028	15.3791	15.3246		15.8916		0.582492	15.2586	1.4883	0.18302	0.548902	-5.2091	not significant	3	2	NA	other
DWYDVKAP	sp|P61247|RS3A_HUMAN	Small ribosomal subunit protein eS1	14.5108		14.3043	15.903	16.9225	14.5999	15.5893	14.8406	0.581994	15.2386	0.948911	0.368654	0.711802	-5.97125	not significant	3	4	NA	other
VGWKYQA	sp|P40429|RL13A_HUMAN	Large ribosomal subunit protein uL13	13.7577			14.1738	14.547				0.581297	14.1595	1.1171	0.319213	0.676438	-5.35836	not significant	2	1	NA	other
NPRQINWTVL	sp|P83731|RL24_HUMAN	Large ribosomal subunit protein eL24	15.5754	14.4365	15.4037	15.5632	16.788	15.1782	15.8104	15.5271	0.581193	15.5353	1.453	0.178211	0.545427	-5.48355	not significant	4	4	NA	other
YKTGKNKWFFQKL	sp|P61353|RL27_HUMAN	Large ribosomal subunit protein eL27				14.4652	14.0021		15.2684	15.8685	0.581151	14.901	0.743261	0.487474	0.794427	-5.74669	not significant	1	3	NA	other
NEDNGIIKAF	sp|P36578|RL4_HUMAN	Large ribosomal subunit protein uL4	17.9999	17.8071	18.0437	17.8097	19.0053	18.5706	18.5742	17.8342	0.580981	18.2056	2.07948	0.065493	0.347872	-4.5929	not significant	4	4	NA	other
YEGYEGY	sp|Q07666|KHDR1_HUMAN	KH domain-containing, RNA-binding, signal transduction-associated protein 1			13.7085	13.6904	15.9919		12.5688		0.58088	13.9899	0.533734	0.614137	0.861885	-6.01933	not significant	2	2	NA	other
IILFPPLLIPTSKY	sp|P00846|ATP6_HUMAN	ATP synthase subunit a		11.9503	11.9093	11.8639		12.4886			0.580743	12.053	1.37784	0.221042	0.586213	-5.13754	not significant	3	1	NA	other
PVPPPPAPPPPPTFALA	sp|O43516|WIPF1_HUMAN	WAS/WASL-interacting protein family member 1				13.7239	13.1122		14.741	15.0604	0.580612	14.1594	0.694243	0.515422	0.812384	-5.78242	not significant	1	3	NA	other
YHKEYRQMYRTEI	sp|P18124|RL7_HUMAN	Large ribosomal subunit protein uL30				13.4729	14.053				0.58007	13.7629	0.901891	0.42379	0.750145	-5.42314	not significant	1	1	NA	other
LLPKKTESHHKAKGK	sp|P20671|H2A1D_HUMAN;sp|P04908|H2A1B_HUMAN;sp|P0C0S8|H2A1_HUMAN;sp|Q6FI13|H2A2A_HUMAN;sp|Q7L7L0|H2A3_HUMAN;sp|Q93077|H2A1C_HUMAN	Histone H2A type 1-D	15.1118		14.6328	14.2052	15.8505	15.0274	15.3136	14.7287	0.580064	14.9814	1.64166	0.13677	0.492653	-5.16597	not significant	3	4	NA	other
DKAAAAAAALQAKSDEKAAV	sp|P36578|RL4_HUMAN	Large ribosomal subunit protein uL4				13.1736	14.5166			12.9903	0.579881	13.5602	0.73369	0.499014	0.802768	-5.69403	not significant	1	2	NA	other
FATPFLVVRHQLLKT	sp|P15954|COX7C_HUMAN	Cytochrome c oxidase subunit 7C, mitochondrial	14.5218	13.958	14.4747	14.1374	14.57	16.4216	14.8392	13.58	0.579728	14.5628	1.1209	0.289667	0.648669	-5.875	not significant	4	4	NA	other
EYGYDDTY	sp|Q07666|KHDR1_HUMAN	KH domain-containing, RNA-binding, signal transduction-associated protein 1	14.0596	16.245	14.5612	13.2774	15.1984	15.032			0.579373	14.7289	0.785969	0.45578	0.772609	-5.98967	not significant	4	2	NA	other
GPGGGNFGGSP	sp|P22626|ROA2_HUMAN	Heterogeneous nuclear ribonucleoproteins A2/B1				14.1286	15.6115	15.5285	14.951	12.737	0.578441	14.5913	0.533801	0.611052	0.861201	-5.91766	not significant	1	4	NA	other
DPAKFISV	sp|Q9H9Y4|GPN2_HUMAN	GPN-loop GTPase 2	16.6134	16.6762	15.4619	15.6909	16.6868	17.1868	16.4655	16.4164	0.578293	16.3997	1.67547	0.126148	0.476408	-5.18596	not significant	4	4	NA	other
ADAKVVSAHG	sp|P59510|ATS20_HUMAN	A disintegrin and metalloproteinase with thrombospondin motifs 20		17.3846		14.8624	17.381			16.0185	0.576226	16.4116	0.617684	0.561166	0.839891	-5.96795	not significant	2	2	NA	other
SVDPKNYPK	sp|P01584|IL1B_HUMAN	Interleukin-1 beta	20.459	20.5561	19.6026	19.5782	21.4772	20.8245	20.0093	20.1897	0.576218	20.3371	1.47551	0.172202	0.541007	-5.4546	not significant	4	4	NA	other
NGFGGFGSY	sp|Q13151|ROA0_HUMAN	Heterogeneous nuclear ribonucleoprotein A0	19.1665	19.657	18.8451	18.8058	19.9883	20.0248	19.702	19.0642	0.576187	19.4067	1.88098	0.0907067	0.414062	-4.89141	not significant	4	4	NA	other
LDHYAIIKFPLTTESAMKK	sp|P62750|RL23A_HUMAN	Large ribosomal subunit protein uL23	14.5367		14.17	14.4522	15.5926	15.2576	14.9125	14.0872	0.576179	14.7156	1.53682	0.160393	0.523912	-5.305	not significant	3	4	NA	other
IEVSVPRF	sp|Q96I24|FUBP3_HUMAN	Far upstream element-binding protein 3			13.266	13.2535	13.5814	14.1997	13.593	13.9686	0.575936	13.6437	1.81865	0.108588	0.447097	-4.82095	not significant	2	4	NA	other
INTRMLF	sp|Q96CS3|FAF2_HUMAN	FAS-associated factor 2	15.2758	14.3293	15.3251	15.4011	15.7179	15.5072	15.9457	15.4641	0.575908	15.3708	1.96136	0.0795554	0.387893	-4.77199	not significant	4	4	NA	other
GLKGRVFEV	sp|P61247|RS3A_HUMAN	Small ribosomal subunit protein eS1			13.7681	14.0076				14.4637	0.575892	14.0798	1.14771	0.307595	0.664832	-5.32795	not significant	2	1	NA	other
VVGAFPMAKL	sp|Q9H6K4|OPA3_HUMAN	Optic atrophy 3 protein				13.8279	13.6529		14.6739	14.8843	0.57582	14.2597	0.92869	0.391519	0.727195	-5.59453	not significant	1	3	NA	other
AASGEGKPKAK	sp|P16402|H13_HUMAN	Histone H1.3	12.9254						13.501		0.575586	13.2132	0.894921	0.427048	0.752489	-5.42904	not significant	1	1	NA	other
MGYMMAK	sp|P08238|HS90B_HUMAN;sp|Q58FF7|H90B3_HUMAN	Heat shock protein HSP 90-beta			14.317	13.9397	14.7193	14.4397		14.9523	0.575406	14.4736	1.66523	0.14261	0.503339	-4.98731	not significant	2	3	NA	other
FRDVQIGDIV	sp|P62280|RS11_HUMAN	Small ribosomal subunit protein uS17			11.7892	14.7747				13.8573	0.575384	13.4738	0.440633	0.679532	0.88957	-5.8753	not significant	2	1	NA	other
NESTSYKF	sp|Q9Y2H6|FND3A_HUMAN	Fibronectin type-III domain-containing protein 3A	14.3791		14.3295	14.7752	15.7173	14.8786	14.5814	15.1024	0.575313	14.8233	1.76947	0.112278	0.451413	-4.99035	not significant	3	4	NA	other
KSFNLPML	sp|Q13547|HDAC1_HUMAN	Histone deacetylase 1	17.0373	16.8928	16.8776	17.0156	17.54	17.3184	17.5277	17.7384	0.575261	17.2435	2.73454	0.0218396	0.217651	-3.54906	not significant	4	4	NA	other
SEREKSYFSGLSKLVSAQA	sp|P13196|HEM1_HUMAN	5-aminolevulinate synthase, non-specific, mitochondrial	14.47		14.3049	14.2763	15.0312		14.8195		0.574943	14.5804	1.82471	0.113572	0.454418	-4.77949	not significant	3	2	NA	other
DARAWKTFI	sp|Q9UHW9|S12A6_HUMAN	Solute carrier family 12 member 6	15.5997		15.5992	15.8799	16.1187	16.2379	16.1849	16.5296	0.574847	16.0214	2.33632	0.0456457	0.297601	-4.15457	not significant	3	4	NA	other
TAKLPAPSI	sp|Q13094|LCP2_HUMAN	Lymphocyte cytosolic protein 2			15.0844		16.8329		15.0461	15.0983	0.57472	15.5154	0.701212	0.511384	0.810562	-5.77746	not significant	1	3	NA	other
TVVVGDLHPL	sp|Q9NSI2|SLX9_HUMAN	Ribosome biogenesis protein SLX9 homolog	13.7765				13.7213		14.9242	14.4061	0.574021	14.207	0.9688	0.372807	0.712352	-5.55836	not significant	1	3	NA	other
FPNSPKWTSK	sp|P09237|MMP7_HUMAN	Matrilysin	16.1932	14.1389	14.4315	15.1471	13.9994		16.7842	15.8712	0.573916	15.2236	0.815464	0.436882	0.759691	-6.08842	not significant	4	3	NA	other
MTVEGPPPKDTGIARVPL	sp|P14678|RSMB_HUMAN;sp|P63162|RSMN_HUMAN	Small nuclear ribonucleoprotein-associated proteins B and B'				14.1348	13.1045	16.5709	15.2877	13.8685	0.573125	14.5933	0.469854	0.653653	0.877236	-5.95134	not significant	1	4	NA	other
YSSPSIVL	sp|P46977|STT3A_HUMAN;sp|Q53ET0|CRTC2_HUMAN	Dolichyl-diphosphooligosaccharide--protein glycosyltransferase subunit STT3A			14.2193	14.0384	15.0604	14.9392	14.7703	14.0363	0.572734	14.5106	1.54488	0.163083	0.528709	-5.18345	not significant	2	4	NA	other
GIPFLETSAKNATNVEQSF	sp|P62820|RAB1A_HUMAN	Ras-related protein Rab-1A			14.0102	14.0891	15.6168	14.825	13.9227	14.1242	0.572577	14.4313	1.14842	0.285787	0.646175	-5.6503	not significant	2	4	NA	other
SVGGMIGSF	sp|P11169|GTR3_HUMAN;sp|P11166|GTR1_HUMAN;sp|Q8TDB8|GTR14_HUMAN	Solute carrier family 2, facilitated glucose transporter member 3	14.6961	14.9267	14.9355	14.8847	15.4455	15.1038	15.636	15.5475	0.572454	15.147	2.58474	0.0281067	0.237453	-3.79268	not significant	4	4	NA	other
TGIEEVVI	sp|Q96EY7|PTCD3_HUMAN	Small ribosomal subunit protein mS39				13.9376		15.1471		13.8722	0.572076	14.319	0.801781	0.46231	0.775718	-5.64154	not significant	1	2	NA	other
EEEIAAL	sp|P63261|ACTG_HUMAN;sp|A7E2Y1|MYH7B_HUMAN;sp|Q00G26|PLIN5_HUMAN;sp|Q9H2K8|TAOK3_HUMAN;sp|Q9NZ94|NLGN3_HUMAN;tr|A0A1R3Y2C1|A0A1R3Y2C1_MYCBO	Actin, cytoplasmic 2			13.5129	13.3917			13.6301	14.4172	0.571366	13.738	1.3125	0.240831	0.601306	-5.3336	not significant	2	2	NA	other
IPYQDLPHL	sp|Q99685|MGLL_HUMAN	Monoglyceride lipase		15.8211	15.2692	15.851	15.9143	16.0669	16.2467	16.6445	0.570972	15.9734	1.9568	0.0836771	0.394537	-4.72278	not significant	3	4	NA	other
AVTVSMGL	sp|Q96BI3|APH1A_HUMAN	Gamma-secretase subunit APH-1A	13.2926			13.7264			14.0802		0.570708	13.6998	1.09178	0.329112	0.683592	-5.38317	not significant	2	1	NA	other
NEVVGLIF	sp|Q8NBU5|ATAD1_HUMAN	Outer mitochondrial transmembrane helix translocase			13.6511	13.9109	14.4597	14.6062	14.267	14.0721	0.570262	14.1611	1.8747	0.0997932	0.432489	-4.74388	not significant	2	4	NA	other
FETALLSSGF	sp|P08238|HS90B_HUMAN;sp|Q58FF7|H90B3_HUMAN	Heat shock protein HSP 90-beta			13.7819	14.0959	15.3406		14.0563	14.1295	0.569904	14.2809	1.18347	0.277668	0.638863	-5.56083	not significant	2	3	NA	other
VKPKAAKPKAAKPKAA	sp|P16401|H15_HUMAN	Histone H1.5		16.5088	16.4784	16.0998	16.2211	16.2526	17.8655	17.3838	0.568403	16.6871	1.28275	0.233182	0.59697	-5.61931	not significant	3	4	NA	other
NLYIISVK	sp|P62829|RL23_HUMAN	Large ribosomal subunit protein uL14	14.7192	15.0575	14.6919	14.3916	15.1554	15.598	15.4144	14.9624	0.567506	14.9988	2.26982	0.0477106	0.303822	-4.29681	not significant	4	4	NA	other
ILSISASSGL	sp|Q9UNL2|SSRG_HUMAN	Translocon-associated protein subunit gamma				13.8681	14.4816	14.8707	13.9543		0.567461	14.2937	1.0762	0.326226	0.68106	-5.45648	not significant	1	3	NA	other
FLQVGGNT	sp|P08631|HCK_HUMAN	Tyrosine-protein kinase HCK	15.5566	15.6319	15.4958	15.0549	16.7618	15.9484	15.4862	15.8118	0.567255	15.7184	1.83825	0.0972123	0.426362	-4.95398	not significant	4	4	NA	other
SSPSPGSSL	sp|Q8TD16|BICD2_HUMAN	Protein bicaudal D homolog 2	17.0306	16.9557	16.5924	16.9043	18.4563	16.4188			0.566763	17.0597	1.05275	0.324894	0.680303	-5.74923	not significant	4	2	NA	other
IEISVHKF	sp|P06400|RB_HUMAN	Retinoblastoma-associated protein	15.3336	15.1316	15.0688	15.0427	16.5873	16.2703	14.8179	15.1683	0.566755	15.4276	1.44039	0.181658	0.548902	-5.49965	not significant	4	4	NA	other
WEAFLPEAKAIS	sp|Q13596|SNX1_HUMAN	Sorting nexin-1	13.184		13.7577	14.5964	15.0424	13.0072	14.6178	14.9798	0.565732	14.1693	1.02413	0.33381	0.687502	-5.89892	not significant	3	4	NA	other
IKQSAQLTAL	sp|Q96A49|SYAP1_HUMAN	Synapse-associated protein 1	14.4356	14.3225	14.4751	14.7588	17.3671	13.699	14.5105	14.6784	0.56572	14.7809	0.850708	0.415708	0.745452	-6.13532	not significant	4	4	NA	other
IEILQKAEF	sp|O15131|IMA6_HUMAN;sp|O60684|IMA7_HUMAN	Importin subunit alpha-6				13.5881	14.1291	14.1379	14.1082	14.2395	0.565611	14.0406	1.49863	0.180396	0.54835	-5.02399	not significant	1	4	NA	other
PWAPLSL	sp|Q53TN4|CYBR1_HUMAN	Plasma membrane ascorbate-dependent reductase CYBRD1				13.9555	14.7165	14.8055	14.3723	14.1878	0.565042	14.4075	1.30151	0.236856	0.599255	-5.25231	not significant	1	4	NA	other
DAYSTGSSL	sp|P04424|ARLY_HUMAN	Argininosuccinate lyase	14.6723		14.2466	14.4239	16.2245	15.0535	14.2617	14.5101	0.564857	14.7704	1.22638	0.252681	0.61575	-5.68405	not significant	3	4	NA	other
DETRTIISL	sp|O00116|ADAS_HUMAN	Alkyldihydroxyacetonephosphate synthase, peroxisomal	16.7985	17.5461	16.7478	16.7556	17.6717	17.9769	17.4688	16.9791	0.562172	17.2431	1.87438	0.0916845	0.415486	-4.90112	not significant	4	4	NA	other
PVPPPPAPPPPPTF	sp|O43516|WIPF1_HUMAN	WAS/WASL-interacting protein family member 1	14.9317	14.9261	15.071	14.9213	16.5636	15.5152	14.909	15.1097	0.561832	15.2435	1.59164	0.143917	0.505808	-5.30096	not significant	4	4	NA	other
EEVVRLPAF	sp|Q00013|EM55_HUMAN	55 kDa erythrocyte membrane protein			13.9558	14.4992			15.0556	14.5223	0.561425	14.5082	1.30668	0.24267	0.602537	-5.3401	not significant	2	2	NA	other
DISEASVF	sp|P62854|RS26_HUMAN	Small ribosomal subunit protein eS26	16.1455	15.9018	15.4658	15.4625	17.1146	16.3466	16.6883	15.0697	0.560884	16.0244	1.32857	0.214797	0.581255	-5.6384	not significant	4	4	NA	other
SLQGMDMA	sp|Q9C0J8|WDR33_HUMAN	pre-mRNA 3' end processing protein WDR33	12.9651				12.6454		14.0169	13.9142	0.560401	13.3854	0.829777	0.440767	0.762661	-5.67891	not significant	1	3	NA	other
YSSPSVVL	sp|Q8TCJ2|STT3B_HUMAN	Dolichyl-diphosphooligosaccharide--protein glycosyltransferase subunit STT3B	14.7718				15.1187	15.575	15.4443	15.1901	0.560225	15.22	1.3725	0.21492	0.581269	-5.172	not significant	1	4	NA	other
PELAVQKVVVHPLVL	sp|P51665|PSMD7_HUMAN	26S proteasome non-ATPase regulatory subunit 7	15.4506	15.5481	15.4671	16.5573	16.8978	15.88	16.211	16.2748	0.560129	16.0358	1.67449	0.126344	0.476408	-5.18732	not significant	4	4	NA	other
SSPGGLSL	sp|Q14814|MEF2D_HUMAN	Myocyte-specific enhancer factor 2D	15.6874	16.511	15.1052	15.2199	16.2985	16.1342	16.2327	16.0947	0.559116	15.9104	1.73525	0.114713	0.456897	-5.10202	not significant	4	4	NA	other
LATVTKPVGGDKNGGTRVV	sp|Q02878|RL6_HUMAN	Large ribosomal subunit protein eL6	14.0859			14.3845	16.7215		13.7163	13.9441	0.558783	14.5705	0.621072	0.555476	0.83628	-6.05565	not significant	2	3	NA	other
WVNLRAAIKS	sp|O60603|TLR2_HUMAN	Toll-like receptor 2				14.0807	15.206	14.5778	14.3526	14.4211	0.558639	14.5277	1.17251	0.281744	0.642678	-5.39187	not significant	1	4	NA	other
YDALDVANKIGII	sp|P62750|RL23A_HUMAN	Large ribosomal subunit protein uL23			12.5869	12.8473	13.7074	13.4611	12.9431	12.9895	0.55813	13.0892	1.6285	0.14421	0.505898	-5.07552	not significant	2	4	NA	other
EVVSEPFRSF	sp|Q13200|PSMD2_HUMAN	26S proteasome non-ATPase regulatory subunit 2	13.4744	13.1654		13.7458	14.1178	13.8128	13.9602	14.1884	0.557878	13.7807	2.14744	0.0617865	0.337657	-4.44082	not significant	3	4	NA	other
FQTLKYL	sp|P04844|RPN2_HUMAN	Dolichyl-diphosphooligosaccharide--protein glycosyltransferase subunit 2	14.2567		13.6942	14.1736	14.5992				0.557734	14.1809	1.18666	0.283495	0.644281	-5.34475	not significant	3	1	NA	other
GKVGAHAGEYGAEALERMF	sp|P69905|HBA_HUMAN	Hemoglobin subunit alpha	13.369	13.1311			14.0814	14.0507	13.286		0.556008	13.5836	1.44159	0.195332	0.562705	-5.26576	not significant	2	3	NA	other
SSPEHPEL	sp|Q96G74|OTUD5_HUMAN	OTU domain-containing protein 5	15.6558	15.7053	15.5955	15.6716	17.1099	16.0939	15.8563	15.7904	0.555558	15.9349	1.7778	0.107159	0.44529	-5.04137	not significant	4	4	NA	other
TEYISTEF	sp|Q8N7H5|PAF1_HUMAN	RNA polymerase II-associated factor 1 homolog	13.8816	13.9735	14.0053	14.2461	14.4887	14.7077	14.7532	14.379	0.555527	14.3044	2.55347	0.0296264	0.245056	-3.84329	not significant	4	4	NA	other
EDNGIIKAF	sp|P36578|RL4_HUMAN	Large ribosomal subunit protein uL4	14.6157		13.5244	14.2164	15.0339	15.1462	14.5996	13.9161	0.555128	14.436	1.40898	0.194074	0.560463	-5.46749	not significant	3	4	NA	other
NGFPVFATV	sp|P49736|MCM2_HUMAN	DNA replication licensing factor MCM2	13.0704	14.448	14.3557	14.4937	14.3477	14.6152	14.9439	14.6811	0.555013	14.3695	1.59428	0.143325	0.50459	-5.29739	not significant	4	4	NA	other
QLGTTIYKEFEKRKML	sp|P53597|SUCA_HUMAN	Succinate--CoA ligase [ADP/GDP-forming] subunit alpha, mitochondrial	13.4522			12.9076	13.1825		14.1747	13.846	0.55446	13.5126	1.31692	0.231934	0.59697	-5.41238	not significant	2	3	NA	other
DEVKNVYF	sp|P06400|RB_HUMAN	Retinoblastoma-associated protein	14.7698	14.8556	14.6296	14.5573	15.7547	15.8461	14.8607	14.5677	0.554234	14.9802	1.70616	0.120155	0.466118	-5.14307	not significant	4	4	NA	other
IEIISGAAALD	sp|P36542|ATPG_HUMAN	ATP synthase subunit gamma, mitochondrial			12.7331	13.6896	13.8296	13.7008			0.553835	13.4883	1.19115	0.281866	0.642678	-5.4659	not significant	2	2	NA	other
QASKKTAMAAA	sp|P83731|RL24_HUMAN	Large ribosomal subunit protein eL24				12.5266				13.0804	0.553777	12.8035	0.861011	0.4432	0.765128	-5.45733	not significant	1	1	NA	other
VVPLATYMRI	sp|P46778|RL21_HUMAN	Large ribosomal subunit protein eL21				13.8516				14.4045	0.552894	14.1281	0.859638	0.443864	0.765219	-5.45847	not significant	1	1	NA	other
PAKAVKAPGA	sp|Q01101|INSM1_HUMAN	Insulinoma-associated protein 1			16.5902	17.6482	17.8108	17.8963	17.0322	17.9483	0.55268	17.4876	1.28973	0.235146	0.598984	-5.49356	not significant	2	4	NA	other
ASAKKKNKKGKTISL	sp|P23588|IF4B_HUMAN	Eukaryotic translation initiation factor 4B		14.7311			17.0849	13.4824			0.552508	15.0995	0.358727	0.735769	0.912937	-5.91136	not significant	1	2	NA	other
MPFFAKTV	sp|Q92541|RTF1_HUMAN	RNA polymerase-associated protein RTF1 homolog	16.8559	16.5645	16.7259	16.7625	17.0838	17.5828	17.3016	17.1474	0.551677	17.003	2.50152	0.0323346	0.255685	-3.92717	not significant	4	4	NA	other
VLYDEIKKYT	sp|P05141|ADT2_HUMAN	ADP/ATP translocase 2	14.5823	14.4541		13.7934	15.8827	14.7825	14.1761	14.4717	0.551609	14.5918	1.27192	0.236831	0.599255	-5.63191	not significant	3	4	NA	other
DAWLRAQVI	sp|Q8NHU6|TDRD7_HUMAN	Tudor domain-containing protein 7				13.539	13.7214		14.1646	14.3856	0.551503	13.9526	1.14616	0.29857	0.657379	-5.38647	not significant	1	3	NA	other
VPFSHVNIV	sp|Q8N766|EMC1_HUMAN	ER membrane protein complex subunit 1	16.636	16.4328	16.2318	16.4322	16.6012	16.8929	17.1362	17.3041	0.550411	16.7084	2.2954	0.0457106	0.297601	-4.25642	not significant	4	4	NA	other
LKKLKAWNDIKKV	sp|P36578|RL4_HUMAN	Large ribosomal subunit protein uL4			14.5777	14.3728			14.5845	15.4661	0.550074	14.7503	1.21165	0.274526	0.635982	-5.44404	not significant	2	2	NA	other
SEVITQDY	sp|Q9Y618|NCOR2_HUMAN	Nuclear receptor corepressor 2	14.7772			13.8537	15.5334	14.7658	14.344	14.8177	0.549755	14.6819	1.26877	0.242142	0.601791	-5.51756	not significant	2	4	NA	other
ASLELLEGKVLPGVDALSNI	sp|P00558|PGK1_HUMAN	Phosphoglycerate kinase 1		14.2876	13.1876		14.2873				0.549658	13.9208	0.827769	0.448849	0.767171	-5.6206	not significant	2	1	NA	other
DAAKQINI	sp|Q08116|RGS1_HUMAN	Regulator of G-protein signaling 1			13.4864	14.1913	14.1124	15.3706	14.2309	13.84	0.549582	14.2053	1.13819	0.289775	0.648669	-5.66116	not significant	2	4	NA	other
SLVIPEKFQH	sp|P62269|RS18_HUMAN	Small ribosomal subunit protein uS13		13.0427	14.536	15.4409	15.2373		15.0172	14.413	0.549299	14.6145	0.921342	0.385293	0.721948	-5.93002	not significant	3	3	NA	other
FPQATGL	sp|O95758|PTBP3_HUMAN	Polypyrimidine tract-binding protein 3		15.5786			16.421	15.5072	16.6424	15.9395	0.548902	16.0177	1.02416	0.341981	0.694268	-5.54066	not significant	1	4	NA	other
DIIHDPGRGAPLAKVVF	sp|P62917|RL8_HUMAN	Large ribosomal subunit protein uL2			14.1923	15.3693	16.5842	15.2135	15.8853	13.6352	0.548745	15.1466	0.700245	0.504721	0.808245	-6.05456	not significant	2	4	NA	other
EEKGEGGEFSVDRPIIDRPI	sp|Q8NC51|SERB1_HUMAN	SERPINE1 mRNA-binding protein 1	16.6631			16.9522	18.2568	15.6771	17.8106	17.6808	0.548696	17.1735	0.802178	0.446898	0.766545	-5.97668	not significant	2	4	NA	other
YPVIIHLI	sp|Q9BW60|ELOV1_HUMAN	Very long chain fatty acid elongase 1	13.8187						14.1274	14.607	0.548555	14.1844	1.03647	0.351678	0.699959	-5.43626	not significant	1	2	NA	other
KKPAAAAGAKKAKSPK	sp|P10412|H14_HUMAN	Histone H1.4	12.6607	13.7188	11.7256		12.8834	13.6669	13.148	13.3002	0.5479	13.0148	1.2028	0.26123	0.623688	-5.71054	not significant	3	4	NA	other
FPGAQHY	sp|Q9BRR6|ADPGK_HUMAN	ADP-dependent glucokinase	14.6996		14.911	14.8525	16.5008	14.5168	15.0532	15.4041	0.547674	15.134	1.23905	0.248188	0.609464	-5.66968	not significant	3	4	NA	other
DEIITNGF	sp|Q96EB6|SIR1_HUMAN	NAD-dependent protein deacetylase sirtuin-1	14.9379	15.0147	14.5243	14.6098	15.4654	15.3748	15.3072	15.1295	0.547519	15.0455	2.42822	0.0365781	0.271757	-4.04497	not significant	4	4	NA	other
ADPVDVNPF	sp|O15127|SCAM2_HUMAN	Secretory carrier-associated membrane protein 2	14.0498	13.5286		13.6177	14.5747	14.7128	14.4408	13.3893	0.547383	14.0448	1.48836	0.1725	0.541397	-5.36757	not significant	3	4	NA	other
KPVGAAKKPK	sp|P16403|H12_HUMAN	Histone H1.2	12.881						13.4281		0.547106	13.1546	0.850638	0.448241	0.76702	-5.46586	not significant	1	1	NA	other
YPFINSRIITV	sp|Q08J23|NSUN2_HUMAN	RNA cytosine C(5)-methyltransferase NSUN2		14.4186	14.5729	14.5936	15.0687	15.3295	14.831	15.0723	0.547036	14.8409	2.23385	0.0538043	0.320538	-4.31057	not significant	3	4	NA	other
EEMGLTSSF	sp|Q14872|MTF1_HUMAN	Metal regulatory transcription factor 1	17.1591	14.5689	16.7907	15.9469	16.946	16.6337	17.1145	15.9585	0.54682	16.3898	1.02149	0.332149	0.686253	-5.97747	not significant	4	4	NA	other
DEYKVTAF	sp|Q8N766|EMC1_HUMAN	ER membrane protein complex subunit 1	17.2644	17.1866	17.0438	16.9895	18.2098	17.951	17.4191	17.0894	0.546216	17.3942	1.91514	0.0857993	0.399963	-4.84092	not significant	4	4	NA	other
DEGNLRFVY	sp|Q9UPN3|MACF1_HUMAN	Microtubule-actin cross-linking factor 1, isoforms 1/2/3/4/5	14.3235		14.3359	14.4212	15.1853	14.9232	14.7616	14.7554	0.546159	14.6723	2.24964	0.0524592	0.314935	-4.28663	not significant	3	4	NA	other
FASTILHL	sp|P61803|DAD1_HUMAN	Dolichyl-diphosphooligosaccharide--protein glycosyltransferase subunit DAD1	15.538	15.4858	16.2073	16.845	15.8625	16.5525	16.8856	16.959	0.545869	16.292	1.44713	0.17981	0.547479	-5.49106	not significant	4	4	NA	other
ELASEMM	sp|P01584|IL1B_HUMAN	Interleukin-1 beta	13.8738			14.2344	14.7024		15.3123	13.785	0.545836	14.3816	1.08769	0.315014	0.672861	-5.66114	not significant	2	3	NA	other
GVPMPQAPAGLAGPV	sp|P14678|RSMB_HUMAN	Small nuclear ribonucleoprotein-associated proteins B and B'			14.1821	14.5731	14.4657		15.7353	14.5686	0.54561	14.7049	1.13891	0.294558	0.653061	-5.60819	not significant	2	3	NA	other
VTYVPVTTFKNLQTVNVDEN	sp|P62899|RL31_HUMAN	Large ribosomal subunit protein eL31	13.7405	13.1907		13.8621	14.4809			13.8056	0.545494	13.816	1.38537	0.211144	0.578067	-5.33275	not significant	3	2	NA	other
ASQSQGIQQLLQAEKR	sp|O75348|VATG1_HUMAN;sp|O95670|VATG2_HUMAN	V-type proton ATPase subunit G 1	16.5104	16.5201	15.388	15.7027	17.5845	17.7285	15.8822	15.1047	0.544694	16.3026	0.919251	0.38055	0.718248	-6.07484	not significant	4	4	NA	other
EEGYVPTSY	sp|Q96RU3|FNBP1_HUMAN;sp|Q5T0N5|FBP1L_HUMAN	Formin-binding protein 1	14.7116	14.9385	14.6052	15.1453	15.4368	15.433	15.3225	15.3841	0.543988	15.1221	2.4797	0.0335443	0.261705	-3.96231	not significant	4	4	NA	other
YESSTASALVA	sp|P62277|RS13_HUMAN	Small ribosomal subunit protein uS15	13.7442	14.0461			15.5863	14.7797	13.7094	13.6805	0.54382	14.2577	0.947655	0.372568	0.712352	-5.85051	not significant	2	4	NA	other
DPFAFIHK	sp|Q9UGL1|KDM5B_HUMAN	Lysine-specific demethylase 5B		13.1384			13.4051	13.9579			0.543088	13.5005	1.00414	0.365474	0.710267	-5.46654	not significant	1	2	NA	other
IENPALLRW	sp|O95168|NDUB4_HUMAN	NADH dehydrogenase [ubiquinone] 1 beta subcomplex subunit 4	12.9815			13.7642	13.2821	13.9106	14.252	14.2181	0.542855	13.7348	1.34233	0.21835	0.58215	-5.4323	not significant	2	4	NA	other
SSPLANQSL	sp|Q7RTS9|DYM_HUMAN	Dymeclin	16.8844	16.9588	15.7316	16.2772	17.1768	17.4448	16.6752	16.7261	0.542724	16.7344	1.62281	0.137065	0.492743	-5.25859	not significant	4	4	NA	other
VPHFPTPSI	sp|O15027|SC16A_HUMAN	Protein transport protein Sec16A			13.6223	14.7513	14.3298		14.9638	14.8933	0.542144	14.5121	1.19702	0.272697	0.634719	-5.5462	not significant	2	3	NA	other
SILKIHAREIFD	sp|P06733|ENOA_HUMAN	Alpha-enolase			13.288	13.4799	14.6734	13.9086	13.5712	13.549	0.541567	13.745	1.36719	0.210778	0.578067	-5.40282	not significant	2	4	NA	other
LPTLPSSLI	sp|Q9UPU5|UBP24_HUMAN	Ubiquitin carboxyl-terminal hydrolase 24			13.4203	13.9444	15.7451	13.9916	13.4627	13.6926	0.540678	14.0428	0.847781	0.422552	0.749279	-5.93897	not significant	2	4	NA	other
KAKQKAKAAARLPL	sp|A0A1B0GUX0|SMIP1_HUMAN	Protein SPMIP1			13.7689		14.6552	13.9631			0.540292	14.1291	0.953668	0.387923	0.724164	-5.51262	not significant	1	2	NA	other
SEVGPVVSF	sp|P33240|CSTF2_HUMAN	Cleavage stimulation factor subunit 2	17.329	17.7988	17.6333	17.8758	18.2378	18.3535	18.0096	18.1949	0.539758	17.9291	2.3905	0.0389715	0.280322	-4.1053	not significant	4	4	NA	other
KAEGAGDA	sp|P05204|HMGN2_HUMAN	Non-histone chromosomal protein HMG-17			20.5928		21.1323				0.539568	20.8625	0.83892	0.453995	0.770702	-5.4754	not significant	1	1	NA	other
IIKFPLTTESAMKK	sp|P62750|RL23A_HUMAN	Large ribosomal subunit protein uL23	16.3281	15.4651	15.5352	16.1425	16.7853	16.9806	16.6823	15.1772	0.538632	16.137	1.28581	0.228749	0.593562	-5.68945	not significant	4	4	NA	other
GTITDDVRVQEVPKLKV	sp|Q07020|RL18_HUMAN	Large ribosomal subunit protein eL18	13.4859			14.094			14.3278		0.537843	13.9692	0.977022	0.377397	0.716372	-5.49148	not significant	2	1	NA	other
HWAPELGVF	sp|Q13724|MOGS_HUMAN	Mannosyl-oligosaccharide glucosidase			13.8478	12.956			14.1061	13.7731	0.537679	13.6707	1.16253	0.292395	0.65115	-5.49605	not significant	2	2	NA	other
NEMIIGGGMAF	sp|P00558|PGK1_HUMAN	Phosphoglycerate kinase 1			13.5181	13.6251	14.8244	14.588	13.5495	13.475	0.537642	13.93	1.15153	0.284582	0.64482	-5.64698	not significant	2	4	NA	other
HAFEIIHL	sp|P46782|RS5_HUMAN	Small ribosomal subunit protein uS7	14.5511	14.9488	13.8399	13.6054	16.5485		13.8837	13.8844	0.535903	14.466	0.797559	0.44666	0.766545	-6.103	not significant	4	3	NA	other
TYPQGLALAKEI	sp|P15153|RAC2_HUMAN	Ras-related C3 botulinum toxin substrate 2				13.5699			13.5763	14.6341	0.535283	13.9268	0.82014	0.452769	0.76974	-5.6268	not significant	1	2	NA	other
TEIDGRSISLYY	sp|P19338|NUCL_HUMAN	Nucleolin			13.3092	13.6633	14.2659	13.7982	13.9985		0.534611	13.807	1.57249	0.162617	0.528312	-5.10488	not significant	2	3	NA	other
SEFVIPSVY	sp|Q9H000|MKRN2_HUMAN	E3 ubiquitin-protein ligase makorin-2	14.9948	14.8124	15.1333	15.1358	15.5213	15.5897	15.5953	15.5076	0.534402	15.2863	2.59039	0.0278401	0.236708	-3.78351	not significant	4	4	NA	other
VANVSLLAL	sp|P62266|RS23_HUMAN	Small ribosomal subunit protein uS12				14.0393		14.834	14.3129		0.534164	14.3954	0.997208	0.368492	0.711802	-5.47295	not significant	1	2	NA	other
FTKSPYQEFTDHLVKT	sp|P15880|RS2_HUMAN	Small ribosomal subunit protein uS5	13.6853		14.5852	15.2918				15.0545	0.533763	14.6542	0.764738	0.475565	0.785063	-5.73042	not significant	3	1	NA	other
TEAPLNPKANREKMTQI	sp|P63261|ACTG_HUMAN;sp|P0CG38|POTEI_HUMAN;sp|P0CG39|POTEJ_HUMAN;sp|P60709|ACTB_HUMAN;sp|P62736|ACTA_HUMAN;sp|P63267|ACTH_HUMAN;sp|P68032|ACTC_HUMAN;sp|P68133|ACTS_HUMAN;sp|Q6S8J3|POTEE_HUMAN;sp|Q9BYX7|ACTBM_HUMAN	Actin, cytoplasmic 2				14.0368			14.897	14.2433	0.533425	14.3924	0.954225	0.387669	0.724164	-5.51212	not significant	1	2	NA	other
GVYSAANY	sp|P17844|DDX5_HUMAN	Probable ATP-dependent RNA helicase DDX5	15.7723	15.8502	15.1278	15.1027	18.1234	15.0717	15.0463	15.743	0.532838	15.7297	0.847147	0.417594	0.745738	-6.13835	not significant	4	4	NA	other
VAIESTPMI	sp|P18583|SON_HUMAN	Protein SON	15.2848	15.724	15.8758	15.6547	15.8345	16.1609	16.151	16.5238	0.532721	15.9012	2.15878	0.0574197	0.32974	-4.47055	not significant	4	4	NA	other
LHLPLPLL	sp|P02666|CASB_BOVIN;sp|P05814|CASB_HUMAN	Beta-casein			14.0751				14.6076		0.532543	14.3413	0.827997	0.459412	0.774084	-5.48423	not significant	1	1	NA	other
KAAGGATPK	sp|P16403|H12_HUMAN	Histone H1.2	15.149		14.9098	14.63	15.058	16.2542	15.0568	15.3449	0.532201	15.2004	1.50485	0.168293	0.535693	-5.34641	not significant	3	4	NA	other
NEVEIEKL	sp|Q14683|SMC1A_HUMAN	Structural maintenance of chromosomes protein 1A				13.3766	14.5491	13.6083	13.5687		0.532116	13.7757	0.934563	0.388733	0.725097	-5.5893	not significant	1	3	NA	other
VLQPAVEAF	sp|Q7Z6Z7|HUWE1_HUMAN	E3 ubiquitin-protein ligase HUWE1	14.3961	14.8554	14.3105	14.4519	15.6008	15.0635	14.7783	14.6974	0.531555	14.7692	1.95529	0.0803501	0.389843	-4.78108	not significant	4	4	NA	other
YVLPKLY	sp|P62854|RS26_HUMAN;sp|Q5JNZ5|RS26L_HUMAN	Small ribosomal subunit protein eS26	15.271	15.8522	15.5035	15.8109	16.3153	15.9465	16.4313	15.8703	0.53148	15.8751	2.13194	0.0600382	0.334895	-4.51213	not significant	4	4	NA	other
MFNIRNIGKTLVTR	sp|P61247|RS3A_HUMAN	Small ribosomal subunit protein eS1			14.5467	15.2036				15.4064	0.53124	15.0523	0.949269	0.389933	0.725652	-5.51656	not significant	2	1	NA	other
QLPSGWASI	sp|P42224|STAT1_HUMAN	Signal transducer and activator of transcription 1-alpha/beta	16.2708	15.8916	17.0741	17.1299	17.0016	17.1082	16.9022	17.4781	0.530926	16.8571	1.62483	0.13663	0.49242	-5.25582	not significant	4	4	NA	other
DELQSVISH	sp|O95219|SNX4_HUMAN	Sorting nexin-4	14.1342			13.8527	15.5307	14.2158	13.8267		0.530913	14.312	0.967774	0.367421	0.711121	-5.77841	not significant	2	3	NA	other
EDYYDYYGYDYHNYRGGYED	sp|O60506|HNRPQ_HUMAN	Heterogeneous nuclear ribonucleoprotein Q	14.1357	14.5625	12.0166	13.1607		13.9986			0.529729	13.5748	0.56729	0.589364	0.852501	-5.89847	not significant	4	1	NA	other
LMSKKNMNS	sp|Q9H114|CSTL1_HUMAN	Cystatin-like 1			13.9982	14.3637				14.7099	0.528973	14.3573	1.02894	0.35485	0.702465	-5.44336	not significant	2	1	NA	other
TPMNPANTI	sp|O00472|ELL2_HUMAN	RNA polymerase II elongation factor ELL2	15.5013	15.2917	15.5546	15.6998	16.0318	15.9922	16.1428	15.9954	0.528696	15.7762	2.52508	0.0310772	0.249588	-3.88917	not significant	4	4	NA	other
TSQHHDDLE	sp|P08670|VIME_HUMAN	Vimentin	15.011	15.1101	14.5555	14.4122		15.0726	15.8331	14.9942	0.527722	14.9984	1.64307	0.136474	0.492346	-5.16406	not significant	4	3	NA	other
APIRPDIVNFVHT	sp|P36578|RL4_HUMAN	Large ribosomal subunit protein uL4		13.2904					13.8179		0.52757	13.5542	0.820264	0.46328	0.775718	-5.49043	not significant	1	1	NA	other
FDATGSGF	sp|Q15149|PLEC_HUMAN	Plectin				13.5251			14.0526		0.527508	13.7888	0.820168	0.463328	0.775718	-5.49051	not significant	1	1	NA	other
AAPGVSSEL	sp|Q96RK0|CIC_HUMAN	Protein capicua homolog				14.2748	15.056	14.9682	14.4705	14.714	0.527374	14.6967	1.24166	0.256852	0.619537	-5.31815	not significant	1	4	NA	other
EEWSVKTY	sp|Q9NZK5|ADA2_HUMAN	Adenosine deaminase 2	13.8831				14.7321	14.5215	14.3473	14.0406	0.527316	14.3049	1.21197	0.267302	0.629696	-5.35012	not significant	1	4	NA	other
PGMGAMGGMGGGMGGGMF	sp|P10809|CH60_HUMAN	60 kDa heat shock protein, mitochondrial				13.9759			14.4472	14.5588	0.527099	14.3273	1.06618	0.339395	0.692684	-5.40793	not significant	1	2	NA	other
FEVPTAKF	sp|Q9GZQ3|COMD5_HUMAN	COMM domain-containing protein 5	15.1975	14.9364	14.7376	15.1023	15.1975	15.5233	15.9675	15.3937	0.527017	15.257	2.12181	0.0610562	0.335535	-4.52777	not significant	4	4	NA	other
DEVIITGY	sp|P16930|FAAA_HUMAN	Fumarylacetoacetase	19.2034	18.9843	17.6173	18.7633	19.529	19.2066	18.9788	18.9609	0.526738	18.9054	1.47345	0.172743	0.541397	-5.45726	not significant	4	4	NA	other
RFVTGNKILRILK	sp|P62277|RS13_HUMAN	Small ribosomal subunit protein uS15	14.6252		16.0117	15.0574			16.3215	15.1947	0.526665	15.4421	0.958589	0.371701	0.712096	-5.78698	not significant	3	2	NA	other
DGYAFQNLI	sp|Q86UE8|TLK2_HUMAN	Serine/threonine-protein kinase tousled-like 2				13.0579	13.7789	13.6897	13.1928	13.6748	0.526119	13.4788	1.23825	0.258034	0.621013	-5.32184	not significant	1	4	NA	other
DEFILPTGA	sp|O14925|TIM23_HUMAN;sp|Q5SRD1|TI23B_HUMAN	Mitochondrial import inner membrane translocase subunit Tim23	15.2617	14.9251	14.5773	14.9953	15.257	15.386	15.5609	15.659	0.525909	15.2028	2.22115	0.0517518	0.314935	-4.37327	not significant	4	4	NA	other
AGRKLALKTIDWVA	sp|O75947|ATP5H_HUMAN	ATP synthase subunit d, mitochondrial	14.8055		15.2446	15.6918	16.6923	16.008	15.5421	14.8477	0.52525	15.5474	1.17398	0.271994	0.634719	-5.74242	not significant	3	4	NA	other
PQGKKTKFE	sp|P19338|NUCL_HUMAN	Nucleolin	16.2185	14.9985	15.7079	16.1013	15.4145	15.8997	16.5229	17.2896	0.525109	16.0191	1.20748	0.256244	0.619476	-5.77991	not significant	4	4	NA	other
NENPLRALY	sp|Q13177|PAK2_HUMAN;sp|O75914|PAK3_HUMAN;sp|Q13153|PAK1_HUMAN	Serine/threonine-protein kinase PAK 2	16.5043	16.5162	16.2422	16.3412	17.0934	16.9575	16.5098	17.1417	0.524666	16.6633	2.25088	0.0492456	0.3086	-4.32663	not significant	4	4	NA	other
ALPFRKDLEKY	sp|Q9NYL9|TMOD3_HUMAN	Tropomodulin-3				14.5461	14.8704	14.4289	15.6818	15.3021	0.524665	14.9659	0.945791	0.377728	0.716372	-5.61352	not significant	1	4	NA	other
HEVGWKYQ	sp|P40429|RL13A_HUMAN	Large ribosomal subunit protein uL13	14.8569		14.4829	14.1657	16.6004		14.3422	14.1367	0.52461	14.7641	0.814108	0.440437	0.762574	-6.0228	not significant	3	3	NA	other
SEIEVAQA	sp|P27816|MAP4_HUMAN	Microtubule-associated protein 4				14.212	15.4859		14.1329	14.5902	0.524344	14.6052	0.825444	0.443026	0.765128	-5.68244	not significant	1	3	NA	other
IPLHKFTSI	sp|P07339|CATD_HUMAN	Cathepsin D	15.7351	16.0921		15.235	15.7859	16.3082	16.466	16.2862	0.524138	15.9869	1.71645	0.1219	0.468785	-5.06395	not significant	3	4	NA	other
VGLQYSGKTT	sp|Q96BM9|ARL8A_HUMAN;sp|Q9NVJ2|ARL8B_HUMAN	ADP-ribosylation factor-like protein 8A	14.175	13.94	13.8706	14.0854	15.738	14.3941	13.9487	14.0865	0.52405	14.2798	1.36841	0.202448	0.570764	-5.58982	not significant	4	4	NA	other
KIATLFLL	sp|Q9Y5Z6|B3GT1_HUMAN	Beta-1,3-galactosyltransferase 1	16.3903	16.1971	16.1662	16.1511	17.4434	16.5452	16.433	16.5781	0.523733	16.4881	1.91731	0.0854955	0.399963	-4.83769	not significant	4	4	NA	other
LGASVVMAI	sp|Q5SV17|TM240_HUMAN	Transmembrane protein 240	13.8367			13.9794	14.1575	13.7736	14.9057	14.8886	0.523299	14.2569	1.27875	0.238789	0.599255	-5.50616	not significant	2	4	NA	other
YEDFQVGA	sp|O60506|HNRPQ_HUMAN	Heterogeneous nuclear ribonucleoprotein Q	15.1997	14.2686	15.1379	14.8765	15.4827	14.9286	15.77		0.523102	15.0949	1.56262	0.154264	0.517799	-5.27125	not significant	4	3	NA	other
PVILFEPLRKH	sp|Q9NUN7|ACER3_HUMAN	Alkaline ceramidase 3				15.5868	16.4153	16.2914	16.1064	15.6239	0.522475	16.0048	1.14166	0.293492	0.651936	-5.42392	not significant	1	4	NA	other
GLGGFGGGSF	sp|P13645|K1C10_HUMAN	Keratin, type I cytoskeletal 10				13.1047	13.4912	13.763			0.522421	13.4529	1.03558	0.352051	0.700303	-5.4371	not significant	1	2	NA	other
AVQISKKRKFVADGIFK	sp|P23396|RS3_HUMAN	Small ribosomal subunit protein uS3	13.8848		14.1904	14.9381	14.8116	14.6148	15.0273	14.9861	0.522188	14.6361	1.67257	0.130435	0.481721	-5.12408	not significant	3	4	NA	other
YFKGKWK	sp|P05120|PAI2_HUMAN	Plasminogen activator inhibitor 2	14.097			13.7103		14.4258			0.522147	14.0777	1.01068	0.362647	0.708978	-5.46046	not significant	2	1	NA	other
ASQSQGIQQLLQAEK	sp|O75348|VATG1_HUMAN;sp|O95670|VATG2_HUMAN	V-type proton ATPase subunit G 1		13.9522	15.1046	15.8595	16.1464	15.0162	15.4309	15.3833	0.522122	15.2704	1.10945	0.297395	0.656694	-5.81176	not significant	3	4	NA	other
NESTTFVL	sp|Q9H147|TDIF1_HUMAN	Deoxynucleotidyltransferase terminal-interacting protein 1	15.0993		15.2031	15.1892	15.7887	15.8096	15.7175	15.4267	0.521778	15.462	2.18365	0.0583088	0.331001	-4.38639	not significant	3	4	NA	other
DSKILQEYI	sp|Q9BXS5|AP1M1_HUMAN;sp|Q9Y6Q5|AP1M2_HUMAN	AP-1 complex subunit mu-1	12.7816			13.9472			13.8859		0.521519	13.5382	0.764532	0.482132	0.791044	-5.67069	not significant	2	1	NA	other
PTTEEKKPAA	sp|P36578|RL4_HUMAN	Large ribosomal subunit protein uL4	18.0817	18.6199	16.9479	17.2761	18.4216	18.8664	17.6855	18.0368	0.521203	17.992	1.26577	0.235541	0.598984	-5.71298	not significant	4	4	NA	other
NPYQPAPPSGYFMA	sp|P11940|PABP1_HUMAN	Polyadenylate-binding protein 1			14.212	15.3679	15.079		15.8322	15.0221	0.521097	15.1027	1.08595	0.315731	0.673367	-5.66292	not significant	2	3	NA	other
PSKGPLQSVQV	sp|P62249|RS16_HUMAN	Small ribosomal subunit protein uS9	13.3361		15.5302	16.0451	15.1426		14.639	16.6879	0.519357	15.2301	0.654156	0.532375	0.824467	-6.14301	not significant	3	3	NA	other
TPKEAIEGTY	sp|P62280|RS11_HUMAN	Small ribosomal subunit protein uS17	12.9518				13.911		13.0306		0.519014	13.2978	0.853762	0.435689	0.758733	-5.59917	not significant	1	2	NA	other
MPYTQNFI	sp|P35869|AHR_HUMAN	Aryl hydrocarbon receptor	16.9956	17.5123	17.1748	17.1959	17.6272	18.0929	17.5892	17.6447	0.51884	17.4791	2.21948	0.0518962	0.314935	-4.37589	not significant	4	4	NA	other
SAMSRYILI	sp|Q96BD0|SO4A1_HUMAN	Solute carrier organic anion transporter family member 4A1				13.7668			14.2938	14.2772	0.518742	14.1126	1.0536	0.344551	0.695367	-5.41999	not significant	1	2	NA	other
VAYQINAL	sp|Q8IZP0|ABI1_HUMAN	Abl interactor 1	15.0576			14.5591	14.7532	15.9008			0.518642	15.0677	0.992469	0.362104	0.708978	-5.66568	not significant	2	2	NA	other
IAIPAMVI	sp|Q6ZMZ0|RN19B_HUMAN	E3 ubiquitin-protein ligase RNF19B				14.461		15.3399	14.5784	15.0183	0.517868	14.8494	1.04263	0.340243	0.693184	-5.48908	not significant	1	3	NA	other
EEWYGTQY	sp|P14735|IDE_HUMAN	Insulin-degrading enzyme	13.7888		14.0763	13.9413	14.5948	14.4486	14.2928	14.477	0.517866	14.2314	2.18381	0.0582941	0.331001	-4.38615	not significant	3	4	NA	other
INDPFIDL	sp|P04406|G3P_HUMAN	Glyceraldehyde-3-phosphate dehydrogenase		14.2335	14.1031		15.5251	14.9161	14.0832	14.2194	0.517657	14.5134	1.13897	0.289473	0.64864	-5.66034	not significant	2	4	NA	other
YPTGLADV	sp|P35318|ADML_HUMAN	Pro-adrenomedullin	15.2528	14.72	14.6633	15.2202	15.013	15.5646	15.5631	15.7859	0.517554	15.2228	1.93943	0.0824631	0.394002	-4.80478	not significant	4	4	NA	other
DAPDVFTV	sp|Q9UKK3|PARP4_HUMAN	Protein mono-ADP-ribosyltransferase PARP4	16.7689	16.3748	15.8235	16.563	17.1447	17.0324	16.5687	16.8532	0.517171	16.6412	1.8973	0.0883303	0.407401	-4.86734	not significant	4	4	NA	other
DDGTVIHF	sp|Q96K17|BT3L4_HUMAN	Transcription factor BTF3 homolog 4			13.8647		14.3815				0.516735	14.1231	0.803418	0.471796	0.781022	-5.50381	not significant	1	1	NA	other
HGGYMNAGAGY	sp|Q12906|ILF3_HUMAN	Interleukin enhancer-binding factor 3	14.832	13.0671	15.3678	14.6629			15.4004	14.5979	0.516677	14.6547	0.820513	0.436995	0.7597	-5.96173	not significant	4	2	NA	other
GIETIANEF	sp|Q92598|HS105_HUMAN	Heat shock protein 105 kDa		13.4193	14.1435	14.0777	14.2841	14.8808	14.232	14.1886	0.516207	14.1751	1.68639	0.127689	0.477038	-5.10522	not significant	3	4	NA	other
AIAAATTTL	sp|Q8IYB3|SRRM1_HUMAN	Serine/arginine repetitive matrix protein 1	15.1942		15.0741	14.686	15.0758		15.8493	15.5775	0.516082	15.2428	1.59585	0.151325	0.514956	-5.17014	not significant	3	3	NA	other
VALSEEL	sp|Q9NQC3|RTN4_HUMAN;sp|Q9BZY9|TRI31_HUMAN	Reticulon-4	16.8366	16.76	16.4593	16.8044	17.2898	16.8872	17.2532	17.4935	0.5159	16.973	2.23519	0.0505529	0.311499	-4.35126	not significant	4	4	NA	other
LVLSDRAPFAAPSPFAE	sp|P19971|TYPH_HUMAN	Thymidine phosphorylase				12.5876	13.1676			13.0372	0.514815	12.9308	1.03975	0.350302	0.698816	-5.43315	not significant	1	2	NA	other
TTNQGASAAGPGFSLKF	sp|P21127|CD11B_HUMAN;sp|Q9UQ88|CD11A_HUMAN	Cyclin-dependent kinase 11B			12.9758		13.256		13.5131	13.7018	0.514419	13.3617	1.14817	0.297804	0.656694	-5.38442	not significant	1	3	NA	other
IPSFIVRL	sp|P46781|RS9_HUMAN	Small ribosomal subunit protein uS4			12.5763	13.4339			13.5192		0.514111	13.1765	0.853213	0.435964	0.758733	-5.59963	not significant	2	1	NA	other
NLVPGESVY	sp|P22087|FBRL_HUMAN	rRNA 2'-O-methyltransferase fibrillarin	15.3397	16.1868	15.0127	14.6611	15.6348	16.7232	15.4962	15.402	0.513952	15.5571	1.26758	0.234922	0.598931	-5.71087	not significant	4	4	NA	other
VFPSEIVGKRIRV	sp|P62081|RS7_HUMAN	Small ribosomal subunit protein eS7	15.914			14.3074	15.8786		15.3704		0.513774	15.3676	0.825424	0.443037	0.765128	-5.81397	not significant	2	2	NA	other
TEDVVRVY	sp|O95394|AGM1_HUMAN	Phosphoacetylglucosamine mutase		14.2457	13.6595		14.8497	14.9544	13.5946		0.513642	14.2608	1.006	0.350017	0.698816	-5.74209	not significant	2	3	NA	other
AAGYDVEKNNSRIKLGL	sp|P10412|H14_HUMAN;sp|P16402|H13_HUMAN;sp|P16403|H12_HUMAN;sp|Q02539|H11_HUMAN	Histone H1.4	14.7305	14.9296	14.6648	14.5921	16.368	13.8309	15.7498	15.0221	0.513444	14.986	1.07493	0.308757	0.6662	-5.9233	not significant	4	4	NA	other
DENQFVAV	sp|Q16555|DPYL2_HUMAN;sp|Q14194|DPYL1_HUMAN;sp|Q14195|DPYL3_HUMAN	Dihydropyrimidinase-related protein 2	15.4012		15.1416	15.1735	15.8322	15.5637	15.8604		0.51332	15.4954	1.89617	0.0966084	0.424883	-4.76429	not significant	3	3	NA	other
EEFKITSF	sp|Q5TEA3|DAAF9_HUMAN	Dynein axonemal assembly factor 9	15.6786		15.1765	15.7995	16.0392	16.2023	16.1966	15.8206	0.513138	15.8447	1.91647	0.0891804	0.410241	-4.78127	not significant	3	4	NA	other
IAYKFGKTV	sp|Q96BY9|SARAF_HUMAN	Store-operated calcium entry-associated regulatory factor	15.937	15.6513	15.7617	15.853	17.3798	16.0048	15.9649	15.9048	0.512821	16.0572	1.47797	0.171555	0.539942	-5.45142	not significant	4	4	NA	other
VEFFIRDKY	sp|Q8IYB5|SMAP1_HUMAN	Stromal membrane-associated protein 1				13.6936	14.327	14.4488	14.0853	13.9638	0.512579	14.1037	1.24899	0.254327	0.617981	-5.31018	not significant	1	4	NA	other
AGPPPPPPPP	sp|Q8TF74|WIPF2_HUMAN;sp|P10275|ANDR_HUMAN;sp|Q68DA7|FMN1_HUMAN	WAS/WASL-interacting protein family member 2	15.3524	15.7435			17.6072	15.6234	15.4084	15.5991	0.511579	15.889	0.808997	0.443197	0.765128	-5.97116	not significant	2	4	NA	other
NDIVATTY	sp|O75923|DYSF_HUMAN	Dysferlin	16.0363	15.7565	15.7338	15.4062		16.7029	15.8065	16.2248	0.511543	15.9524	1.69378	0.126243	0.476408	-5.09511	not significant	4	3	NA	other
DMSYEQL	sp|P62841|RS15_HUMAN	Small ribosomal subunit protein uS19	17.91	17.8996	17.0756	17.6175	19.2044	17.3842	18.9935	16.9657	0.511275	17.8813	0.999476	0.342164	0.694313	-5.99914	not significant	4	4	NA	other
DALGSVIVV	sp|Q9Y6M5|ZNT1_HUMAN	Proton-coupled zinc antiporter SLC30A1	15.5766	15.3055	15.1265		15.9466	16.3989	15.6386	15.4045	0.51096	15.6282	1.65823	0.133339	0.487819	-5.14356	not significant	3	4	NA	other
RGDSVIVVLRNPLIAGK	sp|P62316|SMD2_HUMAN	Small nuclear ribonucleoprotein Sm D2			14.3092	14.6164	15.7337	14.9581	14.9432	14.2582	0.510513	14.8031	1.18405	0.272234	0.634719	-5.61192	not significant	2	4	NA	other
LDPNETNEI	sp|P84098|RL19_HUMAN	Large ribosomal subunit protein eL19	13.9289	14.107		14.1715	15.3912	13.8051		14.5421	0.510331	14.3243	1.207	0.263789	0.625416	-5.64104	not significant	3	3	NA	other
VVTVVTTK	sp|Q7L014|DDX46_HUMAN	Probable ATP-dependent RNA helicase DDX46	13.7975		13.7778	13.5955	14.292	14.6053	13.8039		0.510135	13.9787	1.6469	0.140336	0.498297	-5.10325	not significant	3	3	NA	other
IELAYEQVAKALK	sp|O00299|CLIC1_HUMAN	Chloride intracellular channel protein 1	15.3404	16.545	16.494	17.3077	18.0449	16.6567	16.876	16.1496	0.510011	16.6768	1.03555	0.325871	0.68106	-5.96343	not significant	4	4	NA	other
DGNASGTTL	sp|P68104|EF1A1_HUMAN;sp|Q5VTE0|EF1A3_HUMAN	Elongation factor 1-alpha 1				13.6051	14.4708	13.7584			0.509521	13.9448	0.892846	0.416472	0.745478	-5.56608	not significant	1	2	NA	other
EGKVLPGVDALSNI	sp|P00558|PGK1_HUMAN	Phosphoglycerate kinase 1	12.8933		13.5701	13.4766	14.0496		13.9007	13.5175	0.50926	13.568	1.59467	0.151589	0.515549	-5.17168	not significant	3	3	NA	other
FPIDHFTHI	sp|Q9HCE1|MOV10_HUMAN	Helicase MOV-10	14.5758	15.3696	14.791	14.873	15.1815	15.4582	15.4439	15.5625	0.50918	15.1569	2.07227	0.0662787	0.350981	-4.60394	not significant	4	4	NA	other
ASAAAMNLASARTPAIPTAV	sp|Q9UQ35|SRRM2_HUMAN	Serine/arginine repetitive matrix protein 2			14.1269	13.1144			14.5084	13.7512	0.509148	13.8752	0.969036	0.3727	0.712352	-5.68766	not significant	2	2	NA	other
KEFSIDVGY	sp|P61158|ARP3_HUMAN	Actin-related protein 3			13.212		13.2536	14.1182	13.7324	13.7777	0.508509	13.6188	1.10259	0.308949	0.666305	-5.46368	not significant	1	4	NA	other
EPKAPAAP	sp|Q9HCF6|TRPM3_HUMAN	Transient receptor potential cation channel subfamily M member 3	15.4118	15.9136	14.4984	14.8544		16.2986	15.3861	15.3486	0.508235	15.3874	1.23717	0.24885	0.609964	-5.67182	not significant	4	3	NA	other
VPTEGFQF	sp|O00629|IMA3_HUMAN	Importin subunit alpha-3	15.8717	16.0626	16.0658	15.2963	16.737	16.493	16.6889	15.4097	0.508042	16.0781	1.4648	0.17504	0.541808	-5.46842	not significant	4	4	NA	other
GKFMKPGKVVL	sp|P61353|RL27_HUMAN	Large ribosomal subunit protein eL27	13.2994			13.8748	13.8901		14.4951	13.8998	0.507893	13.8918	1.33323	0.226821	0.591187	-5.3936	not significant	2	3	NA	other
NFVHTNLRKNNRQPY	sp|P36578|RL4_HUMAN	Large ribosomal subunit protein uL4			13.722	13.8895	14.3136				0.507833	13.975	1.02188	0.357847	0.705225	-5.44999	not significant	2	1	NA	other
DMAIATGGAVF	sp|P10809|CH60_HUMAN	60 kDa heat shock protein, mitochondrial	13.5895		13.807	13.616	13.6533	14.8785	14.0029		0.507404	13.9245	1.36751	0.210682	0.578067	-5.4559	not significant	3	3	NA	other
VGGPEIEL	sp|P48643|TCPE_HUMAN	T-complex protein 1 subunit epsilon			13.429		13.9364				0.507372	13.6827	0.788861	0.479257	0.788863	-5.51522	not significant	1	1	NA	other
AAAAAAAAAKVPAKKI	sp|P50914|RL14_HUMAN	Large ribosomal subunit protein eL14	14.2201	14.3198	15.1606	15.3833			15.5571	14.9996	0.507358	14.9401	1.16096	0.280957	0.642375	-5.63689	not significant	4	2	NA	other
VGGAMMGSTHIYDMSTV	sp|Q13435|SF3B2_HUMAN	Splicing factor 3B subunit 2	13.8329		14.518	14.3869	13.7273		14.7518	15.7779	0.506402	14.4991	0.968343	0.362787	0.708978	-5.88649	not significant	3	3	NA	other
KAGGTKPKKPVGAAKKPK	sp|P16403|H12_HUMAN	Histone H1.2	14.0349	14.3931	13.7752	12.5928	13.9484	14.2361	14.2301	14.4066	0.506301	13.9522	1.35546	0.206396	0.575517	-5.60572	not significant	4	4	NA	other
KRLNFITEY	sp|P53667|LIMK1_HUMAN	LIM domain kinase 1	16.1024	16.5247	15.1936	15.6758	16.6163	16.3659	16.19	16.3477	0.505792	16.1271	1.64506	0.132351	0.486492	-5.22805	not significant	4	4	NA	other
ISEQPFLL	sp|Q9Y394|DHRS7_HUMAN	Dehydrogenase/reductase SDR family member 7	14.7013		13.7944	13.9817	14.4869	14.9014	14.7287	14.5426	0.505764	14.4481	1.69791	0.125441	0.475119	-5.08945	not significant	3	4	NA	other
NQQPSNYGP	sp|P22626|ROA2_HUMAN	Heterogeneous nuclear ribonucleoproteins A2/B1		14.88	14.5023			15.1309	15.2624		0.505519	14.9439	1.31881	0.238854	0.599255	-5.32654	not significant	2	2	NA	other
SAYPEGSQV	sp|Q15361|TTF1_HUMAN	Transcription termination factor 1			13.649		14.6013	13.7074			0.505409	13.9859	0.826976	0.449255	0.767491	-5.62124	not significant	1	2	NA	other
NEVELLVM	sp|Q9UNM6|PSD13_HUMAN	26S proteasome non-ATPase regulatory subunit 13	13.7876		13.8992	14.2323	14.5302	14.5111	14.3682	14.5015	0.504692	14.2615	2.08366	0.0684083	0.358235	-4.53606	not significant	3	4	NA	other
TAQPRLMEPIY	sp|P13639|EF2_HUMAN	Elongation factor 2			14.0503	14.7292	15.3401	14.7095	14.7802	14.7457	0.5041	14.7258	1.44003	0.189903	0.55482	-5.31467	not significant	2	4	NA	other
IINDLLQSL	sp|Q92945|FUBP2_HUMAN	Far upstream element-binding protein 2			13.4278	13.4228	14.6756	13.6941	13.4696	13.8774	0.503911	13.7612	1.27984	0.238425	0.599255	-5.50491	not significant	2	4	NA	other
YPTEDVPR	sp|Q02878|RL6_HUMAN	Large ribosomal subunit protein eL6		15.0947	14.7172	14.6316	16.1631	15.2975	14.4939		0.503687	15.0663	1.13063	0.292756	0.65149	-5.72377	not significant	3	3	NA	other
SNPFLKQV	sp|Q96BX8|MOB3A_HUMAN	MOB kinase activator 3A		14.7987	15.1269	15.3944	15.19		15.6936	15.9469	0.503514	15.3584	1.5403	0.164177	0.529804	-5.24177	not significant	3	3	NA	other
TNGKEPELLEPIPY	sp|P46778|RL21_HUMAN	Large ribosomal subunit protein eL21	14.8375	14.8484	15.9519	15.9687	16.4263	15.6785	16.8339	14.6815	0.503434	15.6534	1.01918	0.333189	0.687502	-5.97976	not significant	4	4	NA	other
YSNKEIF	sp|P08238|HS90B_HUMAN;sp|P07900|HS90A_HUMAN;sp|Q14568|HS902_HUMAN;sp|Q58FF6|H90B4_HUMAN;sp|Q58FF8|H90B2_HUMAN	Heat shock protein HSP 90-beta	14.7671	15.3411	14.5896	15.0671	16.2743	15.1644	15.0672	15.2717	0.503213	15.1928	1.55387	0.152631	0.515981	-5.35169	not significant	4	4	NA	other
ETPRGLRTFKTVF	sp|P39023|RL3_HUMAN	Large ribosomal subunit protein uL3				15.2634	15.732	15.9455	16.8997	14.4881	0.502953	15.6657	0.600261	0.568448	0.843113	-5.87854	not significant	1	4	NA	other
DSYVGDEAQSKRGILTL	sp|P63261|ACTG_HUMAN;sp|P60709|ACTB_HUMAN;sp|P62736|ACTA_HUMAN;sp|P63267|ACTH_HUMAN;sp|P68032|ACTC_HUMAN;sp|P68133|ACTS_HUMAN	Actin, cytoplasmic 2	13.8662		13.7878	14.0255	14.6597	16.1366	14.224	12.5617	0.50235	14.1802	0.71455	0.493889	0.798382	-6.16693	not significant	3	4	NA	other
APPPYSEV	sp|Q13571|LAPM5_HUMAN	Lysosomal-associated transmembrane protein 5	17.0858	17.0192	16.0362	15.9565	18.548	17.713	16.2199	15.6251	0.502075	16.7755	0.815216	0.434767	0.758084	-6.16506	not significant	4	4	NA	other
QLYWSHPRKF	sp|P62273|RS29_HUMAN	Small ribosomal subunit protein uS14			14.5202	14.3032	15.4477		14.5874	14.7031	0.501026	14.7123	1.28535	0.24212	0.601791	-5.44835	not significant	2	3	NA	other
SFSKEELM	sp|O00567|NOP56_HUMAN	Nucleolar protein 56			13.6052	14.4646		14.7306	14.892	13.9818	0.499943	14.3348	1.11701	0.303167	0.661266	-5.63103	not significant	2	3	NA	other
FPRYAEIV	sp|P21281|VATB2_HUMAN	V-type proton ATPase subunit B, brain isoform	14.7516			14.9829	15.5891	14.9515	15.2781	15.6497	0.499886	15.2005	1.53175	0.166241	0.532253	-5.20014	not significant	2	4	NA	other
EEAIIYSY	sp|O15269|SPTC1_HUMAN	Serine palmitoyltransferase 1	15.5776	15.7043	15.3738	15.4272	16.0082	16.037	16.112	15.9251	0.499838	15.7707	2.40961	0.0377404	0.276578	-4.07476	not significant	4	4	NA	other
QPYPEILVV	sp|O43353|RIPK2_HUMAN	Receptor-interacting serine/threonine-protein kinase 2				13.112		13.967	13.2993	13.5692	0.49978	13.4869	1.04035	0.341212	0.693711	-5.49127	not significant	1	3	NA	other
SFEDAKEAL	sp|P19338|NUCL_HUMAN	Nucleolin	14.732	15.2492	14.9497	14.7519	16.939	15.5283	14.6031	14.6112	0.499674	15.1706	1.02463	0.330739	0.686158	-5.97435	not significant	4	4	NA	other
LDHYAIIKFPL	sp|P62750|RL23A_HUMAN	Large ribosomal subunit protein uL23		12.6089		12.5107	13.3712			12.7476	0.499575	12.8096	1.21756	0.272443	0.634719	-5.4377	not significant	2	2	NA	other
KAPTKAAPKQKIVKPVKV	sp|P83731|RL24_HUMAN	Large ribosomal subunit protein eL24	15.3981		15.2807		17.341		15.2003	14.9754	0.499505	15.6391	0.688058	0.514964	0.811845	-6.01002	not significant	2	3	NA	other
DLPEHAVL	sp|Q00839|HNRPU_HUMAN	Heterogeneous nuclear ribonucleoprotein U	15.2553	15.6868	16.1265	15.8466	16.8636	17.4407	15.4381	15.1707	0.499464	15.9785	1.00231	0.340863	0.693478	-5.99637	not significant	4	4	NA	other
TEFPGVVA	sp|Q9UIV1|CNOT7_HUMAN	CCR4-NOT transcription complex subunit 7				14.1883	14.6727	14.6298	14.4529	14.9954	0.499355	14.5878	1.21226	0.267195	0.629696	-5.34981	not significant	1	4	NA	other
TERIIAVSF	sp|Q68CZ2|TENS3_HUMAN;sp|Q9HBL0|TENS1_HUMAN	Tensin-3			14.0897	15.812	15.54	14.1789	16.2359	15.8445	0.498946	15.2835	0.737596	0.482993	0.791543	-6.02708	not significant	2	4	NA	other
SLADLQNDEVAFR	sp|P61247|RS3A_HUMAN	Small ribosomal subunit protein eS1	13.0041			14.6668	13.9496		14.1916	14.8613	0.498727	14.1347	0.874074	0.412884	0.744189	-5.86293	not significant	2	3	NA	other
LPFNAQRII	sp|O14867|BACH1_HUMAN	Transcription regulator protein BACH1		14.1403		13.971	14.4168	14.1554	14.8426	14.801	0.498233	14.3878	1.52683	0.167439	0.533704	-5.20638	not significant	2	4	NA	other
FESGDFVSF	sp|P22314|UBA1_HUMAN	Ubiquitin-like modifier-activating enzyme 1	13.8092		13.8468	13.9941	13.9762	14.2091	14.5806	14.7587	0.497747	14.1678	1.79202	0.108403	0.447097	-4.95873	not significant	3	4	NA	other
LENVIRDAVTY	sp|P62805|H4_HUMAN	Histone H4	14.0092			14.0323	15.4886	14.0455	15.0437	13.4959	0.497708	14.3525	0.880517	0.405664	0.739163	-5.91085	not significant	2	4	NA	other
YYFPDSGF	sp|P08567|PLEK_HUMAN	Pleckstrin	13.2377							13.7351	0.497429	13.4864	0.773401	0.487283	0.794302	-5.52718	not significant	1	1	NA	other
ALYWPLNQK	sp|Q99542|MMP19_HUMAN	Matrix metalloproteinase-19	14.4367	14.2762	14.4893	14.9201	13.843	15.4588	14.8496	15.9592	0.497091	14.7791	1.17014	0.27026	0.632755	-5.82157	not significant	4	4	NA	other
DEFNIKVL	sp|O43739|CYH3_HUMAN	Cytohesin-3	12.7531		13.2933	14.2249	13.5201	13.2042	14.7693	14.1887	0.496863	13.7077	1.04633	0.324018	0.679727	-5.87675	not significant	3	4	NA	other
DDMQIRVF	sp|P35606|COPB2_HUMAN	Coatomer subunit beta'	16.4256	15.2168	15.9123	16.4608	16.5852	16.6757	16.797	15.9441	0.496641	16.2522	1.46885	0.173961	0.541777	-5.4632	not significant	4	4	NA	other
LVGPFAPGITEKAPEEK	sp|O60664|PLIN3_HUMAN	Perilipin-3				14.2109	15.3509	13.8041	14.5899	15.0826	0.495922	14.6077	0.780319	0.462383	0.775718	-5.75263	not significant	1	4	NA	other
GWKYQAV	sp|P40429|RL13A_HUMAN	Large ribosomal subunit protein uL13	16.5437		14.5895	15.5057	16.1529		15.2337	16.7396	0.495759	15.7942	0.856702	0.417902	0.745738	-5.98706	not significant	3	3	NA	other
YDKQREEYQPATPGLGMF	sp|Q9BVK6|TMED9_HUMAN	Transmembrane emp24 domain-containing protein 9	15.8475		15.5917	15.3963	16.1295	16.3179	16.0296	15.9528	0.495603	15.8951	1.98531	0.0799839	0.389117	-4.68116	not significant	3	4	NA	other
SFVAPWNSL	sp|P01033|TIMP1_HUMAN	Metalloproteinase inhibitor 1	14.5781	13.9842	14.6478	14.1548	14.9773	14.0376	15.4591	14.8714	0.495107	14.5888	1.49559	0.166988	0.533235	-5.42854	not significant	4	4	NA	other
LPPLGSTI	sp|A3KN83|SBNO1_HUMAN	Protein strawberry notch homolog 1	15.785	16.0994	15.1971	15.1817	15.7509	16.7934	15.8525	15.8466	0.495043	15.8133	1.50289	0.165127	0.531061	-5.41901	not significant	4	4	NA	other
SIFDGRVVAK	sp|Q9UM00|TMCO1_HUMAN	Calcium load-activated calcium channel	14.4883			14.1917	17.0236	13.8079		13.6729	0.494781	14.6369	0.491865	0.638819	0.872692	-6.13178	not significant	2	3	NA	other
AAEIHSRPQSSRPVLL	sp|Q8IWB7|WDFY1_HUMAN	WD repeat and FYVE domain-containing protein 1	14.8219			15.068	15.5569	16.0747	15.4083	14.7186	0.494668	15.2747	1.20304	0.265233	0.626719	-5.59115	not significant	2	4	NA	other
FNIRNIGKTLV	sp|P61247|RS3A_HUMAN	Small ribosomal subunit protein eS1				15.6104				16.1045	0.4941	15.8574	0.768226	0.489994	0.796311	-5.53115	not significant	1	1	NA	other
NENSNIQVL	sp|Q6UN15|FIP1_HUMAN	Pre-mRNA 3'-end-processing factor FIP1	14.5631	14.7316	14.4766	13.9963	15.3066	15.1741	15.0971	14.1661	0.494086	14.6889	1.58942	0.144418	0.505898	-5.30397	not significant	4	4	NA	other
IRDHLPPPEEEPLVL	sp|P00387|NB5R3_HUMAN	NADH-cytochrome b5 reductase 3	15.5368	15.718	15.163	16.9319	16.908	15.8477	16.1744	16.3946	0.493758	16.0843	1.22867	0.24855	0.609964	-5.75583	not significant	4	4	NA	other
DETATTPIF	sp|Q12802|AKP13_HUMAN	A-kinase anchor protein 13	13.4227				14.3968	14.2744	13.8463	13.147	0.493442	13.8174	0.869106	0.415406	0.745452	-5.68059	not significant	1	4	NA	other
VPPVQVSPLIKLGRYSA	sp|P56385|ATP5I_HUMAN	ATP synthase subunit e, mitochondrial	14.241	14.245	15.0017	15.4857	16.3926	15.347	15.5398	13.6659	0.493029	14.9898	0.898375	0.391028	0.727055	-6.09368	not significant	4	4	NA	other
DAFKIWVI	sp|Q9UH65|SWP70_HUMAN	Switch-associated protein 70	12.4137	12.1692	14.4647	14.6022	13.4741	14.0523	13.8838	14.2114	0.49292	13.6589	0.872727	0.404177	0.737903	-6.11632	not significant	4	4	NA	other
TEIDPICAL	sp|O43865|SAHH2_HUMAN;sp|Q96HN2|SAHH3_HUMAN	S-adenosylhomocysteine hydrolase-like protein 1			14.3597	14.8982	13.8679	16.1763	16.0281	14.415	0.492831	14.9575	0.708156	0.500067	0.803733	-6.04884	not significant	2	4	NA	other
PPVQVSPLIKLGRYS	sp|P56385|ATP5I_HUMAN	ATP synthase subunit e, mitochondrial	13.9197	14.3401	14.0152	13.7741	14.7785	14.707	14.0285		0.492389	14.2233	1.68545	0.127873	0.477038	-5.1065	not significant	4	3	NA	other
DAADIRFVY	sp|P01033|TIMP1_HUMAN	Metalloproteinase inhibitor 1	15.772	15.258	15.1686	15.8575	15.6628	15.5255	16.7305	16.1059	0.492198	15.7601	1.52592	0.159373	0.522004	-5.38875	not significant	4	4	NA	other
LPQETAEI	sp|P11309|PIM1_HUMAN	Serine/threonine-protein kinase pim-1	15.8569	15.7682	15.2187	15.3715	16.2205	16.1163	15.8293	16.0174	0.492052	15.7999	2.04788	0.069003	0.359221	-4.64119	not significant	4	4	NA	other
VLLTMIA	sp|O75396|SC22B_HUMAN	Vesicle-trafficking protein SEC22b	15.4684		15.3946	15.606	16.1727	16.3252	15.9256	15.5032	0.492004	15.7708	1.76008	0.11393	0.455329	-5.00346	not significant	3	4	NA	other
FRNVEVLIY	sp|Q5VZM2|RRAGB_HUMAN;sp|Q7L523|RRAGA_HUMAN	Ras-related GTP-binding protein B			13.2429				13.7334		0.490451	13.4881	0.762552	0.492979	0.797943	-5.53548	not significant	1	1	NA	other
DVQPPGLKVWSDPFGRK	sp|Q8N5G0|SIM20_HUMAN	Small integral membrane protein 20			13.6608	13.328	14.2001	13.9915	14.0287	13.7176	0.490087	13.8211	1.62907	0.144089	0.505898	-5.07477	not significant	2	4	NA	other
DPATSAVTV	sp|Q9NVX7|KBTB4_HUMAN	Kelch repeat and BTB domain-containing protein 4	14.5957			14.4763	15.3988			14.6523	0.489561	14.7808	1.14172	0.300262	0.659241	-5.51769	not significant	2	2	NA	other
GHKSGQP	sp|Q96C45|ULK4_HUMAN	Serine/threonine-protein kinase ULK4			13.7684				14.9268	13.5889	0.489442	14.0947	0.668455	0.536105	0.82665	-5.74091	not significant	1	2	NA	other
SEYLGVTSF	sp|Q8WUB8|PHF10_HUMAN	PHD finger protein 10	14.7348	15.0958	15.1019	15.1201	16.0441	15.6712	15.2032	15.0913	0.489313	15.2578	1.79482	0.104269	0.438803	-5.01692	not significant	4	4	NA	other
SEQVAMGY	sp|Q9P258|RCC2_HUMAN	Protein RCC2				13.6915	14.6163	13.6143		14.3107	0.488899	14.0582	0.888138	0.411173	0.742991	-5.62997	not significant	1	3	NA	other
IPYSSSSPGTYV	sp|Q9BWW4|SSBP3_HUMAN	Single-stranded DNA-binding protein 3		13.3799	12.0589	13.2758	13.1995	14.0977	13.2712	13.006	0.488707	13.1841	1.18093	0.269366	0.632219	-5.73478	not significant	3	4	NA	other
VEIMPPPPKPKDMTVPI	sp|P11182|ODB2_HUMAN	Lipoamide acyltransferase component of branched-chain alpha-keto acid dehydrogenase complex, mitochondrial	13.3448			14.3625			14.3423		0.488686	14.0165	0.761029	0.484029	0.79235	-5.67338	not significant	2	1	NA	other
EEKQKLLQRGSELQNE	sp|Q96EK2|PF21B_HUMAN	PHD finger protein 21B			14.5697	14.9576	15.827	15.302	15.1247	14.7555	0.488658	15.0894	1.30766	0.229301	0.594114	-5.47285	not significant	2	4	NA	other
DESKEFVKF	sp|Q15154|PCM1_HUMAN	Pericentriolar material 1 protein	16.3402	16.3626	16.3541	15.9812	16.8559	16.7442	16.891	16.5008	0.488443	16.5037	2.20978	0.0527434	0.31637	-4.39108	not significant	4	4	NA	other
LPYYGGSVEI	sp|Q96KR4|LMLN_HUMAN	Leishmanolysin-like peptidase	12.7663		13.1271		13.2759	13.7853	13.0399	13.6371	0.487854	13.2719	1.44625	0.188207	0.553276	-5.30702	not significant	2	4	NA	other
DENPFASL	sp|O95155|UBE4B_HUMAN	Ubiquitin conjugation factor E4 B	14.1992		13.6415	13.7804	14.1381	14.5206	14.4834	14.2999	0.486814	14.1519	1.86513	0.096685	0.424953	-4.85507	not significant	3	4	NA	other
TDKEKAEKL	sp|P63173|RL38_HUMAN	Large ribosomal subunit protein eL38			13.113				13.5998		0.486797	13.3564	0.756871	0.495983	0.800289	-5.53979	not significant	1	1	NA	other
VAPTVSQI	sp|O60306|AQR_HUMAN	RNA helicase aquarius	16.4673	16.7573	16.5479	16.5053	17.08	17.0806	16.7593	17.3044	0.486628	16.8127	2.1963	0.0539419	0.320825	-4.41213	not significant	4	4	NA	other
EVEVKLTPL	sp|Q14739|LBR_HUMAN	Delta(14)-sterol reductase LBR				14.7468	14.2421	16.0314	15.4265		0.486582	15.1117	0.642617	0.545993	0.83212	-5.81784	not significant	1	3	NA	other
PRKIEEIKDFLL	sp|P63173|RL38_HUMAN	Large ribosomal subunit protein eL38		15.5451	16.7426	17.2935	17.9923	16.8312	17.4641	15.7668	0.486507	16.8051	0.826934	0.430695	0.755874	-6.07893	not significant	3	4	NA	other
DTNADKQLSF	sp|P06702|S10A9_HUMAN	Protein S100-A9	13.5735	13.4446			16.0957	13.9118	12.7963	13.1765	0.486017	13.8331	0.572536	0.583557	0.849979	-6.13891	not significant	2	4	NA	other
DEYEKFKLYL	sp|A0PK00|T120B_HUMAN;sp|Q9BXJ8|TACAN_HUMAN	Transmembrane protein 120B				13.1719	13.5993	13.6902	13.68		0.484644	13.5354	1.14889	0.297532	0.656694	-5.38369	not significant	1	3	NA	other
LEGLVVQY	sp|O95602|RPA1_HUMAN	DNA-directed RNA polymerase I subunit RPA1	15.03		15.0604	15.2243	16.032	15.7174	15.4908	15.1156	0.484022	15.3815	1.68885	0.127207	0.476904	-5.10187	not significant	3	4	NA	other
SQLPLESDAV	sp|P61978|HNRPK_HUMAN	Heterogeneous nuclear ribonucleoprotein K	13.8759		13.7816	14.4691	13.2251			15.8272	0.483978	14.2358	0.647732	0.539123	0.828637	-6.03798	not significant	3	2	NA	other
NEAPVYSVY	sp|O75886|STAM2_HUMAN	Signal transducing adapter molecule 2	16.7302	16.9956	16.0102	16.9621	17.0856	17.1814	17.1449	17.2208	0.48368	16.9164	1.80225	0.103029	0.435619	-5.0062	not significant	4	4	NA	other
YVRLAPDYDALDVANK	sp|P62750|RL23A_HUMAN	Large ribosomal subunit protein uL23	14.0592			13.8749	14.9259	15.1474	14.2467	13.4824	0.483531	14.2894	0.982272	0.356311	0.703386	-5.81804	not significant	2	4	NA	other
MGEVDSSTL	sp|Q92619|HMHA1_HUMAN	Rho GTPase-activating protein 45	15.4399		15.7528	15.884	17.0824	15.366	15.9138	16.3407	0.48349	15.9685	1.19224	0.265131	0.626689	-5.72228	not significant	3	4	NA	other
DEIRLLKSV	sp|Q96SB4|SRPK1_HUMAN	SRSF protein kinase 1	15.191			15.0671	15.8112	15.7027	15.5246	15.4098	0.483013	15.4511	1.67179	0.135251	0.490851	-5.01861	not significant	2	4	NA	other
DEFTHLYTL	sp|P27797|CALR_HUMAN	Calreticulin	14.9653	14.4856	14.7952	15.0717	14.9932	15.1656	15.6242	15.4635	0.482165	15.0705	1.94318	0.0819588	0.393425	-4.79919	not significant	4	4	NA	other
STPISITAL	sp|O75054|IGSF3_HUMAN	Immunoglobulin superfamily member 3	13.0832				13.1418	14.0749	13.4995	13.5435	0.481736	13.4685	1.01574	0.34569	0.696223	-5.54869	not significant	1	4	NA	other
NEFPEPIKL	sp|P51149|RAB7A_HUMAN	Ras-related protein Rab-7a		15.1192	15.0863	14.5713	15.1935	15.5799	15.6745	15.1793	0.481209	15.2006	1.73804	0.117893	0.462722	-5.0341	not significant	3	4	NA	other
LPANLYPTV	sp|Q6VN20|RBP10_HUMAN	Ran-binding protein 10	16.5145	17.1389	16.7011	16.6126	17.2432	17.7094	17.0611	16.878	0.481162	16.9823	1.81281	0.10129	0.433719	-4.99093	not significant	4	4	NA	other
DGWTPLHV	sp|Q9H672|ASB7_HUMAN	Ankyrin repeat and SOCS box protein 7	15.3482		15.182	16.1186	15.6589	15.439	16.0209	17.0042	0.481154	15.8245	1.12781	0.289982	0.648871	-5.79232	not significant	3	4	NA	other
YDGIILPGK	sp|P62913|RL11_HUMAN	Large ribosomal subunit protein uL5	14.8456	15.1816	14.737	15.1801	15.9912	15.8763	15.6231	14.3701	0.479111	15.2256	1.30854	0.221243	0.586213	-5.66246	not significant	4	4	NA	other
IEYPTGSGNVY	sp|Q9H1B7|I2BPL_HUMAN	Probable E3 ubiquitin-protein ligase IRF2BPL	15.999	16.2476	16.5166	16.5925	17.4181	16.8523	16.5207	16.4792	0.478659	16.5783	1.69707	0.121902	0.468785	-5.15581	not significant	4	4	NA	other
MEGVEEK	sp|P18124|RL7_HUMAN	Large ribosomal subunit protein uL30	16.4581	15.4874	16.5361	16.9721	18.4693	16.4277	16.518	15.9532	0.47864	16.6027	0.882544	0.399108	0.734283	-6.10772	not significant	4	4	NA	other
NEAVLVATF	sp|O95834|EMAL2_HUMAN	Echinoderm microtubule-associated protein-like 2	13.6296	12.9592				13.7728			0.478422	13.4539	0.850905	0.437121	0.759704	-5.60155	not significant	2	1	NA	other
EVPAVPETL	sp|P18124|RL7_HUMAN	Large ribosomal subunit protein uL30	14.5934	14.8503	14.4524	14.6349	14.5378	15.6526	15.1424		0.478223	14.8377	1.52609	0.163006	0.528709	-5.31895	not significant	4	3	NA	other
NAIANASTL	sp|P09661|RU2A_HUMAN	U2 small nuclear ribonucleoprotein A'	15.9564	15.8353	15.586	15.8985	16.7542	17.0579	15.9607	15.4122	0.477211	16.0577	1.31985	0.217585	0.58215	-5.64891	not significant	4	4	NA	other
SAAAPQLLI	sp|Q10589|BST2_HUMAN	Bone marrow stromal antigen 2	17.2815	16.8821	18.1139	18.3955	17.8464	17.4183	18.525	18.79	0.476711	17.9066	1.12921	0.286317	0.646256	-5.8661	not significant	4	4	NA	other
ERFNVPVSL	sp|P82979|SARNP_HUMAN	SAP domain-containing ribonucleoprotein			12.7254	13.793	13.8012	12.9053	14.0602	14.1765	0.476605	13.5769	0.998053	0.349081	0.698403	-5.80295	not significant	2	4	NA	other
LVFKFGRTEDL	sp|O95807|TM50A_HUMAN	Transmembrane protein 50A			13.3206				13.6808	13.9134	0.476457	13.6383	0.950545	0.389349	0.72528	-5.51542	not significant	1	2	NA	other
TNTLAMTEEEKNIKWG	sp|P49411|EFTU_HUMAN	Elongation factor Tu, mitochondrial	14.8152			15.2915	15.3405	13.8281	16.3723	16.5767	0.476055	15.3707	0.639742	0.541211	0.828912	-6.09641	not significant	2	4	NA	other
IIDPGDSDIIRSMPEQTGEK	sp|P62888|RL30_HUMAN	Large ribosomal subunit protein eL30	15.0586		13.6894	15.0938	14.7184	15.1225	15.5343	14.9834	0.475698	14.8858	1.18463	0.267975	0.630647	-5.7307	not significant	3	4	NA	other
DELIVQHY	sp|Q96A65|EXOC4_HUMAN	Exocyst complex component 4	15.4465	15.491	15.1295	15.0669	16.8568	15.7014	15.3936	15.0801	0.47448	15.5207	1.26763	0.234903	0.598931	-5.7108	not significant	4	4	NA	other
LELEMNSDLKAQLR	sp|P62081|RS7_HUMAN	Small ribosomal subunit protein eS7	14.8119				14.3362			16.2355	0.473972	15.1279	0.518897	0.627961	0.867937	-5.83458	not significant	1	2	NA	other
LPYHGESI	sp|P07093|GDN_HUMAN	Glia-derived nexin	14.2938				14.5805	14.9403	14.7821		0.47385	14.6492	1.0805	0.324468	0.68001	-5.45226	not significant	1	3	NA	other
KLATQLTGPVMPVRNVYK	sp|P26373|RL13_HUMAN	Large ribosomal subunit protein eL13	14.1764	14.4919		14.2339	15.5455	14.8852	14.2334	14.4312	0.473126	14.5711	1.34713	0.212474	0.578411	-5.54303	not significant	3	4	NA	other
VEQHVELY	sp|P01137|TGFB1_HUMAN	Transforming growth factor beta-1 proprotein			14.2731	13.9897	15.508	14.3985	14.3052	14.2013	0.471798	14.446	1.09047	0.308996	0.666305	-5.71096	not significant	2	4	NA	other
VPLDKQITI	sp|Q9BVP2|GNL3_HUMAN	Guanine nucleotide-binding protein-like 3	15.7563	14.3587	13.7588	15.6032	15.0796	15.3023	15.2592	15.7214	0.471393	15.1049	1.06091	0.314772	0.67255	-5.93773	not significant	4	4	NA	other
AAGYDVEKNNSRIKLGLK	sp|P10412|H14_HUMAN;sp|P16402|H13_HUMAN;sp|P16403|H12_HUMAN;sp|Q02539|H11_HUMAN	Histone H1.4	14.8076	15.1363	14.056	13.9868	14.9969	14.8603	15.8551	14.1577	0.470786	14.7321	1.15968	0.274294	0.635694	-5.83306	not significant	4	4	NA	other
IAGADINML	sp|P40939|ECHA_HUMAN	Trifunctional enzyme subunit alpha, mitochondrial	13.863			14.383	14.7976		14.3896		0.470568	14.3583	1.13532	0.302719	0.660905	-5.52431	not significant	2	2	NA	other
HGVVPLATYMRI	sp|P46778|RL21_HUMAN	Large ribosomal subunit protein eL21				13.0478				13.5174	0.469551	13.2826	0.730057	0.510351	0.81038	-5.55984	not significant	1	1	NA	other
DPLGGLNTI	tr|A0A1R3Y4W9|A0A1R3Y4W9_MYCBO;sp|O00429|DNM1L_HUMAN	PROBABLE CARBON STARVATION PROTEIN A HOMOLOG CSTA				14.1151	14.7316	14.9768	14.045		0.469354	14.4671	0.873899	0.418251	0.745805	-5.64214	not significant	1	3	NA	other
GISQESSEEEQ	sp|P17096|HMGA1_HUMAN	High mobility group protein HMG-I/HMG-Y	13.0923	12.785	13.0399	13.1055		13.7208	13.0485	13.6558	0.469342	13.2068	1.73041	0.119294	0.46432	-5.04467	not significant	4	3	NA	other
TEAPPIIF	sp|O14548|COX7R_HUMAN	Cytochrome c oxidase subunit 7A-related protein, mitochondrial	17.6915	17.0595	17.73	17.4297	17.6537	18.2316	18.0742	17.8273	0.469014	17.7122	1.85584	0.0944843	0.420899	-4.92831	not significant	4	4	NA	other
MPTDVLEV	sp|Q14240|IF4A2_HUMAN	Eukaryotic initiation factor 4A-II	14.7907		14.6651	15.0956	15.4111	14.8659	15.3995	15.601	0.46893	15.1184	1.68623	0.127721	0.477038	-5.10545	not significant	3	4	NA	other
AAPAPGQAL	sp|P20231|TRYB2_HUMAN;sp|Q15661|TRYB1_HUMAN	Tryptase beta-2	16.9436	16.2814	17.1499	17.0738	18.9348	16.4823	16.5191	17.3878	0.468813	17.0966	0.902486	0.388949	0.72528	-6.09	not significant	4	4	NA	other
TSPQFQQAL	sp|Q16186|ADRM1_HUMAN	Proteasomal ubiquitin receptor ADRM1	15.7222	16.5791	15.9254	15.6097	17.3052	17.3105	15.6855	15.4094	0.468586	16.1934	0.972993	0.354507	0.702397	-6.0247	not significant	4	4	NA	other
LVSEYQQY	sp|P07437|TBB5_HUMAN;sp|A6NNZ2|TBB8B_HUMAN;sp|P04350|TBB4A_HUMAN;sp|P68371|TBB4B_HUMAN;sp|Q13509|TBB3_HUMAN;sp|Q13885|TBB2A_HUMAN;sp|Q3ZCM7|TBB8_HUMAN;sp|Q9BUF5|TBB6_HUMAN;sp|Q9BVA1|TBB2B_HUMAN	Tubulin beta chain				13.6147	14.2335			13.9327	0.468396	13.9269	0.923561	0.401849	0.736471	-5.53937	not significant	1	2	NA	other
VEDPVTVEY	sp|O14818|PSA7_HUMAN;sp|Q8TAA3|PSMA8_HUMAN	Proteasome subunit alpha type-7	15.8961	15.8543	15.4675	15.5415	16.5336	15.8597	16.1841	16.0533	0.467826	15.9238	1.933	0.0833334	0.394228	-4.81436	not significant	4	4	NA	other
MINTDLSRILKSPEIQR	sp|P36578|RL4_HUMAN	Large ribosomal subunit protein uL4			13.7342	15.1073	15.025		14.7516		0.467495	14.6545	0.841655	0.434619	0.758084	-5.80045	not significant	2	2	NA	other
SSVPLPAENV	sp|Q14157|UBP2L_HUMAN	Ubiquitin-associated protein 2-like	15.839	14.3359	15.9083	16.3451			15.5036	16.6443	0.466836	15.7627	0.771676	0.463711	0.775718	-6.00093	not significant	4	2	NA	other
NEAPPVPFL	sp|Q969N2|PIGT_HUMAN	GPI transamidase component PIG-T	14.2191		15.0432	14.3817	15.3781	14.9256	14.9678	14.7867	0.466559	14.8146	1.56021	0.154827	0.517799	-5.27442	not significant	3	4	NA	other
ASSGASGGKIDNSVLVL	sp|O95831|AIFM1_HUMAN	Apoptosis-inducing factor 1, mitochondrial	16.1347	15.3565	15.2471	16.2018	16.3058	16.0215	16.0541	16.4248	0.46655	15.9683	1.60747	0.140399	0.498297	-5.2795	not significant	4	4	NA	other
YALGIYHL	sp|O15258|RER1_HUMAN	Protein RER1	14.8177	13.5303	15.1045	13.8269	15.559	13.9852	15.6186	13.9818	0.466265	14.553	0.908005	0.38617	0.722624	-6.08504	not significant	4	4	NA	other
DHHFRKPANDITSQLEINF	sp|Q8NC51|SERB1_HUMAN	SERPINE1 mRNA-binding protein 1	14.7058			15.0535	14.5184	16.1733			0.466227	15.1128	0.747264	0.485238	0.792804	-5.87615	not significant	2	2	NA	other
MGYMGSQSV	sp|O14964|HGS_HUMAN	Hepatocyte growth factor-regulated tyrosine kinase substrate			13.9279	14.5741	14.7911	14.5676	14.343	15.1654	0.465741	14.5615	1.28985	0.235108	0.598984	-5.49343	not significant	2	4	NA	other
WVSNQAEW	sp|P0DJ07|PT100_HUMAN	Protein PET100 homolog, mitochondrial	13.3423				13.8819		13.7048	13.8366	0.465422	13.6914	1.09455	0.318771	0.676438	-5.43838	not significant	1	3	NA	other
IEVHSLF	sp|Q92888|ARHG1_HUMAN;sp|Q9C0B6|BRNP2_HUMAN	Rho guanine nucleotide exchange factor 1	14.0024	14.4105	14.5529		14.936		14.7162	14.7084	0.464914	14.5544	1.6201	0.146011	0.5085	-5.13849	not significant	3	3	NA	other
TASEPLSQV	sp|O94851|MICA2_HUMAN	[F-actin]-monooxygenase MICAL2	15.1159			14.8686	15.83	15.2823	14.9909	15.7235	0.464468	15.3019	1.33216	0.221514	0.586213	-5.44426	not significant	2	4	NA	other
MTLGQIY	sp|Q15363|TMED2_HUMAN	Transmembrane emp24 domain-containing protein 2			13.9971	14.1141	14.5713		14.3125	14.6764	0.46445	14.3343	1.44419	0.194628	0.561485	-5.26263	not significant	2	3	NA	other
DEKAIMTY	sp|O43707|ACTN4_HUMAN;sp|P12814|ACTN1_HUMAN;sp|Q08043|ACTN3_HUMAN	Alpha-actinin-4		14.3139		14.3011	14.6241	15.5371	14.2106	14.716	0.464446	14.6171	1.14388	0.287554	0.647054	-5.65513	not significant	2	4	NA	other
VPFPEGFVI	sp|Q08J23|NSUN2_HUMAN	RNA cytosine C(5)-methyltransferase NSUN2	14.2637	13.6105	14.1918	14.0863	14.8032	14.9559	14.0348	14.216	0.464387	14.2703	1.60867	0.140136	0.497865	-5.27786	not significant	4	4	NA	other
MEVAGVTAL	sp|Q13200|PSMD2_HUMAN	26S proteasome non-ATPase regulatory subunit 2	14.1857			13.3175		14.8966	13.8851	13.8633	0.463434	14.0296	0.966555	0.367987	0.711596	-5.77955	not significant	2	3	NA	other
TELPLTVSY	sp|Q96KA5|CLP1L_HUMAN	Lipid scramblase CLPTM1L	15.2924	15.4875	15.3676	15.2964		16.1805	15.6709	15.6209	0.463109	15.5595	1.81632	0.104367	0.438803	-4.92446	not significant	4	3	NA	other
YQEPVLGPVRGPFPIIV	sp|P02666|CASB_BOVIN	Beta-casein	13.8929	14.2541	13.7957	13.8686	15.2764	14.2128	14.1058	14.0657	0.462327	14.184	1.48109	0.170738	0.538656	-5.44738	not significant	4	4	NA	other
DEKRFLVTV	sp|O14980|XPO1_HUMAN	Exportin-1	16.5011	16.704	15.8169	16.7047	17.0511	17.1124	16.8036	16.6078	0.462058	16.6627	1.68908	0.123457	0.472129	-5.16698	not significant	4	4	NA	other
VVLGSAVGYY	sp|O15432|COPT2_HUMAN	Protein SLC31A2			14.0474	14.4006	14.5461		14.8234		0.460725	14.4544	1.18692	0.283401	0.644281	-5.47038	not significant	2	2	NA	other
TIRYPDPLI	sp|P62701|RS4X_HUMAN;sp|Q8TD47|RS4Y2_HUMAN	Small ribosomal subunit protein eS4, X isoform	18.2786	17.646	17.7326	19.0451	18.5381	18.4121	18.5944	19.0005	0.460713	18.4059	1.36634	0.203074	0.571379	-5.59236	not significant	4	4	NA	other
VNEYKKILLLKGFEL	sp|P41218|MNDA_HUMAN	Myeloid cell nuclear differentiation antigen			13.551	13.4995	14.9431	13.9826	13.0317		0.460597	13.8016	0.807291	0.447733	0.76702	-5.91904	not significant	2	3	NA	other
DEIVGQAF	sp|P24557|THAS_HUMAN	Thromboxane-A synthase	14.8877	15.094	14.6015	14.6154	15.4604	15.3081	15.3589	14.913	0.460436	15.0299	1.93955	0.0824459	0.394002	-4.80459	not significant	4	4	NA	other
EEFGRFASF	sp|P01903|DRA_HUMAN	HLA class II histocompatibility antigen, DR alpha chain		13.4989		13.5799		13.9997			0.460259	13.6928	0.932835	0.397516	0.733759	-5.53119	not significant	2	1	NA	other
AKALKAKKAVLK	sp|P62750|RL23A_HUMAN	Large ribosomal subunit protein uL23		14.1136			14.5735				0.459902	14.3436	0.715055	0.518528	0.814348	-5.57083	not significant	1	1	NA	other
DAANVMVYV	sp|Q9Y4C1|KDM3A_HUMAN	Lysine-specific demethylase 3A	13.4254			13.6021	13.7207	14.5732	13.5564	14.0428	0.459522	13.8201	1.25354	0.247337	0.608195	-5.53484	not significant	2	4	NA	other
NEVKLWTF	sp|Q86TU7|SETD3_HUMAN	Actin-histidine N-methyltransferase			14.3376	15.2709		15.0361	15.3418	15.4132	0.459453	15.0799	1.152	0.289509	0.64864	-5.5944	not significant	2	3	NA	other
NEFTTHVM	sp|P40424|PBX1_HUMAN;sp|P40425|PBX2_HUMAN;sp|P40426|PBX3_HUMAN	Pre-B-cell leukemia transcription factor 1	14.3179		14.2993	14.2711	15.4455	14.7838	14.4579	14.3339	0.459168	14.5585	1.44531	0.183924	0.549584	-5.42216	not significant	3	4	NA	other
FLGYKAGMTHIVREV	sp|P39023|RL3_HUMAN	Large ribosomal subunit protein uL3				13.6142			14.2775	13.869	0.459079	13.9202	0.883915	0.420802	0.747861	-5.57373	not significant	1	2	NA	other
ASAARLTMM	sp|P19474|RO52_HUMAN	E3 ubiquitin-protein ligase TRIM21	15.1263		15.5376	16.6825	16.1917	15.0548	16.8247	16.8933	0.458982	16.0444	0.856931	0.414801	0.745153	-6.05359	not significant	3	4	NA	other
DYGNGFGGFGS	sp|Q13151|ROA0_HUMAN	Heterogeneous nuclear ribonucleoprotein A0	13.1859	13.4051		13.401	14.3224	13.5204	13.5254		0.458742	13.56	1.41353	0.197276	0.564066	-5.40026	not significant	3	3	NA	other
VESILNQSF	sp|Q8TCU6|PREX1_HUMAN	Phosphatidylinositol 3,4,5-trisphosphate-dependent Rac exchanger 1 protein		12.3827			12.841				0.45834	12.6118	0.712626	0.519861	0.814771	-5.5726	not significant	1	1	NA	other
EIDDLKKITNSL	sp|O75822|EIF3J_HUMAN	Eukaryotic translation initiation factor 3 subunit J			14.7011	14.9784	15.3139	13.8934	16.6602	15.3246	0.458276	15.1453	0.678382	0.517724	0.813633	-6.07007	not significant	2	4	NA	other
WFVTKIY	sp|Q99805|TM9S2_HUMAN	Transmembrane 9 superfamily member 2	13.8526		15.0969	14.8721	14.6528	14.8407	15.5848	15.1782	0.456964	14.8683	1.20266	0.26128	0.623688	-5.7107	not significant	3	4	NA	other
DAREIVNNV	sp|Q02880|TOP2B_HUMAN	DNA topoisomerase 2-beta	16.1886	16.3198	15.8879	15.8818	17.9362	16.5559	15.7185	15.8941	0.456622	16.2979	1.00844	0.33806	0.691922	-5.99036	not significant	4	4	NA	other
GGGDGGYNGF	sp|P51991|ROA3_HUMAN	Heterogeneous nuclear ribonucleoprotein A3		14.2732	14.2508	13.7776	16.0924		13.5148	14.0627	0.456078	14.3286	0.717886	0.494381	0.798809	-6.09783	not significant	3	3	NA	other
SGPAGPIL	sp|Q9BYG3|MK67I_HUMAN	MKI67 FHA domain-interacting nucleolar phosphoprotein	14.7858			13.9653	14.7516		15.073	14.67	0.456001	14.6491	1.18586	0.276785	0.638434	-5.55825	not significant	2	3	NA	other
DEVLPVMY	sp|Q8TAD8|SNIP1_HUMAN	Smad nuclear-interacting protein 1				13.485		13.5842	14.198	14.0407	0.455968	13.827	0.960364	0.376683	0.715823	-5.56606	not significant	1	3	NA	other
FIIASKTF	sp|P06744|G6PI_HUMAN	Glucose-6-phosphate isomerase	15.5422			15.6312	16.1406		15.1937	16.7931	0.455818	15.8602	0.896995	0.401393	0.73636	-5.84286	not significant	2	3	NA	other
KAGAAKAKKPAGAAKKPK	sp|P10412|H14_HUMAN	Histone H1.4	13.9135	14.9593	13.7419	12.7641	13.2054	15.5303	14.1431	14.322	0.455513	14.0724	0.820395	0.43195	0.756676	-6.16079	not significant	4	4	NA	other
PLVHATL	sp|O14980|XPO1_HUMAN	Exportin-1	16.0856	16.4676	15.71		16.7721	17.3277	16.4444	15.6286	0.455483	16.348	1.09556	0.303104	0.661266	-5.82631	not significant	3	4	NA	other
SEFSFSKL	sp|Q96JI7|SPTCS_HUMAN	Spatacsin	14.2348	15.368	15.1707	15.1348	15.0621	15.6517	15.5922	15.4234	0.455236	15.2047	1.52066	0.160673	0.524059	-5.3957	not significant	4	4	NA	other
FAEIVRQMNY	sp|P10114|RAP2A_HUMAN;sp|P61225|RAP2B_HUMAN;sp|Q9Y3L5|RAP2C_HUMAN	Ras-related protein Rap-2a	14.1719			14.1548	14.8477	14.5799	14.2422	14.8036	0.45499	14.4667	1.46888	0.182153	0.548902	-5.27905	not significant	2	4	NA	other
TEFPGVVV	sp|Q9UFF9|CNOT8_HUMAN	CCR4-NOT transcription complex subunit 8	17.5624	17.7767	17.7994	17.6553	17.9521	18.7169	18.0951	17.8471	0.454363	17.9256	1.79212	0.104721	0.439065	-5.0208	not significant	4	4	NA	other
IPYLGFKQI	sp|Q14865|ARI5B_HUMAN	AT-rich interactive domain-containing protein 5B			13.3687	13.4431	13.9454	13.9503	13.6448	13.8999	0.454202	13.7087	1.60878	0.148471	0.511316	-5.10122	not significant	2	4	NA	other
MFRPLSQSL	sp|P00156|CYB_HUMAN	Cytochrome b	13.458						13.9118		0.453779	13.6849	0.705534	0.523769	0.816902	-5.57772	not significant	1	1	NA	other
AAQSAPKVVLKSTTKMSL	sp|Q9Y3Y2|CHTOP_HUMAN	Chromatin target of PRMT1 protein	14.422			13.6255	14.9012	15.3453	14.4563	13.2043	0.453063	14.3258	0.757595	0.471614	0.780933	-6.01186	not significant	2	4	NA	other
NDGDISLTY	sp|Q92581|SL9A6_HUMAN	Sodium/hydrogen exchanger 6	14.6019	13.955	14.438	14.5024	14.835	14.7625	15.0123	14.6968	0.452329	14.6005	1.93858	0.0825773	0.394002	-4.80605	not significant	4	4	NA	other
KATKSPAKPKAVKPK	sp|P16401|H15_HUMAN	Histone H1.5	13.7533	13.9286	13.6035		13.7533	14.7477	14.5182	13.8355	0.451835	14.02	1.40278	0.195854	0.563119	-5.47516	not significant	3	4	NA	other
HDAPVRSL	sp|P01584|IL1B_HUMAN	Interleukin-1 beta	17.8156	18.045	17.2026	18.1646	20.6962	20.0735	19.2167	13.0466	0.4513	18.0326	0.317765	0.757488	0.923548	-6.45769	not significant	4	4	NA	other
IPFGTMVAV	sp|Q9HD45|TM9S3_HUMAN	Transmembrane 9 superfamily member 3	14.6621	13.7886	14.3322	14.7125		15.1396	14.615	14.7203	0.451128	14.5672	1.44373	0.184355	0.549584	-5.42415	not significant	4	3	NA	other
VSGPIFVL	sp|Q0P6H9|TMM62_HUMAN	Transmembrane protein 62			13.7312	13.4554	14.1924		14.1381	13.8026	0.451044	13.864	1.36123	0.218279	0.58215	-5.36108	not significant	2	3	NA	other
SIPKGNSAL	sp|Q9BVA6|FICD_HUMAN	Protein adenylyltransferase FICD	15.5294	15.7195	15.1502	15.3168	16.4338	16.4541	15.1772	15.4546	0.450918	15.6544	1.31973	0.217621	0.58215	-5.64904	not significant	4	4	NA	other
SPFSGGSLV	sp|P55198|AF17_HUMAN	Protein AF-17		13.8366	13.8617	13.7095	13.9923	14.154	14.4767	14.3906	0.450791	14.0602	1.82285	0.103307	0.436248	-4.91522	not significant	3	4	NA	other
MPANGLTV	sp|P15927|RFA2_HUMAN	Replication protein A 32 kDa subunit	16.2235	15.2903	16.0649	16.461	16.0777	16.1356	16.76	16.8687	0.450598	16.2352	1.38813	0.196561	0.563694	-5.56542	not significant	4	4	NA	other
KQASKKTAM	sp|P83731|RL24_HUMAN	Large ribosomal subunit protein eL24	15.9103	14.5802	15.786	16.4052		15.5458	16.2275	16.5896	0.450533	15.8635	0.980869	0.353533	0.701763	-5.94105	not significant	4	3	NA	other
FPYYPSPGV	sp|Q5SSJ5|HP1B3_HUMAN	Heterochromatin protein 1-binding protein 3	16.6518	16.5033	16.891	17.3762	17.4284	17.3715	17.1932	17.2251	0.448968	17.0801	1.78204	0.106433	0.443826	-5.0353	not significant	4	4	NA	other
TAAENGLTV	sp|Q12789|TF3C1_HUMAN	General transcription factor 3C polypeptide 1	14.7002	14.3212		14.3523	15.2774	14.6482	14.5617	15.1367	0.448139	14.714	1.56598	0.153479	0.51671	-5.26682	not significant	3	4	NA	other
FLGASLKDEVL	sp|P15880|RS2_HUMAN	Small ribosomal subunit protein uS5			13.5036	13.9092	14.7343	13.7109	14.4811	13.6906	0.447837	14.005	1.09921	0.305401	0.66314	-5.70195	not significant	2	4	NA	other
IAPVLLVV	sp|Q9BSR8|YIPF4_HUMAN	Protein YIPF4				12.7082		14.0209	12.588	12.8578	0.447343	13.0437	0.663664	0.533391	0.824749	-5.80367	not significant	1	3	NA	other
DSHGVAQVRF	sp|P62277|RS13_HUMAN	Small ribosomal subunit protein uS15	15.1879			14.645	17.3801	15.0732	15.0929	13.9043	0.446171	15.2139	0.526831	0.613393	0.861625	-6.16534	not significant	2	4	NA	other
VALAKGEVTEMF	sp|Q8TCT9|HM13_HUMAN	Minor histocompatibility antigen H13	16.2884	15.5362	16.5126	16.7248	16.7071	16.9922	17.0673	16.0779	0.445625	16.4883	1.32971	0.214436	0.581249	-5.63702	not significant	4	4	NA	other
KNKWFFQK	sp|P61353|RL27_HUMAN	Large ribosomal subunit protein eL27	14.2659		13.9234	13.2068	16.7721			11.7152	0.444949	13.9767	0.332617	0.749782	0.920283	-6.20276	not significant	3	2	NA	other
IIEPSLRQLAQKY	sp|P62987|RL40_HUMAN	Ubiquitin-ribosomal protein eL40 fusion protein	15.8014	15.6926	14.3589	16.4108	16.201	15.813	15.2737	16.7555	0.444857	15.7884	0.95494	0.363106	0.709403	-6.04181	not significant	4	4	NA	other
SELALATRF	sp|Q6P589|TP8L2_HUMAN	Tumor necrosis factor alpha-induced protein 8-like protein 2				12.8519	12.6422		13.6684	13.5795	0.444777	13.1855	0.772481	0.471322	0.780634	-5.72446	not significant	1	3	NA	other
YILAQNFFYEKIYPKSN	sp|Q7LGA3|HS2ST_HUMAN	Heparan sulfate 2-O-sulfotransferase 1			12.8893		13.5408	13.1256			0.443864	13.1852	0.853194	0.435973	0.758733	-5.59964	not significant	1	2	NA	other
FLQLTGGHEAF	sp|Q86UX7|URP2_HUMAN	Fermitin family homolog 3		14.295	14.5468	15.4258	16.1161	13.7361	15.2456	15.6984	0.443209	15.0091	0.785611	0.453266	0.770164	-6.11258	not significant	3	4	NA	other
VGGKRKADGY	sp|O60506|HNRPQ_HUMAN;sp|O43390|HNRPR_HUMAN	Heterogeneous nuclear ribonucleoprotein Q				13.2389		12.4123	14.957	13.6761	0.442914	13.5711	0.453998	0.666979	0.884005	-5.92664	not significant	1	3	NA	other
ILLGNGTLPATIL	sp|Q9Y6E2|5MP1_HUMAN	eIF5-mimic protein 1			12.4047				12.3726	13.3224	0.442796	12.6999	0.708662	0.513024	0.810772	-5.71243	not significant	1	2	NA	other
DLTLDEDSRRKYLL	sp|Q96B23|ARK2N_HUMAN	Protein ARK2N				14.414	15.351		14.5943	14.6208	0.441395	14.745	0.857354	0.426591	0.752242	-5.6561	not significant	1	3	NA	other
LTAVHDAIL	sp|P62081|RS7_HUMAN	Small ribosomal subunit protein eS7			13.9222	13.6339	14.5366			13.902	0.441272	13.9987	1.05133	0.336561	0.690669	-5.60892	not significant	2	2	NA	other
SEPNFSVAY	sp|Q04637|IF4G1_HUMAN	Eukaryotic translation initiation factor 4 gamma 1	15.126	14.2088	15.366	15.2507	14.9752	15.3787	15.8822	15.48	0.441117	15.2085	1.36699	0.202876	0.571126	-5.59156	not significant	4	4	NA	other
TELQGMNEY	sp|Q14839|CHD4_HUMAN	Chromodomain-helicase-DNA-binding protein 4				13.8978	14.5768	14.4577	13.9348	14.3848	0.440768	14.2504	1.02366	0.342202	0.694313	-5.54114	not significant	1	4	NA	other
SESSVTLSPVDSLESPHTY	sp|Q04721|NOTC2_HUMAN	Neurogenic locus notch homolog protein 2	13.0814		13.6326	13.6812	13.904	14.1562	14.4874	13.0757	0.440765	13.7169	1.1798	0.269792	0.632584	-5.73603	not significant	3	4	NA	other
VAKSAKKVKTPQPK	sp|P16402|H13_HUMAN	Histone H1.3		13.9301				14.7853	14.4097	13.9173	0.440676	14.2606	0.852055	0.429288	0.754539	-5.66052	not significant	1	3	NA	other
[truncated: 9,783 more rows]
